# Supplementary material for: MSFC: a new feature construction method for accurate diagnosis of mass spectrometry data
Source: Sci Rep. 2023 Sep 21;13:15694. doi: 10.1038/s41598-023-42395-5 (PMC10514077; doi:10.1038/s41598-023-42395-5)
Supplement: Supplementary file 1 — Supplementary Information. [file 41598_2023_42395_MOESM1_ESM.zip › dataset/CRLM dataset/crlm/crlm26.csv]

row ID	row m/z	row retention time	row identity (main ID)	row identity (all IDs)	row identity (main ID + details)	row comment	row number of detected peaks	151020OFc1_NvH-0949-CRLM-26.raw Peak status	151020OFc1_NvH-0949-CRLM-26.raw Peak name	151020OFc1_NvH-0949-CRLM-26.raw Peak m/z	151020OFc1_NvH-0949-CRLM-26.raw Peak RT	151020OFc1_NvH-0949-CRLM-26.raw Peak RT start	151020OFc1_NvH-0949-CRLM-26.raw Peak RT end	151020OFc1_NvH-0949-CRLM-26.raw Peak duration time	151020OFc1_NvH-0949-CRLM-26.raw Peak height	151020OFc1_NvH-0949-CRLM-26.raw Peak area	151020OFc1_NvH-0949-CRLM-26.raw Peak charge	151020OFc1_NvH-0949-CRLM-26.raw Peak # data points	151020OFc1_NvH-0949-CRLM-26.raw Peak FWHM	151020OFc1_NvH-0949-CRLM-26.raw Peak tailing factor	151020OFc1_NvH-0949-CRLM-26.raw Peak asymmetry factor	151020OFc1_NvH-0949-CRLM-26.raw Peak m/z min	151020OFc1_NvH-0949-CRLM-26.raw Peak m/z max
1	399.9997863769531	22.0393230533333					1	DETECTED	399.9998 m/z @22.04 [151020OFc1_NvH-0949-CRLM-26.raw]	399.9997863769531	22.0393230533333	0.0523024786666667	99.5138243914667	99.46152191280004	29148.5546875	9.4999104524211E7	0	7665	95.89609783900777	2.604415388971853	4.217695371024438	399.9963684082031	400.00830078125
2	400.01837158203125	90.0160164938667					1	DETECTED	400.0184 m/z @90.02 [151020OFc1_NvH-0949-CRLM-26.raw]	400.01837158203125	90.0160164938667	0.239715033866667	99.9860770149333	99.74636198106663	65206.36328125	8.853639672928934E7	0	7665	28.867166006725157	0.538524692268494	0.08689184902959853	400.0084533691406	400.02813720703125
3	400.1244812011719	91.0572028648					1	DETECTED	400.1245 m/z @91.06 [151020OFc1_NvH-0949-CRLM-26.raw]	400.1244812011719	91.0572028648	0.239715033866667	96.300702692	96.06098765813333	199736.6875	8.094105707124428E7	0	7665	0.4072506071344293	0.6494624172738385	1.605075493014045	400.1171875	400.1324462890625
4	400.15869140625	91.0382049098667					1	DETECTED	400.1587 m/z @91.04 [151020OFc1_NvH-0949-CRLM-26.raw]	400.15869140625	91.0382049098667	6.34753244906667	94.9786808922667	88.63114844320002	96964.890625	9.241166799865709E7	0	7665	55.83173428351247	0.5232639313628303	7.458565582076521	400.1493835449219	400.1678771972656
5	400.1850280761719	17.6120402194667					1	DETECTED	400.1850 m/z @17.61 [151020OFc1_NvH-0949-CRLM-26.raw]	400.1850280761719	17.6120402194667	2.94133715573333	98.7306977685333	95.78936061279997	569370.5625	1.0626326984948587E8	3	7665	0.16457637360739596	0.7743082695019025	0.1361167811079982	400.175048828125	400.19500732421875
6	400.2069091796875	10.8395529104					1	DETECTED	400.2069 m/z @10.84 [151020OFc1_NvH-0949-CRLM-26.raw]	400.2069091796875	10.8395529104	3.25819197973333	97.6917577269333	94.43356574719998	297973.34375	1.1190828887399791E8	3	7665	35.460984243632474	0.5446045033932639	2.6107634841391536	400.1969299316406	400.21514892578125
7	400.22515869140625	34.5924967314667					1	DETECTED	400.2252 m/z @34.59 [151020OFc1_NvH-0949-CRLM-26.raw]	400.22515869140625	34.5924967314667	3.47569570773333	96.6136761133333	93.13798040559996	1060717.375	1.2823837054798813E8	3	7665	0.08389616209570505	1.1116035453025008	0.7878392232630512	400.2151794433594	400.23175048828125
8	400.24176025390625	35.4735180192					1	DETECTED	400.2418 m/z @35.47 [151020OFc1_NvH-0949-CRLM-26.raw]	400.24176025390625	35.4735180192	0.519170898133333	99.9659316309333	99.44676073279996	1.06092056E8	2.0917783785791144E9	3	7665	0.24676227852286559	1.2841933179856355	1.4333140957996726	400.2318115234375	400.2517395019531
9	400.2596130371094	77.0238748733333					1	DETECTED	400.2596 m/z @77.02 [151020OFc1_NvH-0949-CRLM-26.raw]	400.2596130371094	77.0238748733333	0.811488271733333	97.9857626389333	97.17427436719996	427864.9375	1.2710642357257645E8	0	7665	20.77513891718087	1.6791839938593738	0.3370809116656979	400.25177001953125	400.26959228515625
10	400.273193359375	44.3645299704					1	DETECTED	400.2732 m/z @44.36 [151020OFc1_NvH-0949-CRLM-26.raw]	400.273193359375	44.3645299704	1.39195027413333	92.6939067821333	91.30195650799996	341630.09375	1.0144460274342316E8	2	7665	0.284545065038607	7.108197642985647	1.7097109263441623	400.2696228027344	400.28167724609375
11	400.2878723144531	91.786479512					1	DETECTED	400.2879 m/z @91.79 [151020OFc1_NvH-0949-CRLM-26.raw]	400.2878723144531	91.786479512	2.90053563546667	95.8864366061333	92.98590097066663	63457.2109375	8.710758740854567E7	0	7665	0.05902624129460321	0.5230630227644786	23.771501011583595	400.2834167480469	400.2935791015625
12	400.3046875	89.7998571669333					1	DETECTED	400.3047 m/z @89.80 [151020OFc1_NvH-0949-CRLM-26.raw]	400.3046875	89.7998571669333	16.55893536	95.3544762378667	78.7955408778667	353966.53125	8.05474866448251E7	0	7665	74.99694141333762	0.5103597022619482	0.008331829072258575	400.2947692871094	400.31396484375
13	400.3424072265625	91.363869928					1	DETECTED	400.3424 m/z @91.36 [151020OFc1_NvH-0949-CRLM-26.raw]	400.3424072265625	91.363869928	4.92594618266667	92.5063108733333	87.58036469066664	51881.65625	8.281354647406691E7	0	7665	0.8605261948096512	0.5066084474026655	0.013216894805331142	400.3332214355469	400.3442687988281
14	400.3553161621094	34.4262823570667					1	DETECTED	400.3553 m/z @34.43 [151020OFc1_NvH-0949-CRLM-26.raw]	400.3553161621094	34.4262823570667	0.00559876933333333	99.9963269437333	99.99072817439996	54256.73046875	9.696795052297825E7	0	7665	95.21587294614318	1.4686826207987667	1.9169128661279127	400.3490905761719	400.3601989746094
15	400.44366455078125	37.0331780282667					1	DETECTED	400.4437 m/z @37.03 [151020OFc1_NvH-0949-CRLM-26.raw]	400.44366455078125	37.0331780282667	3.82992359813333	94.8221929152	90.99226931706667	265451.78125	8.5422691141261E7	0	7665	0.10538139808454616	1.9128094216745761	0.005772384180526784	400.4338684082031	400.4536437988281
16	400.4659118652344	49.7621439728					1	DETECTED	400.4659 m/z @49.76 [151020OFc1_NvH-0949-CRLM-26.raw]	400.4659118652344	49.7621439728	3.13720637626667	99.6254728610667	96.48826648480002	168288.28125	8.753128902739538E7	0	7665	2.3168029327108144	1.189139779139068	1.4128378317747483	400.4560241699219	400.46673583984375
17	400.47674560546875	31.2912031512					1	DETECTED	400.4767 m/z @31.29 [151020OFc1_NvH-0949-CRLM-26.raw]	400.47674560546875	31.2912031512	3.54544907573333	84.0876306232	80.54218154746667	1371506.125	1.0097673317422341E8	4	7665	0.07257151336463963	0.8799175278428736	0.9880373688058447	400.46685791015625	400.486328125
18	400.49603271484375	10.3038396442667					1	DETECTED	400.4960 m/z @10.30 [151020OFc1_NvH-0949-CRLM-26.raw]	400.49603271484375	10.3038396442667	3.02249448986667	99.1118745864	96.08938009653333	489971.21875	9.73441318732632E7	4	7665	0.31791854289261323	58.91885109597736	87.56742461005493	400.4868469238281	400.5052795410156
19	400.51959228515625	17.6637311394667					1	DETECTED	400.5196 m/z @17.66 [151020OFc1_NvH-0949-CRLM-26.raw]	400.51959228515625	17.6637311394667	3.27818781226667	98.801136584	95.52294877173334	358400.59375	9.96078619339253E7	0	7665	3.849177930394182	0.5957212864895872	0.5954020911819613	400.5096130371094	400.52947998046875
20	400.5384826660156	9.77734828266667					1	DETECTED	400.5385 m/z @9.78 [151020OFc1_NvH-0949-CRLM-26.raw]	400.5384826660156	9.77734828266667	3.40690094906667	94.3136007349333	90.90669978586664	134549.078125	8.263321761797746E7	0	7665	2.4962708059177245	1.2722816714356382	0.7602978320419478	400.5296630859375	400.5387268066406
21	400.5487365722656	46.1476452096					1	DETECTED	400.5487 m/z @46.15 [151020OFc1_NvH-0949-CRLM-26.raw]	400.5487365722656	46.1476452096	4.98754796906667	99.2313086173333	94.24376064826663	226618.484375	9.589311590654582E7	3	7665	4.624864864561566	0.502004570728649	0.007640996791029025	400.53875732421875	400.54962158203125
22	400.55963134765625	14.1484251328					1	DETECTED	400.5596 m/z @14.15 [151020OFc1_NvH-0949-CRLM-26.raw]	400.55963134765625	14.1484251328	4.24525810586667	87.2203108232	82.97505271733333	353014.28125	9.404508886282475E7	3	7665	0.20589338270735347	1.5091107394974455	1.0837548500823144	400.5497131347656	400.56256103515625
23	400.57257080078125	35.4735180192					1	DETECTED	400.5726 m/z @35.47 [151020OFc1_NvH-0949-CRLM-26.raw]	400.57257080078125	35.4735180192	3.7335578408	99.8850619096	96.1515040688	6.7893048E7	1.4722671662717774E9	3	7665	0.25653861990472393	1.3789152344199704	1.3820116135524256	400.5626220703125	400.5824890136719
24	400.5923767089844	35.4387690210667					1	DETECTED	400.5924 m/z @35.44 [151020OFc1_NvH-0949-CRLM-26.raw]	400.5923767089844	35.4387690210667	3.6239174464	98.5482582373333	94.9243407909333	137607.953125	8.901748726762414E7	0	7665	30.602463188313745	1.5472232652070674	0.018455308451145368	400.58258056640625	400.5975646972656
25	400.6075744628906	31.8686656378667					1	DETECTED	400.6076 m/z @31.87 [151020OFc1_NvH-0949-CRLM-26.raw]	400.6075744628906	31.8686656378667	3.65314837226667	93.4148651970667	89.76171682480003	319197.125	1.242699975682545E8	3	7665	0.1025563301740604	0.50716107308689	0.6516940442767193	400.59759521484375	400.6172180175781
26	400.6443786621094	36.9828654872					1	DETECTED	400.6444 m/z @36.98 [151020OFc1_NvH-0949-CRLM-26.raw]	400.6443786621094	36.9828654872	2.45739245386667	97.6917577269333	95.23436527306663	227443.5625	8.83354554916712E7	0	7665	0.06653943944306207	0.561997171048383	1.3442891512830655	400.6349792480469	400.6534423828125
27	400.68280029296875	17.9378510744					1	DETECTED	400.6828 m/z @17.94 [151020OFc1_NvH-0949-CRLM-26.raw]	400.68280029296875	17.9378510744	5.3929997264	99.3126699538667	93.9196702274667	109242.3671875	8.695644878865345E7	0	7665	0.11207538514524629	3.743355246789756	0.03300633764208755	400.67340087890625	400.6845703125
28	400.69476318359375	38.2462991994667					1	DETECTED	400.6948 m/z @38.25 [151020OFc1_NvH-0949-CRLM-26.raw]	400.69476318359375	38.2462991994667	1.68993470213333	96.0584056296	94.36847092746667	520299.4375	9.309257821815394E7	2	7665	0.1320752767362663	0.510399368642017	0.050100981380840855	400.68505859375	400.70458984375
29	400.71527099609375	18.5945959882667					1	DETECTED	400.7153 m/z @18.59 [151020OFc1_NvH-0949-CRLM-26.raw]	400.71527099609375	18.5945959882667	3.2283427152	96.7546373594667	93.5262946442667	617960.625	9.992709008892871E7	4	7665	0.040980367037715126	0.5154311951862607	0.54362223757224	400.7052917480469	400.7174377441406
30	400.72747802734375	31.2912031512					1	DETECTED	400.7275 m/z @31.29 [151020OFc1_NvH-0949-CRLM-26.raw]	400.72747802734375	31.2912031512	3.1581103712	97.5452468690667	94.3871364978667	1446495.625	1.3908427329347482E8	2	7665	12.736890993040614	0.9438708108843392	0.39752602201357057	400.7174987792969	400.7374572753906
31	400.7391662597656	19.2784130533333					1	DETECTED	400.7392 m/z @19.28 [151020OFc1_NvH-0949-CRLM-26.raw]	400.7391662597656	19.2784130533333	6.57462966026667	97.0881852205333	90.51355556026664	66875.2890625	9.101322489117593E7	0	7665	12.448623994753092	5.035076851260212	9.08880141995217	400.73773193359375	400.7403564453125
32	400.7503967285156	23.5725204474667					1	DETECTED	400.7504 m/z @23.57 [151020OFc1_NvH-0949-CRLM-26.raw]	400.7503967285156	23.5725204474667	3.81048857733333	99.3632804933333	95.55279191599998	595068.8125	1.1693667378418837E8	4	7665	30.131055318519472	0.6818882154071695	2.0629207218641388	400.7404479980469	400.7596130371094
33	400.77099609375	22.0393230533333					1	DETECTED	400.7710 m/z @22.04 [151020OFc1_NvH-0949-CRLM-26.raw]	400.77099609375	22.0393230533333	2.14673564693333	95.8864366061333	93.73970095919996	8729480.0	2.0643539523198166E8	2	7665	0.1584997208183232	1.5926627734276133	0.4374161755544277	400.7616882324219	400.7808532714844
34	400.79803466796875	5.33029414186667					1	DETECTED	400.7980 m/z @5.33 [151020OFc1_NvH-0949-CRLM-26.raw]	400.79803466796875	5.33029414186667	2.613163956	99.4936472170667	96.8804832610667	48878.46875	8.799583309648974E7	0	7665	0.32077945192845725	0.7332661455554285	0.5740970363221986	400.79144287109375	400.80792236328125
35	400.8538818359375	17.6847707021333					1	DETECTED	400.8539 m/z @17.68 [151020OFc1_NvH-0949-CRLM-26.raw]	400.8538818359375	17.6847707021333	0.274661205866667	99.9557444074667	99.68108320160003	148997.578125	9.52918052816522E7	0	7665	0.321016832128727	0.5386748149792417	0.030468689834045975	400.8439636230469	400.8637390136719
36	400.86444091796875	26.2614996986667					1	DETECTED	400.8644 m/z @26.26 [151020OFc1_NvH-0949-CRLM-26.raw]	400.86444091796875	26.2614996986667	0.134131246133333	99.6455020069333	99.51137076079996	93976.96875	9.183478201864427E7	0	7665	14.213945178871617	2.5386756563250117	4.741379209089517	400.8639221191406	400.87030029296875
37	400.88031005859375	34.6138610365333					1	DETECTED	400.8803 m/z @34.61 [151020OFc1_NvH-0949-CRLM-26.raw]	400.88031005859375	34.6138610365333	0.00559876933333333	99.9860770149333	99.98047824559997	440644.90625	9.594345736906198E7	0	7665	0.07133738957667646	0.6400354706318009	0.29189558636386304	400.8703308105469	400.8807067871094
38	400.8907775878906	16.0280601818667					1	DETECTED	400.8908 m/z @16.03 [151020OFc1_NvH-0949-CRLM-26.raw]	400.8907775878906	16.0280601818667	0.00559876933333333	99.9963269437333	99.99072817439996	492624.46875	9.9508198694649E7	3	7665	1.8848425254357952	1.2393305410654714	0.8277907427171186	400.8808898925781	400.8947448730469
39	400.9047546386719	35.4735180192					1	DETECTED	400.9048 m/z @35.47 [151020OFc1_NvH-0949-CRLM-26.raw]	400.9047546386719	35.4735180192	0.017367972	99.9761023592	99.9587343872	2.6338836E7	5.928020999816904E8	0	7665	0.27256512889732676	1.3638759439781447	1.4193053983804955	400.894775390625	400.91473388671875
40	400.9175109863281	40.1054349309333					1	DETECTED	400.9175 m/z @40.11 [151020OFc1_NvH-0949-CRLM-26.raw]	400.9175109863281	40.1054349309333	0.1576307264	99.9963269437333	99.8386962173333	187302.8125	9.8603342751446E7	0	7665	0.10256148410809374	1.1291408733312538	0.024586126625202653	400.914794921875	400.927490234375
41	400.9423828125	31.8686656378667					1	DETECTED	400.9424 m/z @31.87 [151020OFc1_NvH-0949-CRLM-26.raw]	400.9423828125	31.8686656378667	0.00559876933333333	99.5239783154667	99.51837954613337	210875.828125	8.530545422039111E7	0	7665	0.09428947603535676	2.2123733193373036	0.3714057337060752	400.93280029296875	400.94293212890625
42	400.9530029296875	18.5457317490667					1	DETECTED	400.9530 m/z @18.55 [151020OFc1_NvH-0949-CRLM-26.raw]	400.9530029296875	18.5457317490667	0.0406608605333333	99.7349236861333	99.69426282559996	222630.359375	9.369804050989799E7	0	7665	0.033826746347635606	0.5152176283553115	21.31331849884699	400.9430847167969	400.9560546875
43	400.966064453125	18.5753561197333					1	DETECTED	400.9661 m/z @18.58 [151020OFc1_NvH-0949-CRLM-26.raw]	400.966064453125	18.5753561197333	0.00559876933333333	99.5951793562667	99.58958058693337	494476.1875	9.433710805331208E7	0	7665	0.08023454240382577	0.5248986638362221	0.033219417476225976	400.9560852050781	400.9679260253906
44	400.9779968261719	31.2912031512					1	DETECTED	400.9780 m/z @31.29 [151020OFc1_NvH-0949-CRLM-26.raw]	400.9779968261719	31.2912031512	0.110810010133333	99.8050520178667	99.69424200773337	691405.8125	9.656099000621505E7	0	7665	0.07373037182922104	0.6216233702346157	0.20363145028095947	400.9680480957031	400.9876708984375
45	401.0013122558594	23.5609265477333					1	DETECTED	401.0013 m/z @23.56 [151020OFc1_NvH-0949-CRLM-26.raw]	401.0013122558594	23.5609265477333	0.00559876933333333	99.6153271712	99.60972840186666	536737.0625	1.0115561902073455E8	0	7665	0.13927174730902792	0.5045666763857678	0.1612483215763209	400.9913330078125	401.01116943359375
46	401.0197448730469	37.8971015386667					1	DETECTED	401.0197 m/z @37.90 [151020OFc1_NvH-0949-CRLM-26.raw]	401.0197448730469	37.8971015386667	0.00559876933333333	99.9963269437333	99.99072817439996	57972.55859375	9.101078179528901E7	0	7665	32.81038373677736	1.2902986493454796	2.015615114047594	401.01177978515625	401.02960205078125
47	401.10919189453125	90.4005745810667					1	DETECTED	401.1092 m/z @90.40 [151020OFc1_NvH-0949-CRLM-26.raw]	401.10919189453125	90.4005745810667	0.0640004722666667	99.1318638733333	99.06786340106663	111952.625	8.760823201817292E7	0	7665	8.803596542665488	0.5488423173831861	0.09765745839321524	401.1007385253906	401.1191101074219
48	401.12811279296875	91.0382049098667					1	DETECTED	401.1281 m/z @91.04 [151020OFc1_NvH-0949-CRLM-26.raw]	401.12811279296875	91.0382049098667	0.0872444653333333	99.6952014109333	99.60795694559997	61134.44921875	7.024156535947177E7	0	7665	0.07551893611511673	0.5475915617534687	259.75208874520933	401.1192321777344	401.1378173828125
49	401.15960693359375	91.0767688757333					1	DETECTED	401.1596 m/z @91.08 [151020OFc1_NvH-0949-CRLM-26.raw]	401.15960693359375	91.0767688757333	1.7956162984	97.2603129885333	95.4646966901333	648506.5	8.989433470593265E7	0	7665	0.320232892369134	1.8052870354144521	0.3701954718207939	401.150146484375	401.16876220703125
50	401.1768798828125	20.1503426117333					1	DETECTED	401.1769 m/z @20.15 [151020OFc1_NvH-0949-CRLM-26.raw]	401.1768798828125	20.1503426117333	3.2482776408	98.4562014496	95.2079238088	203034.40625	9.119691981339058E7	0	7665	5.579406615259648	13.573982331677678	0.5324055266352685	401.169921875	401.186279296875
51	401.1963195800781	38.3423584368					1	DETECTED	401.1963 m/z @38.34 [151020OFc1_NvH-0949-CRLM-26.raw]	401.1963195800781	38.3423584368	2.67550228826667	97.7827005341333	95.10719824586663	293631.9375	1.0032041889274603E8	0	7665	0.22264088796395498	0.5112550695931491	0.00599457894566321	401.1864929199219	401.19720458984375
52	401.20721435546875	32.5394871232					1	DETECTED	401.2072 m/z @32.54 [151020OFc1_NvH-0949-CRLM-26.raw]	401.20721435546875	32.5394871232	2.22076646213333	99.93547142	97.71470495786667	1656804.375	1.3015266877197342E8	3	7665	0.15017174026273494	0.5150591530567731	13.504821137108955	401.1972351074219	401.2171630859375
53	401.2256774902344	16.0385920250667					1	DETECTED	401.2257 m/z @16.04 [151020OFc1_NvH-0949-CRLM-26.raw]	401.2256774902344	16.0385920250667	0.800077934133333	99.4738165245333	98.67373859039998	284658.03125	1.1604296537591526E8	3	7665	27.321486544125108	0.5676928419425248	8.889412020539433	401.21722412109375	401.22857666015625
54	401.23858642578125	35.4735180192					1	DETECTED	401.2386 m/z @35.47 [151020OFc1_NvH-0949-CRLM-26.raw]	401.23858642578125	35.4735180192	1.81642293813333	99.5342307	97.71780776186667	5444420.5	2.5646482162051988E8	2	7665	0.3119861610302692	0.5127831973514841	0.23543084751682847	401.2286071777344	401.2485656738281
55	401.25164794921875	23.5725204474667					1	DETECTED	401.2516 m/z @23.57 [151020OFc1_NvH-0949-CRLM-26.raw]	401.25164794921875	23.5725204474667	3.6239174464	94.8414531245333	91.2175356781333	270344.75	1.106034419132666E8	0	7665	0.2864013268641088	2.8724400295251047	2.3794788642258107	401.24859619140625	401.2616271972656
56	401.2617492675781	70.5958183725333					1	DETECTED	401.2617 m/z @70.60 [151020OFc1_NvH-0949-CRLM-26.raw]	401.2617492675781	70.5958183725333	9.17770854586667	91.2058798738667	82.02817132800004	151443.53125	1.010470553499835E8	0	7665	0.08175968087803653	12.753222371402464	25.29433626799006	401.26165771484375	401.2625732421875
57	401.2725830078125	22.0393230533333					1	DETECTED	401.2726 m/z @22.04 [151020OFc1_NvH-0949-CRLM-26.raw]	401.2725830078125	22.0393230533333	0.868414256533333	94.7841117728	93.91569751626668	3226471.75	1.4920081832330367E8	2	7665	0.16020983166332314	1.7712979108575648	1.4873008247599597	401.26263427734375	401.2808837890625
58	401.2866516113281	34.1414502632					1	DETECTED	401.2867 m/z @34.14 [151020OFc1_NvH-0949-CRLM-26.raw]	401.2866516113281	34.1414502632	3.2283427152	97.4021046968	94.1737619816	114745.796875	1.5582943188656452E8	0	7665	61.11544900803091	1.4309237805500674	3.6463558537997582	401.283447265625	401.2939758300781
59	401.30902099609375	91.5507949738667					1	DETECTED	401.3090 m/z @91.55 [151020OFc1_NvH-0949-CRLM-26.raw]	401.30902099609375	91.5507949738667	19.5346288765333	92.5198321906667	72.9852033141334	59312.4375	7.356983571893764E7	0	7665	0.18495577282602937	0.5067279145038789	2.8801168004986804	401.301513671875	401.313232421875
60	401.3266296386719	90.8310051773333					1	DETECTED	401.3266 m/z @90.83 [151020OFc1_NvH-0949-CRLM-26.raw]	401.3266296386719	90.8310051773333	12.4221281930667	95.4147965850667	82.992668392	162173.140625	9.1308169777768E7	0	7665	0.04078781195478598	0.5060722962613666	2.153517148145281	401.31878662109375	401.3359375
61	401.3409423828125	90.8310051773333					1	DETECTED	401.3409 m/z @90.83 [151020OFc1_NvH-0949-CRLM-26.raw]	401.3409423828125	90.8310051773333	0.4489506824	99.0519878050667	98.6030371226667	125004.2734375	1.1302981495273365E8	0	7665	0.6631410205652344	2.5303526784374264	3.341129459542602	401.3393249511719	401.3497009277344
62	401.3881530761719	39.8383480189333					1	DETECTED	401.3882 m/z @39.84 [151020OFc1_NvH-0949-CRLM-26.raw]	401.3881530761719	39.8383480189333	4.28397070186667	97.8940531944	93.61008249253334	33059.91796875	9.62387415055966E7	0	7665	93.12931155529253	1.320283770853041	1.6529321515455737	401.3853759765625	401.397705078125
63	401.42584228515625	12.4319886008					1	DETECTED	401.4258 m/z @12.43 [151020OFc1_NvH-0949-CRLM-26.raw]	401.42584228515625	12.4319886008	3.7913925176	97.843197976	94.0518054584	142751.5625	9.014878781498145E7	3	7665	0.1829440228569208	0.5921982056951225	0.839708886324096	401.41607666015625	401.43572998046875
64	401.44708251953125	27.7231621648					1	DETECTED	401.4471 m/z @27.72 [151020OFc1_NvH-0949-CRLM-26.raw]	401.44708251953125	27.7231621648	3.26806455786667	98.9416705674667	95.67360600960004	585676.875	1.0297856473887019E8	4	7665	0.1222375852469959	0.5703726628518994	0.05322220303094835	401.4371032714844	401.4569091796875
65	401.4673767089844	18.5208549162667					1	DETECTED	401.4674 m/z @18.52 [151020OFc1_NvH-0949-CRLM-26.raw]	401.4673767089844	18.5208549162667	2.6962631272	97.8532413709333	95.1569782437333	93024.7109375	8.270590414756742E7	0	7665	9.066442762851587	4.106598441532536	0.010286470014985583	401.4574279785156	401.4710998535156
66	401.5032043457031	23.5516514450667					1	DETECTED	401.5032 m/z @23.55 [151020OFc1_NvH-0949-CRLM-26.raw]	401.5032043457031	23.5516514450667	1.77486881946667	99.5036827549333	97.72881393546662	85406.2734375	8.390519929137301E7	0	7665	0.10152576614017406	2.5139773526170845	5.571737670757025	401.493408203125	401.5130310058594
67	401.5150146484375	14.6010223466667					1	DETECTED	401.5150 m/z @14.60 [151020OFc1_NvH-0949-CRLM-26.raw]	401.5150146484375	14.6010223466667	3.57497206533333	97.7727485733333	94.19777650799998	48247.890625	1.0938991878239876E8	0	7665	0.13846618436287805	5.170114474510914	9.356276448095398	401.5132141113281	401.5248718261719
68	401.5267028808594	9.30007795333333					1	DETECTED	401.5267 m/z @9.30 [151020OFc1_NvH-0949-CRLM-26.raw]	401.5267028808594	9.30007795333333	3.387309532	97.8633375056	94.4760279736	46677.75	8.031877624314646E7	0	7665	0.024412616764520223	8.131079677057658	0.3872735514497763	401.5250549316406	401.531494140625
69	401.54150390625	32.5394871232					1	DETECTED	401.5415 m/z @32.54 [151020OFc1_NvH-0949-CRLM-26.raw]	401.54150390625	32.5394871232	3.09607958826667	98.801136584	95.70505699573333	1023530.125	1.1313446750046864E8	0	7665	5.604694908120418	0.5065666235142693	0.03874489940826739	401.5315856933594	401.55145263671875
70	401.5627746582031	17.4895498282667					1	DETECTED	401.5628 m/z @17.49 [151020OFc1_NvH-0949-CRLM-26.raw]	401.5627746582031	17.4895498282667	3.9467679752	98.8109092928	94.8641413176	528063.5625	9.034406129472974E7	0	7665	0.17270705622273042	13.476305184069886	7.980016181683271	401.5528259277344	401.5638122558594
71	401.5738220214844	35.4832325154667					1	DETECTED	401.5738 m/z @35.48 [151020OFc1_NvH-0949-CRLM-26.raw]	401.5738220214844	35.4832325154667	3.6040109376	99.4537523821333	95.84974144453331	1124470.25	1.190615760354984E8	0	7665	0.11810386832815567	0.5084533102600167	0.05962377743791577	401.5638427734375	401.58367919921875
72	401.58648681640625	23.350078752					1	DETECTED	401.5865 m/z @23.35 [151020OFc1_NvH-0949-CRLM-26.raw]	401.58648681640625	23.350078752	3.93704109813333	99.4638229813333	95.52678188319996	154774.671875	8.012124021851829E7	0	7665	0.08914792798986682	2.488815329639121	0.21499105256801135	401.5841064453125	401.5963134765625
73	401.6103820800781	31.8686656378667					1	DETECTED	401.6104 m/z @31.87 [151020OFc1_NvH-0949-CRLM-26.raw]	401.6103820800781	31.8686656378667	4.95562311786667	99.4638229813333	94.50819986346663	50478.9296875	8.89375519837573E7	0	7665	68.43974118804836	1.721456976878861	2.511848119710239	401.60052490234375	401.6163330078125
74	401.6263732910156	12.3749459290667					1	DETECTED	401.6264 m/z @12.37 [151020OFc1_NvH-0949-CRLM-26.raw]	401.6263732910156	12.3749459290667	3.26806455786667	99.4638229813333	96.19575842346663	140033.84375	9.279204408497746E7	0	7665	0.21181614127086057	280.8074201871335	0.08095024085456706	401.6170349121094	401.63623046875
75	401.64630126953125	53.5241704168					1	DETECTED	401.6463 m/z @53.52 [151020OFc1_NvH-0949-CRLM-26.raw]	401.64630126953125	53.5241704168	4.10603030533333	99.4738165245333	95.36778621919997	32068.134765625	9.713518489152282E7	0	7665	94.35173838099567	0.9525306768324634	0.894505024005779	401.6368713378906	401.6561279296875
76	401.66925048828125	29.3451814306667					1	DETECTED	401.6693 m/z @29.35 [151020OFc1_NvH-0949-CRLM-26.raw]	401.66925048828125	29.3451814306667	5.50404201493333	99.4738165245333	93.96977450959997	34906.359375	8.224467959251101E7	0	7665	92.22582480276688	1.930287910565426	2.8919035731616187	401.6602478027344	401.6791076660156
77	401.6857604980469	37.8234357253333					1	DETECTED	401.6858 m/z @37.82 [151020OFc1_NvH-0949-CRLM-26.raw]	401.6857604980469	37.8234357253333	4.08667271866667	99.4836622162667	95.39698949760002	27392.958984375	8.234066984006609E7	0	7665	69.58448171417146	1.397188326658236	1.819034036173509	401.6793518066406	401.6875
78	401.69757080078125	27.7231621648					1	DETECTED	401.6976 m/z @27.72 [151020OFc1_NvH-0949-CRLM-26.raw]	401.69757080078125	27.7231621648	3.16815961173333	99.4836622162667	96.31550260453336	541393.375	1.5329586919567588E8	0	7665	0.4819471619856408	1.6248288878556074	70.15553159272721	401.6875915527344	401.7074890136719
79	401.7189025878906	29.8102180656					1	DETECTED	401.7189 m/z @29.81 [151020OFc1_NvH-0949-CRLM-26.raw]	401.7189025878906	29.8102180656	1.80600577786667	99.4936472170667	97.68764143920002	851647.6875	1.0803810983477227E8	0	7665	6.031886531085281	0.5089767892996483	0.7124092572297458	401.7091979980469	401.7288818359375
80	401.73681640625	23.6347490706667					1	DETECTED	401.7368 m/z @23.63 [151020OFc1_NvH-0949-CRLM-26.raw]	401.73681640625	23.6347490706667	2.96144749333333	99.5138243914667	96.55237689813337	667113.75	1.4485285225302148E8	2	7665	6.247686445651521	1.7969144812652815	0.16919047232099726	401.7289123535156	401.7467956542969
81	401.7469787597656	17.4988598341333					1	DETECTED	401.7470 m/z @17.50 [151020OFc1_NvH-0949-CRLM-26.raw]	401.7469787597656	17.4988598341333	3.13720637626667	99.5036827549333	96.36647637866662	451632.09375	1.4886503121380767E8	2	7665	9.189641667590525	3.359486911449192	0.8507762092300908	401.746826171875	401.75677490234375
82	401.7637939453125	70.5958183725333					1	DETECTED	401.7638 m/z @70.60 [151020OFc1_NvH-0949-CRLM-26.raw]	401.7637939453125	70.5958183725333	7.64094313573333	99.5138243914667	91.87288125573338	29024.861328125	8.28364358847577E7	0	7665	89.61881344448852	0.70685510919385	0.4188711566941583	401.7569885253906	401.7638244628906
83	401.7738952636719	22.0483166621333					1	DETECTED	401.7739 m/z @22.05 [151020OFc1_NvH-0949-CRLM-26.raw]	401.7738952636719	22.0483166621333	1.74365900986667	99.5239783154667	97.78031930560003	801780.125	1.0536575141918871E8	0	7665	0.15474074179912378	1.5400081681812385	72.92869476183836	401.7643127441406	401.783447265625
84	401.7919616699219	34.1657286674667					1	DETECTED	401.7920 m/z @34.17 [151020OFc1_NvH-0949-CRLM-26.raw]	401.7919616699219	34.1657286674667	4.35222367893333	99.5239783154667	95.17175463653338	29366.892578125	8.93989976933691E7	0	7665	92.19089576433458	1.5471296711800147	2.1228346128123343	401.78399658203125	401.7968444824219
85	401.8072509765625	31.0962724296					1	DETECTED	401.8073 m/z @31.10 [151020OFc1_NvH-0949-CRLM-26.raw]	401.8072509765625	31.0962724296	1.25976272986667	99.5342307	98.27446797013333	46763.9140625	8.440239578983712E7	0	7665	75.54263949842239	1.6364523313176476	2.216200664404602	401.79742431640625	401.8172302246094
86	401.8286437988281	89.7444071413333					1	DETECTED	401.8286 m/z @89.74 [151020OFc1_NvH-0949-CRLM-26.raw]	401.8286437988281	89.7444071413333	1.34848185786667	99.9659316309333	98.61744977306662	113858.2578125	1.1082801337443154E8	0	7665	87.36075230888801	0.5446366999779267	0.11984620037080783	401.8187561035156	401.835693359375
87	401.84600830078125	89.7444071413333					1	DETECTED	401.8460 m/z @89.74 [151020OFc1_NvH-0949-CRLM-26.raw]	401.84600830078125	89.7444071413333	0.181028455733333	99.5444158069333	99.36338735119998	135397.03125	1.14077620758857E8	0	7665	76.97161693681213	0.5600869452363418	0.07533139233296023	401.8360900878906	401.8559265136719
88	401.8607177734375	21.0282409997333					1	DETECTED	401.8607 m/z @21.03 [151020OFc1_NvH-0949-CRLM-26.raw]	401.8607177734375	21.0282409997333	1.20432938746667	99.3024952288	98.09816584133333	116464.9140625	1.011909827350171E8	2	7665	14.740260775467092	3.5587086552350407	0.0021595417387507147	401.85601806640625	401.8612976074219
89	401.8713073730469	89.7444071413333					1	DETECTED	401.8713 m/z @89.74 [151020OFc1_NvH-0949-CRLM-26.raw]	401.8713073730469	89.7444071413333	0.00559876933333333	99.9659316309333	99.96033286159997	1233293.75	1.5037775493921536E8	3	7665	68.40641959643493	0.542318056020838	0.10132516838246072	401.86138916015625	401.8812561035156
90	401.8833923339844	27.4433051162667					1	DETECTED	401.8834 m/z @27.44 [151020OFc1_NvH-0949-CRLM-26.raw]	401.8833923339844	27.4433051162667	0.00559876933333333	99.9963269437333	99.99072817439996	983186.4375	1.3019313308157322E8	3	7665	0.1421567383357285	0.7822352541042833	0.06589397349056798	401.88134765625	401.8933410644531
91	401.89715576171875	17.5188743472					1	DETECTED	401.8972 m/z @17.52 [151020OFc1_NvH-0949-CRLM-26.raw]	401.89715576171875	17.5188743472	0.355730230933333	99.9659316309333	99.61020139999997	301794.96875	3.125916946422256E8	0	7665	0.1471315456134512	0.6301153730696382	3.5328593177582404	401.8934631347656	401.89996337890625
92	401.90997314453125	35.4735180192					1	DETECTED	401.9100 m/z @35.47 [151020OFc1_NvH-0949-CRLM-26.raw]	401.90997314453125	35.4735180192	0.00559876933333333	99.9963269437333	99.99072817439996	326700.96875	1.1254493546026358E8	2	7665	34.16030090044986	0.5150184919699694	0.018527791376463147	401.8999938964844	401.9199523925781
93	401.9365539550781	23.1378085056					1	DETECTED	401.9366 m/z @23.14 [151020OFc1_NvH-0949-CRLM-26.raw]	401.9365539550781	23.1378085056	0.0292116362666667	99.9963269437333	99.96711530746663	134549.890625	8.83963479717778E7	0	7665	23.273741767091156	3.4273751564529955	5.253324347764487	401.9269714355469	401.9464111328125
94	401.9571838378906	13.1884236962667					1	DETECTED	401.9572 m/z @13.19 [151020OFc1_NvH-0949-CRLM-26.raw]	401.9571838378906	13.1884236962667	0.017367972	99.9963269437333	99.97895897173329	340100.03125	1.0297026807394576E8	2	7665	30.50803651098022	1.1270979617285053	2.0692068514865913	401.947265625	401.9671325683594
95	401.9699401855469	81.9604291765333					1	DETECTED	401.9699 m/z @81.96 [151020OFc1_NvH-0949-CRLM-26.raw]	401.9699401855469	81.9604291765333	0.3789322656	99.93547142	99.5565391544	115140.484375	1.0281167055408761E8	0	7665	77.32035170828726	0.5962720115144093	0.10776570925752073	401.9671936035156	401.9798583984375
96	401.98590087890625	91.7653650728					1	DETECTED	401.9859 m/z @91.77 [151020OFc1_NvH-0949-CRLM-26.raw]	401.98590087890625	91.7653650728	0.00559876933333333	99.9860770149333	99.98047824559997	61416.60546875	9.405387482217443E7	0	7665	0.6874206242841581	0.5206302560374557	0.7816673901688483	401.97998046875	401.98870849609375
97	401.998779296875	90.7963454405333					1	DETECTED	401.9988 m/z @90.80 [151020OFc1_NvH-0949-CRLM-26.raw]	401.998779296875	90.7963454405333	0.00559876933333333	99.9963269437333	99.99072817439996	177947.3125	1.0225452677418496E8	0	7665	0.11365316614018184	1.2532903049622661	0.0703078775428484	401.98883056640625	402.0087585449219
98	402.0186767578125	91.7558403213333					1	DETECTED	402.0187 m/z @91.76 [151020OFc1_NvH-0949-CRLM-26.raw]	402.0186767578125	91.7558403213333	0.0406608605333333	99.9860770149333	99.94541615439996	73059.3125	1.0049673007811229E8	0	7665	1.280192595620818	0.5275659802445243	1.6440352919672823	402.0088195800781	402.0254821777344
99	402.0355529785156	90.0728660045333					1	DETECTED	402.0356 m/z @90.07 [151020OFc1_NvH-0949-CRLM-26.raw]	402.0355529785156	90.0728660045333	0.0406608605333333	99.9860770149333	99.94541615439996	167112.328125	9.336715923410787E7	0	7665	2.767860187541416	2.6199562972938324	0.4008984132937769	402.025634765625	402.0426025390625
100	402.05267333984375	22.6939988834667					1	DETECTED	402.0527 m/z @22.69 [151020OFc1_NvH-0949-CRLM-26.raw]	402.05267333984375	22.6939988834667	0.355730230933333	99.9051780064	99.54944777546667	1133537.875	1.2826564990963393E8	5	7665	0.2554364887076481	86.99497424212498	0.8141566550928041	402.0431213378906	402.06243896484375
101	402.07037353515625	92.6342325197333					1	DETECTED	402.0704 m/z @92.63 [151020OFc1_NvH-0949-CRLM-26.raw]	402.07037353515625	92.6342325197333	0.553853057866667	99.8950218178667	99.34116876000004	204015.25	1.0096304591968024E8	0	7665	60.38561985652142	0.8970088584127419	0.13906907173384786	402.06268310546875	402.07586669921875
102	402.08587646484375	92.6522466810667					1	DETECTED	402.0859 m/z @92.65 [151020OFc1_NvH-0949-CRLM-26.raw]	402.08587646484375	92.6522466810667	10.5481661210667	99.8850619096	89.3368957885333	208486.234375	1.0918129413135023E8	0	7665	60.81112000196933	0.5400559368788338	0.9287240366323442	402.0758972167969	402.0863342285156
103	402.0964050292969	89.8980805288					1	DETECTED	402.0964 m/z @89.90 [151020OFc1_NvH-0949-CRLM-26.raw]	402.0964050292969	89.8980805288	0.2045992824	99.9860770149333	99.7814777325333	249346.5	1.136710633039705E8	0	7665	12.076552005379995	0.5971317535113726	0.02684640187193539	402.08660888671875	402.1063537597656
104	402.1190185546875	89.8980805288					1	DETECTED	402.1190 m/z @89.90 [151020OFc1_NvH-0949-CRLM-26.raw]	402.1190185546875	89.8980805288	0.0292116362666667	99.7949878986667	99.76577626240004	514352.53125	1.400250091413583E8	0	7665	42.72891123512889	1.1113090488243202	0.30536763295813174	402.1090393066406	402.12640380859375
105	402.13641357421875	89.8980805288					1	DETECTED	402.1364 m/z @89.90 [151020OFc1_NvH-0949-CRLM-26.raw]	402.13641357421875	89.8980805288	1.97610254133333	99.2814561693333	97.30535362799996	660290.875	1.124895537338014E8	0	7665	0.0357466743321595	0.551963297010985	0.17756639333278196	402.12664794921875	402.1463928222656
106	402.1533203125	89.9181135274667					1	DETECTED	402.1533 m/z @89.92 [151020OFc1_NvH-0949-CRLM-26.raw]	402.1533203125	89.9181135274667	1.97610254133333	99.6852408669333	97.70913832559997	418849.0	1.4989701860872766E8	2	7665	3.14433054543035	0.5539505817428981	0.7349893114111076	402.14654541015625	402.1595458984375
107	402.1695861816406	89.8837743752					1	DETECTED	402.1696 m/z @89.88 [151020OFc1_NvH-0949-CRLM-26.raw]	402.1695861816406	89.8837743752	1.97610254133333	99.945606708	97.96950416666667	502065.875	1.4891171977739614E8	0	7665	42.78876107786736	0.5171814257023555	0.061486654090433614	402.15960693359375	402.169677734375
108	402.17987060546875	64.3039254866667					1	DETECTED	402.1799 m/z @64.30 [151020OFc1_NvH-0949-CRLM-26.raw]	402.17987060546875	64.3039254866667	0.00559876933333333	99.9963269437333	99.99072817439996	1.3583187E7	7.350126241983888E9	3	7665	18.412995953067608	2.9116684445357195	4.518675860573421	402.1717224121094	402.18804931640625
109	402.19830322265625	89.8837743752					1	DETECTED	402.1983 m/z @89.88 [151020OFc1_NvH-0949-CRLM-26.raw]	402.19830322265625	89.8837743752	0.472306749066667	99.4738165245333	99.00150977546664	795716.25	1.5655121369452545E8	3	7665	63.224583510117924	0.5386794175598132	0.055893009268338734	402.19000244140625	402.208251953125
110	402.210205078125	89.9504757797333					1	DETECTED	402.2102 m/z @89.95 [151020OFc1_NvH-0949-CRLM-26.raw]	402.210205078125	89.9504757797333	1.86912248106667	94.1422548021333	92.27313232106663	313432.59375	2.3387673048868042E8	3	7665	40.148597346079725	0.5296095304470542	0.024677993213305698	402.20831298828125	402.2114562988281
111	402.2214660644531	24.0088006373333					1	DETECTED	402.2215 m/z @24.01 [151020OFc1_NvH-0949-CRLM-26.raw]	402.2214660644531	24.0088006373333	0.332741726666667	99.84528482	99.51254309333333	595929.125	1.8338227523590374E8	4	7665	65.99253657127633	0.7193973587610033	9.095455377294625	402.21148681640625	402.2314453125
112	402.24078369140625	89.8703312272					1	DETECTED	402.2408 m/z @89.87 [151020OFc1_NvH-0949-CRLM-26.raw]	402.24078369140625	89.8703312272	0.332741726666667	95.4147965850667	95.08205485840003	527535.875	1.341720726391023E8	2	7665	69.18628555737625	0.5215133413708476	0.013980982321022623	402.2314758300781	402.2430419921875
113	402.2530517578125	22.6833241224					1	DETECTED	402.2531 m/z @22.68 [151020OFc1_NvH-0949-CRLM-26.raw]	402.2530517578125	22.6833241224	0.332741726666667	99.2015507352	98.86880900853333	1365197.375	1.7509277969955072E8	0	7665	67.31671791458757	46.53191830920566	13.325581164339788	402.2430725097656	402.2630310058594
114	402.2702331542969	89.7529341978667					1	DETECTED	402.2702 m/z @89.75 [151020OFc1_NvH-0949-CRLM-26.raw]	402.2702331542969	89.7529341978667	0.332741726666667	98.6901275837333	98.35738585706663	438285.21875	1.8847917566558453E8	0	7665	54.37679761649146	0.6997579584077966	0.25613613802755164	402.2630615234375	402.2721252441406
115	402.28216552734375	89.8558851858667					1	DETECTED	402.2822 m/z @89.86 [151020OFc1_NvH-0949-CRLM-26.raw]	402.28216552734375	89.8558851858667	0.3210292128	99.8352974237333	99.5142682109333	746162.5625	1.452374725077428E8	0	7665	0.26125019944431926	0.5175877265345316	0.206003552571729	402.2721862792969	402.2886962890625
116	402.2987060546875	89.8558851858667					1	DETECTED	402.2987 m/z @89.86 [151020OFc1_NvH-0949-CRLM-26.raw]	402.2987060546875	89.8558851858667	0.3210292128	98.4869424493333	98.1659132365333	875746.0625	1.5633105121904013E8	0	7665	63.55403093557443	0.8670311296806821	0.03860148687371518	402.2887268066406	402.3078918457031
117	402.3179016113281	82.1526942093333					1	DETECTED	402.3179 m/z @82.15 [151020OFc1_NvH-0949-CRLM-26.raw]	402.3179016113281	82.1526942093333	0.3210292128	96.108930328	95.7879011152	941745.3125	1.595751988903342E8	0	7665	13.180742303554808	0.5066489807040373	0.22669058008851767	402.3079528808594	402.3197021484375
118	402.3297119140625	82.1526942093333					1	DETECTED	402.3297 m/z @82.15 [151020OFc1_NvH-0949-CRLM-26.raw]	402.3297119140625	82.1526942093333	0.110810010133333	96.108930328	95.99812031786666	1965901.5	1.6988681677641767E8	0	7665	42.59473515259731	0.849029128291036	0.2253003301081256	402.3197326660156	402.3306579589844
119	402.3406677246094	82.1526942093333					1	DETECTED	402.3407 m/z @82.15 [151020OFc1_NvH-0949-CRLM-26.raw]	402.3406677246094	82.1526942093333	0.110810010133333	99.7647942074667	99.65398419733336	2011275.25	1.6426353194503617E8	0	7665	36.82823373057284	0.6405376012364671	0.26298705299440556	402.3306884765625	402.3481140136719
120	402.3581237792969	82.1526942093333					1	DETECTED	402.3581 m/z @82.15 [151020OFc1_NvH-0949-CRLM-26.raw]	402.3581237792969	82.1526942093333	0.0756612018666667	99.814962552	99.73930135013333	2992120.5	1.7240976371603686E8	2	7665	55.79950908914955	0.652489693742136	0.1586945315126643	402.34814453125	402.3680725097656
121	402.3716125488281	82.1526942093333					1	DETECTED	402.3716 m/z @82.15 [151020OFc1_NvH-0949-CRLM-26.raw]	402.3716125488281	82.1526942093333	0.0756612018666667	99.814962552	99.73930135013333	1960576.375	1.929397402449348E8	2	7665	55.64875904441313	0.7010071984533108	0.17139576587680375	402.3681335449219	402.381591796875
122	402.38507080078125	34.1414502632					1	DETECTED	402.3851 m/z @34.14 [151020OFc1_NvH-0949-CRLM-26.raw]	402.38507080078125	34.1414502632	0.0523024786666667	99.4738165245333	99.42151404586664	743734.875	2.3223925197434556E8	0	7665	14.567575998458281	0.5031253768824027	2.2790149430038658	402.3816223144531	402.3862609863281
123	402.3962707519531	89.7785821528					1	DETECTED	402.3963 m/z @89.78 [151020OFc1_NvH-0949-CRLM-26.raw]	402.3962707519531	89.7785821528	0.0406608605333333	99.814962552	99.77430169146666	897690.9375	1.9180239454124373E8	2	7665	41.038525306213714	0.5080291834646534	0.037154301830154016	402.38629150390625	402.40625
124	402.41656494140625	89.7998571669333					1	DETECTED	402.4166 m/z @89.80 [151020OFc1_NvH-0949-CRLM-26.raw]	402.41656494140625	89.7998571669333	0.0406608605333333	99.814962552	99.77430169146666	935891.625	2.0121427892196053E8	2	7665	66.13588164118272	0.5044672808339821	0.02421729668367849	402.4066467285156	402.4231872558594
125	402.4331970214844	89.7998571669333					1	DETECTED	402.4332 m/z @89.80 [151020OFc1_NvH-0949-CRLM-26.raw]	402.4331970214844	89.7998571669333	0.00559876933333333	99.814962552	99.80936378266667	1090782.75	2.046289417188469E8	0	7665	7.720319198619805	0.5054914848003685	0.020154540774999133	402.4232177734375	402.44317626953125
126	402.4536437988281	22.6528496906667					1	DETECTED	402.4536 m/z @22.65 [151020OFc1_NvH-0949-CRLM-26.raw]	402.4536437988281	22.6528496906667	0.00559876933333333	99.814962552	99.80936378266667	737983.0	2.318410794994974E8	3	7665	0.256950951715023	13.627003140381758	15.168402731146873	402.44366455078125	402.463623046875
127	402.46514892578125	34.2898024077333					1	DETECTED	402.4651 m/z @34.29 [151020OFc1_NvH-0949-CRLM-26.raw]	402.46514892578125	34.2898024077333	0.017367972	98.659521624	98.642153652	707407.375	2.1147397569377753E8	0	7665	23.108953131745185	1.539101876599876	2.2741865559994636	402.4636535644531	402.4751281738281
128	402.4773864746094	48.9689198165333					1	DETECTED	402.4774 m/z @48.97 [151020OFc1_NvH-0949-CRLM-26.raw]	402.4773864746094	48.9689198165333	0.017367972	95.2425898528	95.22522188079999	198188.75	2.273153703475868E8	0	7665	3.862491998029917	0.9190055428617965	0.06332772058535605	402.47515869140625	402.47998046875
129	402.489990234375	65.1320286402667					1	DETECTED	402.4900 m/z @65.13 [151020OFc1_NvH-0949-CRLM-26.raw]	402.489990234375	65.1320286402667	0.286308542666667	95.2922314904	95.00592294773334	257407.53125	2.0907568908407775E8	0	7665	41.29261791879729	6.692850829967744	8.297953633933068	402.48004150390625	402.4976806640625
130	402.5076904296875	37.6706473717333					1	DETECTED	402.5077 m/z @37.67 [151020OFc1_NvH-0949-CRLM-26.raw]	402.5076904296875	37.6706473717333	0.4959476192	95.2922314904	94.7962838712	342475.3125	2.2472465906137896E8	2	7665	32.258544871439966	2.770945239873107	4.414546943608473	402.4977111816406	402.5081787109375
131	402.5181884765625	37.6706473717333					1	DETECTED	402.5182 m/z @37.67 [151020OFc1_NvH-0949-CRLM-26.raw]	402.5181884765625	37.6706473717333	0.4959476192	96.8359050458667	96.3399574266667	450433.21875	2.3807026232704696E8	0	7665	33.35378351242132	0.7489924214115008	0.89654653654957	402.50823974609375	402.5259094238281
132	402.5359191894531	37.6706473717333					1	DETECTED	402.5359 m/z @37.67 [151020OFc1_NvH-0949-CRLM-26.raw]	402.5359191894531	37.6706473717333	0.519170898133333	99.443767036	98.92459613786666	628032.0625	2.3329611145354754E8	3	7665	30.560413725756398	2.2838154176107226	2.4431387557184134	402.52593994140625	402.5458679199219
133	402.5526428222656	30.9337131634667					1	DETECTED	402.5526 m/z @30.93 [151020OFc1_NvH-0949-CRLM-26.raw]	402.5526428222656	30.9337131634667	0.5307721712	98.8510570232	98.320284852	394028.90625	2.4184845360219678E8	3	7665	26.055172986480116	3.093819710089709	1.670425615226091	402.5459289550781	402.55303955078125
134	402.56304931640625	16.5680937893333					1	DETECTED	402.5630 m/z @16.57 [151020OFc1_NvH-0949-CRLM-26.raw]	402.56304931640625	16.5680937893333	0.5423594128	96.2293930874667	95.68703367466671	769098.5	2.3852470888548023E8	3	7665	0.21082691232740913	8.804005028875807	30.393319896283835	402.5530700683594	402.5730285644531
135	402.5768127441406	38.404639628					1	DETECTED	402.5768 m/z @38.40 [151020OFc1_NvH-0949-CRLM-26.raw]	402.5768127441406	38.404639628	0.5656137512	95.0366923706667	94.4710786194667	245820.21875	2.6933812542689633E8	3	7665	27.413159022400183	1.1965878659486184	2.8317277010634014	402.57305908203125	402.57708740234375
136	402.58709716796875	38.4745424437333					1	DETECTED	402.5871 m/z @38.47 [151020OFc1_NvH-0949-CRLM-26.raw]	402.58709716796875	38.4745424437333	0.5656137512	99.5342307	98.96861694879999	337060.1875	2.98910885257033E8	0	7665	10.141501842867132	0.5928388156474635	0.42301518145146816	402.5771179199219	402.5970764160156
137	402.6040344238281	25.5314041752					1	DETECTED	402.6040 m/z @25.53 [151020OFc1_NvH-0949-CRLM-26.raw]	402.6040344238281	25.5314041752	1.33747601973333	95.8966681669333	94.55919214719997	304952.84375	2.911229974711479E8	0	7665	28.72675217356699	1.0644354139315662	8.013271325147944	402.59710693359375	402.60858154296875
138	402.61859130859375	24.2634767362667					1	DETECTED	402.6186 m/z @24.26 [151020OFc1_NvH-0949-CRLM-26.raw]	402.61859130859375	24.2634767362667	1.35932133066667	95.4638064290667	94.10448509840002	602737.125	2.4981763283126035E8	0	7665	2.7589431945828693	5.674053290087256	10.035259181476496	402.6086120605469	402.6285705566406
139	402.63543701171875	25.6049971637333					1	DETECTED	402.6354 m/z @25.60 [151020OFc1_NvH-0949-CRLM-26.raw]	402.63543701171875	25.6049971637333	1.39195027413333	90.1641170234667	88.77216674933337	451795.375	2.692431188818934E8	0	7665	12.959730832394644	2.263586215254518	1.0772155007838942	402.62860107421875	402.6387023925781
140	402.6487121582031	44.0939682690667					1	DETECTED	402.6487 m/z @44.09 [151020OFc1_NvH-0949-CRLM-26.raw]	402.6487121582031	44.0939682690667	1.39195027413333	99.9860770149333	98.59412674079996	535924.5625	2.6078432284520286E8	0	7665	31.73064702323977	0.8283794941272105	0.7333413451471523	402.6387634277344	402.65869140625
141	402.6650695800781	25.472002324					1	DETECTED	402.6651 m/z @25.47 [151020OFc1_NvH-0949-CRLM-26.raw]	402.6650695800781	25.472002324	2.13616524026667	86.1948335114667	84.05866827120003	345900.75	2.2748164735647556E8	3	7665	20.61651644605672	23.578939790571745	2.66124273171135	402.6587219238281	402.675048828125
142	402.6776428222656	44.0841644736					1	DETECTED	402.6776 m/z @44.08 [151020OFc1_NvH-0949-CRLM-26.raw]	402.6776428222656	44.0841644736	2.13616524026667	73.8875210768	71.75135583653334	237390.34375	2.2685999896541157E8	0	7665	8.541564562788245	0.84897666517643	0.6366968074384763	402.6750793457031	402.6875915527344
143	402.69866943359375	25.8608399312					1	DETECTED	402.6987 m/z @25.86 [151020OFc1_NvH-0949-CRLM-26.raw]	402.69866943359375	25.8608399312	0.0990547032	97.4839165648	97.3848618616	414797.96875	2.214772624914449E8	0	7665	0.21356587454377163	1.4875822432242	9.291679326248014	402.6886901855469	402.7074890136719
144	402.7174987792969	22.0393230533333					1	DETECTED	402.7175 m/z @22.04 [151020OFc1_NvH-0949-CRLM-26.raw]	402.7174987792969	22.0393230533333	0.0990547032	99.0620333984	98.96297869520001	3737638.25	2.597208269142023E8	2	7665	0.2914256562727431	18.436618446855498	1.8223999213093103	402.70751953125	402.7274475097656
145	402.74072265625	30.3043973618667					1	DETECTED	402.7407 m/z @30.30 [151020OFc1_NvH-0949-CRLM-26.raw]	402.74072265625	30.3043973618667	0.0990547032	94.5672271178667	94.4681724146667	280813.03125	1.9723123412125772E8	2	7665	33.29967961053363	1.740540026337088	1.5521524149202532	402.7307434082031	402.7507019042969
146	402.7530517578125	41.1488726533333					1	DETECTED	402.7531 m/z @41.15 [151020OFc1_NvH-0949-CRLM-26.raw]	402.7530517578125	41.1488726533333	0.0990547032	87.3864007114667	87.28734600826671	177479.34375	2.9309322735045105E8	2	7665	37.16779624661574	1.0066297370407178	0.9722831016326764	402.750732421875	402.7598876953125
147	402.7699279785156	59.3302646632					1	DETECTED	402.7699 m/z @59.33 [151020OFc1_NvH-0949-CRLM-26.raw]	402.7699279785156	59.3302646632	0.0990547032	82.0670869586667	81.96803225546671	218249.71875	2.558817047313851E8	0	7665	32.4199294555892	0.6541649743896281	0.27560537146840347	402.75994873046875	402.7799072265625
148	402.7838134765625	36.0176932861333					1	DETECTED	402.7838 m/z @36.02 [151020OFc1_NvH-0949-CRLM-26.raw]	402.7838134765625	36.0176932861333	0.0990547032	99.5036827549333	99.4046280517333	166777.578125	2.3348286606486875E8	0	7665	48.26044311468564	1.0814182797499878	0.851129187086886	402.7799377441406	402.7879943847656
149	402.79803466796875	30.8614579522667					1	DETECTED	402.7980 m/z @30.86 [151020OFc1_NvH-0949-CRLM-26.raw]	402.79803466796875	30.8614579522667	0.0990547032	95.9168822626667	95.8178275594667	186840.9375	2.799389111663467E8	0	7665	12.601399876181777	1.6900095125306906	0.14066567731776303	402.7880859375	402.7988586425781
150	402.80889892578125	30.8614579522667					1	DETECTED	402.8089 m/z @30.86 [151020OFc1_NvH-0949-CRLM-26.raw]	402.80889892578125	30.8614579522667	0.800077934133333	98.0471120488	97.24703411466668	252048.96875	2.706267292141131E8	0	7665	14.07178268475841	1.7095017037041567	1.2653540167739226	402.7989196777344	402.80889892578125
151	402.81890869140625	24.2158883053333					1	DETECTED	402.8189 m/z @24.22 [151020OFc1_NvH-0949-CRLM-26.raw]	402.81890869140625	24.2158883053333	0.800077934133333	99.9659316309333	99.16585369679997	389779.1875	2.1323402732454684E8	0	7665	0.12357460091218897	1.836504605842075	1.623103407317366	402.80902099609375	402.828857421875
152	402.83306884765625	42.5174053552					1	DETECTED	402.8331 m/z @42.52 [151020OFc1_NvH-0949-CRLM-26.raw]	402.83306884765625	42.5174053552	0.800077934133333	99.8251205096	99.02504257546667	362710.3125	2.6437403300436255E8	0	7665	18.482084337712344	0.7292586770904692	51.162526196851125	402.82891845703125	402.8430480957031
153	402.84771728515625	41.5892135965333					1	DETECTED	402.8477 m/z @41.59 [151020OFc1_NvH-0949-CRLM-26.raw]	402.84771728515625	41.5892135965333	1.53829278266667	99.66554946	98.12725667733332	208758.59375	2.6464925118080077E8	3	7665	34.41174730351413	1.0082388253006667	0.9727658697067254	402.84307861328125	402.84771728515625
154	402.85772705078125	41.8775976509333					1	DETECTED	402.8577 m/z @41.88 [151020OFc1_NvH-0949-CRLM-26.raw]	402.85772705078125	41.8775976509333	0.017367972	99.9963269437333	99.97895897173329	323009.875	2.4488289606534684E8	3	7665	33.84381912391459	1.0292959326222515	0.8822674434276285	402.8477478027344	402.86517333984375
155	402.875244140625	21.7760370912					1	DETECTED	402.8752 m/z @21.78 [151020OFc1_NvH-0949-CRLM-26.raw]	402.875244140625	21.7760370912	0.00559876933333333	99.7747316389333	99.76913286959997	461506.40625	1.9809250248553255E8	0	7665	3.222481252284851	0.5835074700912181	6.392401374815312	402.8652648925781	402.8852233886719
156	402.89593505859375	32.8470502048					1	DETECTED	402.8959 m/z @32.85 [151020OFc1_NvH-0949-CRLM-26.raw]	402.89593505859375	32.8470502048	0.00559876933333333	99.9963269437333	99.99072817439996	726742.625	1.8805107839463222E8	3	7665	16.36482401518747	0.9156464358770505	2.5494221534679866	402.885986328125	402.9059143066406
157	402.90802001953125	24.9068276386667					1	DETECTED	402.9080 m/z @24.91 [151020OFc1_NvH-0949-CRLM-26.raw]	402.90802001953125	24.9068276386667	0.00559876933333333	99.9963269437333	99.99072817439996	308934.3125	1.7994840709845966E8	0	7665	34.296891111989865	1.055877409213772	0.06591787737776997	402.90594482421875	402.9179992675781
158	402.91815185546875	25.1020947658667					1	DETECTED	402.9182 m/z @25.10 [151020OFc1_NvH-0949-CRLM-26.raw]	402.91815185546875	25.1020947658667	1.8584625928	83.0948769554667	81.23641436266671	158350.34375	1.8988527590948445E8	0	7665	12.412334076571403	3.0014514680369264	5.676859515702323	402.91802978515625	402.9194030761719
159	402.9294128417969	24.8939115338667					1	DETECTED	402.9294 m/z @24.89 [151020OFc1_NvH-0949-CRLM-26.raw]	402.9294128417969	24.8939115338667	0.00559876933333333	99.9860770149333	99.98047824559997	286514.71875	2.0159794407431728E8	0	7665	16.847389118125324	2.665751886559853	0.12409847925097947	402.91943359375	402.93927001953125
160	402.94488525390625	24.8939115338667					1	DETECTED	402.9449 m/z @24.89 [151020OFc1_NvH-0949-CRLM-26.raw]	402.94488525390625	24.8939115338667	0.00559876933333333	99.9761023592	99.97050358986667	230559.453125	1.4416026072419792E8	4	7665	0.9752328593335129	0.5553688616988237	0.00709587582308622	402.9394226074219	402.954833984375
161	402.9642028808594	25.0259389437333					1	DETECTED	402.9642 m/z @25.03 [151020OFc1_NvH-0949-CRLM-26.raw]	402.9642028808594	25.0259389437333	0.00559876933333333	99.84528482	99.83968605066667	154811.609375	1.1877070836729604E8	0	7665	13.80988773777845	2.8037807735921474	0.3608675346818325	402.95489501953125	402.9737243652344
162	402.9837341308594	45.1597751472					1	DETECTED	402.9837 m/z @45.16 [151020OFc1_NvH-0949-CRLM-26.raw]	402.9837341308594	45.1597751472	0.0756612018666667	99.9051780064	99.82951680453334	346348.4375	1.2069334663779259E8	0	7665	2.558316931967333	0.5142342427929996	6.885443961091156E-4	402.9737548828125	402.99371337890625
163	403.00323486328125	25.0753950304					1	DETECTED	403.0032 m/z @25.08 [151020OFc1_NvH-0949-CRLM-26.raw]	403.00323486328125	25.0753950304	0.00559876933333333	99.5750152392	99.56941646986667	191736.921875	1.0439582942942987E8	0	7665	1.7490969904193747	2.0257011734648436	3.7699132826299024	402.9937438964844	403.0131530761719
164	403.0199279785156	24.1615448914667					1	DETECTED	403.0199 m/z @24.16 [151020OFc1_NvH-0949-CRLM-26.raw]	403.0199279785156	24.1615448914667	0.00559876933333333	99.5750152392	99.56941646986667	177833.59375	9.929961749579959E7	0	7665	1.3310948294833338	2.3826546496109007	4.188388036880353	403.0132751464844	403.0299072265625
165	403.0367126464844	10.8089070381333					1	DETECTED	403.0367 m/z @10.81 [151020OFc1_NvH-0949-CRLM-26.raw]	403.0367126464844	10.8089070381333	2.76842034453333	99.8050520178667	97.03663167333337	43328.9375	9.068962916221623E7	0	7665	74.37526053582204	9.282488142036817	14.729376514556726	403.02996826171875	403.04541015625
166	403.055419921875	22.6833241224					1	DETECTED	403.0554 m/z @22.68 [151020OFc1_NvH-0949-CRLM-26.raw]	403.055419921875	22.6833241224	0.0292116362666667	99.9252798554667	99.89606821920003	73309.515625	9.171156014806028E7	0	7665	15.6604002472284	2.981413771639926	4.6731295367294	403.0454406738281	403.06536865234375
167	403.07220458984375	30.7777673450667					1	DETECTED	403.0722 m/z @30.78 [151020OFc1_NvH-0949-CRLM-26.raw]	403.07220458984375	30.7777673450667	0.7537618592	99.0320445594667	98.2782827002667	50691.2109375	8.970409082606208E7	0	7665	88.30442767791531	1.8645010769882149	2.756867697399707	403.0655822753906	403.08209228515625
168	403.0926818847656	8.26766913386667					1	DETECTED	403.0927 m/z @8.27 [151020OFc1_NvH-0949-CRLM-26.raw]	403.0926818847656	8.26766913386667	0.00559876933333333	99.0118214978667	99.00622272853337	38134.81640625	9.028547888571954E7	0	7665	2.5579575988414422	5.797945099194711	11.668392282561221	403.08447265625	403.099609375
169	403.109619140625	35.6230123413333					1	DETECTED	403.1096 m/z @35.62 [151020OFc1_NvH-0949-CRLM-26.raw]	403.109619140625	35.6230123413333	0.3904449864	99.814962552	99.4245175656	41805.58984375	1.2438961897417954E8	0	7665	82.49743399397447	1.4975303798329944	2.002815976865897	403.0997009277344	403.11053466796875
170	403.12066650390625	29.4357490773333					1	DETECTED	403.1207 m/z @29.44 [151020OFc1_NvH-0949-CRLM-26.raw]	403.12066650390625	29.4357490773333	5.747512012	99.2611833698667	93.5136713578667	52921.2421875	1.2358773508864881E8	0	7665	82.3018918071833	1.9871027415539302	2.952645721228704	403.1109924316406	403.13031005859375
171	403.1387634277344	92.4453430826667					1	DETECTED	403.1388 m/z @92.45 [151020OFc1_NvH-0949-CRLM-26.raw]	403.1387634277344	92.4453430826667	0.636432001333333	98.3114110498667	97.67497904853337	39355.70703125	9.315626860232541E7	0	7665	92.48834484598422	0.5319471601291691	0.06785829600313557	403.1308288574219	403.1483154296875
172	403.1608581542969	91.6887330432					1	DETECTED	403.1609 m/z @91.69 [151020OFc1_NvH-0949-CRLM-26.raw]	403.1608581542969	91.6887330432	1.70084500906667	92.3800544098667	90.67920940080003	61706.9453125	8.437400119410472E7	0	7665	0.3432469856826543	0.5040224094747239	0.002119162932602991	403.1512145996094	403.1703796386719
173	403.18048095703125	64.3039254866667					1	DETECTED	403.1805 m/z @64.30 [151020OFc1_NvH-0949-CRLM-26.raw]	403.18048095703125	64.3039254866667	0.00559876933333333	99.9963269437333	99.99072817439996	4467835.5	1.7936634434965649E9	3	7665	1.399238877944633	2.624650993050888	2.7650426919079445	403.1706237792969	403.1904602050781
174	403.1908874511719	21.8411295141333					1	DETECTED	403.1909 m/z @21.84 [151020OFc1_NvH-0949-CRLM-26.raw]	403.1908874511719	21.8411295141333	3.1581103712	94.1422548021333	90.9841444309333	72930.625	8.067691674037449E7	0	7665	9.848700471915755	2.971825203384311	6.624029563476528	403.19049072265625	403.194091796875
175	403.2041015625	30.7279761466667					1	DETECTED	403.2041 m/z @30.73 [151020OFc1_NvH-0949-CRLM-26.raw]	403.2041015625	30.7279761466667	0.7537618592	99.8251205096	99.0713586504	831888.0	1.1990353099059075E8	0	7665	0.14584311646227732	1.5566707630646055	5.341277531454423	403.19415283203125	403.20941162109375
176	403.21942138671875	23.8602604186667					1	DETECTED	403.2194 m/z @23.86 [151020OFc1_NvH-0949-CRLM-26.raw]	403.21942138671875	23.8602604186667	3.0123427872	94.0686515834667	91.0563087962667	3261785.0	2.43761367090071E8	2	7665	2.15982761239583	3.753629037809936	0.24912719135548128	403.2094421386719	403.2292785644531
177	403.2318115234375	31.8686656378667					1	DETECTED	403.2318 m/z @31.87 [151020OFc1_NvH-0949-CRLM-26.raw]	403.2318115234375	31.8686656378667	0.00559876933333333	99.9860770149333	99.98047824559997	684178.375	1.2399517025518723E8	2	7665	1.0436058468061695	0.6302346195205861	0.05761326205325154	403.2294921875	403.2345275878906
178	403.2445373535156	33.666709576					1	DETECTED	403.2445 m/z @33.67 [151020OFc1_NvH-0949-CRLM-26.raw]	403.2445373535156	33.666709576	0.169392793333333	98.0979551016	97.92856230826666	1133728.875	1.1847477272963794E8	2	7665	0.18301295235963977	0.522196743269274	0.11828773492910595	403.23455810546875	403.2544860839844
179	403.2557373046875	16.8719176994667					1	DETECTED	403.2557 m/z @16.87 [151020OFc1_NvH-0949-CRLM-26.raw]	403.2557373046875	16.8719176994667	5.34133151653333	86.0330662085333	80.69173469199997	294534.5625	9.942198257603237E7	0	7665	0.14772513374882124	0.5135782996986861	1.1462379344028728	403.25457763671875	403.2652282714844
180	403.2695617675781	91.9608198733333					1	DETECTED	403.2696 m/z @91.96 [151020OFc1_NvH-0949-CRLM-26.raw]	403.2695617675781	91.9608198733333	2.92084953653333	97.2400403058667	94.31919076933337	58388.4609375	9.03441963962791E7	0	7665	0.6796983273999757	0.5296452279384436	0.06848085754294302	403.2663879394531	403.27740478515625
181	403.2886657714844	90.4005745810667					1	DETECTED	403.2887 m/z @90.40 [151020OFc1_NvH-0949-CRLM-26.raw]	403.2886657714844	90.4005745810667	2.58207490426667	95.8026521477333	93.22057724346662	23745.537109375	9.715072849627997E7	0	7665	89.331257888137	0.5307570590852039	0.06151411817040774	403.2811279296875	403.2938232421875
182	403.30682373046875	91.9146721237333					1	DETECTED	403.3068 m/z @91.91 [151020OFc1_NvH-0949-CRLM-26.raw]	403.30682373046875	91.9146721237333	0.145964682133333	97.3717966944	97.22583201226666	117621.359375	8.425096762055E7	0	7665	0.10322223658519647	5.933094829342584	0.23832113122294077	403.2972717285156	403.31292724609375
183	403.4039611816406	44.0939682690667					1	DETECTED	403.4040 m/z @44.09 [151020OFc1_NvH-0949-CRLM-26.raw]	403.4039611816406	44.0939682690667	3.08384442853333	94.9379789914667	91.85413456293337	84991.9765625	1.0740199036963244E8	0	7665	86.00638852551286	1.2229625256913494	1.318237564093723	403.3940734863281	403.4136962890625
184	403.4412841796875	8.5158723856					1	DETECTED	403.4413 m/z @8.52 [151020OFc1_NvH-0949-CRLM-26.raw]	403.4412841796875	8.5158723856	3.7913925176	99.7949878986667	96.0035953810667	111211.046875	8.350798089291495E7	0	7665	28.876865592068462	2.037147622548315	15.845435596754488	403.43145751953125	403.4512634277344
185	403.45391845703125	18.4555080424					1	DETECTED	403.4539 m/z @18.46 [151020OFc1_NvH-0949-CRLM-26.raw]	403.45391845703125	18.4555080424	3.50543926933333	99.191465416	95.68602614666668	98113.078125	1.0180670484954573E8	0	7665	3.7012099580552444	5.077112836785204	0.009603078655506685	403.4512939453125	403.4613037109375
186	403.47137451171875	18.7943889856					1	DETECTED	403.4714 m/z @18.79 [151020OFc1_NvH-0949-CRLM-26.raw]	403.47137451171875	18.7943889856	4.8072003224	94.8221929152	90.01499259280001	226090.453125	8.992971344991037E7	4	7665	0.16229279692394272	0.5768974600409069	199.06335506942614	403.46142578125	403.4808044433594
187	403.4893493652344	13.0222799186667					1	DETECTED	403.4893 m/z @13.02 [151020OFc1_NvH-0949-CRLM-26.raw]	403.4893493652344	13.0222799186667	3.2283427152	95.8864366061333	92.6580938909333	180635.296875	1.0037603311081712E8	0	7665	0.20564826838484507	7.074172141466582	91.58153133292002	403.4815979003906	403.4992980957031
188	403.5199279785156	14.3251230445333					1	DETECTED	403.5199 m/z @14.33 [151020OFc1_NvH-0949-CRLM-26.raw]	403.5199279785156	14.3251230445333	0.1576307264	99.8050520178667	99.6474212914667	187452.578125	9.528864106843725E7	0	7665	0.11251301609946296	0.5408070122023289	81.48218384315552	403.50994873046875	403.52618408203125
189	403.53619384765625	12.7389978581333					1	DETECTED	403.5362 m/z @12.74 [151020OFc1_NvH-0949-CRLM-26.raw]	403.53619384765625	12.7389978581333	3.97557994693333	96.815636352	92.84005640506666	6490437.5	1.8412653486213294E8	0	7665	0.1723130630601286	1.7239618652168516	1.7398933379447654	403.5262145996094	403.5461730957031
190	403.54693603515625	20.73588170135					1	DETECTED	403.5469 m/z @20.74 [151020OFc1_NvH-0949-CRLM-26.raw]	403.54693603515625	20.73588170135	0.169392793333333	96.0883245352	95.91893174186667	180774.65625	9.020396149588992E7	0	7665	0.11724169559312259	0.5105530338213612	0.522048313577115	403.54620361328125	403.55548095703125
191	403.5655212402344	21.4260824365333					1	DETECTED	403.5655 m/z @21.43 [151020OFc1_NvH-0949-CRLM-26.raw]	403.5655212402344	21.4260824365333	3.1881967072	94.3136007349333	91.1254040277333	334610.59375	1.0151691719664735E8	3	7665	0.1377704196514422	0.9851836457737961	0.39631680298058863	403.5555419921875	403.57525634765625
192	403.5832214355469	36.0372408928					1	DETECTED	403.5832 m/z @36.04 [151020OFc1_NvH-0949-CRLM-26.raw]	403.5832214355469	36.0372408928	3.3382785816	98.659521624	95.32124304240001	115971.4921875	9.876155954249205E7	0	7665	0.22152236118152757	1.4575576150584866	1.6408370701644766	403.5764465332031	403.5931396484375
193	403.6046142578125	44.1040497661333					1	DETECTED	403.6046 m/z @44.10 [151020OFc1_NvH-0949-CRLM-26.raw]	403.6046142578125	44.1040497661333	1.84786821413333	97.9960333330667	96.14816511893338	38714.1171875	9.053379204600418E7	0	7665	92.60316264276713	1.1636016438671624	1.3907024115987665	403.5947265625	403.6145324707031
194	403.6751708984375	11.467487256					1	DETECTED	403.6752 m/z @11.47 [151020OFc1_NvH-0949-CRLM-26.raw]	403.6751708984375	11.467487256	5.20636843333333	98.8109092928	93.60454085946668	169211.390625	8.334741892890364E7	0	7665	0.038071558222739554	0.5809392983449477	136.62056084024954	403.6656494140625	403.6849670410156
195	403.69024658203125	19.2014556330667					1	DETECTED	403.6902 m/z @19.20 [151020OFc1_NvH-0949-CRLM-26.raw]	403.69024658203125	19.2014556330667	3.74304686266667	97.3514241037333	93.60837724106662	135434.46875	9.161115588670328E7	0	7665	0.1458337121460005	4.119902255948211	0.8958983545258425	403.6851806640625	403.7001647949219
196	403.71136474609375	26.3743485946667					1	DETECTED	403.7114 m/z @26.37 [151020OFc1_NvH-0949-CRLM-26.raw]	403.71136474609375	26.3743485946667	3.63374663493333	98.5482582373333	94.91451160239997	4241292.0	3.26103177620683E8	2	7665	0.3891810940974736	0.6265671665353767	0.5032986633778411	403.7013854980469	403.7213134765625
197	403.7294006347656	21.7130476768					1	DETECTED	403.7294 m/z @21.71 [151020OFc1_NvH-0949-CRLM-26.raw]	403.7294006347656	21.7130476768	3.70450199066667	95.3846221216	91.68012013093333	3714819.25	1.773567877498278E8	2	7665	0.28193605605045136	0.8180384031642126	9.165623638899834	403.72137451171875	403.7393493652344
198	403.7420959472656	32.3127818138667					1	DETECTED	403.7421 m/z @32.31 [151020OFc1_NvH-0949-CRLM-26.raw]	403.7420959472656	32.3127818138667	3.71429155706667	95.3126744202667	91.59838286320003	924068.1875	1.1250852561598165E8	2	7665	1.3776035252674461	0.5420384987269649	0.015583618761372549	403.7394104003906	403.7520751953125
199	403.7574157714844	16.8907023133333					1	DETECTED	403.7574 m/z @16.89 [151020OFc1_NvH-0949-CRLM-26.raw]	403.7574157714844	16.8907023133333	2.90053563546667	98.2714239221333	95.37088828666663	124107.1640625	9.746444022603476E7	0	7665	3.748958820069891	0.5112471808339873	0.6073382792465293	403.75213623046875	403.7657165527344
200	403.8016357421875	13.0222799186667					1	DETECTED	403.8016 m/z @13.02 [151020OFc1_NvH-0949-CRLM-26.raw]	403.8016357421875	13.0222799186667	1.19315211813333	98.2913301469333	97.09817802879998	65521.328125	9.039368123866494E7	0	7665	0.5087307922920914	5.569354656797987	11.644750421410471	403.791748046875	403.8115539550781
201	403.8540344238281	14.2494616794667					1	DETECTED	403.8540 m/z @14.25 [151020OFc1_NvH-0949-CRLM-26.raw]	403.8540344238281	14.2494616794667	0.0406608605333333	99.6852408669333	99.64458000639996	79833.8203125	9.747144441881521E7	0	7665	18.51890929555151	6.655510753060133	0.02545748362260847	403.84405517578125	403.8598937988281
202	403.8703308105469	12.7289474706667					1	DETECTED	403.8703 m/z @12.73 [151020OFc1_NvH-0949-CRLM-26.raw]	403.8703308105469	12.7289474706667	0.00559876933333333	99.9963269437333	99.99072817439996	4004455.0	1.7413589939485654E8	3	7665	0.1711430726395946	3.88735827284454	1.1176116715755267	403.8604431152344	403.88031005859375
203	403.8871765136719	19.5123311365333					1	DETECTED	403.8872 m/z @19.51 [151020OFc1_NvH-0949-CRLM-26.raw]	403.8871765136719	19.5123311365333	0.017367972	99.9761023592	99.9587343872	346727.53125	9.378712391369285E7	3	7665	0.09343457051365434	0.797004221922387	0.10022535167529505	403.8803405761719	403.89715576171875
204	403.89984130859375	21.3975552013333					1	DETECTED	403.8998 m/z @21.40 [151020OFc1_NvH-0949-CRLM-26.raw]	403.89984130859375	21.3975552013333	0.00559876933333333	99.7647942074667	99.75919543813336	184100.359375	8.672152526339877E7	0	7665	0.12836612808440861	3.6300932199959446	0.009709140409339283	403.8971862792969	403.90966796875
205	403.918212890625	36.0799346741333					1	DETECTED	403.9182 m/z @36.08 [151020OFc1_NvH-0949-CRLM-26.raw]	403.918212890625	36.0799346741333	0.00559876933333333	99.9860770149333	99.98047824559997	104974.8203125	9.417495080347143E7	0	7665	0.22465015474272576	1.8328610634342373	2.190101483045905	403.90997314453125	403.92816162109375
206	403.9389343261719	26.9291925749333					1	DETECTED	403.9389 m/z @26.93 [151020OFc1_NvH-0949-CRLM-26.raw]	403.9389343261719	26.9291925749333	0.00559876933333333	99.0819894965333	99.07639072719996	48306.77734375	8.519996434686285E7	0	7665	89.91681871809706	1.8812996936098474	3.515543352502356	403.9289855957031	403.94189453125
207	403.951904296875	26.3743485946667					1	DETECTED	403.9519 m/z @26.37 [151020OFc1_NvH-0949-CRLM-26.raw]	403.951904296875	26.3743485946667	0.00559876933333333	99.8554577501333	99.84985898079997	753444.0	1.006709917678036E8	0	7665	0.262199522230361	0.5102041280988983	2.8409124994080344	403.9419860839844	403.9618835449219
208	403.98052978515625	31.6086851874667					1	DETECTED	403.9805 m/z @31.61 [151020OFc1_NvH-0949-CRLM-26.raw]	403.98052978515625	31.6086851874667	0.4020637656	99.9860770149333	99.5840132493333	157616.03125	9.388686274430747E7	0	7665	18.137615218654698	2.2603025069232108	9.32662443553199E-4	403.9706115722656	403.9836730957031
209	403.99371337890625	10.8282653322667					1	DETECTED	403.9937 m/z @10.83 [151020OFc1_NvH-0949-CRLM-26.raw]	403.99371337890625	10.8282653322667	0.216325958933333	98.8712316773333	98.65490571839996	361350.625	9.21935359637087E7	4	7665	0.1980486240420234	0.7839335915919221	5.942050157080661	403.9837341308594	404.0036926269531
210	404.0046691894531	17.2778755997333					1	DETECTED	404.0047 m/z @17.28 [151020OFc1_NvH-0949-CRLM-26.raw]	404.0046691894531	17.2778755997333	0.0523024786666667	99.9860770149333	99.93377453626664	67816.4140625	1.0109349884536356E8	0	7665	20.171219769125365	2.823553018412098	4.566281248446824	404.00372314453125	404.00811767578125
211	404.0326843261719	46.1972406277333					1	DETECTED	404.0327 m/z @46.20 [151020OFc1_NvH-0949-CRLM-26.raw]	404.0326843261719	46.1972406277333	0.3442076128	99.3430677149333	98.99886010213329	189312.09375	1.024242994982716E8	0	7665	0.5850196004077617	1.2701385446835327	0.5401766263098176	404.02294921875	404.0426330566406
212	404.0932922363281	31.0795116504					1	DETECTED	404.0933 m/z @31.08 [151020OFc1_NvH-0949-CRLM-26.raw]	404.0932922363281	31.0795116504	0.2045992824	98.6087325485333	98.4041332661333	34491.53125	9.028871675731663E7	0	7665	89.39724073762352	1.614585723866352	2.2439400348879692	404.0836181640625	404.10284423828125
213	404.1180725097656	89.734132248					1	DETECTED	404.1181 m/z @89.73 [151020OFc1_NvH-0949-CRLM-26.raw]	404.1180725097656	89.734132248	0.00559876933333333	99.8750911045333	99.86949233519996	5086070.0	3.421196582696052E8	0	7665	0.9105464205415501	0.7828121040329692	0.31920792655526387	404.108154296875	404.1214294433594
214	404.1559143066406	90.2652241082667					1	DETECTED	404.1559 m/z @90.27 [151020OFc1_NvH-0949-CRLM-26.raw]	404.1559143066406	90.2652241082667	0.0872444653333333	99.9557444074667	99.86849994213337	136292.984375	8.803242485405001E7	0	7665	0.11104887406486341	0.84047215560334	0.0662708323094086	404.14605712890625	404.1658020019531
215	404.1766052246094	64.3039254866667					1	DETECTED	404.1766 m/z @64.30 [151020OFc1_NvH-0949-CRLM-26.raw]	404.1766052246094	64.3039254866667	0.00559876933333333	99.9963269437333	99.99072817439996	2631669.0	1.2928015152662451E9	3	7665	4.615356362589829	2.867649676957267	3.6861809154880936	404.1666564941406	404.18658447265625
216	404.1925964355469	90.0728660045333					1	DETECTED	404.1926 m/z @90.07 [151020OFc1_NvH-0949-CRLM-26.raw]	404.1925964355469	90.0728660045333	3.09607958826667	94.4453411533333	91.34926156506663	2087148.625	1.63085828572244E8	0	7665	0.3218211344656794	0.6417579825626049	0.025491851652846897	404.1866760253906	404.1936340332031
217	404.2036437988281	25.472002324					1	DETECTED	404.2036 m/z @25.47 [151020OFc1_NvH-0949-CRLM-26.raw]	404.2036437988281	25.472002324	1.8584625928	99.0721812853333	97.2137186925333	1.3146731E7	4.8153220823306805E8	2	7665	0.28283010295627875	0.5421589805922156	0.5378375823516859	404.19366455078125	404.213623046875
218	404.2146301269531	28.4617925714667					1	DETECTED	404.2146 m/z @28.46 [151020OFc1_NvH-0949-CRLM-26.raw]	404.2146301269531	28.4617925714667	3.1581103712	94.1422548021333	90.9841444309333	1660848.375	1.612988608413111E8	2	7665	0.18320950204878272	0.697946177457849	0.4340921924027352	404.2136535644531	404.224609375
219	404.2312316894531	21.7653780725333					1	DETECTED	404.2312 m/z @21.77 [151020OFc1_NvH-0949-CRLM-26.raw]	404.2312316894531	21.7653780725333	0.00559876933333333	99.9557444074667	99.95014563813336	1577526.5	1.4931619113693807E8	3	7665	0.24290106876926743	16.77770431442591	17.35805375284225	404.2246398925781	404.2411804199219
220	404.25262451171875	30.0447360293333					1	DETECTED	404.2526 m/z @30.04 [151020OFc1_NvH-0949-CRLM-26.raw]	404.25262451171875	30.0447360293333	3.31827490106667	97.2705332181333	93.95225831706662	1709690.25	1.6061422086452663E8	2	7665	0.13684612692281561	154.00702540523827	9.824563724496715	404.24267578125	404.26251220703125
221	404.26416015625	91.0767688757333					1	DETECTED	404.2642 m/z @91.08 [151020OFc1_NvH-0949-CRLM-26.raw]	404.26416015625	91.0767688757333	3.1581103712	95.4045610861333	92.2464507149333	116805.9765625	9.435028761059E7	0	7665	0.4256483880571551	0.5246124786479588	3.5283613187799294	404.2626647949219	404.27386474609375
222	404.3009033203125	91.6081573514667					1	DETECTED	404.3009 m/z @91.61 [151020OFc1_NvH-0949-CRLM-26.raw]	404.3009033203125	91.6081573514667	4.76838366613333	94.3242653842667	89.55588171813336	83530.625	8.449294257245032E7	0	7665	0.38519844007737447	0.5156386176375926	0.67368723910167	404.2911376953125	404.3084716796875
223	404.4414367675781	7.69061743733333					1	DETECTED	404.4414 m/z @7.69 [151020OFc1_NvH-0949-CRLM-26.raw]	404.4414367675781	7.69061743733333	5.6379527904	94.0492351018667	88.41128231146669	57240.79296875	8.801755541765115E7	0	7665	0.1317344264353375	0.6348389693188015	0.2689626407996914	404.43145751953125	404.4435729980469
224	404.4536437988281	26.4127399650667					1	DETECTED	404.4536 m/z @26.41 [151020OFc1_NvH-0949-CRLM-26.raw]	404.4536437988281	26.4127399650667	3.387309532	94.1315050338667	90.7441955018667	299210.71875	9.312088623708072E7	0	7665	2.6361242636584343	0.541303316121388	1.000164794031451	404.4437561035156	404.4635925292969
225	404.4759521484375	25.7498138952					1	DETECTED	404.4760 m/z @25.75 [151020OFc1_NvH-0949-CRLM-26.raw]	404.4759521484375	25.7498138952	1.93342203626667	94.7462788253333	92.81285678906663	110630.6875	9.81822650825819E7	0	7665	4.506543995029045	2.642922836854876	0.3675935939789861	404.4659729003906	404.48541259765625
226	404.4954528808594	10.9020938586667					1	DETECTED	404.4955 m/z @10.90 [151020OFc1_NvH-0949-CRLM-26.raw]	404.4954528808594	10.9020938586667	2.6962631272	98.0266226514667	95.3303595242667	142295.953125	8.385159688579193E7	0	7665	0.26641722073739516	1.0320041176969703	22.572227316627714	404.4854736328125	404.50506591796875
227	404.5205993652344	12.6055931584					1	DETECTED	404.5206 m/z @12.61 [151020OFc1_NvH-0949-CRLM-26.raw]	404.5205993652344	12.6055931584	5.56820417733333	99.1118745864	93.54367040906668	497395.34375	9.391867950467877E7	0	7665	0.16164758600154627	0.5717776724519988	2.8597838785445178	404.5107421875	404.5242004394531
228	404.5342102050781	32.3307000370667					1	DETECTED	404.5342 m/z @32.33 [151020OFc1_NvH-0949-CRLM-26.raw]	404.5342102050781	32.3307000370667	3.3382785816	95.7127636426667	92.37448506106671	816618.125	1.2205523167035232E8	3	7665	15.883647645760416	0.642117941765161	0.014536350869170921	404.5243225097656	404.53826904296875
229	404.54827880859375	23.8235194232					1	DETECTED	404.5483 m/z @23.82 [151020OFc1_NvH-0949-CRLM-26.raw]	404.54827880859375	23.8235194232	3.8786059744	95.0953481488	91.2167421744	1033555.375	1.301012984034249E8	3	7665	16.859174674217055	0.5420257015628209	0.033357369059889605	404.5382995605469	404.5581970214844
230	404.5589599609375	32.02098238					1	DETECTED	404.5590 m/z @32.02 [151020OFc1_NvH-0949-CRLM-26.raw]	404.5589599609375	32.02098238	4.56296705813333	94.57641438	90.01344732186668	110508.5859375	9.216892700035983E7	3	7665	22.65534936806631	1.707865030925258	2.7702744796253898	404.558349609375	404.5641784667969
231	404.5742492675781	37.4676745562667					1	DETECTED	404.5742 m/z @37.47 [151020OFc1_NvH-0949-CRLM-26.raw]	404.5742492675781	37.4676745562667	3.19828826293333	94.1689897192	90.97070145626667	265396.15625	1.0698988857520537E8	3	7665	9.430488505898055	1.4310152964968037	0.4823871143289921	404.56427001953125	404.584228515625
232	404.6682434082031	24.1615448914667					1	DETECTED	404.6682 m/z @24.16 [151020OFc1_NvH-0949-CRLM-26.raw]	404.6682434082031	24.1615448914667	5.5152273984	95.2624504349333	89.7472230365333	157024.109375	8.562430250240591E7	0	7665	0.2712017347298321	2.406566955376154	125.55199504594505	404.6591796875	404.6777648925781
233	404.6920166015625	7.70196930933333					1	DETECTED	404.6920 m/z @7.70 [151020OFc1_NvH-0949-CRLM-26.raw]	404.6920166015625	7.70196930933333	3.1581103712	99.84528482	96.68717444880001	48971.52734375	9.37229313492842E7	0	7665	0.5877228264375276	12.22729943679924	0.5421643324627261	404.6822204589844	404.69500732421875
234	404.70501708984375	25.4230115952					1	DETECTED	404.7050 m/z @25.42 [151020OFc1_NvH-0949-CRLM-26.raw]	404.70501708984375	25.4230115952	3.02249448986667	99.6952014109333	96.67270692106662	4887130.0	2.1721899353136033E8	0	7665	0.284765801738331	0.5435693128523582	0.11703751141687754	404.6950378417969	404.7149963378906
235	404.71917724609375	15.3482449709333					1	DETECTED	404.7192 m/z @15.35 [151020OFc1_NvH-0949-CRLM-26.raw]	404.71917724609375	15.3482449709333	3.02249448986667	89.0407402773333	86.01824578746663	1458410.75	1.1870939430789165E8	2	7665	0.18071630853033405	1.3703030887658236	0.9493129117063398	404.7150573730469	404.7291564941406
236	404.72991943359375	28.8359585061333					1	DETECTED	404.7299 m/z @28.84 [151020OFc1_NvH-0949-CRLM-26.raw]	404.72991943359375	28.8359585061333	4.55294612613333	70.5824856066667	66.02953948053336	463566.4375	9.659156347999598E7	2	7665	7.321462396485803	0.5944392644422954	0.008468271649607595	404.72918701171875	404.73980712890625
237	404.7541809082031	30.0257760336					1	DETECTED	404.7542 m/z @30.03 [151020OFc1_NvH-0949-CRLM-26.raw]	404.7541809082031	30.0257760336	3.46579184	93.4669459050667	90.0011540650667	721305.8125	1.0243101516951059E8	0	7665	0.1718747133966687	0.56105140721449	0.1235269879347856	404.74420166015625	404.76416015625
238	404.8294372558594	14.0859325309333					1	DETECTED	404.8294 m/z @14.09 [151020OFc1_NvH-0949-CRLM-26.raw]	404.8294372558594	14.0859325309333	0.0640004722666667	99.3228219616	99.25882148933333	60538.6171875	9.054797537105036E7	0	7665	7.8869504355197915	7.509709009224249	13.814858969602659	404.819580078125	404.8385314941406
239	404.8487243652344	22.9394545042667					1	DETECTED	404.8487 m/z @22.94 [151020OFc1_NvH-0949-CRLM-26.raw]	404.8487243652344	22.9394545042667	0.017367972	99.9252798554667	99.9079118834667	181180.375	9.325141051201081E7	3	7665	13.185492881114742	2.497686910186182	0.04666015889722009	404.8388977050781	404.8533935546875
240	404.8634033203125	11.5331302658667					1	DETECTED	404.8634 m/z @11.53 [151020OFc1_NvH-0949-CRLM-26.raw]	404.8634033203125	11.5331302658667	0.00559876933333333	99.9860770149333	99.98047824559997	367763.5625	1.218557236223433E8	0	7665	0.13483278148456357	21.348843667198775	59.69053665111182	404.853515625	404.8655090332031
241	404.87554931640625	17.4162199288					1	DETECTED	404.8755 m/z @17.42 [151020OFc1_NvH-0949-CRLM-26.raw]	404.87554931640625	17.4162199288	0.0292116362666667	99.9963269437333	99.96711530746663	1340532.875	1.2179882702714363E8	3	7665	0.15001452511614133	1.0568194022602648	3.9602805069357525	404.8655700683594	404.885498046875
242	404.8865661621094	46.9475986968					1	DETECTED	404.8866 m/z @46.95 [151020OFc1_NvH-0949-CRLM-26.raw]	404.8865661621094	46.9475986968	0.00559876933333333	98.9115271338667	98.90592836453337	122662.0703125	1.0262035168942727E8	0	7665	0.15612376117066162	1.060286278872858	1.3033142602478163	404.88555908203125	404.88946533203125
243	404.89947509765625	14.0081499501333					1	DETECTED	404.8995 m/z @14.01 [151020OFc1_NvH-0949-CRLM-26.raw]	404.89947509765625	14.0081499501333	0.00559876933333333	99.93547142	99.92987265066667	798028.0	1.5731945190352595E8	3	7665	26.612877803314127	2.1290748179005337	3.2150668041145996	404.8894958496094	404.909423828125
244	404.9176940917969	28.0628229768					1	DETECTED	404.9177 m/z @28.06 [151020OFc1_NvH-0949-CRLM-26.raw]	404.9176940917969	28.0628229768	0.00559876933333333	99.9659316309333	99.96033286159997	167015.875	1.0959985809709282E8	0	7665	11.827895576714706	2.6317170458656602	1.5338274719859137	404.90948486328125	404.92767333984375
245	404.93499755859375	42.5980228824					1	DETECTED	404.9350 m/z @42.60 [151020OFc1_NvH-0949-CRLM-26.raw]	404.93499755859375	42.5980228824	0.00559876933333333	99.9153004784	99.90970170906667	41400.1640625	8.228564843037945E7	0	7665	35.663102910119875	1.1773149744949158	1.3590982697007772	404.927734375	404.9368896484375
246	404.9469909667969	21.6361175312					1	DETECTED	404.9470 m/z @21.64 [151020OFc1_NvH-0949-CRLM-26.raw]	404.9469909667969	21.6361175312	0.00559876933333333	99.9963269437333	99.99072817439996	774307.875	1.071057967403218E8	0	7665	0.094425259815889	1.099620592626945	1.0635902005385716	404.9370422363281	404.95672607421875
247	404.9580078125	16.5187630509333					1	DETECTED	404.9580 m/z @16.52 [151020OFc1_NvH-0949-CRLM-26.raw]	404.9580078125	16.5187630509333	0.00559876933333333	99.7349236861333	99.72932491679997	74907.171875	8.735051226761717E7	0	7665	14.740616735662748	5.168551108482529	0.9237982042162608	404.95709228515625	404.9664611816406
248	405.0001525878906	43.5420890909333					1	DETECTED	405.0002 m/z @43.54 [151020OFc1_NvH-0949-CRLM-26.raw]	405.0001525878906	43.5420890909333	0.00559876933333333	99.9252798554667	99.91968108613337	51614.5859375	8.813102720285632E7	0	7665	32.82834189462568	1.155220480295691	1.7250102338850206	404.9905090332031	405.00634765625
249	405.016357421875	53.3863825986667					1	DETECTED	405.0164 m/z @53.39 [151020OFc1_NvH-0949-CRLM-26.raw]	405.016357421875	53.3863825986667	0.0406608605333333	99.9860770149333	99.94541615439996	413339.34375	1.1175302532597582E8	0	7665	0.6622776019679435	11.627505052509111	0.08839136527369508	405.00640869140625	405.02630615234375
250	405.0357971191406	36.5604974997333					1	DETECTED	405.0358 m/z @36.56 [151020OFc1_NvH-0949-CRLM-26.raw]	405.0357971191406	36.5604974997333	0.00559876933333333	99.9963269437333	99.99072817439996	41718.9375	9.533898165241481E7	0	7665	90.30205998400443	1.3350181887089316	1.767564162551513	405.0264892578125	405.04547119140625
251	405.0562744140625	22.582962964					1	DETECTED	405.0563 m/z @22.58 [151020OFc1_NvH-0949-CRLM-26.raw]	405.0562744140625	22.582962964	1.9547106072	99.9051780064	97.95046739920001	235519.671875	8.904633274677706E7	3	7665	0.09027888494038905	52.270516830189194	0.9802953204586646	405.0465393066406	405.06463623046875
252	405.10357666015625	90.350194012					1	DETECTED	405.1036 m/z @90.35 [151020OFc1_NvH-0949-CRLM-26.raw]	405.10357666015625	90.350194012	0.367282242133333	97.2096903506667	96.84240810853338	2407609.75	1.4239634752065685E8	0	7665	0.20400121096265877	1.364535929047603	1.7638329226465863	405.0948791503906	405.109619140625
253	405.1228942871094	89.3746343762667					1	DETECTED	405.1229 m/z @89.37 [151020OFc1_NvH-0949-CRLM-26.raw]	405.1228942871094	89.3746343762667	0.0872444653333333	99.945606708	99.85836224266667	932100.125	1.2167061208969803E8	0	7665	0.8326851775223219	0.9463101369670918	0.6412592969171947	405.1138000488281	405.13092041015625
254	405.15924072265625	91.0767688757333					1	DETECTED	405.1592 m/z @91.08 [151020OFc1_NvH-0949-CRLM-26.raw]	405.15924072265625	91.0767688757333	0.413840255733333	99.7448819584	99.33104170266667	58052.41015625	9.763947247413038E7	0	7665	0.13266905923221373	0.5243617180298337	0.04914770376106226	405.1507263183594	405.16546630859375
255	405.17596435546875	90.7685411138667					1	DETECTED	405.1760 m/z @90.77 [151020OFc1_NvH-0949-CRLM-26.raw]	405.17596435546875	90.7685411138667	0.0406608605333333	99.9860770149333	99.94541615439996	464022.96875	2.5303371491595107E8	2	7665	25.121530377997544	0.5556693703162794	1.1263771429773382	405.16607666015625	405.17681884765625
256	405.18682861328125	89.9333261725333					1	DETECTED	405.1868 m/z @89.93 [151020OFc1_NvH-0949-CRLM-26.raw]	405.18682861328125	89.9333261725333	0.0523024786666667	99.9963269437333	99.94402446506663	569404.875	1.9827689792875728E8	3	7665	25.57917989808304	0.5337325191134731	0.023357898142213823	405.1768493652344	405.196533203125
257	405.20654296875	25.5063525829333					1	DETECTED	405.2065 m/z @25.51 [151020OFc1_NvH-0949-CRLM-26.raw]	405.20654296875	25.5063525829333	1.76457525066667	99.7647942074667	98.00021895680003	1178388.125	1.5986165064536396E8	2	7665	8.10528299988719	1.096637709678877	0.6399111051183037	405.1965637207031	405.2132263183594
258	405.2232360839844	22.20566738					1	DETECTED	405.2232 m/z @22.21 [151020OFc1_NvH-0949-CRLM-26.raw]	405.2232360839844	22.20566738	2.10425267786667	99.0519878050667	96.94773512720003	1294648.625	1.5255743019201177E8	2	7665	0.3097112814287968	0.520416174772909	0.9888263105449058	405.2132568359375	405.23321533203125
259	405.233642578125	29.2529305930667					1	DETECTED	405.2336 m/z @29.25 [151020OFc1_NvH-0949-CRLM-26.raw]	405.233642578125	29.2529305930667	2.4468134928	97.9755547410667	95.5287412482667	502469.40625	1.1446598577121873E8	3	7665	14.21642204162634	1.1540288919173305	0.9158787587674195	405.2332458496094	405.2435302734375
260	405.24560546875	91.30777108					1	DETECTED	405.2456 m/z @91.31 [151020OFc1_NvH-0949-CRLM-26.raw]	405.24560546875	91.30777108	3.45603559413333	99.6555750213333	96.19953942719998	291930.40625	1.2322158626642714E8	0	7665	61.45008206738225	0.7662617961532259	0.28513699276452914	405.2438659667969	405.2555236816406
261	405.2561950683594	30.0447360293333					1	DETECTED	405.2562 m/z @30.04 [151020OFc1_NvH-0949-CRLM-26.raw]	405.2561950683594	30.0447360293333	0.879881006933333	31.2240600637333	30.34417905679997	177117.25	3.590688057095561E7	0	7665	7.524968784080176	0.5202182392728204	0.040436478545640794	405.2556457519531	405.2570495605469
262	405.2671203613281	44.7341967786667					1	DETECTED	405.2671 m/z @44.73 [151020OFc1_NvH-0949-CRLM-26.raw]	405.2671203613281	44.7341967786667	0.00559876933333333	99.7548297717333	99.74923100239997	267917.40625	1.031160628797466E8	0	7665	0.0628472829342499	1.949519492214036	1.0884833403220375	405.25714111328125	405.2767333984375
263	405.2845458984375	90.5952662629333					1	DETECTED	405.2845 m/z @90.60 [151020OFc1_NvH-0949-CRLM-26.raw]	405.2845458984375	90.5952662629333	6.57462966026667	92.276499236	85.70186957573334	156518.203125	1.4822689089340094E8	3	7665	0.4527734735010398	0.5077302006198984	0.007636237922867002	405.2787780761719	405.2930603027344
264	405.2996826171875	91.4536566773333					1	DETECTED	405.2997 m/z @91.45 [151020OFc1_NvH-0949-CRLM-26.raw]	405.2996826171875	91.4536566773333	0.00559876933333333	99.9963269437333	99.99072817439996	55119.4140625	8.145468087122864E7	0	7665	0.6577754017002917	0.5322661155347377	0.09344166735325918	405.2965087890625	405.3094787597656
265	405.44873046875	21.6361175312					1	DETECTED	405.4487 m/z @21.64 [151020OFc1_NvH-0949-CRLM-26.raw]	405.44873046875	21.6361175312	0.472306749066667	99.2411568349333	98.76885008586665	163800.859375	8.523914330653138E7	2	7665	0.10136560095358149	0.5402754950147362	10.852145904589873	405.4388427734375	405.45867919921875
266	405.4611511230469	13.6875514098667					1	DETECTED	405.4612 m/z @13.69 [151020OFc1_NvH-0949-CRLM-26.raw]	405.4611511230469	13.6875514098667	4.23568763466667	65.6480831272	61.41239549253333	73092.0	6.933560986817849E7	0	7665	0.07587858067414999	3.849529396385391	0.07400426389207965	405.458740234375	405.46136474609375
267	405.4714050292969	31.9529501485333					1	DETECTED	405.4714 m/z @31.95 [151020OFc1_NvH-0949-CRLM-26.raw]	405.4714050292969	31.9529501485333	2.81916381146667	95.6327166312	92.81355281973333	153638.921875	8.86891202053187E7	0	7665	84.119395873467	2.072403839644155	3.099187823184958	405.4615173339844	405.481201171875
268	405.49188232421875	19.7126850312					1	DETECTED	405.4919 m/z @19.71 [151020OFc1_NvH-0949-CRLM-26.raw]	405.49188232421875	19.7126850312	3.0737654768	99.5342307	96.46046522319999	268665.1875	8.810798417677307E7	0	7665	0.21613677947343746	0.5081208209803977	4.565516058878057	405.482421875	405.5018615722656
269	405.5159912109375	17.9085843346667					1	DETECTED	405.5160 m/z @17.91 [151020OFc1_NvH-0949-CRLM-26.raw]	405.5159912109375	17.9085843346667	3.2283427152	97.1287850562667	93.9004423410667	95674.6484375	9.152944552669977E7	0	7665	8.164739770405554	4.277028404076601	0.012973730880481198	405.50640869140625	405.5213928222656
270	405.5314025878906	20.7906289261333					1	DETECTED	405.5314 m/z @20.79 [151020OFc1_NvH-0949-CRLM-26.raw]	405.5314025878906	20.7906289261333	2.6548236152	88.7140791202667	86.0592555050667	861328.4375	1.083594827418043E8	3	7665	0.15128292672868326	0.5707978295708341	6.774028172918362	405.52142333984375	405.5411682128906
271	405.5439453125	17.4261530442667					1	DETECTED	405.5439 m/z @17.43 [151020OFc1_NvH-0949-CRLM-26.raw]	405.5439453125	17.4261530442667	4.45102253706667	96.4827343272	92.03171179013333	339680.125	8.573461876548131E7	0	7665	0.07785279043412174	0.9311610171550251	1.4894059110463358	405.54150390625	405.5539245605469
272	405.56103515625	40.9134086029333					1	DETECTED	405.5610 m/z @40.91 [151020OFc1_NvH-0949-CRLM-26.raw]	405.56103515625	40.9134086029333	4.35222367893333	87.4851771069333	83.13295342799998	227586.265625	8.994358771166562E7	3	7665	25.9978170925882	0.5030873043597845	0.06536963125413876	405.553955078125	405.56463623046875
273	405.57464599609375	24.6734659056					1	DETECTED	405.5746 m/z @24.67 [151020OFc1_NvH-0949-CRLM-26.raw]	405.57464599609375	24.6734659056	2.4781628256	99.7847612874667	97.3065984618667	1268458.75	1.2496338412394209E8	3	7665	0.030613680920872355	4.928053355350918	0.4218892874940331	405.564697265625	405.5845642089844
274	405.588623046875	11.3408928538667					1	DETECTED	405.5886 m/z @11.34 [151020OFc1_NvH-0949-CRLM-26.raw]	405.588623046875	11.3408928538667	3.7819131944	99.9051780064	96.123264812	46875.2109375	1.0551773267258036E8	0	7665	8.02910727939779	6.358216924926986	0.049903125922041006	405.58465576171875	405.5914611816406
275	405.6020812988281	44.7341967786667					1	DETECTED	405.6021 m/z @44.73 [151020OFc1_NvH-0949-CRLM-26.raw]	405.6020812988281	44.7341967786667	2.8702134088	96.9067957333333	94.0365823245333	105383.578125	9.096411244424184E7	0	7665	0.1748372029761427	1.212865087084388	1.269877305701564	405.59210205078125	405.6112976074219
276	405.6949157714844	20.5814790682667					1	DETECTED	405.6949 m/z @20.58 [151020OFc1_NvH-0949-CRLM-26.raw]	405.6949157714844	20.5814790682667	3.82992359813333	94.8127679554667	90.98284435733336	98494.8984375	1.1109550822828135E8	0	7665	10.770601318203397	2.715653615556723	0.01231845410897442	405.6852111816406	405.6972961425781
277	405.70733642578125	25.4230115952					1	DETECTED	405.7073 m/z @25.42 [151020OFc1_NvH-0949-CRLM-26.raw]	405.70733642578125	25.4230115952	1.70084500906667	97.4327548125333	95.73190980346664	249311.28125	1.0088699258931544E8	4	7665	0.9249487559826761	0.7372666216341724	0.3783059228342211	405.6973876953125	405.7153625488281
278	405.7253723144531	22.1749363245333					1	DETECTED	405.7254 m/z @22.17 [151020OFc1_NvH-0949-CRLM-26.raw]	405.7253723144531	22.1749363245333	1.80600577786667	97.4839165648	95.67791078693332	584096.3125	1.1106242382008226E8	0	7665	0.20889729224237996	1.1602705629494736	1.3163569116541933	405.7154846191406	405.7352600097656
279	405.7450256347656	12.5826616853333					1	DETECTED	405.7450 m/z @12.58 [151020OFc1_NvH-0949-CRLM-26.raw]	405.7450256347656	12.5826616853333	2.05111786053333	96.2904444762667	94.23932661573338	546720.8125	1.0782085659557289E8	2	7665	8.907772542152777	2.0643553838540822	27.815268585912445	405.7353820800781	405.75250244140625
280	405.7632751464844	36.1601082872					1	DETECTED	405.7633 m/z @36.16 [151020OFc1_NvH-0949-CRLM-26.raw]	405.7632751464844	36.1601082872	2.60285777733333	92.1040888928	89.50123111546667	1003769.0	1.1237758378083514E8	2	7665	0.33936378994815186	0.506860253893069	1.0477147315240918	405.7533264160156	405.7721862792969
281	405.7919006347656	40.1969606864					1	DETECTED	405.7919 m/z @40.20 [151020OFc1_NvH-0949-CRLM-26.raw]	405.7919006347656	40.1969606864	0.868414256533333	97.2908932069333	96.42247895039998	28849.70703125	8.37108387086867E7	0	7665	93.62534730604413	1.2543280223306625	1.5568540569192326	405.78533935546875	405.79608154296875
282	405.8061218261719	30.7777673450667					1	DETECTED	405.8061 m/z @30.78 [151020OFc1_NvH-0949-CRLM-26.raw]	405.8061218261719	30.7777673450667	1.03797273626667	99.0519878050667	98.01401506880003	51796.88671875	9.313539768903314E7	0	7665	77.92430103861673	1.7654199548019274	2.5197801775212936	405.79620361328125	405.81610107421875
283	405.82806396484375	38.1100740754667					1	DETECTED	405.8281 m/z @38.11 [151020OFc1_NvH-0949-CRLM-26.raw]	405.82806396484375	38.1100740754667	1.34848185786667	51.8275808434667	50.479098985600025	27937.15625	5.072464888307881E7	0	7665	47.89743936775184	0.6971253324395124	0.40244735766796647	405.82769775390625	405.8328857421875
284	405.84295654296875	25.6577066744					1	DETECTED	405.8430 m/z @25.66 [151020OFc1_NvH-0949-CRLM-26.raw]	405.84295654296875	25.6577066744	0.0756612018666667	99.8251205096	99.74945930773333	44883.1171875	8.917298162999414E7	0	7665	17.703675621561924	2.136787950530419	4.063022415221945	405.83343505859375	405.8529052734375
285	405.86602783203125	20.8201996912					1	DETECTED	405.8660 m/z @20.82 [151020OFc1_NvH-0949-CRLM-26.raw]	405.86602783203125	20.8201996912	0.0292116362666667	99.8950218178667	99.86581018160004	545219.75	1.0779682363661319E8	3	7665	0.1984006942811689	0.8560889039440875	0.017043750879176093	405.85638427734375	405.8685607910156
286	405.8785705566406	14.6600444698667					1	DETECTED	405.8786 m/z @14.66 [151020OFc1_NvH-0949-CRLM-26.raw]	405.8785705566406	14.6600444698667	0.00559876933333333	99.9860770149333	99.98047824559997	2525836.0	1.4113094554803702E8	3	7665	0.15913076833999895	4.454854085663863	59.67224371690406	405.86859130859375	405.88848876953125
287	405.8945007324219	17.6011965754667					1	DETECTED	405.8945 m/z @17.60 [151020OFc1_NvH-0949-CRLM-26.raw]	405.8945007324219	17.6011965754667	0.00559876933333333	99.7249550362667	99.71935626693337	1534405.25	1.2210600634607905E8	3	7665	0.3687580585475878	1.0085023676473865	1.8298443227501033	405.8885803222656	405.90435791015625
288	405.9093017578125	24.6734659056					1	DETECTED	405.9093 m/z @24.67 [151020OFc1_NvH-0949-CRLM-26.raw]	405.9093017578125	24.6734659056	0.017367972	99.9557444074667	99.9383764354667	626305.375	1.1590854905135897E8	3	7665	0.11046237789984303	1.859841232739439	10.58146341007444	405.9045715332031	405.9190979003906
289	405.93341064453125	31.8686656378667					1	DETECTED	405.9334 m/z @31.87 [151020OFc1_NvH-0949-CRLM-26.raw]	405.93341064453125	31.8686656378667	0.00559876933333333	99.4537523821333	99.44815361279997	35971.53515625	8.407430744359954E7	0	7665	69.08554836929275	1.5401622491323084	2.6375924176272525	405.9234313964844	405.9346618652344
290	405.9454650878906	12.6524819674667					1	DETECTED	405.9455 m/z @12.65 [151020OFc1_NvH-0949-CRLM-26.raw]	405.9454650878906	12.6524819674667	0.00559876933333333	99.9557444074667	99.95014563813336	87449.5	1.0036912081004229E8	2	7665	23.874680746422115	19.95170388552491	0.23597257655077428	405.935546875	405.954833984375
291	405.96490478515625	42.0001572048					1	DETECTED	405.9649 m/z @42.00 [151020OFc1_NvH-0949-CRLM-26.raw]	405.96490478515625	42.0001572048	0.017367972	98.3013968816	98.2840289096	344868.1875	1.0098824353743474E8	4	7665	0.07130593468380653	1.8906164816591893	0.002064790847556937	405.9551086425781	405.9748840332031
292	405.9826354980469	39.2710482114667					1	DETECTED	405.9826 m/z @39.27 [151020OFc1_NvH-0949-CRLM-26.raw]	405.9826354980469	39.2710482114667	1.41418573306667	99.84528482	98.43109908693333	255034.546875	1.0043543505069733E8	0	7665	0.09268151183793805	0.5490989559068182	0.3975214872223125	405.9749755859375	405.99261474609375
293	405.99371337890625	19.7126850312					1	DETECTED	405.9937 m/z @19.71 [151020OFc1_NvH-0949-CRLM-26.raw]	405.99371337890625	19.7126850312	0.1576307264	99.9860770149333	99.8284462885333	138752.265625	8.224916484441566E7	0	7665	0.09424430797399808	2.9377497140981643	0.006265653507738649	405.99267578125	406.0036926269531
294	406.0197448730469	53.3475514597333					1	DETECTED	406.0197 m/z @53.35 [151020OFc1_NvH-0949-CRLM-26.raw]	406.0197448730469	53.3475514597333	1.41418573306667	99.4537523821333	98.03956664906663	51773.37890625	9.010891497430678E7	0	7665	0.24022074126786208	0.977137188275781	0.7991043430219141	406.0098876953125	406.02972412109375
295	406.06134033203125	34.2428446133333					1	DETECTED	406.0613 m/z @34.24 [151020OFc1_NvH-0949-CRLM-26.raw]	406.06134033203125	34.2428446133333	0.110810010133333	99.5545841266667	99.44377411653336	36609.69921875	9.577347626032396E7	0	7665	81.30513728686768	1.470779040505756	1.9404742037266585	406.059814453125	406.0697021484375
296	406.1150817871094	89.8558851858667					1	DETECTED	406.1151 m/z @89.86 [151020OFc1_NvH-0949-CRLM-26.raw]	406.1150817871094	89.8558851858667	0.0872444653333333	98.6799483896	98.59270392426667	697811.125	9.699439842299727E7	0	7665	1.1464744099775146	0.7758315519159336	0.1888335450407119	406.10626220703125	406.12408447265625
297	406.1251220703125	89.2205071650667					1	DETECTED	406.1251 m/z @89.22 [151020OFc1_NvH-0949-CRLM-26.raw]	406.1251220703125	89.2205071650667	1.70084500906667	99.2511567178667	97.55031170880004	88483.2578125	9.696817636408462E7	0	7665	0.7865690626322106	101.00546275177183	31.006702866822863	406.1250915527344	406.134765625
298	406.1718444824219	90.5862911728					1	DETECTED	406.1718 m/z @90.59 [151020OFc1_NvH-0949-CRLM-26.raw]	406.1718444824219	90.5862911728	4.23568763466667	95.4045610861333	91.16887345146662	211847.171875	8.707075611617415E7	0	7665	0.3015306076709692	0.7603392056679608	0.18152885983343262	406.162109375	406.1719665527344
299	406.1819763183594	90.0507682906667					1	DETECTED	406.1820 m/z @90.05 [151020OFc1_NvH-0949-CRLM-26.raw]	406.1819763183594	90.0507682906667	0.0640004722666667	99.9963269437333	99.93232647146662	385115.75	1.4907610210983863E8	0	7665	1.6437777647653036	0.9121939266837061	0.028814708842129805	406.1719970703125	406.1910705566406
300	406.2010803222656	19.9040806645333					1	DETECTED	406.2011 m/z @19.90 [151020OFc1_NvH-0949-CRLM-26.raw]	406.2010803222656	19.9040806645333	2.9919117264	99.5648362416	96.5729245152	2272443.75	2.434672263121422E8	3	7665	0.36715768751930966	0.937076806050117	0.48663633740687284	406.1911926269531	406.2110595703125
301	406.21282958984375	14.6695613432					1	DETECTED	406.2128 m/z @14.67 [151020OFc1_NvH-0949-CRLM-26.raw]	406.21282958984375	14.6695613432	3.387309532	99.6555750213333	96.2682654893333	1571357.875	1.5502356746721596E8	2	7665	25.22461352656078	1.9950866672118863	6.587360994362929	406.2110900878906	406.2227783203125
302	406.22869873046875	17.6120402194667					1	DETECTED	406.2287 m/z @17.61 [151020OFc1_NvH-0949-CRLM-26.raw]	406.22869873046875	17.6120402194667	3.51551434533333	99.84528482	96.32977047466667	925969.125	1.2491966442977819E8	2	7665	0.4602891173640913	2.7577408150258393	0.6525420320423214	406.22283935546875	406.2386779785156
303	406.2484436035156	73.0585719136					1	DETECTED	406.2484 m/z @73.06 [151020OFc1_NvH-0949-CRLM-26.raw]	406.2484436035156	73.0585719136	3.46579184	96.7344809973333	93.26868915733331	624579.3125	1.3443016954288092E8	2	7665	48.73437847396677	0.6468751232852922	0.007359933766641417	406.23870849609375	406.2584228515625
304	406.2652282714844	36.2469197152					1	DETECTED	406.2652 m/z @36.25 [151020OFc1_NvH-0949-CRLM-26.raw]	406.2652282714844	36.2469197152	0.600815037066667	95.8459060482667	95.24509101120003	493966.75	1.080522877990777E8	2	7665	0.08032610235071758	69.33307304227797	22.88340984275906	406.2584533691406	406.2749938964844
305	406.279541015625	90.4954442528					1	DETECTED	406.2795 m/z @90.50 [151020OFc1_NvH-0949-CRLM-26.raw]	406.279541015625	90.4954442528	5.38151015733333	95.4045610861333	90.02305092879998	83180.0078125	7.799040415741901E7	0	7665	0.9208709340694554	0.5288385026817528	0.014834463581965154	406.27581787109375	406.2890625
306	406.3243103027344	43.2841068610667					1	DETECTED	406.3243 m/z @43.28 [151020OFc1_NvH-0949-CRLM-26.raw]	406.3243103027344	43.2841068610667	28.8359585061333	98.2200601693333	69.3841016632	45791.43359375	1.0379199729182342E8	0	7665	62.68278961703098	2.4011416535430445	3.802283307086089	406.31524658203125	406.3243103027344
307	406.4007568359375	34.3922429528					1	DETECTED	406.4008 m/z @34.39 [151020OFc1_NvH-0949-CRLM-26.raw]	406.4007568359375	34.3922429528	3.05331520026667	95.046554624	91.99323942373333	48072.51171875	9.068030357223202E7	0	7665	91.5904534626642	1.49641164857748	1.9500682346912064	406.39324951171875	406.410400390625
308	406.449462890625	14.0987718090667					1	DETECTED	406.4495 m/z @14.10 [151020OFc1_NvH-0949-CRLM-26.raw]	406.449462890625	14.0987718090667	4.11563448	98.5787080442667	94.46307356426671	59832.44140625	9.527738563240671E7	0	7665	1.4646646495451385	5.935838924650856	1.397496728683123	406.4399108886719	406.4565734863281
309	406.4667053222656	42.0001572048					1	DETECTED	406.4667 m/z @42.00 [151020OFc1_NvH-0949-CRLM-26.raw]	406.4667053222656	42.0001572048	2.40484728933333	95.7127636426667	93.30791635333337	152022.96875	8.929296542341447E7	0	7665	27.453906632718855	1.3430926077591059	0.001776113923989859	406.45703125	406.4675598144531
310	406.4776916503906	25.1938245592					1	DETECTED	406.4777 m/z @25.19 [151020OFc1_NvH-0949-CRLM-26.raw]	406.4776916503906	25.1938245592	4.23568763466667	99.7152073370667	95.47951970240003	306173.1875	9.234257327077985E7	4	7665	0.07937510656472568	0.9158930932751264	6.486614782385001	406.46771240234375	406.48760986328125
311	406.5353088378906	19.9846360536					1	DETECTED	406.5353 m/z @19.98 [151020OFc1_NvH-0949-CRLM-26.raw]	406.5353088378906	19.9846360536	3.95640130266667	95.2030905034667	91.24668920080003	1439364.5	1.4530298932599932E8	3	7665	0.35669072274285796	0.7872852154305314	0.1941710916498006	406.52545166015625	406.5451965332031
312	406.5472412109375	14.641294676					1	DETECTED	406.5472 m/z @14.64 [151020OFc1_NvH-0949-CRLM-26.raw]	406.5472412109375	14.641294676	4.77806868293333	99.9761023592	95.19803367626668	665081.8125	1.1912878948895526E8	3	7665	4.045716475830655	0.5620543590126349	1.4743383435563966	406.5453186035156	406.55718994140625
313	406.5630187988281	17.6120402194667					1	DETECTED	406.5630 m/z @17.61 [151020OFc1_NvH-0949-CRLM-26.raw]	406.5630187988281	17.6120402194667	3.46579184	94.9478288141333	91.48203697413331	318687.0625	9.830923126054575E7	0	7665	0.36880188531389635	1.081992507695412	0.6185253031026742	406.5573425292969	406.57275390625
314	406.5766906738281	36.7826330885333					1	DETECTED	406.5767 m/z @36.78 [151020OFc1_NvH-0949-CRLM-26.raw]	406.5766906738281	36.7826330885333	4.23568763466667	95.7327303301333	91.49704269546662	138974.046875	1.0281493013145718E8	0	7665	0.2885128979894773	1.466680682539023	0.005592397275849921	406.5735778808594	406.586669921875
315	406.5938720703125	32.5394871232					1	DETECTED	406.5939 m/z @32.54 [151020OFc1_NvH-0949-CRLM-26.raw]	406.5938720703125	32.5394871232	3.05331520026667	95.2226299122667	92.16931471200003	40945.62890625	8.498500467007479E7	0	7665	91.84588018624032	1.5806130150223445	2.5774442309560537	406.5867614746094	406.600341796875
316	406.6821594238281	19.7922091349333					1	DETECTED	406.6822 m/z @19.79 [151020OFc1_NvH-0949-CRLM-26.raw]	406.6821594238281	19.7922091349333	4.24525810586667	86.2662887128	82.02103060693334	47233.78515625	8.250870262584469E7	0	7665	0.03353922975597712	2.6378493909701826	4.275698781940365	406.6722106933594	406.68359375
317	406.69366455078125	24.6945990053333					1	DETECTED	406.6937 m/z @24.69 [151020OFc1_NvH-0949-CRLM-26.raw]	406.69366455078125	24.6945990053333	4.34263664853333	99.3228219616	94.98018531306667	446059.125	9.258099288473429E7	0	7665	0.14833311508606073	13.415843357057458	1.8404351170557833	406.6837463378906	406.7036437988281
318	406.71856689453125	41.4595816506667					1	DETECTED	406.7186 m/z @41.46 [151020OFc1_NvH-0949-CRLM-26.raw]	406.71856689453125	41.4595816506667	3.1581103712	98.3818435877333	95.2237332165333	904965.625	1.2341923035592845E8	2	7665	0.23764458445860726	0.5166180632112022	0.03612526315189228	406.7086181640625	406.72479248046875
319	406.73492431640625	22.9639793970667					1	DETECTED	406.7349 m/z @22.96 [151020OFc1_NvH-0949-CRLM-26.raw]	406.73492431640625	22.9639793970667	1.72233634	99.0819894965333	97.3596531565333	1399599.625	1.5168013953235534E8	2	7665	18.60989296744432	0.5647823927551576	2.150291648634187	406.7251892089844	406.74462890625
320	406.7536926269531	30.3918903552					1	DETECTED	406.7537 m/z @30.39 [151020OFc1_NvH-0949-CRLM-26.raw]	406.7536926269531	30.3918903552	2.79868452986667	93.9066058032	91.10792127333332	354845.3125	1.2857500686090508E8	2	7665	6.078340419187818	0.5458632640832937	1.5430074843445705	406.74493408203125	406.7636413574219
321	406.7666320800781	36.0932715986667					1	DETECTED	406.7666 m/z @36.09 [151020OFc1_NvH-0949-CRLM-26.raw]	406.7666320800781	36.0932715986667	3.82019245333333	99.3834486621333	95.56325620879997	123110.2890625	9.482047558381645E7	0	7665	8.876364333835728	1.5182549381876171	6.071892208874747	406.76385498046875	406.77618408203125
322	406.7799072265625	6.2613187312					1	DETECTED	406.7799 m/z @6.26 [151020OFc1_NvH-0949-CRLM-26.raw]	406.7799072265625	6.2613187312	3.9467679752	92.9798082357333	89.0330402605333	30625.498046875	8.865031732104306E7	0	7665	0.046267141456466376	4458.406832380237	7.337013673039932	406.7776794433594	406.78985595703125
323	406.8066711425781	36.8627883274667					1	DETECTED	406.8067 m/z @36.86 [151020OFc1_NvH-0949-CRLM-26.raw]	406.8066711425781	36.8627883274667	1.4911491336	99.9051780064	98.4140288728	40133.4609375	9.759553467588142E7	0	7665	13.414676720656573	1.4394204361933445	1.8807135822536039	406.7969970703125	406.8094482421875
324	406.8439025878906	25.722028884					1	DETECTED	406.8439 m/z @25.72 [151020OFc1_NvH-0949-CRLM-26.raw]	406.8439025878906	25.722028884	0.00559876933333333	99.4936472170667	99.48804844773336	78433.3984375	1.0939717631517659E8	0	7665	21.476849964451944	2.1664958609714695	3.1563169307146035	406.8343811035156	406.8536682128906
325	406.8695983886719	19.8597998981333					1	DETECTED	406.8696 m/z @19.86 [151020OFc1_NvH-0949-CRLM-26.raw]	406.8695983886719	19.8597998981333	0.0756612018666667	99.9963269437333	99.92066574186663	559949.5625	1.1221410050760472E8	0	7665	0.3021640129430416	0.9724235584413893	5.853448529146212	406.8596496582031	406.87957763671875
326	406.88201904296875	32.3307000370667					1	DETECTED	406.8820 m/z @32.33 [151020OFc1_NvH-0949-CRLM-26.raw]	406.88201904296875	32.3307000370667	0.00559876933333333	99.9963269437333	99.99072817439996	190092.875	1.0729195004930201E8	0	7665	19.085847441922773	2.167163325138261	0.006763936312281891	406.8796691894531	406.8919982910156
327	406.8973388671875	17.6541439186667					1	DETECTED	406.8973 m/z @17.65 [151020OFc1_NvH-0949-CRLM-26.raw]	406.8973388671875	17.6541439186667	0.263096552533333	99.9963269437333	99.73323039119997	122915.125	9.326709484312591E7	0	7665	0.10028178927483111	4.715177029619706	0.03267346375664525	406.89202880859375	406.8987121582031
328	406.90875244140625	42.7463819746667					1	DETECTED	406.9088 m/z @42.75 [151020OFc1_NvH-0949-CRLM-26.raw]	406.90875244140625	42.7463819746667	0.00559876933333333	99.8950218178667	99.88942304853337	907890.3125	1.0975588817777526E8	3	7665	0.23586405624015327	0.5367977806238854	0.013159787816068995	406.8987731933594	406.9187316894531
329	406.92034912109375	36.5441313210667					1	DETECTED	406.9203 m/z @36.54 [151020OFc1_NvH-0949-CRLM-26.raw]	406.92034912109375	36.5441313210667	0.00559876933333333	99.9252798554667	99.91968108613337	128901.2265625	7.921517433247085E7	0	7665	102.31812087026711	1.3816978857586197	1.7353317163463893	406.9188232421875	406.93017578125
330	406.9364318847656	0.309503961066667					1	DETECTED	406.9364 m/z @0.31 [151020OFc1_NvH-0949-CRLM-26.raw]	406.9364318847656	0.309503961066667	0.00559876933333333	99.191465416	99.18586664666667	68570.015625	9.937142875544679E7	0	7665	0.6911485024678151	6.197431943715715	5.922543465805854	406.93035888671875	406.94635009765625
331	406.95904541015625	32.8470502048					1	DETECTED	406.9590 m/z @32.85 [151020OFc1_NvH-0949-CRLM-26.raw]	406.95904541015625	32.8470502048	0.00559876933333333	99.8554577501333	99.84985898079997	395092.40625	9.982038076707722E7	4	7665	0.09076748045874439	0.5876679619676706	0.0059355825156276725	406.9492492675781	406.9689025878906
332	406.9810791015625	29.1311586637333					1	DETECTED	406.9811 m/z @29.13 [151020OFc1_NvH-0949-CRLM-26.raw]	406.9810791015625	29.1311586637333	0.0292116362666667	99.9963269437333	99.96711530746663	324727.875	9.235999863841511E7	0	7665	9.69802017613996	2.1251375928545717	0.03131382656013651	406.9710998535156	406.9910583496094
333	407.0006103515625	8.77883830053333					1	DETECTED	407.0006 m/z @8.78 [151020OFc1_NvH-0949-CRLM-26.raw]	407.0006103515625	8.77883830053333	0.227962987466667	99.7152073370667	99.48724434960003	40667.66796875	8.680300929768647E7	0	7665	0.1297198931511332	9.020079027960612	0.016874760547713915	406.9912414550781	407.0020751953125
334	407.01214599609375	53.0689313618667					1	DETECTED	407.0121 m/z @53.07 [151020OFc1_NvH-0949-CRLM-26.raw]	407.01214599609375	53.0689313618667	0.0990547032	98.8109092928	98.71185458960001	93431.09375	8.749455998328009E7	0	7665	42.54443546827485	0.9222564967036433	0.9779258789677575	407.002197265625	407.0220947265625
335	407.0605163574219	46.8152755674667					1	DETECTED	407.0605 m/z @46.82 [151020OFc1_NvH-0949-CRLM-26.raw]	407.0605163574219	46.8152755674667	0.0872444653333333	99.9963269437333	99.90908247839997	859738.375	1.0491825352186482E8	0	7665	0.09268772867827124	0.9939460862328134	1.2080837307599506	407.050537109375	407.0704040527344
336	407.08251953125	45.4652551221333					1	DETECTED	407.0825 m/z @45.47 [151020OFc1_NvH-0949-CRLM-26.raw]	407.08251953125	45.4652551221333	1.2377144608	98.2403117882667	97.00259732746669	41452.484375	9.297335692786062E7	0	7665	70.97860135039406	1.0542846982747904	1.10467947879281	407.0726318359375	407.0893249511719
337	407.0997619628906	90.350194012					1	DETECTED	407.0998 m/z @90.35 [151020OFc1_NvH-0949-CRLM-26.raw]	407.0997619628906	90.350194012	0.2045992824	99.8850619096	99.6804626272	201996.25	1.044303726024104E8	0	7665	0.06014328683605186	0.5677162224703535	0.00266816543530832	407.0904541015625	407.10931396484375
338	407.11834716796875	89.4630731525333					1	DETECTED	407.1183 m/z @89.46 [151020OFc1_NvH-0949-CRLM-26.raw]	407.11834716796875	89.4630731525333	0.017367972	99.8950218178667	99.8776538458667	104704.34375	8.859135644428961E7	2	7665	0.2053510470926625	0.5432764237164569	0.4138146023928594	407.1101379394531	407.1262512207031
339	407.1362609863281	65.6077085032					1	DETECTED	407.1363 m/z @65.61 [151020OFc1_NvH-0949-CRLM-26.raw]	407.1362609863281	65.6077085032	0.00559876933333333	99.9963269437333	99.99072817439996	434108.1875	1.6083341386329594E8	0	7665	1.436144607701138	1.5708378243279817	1.7189217164192419	407.1268310546875	407.1459045410156
340	407.1553649902344	92.1221488184					1	DETECTED	407.1554 m/z @92.12 [151020OFc1_NvH-0949-CRLM-26.raw]	407.1553649902344	92.1221488184	0.6244610632	99.814962552	99.1905014888	268178.25	8.589004294808222E7	0	7665	0.13504211320498882	1.0380310676340532	0.2671721004519852	407.1468200683594	407.16534423828125
341	407.1672058105469	90.6042725282667					1	DETECTED	407.1672 m/z @90.60 [151020OFc1_NvH-0949-CRLM-26.raw]	407.1672058105469	90.6042725282667	5.41617849626667	99.9963269437333	94.58014844746663	80599.296875	8.762039912292214E7	0	7665	0.07259964759455784	0.5386489136780811	0.1360456122844435	407.1661376953125	407.17718505859375
342	407.1818542480469	35.2280024789333					1	DETECTED	407.1819 m/z @35.23 [151020OFc1_NvH-0949-CRLM-26.raw]	407.1818542480469	35.2280024789333	1.75420015866667	99.945606708	98.19140654933332	46464.39453125	9.966686864022005E7	0	7665	91.715440476874	1.5753455504363068	2.1555461943211167	407.17724609375	407.18194580078125
343	407.19195556640625	91.0287321368					1	DETECTED	407.1920 m/z @91.03 [151020OFc1_NvH-0949-CRLM-26.raw]	407.19195556640625	91.0287321368	3.7819131944	99.8950218178667	96.1131086234667	318792.84375	1.0195503455560124E8	2	7665	0.2213373441778117	0.5073771939231452	1.3569094240755653	407.1819763183594	407.1919860839844
344	407.2019958496094	44.5521510136					1	DETECTED	407.2020 m/z @44.55 [151020OFc1_NvH-0949-CRLM-26.raw]	407.2019958496094	44.5521510136	0.7071623392	98.8612503106667	98.15408797146671	1719359.25	1.5354837418711305E8	3	7665	45.858960607304034	0.5129230106784197	1.8959691572312931	407.1920166015625	407.21197509765625
345	407.21868896484375	16.1296507394667					1	DETECTED	407.2187 m/z @16.13 [151020OFc1_NvH-0949-CRLM-26.raw]	407.21868896484375	16.1296507394667	2.9108351048	98.4226011138667	95.5117660090667	488484.625	1.1907228977708045E8	3	7665	8.316977956409435	0.8454881531425462	1.9758123714583722	407.2120056152344	407.2187194824219
346	407.2287292480469	29.3451814306667					1	DETECTED	407.2287 m/z @29.35 [151020OFc1_NvH-0949-CRLM-26.raw]	407.2287292480469	29.3451814306667	0.0872444653333333	99.3430677149333	99.25582324959997	4903637.5	2.021665620415797E8	6	7665	0.1814186488463463	1.9060744409278085	0.022102721719793068	407.21875	407.2385559082031
347	407.2434387207031	42.69252846					1	DETECTED	407.2434 m/z @42.69 [151020OFc1_NvH-0949-CRLM-26.raw]	407.2434387207031	42.69252846	2.9919117264	99.9252798554667	96.9333681290667	658120.9375	1.2213647272945583E8	2	7665	0.17068520784247454	1.1048679406001398	1.5593970229272691	407.2387390136719	407.25341796875
348	407.2591857910156	30.1575307338667					1	DETECTED	407.2592 m/z @30.16 [151020OFc1_NvH-0949-CRLM-26.raw]	407.2591857910156	30.1575307338667	4.33278884933333	92.3985373181333	88.06574846879997	340282.46875	1.0009796574432515E8	2	7665	0.04865468891677338	3.0526023851728725	2.4361358317842385	407.2534484863281	407.2690124511719
349	407.2730407714844	38.3545044357333					1	DETECTED	407.2730 m/z @38.35 [151020OFc1_NvH-0949-CRLM-26.raw]	407.2730407714844	38.3545044357333	0.00559876933333333	99.3126699538667	99.30707118453337	45555.14453125	1.2630408691504964E8	2	7665	86.5472846947483	1.4093059768560179	1.8149710480729149	407.2691955566406	407.2816467285156
350	407.3007507324219	90.8310051773333					1	DETECTED	407.3008 m/z @90.83 [151020OFc1_NvH-0949-CRLM-26.raw]	407.3007507324219	90.8310051773333	0.7071623392	99.0219946138667	98.3148322746667	185478.171875	9.989996237060536E7	0	7665	0.6052374062430488	1.995643729495495	2.3817049376642974	407.29119873046875	407.31072998046875
351	407.3150329589844	90.8611652365333					1	DETECTED	407.3150 m/z @90.86 [151020OFc1_NvH-0949-CRLM-26.raw]	407.3150329589844	90.8611652365333	2.8499533304	94.8701879957333	92.0202346653333	33290.140625	7.585965333080718E7	0	7665	1.3074255026126167	0.5227756366056847	0.045551273211369425	407.3109436035156	407.3183288574219
352	407.33642578125	90.9094004882667					1	DETECTED	407.3364 m/z @90.91 [151020OFc1_NvH-0949-CRLM-26.raw]	407.33642578125	90.9094004882667	3.20836770026667	99.0420129336	95.83364523333334	142775.703125	1.0661852010895652E8	0	7665	0.38892222445070956	0.5040036263164052	5.11941242336435	407.32733154296875	407.3453674316406
353	407.35223388671875	90.8310051773333					1	DETECTED	407.3522 m/z @90.83 [151020OFc1_NvH-0949-CRLM-26.raw]	407.35223388671875	90.8310051773333	7.3916875216	99.5444158069333	92.1527282853333	130619.7265625	1.0961521288666578E8	0	7665	0.7140479515433924	2.5853630065908675	0.9745548001774884	407.3493347167969	407.36187744140625
354	407.39495849609375	46.7893530613333					1	DETECTED	407.3950 m/z @46.79 [151020OFc1_NvH-0949-CRLM-26.raw]	407.39495849609375	46.7893530613333	2.263236908	97.3717966944	95.10855978640001	765522.75	1.1123940681140685E8	0	7665	0.1859548752296405	0.5116269049203515	0.02208854015345691	407.3851318359375	407.4049072265625
355	407.4602966308594	32.7773781381333					1	DETECTED	407.4603 m/z @32.78 [151020OFc1_NvH-0949-CRLM-26.raw]	407.4602966308594	32.7773781381333	2.6962631272	99.7249550362667	97.02869190906671	257977.46875	1.0038519876752126E8	0	7665	2.9017151973576745	0.5598461792533613	0.0023195030549583444	407.45037841796875	407.47021484375
356	407.484375	27.6385631989333					1	DETECTED	407.4844 m/z @27.64 [151020OFc1_NvH-0949-CRLM-26.raw]	407.484375	27.6385631989333	2.89030636986667	99.2411568349333	96.35085046506664	173064.859375	8.476979217558032E7	4	7665	0.14750332626830698	2.9243790431576686	0.07003355888429912	407.47454833984375	407.4942626953125
357	407.4974365234375	11.1800904997333					1	DETECTED	407.4974 m/z @11.18 [151020OFc1_NvH-0949-CRLM-26.raw]	407.4974365234375	11.1800904997333	3.93704109813333	97.5043366269333	93.56729552879996	100352.9296875	9.83696240795689E7	4	7665	0.13819555689279106	306.31587212970476	1.5479729256300616	407.494384765625	407.5041198730469
358	407.51422119140625	32.8470502048					1	DETECTED	407.5142 m/z @32.85 [151020OFc1_NvH-0949-CRLM-26.raw]	407.51422119140625	32.8470502048	6.20356556373333	87.0198259125333	80.81626034879997	199889.8125	8.23566351406653E7	3	7665	4.084401378263131	2.1986380422231133	0.02283289229745319	407.5043029785156	407.52044677734375
359	407.53045654296875	20.5814790682667					1	DETECTED	407.5305 m/z @20.58 [151020OFc1_NvH-0949-CRLM-26.raw]	407.53045654296875	20.5814790682667	3.21841965013333	99.0620333984	95.84361374826668	260072.734375	9.05882009481465E7	3	7665	12.643607975938941	0.5124577487479167	0.1422630534259422	407.52056884765625	407.5404357910156
360	407.5411376953125	22.6254750410667					1	DETECTED	407.5411 m/z @22.63 [151020OFc1_NvH-0949-CRLM-26.raw]	407.5411376953125	22.6254750410667	4.51282636746667	95.0561837589333	90.54335739146663	146340.828125	8.523041997060528E7	0	7665	2.9578039451193483	3.453263534987649	0.007781863668599153	407.54046630859375	407.5459899902344
361	407.5559997558594	29.9862225197333					1	DETECTED	407.5560 m/z @29.99 [151020OFc1_NvH-0949-CRLM-26.raw]	407.5559997558594	29.9862225197333	3.57497206533333	94.0316100762667	90.45663801093337	549531.875	1.0723517460183293E8	3	7665	12.145015919387554	3.6879319246831317	0.02325462299239306	407.5460510253906	407.5584411621094
362	407.5684509277344	36.81987626					1	DETECTED	407.5685 m/z @36.82 [151020OFc1_NvH-0949-CRLM-26.raw]	407.5684509277344	36.81987626	3.54544907573333	96.4524823042667	92.90703322853336	685063.5	1.118709581723277E8	3	7665	20.72803866316587	0.5071508367397096	0.303808157292279	407.5584716796875	407.57830810546875
363	407.6875305175781	11.3408928538667					1	DETECTED	407.6875 m/z @11.34 [151020OFc1_NvH-0949-CRLM-26.raw]	407.6875305175781	11.3408928538667	2.00809348186667	99.9557444074667	97.94765092560003	5294900.5	1.4132880281176284E8	4	7665	0.1383401574264358	1.2984279638122767	1.5727052763370062	407.67791748046875	407.6974182128906
364	407.7035827636719	44.5521510136					1	DETECTED	407.7036 m/z @44.55 [151020OFc1_NvH-0949-CRLM-26.raw]	407.7035827636719	44.5521510136	4.2939513552	97.3514241037333	93.0574727485333	720577.0	1.0346334647639823E8	0	7665	0.16457193931739766	0.5083227103523288	0.032382766669322445	407.6975402832031	407.7134704589844
365	407.7204284667969	24.6641100869333					1	DETECTED	407.7204 m/z @24.66 [151020OFc1_NvH-0949-CRLM-26.raw]	407.7204284667969	24.6641100869333	3.55553434346667	87.2115408322667	83.65600648880003	99104.3046875	9.622531253492147E7	0	7665	22.626444759445494	2.3932128815262925	0.8693999557404701	407.7137451171875	407.7205505371094
366	407.7305603027344	29.3451814306667					1	DETECTED	407.7306 m/z @29.35 [151020OFc1_NvH-0949-CRLM-26.raw]	407.7305603027344	29.3451814306667	2.57174983786667	95.7729983184	93.20124848053332	2290619.25	1.2215183646852538E8	2	7665	0.21144581873359058	5.565071152635044	1.7708748025875298	407.7205810546875	407.7326965332031
367	407.74273681640625	19.2671256605333					1	DETECTED	407.7427 m/z @19.27 [151020OFc1_NvH-0949-CRLM-26.raw]	407.74273681640625	19.2671256605333	3.6040109376	99.945606708	96.3415957704	4112776.25	1.635269001833592E8	2	7665	0.20342519498325373	1.5036850023248756	1.8369223145241866	407.73284912109375	407.752685546875
368	407.7556457519531	27.9132185757333					1	DETECTED	407.7556 m/z @27.91 [151020OFc1_NvH-0949-CRLM-26.raw]	407.7556457519531	27.9132185757333	5.0517452432	94.6896712445333	89.6379260013333	1398088.5	1.1010129040739079E8	2	7665	0.034891077226106404	0.513655016260255	0.6801567881621849	407.75274658203125	407.7655944824219
369	407.7682800292969	23.8804857042667					1	DETECTED	407.7683 m/z @23.88 [151020OFc1_NvH-0949-CRLM-26.raw]	407.7682800292969	23.8804857042667	4.6999991448	59.6649529413333	54.964953796533294	38278.0390625	6.125694222875542E7	0	7665	6.803923843416179	1.402125152778571	1.868625920813032	407.76568603515625	407.7779846191406
370	407.8163146972656	25.7774493773333					1	DETECTED	407.8163 m/z @25.78 [151020OFc1_NvH-0949-CRLM-26.raw]	407.8163146972656	25.7774493773333	1.25976272986667	99.93547142	98.67570869013333	90276.9921875	9.611389957532515E7	0	7665	74.28061166582688	2.1190993614516844	13.065826937847442	407.80670166015625	407.8261413574219
371	407.82830810546875	24.9068276386667					1	DETECTED	407.8283 m/z @24.91 [151020OFc1_NvH-0949-CRLM-26.raw]	407.82830810546875	24.9068276386667	0.6244610632	98.4767259074667	97.8522648442667	43234.80859375	9.930526387837674E7	0	7665	97.41977199076953	2.1584126236047827	3.0936820721477223	407.8263244628906	407.8381652832031
372	407.84857177734375	33.1230724210667					1	DETECTED	407.8486 m/z @33.12 [151020OFc1_NvH-0949-CRLM-26.raw]	407.84857177734375	33.1230724210667	0.577238637066667	99.8352974237333	99.25805878666662	106998.1015625	9.563722845230007E7	0	7665	4.054879743523784	1.5687215665430352	4.058989998539894	407.8386535644531	407.8537902832031
373	407.8638916015625	20.5814790682667					1	DETECTED	407.8639 m/z @20.58 [151020OFc1_NvH-0949-CRLM-26.raw]	407.8638916015625	20.5814790682667	0.00559876933333333	99.8554577501333	99.84985898079997	112204.34375	1.035797890876139E8	0	7665	7.281400353991355	4.273496841651465	0.015025294934858172	407.8541564941406	407.8738708496094
374	407.88397216796875	21.7562557072					1	DETECTED	407.8840 m/z @21.76 [151020OFc1_NvH-0949-CRLM-26.raw]	407.88397216796875	21.7562557072	0.110810010133333	99.9252798554667	99.81446984533336	529077.6875	1.504028383920952E8	3	7665	1.9858712077324228	1.403749474427737	1.0648592015660916	407.8739929199219	407.8939514160156
375	407.90216064453125	36.7826330885333					1	DETECTED	407.9022 m/z @36.78 [151020OFc1_NvH-0949-CRLM-26.raw]	407.90216064453125	36.7826330885333	0.017367972	99.9860770149333	99.9687090429333	349056.25	1.0471133633711381E8	0	7665	0.1356418243996771	0.5595134044942923	0.013915356646927843	407.89398193359375	407.9120788574219
376	407.91497802734375	33.2139710696					1	DETECTED	407.9150 m/z @33.21 [151020OFc1_NvH-0949-CRLM-26.raw]	407.91497802734375	33.2139710696	0.00559876933333333	99.5750152392	99.56941646986667	208563.828125	8.909998802368996E7	3	7665	0.10307352135485104	0.5023719751108339	0.00445266484994707	407.9124755859375	407.9249267578125
377	407.9376220703125	11.3294719890667					1	DETECTED	407.9376 m/z @11.33 [151020OFc1_NvH-0949-CRLM-26.raw]	407.9376220703125	11.3294719890667	0.00559876933333333	99.9963269437333	99.99072817439996	4475698.0	1.4426358547904316E8	0	7665	0.20246935485452155	9.731821650139114	20.8383206786698	407.9283142089844	407.94744873046875
378	407.9488830566406	24.7763548746667					1	DETECTED	407.9489 m/z @24.78 [151020OFc1_NvH-0949-CRLM-26.raw]	407.9488830566406	24.7763548746667	0.00559876933333333	99.7747316389333	99.76913286959997	72244.8125	9.601434111843976E7	0	7665	15.549264795481687	2.0649232211466466	4.294800741375224	407.9477233886719	407.9587097167969
379	407.9777526855469	13.219738208					1	DETECTED	407.9778 m/z @13.22 [151020OFc1_NvH-0949-CRLM-26.raw]	407.9777526855469	13.219738208	0.00559876933333333	99.0219946138667	99.01639584453336	447863.375	8.599240665284133E7	4	7665	13.949090961744302	1.7695002354851814	123.84409565990714	407.9678649902344	407.98760986328125
380	407.9992980957031	11.1682735821333					1	DETECTED	407.9993 m/z @11.17 [151020OFc1_NvH-0949-CRLM-26.raw]	407.9992980957031	11.1682735821333	0.367282242133333	99.8950218178667	99.52773957573338	57258.765625	9.001081398302825E7	0	7665	0.06611607218580495	10.015584197424042	0.02513833395213538	407.9895324707031	408.0092468261719
381	408.0794677734375	41.8775976509333					1	DETECTED	408.0795 m/z @41.88 [151020OFc1_NvH-0949-CRLM-26.raw]	408.0794677734375	41.8775976509333	0.0990547032	99.4336631298667	99.3346084266667	73733.0078125	9.106201149461748E7	0	7665	73.16510494830196	1.3004063975761484	1.8686579476378984	408.07000732421875	408.08880615234375
382	408.1229248046875	92.3800544098667					1	DETECTED	408.1229 m/z @92.38 [151020OFc1_NvH-0949-CRLM-26.raw]	408.1229248046875	92.3800544098667	0.239715033866667	99.7051202693333	99.46540523546663	40280.34375	8.782385631631419E7	0	7665	0.15637159755101493	0.5139258290361287	0.027107076985071428	408.11376953125	408.1299133300781
383	408.14007568359375	65.6195559394667					1	DETECTED	408.1401 m/z @65.62 [151020OFc1_NvH-0949-CRLM-26.raw]	408.14007568359375	65.6195559394667	0.227962987466667	99.9963269437333	99.76836395626663	82029.5390625	7.740002962039118E7	0	7665	27.380640524821857	0.7356025444004209	16.761809805484237	408.1304016113281	408.1401672363281
384	408.1501770019531	90.9319045048					1	DETECTED	408.1502 m/z @90.93 [151020OFc1_NvH-0949-CRLM-26.raw]	408.1501770019531	90.9319045048	8.26766913386667	99.3126699538667	91.04500082000003	182640.421875	8.852617457102239E7	0	7665	0.11219480444084695	0.5065787705776056	7.105600595639312	408.14019775390625	408.1597595214844
385	408.1880798339844	11.3294719890667					1	DETECTED	408.1881 m/z @11.33 [151020OFc1_NvH-0949-CRLM-26.raw]	408.1880798339844	11.3294719890667	3.10618175093333	99.7051202693333	96.59893851839998	2270722.25	1.3284581283933707E8	0	7665	0.14367304905739964	343.95008841292434	1.6911755510963091	408.1781311035156	408.19805908203125
386	408.208251953125	13.1693302122667					1	DETECTED	408.2083 m/z @13.17 [151020OFc1_NvH-0949-CRLM-26.raw]	408.208251953125	13.1693302122667	3.47569570773333	97.5998441312	94.12414842346666	253190.03125	1.0419373501262842E8	3	7665	77.17919388726733	0.8689167866872749	1.3083055942168949	408.1982727050781	408.2091064453125
387	408.2191162109375	19.1172860250667					1	DETECTED	408.2191 m/z @19.12 [151020OFc1_NvH-0949-CRLM-26.raw]	408.2191162109375	19.1172860250667	3.45603559413333	99.945606708	96.48957111386667	4442997.5	2.082007544895103E8	2	7665	0.2052326859978173	256.7202216408183	1.9624305100512183	408.2091979980469	408.2242431640625
388	408.2342529296875	29.3451814306667					1	DETECTED	408.2343 m/z @29.35 [151020OFc1_NvH-0949-CRLM-26.raw]	408.2342529296875	29.3451814306667	3.28832910373333	98.4358432768	95.14751417306667	5062867.0	2.155272859232681E8	2	7665	0.4443057320869457	0.5312634587017512	4.627244355022345	408.2242736816406	408.2442321777344
389	408.2443542480469	19.2898857474667					1	DETECTED	408.2444 m/z @19.29 [151020OFc1_NvH-0949-CRLM-26.raw]	408.2443542480469	19.2898857474667	2.59256005386667	90.3167302048	87.72417015093333	1441650.0	1.1737467698312144E8	0	7665	0.29892703581014857	21.156462414182187	56.715903272487765	408.2442626953125	408.25006103515625
390	408.26007080078125	46.2766586813333					1	DETECTED	408.2601 m/z @46.28 [151020OFc1_NvH-0949-CRLM-26.raw]	408.26007080078125	46.2766586813333	3.00206559813333	94.6244761976	91.62241059946668	4595879.0	1.753160487055441E8	2	7665	0.20629691713901366	0.5126466537120061	0.016383421468339845	408.2500915527344	408.2699279785156
391	408.277587890625	91.5412241170667					1	DETECTED	408.2776 m/z @91.54 [151020OFc1_NvH-0949-CRLM-26.raw]	408.277587890625	91.5412241170667	0.017367972	95.4045610861333	95.3871931141333	561816.9375	1.443311271278268E8	0	7665	0.7117438018900515	0.5078423393942393	0.6944107725985943	408.27020263671875	408.2832336425781
392	408.40924072265625	8.64270885813333					1	DETECTED	408.4092 m/z @8.64 [151020OFc1_NvH-0949-CRLM-26.raw]	408.40924072265625	8.64270885813333	3.71429155706667	98.8813939789333	95.16710242186663	111032.7109375	9.41098866497581E7	0	7665	0.1687133153596463	1.102545632932512	1.6547212159364426	408.3995056152344	408.41912841796875
393	408.4384460449219	11.3408928538667					1	DETECTED	408.4384 m/z @11.34 [151020OFc1_NvH-0949-CRLM-26.raw]	408.4384460449219	11.3408928538667	2.32624648373333	99.9659316309333	97.63968514719997	871881.875	9.653701234477851E7	0	7665	0.13335516738892572	9.5436255845233	17.846093737722292	408.428466796875	408.44842529296875
394	408.4795227050781	13.219738208					1	DETECTED	408.4795 m/z @13.22 [151020OFc1_NvH-0949-CRLM-26.raw]	408.4795227050781	13.219738208	3.9276078576	88.8417010706667	84.9140932130667	172813.046875	9.256558084793064E7	0	7665	1.3073030683136402	1.6359760670509942	122.81822880198345	408.4696350097656	408.4894714355469
395	408.5213317871094	44.7341967786667					1	DETECTED	408.5213 m/z @44.73 [151020OFc1_NvH-0949-CRLM-26.raw]	408.5213317871094	44.7341967786667	3.0737654768	97.9857626389333	94.91199716213329	43571.48046875	8.874270508060996E7	0	7665	30.77851949191576	1.1910205272334449	1.382421422554425	408.511474609375	408.5309753417969
396	408.5423278808594	13.2386190898667					1	DETECTED	408.5423 m/z @13.24 [151020OFc1_NvH-0949-CRLM-26.raw]	408.5423278808594	13.2386190898667	3.51551434533333	98.7910827066667	95.27556836133337	141981.46875	8.919146999013193E7	3	7665	3.370825003479961	1.1218744986545397	0.2506317652154268	408.5323486328125	408.54327392578125
397	408.55328369140625	19.1365874968					1	DETECTED	408.5533 m/z @19.14 [151020OFc1_NvH-0949-CRLM-26.raw]	408.55328369140625	19.1365874968	2.5095233648	99.1513872405333	96.64186387573329	2773205.0	1.4553798936265352E8	3	7665	0.1653763388442009	1.824602230763331	0.025718773318530428	408.5433044433594	408.5632629394531
398	408.5692138671875	15.5868712994667					1	DETECTED	408.5692 m/z @15.59 [151020OFc1_NvH-0949-CRLM-26.raw]	408.5692138671875	15.5868712994667	5.6686736128	96.2702117338667	90.6015381210667	106137.71875	8.949830917799309E7	0	7665	0.08643235461422627	5.653602449543876	0.5049658756914227	408.56329345703125	408.57147216796875
399	408.58154296875	19.3598180445333					1	DETECTED	408.5815 m/z @19.36 [151020OFc1_NvH-0949-CRLM-26.raw]	408.58154296875	19.3598180445333	3.9276078576	90.8190512762667	86.89144341866671	164828.125	9.139008296571197E7	0	7665	0.09990484309159697	4.577312124270852	0.31298682475914996	408.5716857910156	408.5914001464844
400	408.60980224609375	8.6819933704					1	DETECTED	408.6098 m/z @8.68 [151020OFc1_NvH-0949-CRLM-26.raw]	408.60980224609375	8.6819933704	3.6239174464	94.5580860770667	90.9341686306667	95965.1015625	8.913618449355593E7	0	7665	0.15131906953200414	0.5162734943945751	0.8196295296562927	408.60003662109375	408.61956787109375
401	408.6883239746094	11.3955230568					1	DETECTED	408.6883 m/z @11.40 [151020OFc1_NvH-0949-CRLM-26.raw]	408.6883239746094	11.3955230568	3.16815961173333	90.7865376114667	87.61837799973337	216070.8125	9.763309353119786E7	0	7665	0.18921460949761304	null	1.7865211460302624	408.6784973144531	408.69140625
402	408.7014465332031	33.5788959752					1	DETECTED	408.7014 m/z @33.58 [151020OFc1_NvH-0949-CRLM-26.raw]	408.7014465332031	33.5788959752	3.00206559813333	98.5787080442667	95.57664244613338	484293.0	1.1361033823343423E8	2	7665	17.95009127587361	1.4016467560194965	1.8247798278203573	408.69189453125	408.711181640625
403	408.7214050292969	35.6093607170667					1	DETECTED	408.7214 m/z @35.61 [151020OFc1_NvH-0949-CRLM-26.raw]	408.7214050292969	35.6093607170667	2.98179285466667	99.2015507352	96.21975788053334	609269.625	1.1483316958317158E8	2	7665	4.7267764895325435	0.5110457374709794	0.03188198376252554	408.71185302734375	408.73138427734375
404	408.732421875	17.0482175746667					1	DETECTED	408.7324 m/z @17.05 [151020OFc1_NvH-0949-CRLM-26.raw]	408.732421875	17.0482175746667	4.274214516	93.8860727834667	89.6118582674667	247185.53125	9.575086102132887E7	2	7665	3.9583751868587687	2.817372501164929	7.256080053883946	408.7314147949219	408.735107421875
405	408.7452087402344	29.1311586637333					1	DETECTED	408.7452 m/z @29.13 [151020OFc1_NvH-0949-CRLM-26.raw]	408.7452087402344	29.1311586637333	1.00465907013333	96.1191322117333	95.11447314159997	6061078.5	2.868837629690022E8	2	7665	12.899955470814554	1.0156918719556305	111.50916561482961	408.7352600097656	408.75518798828125
406	408.76177978515625	46.2766586813333					1	DETECTED	408.7618 m/z @46.28 [151020OFc1_NvH-0949-CRLM-26.raw]	408.76177978515625	46.2766586813333	4.19725479706667	94.9184186381333	90.72116384106664	1998483.0	1.352939446378043E8	2	7665	22.84898512742485	0.506599743963462	0.011146305299795118	408.7552185058594	408.7717590332031
407	408.8191833496094	26.6258249389333					1	DETECTED	408.8192 m/z @26.63 [151020OFc1_NvH-0949-CRLM-26.raw]	408.8191833496094	26.6258249389333	2.0723262432	98.8913686696	96.8190424264	92310.8671875	9.56009798222369E7	0	7665	17.929476296896848	2.482307658419057	4.003063673395721	408.8092346191406	408.8282775878906
408	408.8382873535156	28.4617925714667					1	DETECTED	408.8383 m/z @28.46 [151020OFc1_NvH-0949-CRLM-26.raw]	408.8382873535156	28.4617925714667	0.0406608605333333	99.814962552	99.77430169146666	221963.75	9.418711165056223E7	0	7665	0.10294693409045763	1.8836200499222806	0.02753799912386957	408.828369140625	408.8482360839844
409	408.8572082519531	24.2842141416					1	DETECTED	408.8572 m/z @24.28 [151020OFc1_NvH-0949-CRLM-26.raw]	408.8572082519531	24.2842141416	0.00559876933333333	99.9963269437333	99.99072817439996	82558.125	8.505541915799393E7	0	7665	7.502658941737643	2.041339552922082	3.1746757230700577	408.8482971191406	408.8638610839844
410	408.8740234375	44.6983289242667					1	DETECTED	408.8740 m/z @44.70 [151020OFc1_NvH-0949-CRLM-26.raw]	408.8740234375	44.6983289242667	0.0292116362666667	99.7949878986667	99.76577626240004	185321.953125	9.348834020031643E7	3	7665	28.257937802988465	1.213996939288944	0.009084189602115567	408.8640441894531	408.8775634765625
411	408.8875732421875	19.1365874968					1	DETECTED	408.8876 m/z @19.14 [151020OFc1_NvH-0949-CRLM-26.raw]	408.8875732421875	19.1365874968	0.00559876933333333	99.9963269437333	99.99072817439996	1151120.5	1.1653323329128298E8	3	7665	0.15480365953678188	0.5457188526205058	0.32058255915044204	408.8776550292969	408.8975524902344
412	408.9063720703125	25.2746443381333					1	DETECTED	408.9064 m/z @25.27 [151020OFc1_NvH-0949-CRLM-26.raw]	408.9063720703125	25.2746443381333	0.00559876933333333	99.9153004784	99.90970170906667	150875.953125	1.0068404522050545E8	0	7665	7.742305876967595	2.0765607036960563	0.35929481272211317	408.8975830078125	408.9118347167969
413	408.9218444824219	89.8361106722667					1	DETECTED	408.9218 m/z @89.84 [151020OFc1_NvH-0949-CRLM-26.raw]	408.9218444824219	89.8361106722667	0.00559876933333333	99.9860770149333	99.98047824559997	254670.25	1.0357733026112294E8	0	7665	8.662368578257613	0.5445166680732275	0.08888773859802436	408.9118957519531	408.93182373046875
414	408.9388732910156	11.3512594461333					1	DETECTED	408.9389 m/z @11.35 [151020OFc1_NvH-0949-CRLM-26.raw]	408.9388732910156	11.3512594461333	0.00559876933333333	99.9659316309333	99.96033286159997	106269.046875	9.14318241504352E7	0	7665	2.280708004530551	44.2188651247641	20.074608867029124	408.9318542480469	408.9448547363281
415	408.9548645019531	18.8156887570667					1	DETECTED	408.9549 m/z @18.82 [151020OFc1_NvH-0949-CRLM-26.raw]	408.9548645019531	18.8156887570667	0.00559876933333333	99.7949878986667	99.78938912933337	478020.75	1.1399095283088525E8	4	7665	0.5297352727530402	1.725708257601181	2.9556910254224733	408.9449157714844	408.9648132324219
416	408.96923828125	19.6388608706667					1	DETECTED	408.9692 m/z @19.64 [151020OFc1_NvH-0949-CRLM-26.raw]	408.96923828125	19.6388608706667	0.00559876933333333	99.8050520178667	99.79945324853337	288448.71875	9.789638741327357E7	0	7665	0.09626988854020624	0.567862699426636	6.488073275678436	408.9649353027344	408.9790954589844
417	408.9883728027344	29.6734550602667					1	DETECTED	408.9884 m/z @29.67 [151020OFc1_NvH-0949-CRLM-26.raw]	408.9883728027344	29.6734550602667	0.0406608605333333	99.9051780064	99.86451714586667	181467.96875	1.0409762170463404E8	0	7665	0.06513075846345373	0.5328564981271627	0.1226416528912043	408.9793701171875	408.99835205078125
418	409.0096740722656	18.0982577997333					1	DETECTED	409.0097 m/z @18.10 [151020OFc1_NvH-0949-CRLM-26.raw]	409.0096740722656	18.0982577997333	0.1576307264	99.8251205096	99.6674897832	209076.40625	9.454155115506047E7	4	7665	0.19000198728544504	1.0047635391075513	0.053423816211189086	408.99969482421875	409.01959228515625
419	409.0375061035156	90.2843658368					1	DETECTED	409.0375 m/z @90.28 [151020OFc1_NvH-0949-CRLM-26.raw]	409.0375061035156	90.2843658368	0.00559876933333333	99.2611833698667	99.25558460053337	287504.5625	9.593988845540003E7	0	7665	0.16515538116705386	0.5084951112014421	0.003420312034459793	409.027587890625	409.04736328125
420	409.1105041503906	0.879881006933333					1	DETECTED	409.1105 m/z @0.88 [151020OFc1_NvH-0949-CRLM-26.raw]	409.1105041503906	0.879881006933333	0.00559876933333333	99.9963269437333	99.99072817439996	92863.09375	1.0976155639960694E8	0	7665	10.833899182958712	58.14746980205796	178.2532627171046	409.10235595703125	409.11846923828125
421	409.13323974609375	65.5804317352					1	DETECTED	409.1332 m/z @65.58 [151020OFc1_NvH-0949-CRLM-26.raw]	409.13323974609375	65.5804317352	1.82692243253333	99.9963269437333	98.16940451119996	109754.0703125	8.400495678352769E7	0	7665	0.7266260047912283	0.7634444286836392	8.250831962955145	409.1258544921875	409.1426086425781
422	409.15264892578125	78.6387377205333					1	DETECTED	409.1526 m/z @78.64 [151020OFc1_NvH-0949-CRLM-26.raw]	409.15264892578125	78.6387377205333	0.6836564632	98.8612503106667	98.17759384746671	116550.6953125	8.563358986431263E7	0	7665	0.18807157593754198	0.5037653330429906	1.700900418818842	409.1433410644531	409.16180419921875
423	409.198486328125	12.9619993042667					1	DETECTED	409.1985 m/z @12.96 [151020OFc1_NvH-0949-CRLM-26.raw]	409.198486328125	12.9619993042667	2.89030636986667	99.6455020069333	96.75519563706663	1099464.75	1.3604259118238905E8	3	7665	0.17825673052776736	5.60129263730797	8.40401728842686	409.1885070800781	409.2084655761719
424	409.21453857421875	29.4357490773333					1	DETECTED	409.2145 m/z @29.44 [151020OFc1_NvH-0949-CRLM-26.raw]	409.21453857421875	29.4357490773333	3.19828826293333	99.93547142	96.73718315706667	277642.1875	1.1032649289373009E8	2	7665	34.941015615203014	0.7932035054852923	1.0307476814598286	409.20849609375	409.21697998046875
425	409.22698974609375	92.0855030661333					1	DETECTED	409.2270 m/z @92.09 [151020OFc1_NvH-0949-CRLM-26.raw]	409.22698974609375	92.0855030661333	3.2482776408	99.0420129336	95.79373529280001	438102.4375	1.3048936502026206E8	2	7665	56.58782425761749	0.5014707610719155	0.0013040027772685163	409.2170104980469	409.2314147949219
426	409.2414245605469	42.038797776					1	DETECTED	409.2414 m/z @42.04 [151020OFc1_NvH-0949-CRLM-26.raw]	409.2414245605469	42.038797776	0.0990547032	96.3311544357333	96.2320997325333	2489721.5	2.2203916458474192E8	3	7665	15.614716642872928	0.566799319285115	1.5468477064882593	409.2314453125	409.25140380859375
427	409.2645568847656	23.4810736194667					1	DETECTED	409.2646 m/z @23.48 [151020OFc1_NvH-0949-CRLM-26.raw]	409.2645568847656	23.4810736194667	1.19315211813333	96.9067957333333	95.71364361519997	579127.25	1.1293319291064915E8	3	7665	22.7521808496898	1.3557327140391575	12.035007196306081	409.254638671875	409.2734069824219
428	409.2764587402344	91.5317741781333					1	DETECTED	409.2765 m/z @91.53 [151020OFc1_NvH-0949-CRLM-26.raw]	409.2764587402344	91.5317741781333	0.0523024786666667	98.4124639906667	98.36016151200003	385143.125	7.601993894899474E7	0	7665	0.07523959476409914	1.9190701031353998	0.4915984935727855	409.27471923828125	409.2847595214844
429	409.294677734375	91.8154380410667					1	DETECTED	409.2947 m/z @91.82 [151020OFc1_NvH-0949-CRLM-26.raw]	409.294677734375	91.8154380410667	0.239715033866667	99.0016947808	98.76197974693332	63083.484375	4.490269484248112E7	0	7665	0.9073282186035101	0.5392366912525948	36.13412022955729	409.28924560546875	409.2982177734375
430	409.31304931640625	89.8142128309333					1	DETECTED	409.3130 m/z @89.81 [151020OFc1_NvH-0949-CRLM-26.raw]	409.31304931640625	89.8142128309333	5.0517452432	99.9557444074667	94.9039991642667	151673.828125	1.4625089168940482E8	0	7665	86.89609553896256	0.5114338925262791	0.020709562499560324	409.3048095703125	409.318359375
431	409.3311767578125	90.8310051773333					1	DETECTED	409.3312 m/z @90.83 [151020OFc1_NvH-0949-CRLM-26.raw]	409.3311767578125	90.8310051773333	0.332741726666667	97.6610892570667	97.32834753040004	96182.0	8.530317317179912E7	0	7665	0.6745856699604076	0.5377359952517581	8.169948269998065	409.3248596191406	409.3406982421875
432	409.3495788574219	90.8310051773333					1	DETECTED	409.3496 m/z @90.83 [151020OFc1_NvH-0949-CRLM-26.raw]	409.3495788574219	90.8310051773333	0.227962987466667	92.4974760744	92.26951308693333	84358.9765625	1.0280565455449364E8	0	7665	91.15373454535778	0.5091965504512225	0.011090803957701663	409.34149169921875	409.3575134277344
433	409.36761474609375	90.8310051773333					1	DETECTED	409.3676 m/z @90.83 [151020OFc1_NvH-0949-CRLM-26.raw]	409.36761474609375	90.8310051773333	1.80600577786667	96.8256551848	95.01964940693333	263772.1875	1.0006015910405806E8	0	7665	0.2083451903404523	0.5026362202343383	0.8406090831583938	409.3591613769531	409.3763122558594
434	409.4040222167969	90.8310051773333					1	DETECTED	409.4040 m/z @90.83 [151020OFc1_NvH-0949-CRLM-26.raw]	409.4040222167969	90.8310051773333	1.57084674453333	97.0580483936	95.48720164906668	274221.625	1.0695782388779366E8	0	7665	44.36273243055334	0.5050828924890324	0.014655844147355417	409.3940734863281	409.4139709472656
435	409.42669677734375	23.116944604					1	DETECTED	409.4267 m/z @23.12 [151020OFc1_NvH-0949-CRLM-26.raw]	409.42669677734375	23.116944604	3.27818781226667	98.7001922266667	95.42200441440004	144219.25	9.839979912475695E7	2	7665	12.282894860913967	3.286459576777626	0.49685263119941314	409.4168701171875	409.4366760253906
436	409.4565124511719	18.8156887570667					1	DETECTED	409.4565 m/z @18.82 [151020OFc1_NvH-0949-CRLM-26.raw]	409.4565124511719	18.8156887570667	3.0123427872	94.2225557962667	91.2102130090667	219073.03125	9.078719529768395E7	0	7665	0.4523746846949983	0.535365395994464	0.2697915404878019	409.4468994140625	409.4604187011719
437	409.4704284667969	8.65248597866667					1	DETECTED	409.4704 m/z @8.65 [151020OFc1_NvH-0949-CRLM-26.raw]	409.4704284667969	8.65248597866667	3.53537223813333	99.5036827549333	95.96831051679996	234880.125	9.442227314487378E7	0	7665	0.11899116891649975	3.9950694663383373	48.12526960238462	409.4605407714844	409.47955322265625
438	409.48516845703125	41.2172403885333					1	DETECTED	409.4852 m/z @41.22 [151020OFc1_NvH-0949-CRLM-26.raw]	409.48516845703125	41.2172403885333	0.3442076128	99.2511567178667	98.9069491050667	99654.6796875	8.734602135626179E7	0	7665	2.1099061758896056	1.4281465419306538	2.3554053763848777	409.4804992675781	409.49505615234375
439	409.5111083984375	18.0731662213333					1	DETECTED	409.5111 m/z @18.07 [151020OFc1_NvH-0949-CRLM-26.raw]	409.5111083984375	18.0731662213333	4.0576454496	95.046554624	90.98890917439999	101375.2265625	8.27260283408553E7	0	7665	0.1306879865625845	0.5060032211404981	1.0018473759098216	409.5016174316406	409.5162658691406
440	409.5263977050781	15.4974765418667					1	DETECTED	409.5264 m/z @15.50 [151020OFc1_NvH-0949-CRLM-26.raw]	409.5263977050781	15.4974765418667	3.30839364773333	94.6337573090667	91.32536366133337	282387.78125	9.623879595118088E7	3	7665	14.833636025392442	0.815699639182515	1.5793022985718916	409.5164794921875	409.5295715332031
441	409.5395812988281	27.5107107106667					1	DETECTED	409.5396 m/z @27.51 [151020OFc1_NvH-0949-CRLM-26.raw]	409.5395812988281	27.5107107106667	1.9225886352	94.6804133936	92.7578247584	1246849.125	1.1532877999864413E8	3	7665	14.562237028947196	0.506725402547075	0.014195672907431634	409.52960205078125	409.54949951171875
442	409.55938720703125	51.3948593461333					1	DETECTED	409.5594 m/z @51.39 [151020OFc1_NvH-0949-CRLM-26.raw]	409.55938720703125	51.3948593461333	4.43079132693333	97.3211576517333	92.89036632479997	235872.15625	1.0520367173010267E8	3	7665	14.052841661657787	0.5063403450654456	0.016307675507359797	409.5495910644531	409.5630798339844
443	409.5730895996094	30.647252096					1	DETECTED	409.5731 m/z @30.65 [151020OFc1_NvH-0949-CRLM-26.raw]	409.5730895996094	30.647252096	2.73771282826667	95.7729983184	93.03528549013333	548823.375	1.089838058653392E8	6	7665	0.09679672274049622	13.600528640263937	6.436659771955771	409.5631103515625	409.5823669433594
444	409.5923767089844	48.4425530890667					1	DETECTED	409.5924 m/z @48.44 [151020OFc1_NvH-0949-CRLM-26.raw]	409.5923767089844	48.4425530890667	2.29501924746667	95.0173406266667	92.72232137920003	1216974.75	1.0916674168766138E8	3	7665	0.19913587981317704	0.5143596852250107	0.05098198325838763	409.5823974609375	409.6019592285156
445	409.6874694824219	26.6861268456					1	DETECTED	409.6875 m/z @26.69 [151020OFc1_NvH-0949-CRLM-26.raw]	409.6874694824219	26.6861268456	3.2983834584	99.8950218178667	96.59663835946671	176006.765625	9.516499307760258E7	0	7665	3.829851131963281	0.5040356325949278	0.012346433496304009	409.6775817871094	409.6954040527344
446	409.7059326171875	19.0013931322667					1	DETECTED	409.7059 m/z @19.00 [151020OFc1_NvH-0949-CRLM-26.raw]	409.7059326171875	19.0013931322667	2.41521777306667	97.6814932384	95.26627546533332	1701465.5	1.245161645766406E8	2	7665	0.29408731166221713	2.6406983016242105	1.8716411316126051	409.696044921875	409.7137756347656
447	409.7237854003906	26.2614996986667					1	DETECTED	409.7238 m/z @26.26 [151020OFc1_NvH-0949-CRLM-26.raw]	409.7237854003906	26.2614996986667	3.31827490106667	97.9348904250667	94.61661552400003	1.9612932E7	4.6654473729654187E8	2	7665	0.27091178774769276	2.1806827096703	2.9319957972481867	409.7138366699219	409.73370361328125
448	409.7374267578125	26.4127399650667					1	DETECTED	409.7374 m/z @26.41 [151020OFc1_NvH-0949-CRLM-26.raw]	409.7374267578125	26.4127399650667	2.41521777306667	92.1583252464	89.74310747333332	717238.625	1.345051135244432E8	2	7665	24.885270970393545	2.1142630653591357	0.30788753640164657	409.7337951660156	409.7474060058594
449	409.7483215332031	29.1149507373333					1	DETECTED	409.7483 m/z @29.11 [151020OFc1_NvH-0949-CRLM-26.raw]	409.7483215332031	29.1149507373333	3.4266196472	94.370356704	90.9437370568	345757.75	1.0307099212056719E8	0	7665	0.15172333690858153	22.871176603736103	0.03246928687321702	409.7474365234375	409.75830078125
450	409.7658996582031	23.5187290624					1	DETECTED	409.7659 m/z @23.52 [151020OFc1_NvH-0949-CRLM-26.raw]	409.7658996582031	23.5187290624	4.82685987866667	87.5956795941333	82.76881971546663	136313.859375	8.520895095181416E7	0	7665	0.18254757023166235	2.846059513467623	4.154202236233449	409.7585144042969	409.775390625
451	409.81231689453125	21.8601249872					1	DETECTED	409.8123 m/z @21.86 [151020OFc1_NvH-0949-CRLM-26.raw]	409.81231689453125	21.8601249872	1.1710151464	99.8352974237333	98.6642822773333	95573.5859375	9.619915897300777E7	0	7665	77.98213304821905	2.5663295543440303	4.129584185282113	409.8023681640625	409.82208251953125
452	409.8377685546875	32.1475061850667					1	DETECTED	409.8378 m/z @32.15 [151020OFc1_NvH-0949-CRLM-26.raw]	409.8377685546875	32.1475061850667	0.017367972	99.5951793562667	99.5778113842667	35321.4140625	8.371562655905388E7	0	7665	75.52298035423446	1.6260887842789145	2.3613978238171742	409.8280029296875	409.84552001953125
453	409.85552978515625	20.1349927941333					1	DETECTED	409.8555 m/z @20.13 [151020OFc1_NvH-0949-CRLM-26.raw]	409.85552978515625	20.1349927941333	0.00559876933333333	99.3126699538667	99.30707118453337	83838.734375	9.350590145164217E7	0	7665	5.837777626046858	2.3939086093920237	0.06113832420127761	409.8455505371094	409.85638427734375
454	409.86639404296875	13.0018422813333					1	DETECTED	409.8664 m/z @13.00 [151020OFc1_NvH-0949-CRLM-26.raw]	409.86639404296875	13.0018422813333	0.017367972	99.9659316309333	99.9485636589333	240824.125	9.672356999548727E7	0	7665	3.97001385056417	7.393051126399773	3.8239272642555586	409.8564147949219	409.86639404296875
455	409.87640380859375	20.9132211773333					1	DETECTED	409.8764 m/z @20.91 [151020OFc1_NvH-0949-CRLM-26.raw]	409.87640380859375	20.9132211773333	0.0640004722666667	99.9860770149333	99.92207654266663	1055112.5	1.179454015632632E8	3	7665	9.827559409392965	0.5268541531667777	0.0503716788320609	409.8664245605469	409.87744140625
456	409.88751220703125	19.3148480088					1	DETECTED	409.8875 m/z @19.31 [151020OFc1_NvH-0949-CRLM-26.raw]	409.88751220703125	19.3148480088	0.00559876933333333	99.9963269437333	99.99072817439996	1214040.625	1.15917296481124E8	3	7665	0.1798867842243581	0.518252112374252	0.037772951574322436	409.8775329589844	409.8974609375
457	409.906982421875	30.647252096					1	DETECTED	409.9070 m/z @30.65 [151020OFc1_NvH-0949-CRLM-26.raw]	409.906982421875	30.647252096	0.00559876933333333	99.9659316309333	99.96033286159997	246367.5	9.555330610146572E7	0	7665	16.633848705872396	1.1474740869494886	0.1271051009270682	409.89752197265625	409.91644287109375
458	409.9265441894531	48.4326488346667					1	DETECTED	409.9265 m/z @48.43 [151020OFc1_NvH-0949-CRLM-26.raw]	409.9265441894531	48.4326488346667	0.00559876933333333	99.9860770149333	99.98047824559997	695494.25	1.0950649171694584E8	3	7665	0.20956465010556968	0.517230758066403	0.03503450540874241	409.9167785644531	409.93646240234375
459	409.9394226074219	44.7895234810667					1	DETECTED	409.9394 m/z @44.79 [151020OFc1_NvH-0949-CRLM-26.raw]	409.9394226074219	44.7895234810667	0.00559876933333333	99.9963269437333	99.99072817439996	209249.65625	9.021276336274901E7	3	7665	0.21004356592308682	1.4262619951955002	2.1159910537035413	409.9365539550781	409.9493103027344
460	409.9530029296875	15.4454167725333					1	DETECTED	409.9530 m/z @15.45 [151020OFc1_NvH-0949-CRLM-26.raw]	409.9530029296875	15.4454167725333	0.017367972	99.1020395802667	99.0846716082667	91690.0390625	9.373715173376259E7	0	7665	0.14815937532938328	3.4695075586240347	0.003984811938933146	409.9494323730469	409.9547424316406
461	409.96539306640625	11.1368760050667					1	DETECTED	409.9654 m/z @11.14 [151020OFc1_NvH-0949-CRLM-26.raw]	409.96539306640625	11.1368760050667	0.00559876933333333	99.7051202693333	99.69952149999997	1014125.4375	1.03858014957842E8	0	7665	0.21176292957384035	0.9760299650586959	0.1081829601524159	409.9557189941406	409.975341796875
462	409.9779968261719	24.6734659056					1	DETECTED	409.9780 m/z @24.67 [151020OFc1_NvH-0949-CRLM-26.raw]	409.9779968261719	24.6734659056	0.181028455733333	99.4134648405333	99.23243638479997	189344.40625	9.567825861135116E7	0	7665	0.08554316301934861	4.250020306949435	0.06937019629761018	409.97540283203125	409.98797607421875
463	409.9956970214844	1.12707657253333					1	DETECTED	409.9957 m/z @1.13 [151020OFc1_NvH-0949-CRLM-26.raw]	409.9956970214844	1.12707657253333	0.00559876933333333	99.9963269437333	99.99072817439996	109819.4296875	1.0114956807542852E8	0	7665	1.1379532126250536	2.8446011209026434	2.1827006645307345	409.98822021484375	410.0054626464844
464	410.06585693359375	46.8954640866667					1	DETECTED	410.0659 m/z @46.90 [151020OFc1_NvH-0949-CRLM-26.raw]	410.06585693359375	46.8954640866667	0.00559876933333333	99.8352974237333	99.82969865439996	43330.73046875	8.694689047607349E7	0	7665	46.63135697993102	1.0261514925329829	0.9676024002628684	410.0626220703125	410.0756530761719
465	410.0886535644531	23.6347490706667					1	DETECTED	410.0887 m/z @23.63 [151020OFc1_NvH-0949-CRLM-26.raw]	410.0886535644531	23.6347490706667	0.216325958933333	99.9761023592	99.75977640026666	89482.7578125	8.939100836797345E7	0	7665	28.85535929553015	2.022179988795614	3.045211044353784	410.0788269042969	410.09771728515625
466	410.113525390625	25.5696787205333					1	DETECTED	410.1135 m/z @25.57 [151020OFc1_NvH-0949-CRLM-26.raw]	410.113525390625	25.5696787205333	0.00559876933333333	99.9963269437333	99.99072817439996	30048.134765625	9.395479936383316E7	0	7665	90.57027512734702	2.0554787532811774	3.217827773071884	410.10430908203125	410.1160583496094
467	410.1271057128906	92.7392150448					1	DETECTED	410.1271 m/z @92.74 [151020OFc1_NvH-0949-CRLM-26.raw]	410.1271057128906	92.7392150448	5.70992094773333	99.9963269437333	94.28640599599996	36954.203125	9.300400211992182E7	0	7665	9.073853079557296	0.5371162904042751	0.8173388871680368	410.1177062988281	410.13677978515625
468	410.1468811035156	92.3709795664					1	DETECTED	410.1469 m/z @92.37 [151020OFc1_NvH-0949-CRLM-26.raw]	410.1468811035156	92.3709795664	0.577238637066667	99.8554577501333	99.27821911306663	345535.875	9.40364073472445E7	0	7665	0.23796889395532617	3.737162040644016	0.12966892415389528	410.1370544433594	410.1566162109375
469	410.18267822265625	91.1447665021333					1	DETECTED	410.1827 m/z @91.14 [151020OFc1_NvH-0949-CRLM-26.raw]	410.18267822265625	91.1447665021333	0.251317502666667	98.4972483898667	98.24593088720003	93714.40625	9.340205217858382E7	0	7665	71.94413162695855	0.5454930430432134	0.001441420640959802	410.17291259765625	410.1871032714844
470	410.1971130371094	20.6615219106667					1	DETECTED	410.1971 m/z @20.66 [151020OFc1_NvH-0949-CRLM-26.raw]	410.1971130371094	20.6615219106667	0.122316291733333	96.2193247218667	96.09700843013337	1780314.125	1.374700408960727E8	3	7665	0.9220448585878209	1.872141668604135	10.471793076951597	410.1871643066406	410.20709228515625
471	410.20770263671875	19.0327492341333					1	DETECTED	410.2077 m/z @19.03 [151020OFc1_NvH-0949-CRLM-26.raw]	410.20770263671875	19.0327492341333	1.94404014026667	94.671013116	92.72697297573333	764998.5	1.3304992922716188E8	3	7665	1.2418176703154593	1.8307499720632148	0.5673465002150949	410.2071228027344	410.2151794433594
472	410.2251892089844	26.3189846312					1	DETECTED	410.2252 m/z @26.32 [151020OFc1_NvH-0949-CRLM-26.raw]	410.2251892089844	26.3189846312	3.10618175093333	96.9271788416	93.82099709066667	8819873.0	3.3967247089906776E8	4	7665	0.27282251692831494	0.6552107915932729	0.02208278972660732	410.2152099609375	410.23516845703125
473	410.2388610839844	43.1707163336					1	DETECTED	410.2389 m/z @43.17 [151020OFc1_NvH-0949-CRLM-26.raw]	410.2388610839844	43.1707163336	3.11640448666667	95.4541521050667	92.33774761840003	901959.0	1.4026975279990375E8	3	7665	11.010648146643945	0.5108711826785027	0.03516020032464648	410.2352294921875	410.248779296875
474	410.258056640625	41.0513446813333					1	DETECTED	410.2581 m/z @41.05 [151020OFc1_NvH-0949-CRLM-26.raw]	410.258056640625	41.0513446813333	2.82950308853333	99.7249550362667	96.89545194773338	452551.0	1.2550893639920788E8	2	7665	7.530081345896946	0.7255523523093035	1.3289735570867438	410.2488708496094	410.2677307128906
475	410.27398681640625	44.8269290304					1	DETECTED	410.2740 m/z @44.83 [151020OFc1_NvH-0949-CRLM-26.raw]	410.27398681640625	44.8269290304	3.88808490133333	95.3230243949333	91.43493949359997	164832.40625	9.722760517338857E7	0	7665	49.29507353342697	1.0715838926857122	17.968065078080308	410.2688293457031	410.2833557128906
476	410.2932434082031	91.1447665021333					1	DETECTED	410.2932 m/z @91.14 [151020OFc1_NvH-0949-CRLM-26.raw]	410.2932434082031	91.1447665021333	7.37150443708333	92.4363159669333	85.06481152984996	51690.26953125	7.892935428958873E7	0	7665	0.6209468002409722	0.5077086019629814	0.015417203925962806	410.2843017578125	410.3001708984375
477	410.310791015625	91.4828561952					1	DETECTED	410.3108 m/z @91.48 [151020OFc1_NvH-0949-CRLM-26.raw]	410.310791015625	91.4828561952	7.6031039184	92.3530544085333	84.7499504901333	87977.8515625	7.931288772723937E7	0	7665	0.21110477777162373	0.5051871768198699	1.1494777299871979	410.3013916015625	410.31903076171875
478	410.44781494140625	20.6028600885333					1	DETECTED	410.4478 m/z @20.60 [151020OFc1_NvH-0949-CRLM-26.raw]	410.44781494140625	20.6028600885333	0.483724639733333	97.6405983144	97.15687367466666	1398542.875	1.1181826693259619E8	2	7665	0.14589332153343548	0.530375288206438	0.727968744239897	410.4381408691406	410.4576416015625
479	410.4716796875	37.2039426562667					1	DETECTED	410.4717 m/z @37.20 [151020OFc1_NvH-0949-CRLM-26.raw]	410.4716796875	37.2039426562667	3.58464043946667	98.801136584	95.21649614453334	562370.5625	1.100143519897402E8	0	7665	26.266709282054805	0.5684704797831717	0.0154177333415919	410.46173095703125	410.48162841796875
480	410.5206604003906	5.88898368026667					1	DETECTED	410.5207 m/z @5.89 [151020OFc1_NvH-0949-CRLM-26.raw]	410.5206604003906	5.88898368026667	3.68449564053333	83.3725970021333	79.68810136159998	78177.2734375	8.812965025441514E7	3	7665	16.36824867070341	1.9013121030557956	22.98805268066354	410.5108337402344	410.5279541015625
481	410.5380554199219	29.1149507373333					1	DETECTED	410.5381 m/z @29.11 [151020OFc1_NvH-0949-CRLM-26.raw]	410.5380554199219	29.1149507373333	4.37211064586667	97.1795655901333	92.80745494426662	143895.9375	9.349564438125876E7	3	7665	19.795299320099076	2.2965842915541947	0.023099864257126276	410.52813720703125	410.538818359375
482	410.548828125	20.9875412810667					1	DETECTED	410.5488 m/z @20.99 [151020OFc1_NvH-0949-CRLM-26.raw]	410.548828125	20.9875412810667	3.81048857733333	95.8126608765333	92.00217229919997	228534.015625	9.267281834332983E7	0	7665	3.399485926790806	2.991279786963269	0.9297886456597053	410.5388488769531	410.549072265625
483	410.55908203125	26.5047221402667					1	DETECTED	410.5591 m/z @26.50 [151020OFc1_NvH-0949-CRLM-26.raw]	410.55908203125	26.5047221402667	3.6137673448	95.4541521050667	91.8403847602667	510352.625	1.2231993419276792E8	3	7665	4.621040311974998	0.8759301050289664	0.11512335712604092	410.5491027832031	410.5688781738281
484	410.5787048339844	13.8232499085333					1	DETECTED	410.5787 m/z @13.82 [151020OFc1_NvH-0949-CRLM-26.raw]	410.5787048339844	13.8232499085333	2.56145831813333	98.8913686696	96.32991035146667	450603.25	1.0497402097512195E8	3	7665	0.11604097949251546	5.439919523321175	6.795543387837197	410.569091796875	410.58837890625
485	410.59521484375	35.4832325154667					1	DETECTED	410.5952 m/z @35.48 [151020OFc1_NvH-0949-CRLM-26.raw]	410.59521484375	35.4832325154667	2.83959090746667	98.1181464645333	95.27855555706662	157881.9375	1.1177016409386455E8	0	7665	13.0082658219441	1.7600695590368265	0.5225424583915236	410.5888366699219	410.60479736328125
486	410.6201477050781	28.6873206058667					1	DETECTED	410.6201 m/z @28.69 [151020OFc1_NvH-0949-CRLM-26.raw]	410.6201477050781	28.6873206058667	4.8072003224	97.8633375056	93.05613718320001	360562.15625	1.1371534139588816E8	0	7665	0.09670459037987555	0.6995766421148745	0.33860634288922165	410.6103210449219	410.6298828125
487	410.6984558105469	20.6375183861333					1	DETECTED	410.6985 m/z @20.64 [151020OFc1_NvH-0949-CRLM-26.raw]	410.6984558105469	20.6375183861333	3.82992359813333	99.8251205096	95.99519691146666	766344.6875	1.0648272506301813E8	0	7665	0.14247058546182956	0.7659750392895021	0.02473108608207495	410.6885070800781	410.70843505859375
488	410.70849609375	24.3542444677333					1	DETECTED	410.7085 m/z @24.35 [151020OFc1_NvH-0949-CRLM-26.raw]	410.70849609375	24.3542444677333	6.5837400632	56.7030427168	50.1193026536	232391.28125	6.974028610230117E7	0	7665	5.385461614513158	0.5090906695216219	0.3210016599744007	410.7084655761719	410.70904541015625
489	410.71905517578125	20.3434362989333					1	DETECTED	410.7191 m/z @20.34 [151020OFc1_NvH-0949-CRLM-26.raw]	410.71905517578125	20.3434362989333	2.24207248426667	99.7448819584	97.50280947413333	8629602.0	3.342525896134347E8	2	7665	0.23855749053902287	3.7603237089578805	2.7808116699970276	410.7090759277344	410.7290344238281
490	410.737548828125	22.5347174536					1	DETECTED	410.7375 m/z @22.53 [151020OFc1_NvH-0949-CRLM-26.raw]	410.737548828125	22.5347174536	3.68449564053333	97.9857626389333	94.30126699839997	400507.3125	1.0288974366130641E8	2	7665	0.2130105949597656	2.108030641924836	58.257163474367054	410.72906494140625	410.7469787597656
491	410.7536926269531	53.6548022570667					1	DETECTED	410.7537 m/z @53.65 [151020OFc1_NvH-0949-CRLM-26.raw]	410.7536926269531	53.6548022570667	1.25976272986667	94.8414531245333	93.58169039466664	206578.203125	1.0480069419527586E8	0	7665	12.734249172052891	0.9799676873010486	0.0033100917716545756	410.7479248046875	410.763671875
492	410.767578125	19.9976091714667					1	DETECTED	410.7676 m/z @20.00 [151020OFc1_NvH-0949-CRLM-26.raw]	410.767578125	19.9976091714667	2.70668768693333	85.7370492672	83.03036158026667	127382.4765625	8.097894865461984E7	0	7665	0.03862369329137039	2.400981395194491	2.0257781819822673	410.7650146484375	410.77703857421875
493	410.82049560546875	28.6550580954667					1	DETECTED	410.8205 m/z @28.66 [151020OFc1_NvH-0949-CRLM-26.raw]	410.82049560546875	28.6550580954667	1.1820314928	99.6555750213333	98.47354352853331	358232.8125	1.078157197246886E8	0	7665	0.2542953990308021	0.8112466787453146	1.4296134282470871	410.8105773925781	410.83026123046875
494	410.8403625488281	41.6774478482667					1	DETECTED	410.8404 m/z @41.68 [151020OFc1_NvH-0949-CRLM-26.raw]	410.8403625488281	41.6774478482667	0.00559876933333333	99.9659316309333	99.96033286159997	703246.0625	1.0224338763518356E8	5	7665	0.13393661433824633	0.5033249978973495	0.005804384892196403	410.8312072753906	410.850341796875
495	410.8546447753906	24.8371202962667					1	DETECTED	410.8546 m/z @24.84 [151020OFc1_NvH-0949-CRLM-26.raw]	410.8546447753906	24.8371202962667	0.1576307264	99.9860770149333	99.8284462885333	96133.8359375	8.57319363843614E7	0	7665	19.201656633364077	2.1043419877673832	3.9412622910859665	410.8503723144531	410.8591613769531
496	410.8691711425781	24.191513256					1	DETECTED	410.8692 m/z @24.19 [151020OFc1_NvH-0949-CRLM-26.raw]	410.8691711425781	24.191513256	0.00559876933333333	99.9252798554667	99.91968108613337	696831.75	9.715618801725969E7	3	7665	0.05413724675118203	0.5065530320571269	0.136646437800305	410.85919189453125	410.8791198730469
497	410.8821716308594	20.9875412810667					1	DETECTED	410.8822 m/z @20.99 [151020OFc1_NvH-0949-CRLM-26.raw]	410.8821716308594	20.9875412810667	0.263096552533333	99.4034818533333	99.14038530079998	125241.6015625	1.0597952117014107E8	0	7665	1.3888640246806112	4.4752620548835855	1201.8951878946502	410.8791809082031	410.8835144042969
498	410.8935546875	26.5167427989333					1	DETECTED	410.8936 m/z @26.52 [151020OFc1_NvH-0949-CRLM-26.raw]	410.8935546875	26.5167427989333	0.0292116362666667	99.9761023592	99.94689072293333	351809.4375	1.029678915943232E8	0	7665	0.15366021011262987	0.5310030477758477	7.9298440160255685	410.8835754394531	410.9031677246094
499	410.9131774902344	13.8232499085333					1	DETECTED	410.9132 m/z @13.82 [151020OFc1_NvH-0949-CRLM-26.raw]	410.9131774902344	13.8232499085333	0.00559876933333333	99.9761023592	99.97050358986667	362876.46875	1.1217316469321948E8	3	7665	0.0520896133975981	0.5823503010392305	3.5585213186082143	410.9031982421875	410.92315673828125
500	410.94989013671875	14.2401594122667					1	DETECTED	410.9499 m/z @14.24 [151020OFc1_NvH-0949-CRLM-26.raw]	410.94989013671875	14.2401594122667	0.00559876933333333	99.945606708	99.94000793866667	351101.21875	9.288607084354801E7	0	7665	0.08831268563559647	4.276557376196675	1.0059962962028604	410.9399108886719	410.9598693847656
501	410.9761657714844	34.1321232352					1	DETECTED	410.9762 m/z @34.13 [151020OFc1_NvH-0949-CRLM-26.raw]	410.9761657714844	34.1321232352	0.169392793333333	99.9557444074667	99.78635161413337	102765.84375	9.863984039129305E7	0	7665	25.988855171302987	1.6637994010250308	0.1349388570318642	410.9661865234375	410.9806213378906
502	410.9906311035156	36.3166564512					1	DETECTED	410.9906 m/z @36.32 [151020OFc1_NvH-0949-CRLM-26.raw]	410.9906311035156	36.3166564512	0.00559876933333333	99.0118214978667	99.00622272853337	149738.140625	9.835625296204044E7	4	7665	0.22595369760640693	1.2146159565432828	1.349981480528835	410.98065185546875	411.0005798339844
503	411.000732421875	18.5945959882667					1	DETECTED	411.0007 m/z @18.59 [151020OFc1_NvH-0949-CRLM-26.raw]	411.000732421875	18.5945959882667	0.00559876933333333	98.8813939789333	98.87579520959997	29472.779296875	7.694250343615502E7	0	7665	80.29613509611275	2.6791625088775137	4.3668909305122545	411.000732421875	411.01068115234375
504	411.0210876464844	28.6720869957333					1	DETECTED	411.0211 m/z @28.67 [151020OFc1_NvH-0949-CRLM-26.raw]	411.0210876464844	28.6720869957333	0.227962987466667	99.6852408669333	99.45727787946663	235001.015625	8.958812518689242E7	0	7665	0.12454860517159716	0.5026693424741896	1.009327636878744	411.01129150390625	411.0295715332031
505	411.04058837890625	41.6774478482667					1	DETECTED	411.0406 m/z @41.68 [151020OFc1_NvH-0949-CRLM-26.raw]	411.04058837890625	41.6774478482667	0.00559876933333333	99.9659316309333	99.96033286159997	747504.5	9.733071296849936E7	0	7665	0.12556463721365674	0.5094422646906336	1.0682521602089927	411.0308532714844	411.0498962402344
506	411.0534973144531	65.2445229344					1	DETECTED	411.0535 m/z @65.24 [151020OFc1_NvH-0949-CRLM-26.raw]	411.0534973144531	65.2445229344	0.00559876933333333	99.9860770149333	99.98047824559997	206353.6875	1.1071020949715853E8	0	7665	0.848579225868221	7.04426212823852	0.5434664894701959	411.0509033203125	411.0632019042969
507	411.0682067871094	36.929451484					1	DETECTED	411.0682 m/z @36.93 [151020OFc1_NvH-0949-CRLM-26.raw]	411.0682067871094	36.929451484	0.0292116362666667	99.9153004784	99.88608884213333	38149.22265625	8.001985906504714E7	0	7665	97.66590586664704	1.4246514833632287	1.906741211377812	411.0636291503906	411.0688781738281
508	411.0791015625	34.5924967314667					1	DETECTED	411.0791 m/z @34.59 [151020OFc1_NvH-0949-CRLM-26.raw]	411.0791015625	34.5924967314667	0.017367972	99.6754743328	99.65810636079999	91760.3125	1.0314997279209027E8	0	7665	99.46539154792576	1.4542394188129182	1.9067368638973894	411.06915283203125	411.0882873535156
509	411.1058044433594	34.4897858432					1	DETECTED	411.1058 m/z @34.49 [151020OFc1_NvH-0949-CRLM-26.raw]	411.1058044433594	34.4897858432	0.017367972	99.9963269437333	99.97895897173329	30217.408203125	9.783896337987168E7	0	7665	92.67122199954896	1.4074649793540497	1.9065708919078137	411.10284423828125	411.1105041503906
510	411.12249755859375	92.5063108733333					1	DETECTED	411.1225 m/z @92.51 [151020OFc1_NvH-0949-CRLM-26.raw]	411.12249755859375	92.5063108733333	0.145964682133333	99.9761023592	99.83013767706666	546132.4375	1.3313830421926643E8	0	7665	0.13172600243629518	0.9124854438962998	0.30589893557079917	411.1131286621094	411.1317138671875
511	411.15057373046875	92.4974760744					1	DETECTED	411.1506 m/z @92.50 [151020OFc1_NvH-0949-CRLM-26.raw]	411.15057373046875	92.4974760744	2.22076646213333	99.9963269437333	97.77556048159997	61291.72265625	8.800819520978229E7	0	7665	0.20227899536490668	0.511729496366418	0.14141177705132132	411.14129638671875	411.16046142578125
512	411.17724609375	11.3723422781333					1	DETECTED	411.1772 m/z @11.37 [151020OFc1_NvH-0949-CRLM-26.raw]	411.17724609375	11.3723422781333	0.0406608605333333	99.9051780064	99.86451714586667	162352.515625	9.792750457941325E7	0	7665	0.083980528351292	0.7393535202523478	1.173420713174584	411.16766357421875	411.1807556152344
513	411.1910095214844	11.9917624629333					1	DETECTED	411.1910 m/z @11.99 [151020OFc1_NvH-0949-CRLM-26.raw]	411.1910095214844	11.9917624629333	3.35815316213333	98.8712316773333	95.51307851519996	770808.6875	1.0771944961563331E8	2	7665	0.29040201313648417	0.6557669315937865	1.7608305026692732	411.18121337890625	411.1972961425781
514	411.2073059082031	25.472002324					1	DETECTED	411.2073 m/z @25.47 [151020OFc1_NvH-0949-CRLM-26.raw]	411.2073059082031	25.472002324	1.70084500906667	99.5444158069333	97.84357079786663	2498584.0	1.7899889482879514E8	2	7665	0.2890686976695527	0.5338681440449938	0.4237893393433559	411.19732666015625	411.21044921875
515	411.2204895019531	20.3434362989333					1	DETECTED	411.2205 m/z @20.34 [151020OFc1_NvH-0949-CRLM-26.raw]	411.2204895019531	20.3434362989333	0.216325958933333	98.9816947277333	98.76536876879996	3734291.25	2.518015461461736E8	3	7665	0.24740952584318876	3.717622125277016	0.8165351563709637	411.21051025390625	411.23046875
516	411.2311706542969	24.4829913488					1	DETECTED	411.2312 m/z @24.48 [151020OFc1_NvH-0949-CRLM-26.raw]	411.2311706542969	24.4829913488	1.21539377173333	99.4936472170667	98.27825344533336	1055042.375	1.2296787496896315E8	3	7665	0.1287286949282489	2.753364550118382	0.19188286587829834	411.2304992675781	411.24114990234375
517	411.2420959472656	29.9208080853333					1	DETECTED	411.2421 m/z @29.92 [151020OFc1_NvH-0949-CRLM-26.raw]	411.2420959472656	29.9208080853333	2.83959090746667	96.0883245352	93.24873362773333	598124.0	1.1651828634939158E8	2	7665	11.661690940403588	2.9770767505433016	2.2104016063908865	411.2411804199219	411.2520751953125
518	411.25445556640625	32.3007563688					1	DETECTED	411.2545 m/z @32.30 [151020OFc1_NvH-0949-CRLM-26.raw]	411.25445556640625	32.3007563688	4.5429630096	97.8532413709333	93.3102783613333	134534.453125	9.8383384744479E7	0	7665	59.13224921085833	2.5469658488238025	4.131084704291967	411.2521057128906	411.26202392578125
519	411.2696228027344	20.0308939781333					1	DETECTED	411.2696 m/z @20.03 [151020OFc1_NvH-0949-CRLM-26.raw]	411.2696228027344	20.0308939781333	4.91643999866667	93.1908281602667	88.27438816160003	75439.2265625	1.0469241164663205E8	0	7665	70.52209916231156	2.9201977220455015	4.757295671679111	411.2645263671875	411.27899169921875
520	411.2922668457031	91.2148800298667					1	DETECTED	411.2923 m/z @91.21 [151020OFc1_NvH-0949-CRLM-26.raw]	411.2922668457031	91.2148800298667	3.45603559413333	94.9184186381333	91.46238304399998	61248.30859375	5.0127137117409505E7	0	7665	0.39877926317463164	0.5211006573302064	0.6689253696349384	411.28448486328125	411.2955627441406
521	411.310791015625	91.5130352141333					1	DETECTED	411.3108 m/z @91.51 [151020OFc1_NvH-0949-CRLM-26.raw]	411.310791015625	91.5130352141333	26.4127399650667	99.5036827549333	73.0909427898666	80260.8984375	9.740878003199168E7	0	7665	0.49217631401975837	0.5613718225871993	1.838379955287298	411.3009338378906	411.3139343261719
522	411.3288269042969	90.6800092978667					1	DETECTED	411.3288 m/z @90.68 [151020OFc1_NvH-0949-CRLM-26.raw]	411.3288269042969	90.6800092978667	4.65031621866667	92.5063108733333	87.85599465466663	69652.375	9.018145034325121E7	0	7665	2.061688465653603	0.5106143676101766	0.01305826350717871	411.321533203125	411.3359375
523	411.34710693359375	90.8310051773333					1	DETECTED	411.3471 m/z @90.83 [151020OFc1_NvH-0949-CRLM-26.raw]	411.34710693359375	90.8310051773333	4.10603030533333	99.0320445594667	94.92601425413336	151229.53125	1.082010477909655E8	0	7665	0.7636067723055362	5.535297119548434	5.323181667340497	411.3381042480469	411.3570556640625
524	411.36572265625	90.8310051773333					1	DETECTED	411.3657 m/z @90.83 [151020OFc1_NvH-0949-CRLM-26.raw]	411.36572265625	90.8310051773333	3.46579184	99.1118745864	95.64608274640001	119088.6171875	1.1064293366017069E8	0	7665	0.750037554137748	0.5047540932026179	12.840760556945321	411.3599853515625	411.3729248046875
525	411.4287414550781	11.3723422781333					1	DETECTED	411.4287 m/z @11.37 [151020OFc1_NvH-0949-CRLM-26.raw]	411.4287414550781	11.3723422781333	4.42091450026667	95.9168822626667	91.49596776240003	137301.484375	9.667476630518441E7	0	7665	0.08838369123771983	0.5280931798378409	null	411.41876220703125	411.4318542480469
526	411.4418640136719	12.045790896					1	DETECTED	411.4419 m/z @12.05 [151020OFc1_NvH-0949-CRLM-26.raw]	411.4418640136719	12.045790896	2.66517322986667	99.6555750213333	96.99040179146664	648738.6875	1.1154668208894746E8	0	7665	0.18781999871434607	0.5276713147250446	11.01811848455657	411.431884765625	411.4517517089844
527	411.4588928222656	15.9914065648					1	DETECTED	411.4589 m/z @15.99 [151020OFc1_NvH-0949-CRLM-26.raw]	411.4588928222656	15.9914065648	3.69451202453333	95.3647305386667	91.67021851413338	119566.078125	9.611779024950165E7	0	7665	0.23361468253781403	0.5077599745873549	0.015778204062644643	411.4518737792969	411.4635925292969
528	411.4736633300781	23.2057117893333					1	DETECTED	411.4737 m/z @23.21 [151020OFc1_NvH-0949-CRLM-26.raw]	411.4736633300781	23.2057117893333	3.446209304	96.9671325533333	93.5209232493333	164719.21875	8.666837098664245E7	0	7665	0.09323263739753784	0.5066733725494185	0.156304678601225	411.46368408203125	411.483642578125
529	411.4913330078125	27.4986773664					1	DETECTED	411.4913 m/z @27.50 [151020OFc1_NvH-0949-CRLM-26.raw]	411.4913330078125	27.4986773664	3.40690094906667	97.5350949933333	94.12819404426664	92128.7734375	9.667040903698006E7	0	7665	19.951023714738295	1.9535336957664973	14.93931797685304	411.4837951660156	411.50091552734375
530	411.52166748046875	27.9132185757333					1	DETECTED	411.5217 m/z @27.91 [151020OFc1_NvH-0949-CRLM-26.raw]	411.52166748046875	27.9132185757333	3.9467679752	99.4836622162667	95.53689424106669	120096.5859375	8.37170147403457E7	0	7665	79.67253497328915	2.4358186865137275	5.4877278751055725	411.5122375488281	411.5316162109375
531	411.54180908203125	28.5366680872					1	DETECTED	411.5418 m/z @28.54 [151020OFc1_NvH-0949-CRLM-26.raw]	411.54180908203125	28.5366680872	1.6144891728	92.9118270109333	91.29733783813329	657257.875	1.1056225761690764E8	0	7665	0.1500980794861171	0.5199121168881674	0.03919192899962117	411.5318298339844	411.5517883300781
532	411.5523681640625	28.0628229768					1	DETECTED	411.5524 m/z @28.06 [151020OFc1_NvH-0949-CRLM-26.raw]	411.5523681640625	28.0628229768	3.59435273546667	71.7467932021333	68.15244046666663	555895.25	8.299438999508822E7	0	7665	4.204311843101433	0.5074059259827448	0.04075014808020703	411.55181884765625	411.5556640625
533	411.5657043457031	24.4701784354667					1	DETECTED	411.5657 m/z @24.47 [151020OFc1_NvH-0949-CRLM-26.raw]	411.5657043457031	24.4701784354667	1.71150089653333	99.84528482	98.13378392346668	679121.25	1.091596348814218E8	3	7665	10.624262168206094	0.5344866825449728	0.18758028653703765	411.5557556152344	411.57568359375
534	411.5808410644531	43.2990275256					1	DETECTED	411.5808 m/z @43.30 [151020OFc1_NvH-0949-CRLM-26.raw]	411.5808410644531	43.2990275256	2.613163956	50.0630908872	47.4499269312	308600.34375	6.5864594190196455E7	3	7665	5.2485325626535015	0.6024096185086265	0.318086135612177	411.5757141113281	411.58160400390625
535	411.5916442871094	53.9854108898667					1	DETECTED	411.5916 m/z @53.99 [151020OFc1_NvH-0949-CRLM-26.raw]	411.5916442871094	53.9854108898667	3.91658273813333	99.3430677149333	95.42648497679997	386646.09375	1.7713288801793182E8	3	7665	25.250534599062863	1.8394493719806395	0.005309101844383988	411.5816955566406	411.60125732421875
536	411.6751708984375	35.2280024789333					1	DETECTED	411.6752 m/z @35.23 [151020OFc1_NvH-0949-CRLM-26.raw]	411.6751708984375	35.2280024789333	5.60555332613333	97.9857626389333	92.38020931279996	81631.4140625	9.089869815762004E7	0	7665	86.61339442138275	1.5592939131447208	2.619265449939344	411.6652526855469	411.68212890625
537	411.6923522949219	12.0317805197333					1	DETECTED	411.6924 m/z @12.03 [151020OFc1_NvH-0949-CRLM-26.raw]	411.6923522949219	12.0317805197333	1.33747601973333	94.8127679554667	93.47529193573337	379699.3125	9.862056281450638E7	0	7665	0.13838848908464563	18.525147316697144	1.007830898066507	411.6826477050781	411.69891357421875
538	411.70892333984375	25.472002324					1	DETECTED	411.7089 m/z @25.47 [151020OFc1_NvH-0949-CRLM-26.raw]	411.70892333984375	25.472002324	2.51986326746667	94.9379789914667	92.41811572400002	1076226.875	1.2490320394375154E8	2	7665	0.24757366909833678	1.2077339373710132	1.552121631488174	411.698974609375	411.7188415527344
539	411.7222595214844	20.3853690381333					1	DETECTED	411.7223 m/z @20.39 [151020OFc1_NvH-0949-CRLM-26.raw]	411.7222595214844	20.3853690381333	1.9225886352	99.2713540962667	97.3487654610667	890109.125	1.5509860577751517E8	0	7665	0.24170413588191408	1.079374900831727	0.06842657879030578	411.71893310546875	411.73223876953125
540	411.7324523925781	26.4874347928					1	DETECTED	411.7325 m/z @26.49 [151020OFc1_NvH-0949-CRLM-26.raw]	411.7324523925781	26.4874347928	2.81916381146667	83.6680016714667	80.84883786000003	100679.921875	8.372312662936454E7	0	7665	37.273572999823756	1.7201902815728487	3.745804967320772	411.7322692871094	411.7336120605469
541	411.7436218261719	29.9208080853333					1	DETECTED	411.7436 m/z @29.92 [151020OFc1_NvH-0949-CRLM-26.raw]	411.7436218261719	29.9208080853333	3.43653844613333	97.5145532501333	94.07801480399998	235075.6875	9.88218879960149E7	4	7665	0.21079646990912337	2.408416774557806	0.5268228907697808	411.733642578125	411.74847412109375
542	411.75860595703125	27.9132185757333					1	DETECTED	411.7586 m/z @27.91 [151020OFc1_NvH-0949-CRLM-26.raw]	411.75860595703125	27.9132185757333	3.02249448986667	99.3530366248	96.33054213493332	1980801.125	1.1935414641788279E8	2	7665	0.20615650202691072	0.513162735034141	0.014668721815547592	411.7486267089844	411.76849365234375
543	411.7817687988281	15.2442587178667					1	DETECTED	411.7818 m/z @15.24 [151020OFc1_NvH-0949-CRLM-26.raw]	411.7817687988281	15.2442587178667	3.12670841253333	97.7223802637333	94.59567185119997	109972.5625	9.301908438469629E7	0	7665	0.09404402212500251	4.074565900801981	7.121177791329023	411.77203369140625	411.79095458984375
544	411.84393310546875	41.6268402584					1	DETECTED	411.8439 m/z @41.63 [151020OFc1_NvH-0949-CRLM-26.raw]	411.84393310546875	41.6268402584	0.00559876933333333	99.9761023592	99.97050358986667	39722.13671875	9.331127802784283E7	0	7665	80.01961731335643	1.1639406200176021	1.3726928411288288	411.841064453125	411.8503112792969
545	411.860595703125	12.5425999845333					1	DETECTED	411.8606 m/z @12.54 [151020OFc1_NvH-0949-CRLM-26.raw]	411.860595703125	12.5425999845333	0.017367972	99.9659316309333	99.9485636589333	214409.75	8.731027246823779E7	3	7665	0.12874388115963775	9.177333867317216	18.51545012845473	411.8509216308594	411.8629150390625
546	411.8729553222656	25.5063525829333					1	DETECTED	411.8730 m/z @25.51 [151020OFc1_NvH-0949-CRLM-26.raw]	411.8729553222656	25.5063525829333	0.0292116362666667	99.9761023592	99.94689072293333	903785.8125	1.111639331162335E8	3	7665	9.940475370144389	0.505438466364909	1.2954490176185722	411.86297607421875	411.8829345703125
547	411.88726806640625	27.9892965994667					1	DETECTED	411.8873 m/z @27.99 [151020OFc1_NvH-0949-CRLM-26.raw]	411.88726806640625	27.9892965994667	0.0756612018666667	99.7548297717333	99.67916856986663	427902.15625	1.0542217013536614E8	0	7665	0.1262620230766771	0.5926073187837015	1.1000874766659174	411.8829650878906	411.897216796875
548	411.9033508300781	30.9337131634667					1	DETECTED	411.9034 m/z @30.93 [151020OFc1_NvH-0949-CRLM-26.raw]	411.9033508300781	30.9337131634667	0.122316291733333	99.9963269437333	99.87401065199997	353668.9375	9.916174299164629E7	0	7665	6.495986587071911	0.6238765731159804	2.1434032364591684	411.89727783203125	411.913330078125
549	411.91534423828125	43.2990275256					1	DETECTED	411.9153 m/z @43.30 [151020OFc1_NvH-0949-CRLM-26.raw]	411.91534423828125	43.2990275256	0.274661205866667	99.7448819584	99.47022075253334	324611.5	1.0512248298317829E8	0	7665	0.11496457915087177	0.6240003230566277	0.0053674622489495545	411.9133605957031	411.9253234863281
550	411.92620849609375	53.960112912					1	DETECTED	411.9262 m/z @53.96 [151020OFc1_NvH-0949-CRLM-26.raw]	411.92620849609375	53.960112912	0.1576307264	99.6852408669333	99.5276101405333	271426.84375	1.0440672398856156E8	0	7665	25.340054950502445	1.0358902339102993	0.011097151677596158	411.92547607421875	411.93609619140625
551	411.942626953125	12.0664536882667					1	DETECTED	411.9426 m/z @12.07 [151020OFc1_NvH-0949-CRLM-26.raw]	411.942626953125	12.0664536882667	0.00559876933333333	99.945606708	99.94000793866667	130105.4140625	1.0924703820352814E8	2	7665	10.471008380855727	0.8383937081569728	1.9437749516870333	411.9362487792969	411.95257568359375
552	411.9549560546875	17.1394645354667					1	DETECTED	411.9550 m/z @17.14 [151020OFc1_NvH-0949-CRLM-26.raw]	411.9549560546875	17.1394645354667	0.017367972	99.7647942074667	99.74742623546669	80641.28125	9.000920890661691E7	0	7665	9.300943462909293	4.90836573393591	0.18553213215617143	411.9526672363281	411.9648742675781
553	411.9656677246094	91.6887330432					1	DETECTED	411.9657 m/z @91.69 [151020OFc1_NvH-0949-CRLM-26.raw]	411.9656677246094	91.6887330432	0.286308542666667	99.814962552	99.52865400933334	53101.25	9.18263138941644E7	0	7665	65.5356014510017	0.5474121493894429	0.09474055540427037	411.9649963378906	411.9755859375
554	411.9775695800781	27.0093163546667					1	DETECTED	411.9776 m/z @27.01 [151020OFc1_NvH-0949-CRLM-26.raw]	411.9775695800781	27.0093163546667	0.00559876933333333	99.5648362416	99.55923747226667	38708.79296875	8.982406622135866E7	0	7665	91.34820126625559	1.8447813464717375	2.7498856776656613	411.9757080078125	411.9833984375
555	411.99346923828125	23.3878577528					1	DETECTED	411.9935 m/z @23.39 [151020OFc1_NvH-0949-CRLM-26.raw]	411.99346923828125	23.3878577528	0.0406608605333333	99.9659316309333	99.92527077039996	155207.65625	9.2978370840543E7	4	7665	0.28049565054904946	0.5061291816992268	0.06118337455796756	411.9835510253906	412.0032653808594
556	412.02349853515625	29.5878891666667					1	DETECTED	412.0235 m/z @29.59 [151020OFc1_NvH-0949-CRLM-26.raw]	412.02349853515625	29.5878891666667	0.5307721712	99.5951793562667	99.0644071850667	130866.78125	9.968496692894E7	5	7665	25.99298127106797	1.8523859684492454	2.372909618620563	412.0135803222656	412.0334167480469
557	412.04486083984375	46.6425103749333					1	DETECTED	412.0449 m/z @46.64 [151020OFc1_NvH-0949-CRLM-26.raw]	412.04486083984375	46.6425103749333	0.134131246133333	99.9963269437333	99.86219569759996	31063.443359375	7.882511326151901E7	0	7665	97.84617624968723	1.0265721116323527	1.1017001961812496	412.04486083984375	412.05450439453125
558	412.0664978027344	47.5314279621333					1	DETECTED	412.0665 m/z @47.53 [151020OFc1_NvH-0949-CRLM-26.raw]	412.0664978027344	47.5314279621333	0.2045992824	99.9963269437333	99.7917276613333	98031.8203125	1.008037870505961E8	0	7665	0.022411387147762696	1.2167288588909824	2.838076597173798	412.0565185546875	412.0763854980469
559	412.08233642578125	29.1149507373333					1	DETECTED	412.0823 m/z @29.11 [151020OFc1_NvH-0949-CRLM-26.raw]	412.08233642578125	29.1149507373333	0.169392793333333	99.6355209029333	99.46612810959996	57942.14453125	9.680816216264011E7	0	7665	84.59163911364863	1.711936917324518	4.98880219514856	412.07666015625	412.0921325683594
560	412.1260986328125	92.4880386416					1	DETECTED	412.1261 m/z @92.49 [151020OFc1_NvH-0949-CRLM-26.raw]	412.1260986328125	92.4880386416	0.00559876933333333	99.9051780064	99.89957923706667	199087.15625	1.1874285991582751E8	0	7665	0.06816629289993159	4.341311628229135	3.490944562988193	412.11749267578125	412.1346130371094
561	412.1428527832031	92.3238278456					1	DETECTED	412.1429 m/z @92.32 [151020OFc1_NvH-0949-CRLM-26.raw]	412.1428527832031	92.3238278456	6.29890580506667	97.3717966944	91.07289088933334	125881.3671875	8.560943531171489E7	0	7665	0.048624869174773266	0.5293401535802701	0.05868030716054009	412.13653564453125	412.1502685546875
562	412.16107177734375	91.6081573514667					1	DETECTED	412.1611 m/z @91.61 [151020OFc1_NvH-0949-CRLM-26.raw]	412.16107177734375	91.6081573514667	3.23839219333333	98.6087325485333	95.37034035519997	70156.328125	9.907851918501636E7	0	7665	0.5576504746845927	0.5396095609428146	0.012532446032609166	412.1531677246094	412.1709289550781
563	412.1817932128906	91.4046152317333					1	DETECTED	412.1818 m/z @91.40 [151020OFc1_NvH-0949-CRLM-26.raw]	412.1817932128906	91.4046152317333	1.93342203626667	98.7102440074667	96.77682197120002	79500.5859375	9.551023632747117E7	0	7665	1.174536517612026	0.5190979064485695	0.004702821689931896	412.17218017578125	412.1838684082031
564	412.19390869140625	25.6892168330667					1	DETECTED	412.1939 m/z @25.69 [151020OFc1_NvH-0949-CRLM-26.raw]	412.19390869140625	25.6892168330667	1.81642293813333	99.84528482	98.02886188186667	686431.5625	1.0929318212919705E8	4	7665	0.2247108289132136	16.639883696378135	3.0518182612847764	412.1839599609375	412.2038879394531
565	412.2073974609375	25.472002324					1	DETECTED	412.2074 m/z @25.47 [151020OFc1_NvH-0949-CRLM-26.raw]	412.2073974609375	25.472002324	0.6836564632	97.4736853512	96.79002888800001	577825.6875	1.1989113132301626E8	3	7665	9.655968064824227	0.5164147783632709	0.8564290155169471	412.20391845703125	412.2173767089844
566	412.218994140625	24.0999457552					1	DETECTED	412.2190 m/z @24.10 [151020OFc1_NvH-0949-CRLM-26.raw]	412.218994140625	24.0999457552	3.7527344664	95.0269301597333	91.2741956933333	558641.5625	1.1626900304467067E8	2	7665	0.2591996566894146	0.9134146380469602	1.583256216417369	412.2174072265625	412.2211608886719
567	412.2311706542969	26.6861268456					1	DETECTED	412.2312 m/z @26.69 [151020OFc1_NvH-0949-CRLM-26.raw]	412.2311706542969	26.6861268456	3.06353838106667	98.6697551917333	95.60621681066664	3726492.25	1.9833110795678034E8	3	7665	0.08508735999726014	0.6576523225077636	2.374629897694664	412.22119140625	412.24114990234375
568	412.24261474609375	17.5691470349333					1	DETECTED	412.2426 m/z @17.57 [151020OFc1_NvH-0949-CRLM-26.raw]	412.24261474609375	17.5691470349333	2.97160999306667	92.4075624933333	89.43595250026664	547141.6875	1.0642715292893574E8	2	7665	0.2115343422076421	0.7798291688610715	4.591836248076601	412.2411804199219	412.2503967285156
569	412.2604064941406	27.9132185757333					1	DETECTED	412.2604 m/z @27.91 [151020OFc1_NvH-0949-CRLM-26.raw]	412.2604064941406	27.9132185757333	3.49554592186667	96.8765798456	93.38103392373334	874286.6875	1.3349810264204781E8	0	7665	63.974604914828966	0.5303388233389004	4.34488508434199	412.25048828125	412.2702331542969
570	412.2712097167969	38.6058431914667					1	DETECTED	412.2712 m/z @38.61 [151020OFc1_NvH-0949-CRLM-26.raw]	412.2712097167969	38.6058431914667	3.50543926933333	94.9980738154667	91.49263454613336	32755.728515625	1.1731814626181233E8	0	7665	81.44687315112151	1.3082393785224165	1.6148182502663044	412.27044677734375	412.27960205078125
571	412.3057556152344	90.3264073578667					1	DETECTED	412.3058 m/z @90.33 [151020OFc1_NvH-0949-CRLM-26.raw]	412.3057556152344	90.3264073578667	20.8466947909333	92.467999228	71.6213044370667	146066.8125	7.503417927405667E7	0	7665	0.6409634947387843	0.5144497321016992	10.175415436687986	412.29608154296875	412.3150634765625
572	412.3421325683594	91.6794059773333					1	DETECTED	412.3421 m/z @91.68 [151020OFc1_NvH-0949-CRLM-26.raw]	412.3421325683594	91.6794059773333	11.3294719890667	96.2904444762667	84.9609724872	47442.15625	9.161854612946582E7	0	7665	0.8565110772618851	0.5286934803182709	0.05738696063654192	412.3388671875	412.3519592285156
573	412.3785400390625	90.8310051773333					1	DETECTED	412.3785 m/z @90.83 [151020OFc1_NvH-0949-CRLM-26.raw]	412.3785400390625	90.8310051773333	3.9660596288	99.945606708	95.9795470792	101016.4296875	9.932501643260157E7	0	7665	1.2708645367725921	0.5524642102352679	2.3347424640553536	412.3688049316406	412.38812255859375
574	412.4151611328125	90.8310051773333					1	DETECTED	412.4152 m/z @90.83 [151020OFc1_NvH-0949-CRLM-26.raw]	412.4151611328125	90.8310051773333	3.0329963208	94.6058976928	91.572901372	164878.515625	1.1327610654567565E8	0	7665	61.6717850337619	2.598641709183073	0.045952048792140994	412.405517578125	412.4251403808594
575	412.4444580078125	65.1522284146667					1	DETECTED	412.4445 m/z @65.15 [151020OFc1_NvH-0949-CRLM-26.raw]	412.4444580078125	65.1522284146667	0.0292116362666667	99.9963269437333	99.96711530746663	154599.765625	1.0965752567547488E8	0	7665	0.1539696201300842	0.8582293126998778	0.003363294916788331	412.43450927734375	412.4544372558594
576	412.4638977050781	10.4089530005333					1	DETECTED	412.4639 m/z @10.41 [151020OFc1_NvH-0949-CRLM-26.raw]	412.4638977050781	10.4089530005333	2.97160999306667	96.5329231776	93.56131318453333	143753.171875	8.999599014256638E7	0	7665	0.10311482244601677	0.5201308688216413	0.9617368046172892	412.4544677734375	412.473876953125
577	412.4791564941406	12.800755132					1	DETECTED	412.4792 m/z @12.80 [151020OFc1_NvH-0949-CRLM-26.raw]	412.4791564941406	12.800755132	3.7913925176	95.6425664088	91.85117389119999	46825.9609375	8.736601759304355E7	0	7665	29.222656224054973	7.271729354316856	17.898909733542073	412.47406005859375	412.48248291015625
578	412.4925537109375	30.1882177290667					1	DETECTED	412.4926 m/z @30.19 [151020OFc1_NvH-0949-CRLM-26.raw]	412.4925537109375	30.1882177290667	3.4266196472	97.1492373181333	93.7226176709333	112613.5234375	9.9388675758852E7	0	7665	6.979057159092378	1.751065414408837	1.8494298477989553	412.4826354980469	412.5022277832031
579	412.50408935546875	24.3406425413333					1	DETECTED	412.5041 m/z @24.34 [151020OFc1_NvH-0949-CRLM-26.raw]	412.50408935546875	24.3406425413333	3.9467679752	98.9115271338667	94.9647591586667	87824.90625	8.213854125223397E7	0	7665	74.59923904736318	3.5988065917748067	6.211181929234065	412.50274658203125	412.5140686035156
580	412.5231628417969	11.0014170533333					1	DETECTED	412.5232 m/z @11.00 [151020OFc1_NvH-0949-CRLM-26.raw]	412.5231628417969	11.0014170533333	5.37242898266667	94.6244761976	89.25204721493333	64289.3515625	8.623760454160452E7	0	7665	0.06352638987973158	7.92789450736599	3.259064744971618	412.5142517089844	412.5242614746094
581	412.53485107421875	15.5553927810667					1	DETECTED	412.5349 m/z @15.56 [151020OFc1_NvH-0949-CRLM-26.raw]	412.53485107421875	15.5553927810667	3.59435273546667	98.7102440074667	95.11589127200003	68028.921875	8.42611886372696E7	0	7665	15.580175437243238	3.9990568508054793	16.833196354983457	412.52490234375	412.5356750488281
582	412.54571533203125	37.8971015386667					1	DETECTED	412.5457 m/z @37.90 [151020OFc1_NvH-0949-CRLM-26.raw]	412.54571533203125	37.8971015386667	3.9467679752	96.795524144	92.8487561688	516208.59375	1.0642504555449118E8	0	7665	26.159176207419215	0.5314873586879508	0.021334987288397823	412.53582763671875	412.5458984375
583	412.555908203125	14.0081499501333					1	DETECTED	412.5559 m/z @14.01 [151020OFc1_NvH-0949-CRLM-26.raw]	412.555908203125	14.0081499501333	3.1881967072	99.9153004784	96.72710377119999	4.0045528E7	7.425777972152445E8	3	7665	0.20652296294272077	25.972148115065117	1.3101937354070186	412.5459289550781	412.5658874511719
584	412.5741882324219	37.108493812					1	DETECTED	412.5742 m/z @37.11 [151020OFc1_NvH-0949-CRLM-26.raw]	412.5741882324219	37.108493812	3.81048857733333	84.4160660069333	80.60557742959998	703369.75	1.0414338943535823E8	3	7665	1.5614587599005105	0.5902757889099229	0.05069396741171406	412.56591796875	412.5840148925781
585	412.65679931640625	41.3320730437333					1	DETECTED	412.6568 m/z @41.33 [151020OFc1_NvH-0949-CRLM-26.raw]	412.65679931640625	41.3320730437333	6.01990067173333	93.6039171618667	87.58401649013338	240079.46875	1.0352808725331144E8	2	7665	6.458803712947095	74.44834340511964	0.025884955483761206	412.6468505859375	412.66583251953125
586	412.6956481933594	25.6981917026667					1	DETECTED	412.6956 m/z @25.70 [151020OFc1_NvH-0949-CRLM-26.raw]	412.6956481933594	25.6981917026667	3.21841965013333	96.0686618605333	92.85024221039997	289987.71875	9.249886111849968E7	0	7665	0.12566709325976433	4.043648268985318	0.1678369037169656	412.68585205078125	412.7055358886719
587	412.7110900878906	19.7502407754667					1	DETECTED	412.7111 m/z @19.75 [151020OFc1_NvH-0949-CRLM-26.raw]	412.7110900878906	19.7502407754667	1.97610254133333	99.0320445594667	97.05594201813336	167816.90625	1.086919598615521E8	3	7665	4.687306476606945	0.70259413008765	3.1324032492650984	412.7056579589844	412.7191162109375
588	412.7291564941406	22.4792389842667					1	DETECTED	412.7292 m/z @22.48 [151020OFc1_NvH-0949-CRLM-26.raw]	412.7291564941406	22.4792389842667	2.79868452986667	97.6100609821333	94.81137645226663	2738567.0	1.5785130645883146E8	2	7665	0.27971387656227975	13.609130927241978	33.59714415994802	412.71923828125	412.7390441894531
589	412.7404479980469	11.6706786464					1	DETECTED	412.7404 m/z @11.67 [151020OFc1_NvH-0949-CRLM-26.raw]	412.7404479980469	11.6706786464	3.49554592186667	91.4536566773333	87.95811075546663	422567.53125	1.2188905693493375E8	0	7665	0.17248568150273336	2.9577218496527324	7.239463940936993	412.7392883300781	412.7440185546875
590	412.7540283203125	27.9132185757333					1	DETECTED	412.7540 m/z @27.91 [151020OFc1_NvH-0949-CRLM-26.raw]	412.7540283203125	27.9132185757333	3.25819197973333	97.1390019029333	93.88080992319998	4431420.0	1.9618781564938346E8	2	7665	2.1925825902372473	0.5149082175201728	0.1516520313069849	412.7441101074219	412.7638244628906
591	412.77130126953125	11.4058960565333					1	DETECTED	412.7713 m/z @11.41 [151020OFc1_NvH-0949-CRLM-26.raw]	412.77130126953125	11.4058960565333	1.44739796213333	96.4422762645333	94.99487830239997	197311.015625	7.870776373867936E7	0	7665	25.558124372314694	5.304088366630731	0.6592901140427564	412.7642517089844	412.7806701660156
592	412.8138427734375	37.4676745562667					1	DETECTED	412.8138 m/z @37.47 [151020OFc1_NvH-0949-CRLM-26.raw]	412.8138427734375	37.4676745562667	0.7537618592	99.4336631298667	98.6799012706667	39017.46875	8.033318992304116E7	0	7665	93.0256637657373	1.417933820489071	1.988693053597916	412.8041687011719	412.8190612792969
593	412.829345703125	30.647252096					1	DETECTED	412.8293 m/z @30.65 [151020OFc1_NvH-0949-CRLM-26.raw]	412.829345703125	30.647252096	0.017367972	99.4738165245333	99.4564485525333	104798.1640625	1.071270850075111E8	0	7665	0.1631754970340893	1.709543689941616	2.381405311362991	412.81982421875	412.83148193359375
594	412.8415832519531	20.2481271149333					1	DETECTED	412.8416 m/z @20.25 [151020OFc1_NvH-0949-CRLM-26.raw]	412.8415832519531	20.2481271149333	0.0292116362666667	98.2813467613333	98.25213512506663	142601.1875	8.572111438609768E7	0	7665	0.169006243818707	0.5182862379042761	3.765883374373783	412.83160400390625	412.8515319824219
595	412.85919189453125	54.2763951194667					1	DETECTED	412.8592 m/z @54.28 [151020OFc1_NvH-0949-CRLM-26.raw]	412.85919189453125	54.2763951194667	0.00559876933333333	99.9963269437333	99.99072817439996	141915.8125	9.31989064825039E7	0	7665	41.82774030924495	0.9232801878780577	6.381586742407529E-4	412.8516540527344	412.86395263671875
596	412.8740539550781	45.1171130954667					1	DETECTED	412.8741 m/z @45.12 [151020OFc1_NvH-0949-CRLM-26.raw]	412.8740539550781	45.1171130954667	0.134131246133333	99.9761023592	99.84197111306666	449526.375	1.0733243321501634E8	3	7665	31.548322953777813	0.5050060679222002	0.07394759823720283	412.8641357421875	412.8773193359375
597	412.8873291015625	13.9990059650667					1	DETECTED	412.8873 m/z @14.00 [151020OFc1_NvH-0949-CRLM-26.raw]	412.8873291015625	13.9990059650667	0.0640004722666667	99.9963269437333	99.93232647146662	2.566831E7	5.1756840158635736E8	3	7665	0.21450711080286844	1.2778999658732169	1.5292437121313456	412.87738037109375	412.89727783203125
598	412.903076171875	16.6124473869333					1	DETECTED	412.9031 m/z @16.61 [151020OFc1_NvH-0949-CRLM-26.raw]	412.903076171875	16.6124473869333	0.017367972	99.9659316309333	99.9485636589333	1580891.25	1.3013061119339043E8	3	7665	0.1685231819908779	1.598103269270674	197.5677234867429	412.8973388671875	412.9128112792969
599	412.9294738769531	25.5314041752					1	DETECTED	412.9295 m/z @25.53 [151020OFc1_NvH-0949-CRLM-26.raw]	412.9294738769531	25.5314041752	0.0756612018666667	99.9761023592	99.90044115733333	85974.2421875	8.59825304808846E7	0	7665	90.36006016121374	2.2930560971147913	3.8206422305588443	412.92535400390625	412.9394226074219
600	412.9462890625	65.0801329477333					1	DETECTED	412.9463 m/z @65.08 [151020OFc1_NvH-0949-CRLM-26.raw]	412.9462890625	65.0801329477333	0.00559876933333333	99.9557444074667	99.95014563813336	43081.359375	1.0408038373364258E8	0	7665	94.93591385611069	0.753480428908358	0.5360581167245789	412.9394836425781	412.94830322265625
601	412.95831298828125	11.0864933909333					1	DETECTED	412.9583 m/z @11.09 [151020OFc1_NvH-0949-CRLM-26.raw]	412.95831298828125	11.0864933909333	0.00559876933333333	99.9557444074667	99.95014563813336	124314.203125	8.955691395972647E7	0	7665	5.945953409524849	0.5053054573838691	1.3544090625332386	412.9483337402344	412.9617004394531
602	412.9717102050781	24.7857439413333					1	DETECTED	412.9717 m/z @24.79 [151020OFc1_NvH-0949-CRLM-26.raw]	412.9717102050781	24.7857439413333	0.134131246133333	99.6254728610667	99.49134161493336	1034661.8125	1.0815148125549066E8	4	7665	0.1374026912155415	0.5109695997204506	1.6733380793587995	412.96173095703125	412.981689453125
603	412.9898986816406	20.4418414706667					1	DETECTED	412.9899 m/z @20.44 [151020OFc1_NvH-0949-CRLM-26.raw]	412.9898986816406	20.4418414706667	0.0990547032	99.93547142	99.8364167168	423840.75	1.0216000606064057E8	4	7665	0.13993457663885067	0.5062441135731258	1.9765669513787054	412.9817199707031	412.9994812011719
604	413.01458740234375	18.9333687189333					1	DETECTED	413.0146 m/z @18.93 [151020OFc1_NvH-0949-CRLM-26.raw]	413.01458740234375	18.9333687189333	1.34848185786667	99.9252798554667	98.57679799760002	65331.38671875	9.210037934719796E7	5	7665	17.65567848561853	3.5626550099266505	6.7432079681454	413.004638671875	413.0196838378906
605	413.0484619140625	65.0562002253333					1	DETECTED	413.0485 m/z @65.06 [151020OFc1_NvH-0949-CRLM-26.raw]	413.0484619140625	65.0562002253333	0.227962987466667	99.8050520178667	99.57708903040003	43187.61328125	9.404588044156712E7	0	7665	0.5992570797652377	0.7381023959312298	0.47412044007713594	413.039794921875	413.0582275390625
606	413.0688171386719	72.5877941837333					1	DETECTED	413.0688 m/z @72.59 [151020OFc1_NvH-0949-CRLM-26.raw]	413.0688171386719	72.5877941837333	0.00559876933333333	99.9963269437333	99.99072817439996	266238.0	1.1776072009288125E8	0	7665	1.7066053045494698	2.24288497633236	0.030767698949998576	413.0589294433594	413.07879638671875
607	413.1101379394531	54.2657390778667					1	DETECTED	413.1101 m/z @54.27 [151020OFc1_NvH-0949-CRLM-26.raw]	413.1101379394531	54.2657390778667	2.94133715573333	99.6754743328	96.73413717706666	66838.515625	9.258103442450453E7	0	7665	51.39129088461554	0.9100781404669189	0.7269122413156783	413.1002502441406	413.11932373046875
608	413.14617919921875	92.3709795664					1	DETECTED	413.1462 m/z @92.37 [151020OFc1_NvH-0949-CRLM-26.raw]	413.14617919921875	92.3709795664	13.6400439029333	99.3932713949333	85.753227492	77057.8984375	8.42326620507319E7	0	7665	0.24082403049875722	0.515999085152343	7.324743483306029	413.1375427246094	413.14813232421875
609	413.1585693359375	41.4595816506667					1	DETECTED	413.1586 m/z @41.46 [151020OFc1_NvH-0949-CRLM-26.raw]	413.1585693359375	41.4595816506667	1.67911174426667	99.3530366248	97.67392488053333	158026.84375	1.0357666395836565E8	0	7665	6.520525342219088	1.130255441756769	47.94015781638058	413.1522216796875	413.1681823730469
610	413.18170166015625	17.8237250773333					1	DETECTED	413.1817 m/z @17.82 [151020OFc1_NvH-0949-CRLM-26.raw]	413.18170166015625	17.8237250773333	4.24525810586667	99.3024952288	95.05723712293333	189718.375	9.053805851948436E7	0	7665	0.1847706102488793	5.802342915095566	23.730767024063535	413.1723327636719	413.1824951171875
611	413.1925048828125	39.6796477829333					1	DETECTED	413.1925 m/z @39.68 [151020OFc1_NvH-0949-CRLM-26.raw]	413.1925048828125	39.6796477829333	4.08667271866667	99.0016947808	94.91502206213332	281531.5625	9.711564999531212E7	2	7665	0.14924376142109708	0.5058015239662267	0.676514996675896	413.1825256347656	413.1949157714844
612	413.20501708984375	19.6824210856					1	DETECTED	413.2050 m/z @19.68 [151020OFc1_NvH-0949-CRLM-26.raw]	413.20501708984375	19.6824210856	2.12538575973333	98.2403117882667	96.11492602853336	450484.15625	1.1009490885890275E8	3	7665	25.546490599223347	1.1690534719246803	3.88397429733336	413.1950378417969	413.21014404296875
613	413.2201843261719	13.9990059650667					1	DETECTED	413.2202 m/z @14.00 [151020OFc1_NvH-0949-CRLM-26.raw]	413.2201843261719	13.9990059650667	0.695356216266667	99.9860770149333	99.29072079866664	9382648.0	3.227749075426079E8	3	7665	0.19966434332521565	32.70420677902544	1.3315108937272297	413.21026611328125	413.23016357421875
614	413.2306213378906	22.3871046056					1	DETECTED	413.2306 m/z @22.39 [151020OFc1_NvH-0949-CRLM-26.raw]	413.2306213378906	22.3871046056	1.02702318213333	98.2913301469333	97.26430696479997	1384671.875	1.578441554935905E8	2	7665	0.2277376786411942	3.758488144098376	0.0668840332616344	413.2301940917969	413.2406005859375
615	413.2445068359375	34.2898024077333					1	DETECTED	413.2445 m/z @34.29 [151020OFc1_NvH-0949-CRLM-26.raw]	413.2445068359375	34.2898024077333	3.11640448666667	94.0954970328	90.97909254613333	320066.65625	1.0893891549061E8	0	7665	26.914293706069188	0.598636139783706	0.15944073507555012	413.2406311035156	413.2456359863281
616	413.2556457519531	27.9132185757333					1	DETECTED	413.2556 m/z @27.91 [151020OFc1_NvH-0949-CRLM-26.raw]	413.2556457519531	27.9132185757333	0.00559876933333333	99.9860770149333	99.98047824559997	1788452.625	1.6027329871784082E8	2	7665	65.9189306690401	3.2219198047490516	0.1516890189070189	413.24566650390625	413.265625
617	413.2728271484375	11.3723422781333					1	DETECTED	413.2728 m/z @11.37 [151020OFc1_NvH-0949-CRLM-26.raw]	413.2728271484375	11.3723422781333	0.017367972	99.9963269437333	99.97895897173329	98130.1796875	1.0004066346246251E8	0	7665	0.13855982873760198	4.291320844913937	53.4551649809887	413.2656555175781	413.28173828125
618	413.2896423339844	91.4828561952					1	DETECTED	413.2896 m/z @91.48 [151020OFc1_NvH-0949-CRLM-26.raw]	413.2896423339844	91.4828561952	4.0768833848	96.3209087533333	92.2440253685333	57561.46484375	8.454719190517871E7	0	7665	0.4116196575003386	0.5277482553507603	0.004401744831227315	413.28314208984375	413.2962646484375
619	413.3084716796875	90.3264073578667					1	DETECTED	413.3085 m/z @90.33 [151020OFc1_NvH-0949-CRLM-26.raw]	413.3084716796875	90.3264073578667	2.8702134088	92.467999228	89.5977858192	93859.2734375	8.280246906117898E7	0	7665	87.02864299453356	0.5125013783283832	0.015654608410193855	413.29925537109375	413.3133239746094
620	413.3263244628906	90.8310051773333					1	DETECTED	413.3263 m/z @90.83 [151020OFc1_NvH-0949-CRLM-26.raw]	413.3263244628906	90.8310051773333	3.387309532	94.1777795330667	90.7904700010667	112439.6484375	8.634755554253983E7	0	7665	1.2818894324192769	0.5050742826636477	3.902908115195861	413.3170471191406	413.3359069824219
621	413.3441162109375	92.1221488184					1	DETECTED	413.3441 m/z @92.12 [151020OFc1_NvH-0949-CRLM-26.raw]	413.3441162109375	92.1221488184	10.1408688146667	96.5633230093333	86.4224541946666	61687.1875	8.220806279856147E7	0	7665	0.7032277972327137	0.4926625673252254	null	413.3374938964844	413.35186767578125
622	413.3626708984375	90.8310051773333					1	DETECTED	413.3627 m/z @90.83 [151020OFc1_NvH-0949-CRLM-26.raw]	413.3626708984375	90.8310051773333	0.00559876933333333	99.9963269437333	99.99072817439996	129571.3984375	9.966410406244177E7	0	7665	0.867844393703507	0.5355431541299743	11.417367964884427	413.35595703125	413.3722229003906
623	413.4181823730469	90.8310051773333					1	DETECTED	413.4182 m/z @90.83 [151020OFc1_NvH-0949-CRLM-26.raw]	413.4181823730469	90.8310051773333	1.12707657253333	96.8663716362667	95.73929506373338	34342.11328125	8.947365848724256E7	0	7665	89.58117806185022	0.5362892794447798	0.07228106914001312	413.4083251953125	413.4197082519531
624	413.4464416503906	20.2752083376					1	DETECTED	413.4464 m/z @20.28 [151020OFc1_NvH-0949-CRLM-26.raw]	413.4464416503906	20.2752083376	4.72929833013333	95.4932222250667	90.76392389493337	231099.796875	8.611757264532751E7	0	7665	0.16204741466715689	0.5189992289823955	0.7300986711902263	413.4365234375	413.4483642578125
625	413.4584045410156	14.2912906189333					1	DETECTED	413.4584 m/z @14.29 [151020OFc1_NvH-0949-CRLM-26.raw]	413.4584045410156	14.2912906189333	0.472306749066667	94.6522366725333	94.17992992346664	937546.375	1.156530241896467E8	4	7665	0.5096072056844125	0.9366474090663939	13.225989933984113	413.4485168457031	413.4596862792969
626	413.4696960449219	27.9132185757333					1	DETECTED	413.4697 m/z @27.91 [151020OFc1_NvH-0949-CRLM-26.raw]	413.4696960449219	27.9132185757333	3.85824366133333	99.8850619096	96.02681824826666	4187166.0	1.5807063180460608E8	4	7665	0.10247344998933627	0.5278508778530124	0.14402804615361955	413.45977783203125	413.47967529296875
627	413.4906005859375	20.4546309634667					1	DETECTED	413.4906 m/z @20.45 [151020OFc1_NvH-0949-CRLM-26.raw]	413.4906005859375	20.4546309634667	3.34813034853333	98.1486002501333	94.80046990159997	145004.390625	9.458803584221193E7	0	7665	0.17915850586001625	4.915706533790971	0.0060688957545192755	413.4806213378906	413.5005798339844
628	413.5161437988281	17.8237250773333					1	DETECTED	413.5161 m/z @17.82 [151020OFc1_NvH-0949-CRLM-26.raw]	413.5161437988281	17.8237250773333	3.98524648373333	95.3028226645333	91.31757618079996	160688.859375	8.657423617470287E7	0	7665	0.1512840277054721	0.5185361299590939	0.04417905709585715	413.5062255859375	413.52227783203125
629	413.5325012207031	19.9976091714667					1	DETECTED	413.5325 m/z @20.00 [151020OFc1_NvH-0949-CRLM-26.raw]	413.5325012207031	19.9976091714667	3.23839219333333	97.5793465074667	94.34095431413337	182214.625	8.948649953015438E7	3	7665	0.023994844266642446	0.5965611441388453	0.13619164174618142	413.522705078125	413.5346374511719
630	413.5446472167969	19.7371325816					1	DETECTED	413.5446 m/z @19.74 [151020OFc1_NvH-0949-CRLM-26.raw]	413.5446472167969	19.7371325816	0.483724639733333	99.3632804933333	98.87955585359997	201527.78125	1.006425177616615E8	3	7665	24.153791601470225	0.6492277171635628	0.06660396433289371	413.5346984863281	413.5448913574219
631	413.554931640625	13.9638898448					1	DETECTED	413.5549 m/z @13.96 [151020OFc1_NvH-0949-CRLM-26.raw]	413.554931640625	13.9638898448	1.5925231016	94.9184186381333	93.32589553653331	2221563.5	1.4946920380535284E8	3	7665	0.19053355626149937	31.014527306893715	1.0960795492357553	413.5449523925781	413.5647277832031
632	413.5666809082031	18.8390909170667					1	DETECTED	413.5667 m/z @18.84 [151020OFc1_NvH-0949-CRLM-26.raw]	413.5666809082031	18.8390909170667	7.26430970666667	84.3277424637333	77.06343275706664	133526.5625	9.61058656080961E7	3	7665	1.9283315891816635	3.6230340911035244	0.26672606134770704	413.56494140625	413.5684509277344
633	413.5784606933594	23.9198162570667					1	DETECTED	413.5785 m/z @23.92 [151020OFc1_NvH-0949-CRLM-26.raw]	413.5784606933594	23.9198162570667	3.77228448533333	96.4827343272	92.71044984186668	708379.9375	1.080321143638544E8	3	7665	7.367594278607555	1.1026777231571803	1.174048679798536	413.56854248046875	413.5882568359375
634	413.6753234863281	24.4064960050667					1	DETECTED	413.6753 m/z @24.41 [151020OFc1_NvH-0949-CRLM-26.raw]	413.6753234863281	24.4064960050667	5.62662590533333	95.5528362290667	89.92621032373337	97319.6328125	8.913767803405254E7	0	7665	10.589274822058833	2.39508351039564	13.542765882480905	413.666259765625	413.68524169921875
635	413.69683837890625	20.3225616181333					1	DETECTED	413.6968 m/z @20.32 [151020OFc1_NvH-0949-CRLM-26.raw]	413.69683837890625	20.3225616181333	1.81642293813333	87.80734192615	85.99091898801667	246871.1875	9.320182729246204E7	0	7665	0.2308762257059982	0.6059486937983217	20.310947210763814	413.68719482421875	413.6991271972656
636	413.7091369628906	14.2310182146667					1	DETECTED	413.7091 m/z @14.23 [151020OFc1_NvH-0949-CRLM-26.raw]	413.7091369628906	14.2310182146667	2.08282800666667	99.5951793562667	97.51235134960002	762130.625	1.0919983562474012E8	0	7665	0.18389783854579989	14.663626105820436	31.36982873599994	413.69915771484375	413.71044921875
637	413.720458984375	27.9132185757333					1	DETECTED	413.7205 m/z @27.91 [151020OFc1_NvH-0949-CRLM-26.raw]	413.720458984375	27.9132185757333	0.0523024786666667	99.6254728610667	99.57317038240004	1763103.75	1.8599514395211604E8	4	7665	0.12337082316701853	0.6059507804384587	0.48073270759068576	413.7104797363281	413.7304382324219
638	413.7324523925781	22.3963170584					1	DETECTED	413.7325 m/z @22.40 [151020OFc1_NvH-0949-CRLM-26.raw]	413.7324523925781	22.3963170584	2.98179285466667	91.3450680112	88.36327515653333	328351.21875	1.0317510193168062E8	0	7665	15.67076662758761	0.7121611771639408	0.18168324420559137	413.7304992675781	413.742431640625
639	413.744384765625	25.6306118749333					1	DETECTED	413.7444 m/z @25.63 [151020OFc1_NvH-0949-CRLM-26.raw]	413.744384765625	25.6306118749333	4.01587741786667	92.067362016	88.05148459813333	315713.5625	9.95867978936389E7	0	7665	0.14801429136889155	0.5323103778822874	0.20225603841636677	413.74249267578125	413.7470397949219
640	413.7570495605469	27.9132185757333					1	DETECTED	413.7570 m/z @27.91 [151020OFc1_NvH-0949-CRLM-26.raw]	413.7570495605469	27.9132185757333	3.2482776408	90.6709966504	87.4227190096	522110.46875	1.0309008074413915E8	0	7665	2.5459121150863417	1.1034620873793932	5.282149427918301	413.7470703125	413.762939453125
641	413.77301025390625	32.0603942506667					1	DETECTED	413.7730 m/z @32.06 [151020OFc1_NvH-0949-CRLM-26.raw]	413.77301025390625	32.0603942506667	0.413840255733333	86.2529806736	85.83914041786667	1316010.625	1.068915023041614E8	2	7665	0.02228304864877373	0.5061211502830812	0.00872975800661452	413.7630310058594	413.782958984375
642	413.84967041015625	17.8797454762667					1	DETECTED	413.8497 m/z @17.88 [151020OFc1_NvH-0949-CRLM-26.raw]	413.84967041015625	17.8797454762667	0.017367972	99.945606708	99.928238736	53757.69921875	8.527715695576493E7	0	7665	0.10387185808764343	2.8937307196138695	4.788752386190805	413.8396911621094	413.8596496582031
643	413.8704833984375	23.1483791269333					1	DETECTED	413.8705 m/z @23.15 [151020OFc1_NvH-0949-CRLM-26.raw]	413.8704833984375	23.1483791269333	0.29788338	99.945606708	99.647723328	199798.0625	9.774735493106355E7	3	7665	13.504887497988696	0.521230897119856	2.5165389164115437	413.8605651855469	413.874755859375
644	413.884765625	26.6861268456					1	DETECTED	413.8848 m/z @26.69 [151020OFc1_NvH-0949-CRLM-26.raw]	413.884765625	26.6861268456	0.00559876933333333	99.9252798554667	99.91968108613337	1.632099E7	2.1337337810645434E8	3	7665	0.07148891148704806	1.3161725371469528	1.6130313389615292	413.87481689453125	413.8947448730469
645	413.9028625488281	17.6942353066667					1	DETECTED	413.9029 m/z @17.69 [151020OFc1_NvH-0949-CRLM-26.raw]	413.9028625488281	17.6942353066667	0.553853057866667	99.865315892	99.31146283413334	312469.28125	1.0015188120190503E8	3	7665	0.17037775483714057	0.8161073520279901	0.23885024859825363	413.894775390625	413.90301513671875
646	413.91302490234375	23.9028101757333					1	DETECTED	413.9130 m/z @23.90 [151020OFc1_NvH-0949-CRLM-26.raw]	413.91302490234375	23.9028101757333	0.0640004722666667	99.9860770149333	99.92207654266663	490199.0	1.0393377197310302E8	3	7665	6.812103618244322	1.1282540982970197	0.019414158226471818	413.9030456542969	413.9230041503906
647	413.9512634277344	33.7216904288					1	DETECTED	413.9513 m/z @33.72 [151020OFc1_NvH-0949-CRLM-26.raw]	413.9512634277344	33.7216904288	0.00559876933333333	99.7152073370667	99.70960856773337	307757.75	9.285424575042693E7	0	7665	0.1601775865464532	0.5087497848785844	0.01947684559666531	413.9412841796875	413.95465087890625
648	413.96466064453125	10.9020938586667					1	DETECTED	413.9647 m/z @10.90 [151020OFc1_NvH-0949-CRLM-26.raw]	413.96466064453125	10.9020938586667	0.251317502666667	99.9761023592	99.72478485653333	7092539.5	2.2598244811548242E8	4	7665	0.210320271893206	20.890518645624592	73.95065956938745	413.9547119140625	413.974609375
649	413.9830627441406	43.7787803597333					1	DETECTED	413.9831 m/z @43.78 [151020OFc1_NvH-0949-CRLM-26.raw]	413.9830627441406	43.7787803597333	0.00559876933333333	99.8352974237333	99.82969865439996	940813.25	1.1157639259856276E8	4	7665	0.173921117547728	1.908881533641897	2.2934201454214658	413.97467041015625	413.992919921875
650	413.9961853027344	25.7082228978667					1	DETECTED	413.9962 m/z @25.71 [151020OFc1_NvH-0949-CRLM-26.raw]	413.9961853027344	25.7082228978667	0.017367972	99.4638229813333	99.44645500933329	266353.0625	9.083911861198284E7	0	7665	0.2052078785712972	2.462706266721362	3.858601956702941	413.9931335449219	414.0059814453125
651	414.0247802734375	41.8775976509333					1	DETECTED	414.0248 m/z @41.88 [151020OFc1_NvH-0949-CRLM-26.raw]	414.0247802734375	41.8775976509333	0.145964682133333	99.9557444074667	99.80977972533336	53420.3046875	9.330947456085894E7	0	7665	91.02811394946414	1.3600637928579042	1.7247471175934657	414.0148620605469	414.0347595214844
652	414.0530700683594	75.5666598682667					1	DETECTED	414.0531 m/z @75.57 [151020OFc1_NvH-0949-CRLM-26.raw]	414.0530700683594	75.5666598682667	0.332741726666667	99.945606708	99.61286498133333	52110.78515625	9.409252206782617E7	0	7665	4.692668383384628	0.6620209836330001	10.379271843264302	414.04315185546875	414.06292724609375
653	414.0721740722656	72.4517851021333					1	DETECTED	414.0722 m/z @72.45 [151020OFc1_NvH-0949-CRLM-26.raw]	414.0721740722656	72.4517851021333	0.00559876933333333	99.6754743328	99.66987556346666	50326.421875	9.215975969188714E7	0	7665	0.9823778757309327	0.6572517152558738	0.31560448056365215	414.06341552734375	414.0780944824219
654	414.0884704589844	89.9873358141333					1	DETECTED	414.0885 m/z @89.99 [151020OFc1_NvH-0949-CRLM-26.raw]	414.0884704589844	89.9873358141333	0.332741726666667	98.5381084282667	98.20536670160003	828556.5	1.0032626501842943E8	0	7665	0.13690537726708385	0.5017094868863153	1.0072161553937882	414.0788269042969	414.09832763671875
655	414.1404724121094	90.350194012					1	DETECTED	414.1405 m/z @90.35 [151020OFc1_NvH-0949-CRLM-26.raw]	414.1404724121094	90.350194012	2.27378465786667	99.9963269437333	97.72254228586662	172672.5	9.574684857462527E7	0	7665	0.07779690079016177	0.5547600259959996	0.7156716284007428	414.13323974609375	414.1502685546875
656	414.1741638183594	91.5412241170667					1	DETECTED	414.1742 m/z @91.54 [151020OFc1_NvH-0949-CRLM-26.raw]	414.1741638183594	91.5412241170667	1.12707657253333	99.9761023592	98.84902578666667	257913.03125	9.185488099243945E7	0	7665	0.23347720136457895	0.5041371212364523	0.8636386635458561	414.1642150878906	414.1841125488281
657	414.19232177734375	9.3217383664					1	DETECTED	414.1923 m/z @9.32 [151020OFc1_NvH-0949-CRLM-26.raw]	414.19232177734375	9.3217383664	4.94627151626667	92.8488340701333	87.90256255386663	109970.921875	1.0260075669217595E8	0	7665	1.36242722670951	6.778846496713165	24.48714652852236	414.1841735839844	414.1933288574219
658	414.2033996582031	18.3276052248					1	DETECTED	414.2034 m/z @18.33 [151020OFc1_NvH-0949-CRLM-26.raw]	414.2033996582031	18.3276052248	2.08282800666667	98.8712316773333	96.78840367066663	1038430.6875	1.406995554385621E8	3	7665	0.27503302112258154	1.4067058152146785	13.170542123141209	414.19342041015625	414.2088317871094
659	414.2188415527344	26.6861268456					1	DETECTED	414.2188 m/z @26.69 [151020OFc1_NvH-0949-CRLM-26.raw]	414.2188415527344	26.6861268456	3.2983834584	99.6852408669333	96.3868574085333	1.0209732E7	3.46565404616296E8	2	7665	15.821012266637949	0.983282299441835	0.5063494227668724	414.2088623046875	414.22882080078125
660	414.2300720214844	16.269278608					1	DETECTED	414.2301 m/z @16.27 [151020OFc1_NvH-0949-CRLM-26.raw]	414.2300720214844	16.269278608	2.8702134088	95.1050271794667	92.2348137706667	3982468.75	1.887407250942126E8	3	7665	0.2859639587673257	8.494272913278532	41.89242680025623	414.2288513183594	414.24005126953125
661	414.2485046386719	69.5569824973333					1	DETECTED	414.2485 m/z @69.56 [151020OFc1_NvH-0949-CRLM-26.raw]	414.2485046386719	69.5569824973333	1.015831968	98.7204332050667	97.7046012370667	2555488.0	2.630250339787701E8	2	7665	61.50843985221718	0.5109802141083962	0.5516049358536395	414.2400817871094	414.2584228515625
662	414.2605895996094	44.6983289242667					1	DETECTED	414.2606 m/z @44.70 [151020OFc1_NvH-0949-CRLM-26.raw]	414.2605895996094	44.6983289242667	8.52526654373333	92.276499236	83.75123269226668	127243.9609375	9.634955123089635E7	0	7665	0.02992360339675315	1.1585296483766008	1.3028460108322248	414.2585144042969	414.26080322265625
663	414.27093505859375	44.0467005797333					1	DETECTED	414.2709 m/z @44.05 [151020OFc1_NvH-0949-CRLM-26.raw]	414.27093505859375	44.0467005797333	0.017367972	99.9963269437333	99.97895897173329	1377789.25	1.3202990148104775E8	2	7665	0.17774757189694412	0.6690402556849034	0.11295406120425878	414.260986328125	414.274658203125
664	414.28466796875	92.6091575984					1	DETECTED	414.2847 m/z @92.61 [151020OFc1_NvH-0949-CRLM-26.raw]	414.28466796875	92.6091575984	4.30359325413333	99.0919977170667	94.78840446293337	3871421.5	1.6329482216500628E8	2	7665	0.15496219940625622	0.5020884434075539	0.0041570213550248284	414.2747802734375	414.2931213378906
665	414.3003845214844	91.1876925888					1	DETECTED	414.3004 m/z @91.19 [151020OFc1_NvH-0949-CRLM-26.raw]	414.3003845214844	91.1876925888	11.8969423557333	94.9282579541333	83.0313155984	113086.1484375	7.497221867886935E7	0	7665	0.05834407975790157	0.5235876527485129	0.00143955193881669	414.29827880859375	414.3080749511719
666	414.3211669921875	91.3545886144					1	DETECTED	414.3212 m/z @91.35 [151020OFc1_NvH-0949-CRLM-26.raw]	414.3211669921875	91.3545886144	0.879881006933333	99.5849754533333	98.70509444639997	94840.6875	1.033011946320401E8	0	7665	0.4711356612548059	0.545484462213692	0.6902379069169573	414.3116455078125	414.3303527832031
667	414.3576965332031	90.6800092978667					1	DETECTED	414.3577 m/z @90.68 [151020OFc1_NvH-0949-CRLM-26.raw]	414.3576965332031	90.6800092978667	0.017367972	99.9761023592	99.9587343872	90701.1171875	1.1134748996108787E8	0	7665	1.2824722479483057	0.5261075448351256	0.00607112285314752	414.3481140136719	414.3674621582031
668	414.4184875488281	27.7231621648					1	DETECTED	414.4185 m/z @27.72 [151020OFc1_NvH-0949-CRLM-26.raw]	414.4184875488281	27.7231621648	3.64352393893333	99.9659316309333	96.32240769199997	45167.8125	8.616587892522116E7	0	7665	73.78297338999357	2.376943368281282	3.7552152644481596	414.4085998535156	414.4283752441406
669	414.44671630859375	18.4956111282667					1	DETECTED	414.4467 m/z @18.50 [151020OFc1_NvH-0949-CRLM-26.raw]	414.44671630859375	18.4956111282667	3.69451202453333	99.4034818533333	95.70896982879998	453653.84375	1.0923606491354334E8	0	7665	0.1517433446400851	3.1298844308140326	105.53238449919887	414.436767578125	414.454345703125
670	414.46435546875	10.8919564714667					1	DETECTED	414.4644 m/z @10.89 [151020OFc1_NvH-0949-CRLM-26.raw]	414.46435546875	10.8919564714667	3.1881967072	99.7448819584	96.5566852512	2745115.0	1.4059449117185736E8	0	7665	0.23260551910878569	1.1428071442333771	1.0537413288940396	414.4544372558594	414.4743347167969
671	414.48455810546875	43.7787803597333					1	DETECTED	414.4846 m/z @43.78 [151020OFc1_NvH-0949-CRLM-26.raw]	414.48455810546875	43.7787803597333	2.7272337792	99.0320445594667	96.30481078026669	601753.1875	1.0187422615165658E8	0	7665	0.1362018618352323	0.6315646365068431	2.6418410841090516	414.4745788574219	414.4944763183594
672	414.49505615234375	33.2139710696					1	DETECTED	414.4951 m/z @33.21 [151020OFc1_NvH-0949-CRLM-26.raw]	414.49505615234375	33.2139710696	3.00206559813333	99.84528482	96.84321922186668	495409.65625	9.330674280071083E7	0	7665	0.07290849532753185	0.8479251559644552	0.003882184113240213	414.4945983886719	414.5050354003906
673	414.5162353515625	17.6637311394667					1	DETECTED	414.5162 m/z @17.66 [151020OFc1_NvH-0949-CRLM-26.raw]	414.5162353515625	17.6637311394667	5.61563845306667	99.4738165245333	93.85817807146664	183614.984375	9.292814737363999E7	0	7665	0.0410112568919665	0.5181432821464825	0.0468205137577181	414.5067443847656	414.5262145996094
674	414.5267333984375	9.34391536293333					1	DETECTED	414.5267 m/z @9.34 [151020OFc1_NvH-0949-CRLM-26.raw]	414.5267333984375	9.34391536293333	8.74585302135	98.5482582373333	89.8024052159833	63231.58203125	7.403689860967195E7	0	7665	0.02031636453163088	641.5736060024936	1.2275111837801738	414.5262756347656	414.5279541015625
675	414.5379943847656	18.357373168					1	DETECTED	414.5380 m/z @18.36 [151020OFc1_NvH-0949-CRLM-26.raw]	414.5379943847656	18.357373168	1.42516899813333	97.1795655901333	95.75439659199996	729626.375	1.0295480611882599E8	3	7665	0.35998970951636977	0.5207181171607045	0.529307214395033	414.528076171875	414.5427551269531
676	414.5527648925781	26.6861268456					1	DETECTED	414.5528 m/z @26.69 [151020OFc1_NvH-0949-CRLM-26.raw]	414.5527648925781	26.6861268456	1.10475612986667	89.6490439213333	88.54428779146663	3369633.25	1.6558173161511433E8	3	7665	0.07926391789562004	1.1714370668893201	2.9844194326304594	414.5428466796875	414.562744140625
677	414.5641784667969	16.269278608					1	DETECTED	414.5642 m/z @16.27 [151020OFc1_NvH-0949-CRLM-26.raw]	414.5641784667969	16.269278608	1.6682616816	97.9552692754667	96.2870075938667	2646793.75	1.594207464523203E8	3	7665	0.1992764174964563	0.5128107641991929	149.70085398186183	414.5627746582031	414.57415771484375
678	414.5816345214844	23.8928436808					1	DETECTED	414.5816 m/z @23.89 [151020OFc1_NvH-0949-CRLM-26.raw]	414.5816345214844	23.8928436808	3.48555427306667	98.5887120197333	95.10315774666662	119980.109375	9.325115664015348E7	0	7665	7.505354279223312	2.476498452232427	0.28882993902079374	414.5742492675781	414.59161376953125
679	414.6021728515625	42.387316932					1	DETECTED	414.6022 m/z @42.39 [151020OFc1_NvH-0949-CRLM-26.raw]	414.6021728515625	42.387316932	2.90053563546667	94.4641533253333	91.56361768986663	194091.921875	9.640176844149491E7	3	7665	0.09766576096473756	1.1054680042110088	368.4793687002736	414.5922546386719	414.6120910644531
680	414.6209411621094	21.7466288482667					1	DETECTED	414.6209 m/z @21.75 [151020OFc1_NvH-0949-CRLM-26.raw]	414.6209411621094	21.7466288482667	6.29890580506667	98.8410470117333	92.54214120666663	145823.84375	8.780009934476613E7	0	7665	0.1720315771097063	3.963873005562862	0.010991821002922163	414.6126708984375	414.630859375
681	414.6970520019531	18.5562210898667					1	DETECTED	414.6971 m/z @18.56 [151020OFc1_NvH-0949-CRLM-26.raw]	414.6970520019531	18.5562210898667	3.21841965013333	95.1730218410667	91.95460219093337	214112.625	9.674094713179187E7	4	7665	10.727312553542092	1.0060491139060224	0.4646102313588274	414.687255859375	414.6975402832031
682	414.7075500488281	21.6361175312					1	DETECTED	414.7076 m/z @21.64 [151020OFc1_NvH-0949-CRLM-26.raw]	414.7075500488281	21.6361175312	3.26806455786667	96.654071836	93.38600727813333	372792.28125	1.0061233868681835E8	0	7665	0.30704072704372365	0.5183740457617052	0.876839921014713	414.69757080078125	414.71014404296875
683	414.7201843261719	34.7176915674667					1	DETECTED	414.7202 m/z @34.72 [151020OFc1_NvH-0949-CRLM-26.raw]	414.7201843261719	34.7176915674667	1.8584625928	99.8050520178667	97.9465894250667	1682239.125	1.4225567307234988E8	2	7665	23.878257452275406	0.5139719679303871	0.643494484661025	414.7102355957031	414.73016357421875
684	414.73095703125	25.0652447642667					1	DETECTED	414.7310 m/z @25.07 [151020OFc1_NvH-0949-CRLM-26.raw]	414.73095703125	25.0652447642667	3.59435273546667	53.7107660848	50.11641334933333	218907.3125	8.492340363002513E7	0	7665	0.20766691224714506	1.1670780441285244	219.22971172582453	414.7301940917969	414.7313232421875
685	414.7413330078125	34.2709467333333					1	DETECTED	414.7413 m/z @34.27 [151020OFc1_NvH-0949-CRLM-26.raw]	414.7413330078125	34.2709467333333	2.54071294933333	97.2908932069333	94.75018025759998	271837.0625	1.045277843987858E8	4	7665	26.88119648845598	0.536894912515572	0.09671050330687363	414.7313537597656	414.7440185546875
686	414.7540588378906	33.5237573258667					1	DETECTED	414.7541 m/z @33.52 [151020OFc1_NvH-0949-CRLM-26.raw]	414.7540588378906	33.5237573258667	3.7527344664	96.2804281885333	92.52769372213331	1179292.375	1.5917960393431064E8	2	7665	63.68034701105263	0.6036500909388188	0.012840180158235636	414.7441101074219	414.7640380859375
687	414.76849365234375	16.2843115946667					1	DETECTED	414.7685 m/z @16.28 [151020OFc1_NvH-0949-CRLM-26.raw]	414.76849365234375	16.2843115946667	2.51986326746667	97.9960333330667	95.47617006560003	828288.5	1.1262427122731929E8	0	7665	27.74530333179652	0.5371448244408574	0.9501529421145269	414.7641296386719	414.7784729003906
688	414.8220520019531	21.8112571992					1	DETECTED	414.8221 m/z @21.81 [151020OFc1_NvH-0949-CRLM-26.raw]	414.8220520019531	21.8112571992	0.181028455733333	99.8352974237333	99.65426896799997	146977.734375	9.425139138884197E7	0	7665	0.08063695890311706	3.0673521329627524	0.46326786462813224	414.8123474121094	414.831787109375
689	414.8558044433594	14.4367655554667					1	DETECTED	414.8558 m/z @14.44 [151020OFc1_NvH-0949-CRLM-26.raw]	414.8558044433594	14.4367655554667	0.00559876933333333	99.9252798554667	99.91968108613337	102079.640625	9.712414976172261E7	0	7665	0.1425020481509609	6.007372188986072	0.04899695920657854	414.8458251953125	414.865478515625
690	414.87554931640625	29.9322957586667					1	DETECTED	414.8755 m/z @29.93 [151020OFc1_NvH-0949-CRLM-26.raw]	414.87554931640625	29.9322957586667	0.00559876933333333	99.9659316309333	99.96033286159997	811923.5	1.0952575812705548E8	3	7665	15.831806509123833	0.5116743147214622	0.009108377925591016	414.86572265625	414.8768615722656
691	414.8868713378906	26.6861268456					1	DETECTED	414.8869 m/z @26.69 [151020OFc1_NvH-0949-CRLM-26.raw]	414.8868713378906	26.6861268456	0.00559876933333333	99.9963269437333	99.99072817439996	991621.6875	1.364851805694804E8	3	7665	6.8971292075511315	0.6563336692275423	0.7342013713273235	414.87689208984375	414.8968505859375
692	414.8984069824219	16.2244371493333					1	DETECTED	414.8984 m/z @16.22 [151020OFc1_NvH-0949-CRLM-26.raw]	414.8984069824219	16.2244371493333	0.017367972	99.9153004784	99.8979325064	887219.4375	1.2840001550408554E8	3	7665	9.807114804332006	1.1037121422346161	17.055139226724837	414.8968811035156	414.9082336425781
693	414.9100036621094	9.70479012693333					1	DETECTED	414.9100 m/z @9.70 [151020OFc1_NvH-0949-CRLM-26.raw]	414.9100036621094	9.70479012693333	0.4959476192	99.6153271712	99.119379552	65860.0703125	8.550184647196469E7	0	7665	0.08723168989722652	12.40517877309579	0.02584855682687969	414.9085388183594	414.91131591796875
694	414.92132568359375	26.5759606381333					1	DETECTED	414.9213 m/z @26.58 [151020OFc1_NvH-0949-CRLM-26.raw]	414.92132568359375	26.5759606381333	0.00559876933333333	99.7051202693333	99.69952149999997	78454.4140625	8.954459212091568E7	0	7665	0.04040328240735391	1.8476070213048117	4.22449162877316	414.9115295410156	414.92303466796875
695	414.93328857421875	48.6703670610667					1	DETECTED	414.9333 m/z @48.67 [151020OFc1_NvH-0949-CRLM-26.raw]	414.93328857421875	48.6703670610667	0.0872444653333333	99.9963269437333	99.90908247839997	105796.671875	9.34412731811736E7	0	7665	6.422807803810322	1.055212510823228	1.101235852375019	414.92340087890625	414.9432067871094
696	414.9442443847656	7.850273552					1	DETECTED	414.9442 m/z @7.85 [151020OFc1_NvH-0949-CRLM-26.raw]	414.9442443847656	7.850273552	0.0406608605333333	99.84528482	99.80462395946667	104931.5	9.38975838658397E7	0	7665	0.1066184396140839	0.8904922956544769	2.8775398447881897	414.94329833984375	414.9542236328125
697	414.9656066894531	10.9020938586667					1	DETECTED	414.9656 m/z @10.90 [151020OFc1_NvH-0949-CRLM-26.raw]	414.9656066894531	10.9020938586667	0.0406608605333333	99.9860770149333	99.94541615439996	250089.0625	1.0840098646823928E8	0	7665	0.14819329257469604	14.266546174907806	5.751748106799392	414.95562744140625	414.9755859375
698	414.99151611328125	34.2898024077333					1	DETECTED	414.9915 m/z @34.29 [151020OFc1_NvH-0949-CRLM-26.raw]	414.99151611328125	34.2898024077333	0.286308542666667	99.9252798554667	99.63897131280004	373900.90625	1.0592942854334734E8	0	7665	2.729141640772994	0.7045736455291643	1.4289563833353969	414.9815368652344	415.0014953613281
699	415.03057861328125	69.6897391658667					1	DETECTED	415.0306 m/z @69.69 [151020OFc1_NvH-0949-CRLM-26.raw]	415.03057861328125	69.6897391658667	0.00559876933333333	99.9963269437333	99.99072817439996	380576.46875	1.1743390494061482E8	0	7665	1.0285095805582216	0.6278684519062696	0.030287019952214944	415.02093505859375	415.03997802734375
700	415.0715026855469	89.8558851858667					1	DETECTED	415.0715 m/z @89.86 [151020OFc1_NvH-0949-CRLM-26.raw]	415.0715026855469	89.8558851858667	0.00559876933333333	99.7647942074667	99.75919543813336	162832.6875	1.2511389111123835E8	0	7665	17.221328807878123	0.5260360045314981	0.003136920959896726	415.0615539550781	415.08148193359375
701	415.0918884277344	90.0073102754667					1	DETECTED	415.0919 m/z @90.01 [151020OFc1_NvH-0949-CRLM-26.raw]	415.0918884277344	90.0073102754667	0.483724639733333	99.6355209029333	99.15179626319996	112908.0078125	9.911974951165122E7	0	7665	0.03416407468121463	0.5537747151160995	0.10754943023219904	415.0820617675781	415.1017150878906
702	415.1047668457031	59.2396698629333					1	DETECTED	415.1048 m/z @59.24 [151020OFc1_NvH-0949-CRLM-26.raw]	415.1047668457031	59.2396698629333	11.4761825637333	99.7152073370667	88.2390247733334	34817.46875	8.48648695159282E7	0	7665	83.38795074457607	0.8754447236873678	0.7500742955366455	415.1020812988281	415.114013671875
703	415.1246337890625	91.0767688757333					1	DETECTED	415.1246 m/z @91.08 [151020OFc1_NvH-0949-CRLM-26.raw]	415.1246337890625	91.0767688757333	0.00559876933333333	98.2503700413333	98.24477127199997	133088.40625	8.740651936630373E7	0	7665	0.050391591547565895	0.5394472051594527	0.0013702540694117127	415.11602783203125	415.13446044921875
704	415.1686706542969	13.0824580752					1	DETECTED	415.1687 m/z @13.08 [151020OFc1_NvH-0949-CRLM-26.raw]	415.1686706542969	13.0824580752	2.34711047146667	98.740722864	96.39361239253334	62304.09375	8.618281052058029E7	0	7665	78.4339775845616	4.4895431405971165	4.3460407435827175	415.1597900390625	415.1786193847656
705	415.19586181640625	16.1391546296					1	DETECTED	415.1959 m/z @16.14 [151020OFc1_NvH-0949-CRLM-26.raw]	415.19586181640625	16.1391546296	1.80600577786667	94.1422548021333	92.33624902426662	216786.796875	1.152194998633408E8	2	7665	0.37948540800215724	0.8185380017608385	0.4200005167389871	415.1858825683594	415.19964599609375
706	415.20965576171875	29.9067900608					1	DETECTED	415.2097 m/z @29.91 [151020OFc1_NvH-0949-CRLM-26.raw]	415.20965576171875	29.9067900608	0.29788338	99.0320445594667	98.7341611794667	528367.25	1.3422822018872368E8	4	7665	16.057651209100534	0.5782938533375082	0.35546419635682347	415.1996765136719	415.2196350097656
707	415.2210693359375	34.6831749357333					1	DETECTED	415.2211 m/z @34.68 [151020OFc1_NvH-0949-CRLM-26.raw]	415.2210693359375	34.6831749357333	1.0825120736	98.0368912989333	96.9543792253333	468561.40625	1.2918164700864948E8	3	7665	16.413103280341016	0.7450154725258681	0.13961205146393108	415.21966552734375	415.2310485839844
708	415.2314758300781	36.929451484					1	DETECTED	415.2315 m/z @36.93 [151020OFc1_NvH-0949-CRLM-26.raw]	415.2314758300781	36.929451484	3.69451202453333	94.9184186381333	91.22390661359998	432644.71875	1.5353156407514042E8	3	7665	20.673266451934257	0.5103325944150374	4.24510877985674	415.2310791015625	415.2365417480469
709	415.2465515136719	45.8942587026667					1	DETECTED	415.2466 m/z @45.89 [151020OFc1_NvH-0949-CRLM-26.raw]	415.2465515136719	45.8942587026667	2.8702134088	98.9516038106667	96.0813904018667	1893602.75	2.3494348815602285E8	3	7665	2.9267820488203142	0.5169279232119801	0.7233545309890833	415.2366027832031	415.25653076171875
710	415.2683410644531	51.4545226146667					1	DETECTED	415.2683 m/z @51.45 [151020OFc1_NvH-0949-CRLM-26.raw]	415.2683410644531	51.4545226146667	3.09607958826667	97.7927043626667	94.69662477440002	3659917.0	2.1188408811814818E8	2	7665	0.22047578407420332	0.5093825147631544	0.016402551103425707	415.25836181640625	415.2782897949219
711	415.287841796875	92.6091575984					1	DETECTED	415.2878 m/z @92.61 [151020OFc1_NvH-0949-CRLM-26.raw]	415.287841796875	92.6091575984	7.83211572666667	96.4123578170667	88.58024209040003	829400.4375	1.1101547585249667E8	2	7665	0.24224358208114438	0.5045201648049032	0.003166306908380117	415.27838134765625	415.2968444824219
712	415.3045654296875	91.1876925888					1	DETECTED	415.3046 m/z @91.19 [151020OFc1_NvH-0949-CRLM-26.raw]	415.3045654296875	91.1876925888	2.63422171493333	92.3530544085333	89.71883269359996	32185.984375	8.147456445176737E7	0	7665	0.8036411247072408	0.5065799895149972	0.013159979029994247	415.2980651855469	415.31329345703125
713	415.32366943359375	91.7653650728					1	DETECTED	415.3237 m/z @91.77 [151020OFc1_NvH-0949-CRLM-26.raw]	415.32366943359375	91.7653650728	7.65977179813333	92.3896497754667	84.72987797733336	45586.296875	1.0201038269226478E8	0	7665	0.784423520638299	0.5037113150169927	0.007422630033985377	415.3155822753906	415.3321838378906
714	415.3423156738281	90.8310051773333					1	DETECTED	415.3423 m/z @90.83 [151020OFc1_NvH-0949-CRLM-26.raw]	415.3423156738281	90.8310051773333	11.8329429717333	98.7710849778667	86.9381420061334	157288.1875	8.127081166149662E7	0	7665	80.13237364063066	0.5059488527848988	0.01293905355359689	415.33551025390625	415.3522644042969
715	415.4411315917969	46.3545323437333					1	DETECTED	415.4411 m/z @46.35 [151020OFc1_NvH-0949-CRLM-26.raw]	415.4411315917969	46.3545323437333	3.54544907573333	99.9557444074667	96.41029533173337	115596.1484375	1.0078223782028605E8	0	7665	0.06590364962842443	1.2019840086175388	1.465138427072848	415.43115234375	415.449462890625
716	415.4595642089844	20.7906289261333					1	DETECTED	415.4596 m/z @20.79 [151020OFc1_NvH-0949-CRLM-26.raw]	415.4595642089844	20.7906289261333	0.553853057866667	99.0118214978667	98.45796844000004	2465981.75	1.9398964845177734E8	4	7665	0.3394009871424615	0.8702891378609814	0.8372351113633645	415.4495849609375	415.469482421875
717	415.4729919433594	16.4987970554667					1	DETECTED	415.4730 m/z @16.50 [151020OFc1_NvH-0949-CRLM-26.raw]	415.4729919433594	16.4987970554667	3.1783178736	85.074744408	81.8964265344	167294.0625	8.103497941960822E7	0	7665	0.4838316057007539	0.5012011099666338	0.4795000309065378	415.4696044921875	415.47955322265625
718	415.4895935058594	42.4653783234667					1	DETECTED	415.4896 m/z @42.47 [151020OFc1_NvH-0949-CRLM-26.raw]	415.4895935058594	42.4653783234667	3.49554592186667	98.4124639906667	94.91691806880003	188245.703125	9.313771888674736E7	0	7665	14.691474701526037	1.4332788028524739	9.87477067307627E-4	415.4796142578125	415.49957275390625
719	415.5163879394531	26.1356995837333					1	DETECTED	415.5164 m/z @26.14 [151020OFc1_NvH-0949-CRLM-26.raw]	415.5163879394531	26.1356995837333	3.8786059744	95.4045610861333	91.5259551117333	114311.4609375	8.78160260804758E7	0	7665	9.492041627806277	2.564938681170766	0.14117341967392594	415.50640869140625	415.5257568359375
720	415.5357666015625	14.0859325309333					1	DETECTED	415.5358 m/z @14.09 [151020OFc1_NvH-0949-CRLM-26.raw]	415.5357666015625	14.0859325309333	3.1783178736	98.9916281144	95.8133102408	214184.390625	9.775816218763849E7	0	7665	2.1633380758939627	0.6566279597015049	2.2831399762755504	415.5263977050781	415.5457458496094
721	415.5457763671875	34.9054290053333					1	DETECTED	415.5458 m/z @34.91 [151020OFc1_NvH-0949-CRLM-26.raw]	415.5457763671875	34.9054290053333	5.20636843333333	78.8166711389333	73.61030270559998	130310.5234375	8.927780745990643E7	3	7665	30.03984875040952	1.325202115885276	1.6522777804710713	415.5457763671875	415.5478820800781
722	415.5578918457031	26.8920322056					1	DETECTED	415.5579 m/z @26.89 [151020OFc1_NvH-0949-CRLM-26.raw]	415.5578918457031	26.8920322056	3.80084206	99.443767036	95.642924976	434475.40625	1.1964748091357893E8	3	7665	2.957193781386092	1.3877352364566515	2.0045004764802954	415.5479431152344	415.56781005859375
723	415.5699768066406	30.0580484784					1	DETECTED	415.5700 m/z @30.06 [151020OFc1_NvH-0949-CRLM-26.raw]	415.5699768066406	30.0580484784	3.1881967072	59.6111615629333	56.4229648557333	85850.25	6.893211521896827E7	0	7665	27.495151669251477	1.0969588444789566	1.1899114794265286	415.5679016113281	415.5707702636719
724	415.5807800292969	45.8942587026667					1	DETECTED	415.5808 m/z @45.89 [151020OFc1_NvH-0949-CRLM-26.raw]	415.5807800292969	45.8942587026667	1.9655023848	98.9015497970667	96.9360474122667	1271465.125	1.3834305122533417E8	3	7665	0.1570483101028728	0.5369738860406861	0.10676305707324243	415.57080078125	415.590576171875
725	415.66619873046875	23.4069970776					1	DETECTED	415.6662 m/z @23.41 [151020OFc1_NvH-0949-CRLM-26.raw]	415.66619873046875	23.4069970776	9.51833613866667	87.9956212738667	78.47728513520003	147095.046875	9.766985977297872E7	0	7665	0.03241072206239082	2.825228633640588	5.312536921262965	415.65625	415.67352294921875
726	415.6839294433594	24.2634767362667					1	DETECTED	415.6839 m/z @24.26 [151020OFc1_NvH-0949-CRLM-26.raw]	415.6839294433594	24.2634767362667	3.6745518	95.8126608765333	92.1381090765333	175186.203125	8.453637307092401E7	2	7665	0.1590007081522984	14.829095619126546	0.09672786572184773	415.674560546875	415.6938171386719
727	415.6973571777344	37.4220778490667					1	DETECTED	415.6974 m/z @37.42 [151020OFc1_NvH-0949-CRLM-26.raw]	415.6973571777344	37.4220778490667	3.40690094906667	70.3624069032	66.95550595413333	90462.9296875	7.348243076371884E7	0	7665	0.2972134087980649	1.0556350456860812	1.2598019233922597	415.69403076171875	415.7001647949219
728	415.7103271484375	20.8302409744					1	DETECTED	415.7103 m/z @20.83 [151020OFc1_NvH-0949-CRLM-26.raw]	415.7103271484375	20.8302409744	1.87991412826667	98.5482582373333	96.66834410906662	2056451.125	1.4573890658974198E8	0	7665	0.37571102129167855	4.28823255486372	23.906087888588637	415.7004089355469	415.72027587890625
729	415.7209777832031	14.5498874216					1	DETECTED	415.7210 m/z @14.55 [151020OFc1_NvH-0949-CRLM-26.raw]	415.7209777832031	14.5498874216	3.2283427152	83.399638216	80.1712955008	195673.359375	9.283158636052811E7	0	7665	0.23066486057936864	0.7549112186333465	0.8971568019289486	415.7203674316406	415.7243957519531
730	415.7344055175781	21.6361175312					1	DETECTED	415.7344 m/z @21.64 [151020OFc1_NvH-0949-CRLM-26.raw]	415.7344055175781	21.6361175312	3.85824366133333	99.8750911045333	96.01684744319996	1500660.0	1.5877420440162152E8	2	7665	0.2478684961509714	1.1443331007265087	5.353144505405149	415.72442626953125	415.744384765625
731	415.752685546875	32.9280033298667					1	DETECTED	415.7527 m/z @32.93 [151020OFc1_NvH-0949-CRLM-26.raw]	415.752685546875	32.9280033298667	5.08215694666667	90.4954442528	85.41328730613333	1247427.625	1.1645323018700464E8	2	7665	0.19496455815818337	0.5307733729483481	5.717955771363674	415.74444580078125	415.76007080078125
732	415.77008056640625	51.4185485816					1	DETECTED	415.7701 m/z @51.42 [151020OFc1_NvH-0949-CRLM-26.raw]	415.77008056640625	51.4185485816	4.65031621866667	97.9857626389333	93.33544642026662	1722486.0	1.6162824987136593E8	2	7665	14.83438317250318	0.5069860112233809	0.038869580732245765	415.7601013183594	415.7800598144531
733	415.7808837890625	14.6114826058667					1	DETECTED	415.7809 m/z @14.61 [151020OFc1_NvH-0949-CRLM-26.raw]	415.7808837890625	14.6114826058667	1.8374098528	92.2586809909333	90.4212711381333	89750.9375	8.187442667416464E7	0	7665	0.11788480902947818	8.656595438832458	0.03851055058908076	415.7801208496094	415.7906188964844
734	415.83624267578125	34.6538822645333					1	DETECTED	415.8362 m/z @34.65 [151020OFc1_NvH-0949-CRLM-26.raw]	415.83624267578125	34.6538822645333	0.3210292128	99.6555750213333	99.3345458085333	28017.447265625	8.868805044072002E7	0	7665	98.94479571223033	1.4648648212062563	1.9280839941528694	415.8355712890625	415.8414306640625
735	415.8514404296875	26.0869726122667					1	DETECTED	415.8514 m/z @26.09 [151020OFc1_NvH-0949-CRLM-26.raw]	415.8514404296875	26.0869726122667	0.553853057866667	99.9761023592	99.42224930133334	81925.265625	9.031933524735852E7	0	7665	10.880293178940152	2.3552024708841044	6.126457595576616	415.8417053222656	415.86138916015625
736	415.8647155761719	18.5208549162667					1	DETECTED	415.8647 m/z @18.52 [151020OFc1_NvH-0949-CRLM-26.raw]	415.8647155761719	18.5208549162667	0.017367972	99.4638229813333	99.44645500933329	67764.265625	8.645437602554865E7	0	7665	2.633734241397004	2.8188316954366277	16.28192488235152	415.8614807128906	415.86669921875
737	415.876708984375	9.06343948533333					1	DETECTED	415.8767 m/z @9.06 [151020OFc1_NvH-0949-CRLM-26.raw]	415.876708984375	9.06343948533333	0.00559876933333333	99.9860770149333	99.98047824559997	432695.1875	1.0315984240023924E8	0	7665	0.26939595845145625	18.98984816503076	65.63004852674139	415.8667297363281	415.8866882324219
738	415.8958740234375	47.6502301738667					1	DETECTED	415.8959 m/z @47.65 [151020OFc1_NvH-0949-CRLM-26.raw]	415.8958740234375	47.6502301738667	0.0640004722666667	99.4537523821333	99.38975190986663	340421.59375	1.0662344693291084E8	3	7665	72.629955507055	1.430738760127144	4.5494297743860965	415.88671875	415.8958740234375
739	415.9059143066406	32.0603942506667					1	DETECTED	415.9059 m/z @32.06 [151020OFc1_NvH-0949-CRLM-26.raw]	415.9059143066406	32.0603942506667	0.134131246133333	99.9659316309333	99.83180038479996	1196231.625	1.4916007985229805E8	3	7665	6.698839949597932	0.5364643533712714	1.7993188504776063	415.89593505859375	415.9158630371094
740	415.9159240722656	46.0769063					1	DETECTED	415.9159 m/z @46.08 [151020OFc1_NvH-0949-CRLM-26.raw]	415.9159240722656	46.0769063	0.0406608605333333	99.814962552	99.77430169146666	125465.328125	9.193676047373524E7	0	7665	16.852053551234654	1.4495913732222627	0.42984916364976683	415.9159240722656	415.9258117675781
741	415.93182373046875	30.4906059261333					1	DETECTED	415.9318 m/z @30.49 [151020OFc1_NvH-0949-CRLM-26.raw]	415.93182373046875	30.4906059261333	0.00559876933333333	99.9860770149333	99.98047824559997	89090.7890625	9.09782796308761E7	0	7665	0.06447782446642591	2.177569639213169	3.376486878572973	415.9266662597656	415.9416198730469
742	415.9454040527344	27.7231621648					1	DETECTED	415.9454 m/z @27.72 [151020OFc1_NvH-0949-CRLM-26.raw]	415.9454040527344	27.7231621648	0.0292116362666667	99.9557444074667	99.92653277120003	39580.35546875	8.742503092750822E7	0	7665	51.81431526055239	2.039564210746166	4.011502184931905	415.94189453125	415.9505310058594
743	415.9605407714844	20.8004848648					1	DETECTED	415.9605 m/z @20.80 [151020OFc1_NvH-0949-CRLM-26.raw]	415.9605407714844	20.8004848648	0.00559876933333333	99.5951793562667	99.58958058693337	1196537.0	1.1487150565191548E8	0	7665	0.22145353558657277	0.7490732124160304	0.7618289249017428	415.9505615234375	415.970458984375
744	415.9725646972656	38.9193603370667					1	DETECTED	415.9726 m/z @38.92 [151020OFc1_NvH-0949-CRLM-26.raw]	415.9725646972656	38.9193603370667	0.0406608605333333	99.9860770149333	99.94541615439996	284206.15625	1.0044445219215071E8	4	7665	0.7418590942598939	1.5141814764194008	2.0768146876787945	415.9707336425781	415.9825439453125
745	415.9905090332031	42.4653783234667					1	DETECTED	415.9905 m/z @42.47 [151020OFc1_NvH-0949-CRLM-26.raw]	415.9905090332031	42.4653783234667	0.0292116362666667	99.9963269437333	99.96711530746663	51498.19140625	9.243331812388869E7	0	7665	52.218592563386004	1.1265950399028617	1.4009831694711885	415.9825744628906	416.00048828125
746	416.01422119140625	82.1526942093333					1	DETECTED	416.0142 m/z @82.15 [151020OFc1_NvH-0949-CRLM-26.raw]	416.01422119140625	82.1526942093333	0.00559876933333333	99.93547142	99.92987265066667	897600.8125	2.0292340741836444E8	0	7665	4.337375421383655	1.7161643586763666	0.9705490518686015	416.0042724609375	416.0242004394531
747	416.03424072265625	69.7486072482667					1	DETECTED	416.0342 m/z @69.75 [151020OFc1_NvH-0949-CRLM-26.raw]	416.03424072265625	69.7486072482667	0.0406608605333333	99.93547142	99.89481055946666	61827.6640625	9.184091204839852E7	0	7665	0.56825117339217	0.7139568940680322	0.45480897755180416	416.0242614746094	416.0442199707031
748	416.0688781738281	64.5761973778667					1	DETECTED	416.0689 m/z @64.58 [151020OFc1_NvH-0949-CRLM-26.raw]	416.0688781738281	64.5761973778667	0.0406608605333333	99.7249550362667	99.68429417573337	58897.5234375	9.040969384180467E7	0	7665	0.4098915403130263	0.7319137466274628	0.4651540538162222	416.05889892578125	416.0745544433594
749	416.0846862792969	90.0073102754667					1	DETECTED	416.0847 m/z @90.01 [151020OFc1_NvH-0949-CRLM-26.raw]	416.0846862792969	90.0073102754667	1.50194040986667	99.9963269437333	98.49438653386662	105235.75	9.98603986270334E7	0	7665	0.0654484785602989	0.5329256378159026	0.04950243952247597	416.0760498046875	416.0945739746094
750	416.1554260253906	91.2932292136					1	DETECTED	416.1554 m/z @91.29 [151020OFc1_NvH-0949-CRLM-26.raw]	416.1554260253906	91.2932292136	1.46956825946667	96.9373581429333	95.46778988346664	112116.7109375	8.620228046455224E7	0	7665	0.08301413308784333	0.5314178294971487	3.154541787180966	416.1455078125	416.1652526855469
751	416.1922607421875	91.9146721237333					1	DETECTED	416.1923 m/z @91.91 [151020OFc1_NvH-0949-CRLM-26.raw]	416.1922607421875	91.9146721237333	0.5074808744	99.8251205096	99.3176396352	253776.03125	1.010796581656127E8	2	7665	0.0906414150409347	0.5008763314467721	0.3137869482943494	416.18231201171875	416.2015686035156
752	416.2115783691406	17.5573969837333					1	DETECTED	416.2116 m/z @17.56 [151020OFc1_NvH-0949-CRLM-26.raw]	416.2115783691406	17.5573969837333	3.00206559813333	98.801136584	95.79907098586668	771616.8125	1.2471365571574965E8	3	7665	0.1925857433245568	1.365880129058888	1.1537920163565265	416.20159912109375	416.2215576171875
753	416.2320251464844	20.050091816					1	DETECTED	416.2320 m/z @20.05 [151020OFc1_NvH-0949-CRLM-26.raw]	416.2320251464844	20.050091816	1.00465907013333	99.7949878986667	98.79032882853338	1198200.5	1.8863328448558077E8	2	7665	13.460872294227077	8.859691733638126	8.18502401224486	416.2220458984375	416.2414855957031
754	416.2514953613281	30.3918903552					1	DETECTED	416.2515 m/z @30.39 [151020OFc1_NvH-0949-CRLM-26.raw]	416.2514953613281	30.3918903552	1.86912248106667	97.7827005341333	95.91357805306663	6.448992E7	1.346595177082484E9	2	7665	0.05619948313912815	15.740229843722334	1.0823021880267771	416.24151611328125	416.261474609375
755	416.2725524902344	27.0343306354667					1	DETECTED	416.2726 m/z @27.03 [151020OFc1_NvH-0949-CRLM-26.raw]	416.2725524902344	27.0343306354667	5.9495224632	98.0572911181333	92.10776865493331	534385.1875	1.2431798034765539E8	3	7665	24.614441909742208	4.017053517692185	8.706864798486576	416.2625732421875	416.2823486328125
756	416.28656005859375	46.3006266397333					1	DETECTED	416.2866 m/z @46.30 [151020OFc1_NvH-0949-CRLM-26.raw]	416.28656005859375	46.3006266397333	6.71340751626667	95.8662203944	89.15281287813333	142128.328125	8.412719722096114E7	0	7665	0.0525625851776752	1.1260302548668424	3.0076325538653856	416.2826843261719	416.2889709472656
757	416.2997741699219	89.7998571669333					1	DETECTED	416.2998 m/z @89.80 [151020OFc1_NvH-0949-CRLM-26.raw]	416.2997741699219	89.7998571669333	1.75420015866667	97.5145532501333	95.76035309146664	1163466.25	1.0239208212329687E8	0	7665	1.603202719384086	0.9354070746498742	0.46827021638657157	416.290283203125	416.3086242675781
758	416.3370361328125	91.3545886144					1	DETECTED	416.3370 m/z @91.35 [151020OFc1_NvH-0949-CRLM-26.raw]	416.3370361328125	91.3545886144	18.1399446557333	97.70195336	79.5620087042667	67410.671875	1.0681752772574453E8	0	7665	0.20145009284179594	0.5433476446951201	1.4789027712062643	416.3299865722656	416.34600830078125
759	416.3733215332031	90.6800092978667					1	DETECTED	416.3733 m/z @90.68 [151020OFc1_NvH-0949-CRLM-26.raw]	416.3733215332031	90.6800092978667	0.0990547032	99.9963269437333	99.8972722405333	119805.421875	9.14120098313654E7	0	7665	0.9179054092651739	0.5064380275807057	0.01650475294087127	416.3634338378906	416.383056640625
760	416.4490661621094	17.3679371325333					1	DETECTED	416.4491 m/z @17.37 [151020OFc1_NvH-0949-CRLM-26.raw]	416.4490661621094	17.3679371325333	5.77753693093333	99.0919977170667	93.31446078613337	101409.640625	9.619378041504094E7	0	7665	0.12171437382964001	4.47332641246694	11.681563310375552	416.4391784667969	416.4504089355469
761	416.46044921875	20.7501298504					1	DETECTED	416.4604 m/z @20.75 [151020OFc1_NvH-0949-CRLM-26.raw]	416.46044921875	20.7501298504	0.7071623392	95.2726586154667	94.5654962762667	142872.921875	8.92340921024577E7	4	7665	7.5558340012006475	6.852882869698742	0.8754234028338239	416.45074462890625	416.4704284667969
762	416.4757995605469	25.1482671541333					1	DETECTED	416.4758 m/z @25.15 [151020OFc1_NvH-0949-CRLM-26.raw]	416.4757995605469	25.1482671541333	3.88808490133333	96.0686618605333	92.18057695919997	124026.8203125	9.58003609343474E7	0	7665	26.297561896189045	2.1679159628807922	0.9072536317845914	416.4704895019531	416.4823913574219
763	416.4927978515625	44.0467005797333					1	DETECTED	416.4928 m/z @44.05 [151020OFc1_NvH-0949-CRLM-26.raw]	416.4927978515625	44.0467005797333	3.46579184	97.6507937408	94.1850019008	806679.1875	1.1419207310395205E8	0	7665	0.09844962862658235	19.47114822400017	0.1186225825970599	416.4828186035156	416.5026550292969
764	416.5228271484375	24.0840874797333					1	DETECTED	416.5228 m/z @24.08 [151020OFc1_NvH-0949-CRLM-26.raw]	416.5228271484375	24.0840874797333	1.54908634453333	92.884535908	91.33544956346667	117535.15625	9.903958701127578E7	0	7665	8.193978008749138	3.443566140480915	0.38316967066298646	416.512939453125	416.5289611816406
765	416.5389709472656	31.6086851874667					1	DETECTED	416.5390 m/z @31.61 [151020OFc1_NvH-0949-CRLM-26.raw]	416.5389709472656	31.6086851874667	1.77486881946667	98.8410470117333	97.06617819226662	2265828.0	1.1912146285998559E8	3	7665	0.3162675539409463	0.5097624539661039	0.044188509547060446	416.529052734375	416.5489196777344
766	416.5502014160156	20.5919707976					1	DETECTED	416.5502 m/z @20.59 [151020OFc1_NvH-0949-CRLM-26.raw]	416.5502014160156	20.5919707976	4.41112706613333	53.0977397856	48.686612719466666	88804.96875	6.4023723165594906E7	0	7665	6.434454431580086	1.83841805591802	0.05302721373031343	416.5490417480469	416.5526123046875
767	416.5626525878906	25.3334771762667					1	DETECTED	416.5627 m/z @25.33 [151020OFc1_NvH-0949-CRLM-26.raw]	416.5626525878906	25.3334771762667	3.5253371736	99.7647942074667	96.2394570338667	1293348.875	1.3180034341450483E8	3	7665	1.503058878504259	0.7725097032783819	1.188128327735106	416.5527038574219	416.5723876953125
768	416.5749206542969	32.0603942506667					1	DETECTED	416.5749 m/z @32.06 [151020OFc1_NvH-0949-CRLM-26.raw]	416.5749206542969	32.0603942506667	3.91658273813333	99.2611833698667	95.34460063173337	421212.59375	9.691301750831512E7	3	7665	11.013797153668008	0.958783957610721	0.005612285389047882	416.5727844238281	416.5846862792969
769	416.59814453125	54.5288136197333					1	DETECTED	416.5981 m/z @54.53 [151020OFc1_NvH-0949-CRLM-26.raw]	416.59814453125	54.5288136197333	3.26806455786667	98.6493008576	95.38123629973333	141598.5	9.725439902675453E7	0	7665	0.15971859714258585	1.0518994012037524	1.1041054537860973	416.5882873535156	416.6080017089844
770	416.68756103515625	65.1522284146667					1	DETECTED	416.6876 m/z @65.15 [151020OFc1_NvH-0949-CRLM-26.raw]	416.68756103515625	65.1522284146667	0.7071623392	98.7102440074667	98.0030816682667	185905.1875	9.830971649956617E7	0	7665	0.1647526318472785	0.8497057015433773	0.004817984542608931	416.6776123046875	416.6975402832031
771	416.7076721191406	49.9157320354667					1	DETECTED	416.7077 m/z @49.92 [151020OFc1_NvH-0949-CRLM-26.raw]	416.7076721191406	49.9157320354667	2.51986326746667	95.612983448	93.09312018053332	467767.65625	1.0076927083671358E8	2	7665	0.24833786767390365	0.7497244237569792	0.013554840033146746	416.6977233886719	416.7176208496094
772	416.7237243652344	21.2138450592					1	DETECTED	416.7237 m/z @21.21 [151020OFc1_NvH-0949-CRLM-26.raw]	416.7237243652344	21.2138450592	3.0329963208	92.2473640506667	89.21436772986671	284747.3125	1.0013262877192535E8	0	7665	6.549096122223649	2.423081372282238	4.0408762744312385	416.71771240234375	416.7237854003906
773	416.7337951660156	20.050091816					1	DETECTED	416.7338 m/z @20.05 [151020OFc1_NvH-0949-CRLM-26.raw]	416.7337951660156	20.050091816	3.82019245333333	94.7179611253333	90.89776867199997	444382.125	1.1542762379868902E8	2	7665	1.4051168987254883	2.4090408055768013	10.82625488589758	416.72381591796875	416.74090576171875
774	416.7509460449219	30.3918903552					1	DETECTED	416.7509 m/z @30.39 [151020OFc1_NvH-0949-CRLM-26.raw]	416.7509460449219	30.3918903552	3.70450199066667	98.0572911181333	94.35278912746664	2.8971392E7	6.629603313042376E8	2	7665	0.05886979687639382	2.751665213867166	0.15043854185006958	416.7409973144531	416.7608642578125
775	416.7735595703125	27.0212749856					1	DETECTED	416.7736 m/z @27.02 [151020OFc1_NvH-0949-CRLM-26.raw]	416.7735595703125	27.0212749856	1.04925582986667	98.5584582106667	97.50920238080003	148783.25	9.538607547223723E7	0	7665	0.10660473798495218	2.4795451871004643	2.653628629928797	416.76361083984375	416.7830505371094
776	416.8074645996094	31.1241931776					1	DETECTED	416.8075 m/z @31.12 [151020OFc1_NvH-0949-CRLM-26.raw]	416.8074645996094	31.1241931776	2.43615969573333	99.7051202693333	97.26896057359998	89342.6484375	1.0296757851632747E8	0	7665	90.4795742918362	1.9661448320780803	3.1093812119773356	416.7976379394531	416.8172607421875
777	416.8569641113281	20.26009946					1	DETECTED	416.8570 m/z @20.26 [151020OFc1_NvH-0949-CRLM-26.raw]	416.8569641113281	20.26009946	0.0872444653333333	99.9761023592	99.88885789386667	100578.1640625	8.587460398447175E7	0	7665	6.3245724477735195	4.098848511770258	1.5041380158572897	416.84698486328125	416.8631286621094
778	416.8731689453125	31.6086851874667					1	DETECTED	416.8732 m/z @31.61 [151020OFc1_NvH-0949-CRLM-26.raw]	416.8731689453125	31.6086851874667	0.00559876933333333	99.9860770149333	99.98047824559997	1609601.875	1.2473402281736763E8	3	7665	0.11950165754484843	0.5058013234805291	0.19442568785916098	416.8633728027344	416.8831481933594
779	416.886962890625	21.0742863688					1	DETECTED	416.8870 m/z @21.07 [151020OFc1_NvH-0949-CRLM-26.raw]	416.886962890625	21.0742863688	0.017367972	96.2599719949333	96.24260402293329	124941.0	8.337427659562413E7	0	7665	75.24192880871777	3.20823415979477	563.9855001993021	416.8831787109375	416.8872985839844
780	416.8973083496094	25.4230115952					1	DETECTED	416.8973 m/z @25.42 [151020OFc1_NvH-0949-CRLM-26.raw]	416.8973083496094	25.4230115952	0.00559876933333333	99.9659316309333	99.96033286159997	677265.4375	1.4869923884577596E8	3	7665	0.17663635943764788	0.5246796663909613	0.24144460698847814	416.88739013671875	416.9072570800781
781	416.915771484375	42.885619564					1	DETECTED	416.9158 m/z @42.89 [151020OFc1_NvH-0949-CRLM-26.raw]	416.915771484375	42.885619564	0.00559876933333333	99.945606708	99.94000793866667	255963.09375	9.525581899699579E7	3	7665	3.665637482337864	0.5820725242406103	0.5773647873131134	416.9073181152344	416.9248962402344
782	416.93804931640625	65.1793697176					1	DETECTED	416.9380 m/z @65.18 [151020OFc1_NvH-0949-CRLM-26.raw]	416.93804931640625	65.1793697176	0.3442076128	99.9963269437333	99.65211933093329	197736.125	1.2885399673812783E8	0	7665	0.07645746354300798	0.8057206725753345	0.5429001442157958	416.9281311035156	416.9480285644531
783	416.9499816894531	17.3679371325333					1	DETECTED	416.9500 m/z @17.37 [151020OFc1_NvH-0949-CRLM-26.raw]	416.9499816894531	17.3679371325333	0.0523024786666667	99.9761023592	99.92379988053334	29686.2734375	7.656883064056732E7	0	7665	98.18099206399373	3.157997536092207	5.3206158044852	416.9480895996094	416.9503479003906
784	416.9603576660156	42.5980228824					1	DETECTED	416.9604 m/z @42.60 [151020OFc1_NvH-0949-CRLM-26.raw]	416.9603576660156	42.5980228824	0.017367972	99.9252798554667	99.9079118834667	189393.984375	8.980340312821452E7	0	7665	18.457905554811457	1.3874587019936613	5.660773877307478E-4	416.9504089355469	416.9703369140625
785	416.9804992675781	38.37418986					1	DETECTED	416.9805 m/z @38.37 [151020OFc1_NvH-0949-CRLM-26.raw]	416.9804992675781	38.37418986	2.263236908	99.9051780064	97.64194109840001	135074.78125	1.0328368689657782E8	0	7665	17.516005473433985	1.6490793777120403	0.3515132972244263	416.97052001953125	416.9842834472656
786	416.9943542480469	44.0705330874667					1	DETECTED	416.9944 m/z @44.07 [151020OFc1_NvH-0949-CRLM-26.raw]	416.9943542480469	44.0705330874667	0.00559876933333333	99.9557444074667	99.95014563813336	170380.984375	8.95522035771981E7	0	7665	10.155157575408097	1.3734969217970314	0.11461635242711296	416.98443603515625	417.0039978027344
787	417.02630615234375	69.9175265096					1	DETECTED	417.0263 m/z @69.92 [151020OFc1_NvH-0949-CRLM-26.raw]	417.02630615234375	69.9175265096	0.00559876933333333	99.9659316309333	99.96033286159997	92382.140625	1.0113838933996065E8	0	7665	13.036369315385897	0.6831742415865664	0.2056495472304068	417.016357421875	417.03619384765625
788	417.0534973144531	25.6981917026667					1	DETECTED	417.0535 m/z @25.70 [151020OFc1_NvH-0949-CRLM-26.raw]	417.0534973144531	25.6981917026667	0.00559876933333333	99.9051780064	99.89957923706667	31227.06640625	8.974021588048624E7	0	7665	90.57174589555827	1.8776292531456957	2.774614051057859	417.05340576171875	417.0634765625
789	417.06427001953125	55.6953730349333					1	DETECTED	417.0643 m/z @55.70 [151020OFc1_NvH-0949-CRLM-26.raw]	417.06427001953125	55.6953730349333	9.33151536266667	99.9963269437333	90.66481158106663	22015.556640625	7.958844518843983E7	0	7665	85.77652978746087	0.9752573655000729	0.8400536710351487	417.06353759765625	417.06494140625
790	417.0874328613281	89.9783564784					1	DETECTED	417.0874 m/z @89.98 [151020OFc1_NvH-0949-CRLM-26.raw]	417.0874328613281	89.9783564784	0.134131246133333	99.8251205096	99.69098926346666	54965.421875	8.825389488394558E7	0	7665	95.19863107239276	0.5255517967047284	0.058475014264805315	417.0780334472656	417.097412109375
791	417.19378662109375	15.5868712994667					1	DETECTED	417.1938 m/z @15.59 [151020OFc1_NvH-0949-CRLM-26.raw]	417.19378662109375	15.5868712994667	3.39725558666667	95.1334520693333	91.73619648266663	91106.8515625	9.367939211864996E7	0	7665	17.013306997129202	0.6608595241448472	0.3891748188364954	417.18768310546875	417.1970520019531
792	417.2070617675781	31.6086851874667					1	DETECTED	417.2071 m/z @31.61 [151020OFc1_NvH-0949-CRLM-26.raw]	417.2070617675781	31.6086851874667	1.75420015866667	99.4234441296	97.66924397093334	516475.9375	1.2956388764351681E8	3	7665	20.87971180522465	4.09058453694366	7.816533810386324	417.19708251953125	417.2118225097656
793	417.2218322753906	16.4349206656					1	DETECTED	417.2218 m/z @16.43 [151020OFc1_NvH-0949-CRLM-26.raw]	417.2218322753906	16.4349206656	3.65314837226667	98.9317456933333	95.27859732106663	649095.1875	1.2126795374922603E8	3	7665	0.23236985618686035	2.857003570040348	23.36304945068381	417.21185302734375	417.2246398925781
794	417.2346496582031	31.3075381826667					1	DETECTED	417.2346 m/z @31.31 [151020OFc1_NvH-0949-CRLM-26.raw]	417.2346496582031	31.3075381826667	2.90053563546667	97.8027771634667	94.90224152800003	3258350.75	1.689945359326492E8	2	7665	8.347290487752534	0.5084132145020648	2.340564404238609	417.22467041015625	417.2418212890625
795	417.2518310546875	30.3918903552					1	DETECTED	417.2518 m/z @30.39 [151020OFc1_NvH-0949-CRLM-26.raw]	417.2518310546875	30.3918903552	0.6480944648	99.6153271712	98.9672327064	7138717.0	2.5721914634938926E8	3	7665	0.27886930662596043	2.7343675273262176	0.14644531174515324	417.2418518066406	417.2616882324219
796	417.2661437988281	39.1580014453333					1	DETECTED	417.2661 m/z @39.16 [151020OFc1_NvH-0949-CRLM-26.raw]	417.2661437988281	39.1580014453333	3.43653844613333	98.6187323117333	95.18219386559997	1006377.8125	1.0436376500903182E8	0	7665	0.04139555012011442	134.4267115112663	1.2171444918967296	417.2619323730469	417.27606201171875
797	417.2789611816406	57.1012402077333					1	DETECTED	417.2790 m/z @57.10 [151020OFc1_NvH-0949-CRLM-26.raw]	417.2789611816406	57.1012402077333	4.91643999866667	98.7001922266667	93.78375222800003	46569.671875	9.615475796706949E7	0	7665	0.10801562533604425	0.8985734529238071	0.7971469058476144	417.27642822265625	417.2884216308594
798	417.3034973144531	89.7998571669333					1	DETECTED	417.3035 m/z @89.80 [151020OFc1_NvH-0949-CRLM-26.raw]	417.3034973144531	89.7998571669333	0.00559876933333333	99.8352974237333	99.82969865439996	188590.390625	8.44761582770674E7	0	7665	1.6340381477685213	1.1345895477838257	0.823434055442957	417.2961120605469	417.3134460449219
799	417.3211975097656	90.6800092978667					1	DETECTED	417.3212 m/z @90.68 [151020OFc1_NvH-0949-CRLM-26.raw]	417.3211975097656	90.6800092978667	73.4245886178667	93.7548986221333	20.330310004266593	90365.2890625	2.322318444215252E7	0	7665	18.34017993421628	0.5890992280423091	0.06983752088433011	417.3203125	417.33074951171875
800	417.4389343261719	65.1408448170667					1	DETECTED	417.4389 m/z @65.14 [151020OFc1_NvH-0949-CRLM-26.raw]	417.4389343261719	65.1408448170667	4.35222367893333	95.4836122946667	91.13138861573337	57207.09765625	9.124815570049807E7	0	7665	81.07845554121361	0.7495760465486662	0.5963153287630617	417.428955078125	417.4465026855469
801	417.45721435546875	10.726476612					1	DETECTED	417.4572 m/z @10.73 [151020OFc1_NvH-0949-CRLM-26.raw]	417.45721435546875	10.726476612	1.785143636	96.6136761133333	94.8285324773333	205213.34375	9.640147141202226E7	0	7665	0.18144544735048562	1.9641651740425423	25.86968705413703	417.447265625	417.4579162597656
802	417.46795654296875	11.1893129453333					1	DETECTED	417.4680 m/z @11.19 [151020OFc1_NvH-0949-CRLM-26.raw]	417.46795654296875	11.1893129453333	3.13720637626667	97.4839165648	94.34671018853332	891029.125	1.0486557200631641E8	0	7665	0.20194938694035436	2.7461927265710573	0.6607290193665757	417.4580078125	417.4779357910156
803	417.4789733886719	37.4676745562667					1	DETECTED	417.4790 m/z @37.47 [151020OFc1_NvH-0949-CRLM-26.raw]	417.4789733886719	37.4676745562667	3.2983834584	94.8797418938667	91.5813584354667	237478.484375	1.0766750922103779E8	4	7665	0.07720927870717276	3.4628540797078466	2.0286853268666074	417.4779968261719	417.4889221191406
804	417.53204345703125	16.7895929906667					1	DETECTED	417.5320 m/z @16.79 [151020OFc1_NvH-0949-CRLM-26.raw]	417.53204345703125	16.7895929906667	3.4266196472	96.1191322117333	92.6925125645333	93233.6328125	9.274836491887252E7	3	7665	1.19918079071185	3.5778388985502185	0.014032338396497191	417.5220642089844	417.5339050292969
805	417.5439147949219	14.2220184408					1	DETECTED	417.5439 m/z @14.22 [151020OFc1_NvH-0949-CRLM-26.raw]	417.5439147949219	14.2220184408	4.88587803173333	86.6582549901333	81.77237695839997	206679.90625	1.073488829176619E8	0	7665	0.06515693870444395	0.585485693705521	0.5924338807901388	417.53399658203125	417.54443359375
806	417.5544738769531	12.2605799616					1	DETECTED	417.5545 m/z @12.26 [151020OFc1_NvH-0949-CRLM-26.raw]	417.5544738769531	12.2605799616	3.95640130266667	86.0330662085333	82.07666490586664	393171.96875	9.912654575803067E7	6	7665	0.08655120152237217	1.7976242891405891	1.449495166997967	417.5445251464844	417.558837890625
807	417.56884765625	31.2912031512					1	DETECTED	417.5688 m/z @31.29 [151020OFc1_NvH-0949-CRLM-26.raw]	417.56884765625	31.2912031512	3.7913925176	95.1631262554667	91.37173373786669	2498683.0	1.3605210240148833E8	3	7665	0.039595793761524334	0.750493232451692	0.220372608373322	417.5589294433594	417.5788269042969
808	417.5815124511719	38.9193603370667					1	DETECTED	417.5815 m/z @38.92 [151020OFc1_NvH-0949-CRLM-26.raw]	417.5815124511719	38.9193603370667	4.43079132693333	94.3044881373333	89.87369681039996	185820.375	9.869518787034348E7	0	7665	0.21068974474871283	1.3037744169131835	0.015389501209620467	417.57891845703125	417.59100341796875
809	417.5992126464844	29.8102180656					1	DETECTED	417.5992 m/z @29.81 [151020OFc1_NvH-0949-CRLM-26.raw]	417.5992126464844	29.8102180656	3.09607958826667	93.1309308178667	90.03485122960002	171307.5	1.2382555716350862E8	0	7665	13.026427029937885	1.6851535621482545	1.81016292837707	417.5915222167969	417.6086730957031
810	417.6137390136719	24.9157818304					1	DETECTED	417.6137 m/z @24.92 [151020OFc1_NvH-0949-CRLM-26.raw]	417.6137390136719	24.9157818304	2.21014990186667	74.1424593421333	71.93230944026662	44878.515625	8.396155530687556E7	0	7665	65.56468637212511	1.584019102984576	2.9977301349370142	417.6095275878906	417.61480712890625
811	417.69244384765625	41.4953000890667					1	DETECTED	417.6924 m/z @41.50 [151020OFc1_NvH-0949-CRLM-26.raw]	417.69244384765625	41.4953000890667	4.6598199032	97.0682044330667	92.4083845298667	86988.7109375	9.816028111961442E7	0	7665	17.42563483058007	1.2543393497734638	2.054890342736003	417.6827697753906	417.6933898925781
812	417.7033996582031	20.7056882533333					1	DETECTED	417.7034 m/z @20.71 [151020OFc1_NvH-0949-CRLM-26.raw]	417.7033996582031	20.7056882533333	1.77486881946667	89.6400421424	87.86517332293333	265085.53125	1.0703860066463889E8	2	7665	17.941734948845863	3.074628196320927	0.8464143560513332	417.6935119628906	417.70867919921875
813	417.71875	11.1571360733333					1	DETECTED	417.7188 m/z @11.16 [151020OFc1_NvH-0949-CRLM-26.raw]	417.71875	11.1571360733333	4.21632543653333	98.5482582373333	94.33193280079998	764803.5625	1.433445089512997E8	2	7665	0.27836392277020217	6.679561398166115	39.16662983865514	417.7087707519531	417.7287292480469
814	417.7288818359375	23.5286377597333					1	DETECTED	417.7289 m/z @23.53 [151020OFc1_NvH-0949-CRLM-26.raw]	417.7288818359375	23.5286377597333	8.17466780426667	58.4507726490667	50.27610484480003	300753.28125	8.076487040629922E7	2	7665	0.26100950218266306	1.637234701859623	2.274469403719246	417.728759765625	417.7293701171875
815	417.73944091796875	35.7830312232					1	DETECTED	417.7394 m/z @35.78 [151020OFc1_NvH-0949-CRLM-26.raw]	417.73944091796875	35.7830312232	3.7335578408	98.2403117882667	94.50675394746669	2.9842602E7	6.414085610620311E8	2	7665	0.19954426609614018	1.8861294039091394	8.459909811106094	417.7294616699219	417.7493896484375
816	417.75335693359375	30.3918903552					1	DETECTED	417.7534 m/z @30.39 [151020OFc1_NvH-0949-CRLM-26.raw]	417.75335693359375	30.3918903552	0.3904449864	84.0968009786667	83.70635599226671	1138815.5	1.2149006516904676E8	2	7665	0.3100509114695065	2.824413609985754	0.13526518085267747	417.74945068359375	417.7633361816406
817	417.76812744140625	39.1580014453333					1	DETECTED	417.7681 m/z @39.16 [151020OFc1_NvH-0949-CRLM-26.raw]	417.76812744140625	39.1580014453333	0.993357188533333	46.8823283450667	45.88897115653337	397523.96875	7.571406871918485E7	0	7665	0.08442164362428173	0.688257359494389	0.3744093542279601	417.7634582519531	417.7772216796875
818	417.8663330078125	29.2250599869333					1	DETECTED	417.8663 m/z @29.23 [151020OFc1_NvH-0949-CRLM-26.raw]	417.8663330078125	29.2250599869333	1.20432938746667	99.4537523821333	98.24942299466663	140530.734375	9.81381320713985E7	0	7665	106.5983109471411	2.3526340315326304	4.351214665544107	417.8563537597656	417.86651611328125
819	417.87652587890625	47.7193418826667					1	DETECTED	417.8765 m/z @47.72 [151020OFc1_NvH-0949-CRLM-26.raw]	417.87652587890625	47.7193418826667	0.00559876933333333	99.7152073370667	99.70960856773337	440867.90625	1.1610627991509068E8	3	7665	34.378329591066745	0.5085935321561775	0.004932950957284556	417.8665771484375	417.8865051269531
820	417.88800048828125	16.1391546296					1	DETECTED	417.8880 m/z @16.14 [151020OFc1_NvH-0949-CRLM-26.raw]	417.88800048828125	16.1391546296	0.00559876933333333	99.4836622162667	99.47806344693336	231416.921875	1.0394521881182489E8	3	7665	4.109000277518756	0.5710882826394582	1.316670993401683	417.88653564453125	417.89312744140625
821	417.90313720703125	31.2912031512					1	DETECTED	417.9031 m/z @31.29 [151020OFc1_NvH-0949-CRLM-26.raw]	417.90313720703125	31.2912031512	0.017367972	99.9252798554667	99.9079118834667	849951.875	1.3782197930569425E8	3	7665	6.855151792350135	0.6212938343158918	0.01463852944204105	417.8931579589844	417.9127197265625
822	417.9219055175781	89.9181135274667					1	DETECTED	417.9219 m/z @89.92 [151020OFc1_NvH-0949-CRLM-26.raw]	417.9219055175781	89.9181135274667	0.00559876933333333	99.9557444074667	99.95014563813336	68309.203125	1.032763251202408E8	0	7665	61.6866266432949	0.5394118403994278	0.08386065091428314	417.9134216308594	417.9317932128906
823	417.94488525390625	22.0393230533333					1	DETECTED	417.9449 m/z @22.04 [151020OFc1_NvH-0949-CRLM-26.raw]	417.94488525390625	22.0393230533333	0.017367972	99.7249550362667	99.7075870642667	33264.05078125	8.082555219708109E7	0	7665	91.24449880179577	2.290123817511747	3.5771731785255647	417.94482421875	417.94915771484375
824	417.959228515625	10.7739036178667					1	DETECTED	417.9592 m/z @10.77 [151020OFc1_NvH-0949-CRLM-26.raw]	417.959228515625	10.7739036178667	0.914212309066667	99.4936472170667	98.57943490800002	96880.859375	9.34274505645635E7	0	7665	0.20185757216676947	0.5024383738830653	0.02356198936949349	417.9492492675781	417.959228515625
825	417.96923828125	11.1475946968					1	DETECTED	417.9692 m/z @11.15 [151020OFc1_NvH-0949-CRLM-26.raw]	417.96923828125	11.1475946968	0.00559876933333333	99.945606708	99.94000793866667	449692.34375	1.1830900832313591E8	0	7665	0.18227950440841667	44.44118733786041	0.3213410320034984	417.95928955078125	417.9792175292969
826	417.9886779785156	44.2858479325333					1	DETECTED	417.9887 m/z @44.29 [151020OFc1_NvH-0949-CRLM-26.raw]	417.9886779785156	44.2858479325333	0.00559876933333333	99.9963269437333	99.99072817439996	137143.375	1.0007493828381887E8	0	7665	12.286606615272618	1.1332385389123436	1.2152154358500398	417.9792785644531	417.9983215332031
827	418.0105895996094	82.104654988					1	DETECTED	418.0106 m/z @82.10 [151020OFc1_NvH-0949-CRLM-26.raw]	418.0105895996094	82.104654988	0.332741726666667	96.5128982453333	96.18015651866664	201480.4375	1.2603997704018238E8	0	7665	4.8775366893342635	0.9252385785442219	0.6047717630645284	418.0006103515625	418.0204162597656
828	418.0303955078125	77.0727929402667					1	DETECTED	418.0304 m/z @77.07 [151020OFc1_NvH-0949-CRLM-26.raw]	418.0303955078125	77.0727929402667	2.28439084053333	97.9960333330667	95.71164249253337	84775.8515625	1.1065617343848546E8	0	7665	2.5623875106728207	0.6398829217189186	0.2562390630793885	418.0224609375	418.04010009765625
829	418.0479736328125	64.4126634514667					1	DETECTED	418.0480 m/z @64.41 [151020OFc1_NvH-0949-CRLM-26.raw]	418.0479736328125	64.4126634514667	0.169392793333333	99.3632804933333	99.19388769999998	80699.734375	9.786587145121245E7	0	7665	0.4435123399681373	0.7720177279567083	0.7037740452240262	418.0406188964844	418.0578918457031
830	418.06097412109375	50.3682957261333					1	DETECTED	418.0610 m/z @50.37 [151020OFc1_NvH-0949-CRLM-26.raw]	418.06097412109375	50.3682957261333	1.7956162984	94.7462788253333	92.9506625269333	35989.1796875	7.576700290240923E7	0	7665	91.32211562959232	0.9718001960347245	0.9529803621312937	418.0580749511719	418.0617370605469
831	418.08489990234375	62.5907674832					1	DETECTED	418.0849 m/z @62.59 [151020OFc1_NvH-0949-CRLM-26.raw]	418.08489990234375	62.5907674832	1.71150089653333	99.945606708	98.23410581146668	73765.7890625	1.075475600810747E8	0	7665	0.5541010713946406	0.7655746349997593	0.1518644394106773	418.0750427246094	418.0926513671875
832	418.13555908203125	90.350194012					1	DETECTED	418.1356 m/z @90.35 [151020OFc1_NvH-0949-CRLM-26.raw]	418.13555908203125	90.350194012	0.145964682133333	95.9168822626667	95.77091758053336	117013.21875	1.220984568472256E8	0	7665	8.93702566509549	1.861116454272118	0.029238424756053656	418.1294250488281	418.1441650390625
833	418.1714172363281	90.4316804296					1	DETECTED	418.1714 m/z @90.43 [151020OFc1_NvH-0949-CRLM-26.raw]	418.1714172363281	90.4316804296	6.57462966026667	92.0357330589333	85.46110339866664	87341.0546875	8.934092176568045E7	0	7665	0.12241370438428589	0.5095642084631953	0.011136839267679185	418.162353515625	418.181396484375
834	418.2049560546875	13.3752734242667					1	DETECTED	418.2050 m/z @13.38 [151020OFc1_NvH-0949-CRLM-26.raw]	418.2049560546875	13.3752734242667	3.30839364773333	94.9690556762667	91.66066202853338	279557.21875	1.0609325030454014E8	2	7665	0.07531632925816645	4.22437893079457	14.899219972050222	418.19525146484375	418.210693359375
835	418.220703125	29.5140776733333					1	DETECTED	418.2207 m/z @29.51 [151020OFc1_NvH-0949-CRLM-26.raw]	418.220703125	29.5140776733333	2.1784398816	99.5036827549333	97.3252428733333	2.7313472E7	5.98496092980447E8	2	7665	0.11457486658033389	1.6038036101977304	1.8657516659887852	418.2107238769531	418.2306823730469
836	418.2408142089844	35.7738235397333					1	DETECTED	418.2408 m/z @35.77 [151020OFc1_NvH-0949-CRLM-26.raw]	418.2408142089844	35.7738235397333	0.659912381333333	98.1587585946667	97.49884621333337	1.3914104E7	4.406973695009589E8	2	7665	0.20173490968510066	0.5466891770937268	2.7032938872033	418.2308349609375	418.250732421875
837	418.2584228515625	34.0104871573333					1	DETECTED	418.2584 m/z @34.01 [151020OFc1_NvH-0949-CRLM-26.raw]	418.2584228515625	34.0104871573333	3.21841965013333	95.8864366061333	92.66801695599997	408797.125	1.069947102711186E8	2	7665	0.15169283727984606	1.1237762002734022	0.35054422290212967	418.25091552734375	418.2684020996094
838	418.28009033203125	91.3729434501333					1	DETECTED	418.2801 m/z @91.37 [151020OFc1_NvH-0949-CRLM-26.raw]	418.28009033203125	91.3729434501333	0.659912381333333	92.3620313034667	91.70211892213337	139577.75	1.1561641596032853E8	0	7665	0.27209506383024973	0.502333106498234	0.010920894225572353	418.2745666503906	418.2810974121094
839	418.3154296875	89.8142128309333					1	DETECTED	418.3154 m/z @89.81 [151020OFc1_NvH-0949-CRLM-26.raw]	418.3154296875	89.8142128309333	0.0292116362666667	93.9556509912	93.92643935493334	207829.90625	8.059028719247036E7	0	7665	91.60793860322622	0.5101579013730169	0.022427734519562165	418.3066101074219	418.32391357421875
840	418.44598388671875	23.8928436808					1	DETECTED	418.4460 m/z @23.89 [151020OFc1_NvH-0949-CRLM-26.raw]	418.44598388671875	23.8928436808	3.49554592186667	95.59291702	92.09737109813334	171999.4375	9.75571363155469E7	0	7665	10.944530985609436	2.7794771026586194	0.054903715309638244	418.4360046386719	418.4558410644531
841	418.45904541015625	20.2244773610667					1	DETECTED	418.4590 m/z @20.22 [151020OFc1_NvH-0949-CRLM-26.raw]	418.45904541015625	20.2244773610667	3.88808490133333	94.4929050149333	90.60482011359997	97649.4140625	9.764485893821333E7	0	7665	89.08791435076303	3.1213372454778847	5.253762031247088	418.4562683105469	418.4619140625
842	418.4719543457031	41.6476905133333					1	DETECTED	418.4720 m/z @41.65 [151020OFc1_NvH-0949-CRLM-26.raw]	418.4719543457031	41.6476905133333	2.6237866016	98.1587585946667	95.53497199306669	316687.6875	1.0908506680697563E8	0	7665	31.155213540308413	0.6330987803824487	2.418535979350309	418.4620056152344	418.4815368652344
843	418.4841613769531	21.0631986322667					1	DETECTED	418.4842 m/z @21.06 [151020OFc1_NvH-0949-CRLM-26.raw]	418.4841613769531	21.0631986322667	3.6239174464	99.9252798554667	96.3013624090667	77147.109375	9.147029807552083E7	0	7665	17.1629323148811	2.8615061275078135	9.753360107429202E-4	418.482177734375	418.49395751953125
844	418.5096740722656	47.3638689837333					1	DETECTED	418.5097 m/z @47.36 [151020OFc1_NvH-0949-CRLM-26.raw]	418.5096740722656	47.3638689837333	3.1581103712	93.0888458645333	89.9307354933333	98017.1015625	9.854261162067439E7	0	7665	34.31612212476118	1.1193976006911373	1.2416030493842252	418.4999084472656	418.5196228027344
845	418.5340576171875	23.101358924					1	DETECTED	418.5341 m/z @23.10 [151020OFc1_NvH-0949-CRLM-26.raw]	418.5340576171875	23.101358924	3.70450199066667	90.1549925701333	86.45049057946663	48217.43359375	7.884242120060326E7	0	7665	17.219715209784432	2.459146857918073	3.9235247190224363	418.53314208984375	418.5355224609375
846	418.5455322265625	47.8011410853333					1	DETECTED	418.5455 m/z @47.80 [151020OFc1_NvH-0949-CRLM-26.raw]	418.5455322265625	47.8011410853333	4.8072003224	89.4499917578667	84.6427914354667	131997.5	9.820367771028084E7	0	7665	33.02213735010829	1.0586748311026768	0.0011992052655579516	418.53558349609375	418.5473937988281
847	418.5574035644531	34.2898024077333					1	DETECTED	418.5574 m/z @34.29 [151020OFc1_NvH-0949-CRLM-26.raw]	418.5574035644531	34.2898024077333	3.7913925176	95.046554624	91.2551621064	591757.6875	1.2585753525683294E8	3	7665	0.12240925247556333	0.5855631356167658	0.043089715406936624	418.54742431640625	418.5673828125
848	418.57135009765625	23.77916386					1	DETECTED	418.5714 m/z @23.78 [151020OFc1_NvH-0949-CRLM-26.raw]	418.57135009765625	23.77916386	3.63374663493333	88.2775181909333	84.64377155599998	298493.78125	1.0289674169961701E8	3	7665	6.213999114442437	0.7800410436153002	0.1709724841463286	418.5674133300781	418.5811462402344
849	418.5929870605469	34.0104871573333					1	DETECTED	418.5930 m/z @34.01 [151020OFc1_NvH-0949-CRLM-26.raw]	418.5929870605469	34.0104871573333	3.31827490106667	69.7915131344	66.47323823333333	273890.1875	8.291117165643176E7	3	7665	2.679504495169841	0.522765660574046	0.244780788962072	418.5833740234375	418.6024169921875
850	418.68768310546875	21.3749706146667					1	DETECTED	418.6877 m/z @21.37 [151020OFc1_NvH-0949-CRLM-26.raw]	418.68768310546875	21.3749706146667	1.81642293813333	99.0919977170667	97.27557477893338	85515.671875	9.243614702615839E7	0	7665	11.455834411506494	2.486779089831041	2.144916613802001	418.67791748046875	418.6920471191406
851	418.7020568847656	26.2078461072					1	DETECTED	418.7021 m/z @26.21 [151020OFc1_NvH-0949-CRLM-26.raw]	418.7020568847656	26.2078461072	3.51551434533333	97.5247970512	94.00928270586667	114651.6953125	1.0373861375141624E8	0	7665	11.18362566153355	2.1954184674722197	1.9959481132694399	418.69207763671875	418.7117614746094
852	418.7218322753906	29.5140776733333					1	DETECTED	418.7218 m/z @29.51 [151020OFc1_NvH-0949-CRLM-26.raw]	418.7218322753906	29.5140776733333	3.98524648373333	94.6244761976	90.63922971386667	1.2014064E7	3.1631605948655283E8	2	7665	0.2080472616180593	0.5341812260858088	0.02631553878284533	418.7119140625	418.7317810058594
853	418.7420959472656	35.7738235397333					1	DETECTED	418.7421 m/z @35.77 [151020OFc1_NvH-0949-CRLM-26.raw]	418.7420959472656	35.7738235397333	3.82992359813333	93.3832820573333	89.55335845919997	3846114.0	2.0754343714941874E8	2	7665	2.815041662531911	0.5534518640329965	2.207910335727366	418.7321472167969	418.7516174316406
854	418.758544921875	18.6566138418667					1	DETECTED	418.7585 m/z @18.66 [151020OFc1_NvH-0949-CRLM-26.raw]	418.758544921875	18.6566138418667	4.83650143973333	89.1501058653333	84.31360442559998	698302.125	1.0578500740996459E8	2	7665	0.15636150286603723	0.5369897345612193	0.05736376744985323	418.75213623046875	418.7659606933594
855	418.7823791503906	3.71429155706667					1	DETECTED	418.7824 m/z @3.71 [151020OFc1_NvH-0949-CRLM-26.raw]	418.7823791503906	3.71429155706667	3.57497206533333	94.8127679554667	91.23779589013337	205479.4375	9.815554449466215E7	2	7665	0.18676679871785096	4.465171249896485	4.34793038481132	418.77886962890625	418.79180908203125
856	418.86676025390625	20.26009946					1	DETECTED	418.8668 m/z @20.26 [151020OFc1_NvH-0949-CRLM-26.raw]	418.86676025390625	20.26009946	0.0990547032	99.9659316309333	99.8668769277333	97449.9921875	1.1236251989131276E8	0	7665	0.05567239966774906	4.132344164957344	15.667482920575946	418.85748291015625	418.8767395019531
857	418.8878173828125	49.2649310181333					1	DETECTED	418.8878 m/z @49.26 [151020OFc1_NvH-0949-CRLM-26.raw]	418.8878173828125	49.2649310181333	0.00559876933333333	99.9860770149333	99.98047824559997	303887.0625	1.1703622178038158E8	0	7665	18.90955072144797	0.502878988585537	0.0042610467033925	418.8779296875	418.8932800292969
858	418.9032897949219	33.8625052762667					1	DETECTED	418.9033 m/z @33.86 [151020OFc1_NvH-0949-CRLM-26.raw]	418.9032897949219	33.8625052762667	0.0872444653333333	99.945606708	99.85836224266667	2002920.375	1.5230657452548712E8	3	7665	7.707876042982569	1.7190254052583804	0.024334482325717284	418.893310546875	418.9130859375
859	418.9151916503906	42.4781473909333					1	DETECTED	418.9152 m/z @42.48 [151020OFc1_NvH-0949-CRLM-26.raw]	418.9151916503906	42.4781473909333	0.4373274832	99.9051780064	99.46785052320001	591162.9375	9.960931214317015E7	3	7665	0.09721839205592886	0.5057036763301506	0.028429375464599425	418.9132995605469	418.9251403808594
860	418.9277648925781	34.0104871573333					1	DETECTED	418.9278 m/z @34.01 [151020OFc1_NvH-0949-CRLM-26.raw]	418.9277648925781	34.0104871573333	0.00559876933333333	99.9963269437333	99.99072817439996	166497.265625	1.3050385125722854E8	3	7665	0.10261290247221666	1.2742421389002796	1.5574818329839626	418.92523193359375	418.937744140625
861	418.9427185058594	13.1972925416					1	DETECTED	418.9427 m/z @13.20 [151020OFc1_NvH-0949-CRLM-26.raw]	418.9427185058594	13.1972925416	0.0756612018666667	99.7152073370667	99.63954613520004	73230.65625	9.647208636787343E7	0	7665	9.716198968490659	3.7821484752116588	19.002054425366012	418.9379577636719	418.95208740234375
862	418.96209716796875	22.4792389842667					1	DETECTED	418.9621 m/z @22.48 [151020OFc1_NvH-0949-CRLM-26.raw]	418.96209716796875	22.4792389842667	0.00559876933333333	98.9516038106667	98.94600504133336	248258.96875	1.1435928459513986E8	0	7665	0.1074262872800027	0.5049478039611655	5.282372352826499	418.9521789550781	418.9720764160156
863	418.9772644042969	22.3871046056					1	DETECTED	418.9773 m/z @22.39 [151020OFc1_NvH-0949-CRLM-26.raw]	418.9772644042969	22.3871046056	0.017367972	99.9860770149333	99.9687090429333	207283.046875	1.0351292387772284E8	0	7665	0.1200766510731377	0.5629671416820544	0.007793957026424072	418.97222900390625	418.9872131347656
864	418.9877014160156	31.3429780858667					1	DETECTED	418.9877 m/z @31.34 [151020OFc1_NvH-0949-CRLM-26.raw]	418.9877014160156	31.3429780858667	0.00559876933333333	98.1385711490667	98.13297237973337	120744.078125	1.0137497243894754E8	0	7665	6.79222536179989	1.5847322077433454	2.166675696085023	418.9872741699219	418.9976806640625
865	419.0130920410156	37.6580041730667					1	DETECTED	419.0131 m/z @37.66 [151020OFc1_NvH-0949-CRLM-26.raw]	419.0130920410156	37.6580041730667	0.00559876933333333	99.9252798554667	99.91968108613337	52820.46875	9.770164402601144E7	0	7665	43.324940669181224	1.3359297032372965	1.586930772822699	419.00341796875	419.0220642089844
866	419.0321350097656	74.7926271714667					1	DETECTED	419.0321 m/z @74.79 [151020OFc1_NvH-0949-CRLM-26.raw]	419.0321350097656	74.7926271714667	0.1576307264	99.8352974237333	99.6776666973333	56487.39453125	9.689875857309306E7	0	7665	24.046630632594983	0.6304657854068221	0.2624383137549157	419.02215576171875	419.04180908203125
867	419.0680847167969	71.4074385784					1	DETECTED	419.0681 m/z @71.41 [151020OFc1_NvH-0949-CRLM-26.raw]	419.0680847167969	71.4074385784	0.0292116362666667	99.4336631298667	99.40445149360004	76537.046875	1.0764988287719318E8	0	7665	0.08919848280621068	0.6977725724201567	0.01523677283658873	419.05810546875	419.0774841308594
868	419.11944580078125	90.2042685621333					1	DETECTED	419.1194 m/z @90.20 [151020OFc1_NvH-0949-CRLM-26.raw]	419.11944580078125	90.2042685621333	0.110810010133333	99.9963269437333	99.88551693359996	131695.28125	1.0665906744470002E8	0	7665	0.03772812089839306	0.9011188132956074	0.06057091001677873	419.1096496582031	419.1258850097656
869	419.17022705078125	91.0767688757333					1	DETECTED	419.1702 m/z @91.08 [151020OFc1_NvH-0949-CRLM-26.raw]	419.17022705078125	91.0767688757333	8.0579322824	97.1287850562667	89.07085277386669	561292.5	9.407869179782002E7	0	7665	0.06695296695897923	1.264268656064399	0.8861968115627278	419.16259765625	419.179931640625
870	419.204833984375	16.1391546296					1	DETECTED	419.2048 m/z @16.14 [151020OFc1_NvH-0949-CRLM-26.raw]	419.204833984375	16.1391546296	4.19725479706667	99.191465416	94.99421061893332	121043.5078125	1.0414752420959067E8	2	7665	0.2646011084630473	0.6596540034943392	60.27867580574365	419.1948547363281	419.2062683105469
871	419.2162780761719	20.4270598242667					1	DETECTED	419.2163 m/z @20.43 [151020OFc1_NvH-0949-CRLM-26.raw]	419.2162780761719	20.4270598242667	2.80888633653333	99.8251205096	97.01623417306666	791256.1875	1.33327879346649E8	2	7665	5.322534481299014	1.4651432186032955	5.808576601305467	419.2063293457031	419.21697998046875
872	419.22698974609375	24.7973440888					1	DETECTED	419.2270 m/z @24.80 [151020OFc1_NvH-0949-CRLM-26.raw]	419.22698974609375	24.7973440888	1.13811604133333	98.6901275837333	97.55201154239997	2793126.5	2.2107685479608068E8	2	7665	0.23718301209967052	4.473391990062904	2.247974879970108	419.2170104980469	419.2369689941406
873	419.237548828125	33.9431086738667					1	DETECTED	419.2375 m/z @33.94 [151020OFc1_NvH-0949-CRLM-26.raw]	419.237548828125	33.9431086738667	3.48555427306667	98.2098520786667	94.72429780560003	1654075.375	1.7726972888386086E8	2	7665	7.710658219123996	4.772017638399904	0.3146240726484018	419.23699951171875	419.2475280761719
874	419.2492370605469	42.5174053552					1	DETECTED	419.2492 m/z @42.52 [151020OFc1_NvH-0949-CRLM-26.raw]	419.2492370605469	42.5174053552	3.74304686266667	92.4880386416	88.74499177893333	452142.0625	1.0794917102300374E8	3	7665	0.05732711154558956	0.5994156501843179	0.3518552651642149	419.24761962890625	419.25921630859375
875	419.26055908203125	18.5945959882667					1	DETECTED	419.2606 m/z @18.59 [151020OFc1_NvH-0949-CRLM-26.raw]	419.26055908203125	18.5945959882667	4.12518719546667	92.2852303872	88.16004319173334	320815.5	1.1312980451830654E8	2	7665	0.1734280889431723	8.19677667055993	0.12118506078679221	419.2592468261719	419.2698669433594
876	419.2840881347656	3.70450199066667					1	DETECTED	419.2841 m/z @3.70 [151020OFc1_NvH-0949-CRLM-26.raw]	419.2840881347656	3.70450199066667	3.16815961173333	93.1155769	89.94741728826666	90022.8125	9.210760285727713E7	0	7665	0.16885186522391749	3.1923130138089038	4.669723168600399	419.27423095703125	419.29156494140625
877	419.31561279296875	90.8310051773333					1	DETECTED	419.3156 m/z @90.83 [151020OFc1_NvH-0949-CRLM-26.raw]	419.31561279296875	90.8310051773333	0.00559876933333333	99.9963269437333	99.99072817439996	1107350.75	2.7785150641764796E8	3	7665	0.20972711796196108	0.5452600910330786	0.017825956774888147	419.3136901855469	419.3187255859375
878	419.35626220703125	89.7444071413333					1	DETECTED	419.3563 m/z @89.74 [151020OFc1_NvH-0949-CRLM-26.raw]	419.35626220703125	89.7444071413333	6.1068891952	94.2225557962667	88.1156666010667	108652.5625	1.2552190675016434E8	0	7665	42.143266336295746	0.5267711713887633	0.02218306898531289	419.3472900390625	419.3651428222656
879	419.41705322265625	9.84549910666667					1	DETECTED	419.4171 m/z @9.85 [151020OFc1_NvH-0949-CRLM-26.raw]	419.41705322265625	9.84549910666667	5.48227339546667	97.3414140461333	91.85914065066663	220086.4375	9.885212734363538E7	0	7665	0.17118009927212618	1.6917923947014122	2.5236482445047574	419.4076232910156	419.42633056640625
880	419.44244384765625	36.1418085458667					1	DETECTED	419.4424 m/z @36.14 [151020OFc1_NvH-0949-CRLM-26.raw]	419.44244384765625	36.1418085458667	3.50543926933333	96.462715796	92.95727652666667	770497.75	9.978749679750766E7	0	7665	0.06579744688099964	1.1297943028031943	15.921912741127734	419.4329833984375	419.4521484375
881	419.4584655761719	14.6210743752					1	DETECTED	419.4585 m/z @14.62 [151020OFc1_NvH-0949-CRLM-26.raw]	419.4584655761719	14.6210743752	3.43653844613333	97.9857626389333	94.54922419279997	437673.28125	1.0688123389816266E8	0	7665	0.4594299226926992	2.017702495723402	2.0603825412083707	419.4527282714844	419.4683532714844
882	419.4822692871094	33.9617278245333					1	DETECTED	419.4823 m/z @33.96 [151020OFc1_NvH-0949-CRLM-26.raw]	419.4822692871094	33.9617278245333	4.20679382453333	93.8651558074667	89.65836198293337	142004.046875	1.040604623362608E8	0	7665	19.786582060406936	1.6731336131855732	0.005541797973634358	419.4723815917969	419.4922180175781
883	419.53753662109375	17.7420079074667					1	DETECTED	419.5375 m/z @17.74 [151020OFc1_NvH-0949-CRLM-26.raw]	419.53753662109375	17.7420079074667	4.0768833848	99.9252798554667	95.8483964706667	1738082.375	1.2386930040603143E8	3	7665	0.1753390990207926	0.6725092577227876	1.430485803342176	419.5276184082031	419.5475158691406
884	419.551025390625	20.4042792125333					1	DETECTED	419.5510 m/z @20.40 [151020OFc1_NvH-0949-CRLM-26.raw]	419.551025390625	20.4042792125333	4.69007830773333	84.1631252752	79.47304696746667	482142.28125	1.0392770309735616E8	0	7665	0.16088715600516323	0.5556403324289896	0.8169693507195864	419.547607421875	419.56097412109375
885	419.5720520019531	33.8625052762667					1	DETECTED	419.5721 m/z @33.86 [151020OFc1_NvH-0949-CRLM-26.raw]	419.5720520019531	33.8625052762667	3.09607958826667	76.0571065405333	72.96102695226662	561793.4375	1.11029062079678E8	0	7665	9.729374883669763	1.098392957387476	0.15792712899439276	419.5621337890625	419.58203125
886	419.583984375	42.5174053552					1	DETECTED	419.5840 m/z @42.52 [151020OFc1_NvH-0949-CRLM-26.raw]	419.583984375	42.5174053552	4.5230530912	95.1235933754667	90.6005402842667	260639.15625	1.0433984155213042E8	3	7665	13.007948186807994	0.5082371499086826	0.019315533550832497	419.5820617675781	419.5938720703125
887	419.6175842285156	9.8796470392					1	DETECTED	419.6176 m/z @9.88 [151020OFc1_NvH-0949-CRLM-26.raw]	419.6175842285156	9.8796470392	3.35815316213333	81.0520066709333	77.69385350879996	172241.25	1.0086769055964716E8	0	7665	0.10505339030009608	1.5375981254816804	153.19112590809675	419.6080627441406	419.62701416015625
888	419.6430969238281	36.1418085458667					1	DETECTED	419.6431 m/z @36.14 [151020OFc1_NvH-0949-CRLM-26.raw]	419.6430969238281	36.1418085458667	5.84893365626667	89.6632167130667	83.81428305680004	469340.46875	1.0383860595892955E8	0	7665	0.15370382119310477	7.663603407956743	1.9349030551626065	419.6332702636719	419.651123046875
889	419.7092590332031	14.641294676					1	DETECTED	419.7093 m/z @14.64 [151020OFc1_NvH-0949-CRLM-26.raw]	419.7092590332031	14.641294676	1.91185540266667	93.0771961002667	91.16534069760003	434075.0	1.1826994827038522E8	4	7665	0.35376018734835846	2.677702506330692	29.196245525104022	419.6993713378906	419.71856689453125
890	419.72857666015625	24.7763548746667					1	DETECTED	419.7286 m/z @24.78 [151020OFc1_NvH-0949-CRLM-26.raw]	419.72857666015625	24.7763548746667	3.88808490133333	95.59291702	91.70483211866667	1328208.125	1.3852560318827912E8	0	7665	0.23782650655726556	1.546325745163431	3.027931274516613	419.7185974121094	419.73846435546875
891	419.7414245605469	26.6861268456					1	DETECTED	419.7414 m/z @26.69 [151020OFc1_NvH-0949-CRLM-26.raw]	419.7414245605469	26.6861268456	3.0329963208	54.3556485258667	51.322652205066696	151926.078125	7.419372969215965E7	0	7665	11.51031446416391	1.3621160041858733	0.014234947740545388	419.7386474609375	419.7449645996094
892	419.7550048828125	24.9453564258667					1	DETECTED	419.7550 m/z @24.95 [151020OFc1_NvH-0949-CRLM-26.raw]	419.7550048828125	24.9453564258667	0.4020637656	95.182769792	94.7807060264	1.4133432E7	3.290321175953027E8	2	7665	0.2014635790682	1.755356984327345	1.9711404590096053	419.7450256347656	419.7643737792969
893	419.77886962890625	38.4745424437333					1	DETECTED	419.7789 m/z @38.47 [151020OFc1_NvH-0949-CRLM-26.raw]	419.77886962890625	38.4745424437333	2.31583218506667	82.104654988	79.78882280293332	452321.09375	8.613557055129078E7	0	7665	0.18700221854585664	0.506138901863659	0.005837455838228475	419.7692565917969	419.7886657714844
894	419.79144287109375	40.7818894186667					1	DETECTED	419.7914 m/z @40.78 [151020OFc1_NvH-0949-CRLM-26.raw]	419.79144287109375	40.7818894186667	2.01870786053333	94.6152246741333	92.59651681359998	231741.0625	1.2093825941520436E8	0	7665	0.05189056829552641	1.1943874714557736	1.6059927236611766	419.7895202636719	419.8014221191406
895	419.817626953125	9.91821095386667					1	DETECTED	419.8176 m/z @9.92 [151020OFc1_NvH-0949-CRLM-26.raw]	419.817626953125	9.91821095386667	0.6244610632	99.7349236861333	99.1104626229333	59474.484375	9.832764822234446E7	0	7665	0.09247796360168792	0.5840075907965182	0.16498239971997286	419.8080749511719	419.8273010253906
896	419.8431701660156	36.1418085458667					1	DETECTED	419.8432 m/z @36.14 [151020OFc1_NvH-0949-CRLM-26.raw]	419.8431701660156	36.1418085458667	0.0990547032	99.9659316309333	99.8668769277333	260761.5	9.13077656345163E7	0	7665	0.10720349793231065	1.5134913363320692	1.7739648301697324	419.8332824707031	419.8531494140625
897	419.8555603027344	18.585262372					1	DETECTED	419.8556 m/z @18.59 [151020OFc1_NvH-0949-CRLM-26.raw]	419.8555603027344	18.585262372	0.6244610632	98.7306977685333	98.1062367053333	79104.703125	9.401104347980197E7	0	7665	0.05376032285402488	2.731120817456668	14.626952815531302	419.85321044921875	419.861572265625
898	419.8716125488281	17.7420079074667					1	DETECTED	419.8716 m/z @17.74 [151020OFc1_NvH-0949-CRLM-26.raw]	419.8716125488281	17.7420079074667	0.00559876933333333	99.9659316309333	99.96033286159997	1084714.5	1.2569138834272002E8	3	7665	0.14573401259117702	0.5556660790662835	0.08906785202685825	419.86163330078125	419.88134765625
899	419.8830261230469	35.7967768637333					1	DETECTED	419.8830 m/z @35.80 [151020OFc1_NvH-0949-CRLM-26.raw]	419.8830261230469	35.7967768637333	0.0990547032	99.7448819584	99.6458272552	733515.0625	1.1834053387746955E8	3	7665	0.17774483946557496	1.5787599341024905	0.014409937509014212	419.8816833496094	419.8880615234375
900	419.8980712890625	24.6426186362667					1	DETECTED	419.8981 m/z @24.64 [151020OFc1_NvH-0949-CRLM-26.raw]	419.8980712890625	24.6426186362667	0.00559876933333333	99.814962552	99.80936378266667	1056897.0	1.2967438946572542E8	3	7665	0.1450626941173816	0.7425804323168881	10.171189347366841	419.88812255859375	419.9080505371094
901	419.9190673828125	42.5550568813333					1	DETECTED	419.9191 m/z @42.56 [151020OFc1_NvH-0949-CRLM-26.raw]	419.9190673828125	42.5550568813333	0.00559876933333333	99.8251205096	99.81952174026667	210871.84375	1.0659496286314414E8	3	7665	17.44023507011932	0.5334020864719324	0.00910002336432068	419.9090881347656	419.9289855957031
902	419.9324035644531	26.1611844288					1	DETECTED	419.9324 m/z @26.16 [151020OFc1_NvH-0949-CRLM-26.raw]	419.9324035644531	26.1611844288	0.00559876933333333	99.7249550362667	99.71935626693337	131341.125	1.0403373796982524E8	0	7665	1.3920183635202896	1.9222932099925012	0.058163215703128004	419.92913818359375	419.9422302246094
903	419.9552307128906	46.5263554976					1	DETECTED	419.9552 m/z @46.53 [151020OFc1_NvH-0949-CRLM-26.raw]	419.9552307128906	46.5263554976	0.017367972	99.9659316309333	99.9485636589333	253202.765625	1.1028005477403344E8	0	7665	31.924163279507624	0.5469392039386659	0.007485513125588623	419.9452819824219	419.9649353027344
904	419.9679260253906	33.4683453168					1	DETECTED	419.9679 m/z @33.47 [151020OFc1_NvH-0949-CRLM-26.raw]	419.9679260253906	33.4683453168	0.5656137512	99.9963269437333	99.43071319253329	164484.265625	9.710803635385169E7	0	7665	0.2371536911874088	1.8630581503078105	2.724658375501844	419.96527099609375	419.97076416015625
905	419.98077392578125	39.2514843101333					1	DETECTED	419.9808 m/z @39.25 [151020OFc1_NvH-0949-CRLM-26.raw]	419.98077392578125	39.2514843101333	0.110810010133333	99.9153004784	99.80449046826666	732104.375	1.038892259334788E8	4	7665	0.1234550544149613	0.5031387534326063	1.9691385130870542	419.9708251953125	419.99072265625
906	419.99163818359375	90.4847030512					1	DETECTED	419.9916 m/z @90.48 [151020OFc1_NvH-0949-CRLM-26.raw]	419.99163818359375	90.4847030512	0.5307721712	99.9761023592	99.445330188	199599.28125	1.1234791551116535E8	0	7665	0.12609273045511316	0.5012096084163556	0.0024605807685905094	419.99078369140625	420.0015869140625
907	420.0192565917969	38.3834480384					1	DETECTED	420.0193 m/z @38.38 [151020OFc1_NvH-0949-CRLM-26.raw]	420.0192565917969	38.3834480384	1.785143636	97.6814932384	95.8963496024	27772.017578125	1.0689318348740432E8	0	7665	87.85252093872333	1.3101201157848097	1.6202402315696196	420.0158996582031	420.0216369628906
908	420.0634765625	29.8258447648					1	DETECTED	420.0635 m/z @29.83 [151020OFc1_NvH-0949-CRLM-26.raw]	420.0634765625	29.8258447648	1.45846258	99.4134648405333	97.95500226053329	35885.1015625	1.0413158222699656E8	0	7665	75.62713510323748	1.726542858667801	3.3790283028512964	420.0549621582031	420.0645446777344
909	420.1143493652344	90.9319045048					1	DETECTED	420.1143 m/z @90.93 [151020OFc1_NvH-0949-CRLM-26.raw]	420.1143493652344	90.9319045048	0.483724639733333	99.3126699538667	98.82894531413336	101184.0859375	1.0496544021665515E8	0	7665	25.77353012255699	2.856599517047419	0.006902292614495423	420.105224609375	420.1240234375
910	420.17401123046875	91.0869337168					1	DETECTED	420.1740 m/z @91.09 [151020OFc1_NvH-0949-CRLM-26.raw]	420.17401123046875	91.0869337168	13.5837983277333	96.7444833042667	83.16068497653339	134194.09375	8.870046360623272E7	0	7665	0.18744234315684594	0.5006659168789046	0.3094133761827517	420.1675720214844	420.17657470703125
911	420.1871643066406	90.8190512762667					1	DETECTED	420.1872 m/z @90.82 [151020OFc1_NvH-0949-CRLM-26.raw]	420.1871643066406	90.8190512762667	2.80888633653333	98.507450244	95.69856390746666	609338.375	1.1563967230011049E8	0	7665	0.2465757155768813	0.5057444544594216	1.0309366408588934	420.17724609375	420.1971435546875
912	420.20556640625	17.7420079074667					1	DETECTED	420.2056 m/z @17.74 [151020OFc1_NvH-0949-CRLM-26.raw]	420.20556640625	17.7420079074667	1.8374098528	94.34312338	92.5057135272	397035.25	1.2259094779244778E8	2	7665	17.45339809956385	0.827517175251563	15.070587171186741	420.1972351074219	420.2101135253906
913	420.2201232910156	34.5924967314667					1	DETECTED	420.2201 m/z @34.59 [151020OFc1_NvH-0949-CRLM-26.raw]	420.2201232910156	34.5924967314667	2.9108351048	99.3530366248	96.44220152	1712731.875	1.7023509658333144E8	2	7665	12.108040032002084	0.5510672367473014	1.012745457498252	420.21014404296875	420.2301025390625
914	420.23193359375	24.6538290205333					1	DETECTED	420.2319 m/z @24.65 [151020OFc1_NvH-0949-CRLM-26.raw]	420.23193359375	24.6538290205333	3.7819131944	95.1050271794667	91.3231139850667	607244.5625	1.4756194408481112E8	0	7665	18.37198388789379	2.1486854052711877	0.41907029980388205	420.2301330566406	420.2419128417969
915	420.241943359375	31.2240600637333					1	DETECTED	420.2419 m/z @31.22 [151020OFc1_NvH-0949-CRLM-26.raw]	420.241943359375	31.2240600637333	3.54544907573333	94.8318111778667	91.28636210213337	178341.984375	1.092548859389349E8	0	7665	79.58438109276327	1.7141142921179797	13.493397582323844	420.241943359375	420.24639892578125
916	420.25653076171875	24.9695790866667					1	DETECTED	420.2565 m/z @24.97 [151020OFc1_NvH-0949-CRLM-26.raw]	420.25653076171875	24.9695790866667	3.77228448533333	94.1422548021333	90.36997031679996	7062376.5	2.0997907202138045E8	3	7665	0.192797201777978	1.4035411725853413	1.0567239681895415	420.2465515136719	420.2647705078125
917	420.2804870605469	38.4363848197333					1	DETECTED	420.2805 m/z @38.44 [151020OFc1_NvH-0949-CRLM-26.raw]	420.2804870605469	38.4363848197333	3.63374663493333	97.199692488	93.56594585306667	188365.265625	1.1325507666309054E8	0	7665	0.050570945948436474	1.5709105982681488	5.523032884307279	420.2705383300781	420.28875732421875
918	420.293212890625	40.6845800752					1	DETECTED	420.2932 m/z @40.68 [151020OFc1_NvH-0949-CRLM-26.raw]	420.293212890625	40.6845800752	9.9824246736	95.4734143968	85.49098972319999	126139.46875	1.7495831133687437E8	0	7665	81.46585735327557	1.3280939783577166	1.6561436623051464	420.2928771972656	420.3025207519531
919	420.3188781738281	90.8310051773333					1	DETECTED	420.3189 m/z @90.83 [151020OFc1_NvH-0949-CRLM-26.raw]	420.3188781738281	90.8310051773333	0.00559876933333333	99.9963269437333	99.99072817439996	264336.375	1.1898591967057939E8	0	7665	0.545793141722271	1.8466084753285565	0.10144037886748142	420.3170471191406	420.32037353515625
920	420.3309631347656	89.7998571669333					1	DETECTED	420.3310 m/z @89.80 [151020OFc1_NvH-0949-CRLM-26.raw]	420.3309631347656	89.7998571669333	27.9762952253333	99.6754743328	71.69917910746669	364796.65625	5.59279137582731E8	0	7665	63.56143281157266	0.5194574538048548	0.02602799117624265	420.32177734375	420.3328552246094
921	420.4490661621094	24.5621339314667					1	DETECTED	420.4491 m/z @24.56 [151020OFc1_NvH-0949-CRLM-26.raw]	420.4490661621094	24.5621339314667	4.6406578776	94.7369395661333	90.0962816885333	41081.01171875	9.705649558234875E7	0	7665	88.80718042259514	2.3890482974255898	3.786589783253816	420.44366455078125	420.4544982910156
922	420.46478271484375	38.5371088114667					1	DETECTED	420.4648 m/z @38.54 [151020OFc1_NvH-0949-CRLM-26.raw]	420.46478271484375	38.5371088114667	2.85998415386667	94.1134424704	91.25345831653333	73439.4609375	8.829401894553961E7	0	7665	37.222023812244075	1.3091756874369473	1.8986375143792407	420.4549560546875	420.4728698730469
923	420.4831848144531	30.9337131634667					1	DETECTED	420.4832 m/z @30.93 [151020OFc1_NvH-0949-CRLM-26.raw]	420.4831848144531	30.9337131634667	3.53537223813333	99.7747316389333	96.23935940079997	5772378.5	1.4172762647781166E8	3	7665	0.1151425426138708	1.009292084251743	0.9546391818747967	420.47332763671875	420.49267578125
924	420.4947509765625	9.92945652293333					1	DETECTED	420.4948 m/z @9.93 [151020OFc1_NvH-0949-CRLM-26.raw]	420.4947509765625	9.92945652293333	3.36768869466667	94.5672271178667	91.19953842320002	51373.921875	9.096520526419537E7	0	7665	0.6523312501719918	6.949311588740794	2.1746723079777484	420.493408203125	420.4999084472656
925	420.5262756347656	20.9785172133333					1	DETECTED	420.5263 m/z @20.98 [151020OFc1_NvH-0949-CRLM-26.raw]	420.5262756347656	20.9785172133333	4.23568763466667	96.8561054213333	92.62041778666662	461718.15625	1.1014104506320184E8	3	7665	0.13707708848154354	0.6559652501197435	4.936112345008711	420.5178527832031	420.5362548828125
926	420.5392761230469	17.6847707021333					1	DETECTED	420.5393 m/z @17.68 [151020OFc1_NvH-0949-CRLM-26.raw]	420.5392761230469	17.6847707021333	3.77228448533333	98.2503700413333	94.47808555599997	109074.9375	1.1317535824829659E8	0	7665	0.1577400742113717	4.4475837234135165	0.046102947731090915	420.5362854003906	420.54193115234375
927	420.55194091796875	35.7249194597333					1	DETECTED	420.5519 m/z @35.72 [151020OFc1_NvH-0949-CRLM-26.raw]	420.55194091796875	35.7249194597333	3.68449564053333	97.7727485733333	94.08825293279997	209008.859375	1.1947833366967723E8	0	7665	27.08467687820176	1.7297073985333777	0.2546950841376181	420.5419616699219	420.5523681640625
928	420.56243896484375	29.1149507373333					1	DETECTED	420.5624 m/z @29.11 [151020OFc1_NvH-0949-CRLM-26.raw]	420.56243896484375	29.1149507373333	3.45603559413333	85.0305506125333	81.57451501839998	378542.53125	1.0959176221784852E8	3	7665	20.44161866697584	0.7802443750506838	1.688679040730922	420.5525207519531	420.5662841796875
929	420.5762939453125	39.1580014453333					1	DETECTED	420.5763 m/z @39.16 [151020OFc1_NvH-0949-CRLM-26.raw]	420.5762939453125	39.1580014453333	3.76263647546667	97.7727485733333	94.01011209786664	777055.4375	1.1905072348511118E8	3	7665	26.288703968494808	1.0134470184623379	0.011177558941581695	420.5663146972656	420.586181640625
930	420.59100341796875	45.1597751472					1	DETECTED	420.5910 m/z @45.16 [151020OFc1_NvH-0949-CRLM-26.raw]	420.59100341796875	45.1597751472	2.80888633653333	88.3383653357333	85.52947899919997	218177.40625	1.01219001863264E8	0	7665	0.18795691335231623	0.6124355432820198	0.2670823665588747	420.5863342285156	420.59991455078125
931	420.6903991699219	33.1230724210667					1	DETECTED	420.6904 m/z @33.12 [151020OFc1_NvH-0949-CRLM-26.raw]	420.6903991699219	33.1230724210667	3.7819131944	94.1315050338667	90.3495918394667	89550.0546875	9.929067517989588E7	0	7665	21.126043234913904	1.5396390977857566	2.9034668828504264	420.680908203125	420.6972961425781
932	420.7073059082031	35.0614188184					1	DETECTED	420.7073 m/z @35.06 [151020OFc1_NvH-0949-CRLM-26.raw]	420.7073059082031	35.0614188184	3.9467679752	94.671013116	90.7242451408	137074.09375	9.364667171583688E7	0	7665	18.859300737906263	1.6783277863153336	0.1005605864660622	420.69732666015625	420.7117614746094
933	420.7217712402344	34.6241654642667					1	DETECTED	420.7218 m/z @34.62 [151020OFc1_NvH-0949-CRLM-26.raw]	420.7217712402344	34.6241654642667	3.86866234933333	91.9608198733333	88.09215752399997	737262.1875	1.2137941069420095E8	4	7665	4.528125994214392	1.0362161136130965	0.4476297686832137	420.7118225097656	420.7239685058594
934	420.7339782714844	30.9337131634667					1	DETECTED	420.7340 m/z @30.93 [151020OFc1_NvH-0949-CRLM-26.raw]	420.7339782714844	30.9337131634667	3.9276078576	94.2771092397333	90.34950138213331	4873347.5	1.7391313656704396E8	2	7665	0.1449237503758276	0.6141840721819247	1.273106301557556	420.7239990234375	420.74395751953125
935	420.744873046875	21.6135323802667					1	DETECTED	420.7449 m/z @21.61 [151020OFc1_NvH-0949-CRLM-26.raw]	420.744873046875	21.6135323802667	6.82723946186667	73.0585719136	66.23133245173334	88641.6015625	7.89593133022543E7	0	7665	33.97777087929015	2.3792672808593123	4.561924445425201	420.7439880371094	420.74786376953125
936	420.7581481933594	24.9695790866667					1	DETECTED	420.7581 m/z @24.97 [151020OFc1_NvH-0949-CRLM-26.raw]	420.7581481933594	24.9695790866667	2.6962631272	96.0686618605333	93.3723987333333	1546583.875	1.1138698029410627E8	0	7665	0.21035525922378895	22.513795956489314	1.5828423369243827	420.74822998046875	420.7604064941406
937	420.7705078125	28.0929853922667					1	DETECTED	420.7705 m/z @28.09 [151020OFc1_NvH-0949-CRLM-26.raw]	420.7705078125	28.0929853922667	1.06042060666667	97.6814932384	96.62107263173333	1.4878845E7	3.249305091768611E8	0	7665	0.1781162827483591	1.3782298043777097	1.9436482901685408	420.76068115234375	420.78045654296875
938	420.7866516113281	37.6706473717333					1	DETECTED	420.7867 m/z @37.67 [151020OFc1_NvH-0949-CRLM-26.raw]	420.7866516113281	37.6706473717333	1.99756048453333	97.4327548125333	95.43519432799998	412291.3125	9.61575058655545E7	0	7665	0.04613628653979163	5.676385530135691	1.8242640757653819	420.7806091308594	420.7961120605469
939	420.86077880859375	17.390986364					1	DETECTED	420.8608 m/z @17.39 [151020OFc1_NvH-0949-CRLM-26.raw]	420.86077880859375	17.390986364	0.0990547032	99.865315892	99.7662611888	492039.78125	1.0621738974609458E8	3	7665	3.699927686533673	0.5418542411748374	1.769958219796611	420.85089111328125	420.8707580566406
940	420.87078857421875	11.8969423557333					1	DETECTED	420.8708 m/z @11.90 [151020OFc1_NvH-0949-CRLM-26.raw]	420.87078857421875	11.8969423557333	0.0292116362666667	99.2814561693333	99.25224453306663	43630.0078125	8.837835153656939E7	0	7665	7.154897232366636	4.707754024425149	0.024734571436408025	420.87078857421875	420.8759765625
941	420.885986328125	17.0482175746667					1	DETECTED	420.8860 m/z @17.05 [151020OFc1_NvH-0949-CRLM-26.raw]	420.885986328125	17.0482175746667	0.017367972	99.7349236861333	99.7175557141333	216095.0	1.1423509018682317E8	3	7665	1.3883326650902834	0.5832099830969195	1.331639850071383	420.8760070800781	420.8882141113281
942	420.8983154296875	18.5208549162667					1	DETECTED	420.8983 m/z @18.52 [151020OFc1_NvH-0949-CRLM-26.raw]	420.8983154296875	18.5208549162667	0.00559876933333333	99.9963269437333	99.99072817439996	289258.28125	1.1866005332232793E8	6	7665	1.5707036663168807	0.5605867245352122	0.02145218780616149	420.8883361816406	420.9004821777344
943	420.9104919433594	39.1580014453333					1	DETECTED	420.9105 m/z @39.16 [151020OFc1_NvH-0949-CRLM-26.raw]	420.9104919433594	39.1580014453333	0.00559876933333333	99.93547142	99.92987265066667	600489.125	1.0976212508008516E8	0	7665	0.15161806320612214	0.7863053684829627	1.074395563013976	420.9005126953125	420.9200439453125
944	420.92169189453125	21.2970667296					1	DETECTED	420.9217 m/z @21.30 [151020OFc1_NvH-0949-CRLM-26.raw]	420.92169189453125	21.2970667296	0.00559876933333333	99.9153004784	99.90970170906667	176967.109375	1.0448202300672872E8	0	7665	0.39771759778613003	2.2744481805795744	1.5084563678962712	420.9206237792969	420.931640625
945	420.9443359375	11.980160548					1	DETECTED	420.9443 m/z @11.98 [151020OFc1_NvH-0949-CRLM-26.raw]	420.9443359375	11.980160548	0.00559876933333333	99.3530366248	99.34743785546667	93404.0859375	9.419163846721923E7	0	7665	0.12056377168076082	0.5042881825493493	0.05059351132529118	420.93438720703125	420.9543151855469
946	420.97247314453125	91.4046152317333					1	DETECTED	420.9725 m/z @91.40 [151020OFc1_NvH-0949-CRLM-26.raw]	420.97247314453125	91.4046152317333	0.00559876933333333	99.6555750213333	99.64997625199997	458338.28125	1.2222948784701902E8	0	7665	43.2457940693774	0.5010048076386054	0.0021695692940154067	420.96258544921875	420.9744567871094
947	420.9844665527344	30.9337131634667					1	DETECTED	420.9845 m/z @30.93 [151020OFc1_NvH-0949-CRLM-26.raw]	420.9844665527344	30.9337131634667	0.00559876933333333	99.5951793562667	99.58958058693337	2218889.75	1.3564333010582656E8	0	7665	0.1047678594305772	0.5575677854197217	5.982620316895707	420.9744873046875	420.9939270019531
948	421.0027770996094	27.1302233274667					1	DETECTED	421.0028 m/z @27.13 [151020OFc1_NvH-0949-CRLM-26.raw]	421.0027770996094	27.1302233274667	0.00559876933333333	98.6799483896	98.67434962026667	42024.015625	9.772368847923863E7	0	7665	33.888789421361444	1.9715407471695698	2.752774598020006	420.99456787109375	421.0127258300781
949	421.05914306640625	18.1076702394667					1	DETECTED	421.0591 m/z @18.11 [151020OFc1_NvH-0949-CRLM-26.raw]	421.05914306640625	18.1076702394667	0.00559876933333333	99.9761023592	99.97050358986667	856498.25	3.938460907112419E8	2	7665	0.5237204783064975	2.904825787136483	3.280377122362412	421.0491638183594	421.0688171386719
950	421.0986022949219	91.6475665794667					1	DETECTED	421.0986 m/z @91.65 [151020OFc1_NvH-0949-CRLM-26.raw]	421.0986022949219	91.6475665794667	9.44938880533333	99.9557444074667	90.50635560213337	82598.7734375	9.821344857324313E7	0	7665	0.2669853571720324	0.5505374818090826	0.0035728007776720545	421.0888977050781	421.10858154296875
951	421.14459228515625	89.734132248					1	DETECTED	421.1446 m/z @89.73 [151020OFc1_NvH-0949-CRLM-26.raw]	421.14459228515625	89.734132248	0.00559876933333333	99.865315892	99.85971712266667	588672.875	9.399088156922355E7	0	7665	0.06844287802708493	5.42943838075874	10.740112848685175	421.13482666015625	421.1545715332031
952	421.1708068847656	91.7369410194667					1	DETECTED	421.1708 m/z @91.74 [151020OFc1_NvH-0949-CRLM-26.raw]	421.1708068847656	91.7369410194667	0.588847069066667	99.8850619096	99.29621484053332	56669.81640625	8.855535401384072E7	0	7665	0.19923289636220431	0.5445886100550191	0.0877196895115281	421.1632080078125	421.17266845703125
953	421.1831359863281	90.0847114690667					1	DETECTED	421.1831 m/z @90.08 [151020OFc1_NvH-0949-CRLM-26.raw]	421.1831359863281	90.0847114690667	2.05111786053333	95.5827589922667	93.53164113173338	343537.96875	9.857647640000308E7	0	7665	66.14771178739167	0.5079013438606953	0.01218557125512151	421.1732177734375	421.193115234375
954	421.1955871582031	16.6388053344					1	DETECTED	421.1956 m/z @16.64 [151020OFc1_NvH-0949-CRLM-26.raw]	421.1955871582031	16.6388053344	3.13720637626667	94.6896712445333	91.55246486826663	336451.4375	1.1546366410433613E8	3	7665	0.9337225033504915	2.6828395282633157	3.1726731722533446	421.19317626953125	421.2055358886719
955	421.20635986328125	16.4987970554667					1	DETECTED	421.2064 m/z @16.50 [151020OFc1_NvH-0949-CRLM-26.raw]	421.20635986328125	16.4987970554667	4.11563448	97.0277404536	92.9121059736	89109.2734375	1.0713828351487622E8	0	7665	0.07454256510398594	4.081590990828055	12.856836907908576	421.20562744140625	421.20880126953125
956	421.21881103515625	90.7484999856					1	DETECTED	421.2188 m/z @90.75 [151020OFc1_NvH-0949-CRLM-26.raw]	421.21881103515625	90.7484999856	0.3442076128	99.865315892	99.52110827919999	6302666.0	2.119756092017709E8	3	7665	0.19347710353433456	2.3116975470250827	0.004600482326161805	421.2088317871094	421.2286376953125
957	421.23199462890625	24.0596147314667					1	DETECTED	421.2320 m/z @24.06 [151020OFc1_NvH-0949-CRLM-26.raw]	421.23199462890625	24.0596147314667	3.31827490106667	91.1060253922667	87.78775049120003	471930.21875	1.2307377052318159E8	3	7665	7.876164783008644	1.9720619126477028	1.2987690217135637	421.22882080078125	421.2342834472656
958	421.2443542480469	35.9857435448					1	DETECTED	421.2444 m/z @35.99 [151020OFc1_NvH-0949-CRLM-26.raw]	421.2443542480469	35.9857435448	3.50543926933333	94.4929050149333	90.98746574559996	791603.75	1.3570281009501332E8	2	7665	5.078409676231434	0.5705229341416478	0.2972043727368756	421.2344055175781	421.2543029785156
959	421.2607116699219	21.5347892002667					1	DETECTED	421.2607 m/z @21.53 [151020OFc1_NvH-0949-CRLM-26.raw]	421.2607116699219	21.5347892002667	4.98754796906667	96.8765798456	91.88903187653334	633342.3125	1.3073875713583046E8	2	7665	0.8199744581001873	1.5368051323046747	3.1769490865981327	421.2543640136719	421.26239013671875
960	421.27239990234375	28.0929853922667					1	DETECTED	421.2724 m/z @28.09 [151020OFc1_NvH-0949-CRLM-26.raw]	421.27239990234375	28.0929853922667	4.91643999866667	94.6337573090667	89.71731731040002	6349657.0	2.016300790532877E8	0	7665	0.15887292711327206	5.214413433008428	2.3880304866845243	421.262451171875	421.28216552734375
961	421.28887939453125	37.6145899021333					1	DETECTED	421.2889 m/z @37.61 [151020OFc1_NvH-0949-CRLM-26.raw]	421.28887939453125	37.6145899021333	9.63831182773333	92.3620313034667	82.72371947573336	103966.3515625	1.0542310206380372E8	0	7665	0.08644093718807966	1.4784618464210704	1.9452835107314415	421.283447265625	421.2987365722656
962	421.33074951171875	91.9054366029333					1	DETECTED	421.3307 m/z @91.91 [151020OFc1_NvH-0949-CRLM-26.raw]	421.33074951171875	91.9054366029333	0.00559876933333333	99.9963269437333	99.99072817439996	66728.03125	9.711633765128103E7	0	7665	0.5353796627768332	0.5344711557346535	0.08324616445205503	421.3207702636719	421.3393859863281
963	421.35015869140625	90.0073102754667					1	DETECTED	421.3502 m/z @90.01 [151020OFc1_NvH-0949-CRLM-26.raw]	421.35015869140625	90.0073102754667	5.67804195733333	92.2060166389333	86.52797468159997	49643.38671875	1.2431471877637574E8	0	7665	85.65836700999186	0.5130364368582683	0.026072873716536493	421.3427429199219	421.355712890625
964	421.3675537109375	90.8310051773333					1	DETECTED	421.3676 m/z @90.83 [151020OFc1_NvH-0949-CRLM-26.raw]	421.3675537109375	90.8310051773333	3.27818781226667	96.8966461992	93.61845838693334	134830.578125	1.1901067376979385E8	0	7665	1.3368032350249024	0.5054230112862186	2.001804322483455	421.3579406738281	421.37750244140625
965	421.470458984375	18.2017916973333					1	DETECTED	421.4705 m/z @18.20 [151020OFc1_NvH-0949-CRLM-26.raw]	421.470458984375	18.2017916973333	3.35815316213333	97.7927043626667	94.43455120053336	452349.1875	1.0573163954150069E8	4	7665	6.114494472085717	0.541112766375497	1.150816721943208	421.4608459472656	421.4804382324219
966	421.4860534667969	30.9337131634667					1	DETECTED	421.4861 m/z @30.93 [151020OFc1_NvH-0949-CRLM-26.raw]	421.4860534667969	30.9337131634667	4.42091450026667	99.4537523821333	95.03283788186663	348882.125	9.810837819171533E7	4	7665	1.045429178877633	1.7329473832049287	0.33303389896128754	421.48052978515625	421.4959716796875
967	421.5032653808594	17.8495167096					1	DETECTED	421.5033 m/z @17.85 [151020OFc1_NvH-0949-CRLM-26.raw]	421.5032653808594	17.8495167096	3.82992359813333	85.2515125693333	81.42158897119997	83591.953125	9.34828103890083E7	0	7665	27.262891569987403	2.903849930730336	0.01170716856821665	421.49615478515625	421.51251220703125
968	421.523681640625	21.3749706146667					1	DETECTED	421.5237 m/z @21.37 [151020OFc1_NvH-0949-CRLM-26.raw]	421.523681640625	21.3749706146667	3.88808490133333	99.191465416	95.30338051466667	448231.40625	9.31741639920345E7	0	7665	4.850084136206831	0.5573462634841355	0.08172259572587365	421.5137023925781	421.5334777832031
969	421.5434875488281	35.3950485370667					1	DETECTED	421.5435 m/z @35.40 [151020OFc1_NvH-0949-CRLM-26.raw]	421.5434875488281	35.3950485370667	4.55294612613333	97.2807123762667	92.72776625013337	491636.03125	1.1214924864167893E8	3	7665	17.11771254574156	0.6301552028161221	1.5712882546662836	421.5341796875	421.55322265625
970	421.5666198730469	22.6254750410667					1	DETECTED	421.5666 m/z @22.63 [151020OFc1_NvH-0949-CRLM-26.raw]	421.5666198730469	22.6254750410667	3.34813034853333	87.4202402442667	84.07210989573336	1426980.125	1.3361566645472956E8	3	7665	13.525634012756164	4.183627213520015	223.25250458950268	421.556640625	421.57659912109375
971	421.5788879394531	39.6623333936					1	DETECTED	421.5789 m/z @39.66 [151020OFc1_NvH-0949-CRLM-26.raw]	421.5788879394531	39.6623333936	3.9660596288	95.0076529034667	91.04159327466671	175324.09375	9.560489198315169E7	0	7665	3.474334409710629	1.2776385521933533	0.3167842061290548	421.57666015625	421.5886535644531
972	421.68994140625	24.0088006373333					1	DETECTED	421.6899 m/z @24.01 [151020OFc1_NvH-0949-CRLM-26.raw]	421.68994140625	24.0088006373333	3.70450199066667	93.7372037173333	90.03270172666663	126300.6015625	9.088076598172647E7	0	7665	0.2538462921773572	2.42784147576525	0.41769517092924385	421.6799621582031	421.69952392578125
973	421.7117614746094	29.5511999232					1	DETECTED	421.7118 m/z @29.55 [151020OFc1_NvH-0949-CRLM-26.raw]	421.7117614746094	29.5511999232	2.57174983786667	74.0486149317333	71.47686509386662	501526.78125	1.0365424394125965E8	2	7665	11.41741038236141	7.975019533728368	1.9294806166152398	421.7017822265625	421.7217102050781
974	421.72808837890625	35.8715241261333					1	DETECTED	421.7281 m/z @35.87 [151020OFc1_NvH-0949-CRLM-26.raw]	421.72808837890625	35.8715241261333	3.40690094906667	94.8991380621333	91.49223711306664	316816.75	1.0777387219797756E8	0	7665	0.3080681582065026	0.5604736016082742	0.018723074439957844	421.7217712402344	421.73638916015625
975	421.7465515136719	27.8582649965333					1	DETECTED	421.7466 m/z @27.86 [151020OFc1_NvH-0949-CRLM-26.raw]	421.7465515136719	27.8582649965333	2.77843256133333	90.7168486573333	87.93841609599997	426860.375	1.2240052625130905E8	0	7665	8.961494776328188	0.8179791728029457	0.1790768900739684	421.73663330078125	421.7503356933594
976	421.7603454589844	27.9132185757333					1	DETECTED	421.7603 m/z @27.91 [151020OFc1_NvH-0949-CRLM-26.raw]	421.7603454589844	27.9132185757333	2.60285777733333	99.8251205096	97.22226273226667	3.12515872E8	3.9933962313498106E9	2	7665	0.06881261063076849	1.4761862813413944	2.0967918261953242	421.75042724609375	421.77001953125
977	421.7707824707031	29.5511999232					1	DETECTED	421.7708 m/z @29.55 [151020OFc1_NvH-0949-CRLM-26.raw]	421.7707824707031	29.5511999232	8.6819933704	93.1309308178667	84.4489374474667	890263.9375	1.1192536214548886E8	0	7665	0.8863301846726017	5.697478899851348	232.4017811666531	421.7703552246094	421.78076171875
978	421.82366943359375	31.1241931776					1	DETECTED	421.8237 m/z @31.12 [151020OFc1_NvH-0949-CRLM-26.raw]	421.82366943359375	31.1241931776	0.0756612018666667	99.9860770149333	99.91041581306663	38826.515625	9.86216857865474E7	0	7665	25.857119079858116	1.6089768829598465	2.2090461708908307	421.814697265625	421.8336486816406
979	421.8490905761719	27.9132185757333					1	DETECTED	421.8491 m/z @27.91 [151020OFc1_NvH-0949-CRLM-26.raw]	421.8490905761719	27.9132185757333	0.9483987608	99.3632804933333	98.4148817325333	142752.65625	1.0077628988470142E8	0	7665	0.09333185923790666	2.3874507616280103	4.604516528730794	421.8394470214844	421.8542785644531
980	421.8643798828125	49.656820308					1	DETECTED	421.8644 m/z @49.66 [151020OFc1_NvH-0949-CRLM-26.raw]	421.8643798828125	49.656820308	0.0640004722666667	99.8950218178667	99.83102134560004	672229.9375	1.2365140694312654E8	3	7665	26.62304294725554	0.51210700239594	0.010934303333519371	421.85443115234375	421.8743591308594
981	421.88372802734375	32.7245143509333					1	DETECTED	421.8837 m/z @32.72 [151020OFc1_NvH-0949-CRLM-26.raw]	421.88372802734375	32.7245143509333	0.00559876933333333	99.9557444074667	99.95014563813336	385638.34375	1.1285944946499231E8	0	7665	2.792383191793718	0.6720658625373972	8.054551562320839	421.8743896484375	421.89068603515625
982	421.9007263183594	22.6412079770667					1	DETECTED	421.9007 m/z @22.64 [151020OFc1_NvH-0949-CRLM-26.raw]	421.9007263183594	22.6412079770667	0.00559876933333333	99.9860770149333	99.98047824559997	728402.1875	1.2411592566030908E8	3	7665	0.2874705210917128	1.3597699851417837	0.023743137693526765	421.8907470703125	421.91058349609375
983	421.91192626953125	40.80457476					1	DETECTED	421.9119 m/z @40.80 [151020OFc1_NvH-0949-CRLM-26.raw]	421.91192626953125	40.80457476	0.00559876933333333	99.7448819584	99.73928318906667	153399.828125	1.0151140478432927E8	0	7665	4.082408175288478	1.4076686095471473	2.111576194851878	421.9107360839844	421.9219055175781
984	421.92376708984375	33.0088396501333					1	DETECTED	421.9238 m/z @33.01 [151020OFc1_NvH-0949-CRLM-26.raw]	421.92376708984375	33.0088396501333	0.00559876933333333	99.9051780064	99.89957923706667	34711.5546875	8.810783849289438E7	0	7665	75.92361818886366	1.5231460212461232	2.017333586751913	421.9219665527344	421.93328857421875
985	421.95745849609375	24.9453564258667					1	DETECTED	421.9575 m/z @24.95 [151020OFc1_NvH-0949-CRLM-26.raw]	421.95745849609375	24.9453564258667	0.00559876933333333	99.7051202693333	99.69952149999997	46077.375	9.602064862009582E7	0	7665	8.049271996637405	2.2027230513448877	3.380650257464373	421.9476013183594	421.9577941894531
986	421.96826171875	9.03148554586667					1	DETECTED	421.9683 m/z @9.03 [151020OFc1_NvH-0949-CRLM-26.raw]	421.96826171875	9.03148554586667	0.0406608605333333	97.7625986125333	97.72193775199996	175316.8125	1.135148953979194E8	0	7665	12.195859850127384	2.205848952369574	3.939581703794615	421.9583740234375	421.96832275390625
987	421.97833251953125	30.647252096					1	DETECTED	421.9783 m/z @30.65 [151020OFc1_NvH-0949-CRLM-26.raw]	421.97833251953125	30.647252096	0.134131246133333	99.9963269437333	99.86219569759996	290960.40625	1.1656147477320378E8	0	7665	1.4700158388631799	2.8048298783014327	0.06215126007787149	421.9683532714844	421.97967529296875
988	421.98968505859375	25.762753876					1	DETECTED	421.9897 m/z @25.76 [151020OFc1_NvH-0949-CRLM-26.raw]	421.98968505859375	25.762753876	0.145964682133333	99.4034818533333	99.25751717119996	684481.3125	1.0576173717587163E8	0	7665	0.10345877168676054	0.8307393114751014	7.566917919149289	421.9799499511719	421.9994201660156
989	422.0042724609375	90.4316804296					1	DETECTED	422.0043 m/z @90.43 [151020OFc1_NvH-0949-CRLM-26.raw]	422.0042724609375	90.4316804296	0.800077934133333	90.4716157504	89.67153781626668	48918.609375	1.0299563945685807E8	0	7665	0.060217494244966474	0.5002227747785835	4.455495571668708E-4	422.0002746582031	422.0096740722656
990	422.01983642578125	24.2842141416					1	DETECTED	422.0198 m/z @24.28 [151020OFc1_NvH-0949-CRLM-26.raw]	422.01983642578125	24.2842141416	0.00559876933333333	99.3228219616	99.31722319226667	318271.59375	1.12879082269029E8	0	7665	0.06604931290341653	2.078304063884879	447.7539169225914	422.0099182128906	422.0296630859375
991	422.04278564453125	25.5314041752					1	DETECTED	422.0428 m/z @25.53 [151020OFc1_NvH-0949-CRLM-26.raw]	422.04278564453125	25.5314041752	1.34848185786667	99.7949878986667	98.44650604080003	540620.75	2.116012657498326E8	0	7665	1.2015839036741802	51.698337575916824	51.87740675810692	422.0328369140625	422.05230712890625
992	422.0623779296875	18.1177406197333					1	DETECTED	422.0624 m/z @18.12 [151020OFc1_NvH-0949-CRLM-26.raw]	422.0623779296875	18.1177406197333	0.134131246133333	97.8229020512	97.68877080506667	116230.7109375	9.877947856264673E7	0	7665	0.2208359138460061	3.9635075220403873	0.1462869222350848	422.0531921386719	422.07171630859375
993	422.07940673828125	67.0203277744					1	DETECTED	422.0794 m/z @67.02 [151020OFc1_NvH-0949-CRLM-26.raw]	422.07940673828125	67.0203277744	7.02834120266667	98.3213650709333	91.29302386826663	79968.875	1.0132322200041124E8	0	7665	2.022112258130221	0.7608768194324268	14.870843884924318	422.0738220214844	422.0889892578125
994	422.1003723144531	91.786479512					1	DETECTED	422.1004 m/z @91.79 [151020OFc1_NvH-0949-CRLM-26.raw]	422.1003723144531	91.786479512	8.65248597866667	99.1218598778667	90.46937389920002	133308.953125	9.81787593478543E7	0	7665	0.08022772754046059	34.91624714768517	1.2652612535108572	422.0923156738281	422.1098937988281
995	422.1300964355469	90.372454432					1	DETECTED	422.1301 m/z @90.37 [151020OFc1_NvH-0949-CRLM-26.raw]	422.1300964355469	90.372454432	29.3147028064	97.6917577269333	68.37705492053331	7237434.5	1.291547137127239E8	0	7665	0.08805842095763694	1.1047189384407483	1.1099049178175644	422.1204528808594	422.1397705078125
996	422.14984130859375	89.2356736130667					1	DETECTED	422.1498 m/z @89.24 [151020OFc1_NvH-0949-CRLM-26.raw]	422.14984130859375	89.2356736130667	0.4373274832	97.230000932	96.7926734488	115036.265625	7.784613415531541E7	0	7665	0.4007493828406723	0.545013942642815	0.7481509328649077	422.1401062011719	422.1555480957031
997	422.1663818359375	90.8702007328					1	DETECTED	422.1664 m/z @90.87 [151020OFc1_NvH-0949-CRLM-26.raw]	422.1663818359375	90.8702007328	1.68993470213333	95.7428633608	94.05292865866667	151344.140625	9.20588506539324E7	0	7665	72.25597920429554	1.1303957893601642	0.0016951952633721163	422.15643310546875	422.1763610839844
998	422.1924133300781	21.3594103597333					1	DETECTED	422.1924 m/z @21.36 [151020OFc1_NvH-0949-CRLM-26.raw]	422.1924133300781	21.3594103597333	0.227962987466667	95.1631262554667	94.93516326800003	119538.875	9.683828167406216E7	0	7665	69.43630222012868	3.2656648044636496	119.99401635607734	422.18243408203125	422.1927795410156
999	422.202880859375	91.8154380410667					1	DETECTED	422.2029 m/z @91.82 [151020OFc1_NvH-0949-CRLM-26.raw]	422.202880859375	91.8154380410667	2.8499533304	99.4034818533333	96.5535285229333	5174851.5	2.1378765391669425E8	2	7665	0.09982819957757272	0.6074809883910244	0.008253999478579781	422.19293212890625	422.21282958984375
1000	422.22210693359375	90.7484999856					1	DETECTED	422.2221 m/z @90.75 [151020OFc1_NvH-0949-CRLM-26.raw]	422.22210693359375	90.7484999856	0.367282242133333	97.2705332181333	96.90325097599997	1250846.75	1.8201082020069548E8	2	7665	43.418744594291454	0.501775803701843	0.0035935600838292087	422.212890625	422.2320861816406
1001	422.2406311035156	25.6892168330667					1	DETECTED	422.2406 m/z @25.69 [151020OFc1_NvH-0949-CRLM-26.raw]	422.2406311035156	25.6892168330667	3.25819197973333	97.199692488	93.94150050826667	756080.9375	1.426898932282866E8	3	7665	43.15127732918259	2.534769705132137	1.148747551268787	422.23211669921875	422.2463684082031
1002	422.25640869140625	27.9132185757333					1	DETECTED	422.2564 m/z @27.91 [151020OFc1_NvH-0949-CRLM-26.raw]	422.25640869140625	27.9132185757333	0.0292116362666667	99.4234441296	99.39423249333333	1.36402992E8	1.8439351389772258E9	2	7665	0.1376330239630832	1.4653372170107573	2.076522560989007	422.2464599609375	422.2662658691406
1003	422.2684631347656	36.5441313210667					1	DETECTED	422.2685 m/z @36.54 [151020OFc1_NvH-0949-CRLM-26.raw]	422.2684631347656	36.5441313210667	0.00559876933333333	93.2304885618667	93.22488979253336	2188363.25	1.3402151915912063E8	2	7665	0.19143433893840012	2.116128087363223	0.04996121066566819	422.2665100097656	422.2784118652344
1004	422.2932434082031	91.7369410194667					1	DETECTED	422.2932 m/z @91.74 [151020OFc1_NvH-0949-CRLM-26.raw]	422.2932434082031	91.7369410194667	7.54330445226667	94.7841117728	87.24080732053334	91060.140625	9.447640231772122E7	0	7665	0.0501916092425887	0.5180962058272728	3.210077874539416	422.2922668457031	422.3006286621094
1005	422.3110656738281	90.6891885141333					1	DETECTED	422.3111 m/z @90.69 [151020OFc1_NvH-0949-CRLM-26.raw]	422.3110656738281	90.6891885141333	27.7231621648	92.1040888928	64.38092672799999	156263.5625	7.733126338543297E7	0	7665	0.18257974358040485	0.5033715185536208	2.59121653808978	422.3056640625	422.32073974609375
1006	422.34820556640625	90.8310051773333					1	DETECTED	422.3482 m/z @90.83 [151020OFc1_NvH-0949-CRLM-26.raw]	422.34820556640625	90.8310051773333	6.5161705104	92.7044840189333	86.1883135085333	99766.8671875	1.5240254680280375E8	0	7665	1.178282546372671	0.5111100190672303	0.009116953395442154	422.3404541015625	422.35693359375
1007	422.4157409667969	9.44006406933333					1	DETECTED	422.4157 m/z @9.44 [151020OFc1_NvH-0949-CRLM-26.raw]	422.4157409667969	9.44006406933333	4.855988992	98.3312730152	93.4752840232	1090790.625	1.1931320337791032E8	0	7665	0.2001779742597023	1.8180763358234389	112.34254988484204	422.40576171875	422.4256591796875
1008	422.46600341796875	22.9951042981333					1	DETECTED	422.4660 m/z @23.00 [151020OFc1_NvH-0949-CRLM-26.raw]	422.46600341796875	22.9951042981333	2.9919117264	96.9473850789333	93.95547335253329	120389.703125	9.062245873738812E7	0	7665	9.292619209475012	3.212369577323274	0.019965722631405048	422.456787109375	422.4709777832031
1009	422.4809875488281	18.0077797586667					1	DETECTED	422.4810 m/z @18.01 [151020OFc1_NvH-0949-CRLM-26.raw]	422.4809875488281	18.0077797586667	3.53537223813333	96.5834787866667	93.04810654853337	397108.5	1.0622582451704364E8	0	7665	18.456374961037984	1.4995282798497322	2.128511104126253	422.47100830078125	422.4908752441406
1010	422.4913635253906	25.6981917026667					1	DETECTED	422.4914 m/z @25.70 [151020OFc1_NvH-0949-CRLM-26.raw]	422.4913635253906	25.6981917026667	3.09607958826667	94.7651583304	91.66907874213332	334691.1875	9.838879770160039E7	0	7665	0.1344951038209281	0.5062201613239421	7.727231391967011	422.49102783203125	422.5012512207031
1011	422.5332946777344	49.656820308					1	DETECTED	422.5333 m/z @49.66 [151020OFc1_NvH-0949-CRLM-26.raw]	422.5332946777344	49.656820308	4.18765506746667	87.4763081144	83.28865304693333	278941.8125	9.498887569053711E7	0	7665	21.091569957128943	0.505873807601759	0.005364676248774737	422.5233459472656	422.5418395996094
1012	422.5518493652344	26.14789306					1	DETECTED	422.5518 m/z @26.15 [151020OFc1_NvH-0949-CRLM-26.raw]	422.5518493652344	26.14789306	4.36215039546667	98.3013968816	93.93924648613333	1.0127719E7	2.481827736769563E8	3	7665	0.19146226506691377	0.5335515546029722	1.686898541748514	422.5419006347656	422.56182861328125
1013	422.5643310546875	24.9348940738667					1	DETECTED	422.5643 m/z @24.93 [151020OFc1_NvH-0949-CRLM-26.raw]	422.5643310546875	24.9348940738667	3.54544907573333	94.7273438544	91.18189477866667	304698.84375	1.1491905024866422E8	3	7665	2.3752759307306626	0.6643826984381405	0.2594526565536844	422.5618591308594	422.57080078125
1014	422.58087158203125	25.8608399312					1	DETECTED	422.5809 m/z @25.86 [151020OFc1_NvH-0949-CRLM-26.raw]	422.58087158203125	25.8608399312	3.58464043946667	86.3492130928	82.76457265333333	400983.03125	1.044790981214576E8	0	7665	0.18429917576584742	1.0538596280150372	143.25709449660076	422.5709228515625	422.58984375
1015	422.6159362792969	9.50799859653333					1	DETECTED	422.6159 m/z @9.51 [151020OFc1_NvH-0949-CRLM-26.raw]	422.6159362792969	9.50799859653333	3.00206559813333	99.7647942074667	96.76272860933337	1432787.875	1.1597159227663292E8	0	7665	0.18346879029838092	2.3732571163421663	4.832051476093648	422.6060485839844	422.62591552734375
1016	422.6920471191406	33.3438214834667					1	DETECTED	422.6920 m/z @33.34 [151020OFc1_NvH-0949-CRLM-26.raw]	422.6920471191406	33.3438214834667	4.0768833848	92.0544142786667	87.9775308938667	137127.546875	9.822617198057711E7	0	7665	0.0528415938801885	1.4815798015542354	0.025539047944021037	422.6827087402344	422.69659423828125
1017	422.7068176269531	24.3102908408					1	DETECTED	422.7068 m/z @24.31 [151020OFc1_NvH-0949-CRLM-26.raw]	422.7068176269531	24.3102908408	3.0329963208	95.8864366061333	92.8534402853333	237206.109375	1.0141416109287842E8	0	7665	0.08037775503888867	0.6249437792533258	0.20468917161204062	422.69683837890625	422.716796875
1018	422.7208251953125	23.7434642482667					1	DETECTED	422.7208 m/z @23.74 [151020OFc1_NvH-0949-CRLM-26.raw]	422.7208251953125	23.7434642482667	6.193748872	88.4810341461333	82.2872852741333	68827.2265625	9.66188096541111E7	0	7665	16.99535211871046	2.3444051231000085	4.419244912062271	422.7168273925781	422.72308349609375
1019	422.7331848144531	29.3451814306667					1	DETECTED	422.7332 m/z @29.35 [151020OFc1_NvH-0949-CRLM-26.raw]	422.7331848144531	29.3451814306667	3.40690094906667	94.9478288141333	91.54092786506664	4290612.0	1.591570622004148E8	2	7665	0.11223210797633598	0.5124195854065919	0.03846126210562804	422.7233581542969	422.7431640625
1020	422.7532958984375	27.9132185757333					1	DETECTED	422.7533 m/z @27.91 [151020OFc1_NvH-0949-CRLM-26.raw]	422.7532958984375	27.9132185757333	2.613163956	97.9450632914667	95.3318993354667	3.1218882E7	6.867177682948153E8	2	7665	0.14710494662699958	0.5180277185103499	0.02867992766217444	422.7433166503906	422.76312255859375
1021	422.76605224609375	32.6893185328					1	DETECTED	422.7661 m/z @32.69 [151020OFc1_NvH-0949-CRLM-26.raw]	422.76605224609375	32.6893185328	3.54544907573333	92.6207620077333	89.07531293199997	785036.625	1.5199046078647512E8	2	7665	3.8836228230573795	0.5065527701342861	0.3123583704345453	422.7633972167969	422.77587890625
1022	422.8163146972656	9.49458053866667					1	DETECTED	422.8163 m/z @9.49 [151020OFc1_NvH-0949-CRLM-26.raw]	422.8163146972656	9.49458053866667	3.31827490106667	91.3912881362667	88.07301323520002	823585.0625	1.0865168530276243E8	0	7665	0.1865844149295146	2.367132141262511	1.2674197160881573	422.806640625	422.8255310058594
1023	422.8406982421875	31.0036042021333					1	DETECTED	422.8407 m/z @31.00 [151020OFc1_NvH-0949-CRLM-26.raw]	422.8406982421875	31.0036042021333	0.00559876933333333	99.9963269437333	99.99072817439996	288145.03125	5.974069810134237E8	2	7665	32.29131361809802	7.951766901660267	17.367973784760284	422.83172607421875	422.84307861328125
1024	422.8712158203125	20.4179708901333					1	DETECTED	422.8712 m/z @20.42 [151020OFc1_NvH-0949-CRLM-26.raw]	422.8712158203125	20.4179708901333	0.0990547032	99.7249550362667	99.62590033306671	127368.375	9.810062368707971E7	0	7665	3.4643864394229382	2.6867432912054157	0.009040349079950787	422.8614807128906	422.87591552734375
1025	422.8859558105469	26.1356995837333					1	DETECTED	422.8860 m/z @26.14 [151020OFc1_NvH-0949-CRLM-26.raw]	422.8859558105469	26.1356995837333	0.00559876933333333	99.93547142	99.92987265066667	7561042.5	2.41516530774051E8	3	7665	0.13742610309727255	0.5344866895542597	0.8889587746962886	422.8760070800781	422.89593505859375
1026	422.89599609375	30.7777673450667					1	DETECTED	422.8960 m/z @30.78 [151020OFc1_NvH-0949-CRLM-26.raw]	422.89599609375	30.7777673450667	0.00559876933333333	99.9051780064	99.89957923706667	2480002.75	1.50693908440082E8	0	7665	9.190236382278758	2.273097605519944	1.524822252030029	422.8959655761719	422.9059753417969
1027	422.91015625	13.0595939125333					1	DETECTED	422.9102 m/z @13.06 [151020OFc1_NvH-0949-CRLM-26.raw]	422.91015625	13.0595939125333	0.00559876933333333	99.93547142	99.92987265066667	1086065.75	1.189937459710815E8	3	7665	0.18920147580351632	0.58424262928701	62.88741447783781	422.906005859375	422.9195251464844
1028	422.9312438964844	34.8347921570667					1	DETECTED	422.9312 m/z @34.83 [151020OFc1_NvH-0949-CRLM-26.raw]	422.9312438964844	34.8347921570667	0.00559876933333333	99.84528482	99.83968605066667	89417.3828125	1.033551406080766E8	0	7665	0.05625317148996345	1.4123590098939025	1.8027576915814414	422.9213562011719	422.9410400390625
1029	422.9454650878906	44.6347293053333					1	DETECTED	422.9455 m/z @44.63 [151020OFc1_NvH-0949-CRLM-26.raw]	422.9454650878906	44.6347293053333	0.00559876933333333	97.8329919834667	97.82739321413337	30771.443359375	9.059136749580912E7	0	7665	97.2919090871323	1.1215139554905074	1.2252178075867397	422.9418029785156	422.94586181640625
1030	422.95587158203125	16.3945122637333					1	DETECTED	422.9559 m/z @16.39 [151020OFc1_NvH-0949-CRLM-26.raw]	422.95587158203125	16.3945122637333	0.017367972	99.8352974237333	99.81792945173329	198461.390625	9.38275510143955E7	0	7665	0.13544324134936758	0.5247171397567607	1.0650643531121826	422.9458923339844	422.96575927734375
1031	422.968505859375	91.4046152317333					1	DETECTED	422.9685 m/z @91.40 [151020OFc1_NvH-0949-CRLM-26.raw]	422.968505859375	91.4046152317333	0.982219717333333	97.6507937408	96.66857402346666	128931.484375	9.563936218682203E7	0	7665	0.06156767877952518	0.5379314079242741	0.004251942876456011	422.9659118652344	422.97210693359375
1032	422.98211669921875	17.9857298285333					1	DETECTED	422.9821 m/z @17.99 [151020OFc1_NvH-0949-CRLM-26.raw]	422.98211669921875	17.9857298285333	0.00559876933333333	99.3734306314667	99.36783186213337	175764.796875	1.0070117331431673E8	0	7665	0.19526569422520978	0.7691412668568767	23.387477797195967	422.9722900390625	422.9830322265625
1033	422.99322509765625	34.1414502632					1	DETECTED	422.9932 m/z @34.14 [151020OFc1_NvH-0949-CRLM-26.raw]	422.99322509765625	34.1414502632	0.192811909066667	98.3213650709333	98.12855316186663	226202.703125	1.1413734573639308E8	0	7665	66.48381847447365	1.561956094758567	3.7425666048660595	422.9833068847656	423.0029296875
1034	423.0168762207031	9.47195135146667					1	DETECTED	423.0169 m/z @9.47 [151020OFc1_NvH-0949-CRLM-26.raw]	423.0168762207031	9.47195135146667	0.1576307264	99.7249550362667	99.5673243098667	428073.625	1.119580487655826E8	0	7665	0.08778542711718096	1.3176269284526678	1.1964131887669907	423.0073547363281	423.02685546875
1035	423.0546875	18.1922877589333					1	DETECTED	423.0547 m/z @18.19 [151020OFc1_NvH-0949-CRLM-26.raw]	423.0546875	18.1922877589333	0.519170898133333	99.1513872405333	98.63221634239996	139533.296875	1.0446472161405052E8	0	7665	1.3812647940245348	3.5383563608926822	5.282676306942752	423.04473876953125	423.064453125
1036	423.0794372558594	25.6049971637333					1	DETECTED	423.0794 m/z @25.60 [151020OFc1_NvH-0949-CRLM-26.raw]	423.0794372558594	25.6049971637333	0.00559876933333333	99.8950218178667	99.88942304853337	86386.9765625	1.3376906537789023E8	0	7665	86.36670218637572	2.473187809773424	4.091360929187536	423.0694580078125	423.0890197753906
1037	423.1133117675781	45.0137229114667					1	DETECTED	423.1133 m/z @45.01 [151020OFc1_NvH-0949-CRLM-26.raw]	423.1133117675781	45.0137229114667	8.19623004693333	99.9963269437333	91.80009689679997	32945.3046875	1.003444608066605E8	0	7665	87.36473758590395	1.2445039877223354	1.479461399551305	423.1033630371094	423.1228332519531
1038	423.1336669921875	90.350194012					1	DETECTED	423.1337 m/z @90.35 [151020OFc1_NvH-0949-CRLM-26.raw]	423.1336669921875	90.350194012	0.355730230933333	95.2425898528	94.88685962186666	1342179.875	9.248753295380893E7	0	7665	0.08561280472584087	0.6239166125682605	2.0428188008913493	423.12750244140625	423.1430969238281
1039	423.1531066894531	35.5103946757333					1	DETECTED	423.1531 m/z @35.51 [151020OFc1_NvH-0949-CRLM-26.raw]	423.1531066894531	35.5103946757333	2.32624648373333	99.6555750213333	97.32932853759998	28258.189453125	8.050605770975228E7	0	7665	87.04951966004342	1.3939588247520216	1.790200414066451	423.1440124511719	423.158203125
1040	423.1694030761719	91.0092514274667					1	DETECTED	423.1694 m/z @91.01 [151020OFc1_NvH-0949-CRLM-26.raw]	423.1694030761719	91.0092514274667	9.94055428266667	97.1594473472	87.21889306453333	257697.046875	1.2131558520601912E8	0	7665	0.11365115179837915	1.5662843429955224	0.24171494528024695	423.1612854003906	423.1792907714844
1041	423.1903076171875	19.0210874282667					1	DETECTED	423.1903 m/z @19.02 [151020OFc1_NvH-0949-CRLM-26.raw]	423.1903076171875	19.0210874282667	2.06167417946667	97.7121571802667	95.65048300080004	281248.6875	1.0411250723129411E8	0	7665	0.11881983786060957	9.170188994688186	517.8817987014381	423.18048095703125	423.19580078125
1042	423.20623779296875	91.786479512					1	DETECTED	423.2062 m/z @91.79 [151020OFc1_NvH-0949-CRLM-26.raw]	423.20623779296875	91.786479512	0.110810010133333	95.4045610861333	95.29375107599996	1029914.5	1.2867443410689718E8	3	7665	71.5555096764243	0.5032247012745193	0.006083680928843312	423.1963195800781	423.2162170410156
1043	423.218017578125	23.5286377597333					1	DETECTED	423.2180 m/z @23.53 [151020OFc1_NvH-0949-CRLM-26.raw]	423.218017578125	23.5286377597333	3.5253371736	99.7647942074667	96.2394570338667	688380.6875	1.2447620060834223E8	4	7665	5.528742036382095	0.5300380608400402	0.187326314863858	423.21624755859375	423.2198486328125
1044	423.2298583984375	30.7279761466667					1	DETECTED	423.2299 m/z @30.73 [151020OFc1_NvH-0949-CRLM-26.raw]	423.2298583984375	30.7279761466667	1.4030646592	96.5329231776	95.1298585184	3493308.0	2.4261473598830587E8	3	7665	0.09586694768107051	2.7781308812428858	0.018116491185830377	423.2198791503906	423.2398376464844
1045	423.2444763183594	13.0725315842667					1	DETECTED	423.2445 m/z @13.07 [151020OFc1_NvH-0949-CRLM-26.raw]	423.2444763183594	13.0725315842667	3.71429155706667	94.4641533253333	90.74986176826663	766060.4375	1.3397262001257056E8	2	7665	0.1425049333574293	7.075056193645903	72.67862904700041	423.2398681640625	423.2483825683594
1046	423.2583923339844	14.641294676					1	DETECTED	423.2584 m/z @14.64 [151020OFc1_NvH-0949-CRLM-26.raw]	423.2583923339844	14.641294676	3.00206559813333	96.1498044472	93.14773884906667	3840312.25	2.726798840965385E8	3	7665	13.507657134716297	1.8946776506951408	1.4432421091509342	423.2484130859375	423.26837158203125
1047	423.27191162109375	36.5441313210667					1	DETECTED	423.2719 m/z @36.54 [151020OFc1_NvH-0949-CRLM-26.raw]	423.27191162109375	36.5441313210667	3.59435273546667	92.9692561493333	89.37490341386663	210808.6875	1.2532190994782795E8	2	7665	36.577251958088056	1.2399712168449628	3.1401407307420257	423.2684020996094	423.2812805175781
1048	423.30914306640625	90.0507682906667					1	DETECTED	423.3091 m/z @90.05 [151020OFc1_NvH-0949-CRLM-26.raw]	423.30914306640625	90.0507682906667	37.6053126517333	95.3230243949333	57.7177117432	46410.484375	6.7631583179017E7	0	7665	53.97352853878442	0.5502641843800923	0.10052836876018467	423.3033447265625	423.31378173828125
1049	423.33154296875	90.0625497602667					1	DETECTED	423.3315 m/z @90.06 [151020OFc1_NvH-0949-CRLM-26.raw]	423.33154296875	90.0625497602667	2.35739164266667	99.3126699538667	96.95527831120003	169366.78125	1.8599568036560285E8	0	7665	0.14597373010363413	0.5103719704891977	0.011442062218841774	423.3219909667969	423.3358459472656
1050	423.3465881347656	90.8310051773333					1	DETECTED	423.3466 m/z @90.83 [151020OFc1_NvH-0949-CRLM-26.raw]	423.3465881347656	90.8310051773333	10.0777714744	95.3126744202667	85.23490294586671	178953.296875	1.047920803332169E8	0	7665	1.0824219527175245	2.62034079329661	0.9309235399591625	423.33892822265625	423.35064697265625
1051	423.3833923339844	90.8310051773333					1	DETECTED	423.3834 m/z @90.83 [151020OFc1_NvH-0949-CRLM-26.raw]	423.3833923339844	90.8310051773333	7.20660860853333	99.7448819584	92.53827334986667	319308.46875	1.1394196377525163E8	0	7665	73.14953863701164	1.9755105826491506	0.009517215400723129	423.3741455078125	423.3931884765625
1052	423.4195556640625	90.8310051773333					1	DETECTED	423.4196 m/z @90.83 [151020OFc1_NvH-0949-CRLM-26.raw]	423.4195556640625	90.8310051773333	5.3179521616	94.6337573090667	89.31580514746669	385049.65625	1.2251389230254339E8	0	7665	0.9354627604777903	0.502931424435591	0.015319281527141598	423.4105224609375	423.42926025390625
1053	423.45257568359375	18.0577059768					1	DETECTED	423.4526 m/z @18.06 [151020OFc1_NvH-0949-CRLM-26.raw]	423.45257568359375	18.0577059768	0.0990547032	99.1814907469333	99.08243604373331	216818.421875	9.478213879468828E7	0	7665	1.7791590654460556	1.0417784140911275	12.022698723360405	423.4430236816406	423.45855712890625
1054	423.4686279296875	24.5144661384					1	DETECTED	423.4686 m/z @24.51 [151020OFc1_NvH-0949-CRLM-26.raw]	423.4686279296875	24.5144661384	3.662968868	93.8744477952	90.2114789272	483615.3125	1.0286243802305552E8	4	7665	11.206334048107648	0.7606527078980977	0.6819727825257733	423.4586486816406	423.4786071777344
1055	423.48455810546875	39.9061427517333					1	DETECTED	423.4846 m/z @39.91 [151020OFc1_NvH-0949-CRLM-26.raw]	423.48455810546875	39.9061427517333	3.05331520026667	91.0287321368	87.97541693653334	144728.75	1.0362536160120375E8	0	7665	6.208985265987131	1.6662153820331544	2.3360015791640625	423.4786682128906	423.4944152832031
1056	423.5094909667969	16.7498713272					1	DETECTED	423.5095 m/z @16.75 [151020OFc1_NvH-0949-CRLM-26.raw]	423.5094909667969	16.7498713272	4.65031621866667	93.9450074154667	89.29469119680003	137937.8125	9.375247840872756E7	3	7665	0.15146010270186494	0.6161867663728846	0.2318767403218145	423.5	423.5194396972656
1057	423.5402526855469	18.4821430504					1	DETECTED	423.5403 m/z @18.48 [151020OFc1_NvH-0949-CRLM-26.raw]	423.5402526855469	18.4821430504	3.05331520026667	86.4241246069333	83.37080940666664	176865.25	9.205321202786924E7	0	7665	0.08887799519357031	0.5125795963733363	0.07712526284104966	423.5306396484375	423.5418701171875
1058	423.5518798828125	23.5187290624					1	DETECTED	423.5519 m/z @23.52 [151020OFc1_NvH-0949-CRLM-26.raw]	423.5518798828125	23.5187290624	5.0517452432	97.1492373181333	92.0974920749333	566041.1875	1.356451059722038E8	3	7665	0.15447118722634556	36.11326861006117	3.086557136426038	423.5419006347656	423.5541076660156
1059	423.5641174316406	30.7279761466667					1	DETECTED	423.5641 m/z @30.73 [151020OFc1_NvH-0949-CRLM-26.raw]	423.5641174316406	30.7279761466667	3.21841965013333	97.5247970512	94.30637740106667	1461518.0	1.603687982755404E8	0	7665	5.11378196604538	0.5064214116044315	4.562954172728321	423.55413818359375	423.5740966796875
1060	423.5784912109375	46.1173958413333					1	DETECTED	423.5785 m/z @46.12 [151020OFc1_NvH-0949-CRLM-26.raw]	423.5784912109375	46.1173958413333	3.05331520026667	98.1283878058667	95.07507260560003	560541.0	1.1005619463065812E8	3	7665	11.872616988374752	0.5378282369827305	0.004776789868745925	423.5741271972656	423.5884704589844
1061	423.5929870605469	31.0036042021333					1	DETECTED	423.5930 m/z @31.00 [151020OFc1_NvH-0949-CRLM-26.raw]	423.5929870605469	31.0036042021333	5.73811650026667	90.1549925701333	84.41687606986663	294165.4375	1.0341511624753392E8	0	7665	13.129768359683347	0.5181624672801343	0.01498963213252387	423.588623046875	423.6023254394531
1062	423.6870422363281	32.2234488458667					1	DETECTED	423.6870 m/z @32.22 [151020OFc1_NvH-0949-CRLM-26.raw]	423.6870422363281	32.2234488458667	4.04666018986667	99.4336631298667	95.38700294000003	98974.9453125	1.0526752145025161E8	0	7665	0.22596737217036633	1.6926521347862704	0.0067444111380376625	423.67706298828125	423.69329833984375
1063	423.70330810546875	18.0433060992					1	DETECTED	423.7033 m/z @18.04 [151020OFc1_NvH-0949-CRLM-26.raw]	423.70330810546875	18.0433060992	3.7527344664	84.6461278541333	80.8933933877333	140648.53125	9.665824104701579E7	0	7665	0.1075116997430321	1.9185004644843875	3.395385836412261	423.6934814453125	423.70751953125
1064	423.717529296875	26.0203988437333					1	DETECTED	423.7175 m/z @26.02 [151020OFc1_NvH-0949-CRLM-26.raw]	423.717529296875	26.0203988437333	2.90053563546667	91.666746028	88.76621039253334	475321.53125	1.0996293200781895E8	4	7665	1.558104733754817	0.5243986761681022	35.77728645029629	423.70758056640625	423.7249755859375
1065	423.7349853515625	31.4662783890667					1	DETECTED	423.7350 m/z @31.47 [151020OFc1_NvH-0949-CRLM-26.raw]	423.7349853515625	31.4662783890667	3.77228448533333	89.4817478893333	85.70946340399998	544960.375	1.0972184652009664E8	0	7665	9.120193073273096	1.211029858741898	0.4749290704286581	423.7250671386719	423.7353515625
1066	423.745361328125	23.2870862336					1	DETECTED	423.7454 m/z @23.29 [151020OFc1_NvH-0949-CRLM-26.raw]	423.745361328125	23.2870862336	3.54544907573333	84.2287289226667	80.68327984693337	881359.0	1.3964374314557353E8	2	7665	15.326195297087928	1.5278780811561297	4.468692683992313	423.7353820800781	423.7553405761719
1067	423.760498046875	14.6319265933333					1	DETECTED	423.7605 m/z @14.63 [151020OFc1_NvH-0949-CRLM-26.raw]	423.760498046875	14.6319265933333	2.22076646213333	95.0366923706667	92.81592590853337	765413.875	1.344786723026968E8	2	7665	26.4875218640725	1.271199526766578	53.78446940902868	423.7554016113281	423.7702941894531
1068	423.7911682128906	18.9905619229333					1	DETECTED	423.7912 m/z @18.99 [151020OFc1_NvH-0949-CRLM-26.raw]	423.7911682128906	18.9905619229333	2.32624648373333	98.9916281144	96.66538163066667	169226.78125	1.0485706679418746E8	0	7665	0.024773507933886663	0.6101964064159062	0.4874267160966796	423.7839050292969	423.801025390625
1069	423.844482421875	16.6870651016					1	DETECTED	423.8445 m/z @16.69 [151020OFc1_NvH-0949-CRLM-26.raw]	423.844482421875	16.6870651016	0.00559876933333333	99.9963269437333	99.99072817439996	103485.21875	1.0844072729200606E8	0	7665	0.2073470520801699	3.5563222311039224	5.991255225367049	423.8352355957031	423.8488464355469
1070	423.8592224121094	37.269835332					1	DETECTED	423.8592 m/z @37.27 [151020OFc1_NvH-0949-CRLM-26.raw]	423.8592224121094	37.269835332	0.00559876933333333	99.5342307	99.52863193066666	127004.6640625	1.0227663838439944E8	0	7665	0.06260531510367429	1.5926515423043397	2.3367473001644807	423.84930419921875	423.8691101074219
1071	423.8740234375	18.4645721941333					1	DETECTED	423.8740 m/z @18.46 [151020OFc1_NvH-0949-CRLM-26.raw]	423.8740234375	18.4645721941333	0.0640004722666667	99.4836622162667	99.41966174400002	88809.0703125	9.992631064119384E7	0	7665	7.221843111149797	3.0708761660967934	11.188762349463314	423.8692321777344	423.87640380859375
1072	423.88641357421875	23.5725204474667					1	DETECTED	423.8864 m/z @23.57 [151020OFc1_NvH-0949-CRLM-26.raw]	423.88641357421875	23.5725204474667	0.00559876933333333	99.9860770149333	99.98047824559997	309124.125	1.08274928484719E8	0	7665	1.4131316455870184	0.7249217410211168	0.0965735924072331	423.8764343261719	423.8885498046875
1073	423.8985595703125	13.7696147082667					1	DETECTED	423.8986 m/z @13.77 [151020OFc1_NvH-0949-CRLM-26.raw]	423.8985595703125	13.7696147082667	0.0990547032	99.0620333984	98.96297869520001	1016814.3125	1.4328248776119563E8	3	7665	0.20071137900741398	1.9332532068141908	3.458043002583376	423.8885803222656	423.9085388183594
1074	423.9119567871094	36.6640379202667					1	DETECTED	423.9120 m/z @36.66 [151020OFc1_NvH-0949-CRLM-26.raw]	423.9119567871094	36.6640379202667	0.0523024786666667	99.9252798554667	99.87297737680004	346973.875	1.2504137146082537E8	0	7665	9.774939431935096	0.5056933892832147	0.21883235486786812	423.9085693359375	423.921875
1075	423.9279479980469	31.9529501485333					1	DETECTED	423.9279 m/z @31.95 [151020OFc1_NvH-0949-CRLM-26.raw]	423.9279479980469	31.9529501485333	0.00559876933333333	99.7548297717333	99.74923100239997	138441.46875	1.217815446826615E8	0	7665	1.0311144808468349	2.085205641095263	3.365676351410246	423.9219665527344	423.9378356933594
1076	423.95159912109375	35.6763739456					1	DETECTED	423.9516 m/z @35.68 [151020OFc1_NvH-0949-CRLM-26.raw]	423.95159912109375	35.6763739456	0.00559876933333333	99.6952014109333	99.68960264159996	82475.140625	9.6706798269808E7	0	7665	64.27203983494988	1.4104290858799895	3.6561473348360827	423.9491271972656	423.95843505859375
1077	423.9684753417969	26.0071006584					1	DETECTED	423.9685 m/z @26.01 [151020OFc1_NvH-0949-CRLM-26.raw]	423.9684753417969	26.0071006584	0.00559876933333333	99.7249550362667	99.71935626693337	431864.96875	1.015861548061688E8	0	7665	0.10916425510868777	6.649235344960217	217.55569288098377	423.9585266113281	423.9774475097656
1078	423.9874572753906	31.3075381826667					1	DETECTED	423.9875 m/z @31.31 [151020OFc1_NvH-0949-CRLM-26.raw]	423.9874572753906	31.3075381826667	0.0292116362666667	99.8554577501333	99.82624611386663	744207.625	1.1825893851403415E8	0	7665	12.951092805096245	1.2728815877015611	18.211717511245247	423.9775085449219	423.996826171875
1079	424.03900146484375	25.5314041752					1	DETECTED	424.0390 m/z @25.53 [151020OFc1_NvH-0949-CRLM-26.raw]	424.03900146484375	25.5314041752	0.286308542666667	99.9963269437333	99.71001840106663	107209.5703125	9.920985046929954E7	0	7665	64.66777776147143	1.762199797225279	2.5304049573508034	424.0296630859375	424.04852294921875
1080	424.0589904785156	37.3578405112					1	DETECTED	424.0590 m/z @37.36 [151020OFc1_NvH-0949-CRLM-26.raw]	424.0589904785156	37.3578405112	0.00559876933333333	99.9963269437333	99.99072817439996	35042.00390625	8.740296025233197E7	0	7665	58.160496212288514	1.272491893187916	1.6699698707098347	424.0494384765625	424.0688171386719
1081	424.0791015625	36.81987626					1	DETECTED	424.0791 m/z @36.82 [151020OFc1_NvH-0949-CRLM-26.raw]	424.0791015625	36.81987626	2.06167417946667	99.7249550362667	97.66328085680004	255538.640625	1.1084153625584781E8	0	7665	1.0095295675870233	0.5079791232719331	0.06438555521437347	424.0705871582031	424.0877990722656
1082	424.0970458984375	91.746361804					1	DETECTED	424.0970 m/z @91.75 [151020OFc1_NvH-0949-CRLM-26.raw]	424.0970458984375	91.746361804	2.04016209493333	99.5750152392	97.53485314426666	55789.73828125	1.1056474674784228E8	0	7665	0.03511259713904735	0.5057655396379444	null	424.0905456542969	424.1068115234375
1083	424.1259765625	90.350194012					1	DETECTED	424.1260 m/z @90.35 [151020OFc1_NvH-0949-CRLM-26.raw]	424.1259765625	90.350194012	0.309503961066667	97.3616342506667	97.05213028960003	653433.75	1.009694774393719E8	0	7665	0.0865784043973008	1.8633201332888287	1.6283905794736202	424.1186218261719	424.13531494140625
1084	424.1361083984375	90.350194012					1	DETECTED	424.1361 m/z @90.35 [151020OFc1_NvH-0949-CRLM-26.raw]	424.1361083984375	90.350194012	1.03797273626667	99.9557444074667	98.91777167120003	170156.234375	1.0489622501547086E8	0	7665	93.8200085629119	0.5244576082898379	0.049088218460391304	424.1360778808594	424.1457214355469
1085	424.1609802246094	91.4828561952					1	DETECTED	424.1610 m/z @91.48 [151020OFc1_NvH-0949-CRLM-26.raw]	424.1609802246094	91.4828561952	0.0523024786666667	98.8510570232	98.79875454453334	112954.3515625	9.512593323750465E7	0	7665	1.4911501420488804	0.5026081584294494	1.3734918916159997	424.1514892578125	424.1694030761719
1086	424.1800842285156	89.9985650432					1	DETECTED	424.1801 m/z @90.00 [151020OFc1_NvH-0949-CRLM-26.raw]	424.1800842285156	89.9985650432	4.47278658533333	94.4158389026667	89.94305231733338	56481.39453125	9.319539542621087E7	0	7665	73.39391240314254	0.5258242248075112	0.14060328976510206	424.1712341308594	424.1885681152344
1087	424.19866943359375	91.8154380410667					1	DETECTED	424.1987 m/z @91.82 [151020OFc1_NvH-0949-CRLM-26.raw]	424.19866943359375	91.8154380410667	2.98179285466667	97.9960333330667	95.01424047840004	457445.65625	1.1163627902325182E8	0	7665	0.20285743093133135	0.5272579540773734	0.048987278114849965	424.1888427734375	424.2081298828125
1088	424.2181701660156	90.2938778645333					1	DETECTED	424.2182 m/z @90.29 [151020OFc1_NvH-0949-CRLM-26.raw]	424.2181701660156	90.2938778645333	2.74806878533333	99.4034818533333	96.65541306799997	3003205.0	2.0005457693282875E8	2	7665	63.72705228494942	0.5035894832169184	0.0015588093083530687	424.20819091796875	424.2281188964844
1089	424.2330322265625	13.8232499085333					1	DETECTED	424.2330 m/z @13.82 [151020OFc1_NvH-0949-CRLM-26.raw]	424.2330322265625	13.8232499085333	3.7239224416	93.6948225976	89.970900156	699750.5625	1.596093756200069E8	4	7665	30.54451134990569	1.425387839726262	0.9000678223691867	424.2281799316406	424.2430114746094
1090	424.24310302734375	22.5707439218667					1	DETECTED	424.2431 m/z @22.57 [151020OFc1_NvH-0949-CRLM-26.raw]	424.24310302734375	22.5707439218667	3.12670841253333	94.5302253072	91.40351689466667	433118.59375	1.2360262975160897E8	0	7665	29.51195835134749	3.966846376959342	3.3976920143319953	424.2430419921875	424.2530517578125
1091	424.2574462890625	30.0981687736					1	DETECTED	424.2574 m/z @30.10 [151020OFc1_NvH-0949-CRLM-26.raw]	424.2574462890625	30.0981687736	2.58207490426667	99.1814907469333	96.59941584266663	288792.59375	1.0981007342456715E8	4	7665	11.18638811324254	2.4751187683852645	1.5845960387431606	424.25311279296875	424.2671813964844
1092	424.26873779296875	42.8277950461333					1	DETECTED	424.2687 m/z @42.83 [151020OFc1_NvH-0949-CRLM-26.raw]	424.26873779296875	42.8277950461333	3.95640130266667	95.3230243949333	91.36662309226662	228878.796875	9.983580690196688E7	0	7665	64.55683221188201	1.0850539065032123	4.375273962862055	424.26751708984375	424.2776794433594
1093	424.3272399902344	90.8310051773333					1	DETECTED	424.3272 m/z @90.83 [151020OFc1_NvH-0949-CRLM-26.raw]	424.3272399902344	90.8310051773333	10.1213123981333	94.50221724	84.3809048418667	217400.953125	9.466892348397712E7	0	7665	0.6587601300668808	6.569242255305478	11.358314885315911	424.31817626953125	424.33477783203125
1094	424.36334228515625	90.9757538445333					1	DETECTED	424.3633 m/z @90.98 [151020OFc1_NvH-0949-CRLM-26.raw]	424.36334228515625	90.9757538445333	8.3090747936	97.7223802637333	89.4133054701333	468675.65625	1.2976368007944255E8	0	7665	0.34574834639715846	2.1734441657309884	2.0241999439419653	424.3545227050781	424.3719787597656
1095	424.4525146484375	20.3550178626667					1	DETECTED	424.4525 m/z @20.36 [151020OFc1_NvH-0949-CRLM-26.raw]	424.4525146484375	20.3550178626667	3.21841965013333	85.7853879336	82.56696828346668	262210.5	9.617743982763146E7	0	7665	5.03187709130172	0.5053861859221995	2.34173436556252	424.4425964355469	424.4623718261719
1096	424.47314453125	15.0169530288					1	DETECTED	424.4731 m/z @15.02 [151020OFc1_NvH-0949-CRLM-26.raw]	424.47314453125	15.0169530288	2.82950308853333	82.8587459418667	80.02924285333337	332663.8125	9.283196062564728E7	0	7665	0.12073814436409336	1.9376834413295485	153.82733249604584	424.46319580078125	424.4827575683594
1097	424.4885559082031	31.2759551341333					1	DETECTED	424.4886 m/z @31.28 [151020OFc1_NvH-0949-CRLM-26.raw]	424.4885559082031	31.2759551341333	3.662968868	94.5672271178667	90.9042582498667	285270.0625	1.2132937061003971E8	0	7665	23.71525959307116	0.9242455231209303	0.07241673196368197	424.483154296875	424.4985046386719
1098	424.5085144042969	30.0447360293333					1	DETECTED	424.5085 m/z @30.04 [151020OFc1_NvH-0949-CRLM-26.raw]	424.5085144042969	30.0447360293333	3.04326557093333	94.4158389026667	91.37257333173338	260284.046875	1.0010919751568688E8	0	7665	0.23020802723641154	100.17957897088048	0.4183532743795415	424.4987487792969	424.5173034667969
1099	424.5448303222656	44.5187282312					1	DETECTED	424.5448 m/z @44.52 [151020OFc1_NvH-0949-CRLM-26.raw]	424.5448303222656	44.5187282312	3.89754947733333	90.0073102754667	86.10976079813337	138916.921875	1.0524293390094712E8	0	7665	33.70577521837677	1.167047017269074	0.1665385543932874	424.5348815917969	424.5516052246094
1100	424.5616149902344	23.5057731034667					1	DETECTED	424.5616 m/z @23.51 [151020OFc1_NvH-0949-CRLM-26.raw]	424.5616149902344	23.5057731034667	2.80888633653333	88.6200037477333	85.81111741119997	2181361.0	1.4560920123275295E8	3	7665	0.17506106655616094	1.694122607934941	116.56400533938468	424.55169677734375	424.5710144042969
1101	424.5812072753906	44.4858852648					1	DETECTED	424.5812 m/z @44.49 [151020OFc1_NvH-0949-CRLM-26.raw]	424.5812072753906	44.4858852648	5.10309858666667	90.1951876648	85.09208907813333	2524545.5	1.2593040796097186E8	0	7665	0.09198404449363551	1.4453120461092082	0.03208416749616768	424.57122802734375	424.5910339355469
1102	424.6861572265625	26.5996585805333					1	DETECTED	424.6862 m/z @26.60 [151020OFc1_NvH-0949-CRLM-26.raw]	424.6861572265625	26.5996585805333	7.18710865226667	84.5354525917333	77.34834393946663	169354.1875	8.812753453354889E7	0	7665	0.04385238611546072	1.992225241539228	397.13607796163126	424.6773986816406	424.68902587890625
1103	424.70025634765625	29.7501432584					1	DETECTED	424.7003 m/z @29.75 [151020OFc1_NvH-0949-CRLM-26.raw]	424.70025634765625	29.7501432584	1.7956162984	90.5952662629333	88.79964996453329	377402.1875	9.721210321621992E7	0	7665	0.12518132999310794	0.5122852651242308	87.87449082429163	424.6909484863281	424.7011413574219
1104	424.7112731933594	27.7231621648					1	DETECTED	424.7113 m/z @27.72 [151020OFc1_NvH-0949-CRLM-26.raw]	424.7112731933594	27.7231621648	3.2482776408	88.8603838725333	85.6121062317333	3590754.25	1.93302101719483E8	2	7665	0.0959612843493467	2.8054323503759684	1.4037156913494853	424.7015380859375	424.72119140625
1105	424.7232360839844	15.0169530288					1	DETECTED	424.7232 m/z @15.02 [151020OFc1_NvH-0949-CRLM-26.raw]	424.7232360839844	15.0169530288	6.63146278293333	75.1683210770667	68.53685829413337	161643.421875	9.532715643848407E7	0	7665	0.18804551322722496	0.5252414104074536	50.13837438862277	424.7213134765625	424.7244873046875
1106	424.7345275878906	44.2463458098667					1	DETECTED	424.7345 m/z @44.25 [151020OFc1_NvH-0949-CRLM-26.raw]	424.7345275878906	44.2463458098667	2.67550228826667	99.9761023592	97.30060007093333	5267430.0	2.224991112123264E8	2	7665	0.13857861838832974	0.5127033225992867	0.13107486391999032	424.72467041015625	424.7444763183594
1107	424.7474060058594	44.2463458098667					1	DETECTED	424.7474 m/z @44.25 [151020OFc1_NvH-0949-CRLM-26.raw]	424.7474060058594	44.2463458098667	5.81642364533333	97.8735556642667	92.05713201893337	349020.25	1.1290699362397942E8	0	7665	21.203209200782773	0.5087587104542296	0.0464023186860368	424.7445373535156	424.7573547363281
1108	424.75799560546875	29.9862225197333					1	DETECTED	424.7580 m/z @29.99 [151020OFc1_NvH-0949-CRLM-26.raw]	424.75799560546875	29.9862225197333	7.48328624266667	92.2384786789333	84.75519243626664	124790.09375	9.006730945014483E7	0	7665	7.947301279386551	2.5239793940426227	4.050906454637409	424.7574768066406	424.7607116699219
1109	424.7711181640625	17.9085843346667					1	DETECTED	424.7711 m/z @17.91 [151020OFc1_NvH-0949-CRLM-26.raw]	424.7711181640625	17.9085843346667	1.1488012784	76.5842942962667	75.4354930178667	471991.90625	9.712879129868884E7	2	7665	0.12721366089480668	1.5122208825055992	15.63738358165628	424.7618103027344	424.7790222167969
1110	424.82794189453125	29.3019484202667					1	DETECTED	424.8279 m/z @29.30 [151020OFc1_NvH-0949-CRLM-26.raw]	424.82794189453125	29.3019484202667	0.00559876933333333	99.9963269437333	99.99072817439996	45792.1953125	9.99641957266884E7	0	7665	69.8603846035836	1.7858757226414466	2.5504917339866746	424.8201904296875	424.8379211425781
1111	424.8541259765625	26.4743807378667					1	DETECTED	424.8541 m/z @26.47 [151020OFc1_NvH-0949-CRLM-26.raw]	424.8541259765625	26.4743807378667	0.00559876933333333	99.9963269437333	99.99072817439996	176925.0	9.409789862218295E7	0	7665	0.07259903861622519	2.0220928365835347	0.01219632532163396	424.84423828125	424.8587951660156
1112	424.8691101074219	28.9820520162667					1	DETECTED	424.8691 m/z @28.98 [151020OFc1_NvH-0949-CRLM-26.raw]	424.8691101074219	28.9820520162667	0.00559876933333333	99.9963269437333	99.99072817439996	279033.21875	1.0856507086595936E8	3	7665	17.984929290999077	0.5690743802564768	2.8797446399952857	424.8592224121094	424.8789978027344
1113	424.897705078125	38.2905549157333					1	DETECTED	424.8977 m/z @38.29 [151020OFc1_NvH-0949-CRLM-26.raw]	424.897705078125	38.2905549157333	0.00559876933333333	99.9860770149333	99.98047824559997	2865758.75	2.0566228645471334E8	3	7665	21.911083322181405	0.5122256867821406	0.01819425142836625	424.8877868652344	424.9075927734375
1114	424.9153137207031	44.4376935514667					1	DETECTED	424.9153 m/z @44.44 [151020OFc1_NvH-0949-CRLM-26.raw]	424.9153137207031	44.4376935514667	0.017367972	99.6754743328	99.65810636079999	1368237.5	1.1421692224769022E8	3	7665	0.20545774096099478	0.5316558862130322	2.393490157157479	424.90771484375	424.92529296875
1115	424.9361267089844	51.3750217802667					1	DETECTED	424.9361 m/z @51.38 [151020OFc1_NvH-0949-CRLM-26.raw]	424.9361267089844	51.3750217802667	0.00559876933333333	99.9153004784	99.90970170906667	128297.7890625	9.195442918688928E7	3	7665	0.15272063573081596	0.8392035056288083	0.9836378586060942	424.9263610839844	424.94598388671875
1116	424.9537353515625	15.7267636482667					1	DETECTED	424.9537 m/z @15.73 [151020OFc1_NvH-0949-CRLM-26.raw]	424.9537353515625	15.7267636482667	0.227962987466667	99.9761023592	99.74813937173333	114047.984375	1.2006609537108368E8	0	7665	14.289706073284231	5.759592677869546	0.10008496135600432	424.9462890625	424.95953369140625
1117	424.9695739746094	9.11726605333333					1	DETECTED	424.9696 m/z @9.12 [151020OFc1_NvH-0949-CRLM-26.raw]	424.9695739746094	9.11726605333333	0.0292116362666667	99.9761023592	99.94689072293333	116192.4921875	1.1627345337181364E8	0	7665	16.59307018078085	0.5170171642945636	3.497309217085906	424.9595947265625	424.9695739746094
1118	424.9795837402344	12.5300315824					1	DETECTED	424.9796 m/z @12.53 [151020OFc1_NvH-0949-CRLM-26.raw]	424.9795837402344	12.5300315824	0.00559876933333333	99.4537523821333	99.44815361279997	171996.421875	1.1227218830243333E8	4	7665	0.14432729691060509	0.505635306779375	0.91634104666155	424.9696044921875	424.9895324707031
1119	424.99273681640625	17.4352920437333					1	DETECTED	424.9927 m/z @17.44 [151020OFc1_NvH-0949-CRLM-26.raw]	424.99273681640625	17.4352920437333	0.017367972	99.8352974237333	99.81792945173329	149239.25	1.0229082405156739E8	0	7665	11.550353035516892	1.71864010325873	464.2647508608358	424.9896545410156	425.0024719238281
1120	425.02056884765625	26.4743807378667					1	DETECTED	425.0206 m/z @26.47 [151020OFc1_NvH-0949-CRLM-26.raw]	425.02056884765625	26.4743807378667	0.286308542666667	99.3228219616	99.03651341893334	207598.609375	1.0565851542164057E8	0	7665	0.13366513378254652	2.103529101322717	1038.05126327068	425.0107421875	425.0303649902344
1121	425.0636901855469	30.1697371341333					1	DETECTED	425.0637 m/z @30.17 [151020OFc1_NvH-0949-CRLM-26.raw]	425.0636901855469	30.1697371341333	0.0406608605333333	99.9963269437333	99.95566608319996	53917.93359375	1.0039210485173272E8	0	7665	86.19436445088331	1.6494743929721511	2.29838859627044	425.0540771484375	425.07318115234375
1122	425.12933349609375	90.3821965376					1	DETECTED	425.1293 m/z @90.38 [151020OFc1_NvH-0949-CRLM-26.raw]	425.12933349609375	90.3821965376	14.7968871301333	95.6824583456	80.8855712154667	125156.0703125	9.036627367251983E7	0	7665	0.03797735497840904	0.5297146967632083	55.340465488731674	425.122314453125	425.13916015625
1123	425.1663513183594	90.9981781306667					1	DETECTED	425.1664 m/z @91.00 [151020OFc1_NvH-0949-CRLM-26.raw]	425.1663513183594	90.9981781306667	0.636432001333333	98.740722864	98.10429086266667	81883.7265625	9.549397009257567E7	0	7665	0.0747628310631967	0.5428419384584021	0.08568387691680415	425.1564025878906	425.1755065917969
1124	425.1873474121094	26.4241379456					1	DETECTED	425.1873 m/z @26.42 [151020OFc1_NvH-0949-CRLM-26.raw]	425.1873474121094	26.4241379456	6.01990067173333	98.4972483898667	92.47734771813337	132173.96875	9.963439659506497E7	0	7665	13.868336884741112	2.6160696272122124	3.109679462619153	425.1777038574219	425.19732666015625
1125	425.20751953125	32.0603942506667					1	DETECTED	425.2075 m/z @32.06 [151020OFc1_NvH-0949-CRLM-26.raw]	425.20751953125	32.0603942506667	1.5925231016	97.7827005341333	96.1901774325333	1.1133478E7	3.5630141524925625E8	3	7665	0.11302964386188563	0.5401443013404933	0.01588809349316113	425.1975402832031	425.2174987792969
1126	425.22198486328125	30.9337131634667					1	DETECTED	425.2220 m/z @30.93 [151020OFc1_NvH-0949-CRLM-26.raw]	425.22198486328125	30.9337131634667	6.14592427493333	99.5545841266667	93.40865985173336	644539.75	1.6875270915883443E8	2	7665	80.45340835893317	0.6048007607353266	0.16185944837455848	425.217529296875	425.2220458984375
1127	425.2320556640625	38.2462991994667					1	DETECTED	425.2321 m/z @38.25 [151020OFc1_NvH-0949-CRLM-26.raw]	425.2320556640625	38.2462991994667	3.16815961173333	91.8773037469333	88.70914413519996	1650318.25	2.1985947550327903E8	2	7665	21.893438670842233	0.8764482886911837	0.3378418584412461	425.2220764160156	425.23388671875
1128	425.243896484375	32.0603942506667					1	DETECTED	425.2439 m/z @32.06 [151020OFc1_NvH-0949-CRLM-26.raw]	425.243896484375	32.0603942506667	3.47569570773333	96.0584056296	92.58270992186667	6340508.5	2.506145444429017E8	3	7665	0.062424150088432384	1.8634998339861466	1.027932449342466	425.2339782714844	425.2538757324219
1129	425.25775146484375	39.6265836464					1	DETECTED	425.2578 m/z @39.63 [151020OFc1_NvH-0949-CRLM-26.raw]	425.25775146484375	39.6265836464	3.49554592186667	99.6852408669333	96.18969494506663	310722.78125	1.078672358040765E8	2	7665	0.15751263736766674	0.7638620210536597	0.01625777350297687	425.25390625	425.26763916015625
1130	425.2728576660156	17.9198426853333					1	DETECTED	425.2729 m/z @17.92 [151020OFc1_NvH-0949-CRLM-26.raw]	425.2728576660156	17.9198426853333	4.09644751173333	92.5675814344	88.47113392266667	262811.28125	1.1003253539852089E8	0	7665	0.06595942288051759	6.475100418434675	0.06759368867664824	425.2677917480469	425.282470703125
1131	425.2906494140625	91.8662371917333					1	DETECTED	425.2906 m/z @91.87 [151020OFc1_NvH-0949-CRLM-26.raw]	425.2906494140625	91.8662371917333	2.9919117264	92.4880386416	89.4961269152	57247.80859375	7.738042049118264E7	0	7665	1.2463787242260054	0.5034982062964249	3.021370918583008	425.28497314453125	425.3005676269531
1132	425.3110046386719	90.4407536477333					1	DETECTED	425.3110 m/z @90.44 [151020OFc1_NvH-0949-CRLM-26.raw]	425.3110046386719	90.4407536477333	0.145964682133333	99.945606708	99.79964202586666	569687.4375	5.470853450455073E7	0	7665	0.1364441562362515	3.0954167496595923	16.22843563940884	425.30340576171875	425.3164367675781
1133	425.326171875	90.8310051773333					1	DETECTED	425.3262 m/z @90.83 [151020OFc1_NvH-0949-CRLM-26.raw]	425.326171875	90.8310051773333	16.8907023133333	93.0888458645333	76.19814355119999	86425.5	8.871691582172194E7	0	7665	1.602476827516199	0.5152679972879803	0.010827213264745535	425.3221130371094	425.33233642578125
1134	425.3448486328125	90.6800092978667					1	DETECTED	425.3448 m/z @90.68 [151020OFc1_NvH-0949-CRLM-26.raw]	425.3448486328125	90.6800092978667	25.3428065805333	92.4273327634667	67.08452618293339	74781.4921875	9.606313099568991E7	0	7665	0.17262570384204423	0.5133715815257609	0.0209078522181255	425.3426513671875	425.3500061035156
1135	425.362060546875	90.8310051773333					1	DETECTED	425.3621 m/z @90.83 [151020OFc1_NvH-0949-CRLM-26.raw]	425.362060546875	90.8310051773333	0.017367972	99.9963269437333	99.97895897173329	233694.859375	1.2764736691804007E8	0	7665	0.23091459572722783	5.9676945908410595	53.71803043194052	425.3525390625	425.37115478515625
1136	425.3990173339844	90.8310051773333					1	DETECTED	425.3990 m/z @90.83 [151020OFc1_NvH-0949-CRLM-26.raw]	425.3990173339844	90.8310051773333	3.71429155706667	93.0008746288	89.28658307173333	153807.859375	1.0793509803077759E8	0	7665	0.9114905865445309	0.5047165320577514	0.010615977216870324	425.3910217285156	425.4088439941406
1137	425.4189758300781	9.78943993066667					1	DETECTED	425.4190 m/z @9.79 [151020OFc1_NvH-0949-CRLM-26.raw]	425.4189758300781	9.78943993066667	3.71429155706667	98.3512771557333	94.63698559866663	319628.65625	1.0327134912413E8	0	7665	0.1359203021376345	1.2639662392491438	1.756332980188886	425.40936279296875	425.4289245605469
1138	425.45404052734375	20.1676051501333					1	DETECTED	425.4540 m/z @20.17 [151020OFc1_NvH-0949-CRLM-26.raw]	425.45404052734375	20.1676051501333	3.09607958826667	99.2212796738667	96.12520008560003	93749.9296875	9.974305291719964E7	0	7665	0.22901397273054158	4.010839462188894	8.753701722149676	425.4444274902344	425.46380615234375
1139	425.474853515625	11.8611761346667					1	DETECTED	425.4749 m/z @11.86 [151020OFc1_NvH-0949-CRLM-26.raw]	425.474853515625	11.8611761346667	3.6137673448	95.3846221216	91.77085477680001	4249764.0	1.7620784293002596E8	4	7665	0.16590762010887516	40.66517343208312	0.6795098609091504	425.4648742675781	425.4848327636719
1140	425.4938049316406	26.0071006584					1	DETECTED	425.4938 m/z @26.01 [151020OFc1_NvH-0949-CRLM-26.raw]	425.4938049316406	26.0071006584	4.11563448	99.60535216	95.48971768	3869887.75	1.4880982337011862E8	4	7665	0.14403086274025867	4.9022636087832705	1.9663701905860054	425.48486328125	425.5036315917969
1141	425.5237731933594	24.8939115338667					1	DETECTED	425.5238 m/z @24.89 [151020OFc1_NvH-0949-CRLM-26.raw]	425.5237731933594	24.8939115338667	3.6745518	99.5951793562667	95.9206275562667	69805.1875	9.361386614018819E7	0	7665	89.66691735437061	2.2602149348355374	4.984139246390535	425.51409912109375	425.53082275390625
1142	425.54083251953125	32.0603942506667					1	DETECTED	425.5408 m/z @32.06 [151020OFc1_NvH-0949-CRLM-26.raw]	425.54083251953125	32.0603942506667	1.82692243253333	98.5482582373333	96.72133580479996	7217111.5	2.90137653552126E8	3	7665	0.11495612563125235	0.7124630975676748	0.7464038787752153	425.5308532714844	425.5508117675781
1143	425.561767578125	28.0361008594667					1	DETECTED	425.5618 m/z @28.04 [151020OFc1_NvH-0949-CRLM-26.raw]	425.561767578125	28.0361008594667	3.74304686266667	91.6794059773333	87.93635911466663	1200700.625	1.4267491846423033E8	0	7665	10.31079022695857	2.2013156895472257	1.9815680906968471	425.5517883300781	425.5717468261719
1144	425.57464599609375	33.0870039098667					1	DETECTED	425.5746 m/z @33.09 [151020OFc1_NvH-0949-CRLM-26.raw]	425.57464599609375	33.0870039098667	5.01978746746667	87.5860487032	82.56626123573334	563858.8125	1.2007710415119152E8	3	7665	8.67413664583502	1.0196316589667564	1.2316680968594227	425.57177734375	425.5838623046875
1145	425.5939025878906	22.0663958344					1	DETECTED	425.5939 m/z @22.07 [151020OFc1_NvH-0949-CRLM-26.raw]	425.5939025878906	22.0663958344	4.32315720186667	83.4743684872	79.15121128533333	1405565.625	1.06135157132127E8	0	7665	0.14522398258736402	0.5717063296510116	1.2800950174169152	425.5839538574219	425.6038513183594
1146	425.6150817871094	9.1650299416					1	DETECTED	425.6151 m/z @9.17 [151020OFc1_NvH-0949-CRLM-26.raw]	425.6150817871094	9.1650299416	6.00060085733333	99.5648362416	93.56423538426668	2813189.5	1.4393904744606236E8	0	7665	0.2107452567890853	1.1392775318297674	1.4964757279558811	425.60546875	425.6242370605469
1147	425.6661682128906	18.8297473117333					1	DETECTED	425.6662 m/z @18.83 [151020OFc1_NvH-0949-CRLM-26.raw]	425.6661682128906	18.8297473117333	9.30007795333333	95.5232599418667	86.22318198853337	86286.7578125	8.798296755944741E7	0	7665	0.26018459439266906	4.5239335566522865	0.013659189524281176	425.6571960449219	425.6758728027344
1148	425.7037353515625	20.2244773610667					1	DETECTED	425.7037 m/z @20.22 [151020OFc1_NvH-0949-CRLM-26.raw]	425.7037353515625	20.2244773610667	3.30839364773333	88.5340565322667	85.22566288453338	108574.65625	9.43082412583949E7	0	7665	3.168250648490183	3.1725901636026776	0.0530016184188074	425.69427490234375	425.7087097167969
1149	425.71881103515625	20.9785172133333					1	DETECTED	425.7188 m/z @20.98 [151020OFc1_NvH-0949-CRLM-26.raw]	425.71881103515625	20.9785172133333	3.05331520026667	98.2098520786667	95.15653687840003	2856304.0	1.6585420347510734E8	2	7665	0.2916007121405073	15.27904216115622	2.0907826841568156	425.7088317871094	425.7221374511719
1150	425.7321472167969	37.0540130832					1	DETECTED	425.7321 m/z @37.05 [151020OFc1_NvH-0949-CRLM-26.raw]	425.7321472167969	37.0540130832	3.6239174464	98.4124639906667	94.7885465442667	7887387.5	3.4270217196796274E8	2	7665	0.1867043767724823	1.428543598943248	0.014348062409509896	425.72216796875	425.7420654296875
1151	425.7444152832031	26.0071006584					1	DETECTED	425.7444 m/z @26.01 [151020OFc1_NvH-0949-CRLM-26.raw]	425.7444152832031	26.0071006584	2.98179285466667	99.4936472170667	96.51185436240003	3619942.75	1.752863059704246E8	2	7665	6.062597366245349	0.5328117474342576	1.6718949855854182	425.7421875	425.75408935546875
1152	425.7564392089844	31.1535546541333					1	DETECTED	425.7564 m/z @31.15 [151020OFc1_NvH-0949-CRLM-26.raw]	425.7564392089844	31.1535546541333	9.74810009306667	59.7868327256	50.03873263253333	120429.296875	7.161824407493842E7	0	7665	6.809208345436346	1.2078282625445291	1.4296523197078688	425.7544860839844	425.7564392089844
1153	425.7664794921875	23.4678963029333					1	DETECTED	425.7665 m/z @23.47 [151020OFc1_NvH-0949-CRLM-26.raw]	425.7664794921875	23.4678963029333	2.49897764773333	95.7530320386667	93.25405439093338	9591706.0	2.942977100520769E8	2	7665	0.2373508805282718	0.5180302989508496	0.025527210923301742	425.756591796875	425.7762451171875
1154	425.78460693359375	20.1676051501333					1	DETECTED	425.7846 m/z @20.17 [151020OFc1_NvH-0949-CRLM-26.raw]	425.78460693359375	20.1676051501333	2.57174983786667	95.6229085405333	93.05115870266663	94154.671875	1.1131333732729897E8	0	7665	16.733851934697487	2.8320527379774396	0.03801045870418174	425.77740478515625	425.7944641113281
1155	425.8147277832031	9.15360101546667					1	DETECTED	425.8147 m/z @9.15 [151020OFc1_NvH-0949-CRLM-26.raw]	425.8147277832031	9.15360101546667	1.67911174426667	99.3632804933333	97.68416874906664	3158047.0	1.510272521657787E8	0	7665	0.19427453335740452	2.610710605088343	6.545654529835565	425.80560302734375	425.8242492675781
1156	425.844970703125	19.5900779472					1	DETECTED	425.8450 m/z @19.59 [151020OFc1_NvH-0949-CRLM-26.raw]	425.844970703125	19.5900779472	0.0292116362666667	99.8251205096	99.79590887333333	85753.6875	9.506387823351002E7	0	7665	11.914956866047518	2.7660819719476133	4.419516975468086	425.83526611328125	425.85443115234375
1157	425.86444091796875	26.6151895538667					1	DETECTED	425.8644 m/z @26.62 [151020OFc1_NvH-0949-CRLM-26.raw]	425.86444091796875	26.6151895538667	0.286308542666667	99.6754743328	99.38916579013333	169198.078125	1.0021281679232882E8	3	7665	0.15450952353472047	3.5538389287763197	0.014773853684422284	425.8544616699219	425.8647155761719
1158	425.8747253417969	32.0603942506667					1	DETECTED	425.8747 m/z @32.06 [151020OFc1_NvH-0949-CRLM-26.raw]	425.8747253417969	32.0603942506667	0.00559876933333333	99.9659316309333	99.96033286159997	2955341.0	1.944038304720895E8	0	7665	0.0352283813495049	19.343342267502255	0.3956177428439035	425.86474609375	425.88470458984375
1159	425.88482666015625	5.53766275306667					1	DETECTED	425.8848 m/z @5.54 [151020OFc1_NvH-0949-CRLM-26.raw]	425.88482666015625	5.53766275306667	5.4050265784	98.6799483896	93.2749218112	449795.21875	9.201501138756089E7	0	7665	0.13235927641200984	1.494182421769845	70.41111873088751	425.8847351074219	425.88568115234375
1160	425.89569091796875	28.0628229768					1	DETECTED	425.8957 m/z @28.06 [151020OFc1_NvH-0949-CRLM-26.raw]	425.89569091796875	28.0628229768	0.0640004722666667	99.9557444074667	99.89174393520003	734223.6875	1.1949738194714487E8	3	7665	0.07622472067786745	0.5757185984264896	0.026870799674227227	425.8857116699219	425.90032958984375
1161	425.91033935546875	22.4792389842667					1	DETECTED	425.9103 m/z @22.48 [151020OFc1_NvH-0949-CRLM-26.raw]	425.91033935546875	22.4792389842667	0.00559876933333333	99.7051202693333	99.69952149999997	2585694.0	1.659837345808744E8	3	7665	1.047738148572698	20.121038342552012	6.114598804988311	425.9003601074219	425.9200744628906
1162	425.9280090332031	22.0799206933333					1	DETECTED	425.9280 m/z @22.08 [151020OFc1_NvH-0949-CRLM-26.raw]	425.9280090332031	22.0799206933333	0.00559876933333333	99.9860770149333	99.98047824559997	1034126.1875	9.637271107258862E7	0	7665	0.0896808998899914	0.5766378025675869	8.943791814677914	425.92034912109375	425.93798828125
1163	425.9388427734375	36.0176932861333					1	DETECTED	425.9388 m/z @36.02 [151020OFc1_NvH-0949-CRLM-26.raw]	425.9388427734375	36.0176932861333	0.4959476192	99.9963269437333	99.5003793245333	31741.955078125	8.80132990179414E7	0	7665	93.2722874865976	1.427542493360222	1.9329351571582034	425.9380187988281	425.94451904296875
1164	425.95452880859375	19.5466033424					1	DETECTED	425.9545 m/z @19.55 [151020OFc1_NvH-0949-CRLM-26.raw]	425.95452880859375	19.5466033424	0.00559876933333333	99.9860770149333	99.98047824559997	81980.15625	1.005152875528165E8	0	7665	0.7204778505231104	2.9118195731942156	4.811998310361575	425.9445495605469	425.9640197753906
1165	425.9759826660156	11.8104337533333					1	DETECTED	425.9760 m/z @11.81 [151020OFc1_NvH-0949-CRLM-26.raw]	425.9759826660156	11.8104337533333	0.00559876933333333	99.9153004784	99.90970170906667	1634962.5	1.340540332038214E8	2	7665	0.15418721789043843	17.983605181390416	1.130617033894576	425.96600341796875	425.98486328125
1166	425.994873046875	26.0071006584					1	DETECTED	425.9949 m/z @26.01 [151020OFc1_NvH-0949-CRLM-26.raw]	425.994873046875	26.0071006584	0.0523024786666667	99.7249550362667	99.67265255760005	1974507.375	1.397051566554782E8	0	7665	0.10610399792945202	0.5847234182342737	13.210939878062193	425.9848937988281	426.0046691894531
1167	426.0146179199219	9.1650299416					1	DETECTED	426.0146 m/z @9.17 [151020OFc1_NvH-0949-CRLM-26.raw]	426.0146179199219	9.1650299416	2.04016209493333	99.6555750213333	97.61541292639997	1924501.75	1.2950960608795707E8	0	7665	0.17933106356667494	2.584214426474516	6.588836273122611	426.0049743652344	426.0227355957031
1168	426.0552978515625	26.2614996986667					1	DETECTED	426.0553 m/z @26.26 [151020OFc1_NvH-0949-CRLM-26.raw]	426.0552978515625	26.2614996986667	0.251317502666667	98.2612680016	98.00995049893334	219439.65625	9.121570832774454E7	0	7665	0.1941849830150808	816.2373726393866	0.7544915695032154	426.0460510253906	426.065185546875
1169	426.1015625	89.3845052144					1	DETECTED	426.1016 m/z @89.38 [151020OFc1_NvH-0949-CRLM-26.raw]	426.1015625	89.3845052144	0.251317502666667	99.4336631298667	99.18234562720004	1246628.625	1.5477917712691018E8	0	7665	0.5476999443785786	7.643728683650896	15.494639177196861	426.0921630859375	426.1103820800781
1170	426.13720703125	3.77228448533333					1	DETECTED	426.1372 m/z @3.77 [151020OFc1_NvH-0949-CRLM-26.raw]	426.13720703125	3.77228448533333	0.00559876933333333	99.9963269437333	99.99072817439996	46917.578125	1.1730911393517905E8	0	7665	96.99882745671722	12.71416742759504	55.804389234351355	426.1306457519531	426.1393127441406
1171	426.1494140625	90.2375582392					1	DETECTED	426.1494 m/z @90.24 [151020OFc1_NvH-0949-CRLM-26.raw]	426.1494140625	90.2375582392	23.3404228344	96.0785929261333	72.7381700917333	56941.74609375	8.661497374231268E7	0	7665	0.02216253709383409	0.5436568371096065	0.08731367421921317	426.1396179199219	426.158447265625
1172	426.1777038574219	22.0663958344					1	DETECTED	426.1777 m/z @22.07 [151020OFc1_NvH-0949-CRLM-26.raw]	426.1777038574219	22.0663958344	1.99756048453333	99.0118214978667	97.01426101333338	102537.6953125	9.406775970257863E7	0	7665	69.79921023895075	2.4170376437409433	6.569022432504123	426.16778564453125	426.18328857421875
1173	426.1933288574219	69.4816102061333					1	DETECTED	426.1933 m/z @69.48 [151020OFc1_NvH-0949-CRLM-26.raw]	426.1933288574219	69.4816102061333	3.7239224416	92.3149444712	88.5910220296	106893.5078125	9.400098344459686E7	2	7665	54.96414530501749	0.6874178893656554	0.0031974055114620697	426.1834411621094	426.1951904296875
1174	426.2052001953125	19.9171057384					1	DETECTED	426.2052 m/z @19.92 [151020OFc1_NvH-0949-CRLM-26.raw]	426.2052001953125	19.9171057384	3.83930206853333	99.9761023592	96.13680029066667	478088.875	1.1557355407435964E8	0	7665	2.91906588630302	3.5816206430460067	1.7618271538158607	426.1952209472656	426.20672607421875
1175	426.21673583984375	23.6347490706667					1	DETECTED	426.2167 m/z @23.63 [151020OFc1_NvH-0949-CRLM-26.raw]	426.21673583984375	23.6347490706667	3.35815316213333	99.3530366248	95.99488346266666	1.3047425E7	7.316969183607484E8	2	7665	0.5111505040446183	4.407101451361055	1.5537586198404751	426.2067565917969	426.2267150878906
1176	426.2336120605469	37.0778730048					1	DETECTED	426.2336 m/z @37.08 [151020OFc1_NvH-0949-CRLM-26.raw]	426.2336120605469	37.0778730048	3.50543926933333	99.8850619096	96.37962264026666	3693744.25	2.7008900127406234E8	2	7665	16.19231864562461	0.5257071041262578	0.3686333681978058	426.22674560546875	426.2435607910156
1177	426.2445373535156	22.4792389842667					1	DETECTED	426.2445 m/z @22.48 [151020OFc1_NvH-0949-CRLM-26.raw]	426.2445373535156	22.4792389842667	3.48555427306667	95.4244941162667	91.93893984320003	1984969.75	1.4818514002628073E8	2	7665	0.24474260248139856	2.0998779642474896	1.868123057022754	426.2436218261719	426.2544860839844
1178	426.25677490234375	23.2292807584					1	DETECTED	426.2568 m/z @23.23 [151020OFc1_NvH-0949-CRLM-26.raw]	426.25677490234375	23.2292807584	4.65031621866667	88.2231474490667	83.57283123040003	172494.140625	1.0068824591178049E8	0	7665	0.08060173792242509	3.1399551144952564	6.710286000354901	426.2545471191406	426.25732421875
1179	426.267333984375	23.4810736194667					1	DETECTED	426.2673 m/z @23.48 [151020OFc1_NvH-0949-CRLM-26.raw]	426.267333984375	23.4810736194667	3.82019245333333	99.0620333984	95.24184094506667	4385558.0	2.2857231459291387E8	2	7665	0.22611431978187468	0.585234445418018	0.06005287006351457	426.25738525390625	426.2773132324219
1180	426.28814697265625	91.5412241170667					1	DETECTED	426.2881 m/z @91.54 [151020OFc1_NvH-0949-CRLM-26.raw]	426.28814697265625	91.5412241170667	1.0713891152	95.3126744202667	94.2412853050667	227972.203125	1.1102105771387506E8	0	7665	0.6783800057872895	0.5214795038230113	1.0686913033185148	426.2784729003906	426.2933349609375
1181	426.30596923828125	90.6433056728					1	DETECTED	426.3060 m/z @90.64 [151020OFc1_NvH-0949-CRLM-26.raw]	426.30596923828125	90.6433056728	14.3583271296	92.2384786789333	77.8801515493333	201135.796875	8.748131387138319E7	0	7665	0.24712203327094073	12.174795637885344	2.750101881375452	426.3014221191406	426.31463623046875
1182	426.321533203125	91.8866207962667					1	DETECTED	426.3215 m/z @91.89 [151020OFc1_NvH-0949-CRLM-26.raw]	426.321533203125	91.8866207962667	48.1210312512	93.9644299949333	45.843398743733296	85071.796875	7.96838646515975E7	0	7665	0.019461308908915953	0.5237379322461431	0.17221750466900307	426.3176574707031	426.3310546875
1183	426.365966796875	90.8310051773333					1	DETECTED	426.3660 m/z @90.83 [151020OFc1_NvH-0949-CRLM-26.raw]	426.365966796875	90.8310051773333	0.00559876933333333	98.659521624	98.65392285466667	69310.5234375	1.0282257926966627E8	0	7665	0.7959200858337283	0.5430965120678897	0.00959218213928445	426.3568420410156	426.3744812011719
1184	426.3941650390625	90.6800092978667					1	DETECTED	426.3942 m/z @90.68 [151020OFc1_NvH-0949-CRLM-26.raw]	426.3941650390625	90.6800092978667	4.6702447752	94.8221929152	90.15194814	79406.625	1.0433455662171844E8	0	7665	77.43267471614902	0.5240797288559119	0.012561658751378912	426.3848571777344	426.40411376953125
1185	426.415771484375	9.15360101546667					1	DETECTED	426.4158 m/z @9.15 [151020OFc1_NvH-0949-CRLM-26.raw]	426.415771484375	9.15360101546667	4.75854409573333	98.2714239221333	93.51287982639997	326860.125	1.1286877949968006E8	0	7665	1.4072645215585045	2.812601819907816	6.8709062603377005	426.4063415527344	426.4256896972656
1186	426.4580993652344	21.9357407466667					1	DETECTED	426.4581 m/z @21.94 [151020OFc1_NvH-0949-CRLM-26.raw]	426.4580993652344	21.9357407466667	3.26806455786667	99.814962552	96.54689799413333	5310125.0	1.6980431104325336E8	0	7665	0.2720077895319264	1.5549293272667157	1.253855530952418	426.4483642578125	426.468017578125
1187	426.47723388671875	11.8731137821333					1	DETECTED	426.4772 m/z @11.87 [151020OFc1_NvH-0949-CRLM-26.raw]	426.47723388671875	11.8731137821333	4.46273260266667	93.7036875224	89.24095491973333	189217.40625	1.1195622022267027E8	0	7665	0.12282752912609851	0.5847048691861997	2.0087185412931228	426.46844482421875	426.4869079589844
1188	426.4906921386719	29.0177664512					1	DETECTED	426.4907 m/z @29.02 [151020OFc1_NvH-0949-CRLM-26.raw]	426.4906921386719	29.0177664512	3.5253371736	81.5763856906667	78.0510485170667	137305.296875	8.892972255165142E7	0	7665	1.424312609714324	1.5308672168338535	0.030321301866913796	426.48724365234375	426.4947509765625
1189	426.5047607421875	39.3487142237333					1	DETECTED	426.5048 m/z @39.35 [151020OFc1_NvH-0949-CRLM-26.raw]	426.5047607421875	39.3487142237333	3.68449564053333	94.2679533488	90.58345770826668	187658.921875	9.582313763835113E7	4	7665	13.533567260159561	1.4839296813066718	0.20526223471601848	426.4948425292969	426.51470947265625
1190	426.5341796875	28.9820520162667					1	DETECTED	426.5342 m/z @28.98 [151020OFc1_NvH-0949-CRLM-26.raw]	426.5341796875	28.9820520162667	3.56539693706667	95.2525317866667	91.68713484960003	508597.59375	1.1517158583953159E8	0	7665	6.16779209483602	0.5134499782385739	0.9958883411582112	426.5243835449219	426.5403747558594
1191	426.5503845214844	29.5140776733333					1	DETECTED	426.5504 m/z @29.51 [151020OFc1_NvH-0949-CRLM-26.raw]	426.5503845214844	29.5140776733333	1.80600577786667	98.7910827066667	96.98507692880003	7069422.0	1.7276107740323323E8	3	7665	0.06595596570816298	1.2578463083058289	1.0900585774790206	426.54052734375	426.56036376953125
1192	426.56915283203125	34.9202665301333					1	DETECTED	426.5692 m/z @34.92 [151020OFc1_NvH-0949-CRLM-26.raw]	426.56915283203125	34.9202665301333	3.26806455786667	95.2226299122667	91.95456535440003	810230.25	1.2802514569849886E8	3	7665	18.431702115470618	2.584961513143647	1.7963559925206116	426.5603942871094	426.5791320800781
1193	426.579345703125	22.4396251701333					1	DETECTED	426.5793 m/z @22.44 [151020OFc1_NvH-0949-CRLM-26.raw]	426.579345703125	22.4396251701333	3.76263647546667	97.1795655901333	93.41692911466663	426829.59375	1.1494267930441931E8	3	7665	15.864521853995711	0.5067961082755728	6.2763081713863755	426.57916259765625	426.58929443359375
1194	426.5965576171875	22.0889746976					1	DETECTED	426.5966 m/z @22.09 [151020OFc1_NvH-0949-CRLM-26.raw]	426.5965576171875	22.0889746976	4.17801326	90.1431322346667	85.9651189746667	126655.40625	1.1189102236860703E8	0	7665	7.976886618305109	2.3997907447392084	0.1904597466594515	426.5894775390625	426.606201171875
1195	426.616455078125	9.2559603736					1	DETECTED	426.6165 m/z @9.26 [151020OFc1_NvH-0949-CRLM-26.raw]	426.616455078125	9.2559603736	3.56539693706667	91.1253789698667	87.55998203280004	87125.5390625	1.0584684199221076E8	0	7665	0.8788962499010964	0.5086340134006454	0.025239934925496827	426.6072082519531	426.6177673339844
1196	426.7083740234375	22.0286817594667					1	DETECTED	426.7084 m/z @22.03 [151020OFc1_NvH-0949-CRLM-26.raw]	426.7083740234375	22.0286817594667	3.31827490106667	95.8966681669333	92.57839326586662	2333718.5	1.3912381856328726E8	0	7665	0.9488301742975622	3.6876278846173323	0.3677729809357654	426.69842529296875	426.7083740234375
1197	426.7183837890625	23.7434642482667					1	DETECTED	426.7184 m/z @23.74 [151020OFc1_NvH-0949-CRLM-26.raw]	426.7183837890625	23.7434642482667	2.6858652528	97.0176446434667	94.3317793906667	5825122.5	4.100739923213512E8	2	7665	2.510493284260562	2.191402808668459	3.465935829472089	426.7084045410156	426.7283630371094
1198	426.7363586425781	20.9438854322667					1	DETECTED	426.7364 m/z @20.94 [151020OFc1_NvH-0949-CRLM-26.raw]	426.7363586425781	20.9438854322667	5.28198847813333	99.66554946	94.38356098186667	1372897.5	1.3459173259352425E8	0	7665	16.235645113030706	0.7945056003248769	0.2172976003747783	426.72845458984375	426.7400817871094
1199	426.7501220703125	18.5562210898667					1	DETECTED	426.7501 m/z @18.56 [151020OFc1_NvH-0949-CRLM-26.raw]	426.7501220703125	18.5562210898667	3.08384442853333	99.945606708	96.86176227946667	1587465.125	1.737700478011985E8	2	7665	0.20437466364762003	0.5247838596227431	0.02845504638742345	426.7402038574219	426.7601013183594
1200	426.7630920410156	37.3806364808					1	DETECTED	426.7631 m/z @37.38 [151020OFc1_NvH-0949-CRLM-26.raw]	426.7630920410156	37.3806364808	2.79868452986667	83.4531022421333	80.65441771226662	1281770.125	1.5603788520016423E8	2	7665	13.922725959055608	0.5045657334548044	0.023102715808935467	426.7601318359375	426.7730407714844
1201	426.78662109375	44.9318234525333					1	DETECTED	426.7866 m/z @44.93 [151020OFc1_NvH-0949-CRLM-26.raw]	426.78662109375	44.9318234525333	2.88022349413333	97.3111767282667	94.43095323413337	1285224.375	1.3019783369413741E8	2	7665	0.2028271532454795	1.2067452853017355	1.2582283098363916	426.77777099609375	426.7965393066406
1202	426.80401611328125	29.3303087429333					1	DETECTED	426.8040 m/z @29.33 [151020OFc1_NvH-0949-CRLM-26.raw]	426.80401611328125	29.3303087429333	2.31583218506667	97.2807123762667	94.96488019120004	36230.27734375	9.432292492325011E7	0	7665	0.2064563285223997	1.7576664864814162	2.5153329729628324	426.79681396484375	426.8060302734375
1203	426.84600830078125	39.6796477829333					1	DETECTED	426.8460 m/z @39.68 [151020OFc1_NvH-0949-CRLM-26.raw]	426.84600830078125	39.6796477829333	0.00559876933333333	99.9659316309333	99.96033286159997	44030.30859375	9.78199806236482E7	0	7665	75.87963934704734	1.3116271587364468	1.586846325896356	426.8360595703125	426.8556213378906
1204	426.8687438964844	28.9820520162667					1	DETECTED	426.8687 m/z @28.98 [151020OFc1_NvH-0949-CRLM-26.raw]	426.8687438964844	28.9820520162667	0.017367972	99.9659316309333	99.9485636589333	335801.15625	9.931706343651107E7	0	7665	6.52556425806636	0.5058647939896498	0.015351564452952538	426.8592224121094	426.8745422363281
1205	426.8845520019531	29.5140776733333					1	DETECTED	426.8846 m/z @29.51 [151020OFc1_NvH-0949-CRLM-26.raw]	426.8845520019531	29.5140776733333	0.00559876933333333	99.9963269437333	99.99072817439996	4774879.5	1.6034722854259628E8	3	7665	0.1328094608807575	0.5099704302989425	0.014413129782588133	426.87457275390625	426.89447021484375
1206	426.8990173339844	26.2614996986667					1	DETECTED	426.8990 m/z @26.26 [151020OFc1_NvH-0949-CRLM-26.raw]	426.8990173339844	26.2614996986667	0.00559876933333333	99.7051202693333	99.69952149999997	498923.6875	1.144385460605512E8	0	7665	0.14366095588214378	0.6072237484599193	0.44544056069190596	426.8945617675781	426.9014892578125
1207	426.9114990234375	56.0726371618667					1	DETECTED	426.9115 m/z @56.07 [151020OFc1_NvH-0949-CRLM-26.raw]	426.9114990234375	56.0726371618667	0.0406608605333333	99.9860770149333	99.94541615439996	795320.125	1.3141601626528318E8	3	7665	0.14628702159457418	0.5037579487635222	0.007407832593451736	426.9015197753906	426.92144775390625
1208	426.9306640625	25.7975299096					1	DETECTED	426.9307 m/z @25.80 [151020OFc1_NvH-0949-CRLM-26.raw]	426.9306640625	25.7975299096	0.00559876933333333	99.9252798554667	99.91968108613337	171926.015625	1.0311456045968376E8	0	7665	0.16427598309040192	1.979358599997203	0.09296935323524494	426.921630859375	426.94061279296875
1209	426.9484558105469	44.7895234810667					1	DETECTED	426.9485 m/z @44.79 [151020OFc1_NvH-0949-CRLM-26.raw]	426.9484558105469	44.7895234810667	0.00559876933333333	99.8050520178667	99.79945324853337	150067.5625	9.085941107254066E7	0	7665	53.736586803104636	1.0975324515440847	2.0704498366795545	426.9407043457031	426.94866943359375
1210	426.9587097167969	21.9448767594667					1	DETECTED	426.9587 m/z @21.94 [151020OFc1_NvH-0949-CRLM-26.raw]	426.9587097167969	21.9448767594667	0.00559876933333333	99.9659316309333	99.96033286159997	2754154.0	1.3289238685971203E8	0	7665	0.13817042288217252	0.8529320011334302	1.2018571480607638	426.9488220214844	426.96868896484375
1211	426.9747009277344	38.8394444442667					1	DETECTED	426.9747 m/z @38.84 [151020OFc1_NvH-0949-CRLM-26.raw]	426.9747009277344	38.8394444442667	0.017367972	99.8850619096	99.8676939376	55487.2109375	1.0043830932020012E8	0	7665	68.54467470419016	1.307685582548577	1.667060820586227	426.96881103515625	426.98382568359375
1212	426.9941101074219	10.596675924					1	DETECTED	426.9941 m/z @10.60 [151020OFc1_NvH-0949-CRLM-26.raw]	426.9941101074219	10.596675924	0.00559876933333333	99.8850619096	99.87946314026667	198263.5	1.102754304207502E8	0	7665	1.0187115166792395	2.946668895615508	5.600879804916901	426.984130859375	426.99566650390625
1213	427.0057067871094	27.1706605762667					1	DETECTED	427.0057 m/z @27.17 [151020OFc1_NvH-0949-CRLM-26.raw]	427.0057067871094	27.1706605762667	1.64674534933333	98.9616660674667	97.31492071813337	369830.53125	1.0423914273746814E8	4	7665	0.1395510155001105	0.5098497629833099	0.018464925207098234	426.9957275390625	427.01568603515625
1214	427.0169982910156	35.4735180192					1	DETECTED	427.0170 m/z @35.47 [151020OFc1_NvH-0949-CRLM-26.raw]	427.0169982910156	35.4735180192	0.0640004722666667	99.7548297717333	99.69082929946663	127092.1328125	1.050001753380363E8	0	7665	0.18164432607464676	1.3872781163419428	5.143213952945196	427.0157165527344	427.0267639160156
1215	427.03472900390625	66.748505876					1	DETECTED	427.0347 m/z @66.75 [151020OFc1_NvH-0949-CRLM-26.raw]	427.03472900390625	66.748505876	2.04016209493333	99.8554577501333	97.81529565519996	71272.7265625	9.469664296205945E7	0	7665	0.434955938322517	0.7488543431157895	0.5506856067779838	427.0271911621094	427.0382385253906
1216	427.0483703613281	81.3097282693333					1	DETECTED	427.0484 m/z @81.31 [151020OFc1_NvH-0949-CRLM-26.raw]	427.0483703613281	81.3097282693333	0.4020637656	98.1385711490667	97.7365073834667	339988.71875	1.1534268941890347E8	0	7665	0.6892307861999427	3.228966322440962	0.055919106968394174	427.03924560546875	427.0575866699219
1217	427.0851745605469	90.3633730354667					1	DETECTED	427.0852 m/z @90.36 [151020OFc1_NvH-0949-CRLM-26.raw]	427.0851745605469	90.3633730354667	0.169392793333333	98.7102440074667	98.54085121413337	300467.34375	1.1765808112251006E8	0	7665	0.0792825596982567	0.5004361706264755	1.5170001438987286	427.0754699707031	427.0946960449219
1218	427.10504150390625	89.3845052144					1	DETECTED	427.1050 m/z @89.38 [151020OFc1_NvH-0949-CRLM-26.raw]	427.10504150390625	89.3845052144	5.59627002186667	99.9557444074667	94.35947438560002	264655.40625	1.1116335045312154E8	0	7665	0.3513315284664458	7.817543340294016	20.752267074711156	427.095947265625	427.1147155761719
1219	427.11773681640625	91.5412241170667					1	DETECTED	427.1177 m/z @91.54 [151020OFc1_NvH-0949-CRLM-26.raw]	427.11773681640625	91.5412241170667	0.274661205866667	99.9963269437333	99.72166573786663	78278.4453125	1.001748116795823E8	0	7665	0.6103691849948092	0.5187792524467234	0.14698236114450922	427.1155090332031	427.1270751953125
[truncated: 32,841 more rows]
