# Supplementary material for: MSFC: a new feature construction method for accurate diagnosis of mass spectrometry data
Source: Sci Rep. 2023 Sep 21;13:15694. doi: 10.1038/s41598-023-42395-5 (PMC10514077; doi:10.1038/s41598-023-42395-5)
Supplement: Supplementary file 1 — Supplementary Information. [file 41598_2023_42395_MOESM1_ESM.zip › dataset/CRLM dataset/crlm/crlm27.csv]

row ID	row m/z	row retention time	row identity (main ID)	row identity (all IDs)	row identity (main ID + details)	row comment	row number of detected peaks	151020OFc1_NvH-0949-CRLM-27.raw Peak status	151020OFc1_NvH-0949-CRLM-27.raw Peak name	151020OFc1_NvH-0949-CRLM-27.raw Peak m/z	151020OFc1_NvH-0949-CRLM-27.raw Peak RT	151020OFc1_NvH-0949-CRLM-27.raw Peak RT start	151020OFc1_NvH-0949-CRLM-27.raw Peak RT end	151020OFc1_NvH-0949-CRLM-27.raw Peak duration time	151020OFc1_NvH-0949-CRLM-27.raw Peak height	151020OFc1_NvH-0949-CRLM-27.raw Peak area	151020OFc1_NvH-0949-CRLM-27.raw Peak charge	151020OFc1_NvH-0949-CRLM-27.raw Peak # data points	151020OFc1_NvH-0949-CRLM-27.raw Peak FWHM	151020OFc1_NvH-0949-CRLM-27.raw Peak tailing factor	151020OFc1_NvH-0949-CRLM-27.raw Peak asymmetry factor	151020OFc1_NvH-0949-CRLM-27.raw Peak m/z min	151020OFc1_NvH-0949-CRLM-27.raw Peak m/z max
1	399.9992980957031	39.7718613722667					1	DETECTED	399.9993 m/z @39.77 [151020OFc1_NvH-0949-CRLM-27.raw]	399.9992980957031	39.7718613722667	0.1188387264	99.772944868	99.6541061416	43312.7265625	1.1004876062035218E8	0	7624	96.39297882064852	1.3386528392422639	1.6770735796503764	399.99639892578125	400.0084533691406
2	400.01849365234375	27.0822418314667					1	DETECTED	400.0185 m/z @27.08 [151020OFc1_NvH-0949-CRLM-27.raw]	400.01849365234375	27.0822418314667	0.278599323466667	99.9980172093333	99.71941788586663	49966.60546875	9.069931680576985E7	0	7624	26.840922499419953	1.804061204919214	2.6363510732178455	400.0085144042969	400.0282287597656
3	400.0374450683594	29.3054936741333					1	DETECTED	400.0374 m/z @29.31 [151020OFc1_NvH-0949-CRLM-27.raw]	400.0374450683594	29.3054936741333	0.00535021866666667	99.9657483957333	99.96039817706664	38374.375	1.0426747026882783E8	0	7624	95.36638075909894	1.8966682180885113	2.8005927993553916	400.0285949707031	400.0472106933594
4	400.1246643066406	91.0377692349333					1	DETECTED	400.1247 m/z @91.04 [151020OFc1_NvH-0949-CRLM-27.raw]	400.1246643066406	91.0377692349333	1.32273168133333	99.7193037450667	98.39657206373337	97035.2265625	9.304067866721398E7	0	7624	0.769558586544278	0.548383942908939	0.004312351268379581	400.1188659667969	400.1340637207031
5	400.18194580078125	17.9645011344					1	DETECTED	400.1819 m/z @17.96 [151020OFc1_NvH-0949-CRLM-27.raw]	400.18194580078125	17.9645011344	3.93005718346667	99.2044265541333	95.27436937066663	583518.875	1.188605453886842E8	0	7624	0.2368300195975337	0.5317942743777533	0.04243213996872997	400.1727294921875	400.1919250488281
6	400.20697021484375	11.0101586498667					1	DETECTED	400.2070 m/z @11.01 [151020OFc1_NvH-0949-CRLM-27.raw]	400.20697021484375	11.0101586498667	2.38847234746667	99.7836426893333	97.39517034186663	406176.4375	1.2966943049431443E8	3	7624	35.33938135697986	0.8458865577665694	5.779423999202287	400.197021484375	400.2168884277344
7	400.21917724609375	22.0311386258667					1	DETECTED	400.2192 m/z @22.03 [151020OFc1_NvH-0949-CRLM-27.raw]	400.21917724609375	22.0311386258667	3.2850042176	99.7836426893333	96.4986384717333	178272.421875	1.0326112427804123E8	0	7624	0.04097150882141065	4.56302550391588	0.03902320447481832	400.21697998046875	400.2210388183594
8	400.2311096191406	14.4395136888					1	DETECTED	400.2311 m/z @14.44 [151020OFc1_NvH-0949-CRLM-27.raw]	400.2311096191406	14.4395136888	2.48512110293333	95.4174739346667	92.93235283173337	1090892.375	1.5684301278846008E8	3	7624	2.8738107957564996	1.0170298638471902	95.51014487647765	400.2211608886719	400.2313537597656
9	400.2413635253906	35.6884129792					1	DETECTED	400.2414 m/z @35.69 [151020OFc1_NvH-0949-CRLM-27.raw]	400.2413635253906	35.6884129792	0.7984961704	99.879951628	99.0814554576	9.3511488E7	2.0566864040760274E9	3	7624	0.26066998854021506	1.0269584088147765	0.8052174694179639	400.23138427734375	400.2513427734375
10	400.2538757324219	91.9977233256					1	DETECTED	400.2539 m/z @92.00 [151020OFc1_NvH-0949-CRLM-27.raw]	400.2538757324219	91.9977233256	1.70945857413333	95.2454065432	93.53594796906667	219496.5625	1.2613550093643E8	0	7624	0.4507844630160349	3.0607532056006606	0.5976190326601925	400.2513732910156	400.2549133300781
11	400.2649230957031	36.7785071234667					1	DETECTED	400.2649 m/z @36.78 [151020OFc1_NvH-0949-CRLM-27.raw]	400.2649230957031	36.7785071234667	0.718953057866667	99.0649650610667	98.34601200320003	309918.5625	1.3106982682200882E8	2	7624	40.50150633729842	1.5365349154002466	2.4483597944270996	400.25494384765625	400.2742004394531
12	400.3058776855469	91.2838017288					1	DETECTED	400.3059 m/z @91.28 [151020OFc1_NvH-0949-CRLM-27.raw]	400.3058776855469	91.2838017288	0.430673346933333	97.2358158429333	96.80514249599997	80976.296875	8.791840795172566E7	0	7624	0.8112082298682424	0.5327562419706466	1.8528349243379305	400.296142578125	400.313232421875
13	400.3423767089844	91.7482445768					1	DETECTED	400.3424 m/z @91.75 [151020OFc1_NvH-0949-CRLM-27.raw]	400.3423767089844	91.7482445768	0.00535021866666667	99.9980172093333	99.99266699066663	64197.6875	1.0404026132120796E8	0	7624	0.5085798987353627	0.5317846301977835	0.09014255210318643	400.3326110839844	400.3519287109375
14	400.39776611328125	45.9066903584					1	DETECTED	400.3978 m/z @45.91 [151020OFc1_NvH-0949-CRLM-27.raw]	400.39776611328125	45.9066903584	3.8307664504	92.1203504626667	88.2895840122667	39405.83984375	1.138039728992615E8	0	7624	88.23402653525325	1.0493888381785539	1.1002336295130706	400.39642333984375	400.406005859375
15	400.462890625	14.6346076925333					1	DETECTED	400.4629 m/z @14.63 [151020OFc1_NvH-0949-CRLM-27.raw]	400.462890625	14.6346076925333	3.0501485208	97.4995503610667	94.4494018402667	55630.00390625	9.465053419953808E7	0	7624	35.22342202022881	4.1038353292173415	0.05875420981387134	400.45355224609375	400.466796875
16	400.4768371582031	31.3488539288					1	DETECTED	400.4768 m/z @31.35 [151020OFc1_NvH-0949-CRLM-27.raw]	400.4768371582031	31.3488539288	2.9125117232	96.4518365752	93.53932485200001	1428706.0	1.09361813187198E8	4	7624	0.328626419928316	2.4057096583342203	2.4071027681949637	400.46685791015625	400.4862976074219
17	400.49615478515625	10.4406757349333					1	DETECTED	400.4962 m/z @10.44 [151020OFc1_NvH-0949-CRLM-27.raw]	400.49615478515625	10.4406757349333	2.49585831093333	99.9121449752	97.41628666426666	351469.34375	9.669301724366733E7	4	7624	0.1691958521806356	59.98820018214067	0.7477270362199417	400.4870910644531	400.5057067871094
18	400.5160827636719	17.9081893546667					1	DETECTED	400.5161 m/z @17.91 [151020OFc1_NvH-0949-CRLM-27.raw]	400.5160827636719	17.9081893546667	3.33855528853333	96.5806440610667	93.24208877253338	222264.203125	9.094961378414935E7	0	7624	0.15798689884441686	0.5321967912860067	0.38903645443327545	400.506591796875	400.5168151855469
19	400.5268249511719	13.4187108768					1	DETECTED	400.5268 m/z @13.42 [151020OFc1_NvH-0949-CRLM-27.raw]	400.5268249511719	13.4187108768	2.01624291573333	97.6820227517333	95.66577983599997	288863.3125	1.0796457505554275E8	0	7624	4.30651605288565	0.5106051731812061	0.20570037949515227	400.5168762207031	400.53680419921875
20	400.54119873046875	10.9738114504					1	DETECTED	400.5412 m/z @10.97 [151020OFc1_NvH-0949-CRLM-27.raw]	400.54119873046875	10.9738114504	3.6073042736	92.8285092837333	89.2212050101333	282275.5625	1.253923040646747E8	3	7624	1.222695351173929	4.839373390675183	24.176134792209048	400.5368347167969	400.5511779785156
21	400.5593566894531	19.3745831682667					1	DETECTED	400.5594 m/z @19.37 [151020OFc1_NvH-0949-CRLM-27.raw]	400.5593566894531	19.3745831682667	3.17941330453333	86.4199857674667	83.24057246293337	267378.15625	1.0418194513122131E8	3	7624	14.435941070959359	0.7098860495077193	1.4984541135845788	400.55120849609375	400.5632019042969
22	400.5732421875	35.6884129792					1	DETECTED	400.5732 m/z @35.69 [151020OFc1_NvH-0949-CRLM-27.raw]	400.5732421875	35.6884129792	3.22360239066667	99.7193037450667	96.49570135440003	6.0680468E7	1.4462381875070179E9	3	7624	0.2922193722434443	1.0270612535677226	0.8722391586896957	400.5632629394531	400.5830993652344
23	400.5974426269531	5.54639300933333					1	DETECTED	400.5974 m/z @5.55 [151020OFc1_NvH-0949-CRLM-27.raw]	400.5974426269531	5.54639300933333	3.525097084	94.1158049965333	90.5907079125333	85185.9453125	1.0027833050487702E8	0	7624	0.37075814283332686	4.111753187548567	7.2042740846345055	400.5875244140625	400.5976867675781
24	400.6076965332031	31.8389045338667					1	DETECTED	400.6077 m/z @31.84 [151020OFc1_NvH-0949-CRLM-27.raw]	400.6076965332031	31.8389045338667	3.78041521093333	99.8050759488	96.02466073786667	773809.625	1.0608108620127966E8	3	7624	0.09468907348676225	4.0259108229332154	7.037234944327594	400.59771728515625	400.61761474609375
25	400.6949462890625	38.451956912					1	DETECTED	400.6949 m/z @38.45 [151020OFc1_NvH-0949-CRLM-27.raw]	400.6949462890625	38.451956912	2.80607136293333	97.9300346056	95.12396324266668	464045.625	1.1728020540516877E8	2	7624	0.21546309608519465	0.510269048679572	0.01717722798414326	400.68603515625	400.7049255371094
26	400.7140808105469	9.54318602186667					1	DETECTED	400.7141 m/z @9.54 [151020OFc1_NvH-0949-CRLM-27.raw]	400.7140808105469	9.54318602186667	2.75275936026667	98.1129119813333	95.36015262106663	389171.78125	1.1385840125889382E8	4	7624	9.197607206100724	8.80670885541642	107.62291975357557	400.7049560546875	400.7174987792969
27	400.7275390625	31.3488539288					1	DETECTED	400.7275 m/z @31.35 [151020OFc1_NvH-0949-CRLM-27.raw]	400.7275390625	31.3488539288	2.51719596986667	97.375076256	94.85788028613332	1264161.875	1.4879213627856898E8	2	7624	12.870812460881236	0.6718603341266725	0.1956010767110111	400.7175598144531	400.7374572753906
28	400.7507019042969	23.6290513538667					1	DETECTED	400.7507 m/z @23.63 [151020OFc1_NvH-0949-CRLM-27.raw]	400.7507019042969	23.6290513538667	1.81629511013333	98.7506898506667	96.93439474053338	582989.75	1.2860746837068498E8	4	7624	13.281019366025955	13.033836017252018	23.108156114579696	400.74072265625	400.7587890625
29	400.7708740234375	22.0923752024					1	DETECTED	400.7709 m/z @22.09 [151020OFc1_NvH-0949-CRLM-27.raw]	400.7708740234375	22.0923752024	4.47706325546667	89.6536221018667	85.17655884640003	7907130.0	1.9683241490384054E8	2	7624	0.18221775214465907	1.896397871528565	1.7072242330657195	400.76092529296875	400.7807922363281
30	400.7978210449219	5.44947763866667					1	DETECTED	400.7978 m/z @5.45 [151020OFc1_NvH-0949-CRLM-27.raw]	400.7978210449219	5.44947763866667	3.5136014104	99.9871569552	96.4735555448	72669.140625	1.0122116552273631E8	0	7624	0.276704994224918	0.6750372105811999	5.473012025074175	400.7894592285156	400.80523681640625
31	400.8552551269531	14.1435529397333					1	DETECTED	400.8553 m/z @14.14 [151020OFc1_NvH-0949-CRLM-27.raw]	400.8552551269531	14.1435529397333	0.00535021866666667	99.9980172093333	99.99266699066663	121231.5625	1.2989615209286655E8	0	7624	0.7760897096430277	0.6083102032820433	0.02612176672466676	400.8453063964844	400.865234375
32	400.87982177734375	34.7465800298667					1	DETECTED	400.8798 m/z @34.75 [151020OFc1_NvH-0949-CRLM-27.raw]	400.87982177734375	34.7465800298667	0.0280770405333333	99.9871569552	99.95907991466667	213925.65625	1.2706365277486728E8	3	7624	31.915313835688053	1.7898974842108761	0.3709910408018452	400.8698425292969	400.880859375
33	400.89093017578125	16.1264594717333					1	DETECTED	400.8909 m/z @16.13 [151020OFc1_NvH-0949-CRLM-27.raw]	400.89093017578125	16.1264594717333	0.00535021866666667	99.9871569552	99.98180673653334	684949.875	1.1082500076048167E8	3	7624	0.13386851568344937	0.7581459496783108	0.09675517697445898	400.88104248046875	400.8963928222656
34	400.90643310546875	35.6884129792					1	DETECTED	400.9064 m/z @35.69 [151020OFc1_NvH-0949-CRLM-27.raw]	400.90643310546875	35.6884129792	0.0735334421333333	99.9980172093333	99.92448376719996	2.293273E7	5.959398678724189E8	3	7624	0.30448391377201034	1.113297306709456	0.8346288339903134	400.8964538574219	400.9164123535156
35	400.9178771972656	40.2139876077333					1	DETECTED	400.9179 m/z @40.21 [151020OFc1_NvH-0949-CRLM-27.raw]	400.9178771972656	40.2139876077333	0.175692711733333	99.9980172093333	99.82232449759996	322807.21875	1.434009481190417E8	3	7624	0.15704788562017313	1.196770259523405	0.5637602002478964	400.9164733886719	400.92724609375
36	400.9424133300781	31.8389045338667					1	DETECTED	400.9424 m/z @31.84 [151020OFc1_NvH-0949-CRLM-27.raw]	400.9424133300781	31.8389045338667	0.00535021866666667	99.9121449752	99.90679475653333	540537.4375	1.0960911334812608E8	0	7624	23.15369323436437	0.7483582255761879	0.005515921003272652	400.9327697753906	400.9523620605469
37	400.9535827636719	18.6425454293333					1	DETECTED	400.9536 m/z @18.64 [151020OFc1_NvH-0949-CRLM-27.raw]	400.9535827636719	18.6425454293333	0.00535021866666667	98.9360081944	98.93065797573334	130360.4453125	8.675229437182362E7	0	7624	7.243565336990162	5.948889492271041	10.950348319345363	400.95245361328125	400.955810546875
38	400.9658203125	18.6106834592					1	DETECTED	400.9658 m/z @18.61 [151020OFc1_NvH-0949-CRLM-27.raw]	400.9658203125	18.6106834592	0.0280770405333333	99.9871569552	99.95907991466667	397828.15625	1.05391880407404E8	0	7624	9.195293382934072	9.775984777734815	8.781482694766765	400.9558410644531	400.9683532714844
39	400.9783630371094	31.3488539288					1	DETECTED	400.9784 m/z @31.35 [151020OFc1_NvH-0949-CRLM-27.raw]	400.9783630371094	31.3488539288	0.2213918864	99.9227614370667	99.7013695506667	645294.9375	1.2172204222814639E8	0	7624	0.12685842166728278	0.6416579154769118	0.21833592323270487	400.9685363769531	400.9882507324219
40	401.0015563964844	23.5853333418667					1	DETECTED	401.0016 m/z @23.59 [151020OFc1_NvH-0949-CRLM-27.raw]	401.0015563964844	23.5853333418667	0.00535021866666667	99.8586287762667	99.85327855760004	544924.0625	1.2861093231327713E8	0	7624	0.13446862980411112	0.5886091690679892	0.44326458837418264	400.99188232421875	401.0115051269531
41	401.0259094238281	34.5234433512					1	DETECTED	401.0259 m/z @34.52 [151020OFc1_NvH-0949-CRLM-27.raw]	401.0259094238281	34.5234433512	0.00535021866666667	99.7944363258667	99.78908610720003	33038.796875	9.564173396847908E7	0	7624	99.38433332127548	1.450197859342606	1.906636197902919	401.0237121582031	401.0301818847656
42	401.1084289550781	90.3730810493333					1	DETECTED	401.1084 m/z @90.37 [151020OFc1_NvH-0949-CRLM-27.raw]	401.1084289550781	90.3730810493333	0.00535021866666667	97.3108499053333	97.30549968666664	316660.0625	1.2533493554240106E8	0	7624	0.08983130777201609	0.5004529201131553	1.0743872257339542	401.10015869140625	401.11590576171875
43	401.15936279296875	91.0791060904					1	DETECTED	401.1594 m/z @91.08 [151020OFc1_NvH-0949-CRLM-27.raw]	401.15936279296875	91.0791060904	1.04528039013333	96.1727129597333	95.12743256959997	309597.0625	1.0902699851695664E8	0	7624	0.24510918876899268	1.1885145393366028	4.735991145324122	401.1522216796875	401.1690673828125
44	401.1768798828125	20.2278673834667					1	DETECTED	401.1769 m/z @20.23 [151020OFc1_NvH-0949-CRLM-27.raw]	401.1768798828125	20.2278673834667	2.720749348	99.1721849090667	96.4514355610667	216897.734375	1.0154697102692254E8	0	7624	0.03249333916647501	4.299763570425495	2.129633457190935	401.1700439453125	401.1867980957031
45	401.19622802734375	38.451956912					1	DETECTED	401.1962 m/z @38.45 [151020OFc1_NvH-0949-CRLM-27.raw]	401.19622802734375	38.451956912	3.10178750693333	99.7086580274667	96.60687052053336	166637.4375	1.2219920043208647E8	0	7624	29.137624747587438	1.5611476066973065	2.390057801210014	401.1868896484375	401.19659423828125
46	401.20660400390625	32.6165623114667					1	DETECTED	401.2066 m/z @32.62 [151020OFc1_NvH-0949-CRLM-27.raw]	401.20660400390625	32.6165623114667	2.17733028	98.8379830941333	96.6606528141333	1331265.0	1.4067584654415306E8	3	7624	0.05617405575003431	0.5744698187077625	0.3647274025062412	401.1966552734375	401.2165832519531
47	401.2254333496094	16.1615984477333					1	DETECTED	401.2254 m/z @16.16 [151020OFc1_NvH-0949-CRLM-27.raw]	401.2254333496094	16.1615984477333	2.6782456272	98.761566948	96.0833213208	467043.5625	1.3599783063380677E8	3	7624	0.1432000819833057	5.0842093933667485	23.65795013651391	401.21661376953125	401.2305603027344
48	401.2405700683594	35.6884129792					1	DETECTED	401.2406 m/z @35.69 [151020OFc1_NvH-0949-CRLM-27.raw]	401.2405700683594	35.6884129792	0.2327089896	99.4939566624	99.2612476728	6016315.5	2.8272436733782166E8	2	7624	0.2609953492954844	0.512777624788511	0.17757760507914044	401.2305908203125	401.2504577636719
49	401.2518615722656	23.6160668549333					1	DETECTED	401.2519 m/z @23.62 [151020OFc1_NvH-0949-CRLM-27.raw]	401.2518615722656	23.6160668549333	5.36461844453333	94.3069902050667	88.94237176053336	317831.03125	1.1056843180517979E8	3	7624	16.67866693226367	2.866707989018274	7.689362014963867	401.2508850097656	401.2618103027344
50	401.27239990234375	22.0923752024					1	DETECTED	401.2724 m/z @22.09 [151020OFc1_NvH-0949-CRLM-27.raw]	401.27239990234375	22.0923752024	4.78963071253333	96.2156808114667	91.42605009893337	3619782.5	1.6719501391821358E8	0	7624	0.1717112840843953	33.248431899784244	2.4454984173189778	401.2625427246094	401.2785949707031
51	401.28717041015625	30.4630121386667					1	DETECTED	401.2872 m/z @30.46 [151020OFc1_NvH-0949-CRLM-27.raw]	401.28717041015625	30.4630121386667	6.96127304586667	92.3332416794667	85.37196863360002	85847.671875	9.952639868509255E7	0	7624	61.367427226418265	1.816290451878825	5.053160070276013	401.28302001953125	401.29534912109375
52	401.30865478515625	90.5101753146667					1	DETECTED	401.3087 m/z @90.51 [151020OFc1_NvH-0949-CRLM-27.raw]	401.30865478515625	90.5101753146667	9.48222203626667	92.0275536781333	82.54533164186662	38890.3359375	7.120629899015783E7	0	7624	82.2568631020404	0.5093633018117409	0.018726603623481865	401.29876708984375	401.3106994628906
53	401.3404541015625	92.5141334453333					1	DETECTED	401.3405 m/z @92.51 [151020OFc1_NvH-0949-CRLM-27.raw]	401.3404541015625	92.5141334453333	5.12210194053333	92.5141334453333	87.39203150479997	44664.875	8.92568702606405E7	0	7624	1.0719342562445746	0.5	null	401.33941650390625	401.3494567871094
54	401.3933410644531	30.4979241272					1	DETECTED	401.3933 m/z @30.50 [151020OFc1_NvH-0949-CRLM-27.raw]	401.3933410644531	30.4979241272	4.12500888826667	94.4194308074667	90.29442191920003	54511.5546875	1.1147101283493757E8	0	7624	89.37864859856874	1.7417908954561716	2.495644088280952	401.38427734375	401.4031982421875
55	401.42596435546875	12.2046121528					1	DETECTED	401.4260 m/z @12.20 [151020OFc1_NvH-0949-CRLM-27.raw]	401.42596435546875	12.2046121528	3.4821744192	97.5854529130667	94.1032784938667	195720.21875	9.861816217687936E7	0	7624	0.196999959840646	0.5106089014322565	1.5180104899853537	401.4161071777344	401.4356994628906
56	401.44683837890625	27.8495080426667					1	DETECTED	401.4468 m/z @27.85 [151020OFc1_NvH-0949-CRLM-27.raw]	401.44683837890625	27.8495080426667	3.17941330453333	96.2049892816	93.02557597706668	407366.625	1.0220927239518622E8	4	7624	0.18675482440508517	0.6092423194414984	0.03266341032685345	401.43695068359375	401.4565124511719
57	401.4671630859375	18.6106834592					1	DETECTED	401.4672 m/z @18.61 [151020OFc1_NvH-0949-CRLM-27.raw]	401.4671630859375	18.6106834592	2.6782456272	99.8264544690667	97.1482088418667	81158.0546875	1.0297320687556602E8	0	7624	15.616329489607685	4.199379984789197	7.418354840452541	401.4571838378906	401.4767761230469
58	401.52667236328125	9.40913318853333					1	DETECTED	401.5267 m/z @9.41 [151020OFc1_NvH-0949-CRLM-27.raw]	401.52667236328125	9.40913318853333	3.49399080026667	98.4456533432	94.95166254293332	39217.546875	9.345553622049542E7	0	7624	3.3515383901315694	8.131363719555738	0.22608593726902393	401.5167236328125	401.5309753417969
59	401.5409851074219	32.6165623114667					1	DETECTED	401.5410 m/z @32.62 [151020OFc1_NvH-0949-CRLM-27.raw]	401.5409851074219	32.6165623114667	2.71003307893333	98.1879877762667	95.47795469733336	601574.3125	1.1212320481302647E8	0	7624	0.2005307323180645	0.5061792833541241	0.02022809776550857	401.5310363769531	401.5509338378906
60	401.5650939941406	13.3529638210667					1	DETECTED	401.5651 m/z @13.35 [151020OFc1_NvH-0949-CRLM-27.raw]	401.5650939941406	13.3529638210667	0.955908454133333	95.0561447082667	94.10023625413336	464500.25	1.0982773062404755E8	0	7624	4.988480147063919	2.883179498381905	1.5034370949068272	401.5551452636719	401.5650939941406
61	401.5751037597656	35.6205951296					1	DETECTED	401.5751 m/z @35.62 [151020OFc1_NvH-0949-CRLM-27.raw]	401.5751037597656	35.6205951296	4.59758526453333	99.2686837941333	94.67109852959996	1143869.625	1.3796790314961132E8	0	7624	0.2531690643831439	0.5093676597134497	0.023887850014706613	401.56512451171875	401.5849609375
62	401.5857849121094	23.3419294522667					1	DETECTED	401.5858 m/z @23.34 [151020OFc1_NvH-0949-CRLM-27.raw]	401.5857849121094	23.3419294522667	2.5599659808	97.8869726685333	95.3270066877333	204592.265625	9.891147346835394E7	0	7624	22.640222357216597	2.5337007171451673	0.008029496919174513	401.58551025390625	401.59576416015625
63	401.62664794921875	12.0728574493333					1	DETECTED	401.6266 m/z @12.07 [151020OFc1_NvH-0949-CRLM-27.raw]	401.62664794921875	12.0728574493333	0.978306649066667	95.3939592069333	94.41565255786664	152113.140625	9.998343851430702E7	0	7624	0.17635091429905358	0.5042681090361054	2.1427723392691584	401.6169128417969	401.6363830566406
64	401.6977233886719	27.8375830789333					1	DETECTED	401.6977 m/z @27.84 [151020OFc1_NvH-0949-CRLM-27.raw]	401.6977233886719	27.8375830789333	3.00864491786667	97.9731512552	94.96450633733332	362529.625	1.0696855869989687E8	0	7624	0.13565534610690833	0.5195506091891919	38.102946782435545	401.6881103515625	401.70770263671875
65	401.7188415527344	30.0027126354667					1	DETECTED	401.7188 m/z @30.00 [151020OFc1_NvH-0949-CRLM-27.raw]	401.7188415527344	30.0027126354667	2.66784032906667	96.8169267978667	94.14908646880004	1194586.875	1.2579600171032198E8	2	7624	0.22096864021816387	0.7668242092705301	81.1270286480962	401.7090148925781	401.72882080078125
66	401.7367248535156	23.7726725981333					1	DETECTED	401.7367 m/z @23.77 [151020OFc1_NvH-0949-CRLM-27.raw]	401.7367248535156	23.7726725981333	3.55466327253333	86.6399357330667	83.08527246053336	546022.125	1.1102061189009702E8	2	7624	3.8424614335323852	0.7207408072783212	0.8659165525267313	401.72894287109375	401.7367858886719
67	401.7467956542969	17.5921992477333					1	DETECTED	401.7468 m/z @17.59 [151020OFc1_NvH-0949-CRLM-27.raw]	401.7467956542969	17.5921992477333	3.79185644586667	97.25723578	93.46537933413333	727285.375	1.510545079043992E8	2	7624	3.8960772322279986	1.0507409282750888	0.8329260475706867	401.73681640625	401.7567443847656
68	401.77423095703125	22.0923752024					1	DETECTED	401.7742 m/z @22.09 [151020OFc1_NvH-0949-CRLM-27.raw]	401.77423095703125	22.0923752024	6.10754285946667	96.3981684674667	90.29062560800003	812697.8125	1.171562917799139E8	0	7624	0.08798627614515198	1.5579200007779614	1.689771974893347	401.76470947265625	401.78411865234375
69	401.82684326171875	12.1956060536					1	DETECTED	401.8268 m/z @12.20 [151020OFc1_NvH-0949-CRLM-27.raw]	401.82684326171875	12.1956060536	2.5492952976	99.9871569552	97.43786165760001	115401.7734375	1.1526768116090679E8	0	7624	null	0.51680715007143	0.01513828382343717	401.8169860839844	401.8367614746094
70	401.8585510253906	6.62679363653333					1	DETECTED	401.8586 m/z @6.63 [151020OFc1_NvH-0949-CRLM-27.raw]	401.8585510253906	6.62679363653333	0.00535021866666667	99.8371792021333	99.83182898346664	130086.421875	1.0592276615846291E8	0	7624	0.21379355573145187	11.29676158742978	3.2279558925631546	401.84881591796875	401.861572265625
71	401.8716125488281	23.6482891626667					1	DETECTED	401.8716 m/z @23.65 [151020OFc1_NvH-0949-CRLM-27.raw]	401.8716125488281	23.6482891626667	0.00535021866666667	99.879951628	99.87460140933334	258772.90625	9.863242758430673E7	0	7624	0.06628347325329287	0.5932719501418012	0.10598070310322943	401.86181640625	401.87347412109375
72	401.88360595703125	27.5233949389333					1	DETECTED	401.8836 m/z @27.52 [151020OFc1_NvH-0949-CRLM-27.raw]	401.88360595703125	27.5233949389333	0.0168834368	99.9871569552	99.9702735184	3067658.0	1.4057350634356037E8	3	7624	0.15577981549111897	0.5131862929900876	59.480562956248576	401.8739318847656	401.8935852050781
73	401.8995361328125	13.3957172669333					1	DETECTED	401.8995 m/z @13.40 [151020OFc1_NvH-0949-CRLM-27.raw]	401.8995361328125	13.3957172669333	0.787140289333333	99.9657483957333	99.17860810639996	292850.125	1.0358236387729448E8	0	7624	4.396036725434183	1.1501362533433193	30.958453985900093	401.8936462402344	401.9007873535156
74	401.9107971191406	35.5676251496					1	DETECTED	401.9108 m/z @35.57 [151020OFc1_NvH-0949-CRLM-27.raw]	401.9107971191406	35.5676251496	0.00535021866666667	99.9657483957333	99.96039817706664	296773.46875	1.1727003844597258E8	3	7624	19.660711957306717	0.6657739054480236	0.9362834344559079	401.90093994140625	401.9206848144531
75	401.9366149902344	23.1745775338667					1	DETECTED	401.9366 m/z @23.17 [151020OFc1_NvH-0949-CRLM-27.raw]	401.9366149902344	23.1745775338667	0.0735334421333333	99.5047273157333	99.43119387359997	123791.890625	1.0029117745960699E8	0	7624	0.08800376888742178	4.633144859793885	11.44745887677044	401.92730712890625	401.9378356933594
76	401.947998046875	27.9071658296					1	DETECTED	401.9480 m/z @27.91 [151020OFc1_NvH-0949-CRLM-27.raw]	401.947998046875	27.9071658296	0.1642740856	99.9121449752	99.7478708896	174506.203125	9.314112918137297E7	0	7624	0.10604312923290848	2.9900364553770875	0.03252615007582831	401.9381103515625	401.9509582519531
77	401.9609680175781	43.1568893674667					1	DETECTED	401.9610 m/z @43.16 [151020OFc1_NvH-0949-CRLM-27.raw]	401.9609680175781	43.1568893674667	0.175692711733333	99.9549965837333	99.77930387199997	514284.25	1.1718122690748966E8	4	7624	29.98304824529943	0.5080428985348532	0.019222135473580277	401.9510192871094	401.9705810546875
78	401.9783935546875	34.2814811754667					1	DETECTED	401.9784 m/z @34.28 [151020OFc1_NvH-0949-CRLM-27.raw]	401.9783935546875	34.2814811754667	0.00535021866666667	99.9980172093333	99.99266699066663	83756.3984375	9.624524690683012E7	0	7624	6.818173142157093	1.5338495404172914	1.8753995017929463	401.97119140625	401.98773193359375
79	401.99951171875	90.8150824909333					1	DETECTED	401.9995 m/z @90.82 [151020OFc1_NvH-0949-CRLM-27.raw]	401.99951171875	90.8150824909333	0.00535021866666667	99.7836426893333	99.77829247066664	93315.15625	9.72164895959292E7	0	7624	65.3660099821835	0.5499095628292373	0.09913734892484491	401.9897155761719	402.0056457519531
80	402.015869140625	89.8431846349333					1	DETECTED	402.0159 m/z @89.84 [151020OFc1_NvH-0949-CRLM-27.raw]	402.015869140625	89.8431846349333	0.0393353258666667	99.9871569552	99.94782162933333	129057.671875	1.1434625111116232E8	0	7624	88.09511163129227	0.5482588165738044	0.09706599536959368	402.00592041015625	402.02569580078125
81	402.0284423828125	12.1674476584					1	DETECTED	402.0284 m/z @12.17 [151020OFc1_NvH-0949-CRLM-27.raw]	402.0284423828125	12.1674476584	0.1188387264	99.8479063733333	99.7290676469333	60456.59375	1.2456387750380325E8	0	7624	14.18785449185849	4.138613354030524	7.277226708061049	402.0264892578125	402.038330078125
82	402.0526428222656	22.5325933850667					1	DETECTED	402.0526 m/z @22.53 [151020OFc1_NvH-0949-CRLM-27.raw]	402.0526428222656	22.5325933850667	0.442128914666667	99.7836426893333	99.34151377466664	612365.75	1.0952149897752012E8	5	7624	0.10581476786971322	201.31511041881927	225.1685293973021	402.0432434082031	402.062255859375
83	402.1627502441406	91.0881939621333					1	DETECTED	402.1628 m/z @91.09 [151020OFc1_NvH-0949-CRLM-27.raw]	402.1627502441406	91.0881939621333	5.3878071944	96.7202925130667	91.3324853186667	105999.9609375	1.0914446013419771E8	0	7624	0.10212007912470256	0.5328592364827804	0.005671631689489155	402.1533203125	402.1692199707031
84	402.1792907714844	64.5739118677333					1	DETECTED	402.1793 m/z @64.57 [151020OFc1_NvH-0949-CRLM-27.raw]	402.1792907714844	64.5739118677333	0.00535021866666667	99.9980172093333	99.99266699066663	237022.0	4.849601244707876E8	2	7624	52.58566439267689	0.7701459417734609	2.37438733536454	402.17303466796875	402.1885986328125
85	402.1926574707031	6.60524996453333					1	DETECTED	402.1927 m/z @6.61 [151020OFc1_NvH-0949-CRLM-27.raw]	402.1926574707031	6.60524996453333	1.366312392	95.2454065432	93.87909415120001	83869.3515625	1.0342373521178722E8	0	7624	0.08728857693003533	6.741808656165221	8.837846226196591	402.1894226074219	402.1977844238281
86	402.20782470703125	13.3352329605333					1	DETECTED	402.2078 m/z @13.34 [151020OFc1_NvH-0949-CRLM-27.raw]	402.20782470703125	13.3352329605333	3.11203064106667	91.6727829048	88.56075226373333	288604.625	1.1343092484909551E8	0	7624	10.32154960486435	0.5612444930162708	11.13522217362208	402.1980285644531	402.2080383300781
87	402.2180480957031	27.5488947434667					1	DETECTED	402.2180 m/z @27.55 [151020OFc1_NvH-0949-CRLM-27.raw]	402.2180480957031	27.5488947434667	0.649941713866667	99.7193037450667	99.06936203120003	1974481.125	1.6507655589556584E8	4	7624	0.18477129147255766	0.5577387572451992	3.816604317115762	402.20806884765625	402.22802734375
88	402.2384338378906	23.8124832485333					1	DETECTED	402.2384 m/z @23.81 [151020OFc1_NvH-0949-CRLM-27.raw]	402.2384338378906	23.8124832485333	0.430673346933333	98.1773652650667	97.74669191813337	252594.203125	1.2142015964761634E8	0	7624	4.68712202436031	4.09294790740525	3.929121818016813	402.22845458984375	402.2428894042969
89	402.2528991699219	22.6718981877333					1	DETECTED	402.2529 m/z @22.67 [151020OFc1_NvH-0949-CRLM-27.raw]	402.2528991699219	22.6718981877333	2.39920133466667	98.9574559352	96.55825460053333	674992.0625	1.4309123693418637E8	0	7624	0.18407502405739962	0.9885435196294231	1.5249969160744246	402.242919921875	402.2624816894531
90	402.2748718261719	22.0923752024					1	DETECTED	402.2749 m/z @22.09 [151020OFc1_NvH-0949-CRLM-27.raw]	402.2748718261719	22.0923752024	3.23371281386667	96.2799094416	93.04619662773332	166739.15625	1.1771588595879754E8	0	7624	0.0821790282568422	2.466935212868236	916.3685111292689	402.2657470703125	402.28485107421875
91	402.2849426269531	91.6544849725333					1	DETECTED	402.2849 m/z @91.65 [151020OFc1_NvH-0949-CRLM-27.raw]	402.2849426269531	91.6544849725333	30.3285089130667	98.3166117754667	67.9881028624	100032.921875	9.544688251128064E7	0	7624	0.4000823983857913	0.5543173319938134	0.01472129050819814	402.2848815917969	402.2906799316406
92	402.30352783203125	91.8338601445333					1	DETECTED	402.3035 m/z @91.83 [151020OFc1_NvH-0949-CRLM-27.raw]	402.30352783203125	91.8338601445333	10.4069320330667	99.322456504	88.9155244709333	187350.375	1.0812489928618187E8	0	7624	0.23401014154633515	0.5459835372225723	0.021294773146746094	402.2960510253906	402.31036376953125
93	402.3211364746094	89.8228854866667					1	DETECTED	402.3211 m/z @89.82 [151020OFc1_NvH-0949-CRLM-27.raw]	402.3211364746094	89.8228854866667	0.0735334421333333	98.2843286789333	98.21079523679997	979017.75	1.5331631115513176E8	0	7624	3.5238501091651386	0.5090982852136655	0.018458598993814967	402.3127136230469	402.3308410644531
94	402.35784912109375	91.2270130509333					1	DETECTED	402.3578 m/z @91.23 [151020OFc1_NvH-0949-CRLM-27.raw]	402.35784912109375	91.2270130509333	3.5751732776	97.6390962645333	94.06392298693329	83344.140625	1.1185179323423457E8	0	7624	0.1529604438565002	0.5365770030051941	8.950197993211008E-4	402.3495178222656	402.3678283691406
95	402.4175109863281	24.1458873813333					1	DETECTED	402.4175 m/z @24.15 [151020OFc1_NvH-0949-CRLM-27.raw]	402.4175109863281	24.1458873813333	4.73867928666667	98.8271039322667	94.08842464560003	525960.625	1.0928974272510207E8	0	7624	1.3015755807830764	0.7766976190310447	0.19427566208425728	402.40753173828125	402.42718505859375
96	402.4537658691406	22.7380905962667					1	DETECTED	402.4538 m/z @22.74 [151020OFc1_NvH-0949-CRLM-27.raw]	402.4537658691406	22.7380905962667	3.45213714346667	97.6498524634667	94.19771532000003	366063.4375	1.2362174974534246E8	0	7624	20.95932293865854	0.5593853241997536	0.7561897969301767	402.44403076171875	402.4637451171875
97	402.4732360839844	17.9081893546667					1	DETECTED	402.4732 m/z @17.91 [151020OFc1_NvH-0949-CRLM-27.raw]	402.4732360839844	17.9081893546667	3.1694258872	87.0069149768	83.8374890896	154883.53125	1.020559515944989E8	0	7624	11.713992282520245	0.5101576918587907	0.45340098946642754	402.46392822265625	402.4829406738281
98	402.5208435058594	7.41703308666667					1	DETECTED	402.5208 m/z @7.42 [151020OFc1_NvH-0949-CRLM-27.raw]	402.5208435058594	7.41703308666667	3.32834713253333	98.8928841973333	95.56453706479998	52737.77734375	9.717173028583756E7	0	7624	1.0064433875051622	0.8106482040304068	4.397764344487621	402.51123046875	402.52813720703125
99	402.53826904296875	15.7572363554667					1	DETECTED	402.5383 m/z @15.76 [151020OFc1_NvH-0949-CRLM-27.raw]	402.53826904296875	15.7572363554667	3.5136014104	98.9897160253333	95.4761146149333	197463.640625	9.886192492402628E7	3	7624	9.081649680563922	0.653937138683644	0.5759132489660291	402.5284729003906	402.5420837402344
100	402.5521240234375	27.5341176256					1	DETECTED	402.5521 m/z @27.53 [151020OFc1_NvH-0949-CRLM-27.raw]	402.5521240234375	27.5341176256	4.56688519146667	76.0855612056	71.51867601413333	754171.0625	1.0311385305257249E8	3	7624	9.3959861775888	0.5125749745902116	0.022141115001511433	402.5421447753906	402.55303955078125
101	402.5631103515625	16.6671076909333					1	DETECTED	402.5631 m/z @16.67 [151020OFc1_NvH-0949-CRLM-27.raw]	402.5631103515625	16.6671076909333	3.4423935632	96.8383699922667	93.3959764290667	899992.1875	1.1396128721824755E8	3	7624	0.1503288022645073	6.635719672224971	0.1592331962405795	402.55316162109375	402.5726318359375
102	402.5753479003906	11.4961494298667					1	DETECTED	402.5753 m/z @11.50 [151020OFc1_NvH-0949-CRLM-27.raw]	402.5753479003906	11.4961494298667	4.28408007333333	95.4282110224	91.14413094906668	297796.65625	1.1014695098078638E8	3	7624	0.1451183335813866	6.448546026982703	364.63824636089043	402.57373046875	402.5853271484375
103	402.599853515625	42.7048596842667					1	DETECTED	402.5999 m/z @42.70 [151020OFc1_NvH-0949-CRLM-27.raw]	402.599853515625	42.7048596842667	2.8274086832	98.4456533432	95.61824465999999	37706.8671875	1.034033238423092E8	0	7624	82.87983772303151	1.2165163049704306	1.4197145175521515	402.5899353027344	402.6083679199219
104	402.6184387207031	24.1570307218667					1	DETECTED	402.6184 m/z @24.16 [151020OFc1_NvH-0949-CRLM-27.raw]	402.6184387207031	24.1570307218667	2.9125117232	93.3096556778667	90.3971439546667	570668.0	1.1013328152368358E8	0	7624	1.394274930659293	0.5427470789425537	0.12985140045880197	402.60858154296875	402.628173828125
105	402.65435791015625	22.6240630789333					1	DETECTED	402.6544 m/z @22.62 [151020OFc1_NvH-0949-CRLM-27.raw]	402.65435791015625	22.6240630789333	5.67738107253333	96.4304913285333	90.75311025599996	201638.765625	9.83514876584452E7	0	7624	0.1412491292649456	0.5076795368006649	8.43272129548267	402.64495849609375	402.66357421875
106	402.6986389160156	25.9918664189333					1	DETECTED	402.6986 m/z @25.99 [151020OFc1_NvH-0949-CRLM-27.raw]	402.6986389160156	25.9918664189333	4.46676985706667	95.7166911298667	91.24992127280004	453890.125	1.2054447905997008E8	2	7624	0.4241059417869941	0.5711729494678934	0.7967354614265588	402.6890563964844	402.7073669433594
107	402.7173767089844	22.0923752024					1	DETECTED	402.7174 m/z @22.09 [151020OFc1_NvH-0949-CRLM-27.raw]	402.7173767089844	22.0923752024	2.86994360293333	99.2044265541333	96.33448295119997	5661036.5	2.2953080760547268E8	2	7624	0.27300856482626656	1.6247712611081333	40.5081628810461	402.7074279785156	402.72735595703125
108	402.7401428222656	30.4630121386667					1	DETECTED	402.7401 m/z @30.46 [151020OFc1_NvH-0949-CRLM-27.raw]	402.7401428222656	30.4630121386667	2.86994360293333	95.7166911298667	92.84674752693337	431876.96875	1.1229895226829527E8	0	7624	0.06558093645215735	0.5118548053075612	0.053645381490269727	402.7305603027344	402.7501220703125
109	402.7534484863281	21.5372274704					1	DETECTED	402.7534 m/z @21.54 [151020OFc1_NvH-0949-CRLM-27.raw]	402.7534484863281	21.5372274704	0.0280770405333333	98.7287501874667	98.70067314693337	87386.640625	1.0477395056225836E8	0	7624	17.9053721794258	2.294387997070352	491.87834026655133	402.7501525878906	402.76318359375
110	402.8189697265625	24.1709977330667					1	DETECTED	402.8190 m/z @24.17 [151020OFc1_NvH-0949-CRLM-27.raw]	402.8189697265625	24.1709977330667	1.1463256288	99.9980172093333	98.8516915805333	322407.96875	1.021802895458764E8	0	7624	0.06718938703779287	5.41300826009785	63.196518091763444	402.80963134765625	402.8285217285156
111	402.8548583984375	22.6883335029333					1	DETECTED	402.8549 m/z @22.69 [151020OFc1_NvH-0949-CRLM-27.raw]	402.8548583984375	22.6883335029333	0.0280770405333333	99.976456916	99.94837987546667	96998.890625	1.0053302722861446E8	0	7624	10.788677435313499	2.8693620979159205	5.0210785172806345	402.8453674316406	402.8648376464844
112	402.87518310546875	21.870533964					1	DETECTED	402.8752 m/z @21.87 [151020OFc1_NvH-0949-CRLM-27.raw]	402.87518310546875	21.870533964	0.0280770405333333	99.9335095197333	99.90543247919997	522891.0	1.1168223974109472E8	0	7624	0.1475477902758442	0.854243463794196	0.009209962083443336	402.86529541015625	402.8851318359375
113	402.88616943359375	27.4892080794667					1	DETECTED	402.8862 m/z @27.49 [151020OFc1_NvH-0949-CRLM-27.raw]	402.88616943359375	27.4892080794667	0.00535021866666667	99.9227614370667	99.91741121840003	225159.484375	1.0173524621750526E8	0	7624	0.17107198233630072	2.2110105878567263	3.124425987401661	402.88519287109375	402.8873596191406
114	402.8973693847656	16.6671076909333					1	DETECTED	402.8974 m/z @16.67 [151020OFc1_NvH-0949-CRLM-27.raw]	402.8973693847656	16.6671076909333	0.00535021866666667	99.9980172093333	99.99266699066663	667481.4375	1.1346615906786554E8	3	7624	16.35296701040411	9.004685674056349	8.942530885001265	402.8874816894531	402.9073486328125
115	402.90985107421875	11.5096906749333					1	DETECTED	402.9099 m/z @11.51 [151020OFc1_NvH-0949-CRLM-27.raw]	402.90985107421875	11.5096906749333	0.00535021866666667	99.9980172093333	99.99266699066663	277727.25	9.77521413550287E7	0	7624	0.09431181442582215	26.50203744518612	1.4463201105901704	402.9073791503906	402.919677734375
116	402.9234924316406	28.808367712					1	DETECTED	402.9235 m/z @28.81 [151020OFc1_NvH-0949-CRLM-27.raw]	402.9234924316406	28.808367712	0.00535021866666667	99.976456916	99.97110669733334	111910.234375	1.1624846418313262E8	0	7624	0.041776288804349804	2.091853271886512	3.3422597741058757	402.9201965332031	402.9334716796875
117	402.9361267089844	35.2625240493333					1	DETECTED	402.9361 m/z @35.26 [151020OFc1_NvH-0949-CRLM-27.raw]	402.9361267089844	35.2625240493333	0.0168834368	99.8479063733333	99.8310229365333	29783.166015625	8.667684006019919E7	0	7624	93.0527028342412	1.3901868344578892	1.7609188832521436	402.93365478515625	402.9418029785156
118	402.95196533203125	18.5578650234667					1	DETECTED	402.9520 m/z @18.56 [151020OFc1_NvH-0949-CRLM-27.raw]	402.95196533203125	18.5578650234667	0.00535021866666667	99.9980172093333	99.99266699066663	116341.6796875	1.0920552879793055E8	0	7624	5.061784648161776	2.9692700740345757	0.00419600320118502	402.9420166015625	402.9619445800781
119	402.9620361328125	30.0693372048					1	DETECTED	402.9620 m/z @30.07 [151020OFc1_NvH-0949-CRLM-27.raw]	402.9620361328125	30.0693372048	0.00535021866666667	99.9121449752	99.90679475653333	105737.9921875	1.0355023092921782E8	0	7624	18.589556792773287	1.6234022256682266	3.4875447877822303	402.9620056152344	402.9720153808594
120	402.9839782714844	45.4364704634667					1	DETECTED	402.9840 m/z @45.44 [151020OFc1_NvH-0949-CRLM-27.raw]	402.9839782714844	45.4364704634667	0.00535021866666667	99.9871569552	99.98180673653334	357183.4375	1.1167483348664415E8	0	7624	0.11366428466507017	0.5008299381778426	0.005213254390441336	402.97418212890625	402.9939270019531
121	403.00341796875	44.4178675789333					1	DETECTED	403.0034 m/z @44.42 [151020OFc1_NvH-0949-CRLM-27.raw]	403.00341796875	44.4178675789333	0.0168834368	99.9871569552	99.9702735184	69716.71875	1.0490602683219163E8	0	7624	79.17426227896905	1.1034348016789453	1.2882320417831157	402.9941101074219	403.0132751464844
122	403.02716064453125	93.1935615829333					1	DETECTED	403.0272 m/z @93.19 [151020OFc1_NvH-0949-CRLM-27.raw]	403.02716064453125	93.1935615829333	0.0280770405333333	99.8692664426667	99.84118940213337	288932.46875	1.1724488385193157E8	0	7624	0.20138177223641662	0.5041811107773447	0.00365925443562786	403.017822265625	403.0371398925781
123	403.0397033691406	31.9759527317333					1	DETECTED	403.0397 m/z @31.98 [151020OFc1_NvH-0949-CRLM-27.raw]	403.0397033691406	31.9759527317333	1.3119527392	99.9227614370667	98.6108086978667	115696.5	9.754470258458492E7	0	7624	0.706031706120207	1.743068354780257	0.0035496542532660767	403.0375671386719	403.0494689941406
124	403.08685302734375	24.8972371138667					1	DETECTED	403.0869 m/z @24.90 [151020OFc1_NvH-0949-CRLM-27.raw]	403.08685302734375	24.8972371138667	0.00535021866666667	99.6012845781333	99.59593435946664	48621.94921875	1.0722567023702714E8	0	7624	99.75162733181713	2.0513926478357494	3.0590360289723804	403.0769348144531	403.09625244140625
125	403.18829345703125	19.3185127434667					1	DETECTED	403.1883 m/z @19.32 [151020OFc1_NvH-0949-CRLM-27.raw]	403.18829345703125	19.3185127434667	0.00535021866666667	99.9980172093333	99.99266699066663	411225.0	1.4217228293436888E8	3	7624	5.027396883312836	2.5058420526354435	10.454640213854791	403.1783142089844	403.1943359375
126	403.2043762207031	30.893927964					1	DETECTED	403.2044 m/z @30.89 [151020OFc1_NvH-0949-CRLM-27.raw]	403.2043762207031	30.893927964	2.42077207573333	99.8050759488	97.38430387306667	626031.3125	1.3035569951425785E8	3	7624	0.15084127577830841	0.5112701374183877	0.016897990569778056	403.19439697265625	403.20947265625
127	403.219482421875	23.9598207893333					1	DETECTED	403.2195 m/z @23.96 [151020OFc1_NvH-0949-CRLM-27.raw]	403.219482421875	23.9598207893333	2.31330196266667	99.7944363258667	97.48113436320003	2564551.75	2.5008307287999192E8	4	7624	1.8194049505295347	11.456583982679028	32.63123756255277	403.2095031738281	403.2293395996094
128	403.23211669921875	31.8389045338667					1	DETECTED	403.2321 m/z @31.84 [151020OFc1_NvH-0949-CRLM-27.raw]	403.23211669921875	31.8389045338667	0.00535021866666667	99.9980172093333	99.99266699066663	1832408.375	1.5687377939877126E8	2	7624	0.21921936595790115	0.6072010204330406	0.07291381498732763	403.2295227050781	403.2420349121094
129	403.2443542480469	33.7618830976					1	DETECTED	403.2444 m/z @33.76 [151020OFc1_NvH-0949-CRLM-27.raw]	403.2443542480469	33.7618830976	0.313114122133333	94.8670068677333	94.55389274559997	988565.125	1.2522195397645293E8	2	7624	0.1763884018270403	0.512006192048266	0.023281989842651035	403.2421569824219	403.25408935546875
130	403.2556457519531	16.9906144698667					1	DETECTED	403.2556 m/z @16.99 [151020OFc1_NvH-0949-CRLM-27.raw]	403.2556457519531	16.9906144698667	3.862276816	91.7212159162667	87.8589391002667	264009.375	1.0359697900572088E8	0	7624	0.12357539086630354	0.5074731005376305	32.25780659230575	403.25445556640625	403.2647399902344
131	403.26910400390625	91.2270130509333					1	DETECTED	403.2691 m/z @91.23 [151020OFc1_NvH-0949-CRLM-27.raw]	403.26910400390625	91.2270130509333	2.8593706256	96.3229089445333	93.4635383189333	75851.8359375	1.6642074173068517E8	0	7624	0.5055655880819359	0.5289440897162608	1.4934532955882625E-4	403.266357421875	403.2776794433594
132	403.3156433105469	22.1306369781333					1	DETECTED	403.3156 m/z @22.13 [151020OFc1_NvH-0949-CRLM-27.raw]	403.3156433105469	22.1306369781333	1.78470190133333	99.1508665802667	97.36616467893336	44256.41796875	1.3419270341280228E8	0	7624	89.56609903097738	2.3927670149197984	3.785534029839597	403.3056945800781	403.3246765136719
133	403.3917236328125	46.5893696765333					1	DETECTED	403.3917 m/z @46.59 [151020OFc1_NvH-0949-CRLM-27.raw]	403.3917236328125	46.5893696765333	3.70209884293333	99.772944868	96.07084602506667	49437.125	1.1043286901583758E8	0	7624	93.87619470098306	1.1210673548391115	1.3127669747962578	403.3835144042969	403.4016418457031
134	403.43402099609375	34.3926779402667					1	DETECTED	403.4340 m/z @34.39 [151020OFc1_NvH-0949-CRLM-27.raw]	403.43402099609375	34.3926779402667	3.62967730586667	96.0445227168	92.41484541093334	83231.3203125	1.0056785045747913E8	0	7624	26.937203748039437	1.6944681962135768	2.695361836092755	403.4241638183594	403.44390869140625
135	403.453857421875	18.5338177010667					1	DETECTED	403.4539 m/z @18.53 [151020OFc1_NvH-0949-CRLM-27.raw]	403.453857421875	18.5338177010667	2.7953446232	96.4948195205333	93.6994748973333	66573.3828125	9.787621951359195E7	0	7624	4.775319298044346	5.0787493538300295	8.794921056898785	403.44415283203125	403.4615478515625
136	403.4718017578125	19.0336476672					1	DETECTED	403.4718 m/z @19.03 [151020OFc1_NvH-0949-CRLM-27.raw]	403.4718017578125	19.0336476672	3.24440619253333	99.7836426893333	96.53923649679997	202255.84375	1.0949480486669883E8	4	7624	17.673063400240157	0.5065738971829784	0.0165808612503884	403.4621887207031	403.48126220703125
137	403.4858093261719	45.3851102554667					1	DETECTED	403.4858 m/z @45.39 [151020OFc1_NvH-0949-CRLM-27.raw]	403.4858093261719	45.3851102554667	3.39945653013333	95.744636576	92.34518004586667	164980.765625	1.335829697318554E8	0	7624	2.7166580689792497	1.2896624767874767	0.002187215373180742	403.4819641113281	403.4954833984375
138	403.5207214355469	14.4072955066667					1	DETECTED	403.5207 m/z @14.41 [151020OFc1_NvH-0949-CRLM-27.raw]	403.5207214355469	14.4072955066667	3.3792843056	98.2415017938667	94.86221748826671	167258.890625	1.0834730273104772E8	0	7624	0.06074297148421515	0.5163956714131199	1.2961949012925902	403.51104736328125	403.5261535644531
139	403.5362548828125	12.84860482					1	DETECTED	403.5363 m/z @12.85 [151020OFc1_NvH-0949-CRLM-27.raw]	403.5362548828125	12.84860482	2.30263782266667	99.8371792021333	97.53454137946663	4849635.0	1.7168533582165205E8	3	7624	0.1478884925606465	61.69328125625877	77.81020849445449	403.5265197753906	403.5462341308594
140	403.5473327636719	20.7992568082667					1	DETECTED	403.5473 m/z @20.80 [151020OFc1_NvH-0949-CRLM-27.raw]	403.5473327636719	20.7992568082667	1.11266574213333	85.8965982536	84.78393251146667	172962.609375	1.0267367753047132E8	0	7624	0.14106154489027034	2.72505472905855	0.020410681666106763	403.5462646484375	403.5572814941406
141	403.56756591796875	26.5739223664					1	DETECTED	403.5676 m/z @26.57 [151020OFc1_NvH-0949-CRLM-27.raw]	403.56756591796875	26.5739223664	3.12217433946667	95.1502286976	92.02805435813333	299412.5	1.1263526538480815E8	0	7624	11.41093162837624	0.7021798124978393	0.014810220374074376	403.5576477050781	403.5775146484375
142	403.5812683105469	89.7876123818667					1	DETECTED	403.5813 m/z @89.79 [151020OFc1_NvH-0949-CRLM-27.raw]	403.5812683105469	89.7876123818667	3.21280242773333	98.3381569365333	95.12535450879996	198100.4375	1.5809279094203886E8	0	7624	62.124087722262495	0.5493824044153063	0.15974714142413482	403.57757568359375	403.59100341796875
143	403.60968017578125	24.5760161813333					1	DETECTED	403.6097 m/z @24.58 [151020OFc1_NvH-0949-CRLM-27.raw]	403.60968017578125	24.5760161813333	2.624885876	94.9162359381333	92.2913500621333	42070.3359375	1.1191881463199703E8	0	7624	88.97045948215202	2.1796627918395615	3.834270956412207	403.5997009277344	403.6192626953125
144	403.67462158203125	11.6134374376					1	DETECTED	403.6746 m/z @11.61 [151020OFc1_NvH-0949-CRLM-27.raw]	403.67462158203125	11.6134374376	2.73147651413333	92.0777301829333	89.34625366879996	130505.1015625	9.21575326392073E7	0	7624	0.11568642556989595	0.6994678797307736	0.4067916557718629	403.6646423339844	403.679931640625
145	403.6900939941406	19.288590352					1	DETECTED	403.6901 m/z @19.29 [151020OFc1_NvH-0949-CRLM-27.raw]	403.6900939941406	19.288590352	2.86994360293333	97.25723578	94.38729217706667	174395.5625	1.0778726188496222E8	0	7624	0.15145610167881074	4.953215037383786	0.021504588437933868	403.68011474609375	403.7000427246094
146	403.7126159667969	28.5504064144					1	DETECTED	403.7126 m/z @28.55 [151020OFc1_NvH-0949-CRLM-27.raw]	403.7126159667969	28.5504064144	2.78474910133333	95.8087277754667	93.02397867413337	3531274.75	2.992031221215495E8	2	7624	0.062354235246640854	0.5466291937747717	0.029830610117301627	403.7028503417969	403.72259521484375
147	403.72943115234375	21.7738601776					1	DETECTED	403.7294 m/z @21.77 [151020OFc1_NvH-0949-CRLM-27.raw]	403.72943115234375	21.7738601776	3.49399080026667	97.3002644256	93.80627362533333	2189763.5	1.8394962746298617E8	2	7624	0.2978376877734945	1.1726978547432059	0.23998205037796433	403.7226257324219	403.7394104003906
148	403.7420959472656	32.41799222					1	DETECTED	403.7421 m/z @32.42 [151020OFc1_NvH-0949-CRLM-27.raw]	403.7420959472656	32.41799222	3.0501485208	99.5047273157333	96.45457879493331	395366.5625	1.0949171875406097E8	2	7624	0.12343398943132655	0.691911985713497	0.38736166019648655	403.7394714355469	403.7519226074219
149	403.7574768066406	16.9498211498667					1	DETECTED	403.7575 m/z @16.95 [151020OFc1_NvH-0949-CRLM-27.raw]	403.7574768066406	16.9498211498667	3.03996505413333	90.3432101584	87.30324510426667	136895.109375	1.1338598469370744E8	0	7624	0.108688637664212	8.957001103377968	0.8801978780374258	403.7521667480469	403.7673645019531
150	403.803466796875	17.4465613458667					1	DETECTED	403.8035 m/z @17.45 [151020OFc1_NvH-0949-CRLM-27.raw]	403.803466796875	17.4465613458667	2.10232494933333	99.5475540061333	97.44522905679996	64118.94140625	9.664750457044952E7	0	7624	12.351581888468946	3.954761575522449	6.319061518960227	403.7935485839844	403.81341552734375
151	403.8343505859375	31.5199376205333					1	DETECTED	403.8344 m/z @31.52 [151020OFc1_NvH-0949-CRLM-27.raw]	403.8343505859375	31.5199376205333	1.43608850986667	99.8050759488	98.36898743893333	36382.29296875	9.773826966333261E7	0	7624	73.23277650135465	1.5708116331140136	2.144044820009317	403.8246154785156	403.8374328613281
152	403.8475341796875	18.2750475533333					1	DETECTED	403.8475 m/z @18.28 [151020OFc1_NvH-0949-CRLM-27.raw]	403.8475341796875	18.2750475533333	0.2327089896	99.6764564722667	99.4437474826667	72572.5390625	1.0169293006928898E8	0	7624	7.537522962033098	4.132068713968403	10.538360291139979	403.83770751953125	403.85748291015625
153	403.8702392578125	12.84860482					1	DETECTED	403.8702 m/z @12.85 [151020OFc1_NvH-0949-CRLM-27.raw]	403.8702392578125	12.84860482	0.141671985066667	99.9121449752	99.77047299013333	3009282.75	1.62937091196093E8	3	7624	0.1670013947614759	0.6196391307564536	6.2534836151906195	403.8602600097656	403.8802185058594
154	403.88702392578125	19.5520313392					1	DETECTED	403.8870 m/z @19.55 [151020OFc1_NvH-0949-CRLM-27.raw]	403.88702392578125	19.5520313392	0.175692711733333	99.976456916	99.80076420426667	504518.1875	1.4018962440904284E8	3	7624	0.15902401322973958	0.8768729581379782	0.01733770319595873	403.8802490234375	403.8969421386719
155	403.9021911621094	26.6002408973333					1	DETECTED	403.9022 m/z @26.60 [151020OFc1_NvH-0949-CRLM-27.raw]	403.9021911621094	26.6002408973333	0.00535021866666667	99.976456916	99.97110669733334	267252.3125	1.2242424875724368E8	0	7624	0.2094798162787761	0.5032673042085343	0.010209560623359617	403.8970642089844	403.912109375
156	403.9256286621094	11.6134374376					1	DETECTED	403.9256 m/z @11.61 [151020OFc1_NvH-0949-CRLM-27.raw]	403.9256286621094	11.6134374376	0.00535021866666667	99.9442987474667	99.93894852880004	97829.34375	1.1293499905939183E8	0	7624	0.04185064538855343	4.3828065022348905	0.01929384134483232	403.9158020019531	403.93560791015625
157	403.9407653808594	42.8998860485333					1	DETECTED	403.9408 m/z @42.90 [151020OFc1_NvH-0949-CRLM-27.raw]	403.9407653808594	42.8998860485333	0.00535021866666667	99.7944363258667	99.78908610720003	42334.88671875	1.5478936722467035E8	0	7624	92.15204051085512	1.1831524184999793	1.648185948440059	403.9356384277344	403.9420471191406
158	403.95208740234375	26.5237251557333					1	DETECTED	403.9521 m/z @26.52 [151020OFc1_NvH-0949-CRLM-27.raw]	403.95208740234375	26.5237251557333	0.00535021866666667	99.9549965837333	99.94964636506664	2460511.25	1.2733046275339113E8	0	7624	0.14365200027805258	1.0375782296056288	0.7794572964434792	403.9421081542969	403.9620666503906
159	403.9802551269531	31.7109516736					1	DETECTED	403.9803 m/z @31.71 [151020OFc1_NvH-0949-CRLM-27.raw]	403.9802551269531	31.7109516736	0.175692711733333	99.9980172093333	99.82232449759996	184653.859375	9.820959756851754E7	0	7624	12.740172080297206	2.1828794842696277	0.025308562292516223	403.9706726074219	403.9832763671875
160	403.9935302734375	10.9859426541333					1	DETECTED	403.9935 m/z @10.99 [151020OFc1_NvH-0949-CRLM-27.raw]	403.9935302734375	10.9859426541333	0.442128914666667	99.8157421701333	99.37361325546664	198596.4375	1.1272622325460714E8	4	7624	0.22778481852217602	2.9600948024600657	0.6755028357334971	403.9837341308594	404.00311279296875
161	404.0046691894531	17.4332238218667					1	DETECTED	404.0047 m/z @17.43 [151020OFc1_NvH-0949-CRLM-27.raw]	404.0046691894531	17.4332238218667	0.0507791973333333	99.9871569552	99.93637775786668	63307.36328125	9.255208259191811E7	0	7624	0.0965689291431211	3.1225540517390393	5.207026384135328	404.00360107421875	404.0146484375
162	404.03314208984375	46.2790962314667					1	DETECTED	404.0331 m/z @46.28 [151020OFc1_NvH-0949-CRLM-27.raw]	404.03314208984375	46.2790962314667	0.0280770405333333	99.9121449752	99.88406793466666	244373.9375	1.4156389263488653E8	0	7624	0.32153711073731017	1.6957062159926377	0.5595777995329547	404.0235290527344	404.0431213378906
163	404.0517883300781	29.6499859232					1	DETECTED	404.0518 m/z @29.65 [151020OFc1_NvH-0949-CRLM-27.raw]	404.0517883300781	29.6499859232	0.141671985066667	99.9980172093333	99.85634522426663	36781.6171875	9.967094374899466E7	0	7624	95.30872072832052	1.6356450705999293	2.3943373515933235	404.04327392578125	404.0525817871094
164	404.0626525878906	30.6267450512					1	DETECTED	404.0627 m/z @30.63 [151020OFc1_NvH-0949-CRLM-27.raw]	404.0626525878906	30.6267450512	0.465224514933333	99.9980172093333	99.53279269439996	45728.61328125	1.110324261759197E8	0	7624	85.04074691834957	1.6233474977705487	2.2450996116201534	404.05267333984375	404.0724792480469
165	404.07684326171875	50.5479484237333					1	DETECTED	404.0768 m/z @50.55 [151020OFc1_NvH-0949-CRLM-27.raw]	404.07684326171875	50.5479484237333	0.0280770405333333	99.9980172093333	99.96994016879997	36834.26171875	1.0055077840675902E8	0	7624	90.30455357853151	1.0102146102900793	1.0430666933800115	404.0731201171875	404.0868225097656
166	404.09527587890625	31.4554985504					1	DETECTED	404.0953 m/z @31.46 [151020OFc1_NvH-0949-CRLM-27.raw]	404.09527587890625	31.4554985504	0.545181519733333	99.9871569552	99.44197543546667	30465.046875	8.396409387846313E7	0	7624	96.75600185404807	1.5641279494296128	2.2125837982783993	404.08685302734375	404.09832763671875
167	404.1083679199219	39.5906508509333					1	DETECTED	404.1084 m/z @39.59 [151020OFc1_NvH-0949-CRLM-27.raw]	404.1083679199219	39.5906508509333	0.141671985066667	99.976456916	99.83478493093334	62464.7578125	1.171065228890517E8	0	7624	98.01177821701194	1.2390174679328285	1.4832243521351147	404.0984191894531	404.109619140625
168	404.11962890625	89.6070185509333					1	DETECTED	404.1196 m/z @89.61 [151020OFc1_NvH-0949-CRLM-27.raw]	404.11962890625	89.6070185509333	0.0280770405333333	99.9871569552	99.95907991466667	4399918.0	2.74335040324924E8	0	7624	0.8437438607617338	0.774482274438004	0.5019144098003778	404.1098937988281	404.1295471191406
169	404.1402282714844	42.9865184461333					1	DETECTED	404.1402 m/z @42.99 [151020OFc1_NvH-0949-CRLM-27.raw]	404.1402282714844	42.9865184461333	16.9216968965333	99.9442987474667	83.0226018509334	24220.205078125	8.422103461371176E7	0	7624	78.35294930139585	1.5024732555798157	2.0804999182389965	404.13037109375	404.1463623046875
170	404.15643310546875	91.0174299637333					1	DETECTED	404.1564 m/z @91.02 [151020OFc1_NvH-0949-CRLM-27.raw]	404.15643310546875	91.0174299637333	0.0168834368	99.9980172093333	99.9811337725333	75225.625	9.476755974315497E7	0	7624	0.7153373987381144	0.5244403810812422	0.0792590752120403	404.146484375	404.1653747558594
171	404.1755065917969	11.5542113898667					1	DETECTED	404.1755 m/z @11.55 [151020OFc1_NvH-0949-CRLM-27.raw]	404.1755065917969	11.5542113898667	0.00535021866666667	99.9980172093333	99.99266699066663	78128.7421875	1.2776610440282904E8	2	7624	5.26958931294282	8.829272762949325	35.93938332475111	404.16650390625	404.18218994140625
172	404.1922912597656	90.0897825309333					1	DETECTED	404.1923 m/z @90.09 [151020OFc1_NvH-0949-CRLM-27.raw]	404.1922912597656	90.0897825309333	0.00535021866666667	99.9980172093333	99.99266699066663	2316680.25	1.8174056620037708E8	2	7624	74.3506201508863	0.5088533232284254	6.607746930076184	404.18231201171875	404.1934509277344
173	404.2034606933594	25.4852658133333					1	DETECTED	404.2035 m/z @25.49 [151020OFc1_NvH-0949-CRLM-27.raw]	404.2034606933594	25.4852658133333	1.83699942613333	99.7193037450667	97.88230431893336	9910573.0	3.7871383704411036E8	2	7624	0.2527311985260674	0.8165935782373137	0.0296292088550726	404.1934814453125	404.21343994140625
174	404.2142333984375	28.5504064144					1	DETECTED	404.2142 m/z @28.55 [151020OFc1_NvH-0949-CRLM-27.raw]	404.2142333984375	28.5504064144	0.649941713866667	99.7086580274667	99.05871631360003	939582.6875	1.7011731494125372E8	2	7624	71.58963528706647	5.154771280350507	15.851313289606257	404.2134704589844	404.2242126464844
175	404.23114013671875	21.7423772173333					1	DETECTED	404.2311 m/z @21.74 [151020OFc1_NvH-0949-CRLM-27.raw]	404.23114013671875	21.7423772173333	0.0280770405333333	99.9657483957333	99.93767135519997	929710.3125	1.5485105807072833E8	3	7624	7.4236489234712515	1.2267915454519933	0.3945661941668045	404.2243347167969	404.2410583496094
176	404.2436828613281	44.9421736813333					1	DETECTED	404.2437 m/z @44.94 [151020OFc1_NvH-0949-CRLM-27.raw]	404.2436828613281	44.9421736813333	3.88175186666667	99.6656834	95.78393153333333	434237.71875	9.572828745538937E7	2	7624	12.659102882130576	0.508060382575253	4.916236648064928	404.2412414550781	404.2437744140625
177	404.2537841796875	30.1170782650667					1	DETECTED	404.2538 m/z @30.12 [151020OFc1_NvH-0949-CRLM-27.raw]	404.2537841796875	30.1170782650667	0.696117929866667	99.6980311941333	99.00191326426663	4860993.0	1.884612378621166E8	2	7624	0.0899818150537719	2.0603250014282812	316.40344148429364	404.24383544921875	404.2637634277344
178	404.2650146484375	90.7707845154667					1	DETECTED	404.2650 m/z @90.77 [151020OFc1_NvH-0949-CRLM-27.raw]	404.2650146484375	90.7707845154667	3.18939842	99.6764564722667	96.48705805226669	163522.8125	1.204475037998238E8	0	7624	0.23362873998289047	0.5452829689028458	16.124176495906653	404.2637939453125	404.2749328613281
179	404.2811584472656	90.7813052197333					1	DETECTED	404.2812 m/z @90.78 [151020OFc1_NvH-0949-CRLM-27.raw]	404.2811584472656	90.7813052197333	2.49585831093333	99.6764564722667	97.18059816133336	112375.8828125	7.815482476530951E7	0	7624	0.03309697707636872	0.5502609420269138	27.503083367925683	404.27520751953125	404.2884826660156
180	404.298583984375	90.7614203341333					1	DETECTED	404.2986 m/z @90.76 [151020OFc1_NvH-0949-CRLM-27.raw]	404.298583984375	90.7614203341333	16.2133525994667	99.6656834	83.4523308005333	168054.34375	1.1308036641589305E8	0	7624	1.1908770821543442	0.5425330100254855	4.2807395164117095	404.28863525390625	404.3082580566406
181	404.31744384765625	90.8291445021333					1	DETECTED	404.3174 m/z @90.83 [151020OFc1_NvH-0949-CRLM-27.raw]	404.31744384765625	90.8291445021333	3.53486796906667	99.2364884616	95.70162049253334	100140.9453125	1.0758439613401423E8	0	7624	0.3819351494617109	0.5272305916280015	44.507829781376635	404.3088073730469	404.3269348144531
182	404.33709716796875	89.8089125378667					1	DETECTED	404.3371 m/z @89.81 [151020OFc1_NvH-0949-CRLM-27.raw]	404.33709716796875	89.8089125378667	14.1629088354667	97.7791445664	83.61623573093331	215112.625	1.2757751332320432E8	0	7624	76.66635456308428	0.5120105681256176	0.014059984711655465	404.3274841308594	404.3470458984375
183	404.354248046875	90.8443799522667					1	DETECTED	404.3542 m/z @90.84 [151020OFc1_NvH-0949-CRLM-27.raw]	404.354248046875	90.8443799522667	0.442128914666667	97.7684549586667	97.32632604400003	140846.203125	1.1294947334008612E8	0	7624	0.25151266071782175	0.5230603059430462	28.212256140710007	404.3471374511719	404.36419677734375
184	404.36968994140625	90.5969165157333					1	DETECTED	404.3697 m/z @90.60 [151020OFc1_NvH-0949-CRLM-27.raw]	404.36968994140625	90.5969165157333	2.5705720824	97.7684549586667	95.19788287626669	117611.1015625	1.4205053782200173E8	0	7624	57.33333894494766	0.5407395571132647	0.04806529108112501	404.3643493652344	404.3795471191406
185	404.3855285644531	90.6079807528					1	DETECTED	404.3855 m/z @90.61 [151020OFc1_NvH-0949-CRLM-27.raw]	404.3855285644531	90.6079807528	10.5346849893333	97.4995503610667	86.9648653717334	106135.875	9.826146847386087E7	0	7624	0.13765821886408958	0.5430328834510828	0.04526984265391358	404.3798828125	404.386474609375
186	404.396728515625	90.58764302					1	DETECTED	404.3967 m/z @90.59 [151020OFc1_NvH-0949-CRLM-27.raw]	404.396728515625	90.58764302	3.38976940773333	97.4995503610667	94.10978095333337	148244.078125	1.0985945092078622E8	0	7624	22.911785877574246	0.5211882348052205	0.007640116538704305	404.3868408203125	404.4065856933594
187	404.417724609375	90.6264757037333					1	DETECTED	404.4177 m/z @90.63 [151020OFc1_NvH-0949-CRLM-27.raw]	404.417724609375	90.6264757037333	2.7634300496	98.8051169096167	96.0416868600167	117881.953125	1.3168832903446059E8	0	7624	22.800885539800518	0.5200788669587122	0.2344806056682264	404.40802001953125	404.4276428222656
188	404.4383850097656	90.7291643298667					1	DETECTED	404.4384 m/z @90.73 [151020OFc1_NvH-0949-CRLM-27.raw]	404.4383850097656	90.7291643298667	1.8266286512	98.8051169096167	96.9784882584167	162292.765625	1.2437520884082432E8	2	7624	0.24763332244788216	0.5208588836879227	0.03949364367229924	404.4284973144531	404.44342041015625
189	404.45343017578125	26.5237251557333					1	DETECTED	404.4534 m/z @26.52 [151020OFc1_NvH-0949-CRLM-27.raw]	404.45343017578125	26.5237251557333	3.1694258872	99.9549965837333	96.7855706965333	1003665.1875	1.2647061102289864E8	0	7624	2.6909891590626955	2.917682570949269	0.3232880977307617	404.4434814453125	404.4633483886719
190	404.4775085449219	34.3401281733333					1	DETECTED	404.4775 m/z @34.34 [151020OFc1_NvH-0949-CRLM-27.raw]	404.4775085449219	34.3401281733333	2.93395527493333	99.6656834	96.73172812506668	144482.34375	1.2539991376018155E8	0	7624	49.68007818618969	1.7141194346249196	1.3392639348347153	404.4675598144531	404.47991943359375
191	404.4899597167969	92.9240877642667					1	DETECTED	404.4900 m/z @92.92 [151020OFc1_NvH-0949-CRLM-27.raw]	404.4899597167969	92.9240877642667	2.13443950853333	98.8051169096167	96.67067740108337	199250.140625	1.2966298047501187E8	0	7624	1.9932400098814043	0.5059139917719693	0.05157814142929416	404.480224609375	404.4998779296875
192	404.5000305175781	67.9116009810667					1	DETECTED	404.5000 m/z @67.91 [151020OFc1_NvH-0949-CRLM-27.raw]	404.5000305175781	67.9116009810667	2.9981025976	96.6128332984	93.61473070080001	176491.015625	1.4064942194897065E8	0	7624	24.985333401071543	0.7330945380679287	0.13072341482869543	404.5	404.5022888183594
193	404.5123291015625	92.8965961645333					1	DETECTED	404.5123 m/z @92.90 [151020OFc1_NvH-0949-CRLM-27.raw]	404.5123291015625	92.8965961645333	5.1410123216	99.7301017909333	94.5890894693333	216917.8125	1.0652083763467352E8	0	7624	25.07941485826433	0.5930001639007787	0.03422299111050121	404.5023498535156	404.51531982421875
194	404.52532958984375	16.5786228469333					1	DETECTED	404.5253 m/z @16.58 [151020OFc1_NvH-0949-CRLM-27.raw]	404.52532958984375	16.5786228469333	1.920302224	99.5475540061333	97.6272517821333	1115061.125	1.5672811207158107E8	3	7624	3.9856811713507785	7.339370395087946	2.1846663841337346	404.5153503417969	404.5353088378906
195	404.53765869140625	12.8707126418667					1	DETECTED	404.5377 m/z @12.87 [151020OFc1_NvH-0949-CRLM-27.raw]	404.53765869140625	12.8707126418667	3.5136014104	99.5475540061333	96.0339525957333	266092.375	1.6374300642691007E8	0	7624	8.015808876172693	9.402247983363697	84.137896146887	404.53533935546875	404.53863525390625
196	404.5486755371094	23.8656258533333					1	DETECTED	404.5487 m/z @23.87 [151020OFc1_NvH-0949-CRLM-27.raw]	404.5486755371094	23.8656258533333	3.84039785386667	99.976456916	96.13605906213333	2497967.25	1.7138146701290685E8	3	7624	0.18940794773892833	17.585795450127165	134.90576361873244	404.5386962890625	404.55865478515625
197	404.5592956542969	32.1633674928					1	DETECTED	404.5593 m/z @32.16 [151020OFc1_NvH-0949-CRLM-27.raw]	404.5592956542969	32.1633674928	6.5056452536	94.5423483848	88.0367031312	107994.1015625	1.435829742360497E8	0	7624	22.67296060696853	1.8813160044074626	2.7264421013210414	404.5586853027344	404.56097412109375
198	404.5710144042969	35.3302964242667					1	DETECTED	404.5710 m/z @35.33 [151020OFc1_NvH-0949-CRLM-27.raw]	404.5710144042969	35.3302964242667	0.989341855733333	99.5475540061333	98.55821215039997	946142.6875	1.377295752857879E8	3	7624	0.2578682841827913	2.6738349679091478	2.840792760180155	404.5610656738281	404.58099365234375
199	404.5815734863281	24.0648739050667					1	DETECTED	404.5816 m/z @24.06 [151020OFc1_NvH-0949-CRLM-27.raw]	404.5815734863281	24.0648739050667	0.989341855733333	99.5475540061333	98.55821215039997	218874.03125	1.4264374405316338E8	0	7624	43.24900064046915	2.1956994636666813	0.7180376123337434	404.5810852050781	404.5912780761719
200	404.6035461425781	69.9981902965333					1	DETECTED	404.6035 m/z @70.00 [151020OFc1_NvH-0949-CRLM-27.raw]	404.6035461425781	69.9981902965333	0.661690870666667	99.5475540061333	98.88586313546664	269921.90625	1.4972078368990496E8	0	7624	11.46115605659945	3.0786288807759314	0.3924082655566411	404.5936584472656	404.613525390625
201	404.62255859375	69.9808719976					1	DETECTED	404.6226 m/z @69.98 [151020OFc1_NvH-0949-CRLM-27.raw]	404.62255859375	69.9808719976	0.6731618248	99.5475540061333	98.87439218133329	240461.515625	1.4187874608413896E8	0	7624	2.638595215073167	3.2922970194334504	0.09318652705175917	404.6135559082031	404.6263122558594
202	404.6363220214844	92.8425677298667					1	DETECTED	404.6363 m/z @92.84 [151020OFc1_NvH-0949-CRLM-27.raw]	404.6363220214844	92.8425677298667	0.649941713866667	96.8922402477333	96.24229853386663	272302.5625	1.343053077465976E8	0	7624	45.67165020462847	0.533685390473813	0.034920126608506484	404.6263427734375	404.64630126953125
203	404.6551513671875	89.7876123818667					1	DETECTED	404.6552 m/z @89.79 [151020OFc1_NvH-0949-CRLM-27.raw]	404.6551513671875	89.7876123818667	0.649941713866667	95.1502286976	94.50028698373333	215202.734375	1.3522150326231787E8	0	7624	35.901819082246185	1.3226425784950167	0.2097440486776518	404.6463317871094	404.6590576171875
204	404.66912841796875	89.7995227194667					1	DETECTED	404.6691 m/z @89.80 [151020OFc1_NvH-0949-CRLM-27.raw]	404.66912841796875	89.7995227194667	0.6846369592	96.5914246288	95.90678766959999	304606.3125	1.5516558743461E8	0	7624	68.85384993797459	0.5823010685524735	0.7281395366799833	404.6593017578125	404.6709899902344
205	404.68109130859375	89.7995227194667					1	DETECTED	404.6811 m/z @89.80 [151020OFc1_NvH-0949-CRLM-27.raw]	404.68109130859375	89.7995227194667	0.649941713866667	95.1502286976	94.50028698373333	460064.71875	1.4687110938117912E8	0	7624	0.04576442071684994	0.5660062204201929	0.10918063614309746	404.67120361328125	404.6826477050781
206	404.6926574707031	89.7995227194667					1	DETECTED	404.6927 m/z @89.80 [151020OFc1_NvH-0949-CRLM-27.raw]	404.6926574707031	89.7995227194667	0.649941713866667	95.1502286976	94.50028698373333	528002.5625	1.4430438336948135E8	3	7624	3.323381921153981	0.5171395493152806	0.1348353806499927	404.6827392578125	404.6947326660156
207	404.7047424316406	25.4979618752					1	DETECTED	404.7047 m/z @25.50 [151020OFc1_NvH-0949-CRLM-27.raw]	404.7047424316406	25.4979618752	0.649941713866667	95.1502286976	94.50028698373333	3558564.75	2.3635452457078254E8	6	7624	0.28888755988135273	4.215132551853901	0.11170951025085857	404.69476318359375	404.7147216796875
208	404.7189636230469	15.452670936					1	DETECTED	404.7190 m/z @15.45 [151020OFc1_NvH-0949-CRLM-27.raw]	404.7189636230469	15.452670936	0.1528138104	98.9790118256	98.82619801519999	2066265.875	2.1919344763399425E8	2	7624	74.41699795790778	143.66047746942104	18.215590960684633	404.7147521972656	404.72894287109375
209	404.7329406738281	89.7876123818667					1	DETECTED	404.7329 m/z @89.79 [151020OFc1_NvH-0949-CRLM-27.raw]	404.7329406738281	89.7876123818667	0.0849684053333333	95.11840222	95.03343381466667	1275680.625	1.767795501279624E8	2	7624	0.1289493916628004	0.6090583497194252	0.13403745694879338	404.7289733886719	404.742919921875
210	404.7435302734375	89.8089125378667					1	DETECTED	404.7435 m/z @89.81 [151020OFc1_NvH-0949-CRLM-27.raw]	404.7435302734375	89.8089125378667	0.1642740856	95.11840222	94.9541281344	1153146.0	2.1587091160624048E8	0	7624	47.8409379204576	0.6413844847948402	0.03410889157563804	404.7429504394531	404.7453918457031
211	404.7554016113281	30.1170782650667					1	DETECTED	404.7554 m/z @30.12 [151020OFc1_NvH-0949-CRLM-27.raw]	404.7554016113281	30.1170782650667	0.0849684053333333	97.9623739402667	97.87740553493337	2079839.5	2.050730819635119E8	4	7624	0.09416169625865223	43.91298145782684	157.81656630212075	404.74542236328125	404.765380859375
212	404.7726135253906	89.7686919192					1	DETECTED	404.7726 m/z @89.77 [151020OFc1_NvH-0949-CRLM-27.raw]	404.7726135253906	89.7686919192	0.0849684053333333	95.0872004944	95.00223208906667	1036546.4375	1.811613114396803E8	0	7624	49.9260267397287	0.661897461228556	0.07892582995932088	404.7654113769531	404.77923583984375
213	404.7892761230469	89.7686919192					1	DETECTED	404.7893 m/z @89.77 [151020OFc1_NvH-0949-CRLM-27.raw]	404.7892761230469	89.7686919192	0.0735334421333333	97.3967157688	97.32318232666665	1511543.5	1.9747097859215984E8	0	7624	0.26968606308393817	0.5331437098354013	0.15525341380438304	404.779296875	404.79925537109375
214	404.8004150390625	89.7580086464					1	DETECTED	404.8004 m/z @89.76 [151020OFc1_NvH-0949-CRLM-27.raw]	404.8004150390625	89.7580086464	0.0735334421333333	97.9515258613333	97.87799241919996	615419.3125	2.184193589781851E8	0	7624	45.77095417724465	0.51657884545632	0.1219159041622589	404.7992858886719	404.8053283691406
215	404.8153381347656	89.8571039384					1	DETECTED	404.8153 m/z @89.86 [151020OFc1_NvH-0949-CRLM-27.raw]	404.8153381347656	89.8571039384	0.0620898341333333	99.5690743424	99.50698450826667	863524.625	2.0285059864198652E8	0	7624	29.53838019068766	0.5990194387218774	0.043763318041278886	404.80535888671875	404.8187561035156
216	404.82879638671875	89.869251108					1	DETECTED	404.8288 m/z @89.87 [151020OFc1_NvH-0949-CRLM-27.raw]	404.82879638671875	89.869251108	0.0507791973333333	99.9121449752	99.86136577786667	962940.875	2.171132555581183E8	3	7624	29.543172957324614	0.7317616434896336	0.06428728822543088	404.8188171386719	404.8387756347656
217	404.84136962890625	89.9088343450667					1	DETECTED	404.8414 m/z @89.91 [151020OFc1_NvH-0949-CRLM-27.raw]	404.84136962890625	89.9088343450667	0.0507791973333333	98.6959131274667	98.64513393013337	591722.9375	2.754839635631345E8	0	7624	47.46601459416981	0.526188256203081	0.02811593283373749	404.83880615234375	404.84259033203125
218	404.85260009765625	89.8792467205333					1	DETECTED	404.8526 m/z @89.88 [151020OFc1_NvH-0949-CRLM-27.raw]	404.85260009765625	89.8792467205333	0.0507791973333333	99.9121449752	99.86136577786667	890388.375	2.420004096677078E8	3	7624	77.19379688200557	0.5450582818744872	0.16933519723166077	404.8426208496094	404.8625793457031
219	404.8651123046875	89.9250448197333					1	DETECTED	404.8651 m/z @89.93 [151020OFc1_NvH-0949-CRLM-27.raw]	404.8651123046875	89.9250448197333	0.1188387264	99.9227614370667	99.8039227106667	641207.1875	2.7018843712751096E8	0	7624	55.683896087502845	0.5600351285009384	0.006691376202689063	404.86260986328125	404.86529541015625
220	404.87530517578125	17.5484097256					1	DETECTED	404.8753 m/z @17.55 [151020OFc1_NvH-0949-CRLM-27.raw]	404.87530517578125	17.5484097256	0.0280770405333333	99.9980172093333	99.96994016879997	3061519.5	3.036182259840423E8	3	7624	0.1350065909229876	4.8637937491053975	52.28989333530811	404.8653259277344	404.8852844238281
221	404.8900451660156	40.6752841232					1	DETECTED	404.8900 m/z @40.68 [151020OFc1_NvH-0949-CRLM-27.raw]	404.8900451660156	40.6752841232	0.0168834368	99.7301017909333	99.7132183541333	577265.1875	2.5166074209064043E8	3	7624	49.35762923461048	1.643915197215464	0.23094186423360893	404.88531494140625	404.8901062011719
222	404.9001159667969	29.2704045906667					1	DETECTED	404.9001 m/z @29.27 [151020OFc1_NvH-0949-CRLM-27.raw]	404.9001159667969	29.2704045906667	0.00535021866666667	99.9871569552	99.98180673653334	868461.6875	2.955660661249251E8	3	7624	8.772453217676652	1.7694500360539696	20.204859346876855	404.89013671875	404.91009521484375
223	404.9154357910156	89.9692936677333					1	DETECTED	404.9154 m/z @89.97 [151020OFc1_NvH-0949-CRLM-27.raw]	404.9154357910156	89.9692936677333	0.0280770405333333	99.9442987474667	99.91622170693337	422320.9375	2.5984430148197824E8	3	7624	49.88206427305724	0.4986240543026603	2.426835935354193	404.9101257324219	404.91619873046875
224	404.92620849609375	89.9793129170667					1	DETECTED	404.9262 m/z @89.98 [151020OFc1_NvH-0949-CRLM-27.raw]	404.92620849609375	89.9793129170667	0.00535021866666667	99.976456916	99.97110669733334	459107.09375	2.886567045859023E8	3	7624	45.91931345264603	0.5310703097716181	0.43981885862672143	404.9162292480469	404.9361877441406
225	404.947021484375	21.7234296386667					1	DETECTED	404.9470 m/z @21.72 [151020OFc1_NvH-0949-CRLM-27.raw]	404.947021484375	21.7234296386667	0.00535021866666667	99.8157421701333	99.81039195146664	837488.1875	2.6093526578786603E8	0	7624	0.14928413859295375	10.944488332649989	24.723483943236854	404.9370422363281	404.9570007324219
226	404.95782470703125	37.8157038168					1	DETECTED	404.9578 m/z @37.82 [151020OFc1_NvH-0949-CRLM-27.raw]	404.95782470703125	37.8157038168	0.00535021866666667	99.6549817298667	99.64963151120004	338993.375	2.41583693275208E8	0	7624	20.553794649300343	1.5431859393837446	15.431634107303754	404.95703125	404.9678039550781
227	404.9700012207031	37.7378442837333					1	DETECTED	404.9700 m/z @37.74 [151020OFc1_NvH-0949-CRLM-27.raw]	404.9700012207031	37.7378442837333	0.00535021866666667	99.8157421701333	99.81039195146664	270707.78125	2.6519383897908878E8	0	7624	11.449897096547367	1.6436092729049565	1.7205790306104458	404.96783447265625	404.9764099121094
228	404.9864196777344	37.7690396253333					1	DETECTED	404.9864 m/z @37.77 [151020OFc1_NvH-0949-CRLM-27.raw]	404.9864196777344	37.7690396253333	0.00535021866666667	99.8050759488	99.79972573013333	405288.34375	2.6571779209254697E8	2	7624	19.677372922703157	1.5198206113631985	1.4931034619355246	404.9764404296875	404.99639892578125
229	405.00750732421875	34.3401281733333					1	DETECTED	405.0075 m/z @34.34 [151020OFc1_NvH-0949-CRLM-27.raw]	405.00750732421875	34.3401281733333	0.0280770405333333	99.6980311941333	99.66995415359997	425552.34375	2.2562229375852528E8	5	7624	28.248350952619795	1.617539652069105	0.38447139976216654	404.9975280761719	405.0169677734375
230	405.0269775390625	34.3401281733333					1	DETECTED	405.0270 m/z @34.34 [151020OFc1_NvH-0949-CRLM-27.raw]	405.0269775390625	34.3401281733333	0.00535021866666667	99.9980172093333	99.99266699066663	751120.1875	2.494887554881044E8	2	7624	9.666982299188952	0.719644467118383	0.3178531079921696	405.0169982910156	405.0369567871094
231	405.0497131347656	24.9139306722667					1	DETECTED	405.0497 m/z @24.91 [151020OFc1_NvH-0949-CRLM-27.raw]	405.0497131347656	24.9139306722667	0.209871435466667	99.9549965837333	99.74512514826664	514675.8125	2.6186299913277185E8	0	7624	0.8941299011860977	1.4298663033518602	2.7045868945003515	405.03973388671875	405.0596923828125
232	405.0667419433594	34.4085107992					1	DETECTED	405.0667 m/z @34.41 [151020OFc1_NvH-0949-CRLM-27.raw]	405.0667419433594	34.4085107992	0.209871435466667	99.9442987474667	99.73442731200004	228440.96875	2.7543447627889365E8	0	7624	36.443642352053544	1.341261756619926	0.8387594447314367	405.0597229003906	405.0677490234375
233	405.0777587890625	24.8563945984					1	DETECTED	405.0778 m/z @24.86 [151020OFc1_NvH-0949-CRLM-27.raw]	405.0777587890625	24.8563945984	0.336444372	99.5584016194667	99.22195724746669	244597.59375	3.1108717510000193E8	0	7624	16.978236111511205	3.8219838709201603	1.337589206891023	405.0677795410156	405.0805358886719
234	405.0905456542969	24.8972371138667					1	DETECTED	405.0905 m/z @24.90 [151020OFc1_NvH-0949-CRLM-27.raw]	405.0905456542969	24.8972371138667	0.278599323466667	97.4887397496	97.21014042613334	399349.03125	3.067142079016542E8	2	7624	18.592367522722565	2.372238579005488	1.268811203383714	405.0805969238281	405.0933532714844
235	405.1033630371094	90.3730810493333					1	DETECTED	405.1034 m/z @90.37 [151020OFc1_NvH-0949-CRLM-27.raw]	405.1033630371094	90.3730810493333	0.130355629066667	98.0055149181333	97.87515928906663	1919331.25	3.1709430552547294E8	2	7624	0.07720386068326945	0.50104487957077	0.001367639391759864	405.0933837890625	405.11334228515625
236	405.12322998046875	89.6070185509333					1	DETECTED	405.1232 m/z @89.61 [151020OFc1_NvH-0949-CRLM-27.raw]	405.12322998046875	89.6070185509333	0.130355629066667	99.0004971549333	98.87014152586663	751275.25	3.545193088428031E8	3	7624	0.7898973854751716	0.5042394685524643	0.0020226586222702376	405.1133728027344	405.1332092285156
237	405.1346130371094	40.1945923706667					1	DETECTED	405.1346 m/z @40.19 [151020OFc1_NvH-0949-CRLM-27.raw]	405.1346130371094	40.1945923706667	0.407573573066667	79.0070532648	78.59947969173334	163878.421875	2.774295059413524E8	0	7624	47.27423980375	1.0398050959469793	1.3694405440218285	405.13323974609375	405.1361083984375
238	405.1461181640625	28.5782957282667					1	DETECTED	405.1461 m/z @28.58 [151020OFc1_NvH-0949-CRLM-27.raw]	405.1461181640625	28.5782957282667	0.130355629066667	99.8264544690667	99.69609884000003	404111.65625	3.0642157847737014E8	3	7624	3.404375351239729	0.608130898704746	0.5197778008268252	405.1361389160156	405.1560974121094
239	405.15924072265625	28.7783850853333					1	DETECTED	405.1592 m/z @28.78 [151020OFc1_NvH-0949-CRLM-27.raw]	405.15924072265625	28.7783850853333	0.130355629066667	99.9980172093333	99.86766158026663	360514.28125	3.025079362614739E8	0	7624	16.10005066082698	0.6024347534993938	1.4659453571833858	405.1561279296875	405.1665954589844
240	405.1766052246094	90.6557027970667					1	DETECTED	405.1766 m/z @90.66 [151020OFc1_NvH-0949-CRLM-27.raw]	405.1766052246094	90.6557027970667	0.00535021866666667	99.9980172093333	99.99266699066663	538829.6875	2.3790004112627757E8	3	7624	0.2167740413960928	0.5070056645863036	2.0883037561229956	405.1666259765625	405.1865539550781
241	405.187744140625	89.934552264					1	DETECTED	405.1877 m/z @89.93 [151020OFc1_NvH-0949-CRLM-27.raw]	405.187744140625	89.934552264	0.407573573066667	98.50040524	98.09283166693334	395342.875	2.192373022290678E8	0	7624	0.017360558004355653	0.8854145071234777	0.0035313489467596847	405.1866149902344	405.1881408691406
242	405.1981506347656	11.5307381874667					1	DETECTED	405.1982 m/z @11.53 [151020OFc1_NvH-0949-CRLM-27.raw]	405.1981506347656	11.5307381874667	0.407573573066667	99.3867080157333	98.97913444266663	558396.1875	2.5504958777896112E8	3	7624	1.339979821547299	14.877394562864094	27.073151840389173	405.18817138671875	405.19970703125
243	405.209716796875	17.5305293794667					1	DETECTED	405.2097 m/z @17.53 [151020OFc1_NvH-0949-CRLM-27.raw]	405.209716796875	17.5305293794667	0.407573573066667	98.4676139517333	98.06004037866663	1950645.25	2.963380057628152E8	3	7624	8.031433264555258	1.090615478618624	18.29242614212982	405.1997375488281	405.2196960449219
244	405.2221984863281	22.2705461021333					1	DETECTED	405.2222 m/z @22.27 [151020OFc1_NvH-0949-CRLM-27.raw]	405.2221984863281	22.2705461021333	0.9222134056	98.3488714112	97.42665800559999	921513.625	2.1228743093875495E8	2	7624	6.1907898631539275	0.7266889857812963	15.045599232370463	405.2197265625	405.232177734375
245	405.2339172363281	14.1287362392					1	DETECTED	405.2339 m/z @14.13 [151020OFc1_NvH-0949-CRLM-27.raw]	405.2339172363281	14.1287362392	1.13517602506667	97.7577696786667	96.62259365360003	455321.59375	1.7104036703047296E8	2	7624	21.203311784279204	0.9524020501712926	6.580660644462842	405.2322082519531	405.243896484375
246	405.24542236328125	91.3497120178667					1	DETECTED	405.2454 m/z @91.35 [151020OFc1_NvH-0949-CRLM-27.raw]	405.24542236328125	91.3497120178667	2.39920133466667	92.3017465346667	89.90254520000003	278263.25	2.2134102764495125E8	0	7624	0.2840217878905378	0.506180265750932	0.001190223247239861	405.2439270019531	405.2455749511719
247	405.2555847167969	30.1991876682667					1	DETECTED	405.2556 m/z @30.20 [151020OFc1_NvH-0949-CRLM-27.raw]	405.2555847167969	30.1991876682667	0.0393353258666667	99.3975096848	99.35817435893333	450359.90625	1.9323573605955613E8	3	7624	65.84003407249051	0.5322555741518947	0.47203082260727214	405.24560546875	405.26556396484375
248	405.2704772949219	25.4852658133333					1	DETECTED	405.2705 m/z @25.49 [151020OFc1_NvH-0949-CRLM-27.raw]	405.2704772949219	25.4852658133333	1.13517602506667	91.6358559981333	90.50067997306662	286545.65625	3.1016062770806324E8	0	7624	25.88027764595713	1.2284148719009924	0.45695016527888654	405.2657470703125	405.2767333984375
249	405.2867431640625	33.2501927538667					1	DETECTED	405.2867 m/z @33.25 [151020OFc1_NvH-0949-CRLM-27.raw]	405.2867431640625	33.2501927538667	0.522597237333333	92.4123975717333	91.88980033439996	315643.96875	2.9471358115509975E8	2	7624	10.095624774008428	1.5298462547096623	2.088105212314517	405.27679443359375	405.2967224121094
250	405.3045959472656	25.35159012					1	DETECTED	405.3046 m/z @25.35 [151020OFc1_NvH-0949-CRLM-27.raw]	405.3045959472656	25.35159012	0.00535021866666667	99.9980172093333	99.99266699066663	215481.203125	2.5067304141611883E8	4	7624	8.907690576561958	2.442215789112157	0.26233127659911726	405.2967529296875	405.3145751953125
251	405.3163146972656	20.4233646853333					1	DETECTED	405.3163 m/z @20.42 [151020OFc1_NvH-0949-CRLM-27.raw]	405.3163146972656	20.4233646853333	1.78470190133333	51.0400785082667	49.255376606933375	180372.734375	1.2898865243587741E8	0	7624	5.9545246240204435	1.4214613210588387	0.03524420873556588	405.3146057128906	405.31817626953125
252	405.3282470703125	25.3654820968					1	DETECTED	405.3282 m/z @25.37 [151020OFc1_NvH-0949-CRLM-27.raw]	405.3282470703125	25.3654820968	0.522597237333333	98.1129119813333	97.59031474399997	209526.75	2.6272277715190953E8	2	7624	19.801233287230254	2.742431045070332	3.8804697690157006	405.31829833984375	405.33819580078125
253	405.34564208984375	30.3028343736					1	DETECTED	405.3456 m/z @30.30 [151020OFc1_NvH-0949-CRLM-27.raw]	405.34564208984375	30.3028343736	1.78470190133333	97.1821470693333	95.39744516799996	205509.140625	1.7373735482771373E8	2	7624	10.492004155714643	2.116136767914794	0.003408581193651955	405.3382568359375	405.3555908203125
254	405.3665466308594	30.4630121386667					1	DETECTED	405.3665 m/z @30.46 [151020OFc1_NvH-0949-CRLM-27.raw]	405.3665466308594	30.4630121386667	0.707584719466667	97.9515258613333	97.24394114186663	340330.65625	1.7784773622114733E8	3	7624	3.792594901660326	3.7178796580025164	0.39346359114698354	405.3565673828125	405.3764953613281
255	405.3831787109375	22.5048517173333					1	DETECTED	405.3832 m/z @22.50 [151020OFc1_NvH-0949-CRLM-27.raw]	405.3831787109375	22.5048517173333	1.86848419626667	99.5584016194667	97.68991742320003	168647.828125	1.642736135340785E8	3	7624	1.049949111818858	0.5129216672906824	0.02386661061634951	405.3766784667969	405.39312744140625
256	405.40057373046875	33.5392834016					1	DETECTED	405.4006 m/z @33.54 [151020OFc1_NvH-0949-CRLM-27.raw]	405.40057373046875	33.5392834016	1.87905669973333	99.5154125362667	97.63635583653337	166307.640625	2.1573113360571635E8	3	7624	10.648562565745777	1.597293407440172	2.4082000719626415	405.3931884765625	405.40228271484375
257	405.4124450683594	30.1991876682667					1	DETECTED	405.4124 m/z @30.20 [151020OFc1_NvH-0949-CRLM-27.raw]	405.4124450683594	30.1991876682667	1.87905669973333	97.8763080821333	95.99725138239998	326417.1875	1.366156217052147E8	2	7624	10.993692403411572	0.5273182424374974	0.154249108561558	405.40252685546875	405.42242431640625
258	405.433837890625	23.2128185653333					1	DETECTED	405.4338 m/z @23.21 [151020OFc1_NvH-0949-CRLM-27.raw]	405.433837890625	23.2128185653333	3.98335482373333	95.1924718202667	91.20911699653337	230055.359375	1.2103392820235462E8	2	7624	7.80477132811588	0.7527274942734172	3.5072584099340918	405.4239196777344	405.4437561035156
259	405.4481506347656	30.184029176					1	DETECTED	405.4482 m/z @30.18 [151020OFc1_NvH-0949-CRLM-27.raw]	405.4481506347656	30.184029176	1.9417436424	93.7415674365333	91.7998237941333	199280.34375	1.1872869879599445E8	0	7624	7.7966140695920885	2.5911484287045434	0.43242420497163664	405.44384765625	405.45526123046875
260	405.46527099609375	30.184029176					1	DETECTED	405.4653 m/z @30.18 [151020OFc1_NvH-0949-CRLM-27.raw]	405.46527099609375	30.184029176	2.9125117232	95.744636576	92.8321248528	231914.140625	1.2860146796872059E8	0	7624	21.361319989466807	2.484547274629499	0.0042820132437638115	405.455322265625	405.468505859375
261	405.478515625	33.4569991536					1	DETECTED	405.4785 m/z @33.46 [151020OFc1_NvH-0949-CRLM-27.raw]	405.478515625	33.4569991536	3.27476240506667	95.11840222	91.84363981493333	240230.046875	1.2938339800589304E8	0	7624	10.483990676443383	1.737390226375616	1.7427232256673608	405.4686279296875	405.48846435546875
262	405.5011901855469	30.1010220285333					1	DETECTED	405.5012 m/z @30.10 [151020OFc1_NvH-0949-CRLM-27.raw]	405.5011901855469	30.1010220285333	2.81657750586667	96.0766893288	93.26011182293333	256672.4375	1.3658996889328557E8	0	7624	10.241183687185355	2.3838995689818714	5.3607081057605805	405.4912109375	405.510986328125
263	405.5118103027344	30.0873020493333					1	DETECTED	405.5118 m/z @30.09 [151020OFc1_NvH-0949-CRLM-27.raw]	405.5118103027344	30.0873020493333	4.42614126133333	95.5565493074667	91.13040804613337	192755.984375	1.1569872851518033E8	0	7624	0.4889910954112935	2.070022221135246	9.166458510497302	405.5112609863281	405.5213317871094
264	405.5314025878906	20.9161909834667					1	DETECTED	405.5314 m/z @20.92 [151020OFc1_NvH-0949-CRLM-27.raw]	405.5314025878906	20.9161909834667	3.03996505413333	96.0872511450667	93.04728609093337	1137921.25	1.2649443332870263E8	3	7624	0.1641772824764658	0.5652751811959528	0.03491346616318105	405.521484375	405.541259765625
265	405.5439758300781	17.5395704592					1	DETECTED	405.5440 m/z @17.54 [151020OFc1_NvH-0949-CRLM-27.raw]	405.5439758300781	17.5395704592	4.8522304816	99.9549965837333	95.1027661021333	782113.8125	1.1148516044712676E8	3	7624	0.03702826067845777	2.8016570030584775	0.017917311474086706	405.5414123535156	405.5538635253906
266	405.5623474121094	30.0232229042667					1	DETECTED	405.5623 m/z @30.02 [151020OFc1_NvH-0949-CRLM-27.raw]	405.5623474121094	30.0232229042667	1.22453522373333	98.3595942856	97.13505906186667	190206.078125	1.0631780407170723E8	0	7624	14.922942374514164	2.6046288867196794	0.9299530296400227	405.5539855957031	405.56451416015625
267	405.57452392578125	24.7044583368					1	DETECTED	405.5745 m/z @24.70 [151020OFc1_NvH-0949-CRLM-27.raw]	405.57452392578125	24.7044583368	1.920302224	94.588805744	92.66850352	688235.5	1.2581057155325148E8	0	7624	2.3867406940082994	7.93366154608338	1.3741493695707119	405.5645446777344	405.5841064453125
268	405.60162353515625	44.9259681512					1	DETECTED	405.6016 m/z @44.93 [151020OFc1_NvH-0949-CRLM-27.raw]	405.60162353515625	44.9259681512	2.66784032906667	78.57884132	75.91100099093333	138544.90625	1.0507911090057711E8	0	7624	3.842393181760329	0.910679646007248	0.8221991959443408	405.592529296875	405.6112365722656
269	405.7004089355469	39.8601502869333					1	DETECTED	405.7004 m/z @39.86 [151020OFc1_NvH-0949-CRLM-27.raw]	405.7004089355469	39.8601502869333	2.742109428	96.1192909373333	93.3771815093333	276478.53125	1.094568805977768E8	2	7624	3.8865579347428394	1.7381134533542981	0.00530098294801787	405.6904296875	405.7103271484375
270	405.7129211425781	17.1156634576					1	DETECTED	405.7129 m/z @17.12 [151020OFc1_NvH-0949-CRLM-27.raw]	405.7129211425781	17.1156634576	3.03996505413333	98.0701353464	95.03017029226666	246391.890625	1.2617123138089004E8	0	7624	0.18785062556366938	0.6237212659448905	0.7380225165038753	405.71051025390625	405.71478271484375
271	405.7248840332031	22.3059520634667					1	DETECTED	405.7249 m/z @22.31 [151020OFc1_NvH-0949-CRLM-27.raw]	405.7248840332031	22.3059520634667	2.46364881813333	98.7506898506667	96.28704103253337	410638.25	1.3007680421135171E8	0	7624	13.00921742758885	0.6369277137690569	0.026493221984049783	405.7149658203125	405.73480224609375
272	405.7450866699219	12.743547352					1	DETECTED	405.7451 m/z @12.74 [151020OFc1_NvH-0949-CRLM-27.raw]	405.7450866699219	12.743547352	2.39920133466667	96.1620027154667	93.76280138080003	455559.40625	1.2745757761961688E8	2	7624	7.121122590707898	3.380134701239722	0.09125230052420312	405.735107421875	405.75506591796875
273	405.762939453125	36.2647856741333					1	DETECTED	405.7629 m/z @36.26 [151020OFc1_NvH-0949-CRLM-27.raw]	405.762939453125	36.2647856741333	1.83699942613333	99.9227614370667	98.08576201093337	209137.875	1.1000169315178894E8	2	7624	2.414157663846403	1.5821461355676656	0.02609815940239444	405.7556457519531	405.7723388671875
274	405.7867431640625	25.7497403682667					1	DETECTED	405.7867 m/z @25.75 [151020OFc1_NvH-0949-CRLM-27.raw]	405.7867431640625	25.7497403682667	3.5136014104	86.4794753229333	82.9658739125333	32014.8984375	9.375911661098203E7	0	7624	82.67615197073378	1.8824721970818559	2.772434546708562	405.7839660644531	405.79669189453125
275	405.8004455566406	49.0436131421333					1	DETECTED	405.8004 m/z @49.04 [151020OFc1_NvH-0949-CRLM-27.raw]	405.8004455566406	49.0436131421333	3.34860748213333	97.5961819885333	94.24757450639997	31796.505859375	9.905213697156277E7	0	7624	93.5329620246221	1.037395821365794	1.0791265428120382	405.79742431640625	405.8019714355469
276	405.852294921875	14.0476414013333					1	DETECTED	405.8523 m/z @14.05 [151020OFc1_NvH-0949-CRLM-27.raw]	405.852294921875	14.0476414013333	0.626674886666667	99.976456916	99.34978202933334	121349.40625	1.1390245790528832E8	0	7624	1.769263377309251	0.5843395216674455	48.47235951842116	405.843017578125	405.85516357421875
277	405.86553955078125	20.8706457061333					1	DETECTED	405.8655 m/z @20.87 [151020OFc1_NvH-0949-CRLM-27.raw]	405.86553955078125	20.8706457061333	0.0620898341333333	99.9227614370667	99.86067160293337	709200.6875	1.1792520077823138E8	3	7624	0.1824183496228855	1.072132123258036	0.0707443917313518	405.85565185546875	405.8685302734375
278	405.8785705566406	14.7789582693333					1	DETECTED	405.8786 m/z @14.78 [151020OFc1_NvH-0949-CRLM-27.raw]	405.8785705566406	14.7789582693333	0.00535021866666667	99.9980172093333	99.99266699066663	1188230.0	1.2810178558721404E8	3	7624	1.3461074913945925	0.7039615664101804	0.5489820378454975	405.86859130859375	405.88433837890625
279	405.89434814453125	17.7296744565333					1	DETECTED	405.8943 m/z @17.73 [151020OFc1_NvH-0949-CRLM-27.raw]	405.89434814453125	17.7296744565333	0.0507791973333333	99.9657483957333	99.91496919839997	1661197.25	1.3916732408776686E8	0	7624	0.3367683929500025	0.571587956872955	0.1353618120286655	405.8843994140625	405.9043273925781
280	405.9117736816406	31.3488539288					1	DETECTED	405.9118 m/z @31.35 [151020OFc1_NvH-0949-CRLM-27.raw]	405.9117736816406	31.3488539288	0.0620898341333333	99.9442987474667	99.88220891333337	478307.34375	1.0849094107407098E8	3	7624	11.904421527430603	1.1271169755658093	0.8006334614569619	405.9044494628906	405.921630859375
281	405.9336853027344	29.8694057653333					1	DETECTED	405.9337 m/z @29.87 [151020OFc1_NvH-0949-CRLM-27.raw]	405.9336853027344	29.8694057653333	0.00535021866666667	99.9871569552	99.98180673653334	128489.0546875	1.2192434275222032E8	0	7624	5.421532333747354	2.150036155996395	7.665152472417356	405.9237365722656	405.9436340332031
282	405.95233154296875	0.696117929866667					1	DETECTED	405.9523 m/z @0.70 [151020OFc1_NvH-0949-CRLM-27.raw]	405.95233154296875	0.696117929866667	0.00535021866666667	99.9980172093333	99.99266699066663	114468.4296875	1.1474619000531724E8	0	7624	1.460030542173452	5.600028266665753	9.493188714541082	405.94378662109375	405.9544677734375
283	405.96453857421875	42.1803526008					1	DETECTED	405.9645 m/z @42.18 [151020OFc1_NvH-0949-CRLM-27.raw]	405.96453857421875	42.1803526008	0.1528138104	99.8906432074667	99.73782939706669	155113.375	1.1081682346667254E8	4	7624	27.41665896246257	1.5189159174115343	1.9930730466548525	405.9546203613281	405.9711608886719
284	405.981201171875	39.3485197701333					1	DETECTED	405.9812 m/z @39.35 [151020OFc1_NvH-0949-CRLM-27.raw]	405.981201171875	39.3485197701333	0.209871435466667	99.7301017909333	99.52023035546664	200687.25	1.0939253004394771E8	0	7624	18.34609412274119	1.8761094798253468	0.006297295063271267	405.97137451171875	405.9910888671875
285	405.9934997558594	19.8032451309333					1	DETECTED	405.9935 m/z @19.80 [151020OFc1_NvH-0949-CRLM-27.raw]	405.9934997558594	19.8032451309333	0.396075131733333	99.9549965837333	99.55892145199998	133023.078125	9.477078270994939E7	0	7624	0.08229084990114188	2.979766369150487	0.0054877695534828515	405.9914855957031	406.00347900390625
286	406.1155090332031	89.6070185509333					1	DETECTED	406.1155 m/z @89.61 [151020OFc1_NvH-0949-CRLM-27.raw]	406.1155090332031	89.6070185509333	0.1984001448	96.9999073901333	96.8015072453333	390285.375	1.0379596253977798E8	0	7624	0.7270435053342794	1.185259366848881	1.0298435356113007	406.10577392578125	406.1249084472656
287	406.1795959472656	90.6357947197333					1	DETECTED	406.1796 m/z @90.64 [151020OFc1_NvH-0949-CRLM-27.raw]	406.1795959472656	90.6357947197333	0.00535021866666667	99.9871569552	99.98180673653334	127383.8671875	1.1559069684089853E8	0	7624	1.3772508735397082	0.5343579028181851	0.5409444664183225	406.1697692871094	406.18170166015625
288	406.19171142578125	24.7044583368					1	DETECTED	406.1917 m/z @24.70 [151020OFc1_NvH-0949-CRLM-27.raw]	406.19171142578125	24.7044583368	0.0507791973333333	99.9980172093333	99.94723801199997	988737.8125	1.5766898621573156E8	2	7624	23.77204246537349	264.05797033082763	94.04761617173735	406.1817321777344	406.1933288574219
289	406.2033386230469	89.8089125378667					1	DETECTED	406.2033 m/z @89.81 [151020OFc1_NvH-0949-CRLM-27.raw]	406.2033386230469	89.8089125378667	1.95222255573333	99.9871569552	98.03493439946668	1031612.6875	1.8920323761452672E8	3	7624	75.44005584328796	0.5052000120276398	0.015602577346881254	406.1933898925781	406.21331787109375
290	406.2141418457031	10.7821054184					1	DETECTED	406.2141 m/z @10.78 [151020OFc1_NvH-0949-CRLM-27.raw]	406.2141418457031	10.7821054184	3.03996505413333	98.1879877762667	95.14802272213336	434857.15625	1.3400385026114866E8	3	7624	19.450881734568654	2.322304857276558	12.044728040701624	406.2133483886719	406.2188415527344
291	406.2288513183594	17.74125346					1	DETECTED	406.2289 m/z @17.74 [151020OFc1_NvH-0949-CRLM-27.raw]	406.2288513183594	17.74125346	1.06792212986667	97.3858346624	96.31791253253333	1147037.625	1.5197969293913618E8	3	7624	0.4112116307104685	1.0110931804247816	2.7112449107132393	406.2188720703125	406.2386474609375
292	406.2431335449219	36.7611051448					1	DETECTED	406.2431 m/z @36.76 [151020OFc1_NvH-0949-CRLM-27.raw]	406.2431335449219	36.7611051448	2.52790822026667	99.9121449752	97.38423675493333	223946.421875	1.2083764911838533E8	0	7624	1.662848257080931	1.6699610040209107	2.915884922951627	406.2388610839844	406.24530029296875
293	406.2554016113281	18.0842856848					1	DETECTED	406.2554 m/z @18.08 [151020OFc1_NvH-0949-CRLM-27.raw]	406.2554016113281	18.0842856848	1.68763388266667	97.7468384498667	96.05920456720003	607563.5625	1.4758639111669937E8	2	7624	6.464529345795256	0.7430618385416559	0.0662772955838639	406.24542236328125	406.26531982421875
294	406.2735900878906	45.8698738658667					1	DETECTED	406.2736 m/z @45.87 [151020OFc1_NvH-0949-CRLM-27.raw]	406.2735900878906	45.8698738658667	4.00397745253333	99.1721849090667	95.16820745653337	172312.546875	1.46840014142098E8	2	7624	45.539680226152505	1.040562724476904	406.1765192155302	406.26544189453125	406.281494140625
295	406.31683349609375	91.9200825882667					1	DETECTED	406.3168 m/z @91.92 [151020OFc1_NvH-0949-CRLM-27.raw]	406.31683349609375	91.9200825882667	6.39382156053333	99.1828307189333	92.78900915839998	35043.8984375	1.0264238189409022E8	0	7624	8.035556381458548	0.5424591701039727	0.08491834020794545	406.3091735839844	406.3262939453125
296	406.3995666503906	37.110928784					1	DETECTED	406.3996 m/z @37.11 [151020OFc1_NvH-0949-CRLM-27.raw]	406.3995666503906	37.110928784	1.45842606533333	99.2686837941333	97.81025772879997	106570.6796875	1.0358135382353966E8	0	7624	33.48984364587014	1.432731489965031	1.8643126951457252	406.3912048339844	406.4095153808594
297	406.466552734375	42.1394535530667					1	DETECTED	406.4666 m/z @42.14 [151020OFc1_NvH-0949-CRLM-27.raw]	406.466552734375	42.1394535530667	2.42077207573333	96.0445227168	93.62375064106668	121420.015625	1.1052029156231657E8	0	7624	0.07183532560099337	1.2991883506801485	1.9713158936933572	406.4566955566406	406.4676208496094
298	406.4776306152344	25.2065503154667					1	DETECTED	406.4776 m/z @25.21 [151020OFc1_NvH-0949-CRLM-27.raw]	406.4776306152344	25.2065503154667	3.1694258872	96.7953746810667	93.6259487938667	130424.5625	9.770350079937294E7	4	7624	10.443020742111429	3.9566424377102916	0.610409020692849	406.4676818847656	406.4875793457031
299	406.4886779785156	29.8528376213333					1	DETECTED	406.4887 m/z @29.85 [151020OFc1_NvH-0949-CRLM-27.raw]	406.4886779785156	29.8528376213333	3.2850042176	87.2011333386667	83.91612912106669	49781.68359375	1.0357930423036492E8	0	7624	82.5943236219432	1.6426799722789465	2.412314660618068	406.4876708984375	406.4985046386719
300	406.5250549316406	42.6568726274667					1	DETECTED	406.5251 m/z @42.66 [151020OFc1_NvH-0949-CRLM-27.raw]	406.5250549316406	42.6568726274667	2.83816089386667	96.6559328165333	93.81777192266662	81006.3046875	1.1574809137688917E8	0	7624	12.038222831448149	1.1780613666049478	1.8883847708120198	406.5151062011719	406.52532958984375
301	406.5354309082031	20.0517943162667					1	DETECTED	406.5354 m/z @20.05 [151020OFc1_NvH-0949-CRLM-27.raw]	406.5354309082031	20.0517943162667	3.49399080026667	99.4082304077333	95.91423960746663	486263.03125	1.3297796406847091E8	3	7624	5.050367919317869	0.7213652257880141	0.35206103712934667	406.5257873535156	406.5451965332031
302	406.5553283691406	27.6390457992					1	DETECTED	406.5553 m/z @27.64 [151020OFc1_NvH-0949-CRLM-27.raw]	406.5553283691406	27.6390457992	2.9981025976	99.1185272093333	96.1204246117333	389330.0	1.1989103473518896E8	3	7624	16.909920830768822	0.7647768879254846	0.007694538777479379	406.5454406738281	406.5653076171875
303	406.56561279296875	23.3309257445333					1	DETECTED	406.5656 m/z @23.33 [151020OFc1_NvH-0949-CRLM-27.raw]	406.56561279296875	23.3309257445333	2.6782456272	73.1501735005333	70.4719278733333	256359.625	8.873307106613643E7	0	7624	0.15862375740020696	0.5498326531852409	0.06274996643059359	406.56536865234375	406.5755310058594
304	406.5767822265625	36.733443052					1	DETECTED	406.5768 m/z @36.73 [151020OFc1_NvH-0949-CRLM-27.raw]	406.5767822265625	36.733443052	3.64913088773333	67.7884401818667	64.13930929413337	85490.5234375	8.841832908014666E7	0	7624	5.523354957362027	1.0121304202767691	1.0246305770747168	406.5756530761719	406.5865783691406
305	406.6006164550781	37.0760806682667					1	DETECTED	406.6006 m/z @37.08 [151020OFc1_NvH-0949-CRLM-27.raw]	406.6006164550781	37.0760806682667	1.70945857413333	98.8160746349333	97.10661606079996	128385.421875	1.4183415969489282E8	0	7624	95.16315544474938	1.478393775205987	1.825072372041356	406.59161376953125	406.610595703125
306	406.6936340332031	24.7044583368					1	DETECTED	406.6936 m/z @24.70 [151020OFc1_NvH-0949-CRLM-27.raw]	406.6936340332031	24.7044583368	1.8266286512	96.4304913285333	94.6038626773333	399015.6875	1.1970647591389327E8	0	7624	0.15317141343006213	0.9388136979251847	1.7582362083115992	406.6841125488281	406.70361328125
307	406.71856689453125	41.5894782376					1	DETECTED	406.7186 m/z @41.59 [151020OFc1_NvH-0949-CRLM-27.raw]	406.71856689453125	41.5894782376	2.8274086832	99.3867080157333	96.5592993325333	1120586.0	1.3231575835108742E8	2	7624	0.24821312466360013	0.5087443666168477	0.03535520924935082	406.708740234375	406.7249450683594
308	406.7349853515625	23.0935331437333					1	DETECTED	406.7350 m/z @23.09 [151020OFc1_NvH-0949-CRLM-27.raw]	406.7349853515625	23.0935331437333	2.86994360293333	98.4239348386667	95.55399123573336	1443037.5	1.4607112073971093E8	2	7624	0.21983093432950085	3.204551996954222	0.07747677896406921	406.72503662109375	406.744873046875
309	406.7527770996094	30.4630121386667					1	DETECTED	406.7528 m/z @30.46 [151020OFc1_NvH-0949-CRLM-27.raw]	406.7527770996094	30.4630121386667	2.720749348	81.937847092	79.217097744	510467.6875	1.1721758001084775E8	2	7624	14.18915464003673	1.2630583565948417	0.5948052432849372	406.74505615234375	406.7622985839844
310	406.77130126953125	27.5139598973333					1	DETECTED	406.7713 m/z @27.51 [151020OFc1_NvH-0949-CRLM-27.raw]	406.77130126953125	27.5139598973333	4.8816130216	96.9566749544	92.0750619328	119196.890625	1.0477418186271302E8	0	7624	0.11581845364669263	2.154352523433017	3.11520091214221	406.7628173828125	406.7803649902344
311	406.7965087890625	45.5706336808					1	DETECTED	406.7965 m/z @45.57 [151020OFc1_NvH-0949-CRLM-27.raw]	406.7965087890625	45.5706336808	3.17941330453333	99.8692664426667	96.68985313813337	130818.796875	1.5068664641734427E8	0	7624	62.734037685354835	1.1459884597496424	1.2961465694614698	406.7867126464844	406.80645751953125
312	406.8695983886719	20.0517943162667					1	DETECTED	406.8696 m/z @20.05 [151020OFc1_NvH-0949-CRLM-27.raw]	406.8695983886719	20.0517943162667	0.0168834368	99.9980172093333	99.9811337725333	192252.453125	1.120667821414474E8	3	7624	4.9993854548064505	0.5653568861243771	0.09509591750483876	406.859619140625	406.8795471191406
313	406.89007568359375	27.6390457992					1	DETECTED	406.8901 m/z @27.64 [151020OFc1_NvH-0949-CRLM-27.raw]	406.89007568359375	27.6390457992	0.0507791973333333	99.976456916	99.92567771866668	199918.796875	1.0745614669040126E8	3	7624	0.08679352806883855	2.4851328734080624	1.4399515383129424	406.880126953125	406.89892578125
314	406.90899658203125	42.8643075885333					1	DETECTED	406.9090 m/z @42.86 [151020OFc1_NvH-0949-CRLM-27.raw]	406.90899658203125	42.8643075885333	0.00535021866666667	99.7301017909333	99.72475157226664	450639.21875	1.0521248427519608E8	3	7624	0.14751113029309693	0.5113245858749657	0.014374936048134657	406.8990173339844	406.9189758300781
315	406.9311218261719	35.2951825418667					1	DETECTED	406.9311 m/z @35.30 [151020OFc1_NvH-0949-CRLM-27.raw]	406.9311218261719	35.2951825418667	0.00535021866666667	99.976456916	99.97110669733334	132558.28125	1.0404697421079981E8	0	7624	35.08272061297851	1.5181373753452254	6.320240166987442E-4	406.921142578125	406.9410705566406
316	406.9589538574219	32.9593333882667					1	DETECTED	406.9590 m/z @32.96 [151020OFc1_NvH-0949-CRLM-27.raw]	406.9589538574219	32.9593333882667	0.00535021866666667	99.9871569552	99.98180673653334	403928.28125	1.0213652451682912E8	4	7624	0.3445196587180348	0.661048873762395	0.00603423601109451	406.948974609375	406.9689025878906
317	406.9807434082031	29.1282266069333					1	DETECTED	406.9807 m/z @29.13 [151020OFc1_NvH-0949-CRLM-27.raw]	406.9807434082031	29.1282266069333	0.00535021866666667	99.9227614370667	99.91741121840003	222448.53125	1.1920470345941971E8	0	7624	9.623589004241904	2.3061905085057695	0.01910528869482689	406.9710388183594	406.99072265625
318	407.027587890625	37.7378442837333					1	DETECTED	407.0276 m/z @37.74 [151020OFc1_NvH-0949-CRLM-27.raw]	407.027587890625	37.7378442837333	0.0962243066666667	99.9980172093333	99.90179290266663	54763.296875	1.03384589683882E8	0	7624	94.57666732433326	1.263557103096467	1.5182290448025373	407.017822265625	407.0375671386719
319	407.06036376953125	47.0108860890667					1	DETECTED	407.0604 m/z @47.01 [151020OFc1_NvH-0949-CRLM-27.raw]	407.06036376953125	47.0108860890667	0.0168834368	99.9980172093333	99.9811337725333	591457.0	1.1394661302028492E8	0	7624	0.03043742454021725	1.1824009406937055	4.8578796357039495	407.0509033203125	407.06988525390625
320	407.099365234375	90.3547268138667					1	DETECTED	407.0994 m/z @90.35 [151020OFc1_NvH-0949-CRLM-27.raw]	407.099365234375	90.3547268138667	0.407573573066667	99.9871569552	99.57958338213334	190786.5625	1.2305650322365814E8	0	7624	0.08731326364883785	null	1.8412833810571019	407.0913391113281	407.10772705078125
321	407.1189270019531	89.6164643562667					1	DETECTED	407.1189 m/z @89.62 [151020OFc1_NvH-0949-CRLM-27.raw]	407.1189270019531	89.6164643562667	0.0735334421333333	99.9871569552	99.91362351306667	72557.9765625	1.0078474950890054E8	0	7624	0.5690205361579501	0.5548058421511757	50.79570220537881	407.1111145019531	407.1263732910156
322	407.1320495605469	42.7048596842667					1	DETECTED	407.1320 m/z @42.70 [151020OFc1_NvH-0949-CRLM-27.raw]	407.1320495605469	42.7048596842667	0.00535021866666667	99.9980172093333	99.99266699066663	38701.40234375	1.0890646095479234E8	0	7624	95.27294279303827	1.1703436810901873	1.3658217983928447	407.129638671875	407.140625
323	407.1558837890625	92.1495069029333					1	DETECTED	407.1559 m/z @92.15 [151020OFc1_NvH-0949-CRLM-27.raw]	407.1558837890625	92.1495069029333	0.130355629066667	99.7086580274667	99.57830239840003	145277.796875	1.1143000790686955E8	0	7624	0.11184657358826655	0.5410737929001102	6.492387506307601	407.14605712890625	407.1658020019531
324	407.1668701171875	90.6171658117333					1	DETECTED	407.1669 m/z @90.62 [151020OFc1_NvH-0949-CRLM-27.raw]	407.1668701171875	90.6171658117333	0.244114514933333	99.0004971549333	98.75638263999997	121519.7109375	1.0522750282109877E8	0	7624	0.06376475668180603	0.5463818097480617	5.504730598933421	407.1659851074219	407.17535400390625
325	407.1853942871094	27.1343078293333					1	DETECTED	407.1854 m/z @27.13 [151020OFc1_NvH-0949-CRLM-27.raw]	407.1853942871094	27.1343078293333	1.27901787626667	99.4724962450667	98.19347836880003	272393.3125	1.1834234215236175E8	2	7624	0.2658879648980843	0.5097678259418791	0.08276950023354968	407.1754455566406	407.1918029785156
326	407.2018127441406	44.7220536653333					1	DETECTED	407.2018 m/z @44.72 [151020OFc1_NvH-0949-CRLM-27.raw]	407.2018127441406	44.7220536653333	1.920302224	99.6764564722667	97.7561542482667	740980.5	1.521700110309881E8	4	7624	57.399137757231294	0.5729070707982399	1.2578427365671485	407.1918640136719	407.2117919921875
327	407.2227478027344	16.1166534077333					1	DETECTED	407.2227 m/z @16.12 [151020OFc1_NvH-0949-CRLM-27.raw]	407.2227478027344	16.1166534077333	0.967110768533333	98.9681538565333	98.00104308799997	1391086.25	1.6632542785009724E8	3	7624	0.27221758158282583	0.836064577314793	1.3697393851889053	407.2128601074219	407.23272705078125
328	407.2327575683594	41.6977168032					1	DETECTED	407.2328 m/z @41.70 [151020OFc1_NvH-0949-CRLM-27.raw]	407.2327575683594	41.6977168032	2.123351656	96.4411033648	94.3177517088	761261.5	1.3141774242285238E8	3	7624	18.523862393900227	5.884792833891325	2.189457441527486	407.2327575683594	407.2426452636719
329	407.2449951171875	30.4630121386667					1	DETECTED	407.2450 m/z @30.46 [151020OFc1_NvH-0949-CRLM-27.raw]	407.2449951171875	30.4630121386667	3.34860748213333	94.4194308074667	91.07082332533336	615805.9375	1.3381101562157951E8	2	7624	12.639163119677555	1.211676118817523	0.7039823048673977	407.2427673339844	407.2549743652344
330	407.2575988769531	30.1991876682667					1	DETECTED	407.2576 m/z @30.20 [151020OFc1_NvH-0949-CRLM-27.raw]	407.2575988769531	30.1991876682667	3.78041521093333	95.3939592069333	91.61354399599998	205248.765625	1.2254253360345872E8	2	7624	5.422584886760244	2.043555469241378	5.12358693756246	407.2550048828125	407.2672424316406
331	407.28094482421875	54.0857067328					1	DETECTED	407.2809 m/z @54.09 [151020OFc1_NvH-0949-CRLM-27.raw]	407.28094482421875	54.0857067328	0.00535021866666667	95.5778861664	95.57253594773334	51096.5625	1.066785142317703E8	2	7624	86.31925623289915	0.9221109748711446	0.8444567947570518	407.27154541015625	407.2904357910156
332	407.3008117675781	92.2252722730667					1	DETECTED	407.3008 m/z @92.23 [151020OFc1_NvH-0949-CRLM-27.raw]	407.3008117675781	92.2252722730667	16.4305603018667	95.7980048032	79.3674445013333	182086.15625	1.0200381531795783E8	0	7624	0.6818291455623608	3.88167292379495	0.3601322227160736	407.2913513183594	407.3104248046875
333	407.3152160644531	90.3318394826667					1	DETECTED	407.3152 m/z @90.33 [151020OFc1_NvH-0949-CRLM-27.raw]	407.3152160644531	90.3318394826667	15.0397616445333	92.3566421605333	77.316880516	43514.0078125	9.785678546615632E7	0	7624	76.54610384717363	0.5134463195598057	0.02689263911961127	407.31298828125	407.324951171875
334	407.3365173339844	90.9507473773333					1	DETECTED	407.3365 m/z @90.95 [151020OFc1_NvH-0949-CRLM-27.raw]	407.3365173339844	90.9507473773333	4.94102905066667	94.4102683349333	89.46923928426664	73709.8984375	1.4175945244220302E8	0	7624	1.8742551540121184	0.5201112212951371	0.007163664841716167	407.32781982421875	407.33721923828125
335	407.35235595703125	91.2270130509333					1	DETECTED	407.3524 m/z @91.23 [151020OFc1_NvH-0949-CRLM-27.raw]	407.35235595703125	91.2270130509333	0.0962243066666667	98.4131183277333	98.31689402106663	106684.1640625	1.042114484473194E8	0	7624	0.32189604759162194	0.5394274282919126	4.994461860299385	407.3492126464844	407.362060546875
336	407.3952331542969	47.0706621821333					1	DETECTED	407.3952 m/z @47.07 [151020OFc1_NvH-0949-CRLM-27.raw]	407.3952331542969	47.0706621821333	2.17733028	99.9013912208	97.72406094079999	638594.6875	1.1993551180396964E8	2	7624	0.13167752837515678	119.40444205922702	0.24577408879692175	407.3852844238281	407.40521240234375
337	407.4604797363281	32.9593333882667					1	DETECTED	407.4605 m/z @32.96 [151020OFc1_NvH-0949-CRLM-27.raw]	407.4604797363281	32.9593333882667	2.24207578666667	99.375951676	97.13387588933332	254769.015625	1.156875378302017E8	0	7624	25.551753487329627	0.6024754780304467	0.4366462173060893	407.4507141113281	407.4703369140625
338	407.4730224609375	15.9390178066667					1	DETECTED	407.4730 m/z @15.94 [151020OFc1_NvH-0949-CRLM-27.raw]	407.4730224609375	15.9390178066667	4.00397745253333	96.3874102696	92.38343281706666	64540.4765625	1.005590660116047E8	0	7624	1.2997276445347037	3.87026059719489	6.740521194389781	407.4706115722656	407.47479248046875
339	407.48480224609375	27.7563594005333					1	DETECTED	407.4848 m/z @27.76 [151020OFc1_NvH-0949-CRLM-27.raw]	407.48480224609375	27.7563594005333	2.624885876	97.2680169133333	94.6431310373333	164596.421875	1.0709996051486379E8	0	7624	0.09712884285524837	2.228304395250264	0.02091337503475497	407.4748229980469	407.4947509765625
340	407.4975280761719	11.2857638976					1	DETECTED	407.4975 m/z @11.29 [151020OFc1_NvH-0949-CRLM-27.raw]	407.4975280761719	11.2857638976	2.7634300496	99.6442150064	96.8807849568	72416.640625	9.759200808095491E7	4	7624	0.06403530912939814	587.1541867242053	1382.749624706007	407.494873046875	407.5043029785156
341	407.5143127441406	33.1849582725333					1	DETECTED	407.5143 m/z @33.18 [151020OFc1_NvH-0949-CRLM-27.raw]	407.5143127441406	33.1849582725333	5.1410123216	98.1987544501333	93.05774212853329	155212.0	1.0811777476557347E8	3	7624	3.883692626512456	2.4838693790796302	0.2571975010671495	407.5043640136719	407.5242919921875
342	407.5307312011719	20.6970950896					1	DETECTED	407.5307 m/z @20.70 [151020OFc1_NvH-0949-CRLM-27.raw]	407.5307312011719	20.6970950896	3.33855528853333	86.2321655621333	82.89361027359998	148475.96875	9.749874686303674E7	0	7624	0.109549928498609	2.9758259544247805	0.004122717818261625	407.52435302734375	407.53155517578125
343	407.54168701171875	22.8158443949333					1	DETECTED	407.5417 m/z @22.82 [151020OFc1_NvH-0949-CRLM-27.raw]	407.54168701171875	22.8158443949333	3.35880736106667	99.7301017909333	96.37129442986664	207360.28125	1.0076763839867881E8	3	7624	10.51984104829538	0.5342936541952475	6.777734014489001	407.53179931640625	407.5455627441406
344	407.5555725097656	30.1991876682667					1	DETECTED	407.5556 m/z @30.20 [151020OFc1_NvH-0949-CRLM-27.raw]	407.5555725097656	30.1991876682667	3.84039785386667	98.87114284	95.03074498613333	1506387.875	1.3705018333215377E8	3	7624	14.112088290293574	0.5279066411704061	1.3879001331455227	407.54559326171875	407.5653991699219
345	407.5678405761719	36.9667344210667					1	DETECTED	407.5678 m/z @36.97 [151020OFc1_NvH-0949-CRLM-27.raw]	407.5678405761719	36.9667344210667	3.08095618906667	96.4088623381333	93.32790614906664	496142.21875	1.3431500964443496E8	3	7624	0.04299591760216259	0.6975381136841239	0.009425325212354915	407.5655822753906	407.57781982421875
346	407.68719482421875	11.4542287781333					1	DETECTED	407.6872 m/z @11.45 [151020OFc1_NvH-0949-CRLM-27.raw]	407.68719482421875	11.4542287781333	3.3792843056	94.1550321832	90.77574787760001	3423965.5	1.3113057804998618E8	4	7624	0.16156704878175887	1.393684352338967	1.6595106691068569	407.6775207519531	407.6971435546875
347	407.70361328125	44.7683526192					1	DETECTED	407.7036 m/z @44.77 [151020OFc1_NvH-0949-CRLM-27.raw]	407.70361328125	44.7683526192	0.820779344533333	98.6086497757333	97.78787043119996	459872.6875	1.1202123577435508E8	0	7624	17.995631716471348	0.5121550270653111	0.01210381935251405	407.6972351074219	407.7135925292969
348	407.7204284667969	36.6249361218667					1	DETECTED	407.7204 m/z @36.62 [151020OFc1_NvH-0949-CRLM-27.raw]	407.7204284667969	36.6249361218667	3.70209884293333	84.9788106421333	81.27671179919997	109899.125	1.0888150435590406E8	0	7624	29.126674132815218	1.3544833213197123	1.7036345778001125	407.713623046875	407.72076416015625
349	407.73077392578125	29.4747103976					1	DETECTED	407.7308 m/z @29.47 [151020OFc1_NvH-0949-CRLM-27.raw]	407.73077392578125	29.4747103976	3.4423935632	94.7363210224	91.2939274592	230734.15625	1.1424259619448273E8	2	7624	44.40150691226035	0.5043962346940642	0.0327847510001346	407.7207946777344	407.73236083984375
350	407.7427673339844	19.3834829176					1	DETECTED	407.7428 m/z @19.38 [151020OFc1_NvH-0949-CRLM-27.raw]	407.7427673339844	19.3834829176	1.54563352746667	97.2787834882667	95.73314996080003	3149832.5	1.6660392710394305E8	2	7624	0.1976116471115077	2.3572971441617807	1.556371542568535	407.73297119140625	407.7526550292969
351	407.7553405761719	27.9609234317333					1	DETECTED	407.7553 m/z @27.96 [151020OFc1_NvH-0949-CRLM-27.raw]	407.7553405761719	27.9609234317333	3.8307664504	92.0178018685333	88.18703541813329	356449.8125	1.1547760980439593E8	2	7624	0.24829124083128562	0.5562656855649116	0.6337175130581476	407.7528381347656	407.7652893066406
352	407.7732849121094	20.8359333634667					1	DETECTED	407.7733 m/z @20.84 [151020OFc1_NvH-0949-CRLM-27.raw]	407.7732849121094	20.8359333634667	2.50644765333333	98.9360081944	96.42956054106668	64256.09765625	1.0312847234524943E8	0	7624	3.1658721373635963	2.9582453254791474	4.932367302935855	407.765625	407.7829895019531
353	407.8485107421875	33.1481400666667					1	DETECTED	407.8485 m/z @33.15 [151020OFc1_NvH-0949-CRLM-27.raw]	407.8485107421875	33.1481400666667	0.718953057866667	99.9442987474667	99.22534568960003	92690.0234375	1.0313569288520548E8	0	7624	0.18213902899073986	1.7604605639110957	4.084254523168461	407.8387145996094	407.8583679199219
354	407.8651123046875	20.7065513664					1	DETECTED	407.8651 m/z @20.71 [151020OFc1_NvH-0949-CRLM-27.raw]	407.8651123046875	20.7065513664	0.0735334421333333	99.976456916	99.90292347386666	78284.71875	1.0646444591144668E8	0	7624	18.66211136030852	2.5491575836037996	5.6345372041211865	407.8585205078125	407.8662414550781
355	407.8762512207031	19.9167808456					1	DETECTED	407.8763 m/z @19.92 [151020OFc1_NvH-0949-CRLM-27.raw]	407.8762512207031	19.9167808456	0.0620898341333333	99.9980172093333	99.93592737519997	234628.90625	1.0757531746295969E8	3	7624	0.08767111854062293	0.7254301423815378	0.47763660397557106	407.86627197265625	407.8798828125
356	407.889892578125	30.184029176					1	DETECTED	407.8899 m/z @30.18 [151020OFc1_NvH-0949-CRLM-27.raw]	407.889892578125	30.184029176	0.00535021866666667	99.7836426893333	99.77829247066664	1117172.625	1.2858935377794717E8	3	7624	8.461704692741773	0.507346324937109	0.006150809200484527	407.8799743652344	407.8998107910156
357	407.90289306640625	36.9965192616					1	DETECTED	407.9029 m/z @37.00 [151020OFc1_NvH-0949-CRLM-27.raw]	407.90289306640625	36.9965192616	0.0280770405333333	99.9871569552	99.95907991466667	248044.296875	1.1977831410152328E8	0	7624	24.28238305336866	1.4749724537554458	0.004608967064513653	407.8999328613281	407.91259765625
358	407.9153747558594	33.4081206482667					1	DETECTED	407.9154 m/z @33.41 [151020OFc1_NvH-0949-CRLM-27.raw]	407.9153747558594	33.4081206482667	0.0280770405333333	99.9227614370667	99.89468439653336	168014.09375	1.0507335442457801E8	0	7624	0.13347475220798088	1.6004488241816814	11.21503225150262	407.91314697265625	407.92535400390625
359	407.9377746582031	11.4687388722667					1	DETECTED	407.9378 m/z @11.47 [151020OFc1_NvH-0949-CRLM-27.raw]	407.9377746582031	11.4687388722667	0.00535021866666667	99.9980172093333	99.99266699066663	3102093.5	1.3803656885837993E8	0	7624	0.15506682502130076	1.1581596812729917	18.982144770214042	407.92987060546875	407.94769287109375
360	407.9506530761719	24.3214605776					1	DETECTED	407.9507 m/z @24.32 [151020OFc1_NvH-0949-CRLM-27.raw]	407.9506530761719	24.3214605776	0.0280770405333333	99.9657483957333	99.93767135519997	75466.2109375	1.0145963986467114E8	0	7624	153.24399675681565	2.968630392430491	6.895023036026359	407.94818115234375	407.9516296386719
361	407.9616394042969	30.1170782650667					1	DETECTED	407.9616 m/z @30.12 [151020OFc1_NvH-0949-CRLM-27.raw]	407.9616394042969	30.1170782650667	0.00535021866666667	99.7193037450667	99.71395352640003	105782.21875	1.0194679405994123E8	0	7624	0.11616072220559204	1.6478168499884023	4.38624665480649	407.95166015625	407.9677429199219
362	407.9778137207031	13.3216580221333					1	DETECTED	407.9778 m/z @13.32 [151020OFc1_NvH-0949-CRLM-27.raw]	407.9778137207031	13.3216580221333	0.00535021866666667	99.9335095197333	99.92815930106664	295610.8125	1.0615667079881808E8	4	7624	0.024034563917389562	1.0734626455948624	2.5166885881568115	407.9678955078125	407.9877624511719
363	407.9985656738281	11.2323712184					1	DETECTED	407.9986 m/z @11.23 [151020OFc1_NvH-0949-CRLM-27.raw]	407.9985656738281	11.2323712184	0.407573573066667	99.7301017909333	99.32252821786663	56123.60546875	9.523201364496644E7	0	7624	5.267719411118305	7.737195067970255	0.016838675661303745	407.9886474609375	408.0006103515625
364	408.151123046875	89.9692936677333					1	DETECTED	408.1511 m/z @89.97 [151020OFc1_NvH-0949-CRLM-27.raw]	408.151123046875	89.9692936677333	7.92947729146667	95.287137456	87.35766016453333	66838.296875	1.0357084638176718E8	0	7624	1.8468141701141008	0.5324101395100459	0.0648202790200918	408.1424560546875	408.1601867675781
365	408.1880798339844	11.4834555264					1	DETECTED	408.1881 m/z @11.48 [151020OFc1_NvH-0949-CRLM-27.raw]	408.1880798339844	11.4834555264	2.25287114	97.9407929938667	95.6879218538667	1663786.375	1.2352508356191881E8	2	7624	0.1269972733578726	261.80434288271937	17.516772983759118	408.1781921386719	408.19805908203125
366	408.2081604003906	13.3041496589333					1	DETECTED	408.2082 m/z @13.30 [151020OFc1_NvH-0949-CRLM-27.raw]	408.2081604003906	13.3041496589333	2.42077207573333	99.3867080157333	96.96593593999998	224887.71875	1.2509001086963323E8	3	7624	7.534931312788986	0.9899216684972683	22.23156679738965	408.19818115234375	408.2093811035156
367	408.2193908691406	19.230857492					1	DETECTED	408.2194 m/z @19.23 [151020OFc1_NvH-0949-CRLM-27.raw]	408.2193908691406	19.230857492	1.06792212986667	99.9442987474667	98.87637661760003	2121733.25	1.979422712374451E8	2	7624	72.64625737358821	1.5279670896216444	97.27636422438624	408.2094421386719	408.2292785644531
368	408.2347717285156	29.4747103976					1	DETECTED	408.2348 m/z @29.47 [151020OFc1_NvH-0949-CRLM-27.raw]	408.2347717285156	29.4747103976	2.742109428	96.2799094416	93.53780001359999	1405060.375	1.874823744931843E8	2	7624	17.61535493042602	0.7932074291634358	1.4442417567549368	408.2294006347656	408.2447509765625
369	408.2471008300781	30.3535067786667					1	DETECTED	408.2471 m/z @30.35 [151020OFc1_NvH-0949-CRLM-27.raw]	408.2471008300781	30.3535067786667	1.12398621093333	92.0777301829333	90.95374397199997	140596.703125	1.0640362400126682E8	0	7624	5.048651279769896	1.5558541879130978	0.23254209902755713	408.2448425292969	408.2502746582031
370	408.2603759765625	46.410986584					1	DETECTED	408.2604 m/z @46.41 [151020OFc1_NvH-0949-CRLM-27.raw]	408.2603759765625	46.410986584	1.79543328453333	95.0561447082667	93.26071142373337	4417888.0	1.8625692986974403E8	2	7624	0.23424858559149442	0.5206156167553025	1.6409120867973	408.25042724609375	408.27032470703125
371	408.27764892578125	91.4774311648					1	DETECTED	408.2776 m/z @91.48 [151020OFc1_NvH-0949-CRLM-27.raw]	408.27764892578125	91.4774311648	3.0913730024	96.2263850589333	93.1350120565333	524805.3125	1.7727995563527814E8	0	7624	0.7013159526232045	0.9411696523927687	0.7307374910722975	408.2704772949219	408.286376953125
372	408.4088439941406	8.66294785093333					1	DETECTED	408.4088 m/z @8.66 [151020OFc1_NvH-0949-CRLM-27.raw]	408.4088439941406	8.66294785093333	3.80166473146667	99.6980311941333	95.89636646266663	86804.46875	1.0143880824130166E8	0	7624	0.10094197727801735	12.193174593608678	0.01239008104972678	408.39947509765625	408.4187927246094
373	408.4384460449219	11.5096906749333					1	DETECTED	408.4384 m/z @11.51 [151020OFc1_NvH-0949-CRLM-27.raw]	408.4384460449219	11.5096906749333	2.23133216346667	99.3331794450667	97.10184728160003	551786.6875	1.1446823637984438E8	0	7624	0.03740289997974422	1.2713167520342183	14.48949767366169	408.4289855957031	408.4482421875
374	408.4786682128906	13.2860751608					1	DETECTED	408.4787 m/z @13.29 [151020OFc1_NvH-0949-CRLM-27.raw]	408.4786682128906	13.2860751608	3.40950847706667	98.7287501874667	95.31924171040004	123552.875	9.997388359074236E7	0	7624	1.4299352783316692	4.983535942934358	8.212980927629374	408.46875	408.4792175292969
375	408.4892883300781	27.1699577208					1	DETECTED	408.4893 m/z @27.17 [151020OFc1_NvH-0949-CRLM-27.raw]	408.4892883300781	27.1699577208	2.66784032906667	98.4131183277333	95.74527799866664	169766.734375	9.585315922756693E7	0	7624	14.02480577066679	1.9839973107893807	1.5050398943065217	408.47930908203125	408.498779296875
376	408.532470703125	18.4464331746667					1	DETECTED	408.5325 m/z @18.45 [151020OFc1_NvH-0949-CRLM-27.raw]	408.532470703125	18.4464331746667	3.949900768	98.7397483093333	94.78984754133329	48559.64453125	9.981412502557445E7	0	7624	92.30544409414034	3.468127364758372	7.931959934534827	408.52276611328125	408.532470703125
377	408.54248046875	6.72861523466667					1	DETECTED	408.5425 m/z @6.73 [151020OFc1_NvH-0949-CRLM-27.raw]	408.54248046875	6.72861523466667	3.6073042736	94.3360280242667	90.7287237506667	399483.125	1.0274904213478614E8	0	7624	0.21708824997133647	14.307474179032695	2.271858793546259	408.5326232910156	408.5433349609375
378	408.5533752441406	19.2217602208					1	DETECTED	408.5534 m/z @19.22 [151020OFc1_NvH-0949-CRLM-27.raw]	408.5533752441406	19.2217602208	2.93395527493333	98.1879877762667	95.25403250133337	1378747.75	1.3828643904157713E8	3	7624	11.003608779878206	0.5374376487376812	0.19844728782549143	408.54339599609375	408.5633544921875
379	408.56488037109375	17.8562023986667					1	DETECTED	408.5649 m/z @17.86 [151020OFc1_NvH-0949-CRLM-27.raw]	408.56488037109375	17.8562023986667	3.70209884293333	94.6679988162667	90.96589997333338	76731.390625	9.183712032231584E7	0	7624	0.07071981612957856	3.2134108534371304	0.007488248126692315	408.5633850097656	408.5687255859375
380	408.5787353515625	31.1746812072					1	DETECTED	408.5787 m/z @31.17 [151020OFc1_NvH-0949-CRLM-27.raw]	408.5787353515625	31.1746812072	2.581409484	98.50040524	95.918995756	174149.71875	1.2870620959977315E8	0	7624	15.414986425385331	2.10492904153493	0.02224001499545842	408.56878662109375	408.58856201171875
381	408.609619140625	8.64201686133333					1	DETECTED	408.6096 m/z @8.64 [151020OFc1_NvH-0949-CRLM-27.raw]	408.609619140625	8.64201686133333	2.49585831093333	98.0486250946667	95.55276678373338	97762.9375	1.049055840215942E8	0	7624	0.13680052399267062	2.6223967444456977	5.031527551836985	408.5998840332031	408.6194763183594
382	408.6893615722656	11.4961494298667					1	DETECTED	408.6894 m/z @11.50 [151020OFc1_NvH-0949-CRLM-27.raw]	408.6893615722656	11.4961494298667	4.84109505413333	98.88201738	94.04092232586666	169859.984375	9.160256410928066E7	0	7624	0.16246726949807133	1.4552625593057817	41.82085246918509	408.679443359375	408.6915588378906
383	408.701904296875	33.6845941453333					1	DETECTED	408.7019 m/z @33.68 [151020OFc1_NvH-0949-CRLM-27.raw]	408.701904296875	33.6845941453333	2.32385853573333	99.579715944	97.25585740826666	517899.34375	1.1178251619906132E8	2	7624	0.08717902244674036	0.561033258401852	1.8293509764843454	408.6919860839844	408.7118225097656
384	408.7207336425781	31.1026754298667					1	DETECTED	408.7207 m/z @31.10 [151020OFc1_NvH-0949-CRLM-27.raw]	408.7207336425781	31.1026754298667	2.33452488853333	85.0656535445333	82.73112865599998	304095.8125	1.0468410288450378E8	2	7624	0.031168037437588225	0.56115297131465	0.3169354924865831	408.7119140625	408.7222595214844
385	408.7322692871094	13.4086550373333					1	DETECTED	408.7323 m/z @13.41 [151020OFc1_NvH-0949-CRLM-27.raw]	408.7322692871094	13.4086550373333	2.78474910133333	97.25723578	94.47248667866667	658578.0625	1.172920308180076E8	2	7624	0.2246527128891831	0.6828629229644468	15.70481393547044	408.72235107421875	408.73577880859375
386	408.7458190917969	29.2704045906667					1	DETECTED	408.7458 m/z @29.27 [151020OFc1_NvH-0949-CRLM-27.raw]	408.7458190917969	29.2704045906667	0.899459772	99.5475540061333	98.6480942341333	3859129.25	2.149123534978279E8	2	7624	13.030998890109444	1.0740643366948586	1.4574496834742194	408.73583984375	408.75579833984375
387	408.76202392578125	46.410986584					1	DETECTED	408.7620 m/z @46.41 [151020OFc1_NvH-0949-CRLM-27.raw]	408.76202392578125	46.410986584	3.525097084	99.7944363258667	96.2693392418667	1824313.625	1.5388649333872494E8	2	7624	23.028767645264434	0.5148756352073354	0.010349905905343437	408.755859375	408.7717590332031
388	408.80889892578125	22.049867104					1	DETECTED	408.8089 m/z @22.05 [151020OFc1_NvH-0949-CRLM-27.raw]	408.80889892578125	22.049867104	0.8658952	98.0271316253333	97.1612364253333	92206.4140625	1.1837239561340311E8	0	7624	15.183385441886145	2.6204794409267573	5.703393314973241	408.7991027832031	408.81884765625
389	408.8628845214844	16.9498211498667					1	DETECTED	408.8629 m/z @16.95 [151020OFc1_NvH-0949-CRLM-27.raw]	408.8628845214844	16.9498211498667	0.00535021866666667	99.9871569552	99.98180673653334	175397.40625	1.0551662716641952E8	3	7624	0.07827371639869085	0.515489627913469	0.44006801804594714	408.8529968261719	408.872802734375
390	408.8742370605469	44.8110272786667					1	DETECTED	408.8742 m/z @44.81 [151020OFc1_NvH-0949-CRLM-27.raw]	408.8742370605469	44.8110272786667	0.0280770405333333	95.3510638357333	95.32298679519997	60818.203125	9.910732261633481E7	0	7624	89.33042407771131	1.152138391481026	1.301903341601873	408.8728942871094	408.8750305175781
391	408.8850402832031	30.184029176					1	DETECTED	408.8850 m/z @30.18 [151020OFc1_NvH-0949-CRLM-27.raw]	408.8850402832031	30.184029176	0.00535021866666667	99.9442987474667	99.93894852880004	1234071.75	1.4270600661743462E8	3	7624	6.052278896546586	0.5056232719019526	0.057955118094719794	408.87506103515625	408.89483642578125
392	408.90362548828125	35.8899255469333					1	DETECTED	408.9036 m/z @35.89 [151020OFc1_NvH-0949-CRLM-27.raw]	408.90362548828125	35.8899255469333	0.00535021866666667	99.9657483957333	99.96039817706664	104720.9140625	1.008644890847291E8	0	7624	0.20068124061308623	1.5076455345314013	1.8269988028941984	408.8950500488281	408.9085998535156
393	408.9186096191406	25.7643106336					1	DETECTED	408.9186 m/z @25.76 [151020OFc1_NvH-0949-CRLM-27.raw]	408.9186096191406	25.7643106336	0.00535021866666667	99.9549965837333	99.94964636506664	205030.0	1.2506265151521839E8	3	7624	6.366523399703748	2.522322693648741	0.4280693235098887	408.90863037109375	408.9277648925781
394	408.93603515625	13.7656404464					1	DETECTED	408.9360 m/z @13.77 [151020OFc1_NvH-0949-CRLM-27.raw]	408.93603515625	13.7656404464	0.00535021866666667	99.9980172093333	99.99266699066663	57807.48828125	1.0416255006397586E8	0	7624	88.05443240748556	3.6547812301906473	7.605165718763047	408.9291687011719	408.944580078125
395	408.9547119140625	18.8720302730667					1	DETECTED	408.9547 m/z @18.87 [151020OFc1_NvH-0949-CRLM-27.raw]	408.9547119140625	18.8720302730667	0.0962243066666667	99.9980172093333	99.90179290266663	1167301.625	1.4283274791225135E8	4	7624	0.5401868942822148	0.5705554728912211	0.44184792850796517	408.9447326660156	408.9646911621094
396	408.96966552734375	19.8032451309333					1	DETECTED	408.9697 m/z @19.80 [151020OFc1_NvH-0949-CRLM-27.raw]	408.96966552734375	19.8032451309333	1.2682577008	99.9980172093333	98.72975950853329	110740.5390625	9.864980000296538E7	0	7624	5.108697221478302	3.3111388518810756	0.20382774141036092	408.9647216796875	408.9795837402344
397	408.9833984375	28.5106838738667					1	DETECTED	408.9834 m/z @28.51 [151020OFc1_NvH-0949-CRLM-27.raw]	408.9833984375	28.5106838738667	0.0507791973333333	99.4189029629333	99.36812376559998	54389.34375	8.924015188249466E7	0	7624	85.85943959531373	1.759725553025037	3.053927468684852	408.979736328125	408.986083984375
398	409.009033203125	18.1347803976					1	DETECTED	409.0090 m/z @18.13 [151020OFc1_NvH-0949-CRLM-27.raw]	409.009033203125	18.1347803976	0.5694840208	99.8906432074667	99.32115918666669	175651.953125	9.530158203619653E7	0	7624	0.2600187023399201	0.5029240031135956	0.007517605728621191	408.9991149902344	409.0188903808594
399	409.037353515625	90.3927328584					1	DETECTED	409.0374 m/z @90.39 [151020OFc1_NvH-0949-CRLM-27.raw]	409.037353515625	90.3927328584	0.0620898341333333	99.7944363258667	99.73234649173337	322348.0	1.2126775871378705E8	0	7624	0.19822858185305847	0.5045962380944918	0.00906602882147484	409.0273742675781	409.0467529296875
400	409.11041259765625	12.5524332488					1	DETECTED	409.1104 m/z @12.55 [151020OFc1_NvH-0949-CRLM-27.raw]	409.11041259765625	12.5524332488	0.00535021866666667	99.9980172093333	99.99266699066663	59786.7578125	1.1319018845273662E8	0	7624	90.59166251118288	7.012212131411791	9.909633967125508	409.10284423828125	409.1199035644531
401	409.1771240234375	23.160684192					1	DETECTED	409.1771 m/z @23.16 [151020OFc1_NvH-0949-CRLM-27.raw]	409.1771240234375	23.160684192	6.6469727768	91.0997602488	84.452787472	41151.71484375	9.577805642569146E7	0	7624	80.64951861528564	2.557050482130433	5.072563863307221	409.1673889160156	409.1777648925781
402	409.1984558105469	13.0674210885333					1	DETECTED	409.1985 m/z @13.07 [151020OFc1_NvH-0949-CRLM-27.raw]	409.1984558105469	13.0674210885333	1.65496351333333	99.3975096848	97.74254617146667	1369244.125	1.6304990744691092E8	3	7624	5.8306003006410965	5.231670212402775	161.13697819079022	409.1885070800781	409.2084045410156
403	409.21063232421875	6.75867100373333					1	DETECTED	409.2106 m/z @6.76 [151020OFc1_NvH-0949-CRLM-27.raw]	409.21063232421875	6.75867100373333	2.46364881813333	98.1451428426667	95.68149402453336	140485.078125	1.1495146128985468E8	4	7624	5.7357876112753985	1.2680776622750902	19.20299744625806	409.2084655761719	409.2142028808594
404	409.2242126464844	15.2365135696					1	DETECTED	409.2242 m/z @15.24 [151020OFc1_NvH-0949-CRLM-27.raw]	409.2242126464844	15.2365135696	2.81657750586667	99.6119760106667	96.79539850480002	1663312.0	1.571879028458135E8	3	7624	0.2062154509585561	93.44447292516939	72.90619455634011	409.2142639160156	409.2271423339844
405	409.2371520996094	26.5332062626667					1	DETECTED	409.2372 m/z @26.53 [151020OFc1_NvH-0949-CRLM-27.raw]	409.2371520996094	26.5332062626667	3.02954608586667	97.4180944464	94.38854836053333	2696670.0	2.2631304535900334E8	3	7624	4.426173372940177	1.193695307828058	2.5175959208944234	409.2271728515625	409.2470703125
406	409.2474670410156	29.2704045906667					1	DETECTED	409.2475 m/z @29.27 [151020OFc1_NvH-0949-CRLM-27.raw]	409.2474670410156	29.2704045906667	2.47438389493333	97.2465548498667	94.77217095493337	1648312.625	1.398313302058192E8	0	7624	20.534415961264386	0.7568646338570003	1.0426703302046796	409.2471618652344	409.2574157714844
407	409.264892578125	23.5552231701333					1	DETECTED	409.2649 m/z @23.56 [151020OFc1_NvH-0949-CRLM-27.raw]	409.264892578125	23.5552231701333	0.130355629066667	97.4504217858667	97.32006615680002	647632.0	1.0793156244754893E8	0	7624	22.961652251971582	2.6311417941487307	3.80130671805725	409.2574768066406	409.27423095703125
408	409.27606201171875	91.5360326941333					1	DETECTED	409.2761 m/z @91.54 [151020OFc1_NvH-0949-CRLM-27.raw]	409.27606201171875	91.5360326941333	1.27901787626667	99.5368372810667	98.25781940480003	247634.859375	9.966691315537058E7	0	7624	0.1101952213979871	1.3199944755815687	1.164836793979962	409.2753601074219	409.285400390625
409	409.2946472167969	91.4094086978667					1	DETECTED	409.2946 m/z @91.41 [151020OFc1_NvH-0949-CRLM-27.raw]	409.2946472167969	91.4094086978667	2.48512110293333	92.2252722730667	89.74015117013336	66963.0	1.1418824255600962E8	0	7624	0.7884611684455933	0.5045874057429417	0.45594949696846004	409.2932434082031	409.3043212890625
410	409.3313293457031	91.4588308504					1	DETECTED	409.3313 m/z @91.46 [151020OFc1_NvH-0949-CRLM-27.raw]	409.3313293457031	91.4588308504	11.9197658234667	92.4123975717333	80.49263174826659	92084.578125	1.1048347021307826E8	0	7624	1.1723780665852388	0.5059943294594322	1.2609487626931968	409.32232666015625	409.34088134765625
411	409.3675537109375	91.2270130509333					1	DETECTED	409.3676 m/z @91.23 [151020OFc1_NvH-0949-CRLM-27.raw]	409.3675537109375	91.2270130509333	4.06193507306667	99.4189029629333	95.35696788986664	178591.078125	1.2182692370202908E8	0	7624	0.5668391999335824	0.5018913206794201	3.705217513805195	409.3577575683594	409.37738037109375
412	409.4042053222656	91.2270130509333					1	DETECTED	409.4042 m/z @91.23 [151020OFc1_NvH-0949-CRLM-27.raw]	409.4042053222656	91.2270130509333	0.2327089896	98.0594209754667	97.8267119858667	208722.859375	1.1094719595061865E8	0	7624	0.983173123046754	0.5026641139686905	1.8374657692480152	409.3944396972656	409.4140319824219
413	409.4266052246094	23.1202052442667					1	DETECTED	409.4266 m/z @23.12 [151020OFc1_NvH-0949-CRLM-27.raw]	409.4266052246094	23.1202052442667	4.76075638746667	98.2308478338667	93.47009144640003	149065.4375	1.0200699212788458E8	0	7624	2.9778311860654476	8.415467852496535	0.02928106069550339	409.4166564941406	409.4364929199219
414	409.4560241699219	18.8603995298667					1	DETECTED	409.4560 m/z @18.86 [151020OFc1_NvH-0949-CRLM-27.raw]	409.4560241699219	18.8603995298667	2.46364881813333	98.0271316253333	95.56348280719996	438288.6875	1.1323408355111058E8	0	7624	1.0551870297355954	0.543250267681843	0.797716463024809	409.4463806152344	409.4659423828125
415	409.4705505371094	8.81587931226667					1	DETECTED	409.4706 m/z @8.82 [151020OFc1_NvH-0949-CRLM-27.raw]	409.4705505371094	8.81587931226667	3.25452269626667	97.8869726685333	94.63244997226663	252229.28125	1.0954261158568324E8	0	7624	0.12108304776885959	15.466801680169022	0.3850452594263092	409.4664001464844	409.48052978515625
416	409.5108337402344	18.0748478984					1	DETECTED	409.5108 m/z @18.07 [151020OFc1_NvH-0949-CRLM-27.raw]	409.5108337402344	18.0748478984	2.84858530106667	99.6764564722667	96.82787117120003	108833.4296875	9.955063568142498E7	0	7624	0.06597155415293798	5.247503327170079	0.009191721631735877	409.5008544921875	409.5207824707031
417	409.5327453613281	13.0917811237333					1	DETECTED	409.5327 m/z @13.09 [151020OFc1_NvH-0949-CRLM-27.raw]	409.5327453613281	13.0917811237333	3.22360239066667	99.6764564722667	96.45285408160002	815839.875	1.2515155250288928E8	3	7624	14.481723660697831	12.283017581976488	3.8379398969638165	409.5229797363281	409.5425720214844
418	409.548583984375	16.3206720573333					1	DETECTED	409.5486 m/z @16.32 [151020OFc1_NvH-0949-CRLM-27.raw]	409.548583984375	16.3206720573333	1.99457455813333	97.1393808701333	95.14480631199996	89439.53125	9.48605080930821E7	0	7624	18.840332277137968	4.663235382371041	8.434379900262469	409.5427551269531	409.54949951171875
419	409.55950927734375	51.4839816309333					1	DETECTED	409.5595 m/z @51.48 [151020OFc1_NvH-0949-CRLM-27.raw]	409.55950927734375	51.4839816309333	0.209871435466667	99.4724962450667	99.26262480960003	373798.375	1.1472602767541797E8	3	7624	0.04367166659748278	0.5783460816600179	0.009904813394558386	409.5495910644531	409.5628967285156
420	409.5729064941406	30.6888574013333					1	DETECTED	409.5729 m/z @30.69 [151020OFc1_NvH-0949-CRLM-27.raw]	409.5729064941406	30.6888574013333	2.08069615173333	94.9755641077333	92.89486795599997	717037.125	1.3123592437685366E8	3	7624	0.2639927335275587	0.6452639040383548	13.821416496954175	409.56292724609375	409.582763671875
421	409.5921325683594	48.5575689845333					1	DETECTED	409.5921 m/z @48.56 [151020OFc1_NvH-0949-CRLM-27.raw]	409.5921325683594	48.5575689845333	1.54563352746667	99.483162936	97.93752940853332	544130.6875	1.3120040524622235E8	3	7624	0.17490671648999268	0.5234160007179051	0.022792032818826833	409.5829162597656	409.60211181640625
422	409.6041259765625	37.5352006733333					1	DETECTED	409.6041 m/z @37.54 [151020OFc1_NvH-0949-CRLM-27.raw]	409.6041259765625	37.5352006733333	2.1986010792	99.0971066648	96.89850558559999	127968.9375	9.44011852670145E7	0	7624	61.64558941330898	1.371078523380153	3.939681237789128	409.6021423339844	409.6140441894531
423	409.67657470703125	23.1064804197333					1	DETECTED	409.6766 m/z @23.11 [151020OFc1_NvH-0949-CRLM-27.raw]	409.67657470703125	23.1064804197333	4.22181004053333	87.7553187738667	83.53350873333338	149133.59375	9.71485423147016E7	0	7624	0.12869850044316777	2.211675053257461	1.5143256877054425	409.6668395996094	409.6865539550781
424	409.7056884765625	19.0971112178667					1	DETECTED	409.7057 m/z @19.10 [151020OFc1_NvH-0949-CRLM-27.raw]	409.7056884765625	19.0971112178667	2.10232494933333	97.5530890938667	95.45076414453337	1875859.125	1.4750570384505585E8	2	7624	0.3343556522372779	0.6835938015106219	0.341108194845535	409.69573974609375	409.7142333984375
425	409.7242431640625	26.3357251528					1	DETECTED	409.7242 m/z @26.34 [151020OFc1_NvH-0949-CRLM-27.raw]	409.7242431640625	26.3357251528	2.49585831093333	99.4618774917333	96.96601918079998	4.4038588E7	1.0369678215979209E9	2	7624	0.32358985174122523	1.6689674095937805	1.4347511689504164	409.71435546875	409.7342224121094
426	409.737548828125	26.6002408973333					1	DETECTED	409.7375 m/z @26.60 [151020OFc1_NvH-0949-CRLM-27.raw]	409.737548828125	26.6002408973333	3.7119010552	99.9121449752	96.20024391999999	802317.0	1.461297952702431E8	2	7624	9.449866187672072	1.6371117836112767	0.5888372501466235	409.7342529296875	409.7475280761719
427	409.74945068359375	29.2704045906667					1	DETECTED	409.7495 m/z @29.27 [151020OFc1_NvH-0949-CRLM-27.raw]	409.74945068359375	29.2704045906667	3.38976940773333	86.0734528848	82.68368347706668	236744.375	1.0399516866821109E8	2	7624	0.11558343362555945	0.5107665831321159	0.029105788567238167	409.74755859375	409.75933837890625
428	409.7662353515625	23.5306987184					1	DETECTED	409.7662 m/z @23.53 [151020OFc1_NvH-0949-CRLM-27.raw]	409.7662353515625	23.5306987184	4.59758526453333	98.87114284	94.27355757546667	192172.53125	8.884273594419311E7	0	7624	0.09504795261377907	0.5110685292880579	1.9535346031799592	409.7595520019531	409.77447509765625
429	409.8378601074219	28.5782957282667					1	DETECTED	409.8379 m/z @28.58 [151020OFc1_NvH-0949-CRLM-27.raw]	409.8378601074219	28.5782957282667	0.741994021066667	99.9980172093333	99.25602318826662	96654.5625	9.342024586771083E7	0	7624	91.5023502346709	1.7870577609298066	3.8924068206261553	409.8280029296875	409.84674072265625
430	409.86676025390625	13.0674210885333					1	DETECTED	409.8668 m/z @13.07 [151020OFc1_NvH-0949-CRLM-27.raw]	409.86676025390625	13.0674210885333	0.313114122133333	99.976456916	99.66334279386668	404375.875	1.0140342788945793E8	3	7624	3.3117509257156996	9.23019166235254	11.52171123712244	409.8567810058594	409.8667907714844
431	409.8768005371094	20.9955022352					1	DETECTED	409.8768 m/z @21.00 [151020OFc1_NvH-0949-CRLM-27.raw]	409.8768005371094	20.9955022352	0.0393353258666667	99.9980172093333	99.95868188346662	693823.25	1.3019245589872302E8	3	7624	0.2412060984953115	1.4379660288309428	1.872106629830587	409.8668212890625	409.87744140625
432	409.8874816894531	19.3834829176					1	DETECTED	409.8875 m/z @19.38 [151020OFc1_NvH-0949-CRLM-27.raw]	409.8874816894531	19.3834829176	0.0280770405333333	99.9871569552	99.95907991466667	1437448.75	1.345034389153786E8	3	7624	0.17210077897955145	0.5208760764471597	0.0668751288910151	409.87750244140625	409.8974304199219
433	409.90716552734375	30.7038173696					1	DETECTED	409.9072 m/z @30.70 [151020OFc1_NvH-0949-CRLM-27.raw]	409.90716552734375	30.7038173696	0.0393353258666667	99.9871569552	99.94782162933333	313861.90625	1.1248147814859147E8	0	7624	3.2199822745097606	0.5678294035976716	16.2827455173133	409.8974914550781	409.9159851074219
434	409.9267578125	48.5575689845333					1	DETECTED	409.9268 m/z @48.56 [151020OFc1_NvH-0949-CRLM-27.raw]	409.9267578125	48.5575689845333	0.00535021866666667	99.9980172093333	99.99266699066663	409985.75	1.0926902180832526E8	0	7624	13.017692710748278	0.5055119031190471	0.014962493645738312	409.9168701171875	409.93634033203125
435	409.93927001953125	44.9259681512					1	DETECTED	409.9393 m/z @44.93 [151020OFc1_NvH-0949-CRLM-27.raw]	409.93927001953125	44.9259681512	0.00535021866666667	99.976456916	99.97110669733334	374253.65625	1.031308273856206E8	3	7624	2.718314986923417	0.5397048738858321	0.07825610246089358	409.936767578125	409.9492492675781
436	409.9518737792969	42.7332755482667					1	DETECTED	409.9519 m/z @42.73 [151020OFc1_NvH-0949-CRLM-27.raw]	409.9518737792969	42.7332755482667	0.00535021866666667	99.9980172093333	99.99266699066663	55353.52734375	1.02561362741611E8	0	7624	84.40734600312734	1.2073152012059942	1.6371733740786474	409.94927978515625	409.9549865722656
437	409.9654235839844	11.264233548					1	DETECTED	409.9654 m/z @11.26 [151020OFc1_NvH-0949-CRLM-27.raw]	409.9654235839844	11.264233548	0.00535021866666667	99.9871569552	99.98180673653334	1097358.375	1.213473329507676E8	0	7624	0.23207639551675285	0.5763261657335635	1.1564711478488467	409.95587158203125	409.97540283203125
438	409.9831237792969	89.7686919192					1	DETECTED	409.9831 m/z @89.77 [151020OFc1_NvH-0949-CRLM-27.raw]	409.9831237792969	89.7686919192	2.9449367424	99.6226819562667	96.6777452138667	213198.96875	1.3381372479563919E8	0	7624	84.68192085251873	0.5622140683878719	0.13186886652532676	409.9756164550781	409.99261474609375
439	409.99560546875	1.15731702746667					1	DETECTED	409.9956 m/z @1.16 [151020OFc1_NvH-0949-CRLM-27.raw]	409.99560546875	1.15731702746667	0.00535021866666667	99.9657483957333	99.96039817706664	135170.34375	1.1415167399143726E8	0	7624	0.27982756747485893	3.426399013199541	3.2243392849166965	409.9931640625	410.0029296875
440	410.0655517578125	47.2281235018667					1	DETECTED	410.0656 m/z @47.23 [151020OFc1_NvH-0949-CRLM-27.raw]	410.0655517578125	47.2281235018667	0.00535021866666667	99.9871569552	99.98180673653334	57222.56640625	1.0468826011191E8	0	7624	80.17643561152883	1.0576316720356906	1.1043966146041515	410.0561828613281	410.0754699707031
441	410.0958251953125	55.2770475402667					1	DETECTED	410.0958 m/z @55.28 [151020OFc1_NvH-0949-CRLM-27.raw]	410.0958251953125	55.2770475402667	0.476628781333333	99.9871569552	99.51052817386667	45877.98046875	1.3186137913991208E8	0	7624	99.4365740994024	0.9058935852911146	0.8120910580601951	410.0879821777344	410.1042785644531
442	410.1128845214844	55.4352265464					1	DETECTED	410.1129 m/z @55.44 [151020OFc1_NvH-0949-CRLM-27.raw]	410.1128845214844	55.4352265464	0.0168834368	99.9980172093333	99.9811337725333	28874.6640625	9.56584441388476E7	0	7624	97.49519206261635	0.910483192757291	0.8101553914195531	410.1082458496094	410.1167907714844
443	410.146484375	92.3655206029333					1	DETECTED	410.1465 m/z @92.37 [151020OFc1_NvH-0949-CRLM-27.raw]	410.146484375	92.3655206029333	1.920302224	99.0971066648	97.1768044408	250557.953125	9.990524433329384E7	0	7624	0.18195039030888438	0.547225737621393	66.4650065475698	410.1369323730469	410.15582275390625
444	410.1972351074219	20.7715817482667					1	DETECTED	410.1972 m/z @20.77 [151020OFc1_NvH-0949-CRLM-27.raw]	410.1972351074219	20.7715817482667	0.107520533333333	98.1773652650667	98.06984473173337	2210427.5	1.3807421466843355E8	3	7624	0.16127139362317422	0.7955365968091291	0.03602878663029527	410.1872863769531	410.20721435546875
445	410.2074890136719	19.0161016533333					1	DETECTED	410.2075 m/z @19.02 [151020OFc1_NvH-0949-CRLM-27.raw]	410.2074890136719	19.0161016533333	3.00864491786667	99.7515180968	96.74287317893332	737396.3125	1.7043500907130635E8	2	7624	0.29288847913620586	4.837218005540024	0.12373442760162107	410.2072448730469	410.2149353027344
446	410.2249450683594	26.3840291149333					1	DETECTED	410.2249 m/z @26.38 [151020OFc1_NvH-0949-CRLM-27.raw]	410.2249450683594	26.3840291149333	1.56756892853333	99.3867080157333	97.81913908719997	2.0992668E7	6.220092323020463E8	2	7624	0.3186427432926102	0.5135205103100285	14.06733575179568	410.2149658203125	410.2348937988281
447	410.23858642578125	43.3185796717333					1	DETECTED	410.2386 m/z @43.32 [151020OFc1_NvH-0949-CRLM-27.raw]	410.23858642578125	43.3185796717333	0.8658952	99.1616061069333	98.29571090693331	644962.3125	1.461147917491963E8	3	7624	11.424846644924319	2.8071718844579223	0.007351285509395942	410.2349548339844	410.24853515625
448	410.2581481933594	41.141937456					1	DETECTED	410.2581 m/z @41.14 [151020OFc1_NvH-0949-CRLM-27.raw]	410.2581481933594	41.141937456	2.4529504776	99.772944868	97.3199943904	404860.0	1.322762972288225E8	2	7624	12.694893510576073	1.4654934948089642	8.876326453668025	410.2486877441406	410.2679443359375
449	410.2743225097656	45.0189668173333					1	DETECTED	410.2743 m/z @45.02 [151020OFc1_NvH-0949-CRLM-27.raw]	410.2743225097656	45.0189668173333	4.1686753992	94.7941036264	90.6254282272	254865.390625	1.1766911242393234E8	0	7624	0.22365524561221406	1.0721856129505096	246.832611410335	410.2682800292969	410.2834167480469
450	410.2937316894531	92.642727996					1	DETECTED	410.2937 m/z @92.64 [151020OFc1_NvH-0949-CRLM-27.raw]	410.2937316894531	92.642727996	43.8332443016	99.2258053674667	55.39256106586671	43850.59375	5.318225360909132E7	0	7624	7.785137519718617	0.5674364577659115	0.13487291553182293	410.2850646972656	410.30096435546875
451	410.4477844238281	20.7475220469333					1	DETECTED	410.4478 m/z @20.75 [151020OFc1_NvH-0949-CRLM-27.raw]	410.4477844238281	20.7475220469333	2.5492952976	99.8586287762667	97.3093334786667	1807791.625	1.3213495683722317E8	0	7624	0.15988153590588539	0.5160531688035053	0.7450010874537594	410.43780517578125	410.4577331542969
452	410.4668273925781	11.2542394869333					1	DETECTED	410.4668 m/z @11.25 [151020OFc1_NvH-0949-CRLM-27.raw]	410.4668273925781	11.2542394869333	1.54563352746667	97.8763080821333	96.33067455466664	485881.21875	1.1224918588903682E8	0	7624	14.953110313881059	35.36167676827227	1.1469539069485908	410.4578552246094	410.476806640625
453	410.4950866699219	17.457121396					1	DETECTED	410.4951 m/z @17.46 [151020OFc1_NvH-0949-CRLM-27.raw]	410.4950866699219	17.457121396	3.84039785386667	99.483162936	95.64276508213332	129726.609375	1.0626565700079411E8	0	7624	0.08557962876778902	3.696642919479782	0.42824452974595617	410.4851989746094	410.50494384765625
454	410.5205993652344	6.04289177413333					1	DETECTED	410.5206 m/z @6.04 [151020OFc1_NvH-0949-CRLM-27.raw]	410.5205993652344	6.04289177413333	3.8307664504	99.9657483957333	96.1349819453333	87084.609375	1.3907204175235748E8	3	7624	0.055040080062775054	0.7366729326375066	1.2794570920642312	410.5111083984375	410.52667236328125
455	410.5367126464844	30.1170782650667					1	DETECTED	410.5367 m/z @30.12 [151020OFc1_NvH-0949-CRLM-27.raw]	410.5367126464844	30.1170782650667	3.949900768	99.3009254101333	95.3510246421333	161127.546875	1.0586317089631149E8	3	7624	0.165801896592356	2.211432272040192	4.059947179327644	410.5267639160156	410.5388488769531
456	410.5488586425781	21.1031514050667					1	DETECTED	410.5489 m/z @21.10 [151020OFc1_NvH-0949-CRLM-27.raw]	410.5488586425781	21.1031514050667	4.06193507306667	96.0551768730667	91.99324180000004	227817.53125	1.0160668331669268E8	0	7624	0.26354019654717575	2.4270157683900346	0.5590027344965862	410.5389099121094	410.5489807128906
457	410.5589904785156	26.5739223664					1	DETECTED	410.5590 m/z @26.57 [151020OFc1_NvH-0949-CRLM-27.raw]	410.5589904785156	26.5739223664	3.06047325653333	98.50040524	95.43993198346668	514233.1875	1.3019971293424411E8	0	7624	7.394174757752506	0.5266787059416952	0.061026903785848324	410.54901123046875	410.5689392089844
458	410.5712585449219	46.5893696765333					1	DETECTED	410.5713 m/z @46.59 [151020OFc1_NvH-0949-CRLM-27.raw]	410.5712585449219	46.5893696765333	3.49399080026667	80.7132280149333	77.21923721466663	430967.03125	1.0753158243280268E8	3	7624	32.76781928435808	0.5043209725619866	0.0057770192198526235	410.5690002441406	410.58123779296875
459	410.58148193359375	37.1305161541333					1	DETECTED	410.5815 m/z @37.13 [151020OFc1_NvH-0949-CRLM-27.raw]	410.58148193359375	37.1305161541333	1.79543328453333	96.9783303306667	95.18289704613336	204788.53125	1.2303480924468929E8	0	7624	21.487422921299213	1.6151707503339823	0.00967641680588185	410.5812683105469	410.59063720703125
460	410.60772705078125	44.9657383477333					1	DETECTED	410.6077 m/z @44.97 [151020OFc1_NvH-0949-CRLM-27.raw]	410.60772705078125	44.9657383477333	2.86994360293333	86.7419531664	83.87200956346666	127683.8359375	1.0769263166358286E8	0	7624	41.795478206787124	0.9956041023746541	0.9843564131375898	410.5982666015625	410.610107421875
461	410.620361328125	28.7031466224					1	DETECTED	410.6204 m/z @28.70 [151020OFc1_NvH-0949-CRLM-27.raw]	410.620361328125	28.7031466224	2.37748887893333	98.684959388	96.30747050906666	233525.59375	1.0583086654550558E8	0	7624	0.13754387158554238	1.5785755614976946	1.2675408452143575	410.6106872558594	410.63006591796875
462	410.69854736328125	20.7608468858667					1	DETECTED	410.6985 m/z @20.76 [151020OFc1_NvH-0949-CRLM-27.raw]	410.69854736328125	20.7608468858667	2.71003307893333	96.8922402477333	94.18220716879996	895330.0625	1.2160973579452679E8	0	7624	0.13587195437930788	0.5103510015551697	0.09808470618629221	410.6885986328125	410.7085266113281
463	410.71026611328125	25.0892497573333					1	DETECTED	410.7103 m/z @25.09 [151020OFc1_NvH-0949-CRLM-27.raw]	410.71026611328125	25.0892497573333	4.78963071253333	98.2736327512	93.48400203866667	268343.65625	1.1643132759875646E8	2	7624	19.59163109114096	0.9168004191734654	1.5508551504714567	410.7086181640625	410.7164306640625
464	410.7264404296875	26.3158668698667					1	DETECTED	410.7264 m/z @26.32 [151020OFc1_NvH-0949-CRLM-27.raw]	410.7264404296875	26.3158668698667	2.96639645066667	99.0542341261333	96.08783767546663	5139855.5	3.401317892758495E8	2	7624	0.31061334647186456	1.6399817685814364	0.16443539311149774	410.7164611816406	410.7364196777344
465	410.7373046875	22.6597396434667					1	DETECTED	410.7373 m/z @22.66 [151020OFc1_NvH-0949-CRLM-27.raw]	410.7373046875	22.6597396434667	2.8911638984	98.88201738	95.9908534816	320623.78125	1.066103734273651E8	0	7624	20.777033939865632	0.5574339766481555	1.6865528485485501	410.7365417480469	410.7469787597656
466	410.759521484375	41.141937456					1	DETECTED	410.7595 m/z @41.14 [151020OFc1_NvH-0949-CRLM-27.raw]	410.759521484375	41.141937456	0.696117929866667	98.1773652650667	97.48124733520002	193423.84375	1.0907351593063015E8	0	7624	25.02873428368744	0.5020818436845301	0.004980950738770784	410.7495422363281	410.7693176269531
467	410.82080078125	28.7783850853333					1	DETECTED	410.8208 m/z @28.78 [151020OFc1_NvH-0949-CRLM-27.raw]	410.82080078125	28.7783850853333	1.2572243528	99.7193037450667	98.4620793922667	386158.46875	1.0225969686010377E8	0	7624	0.11496044883654122	0.7268827470655619	1.682184428775692	410.8109436035156	410.8299865722656
468	410.84039306640625	41.796409148					1	DETECTED	410.8404 m/z @41.80 [151020OFc1_NvH-0949-CRLM-27.raw]	410.84039306640625	41.796409148	0.442128914666667	99.8906432074667	99.44851429280003	493583.40625	1.1573527169139995E8	5	7624	0.1491080266874505	0.9368326797669805	0.0041544196793825965	410.8305969238281	410.8502502441406
469	410.85467529296875	24.3510643005333					1	DETECTED	410.8547 m/z @24.35 [151020OFc1_NvH-0949-CRLM-27.raw]	410.85467529296875	24.3510643005333	0.831928791466667	99.8264544690667	98.99452567760004	105387.96875	9.671676125866766E7	0	7624	79.8173644466583	2.4797789059376227	3.81839798670242	410.85040283203125	410.8588562011719
470	410.868896484375	24.2728176616					1	DETECTED	410.8689 m/z @24.27 [151020OFc1_NvH-0949-CRLM-27.raw]	410.868896484375	24.2728176616	0.0168834368	99.9980172093333	99.9811337725333	617051.25	1.1601105185166658E8	3	7624	0.0721237327987545	0.6072958213553392	0.14344370218684244	410.8589172363281	410.87884521484375
471	410.88287353515625	20.9955022352					1	DETECTED	410.8829 m/z @21.00 [151020OFc1_NvH-0949-CRLM-27.raw]	410.88287353515625	20.9955022352	1.06792212986667	99.1828307189333	98.11490858906663	94924.0625	8.696273929451156E7	0	7624	1.602733772477297	3.494627208838298	0.01011658459420655	410.87890625	410.8836364746094
472	410.8937072753906	26.5739223664					1	DETECTED	410.8937 m/z @26.57 [151020OFc1_NvH-0949-CRLM-27.raw]	410.8937072753906	26.5739223664	0.0962243066666667	99.9549965837333	99.85877227706663	247940.09375	1.0913188992978396E8	0	7624	0.1482120874877637	0.5073849407899523	0.029235575554804532	410.8839416503906	410.89544677734375
473	410.90545654296875	46.6050925224					1	DETECTED	410.9055 m/z @46.61 [151020OFc1_NvH-0949-CRLM-27.raw]	410.90545654296875	46.6050925224	0.00535021866666667	99.9980172093333	99.99266699066663	316635.5625	1.1677165257582824E8	3	7624	32.746813970079494	0.5022006005575954	0.004417144788398146	410.8954772949219	410.9154357910156
474	410.9199523925781	32.41799222					1	DETECTED	410.9200 m/z @32.42 [151020OFc1_NvH-0949-CRLM-27.raw]	410.9199523925781	32.41799222	0.00535021866666667	99.976456916	99.97110669733334	285658.65625	1.1672345774178347E8	3	7624	0.1428613864699031	0.5053784729114299	1.144382109901905	410.91546630859375	410.929931640625
475	410.9490051269531	20.7065513664					1	DETECTED	410.9490 m/z @20.71 [151020OFc1_NvH-0949-CRLM-27.raw]	410.9490051269531	20.7065513664	0.2213918864	99.9980172093333	99.7766253229333	428356.21875	1.0611899100711447E8	0	7624	0.05245133866106144	1.9475029017479868	15.542558542734835	410.9393310546875	410.95880126953125
476	410.9739074707031	37.3044447589333					1	DETECTED	410.9739 m/z @37.30 [151020OFc1_NvH-0949-CRLM-27.raw]	410.9739074707031	37.3044447589333	0.0849684053333333	99.4082304077333	99.32326200239997	107715.3203125	1.0723595387372561E8	0	7624	7.695204379399012	1.6158013081457723	2.304481102111956	410.96392822265625	410.98077392578125
477	410.9908142089844	36.4068389381333					1	DETECTED	410.9908 m/z @36.41 [151020OFc1_NvH-0949-CRLM-27.raw]	410.9908142089844	36.4068389381333	0.00535021866666667	99.8906432074667	99.88529298880003	227173.625	1.1068967686186485E8	0	7624	6.449935278347986	2.1145112318266808	2.8508048834220086	410.9808654785156	411.00079345703125
478	411.005126953125	58.4334140474667					1	DETECTED	411.0051 m/z @58.43 [151020OFc1_NvH-0949-CRLM-27.raw]	411.005126953125	58.4334140474667	0.00535021866666667	99.6980311941333	99.69268097546664	41721.46484375	1.2625334406364217E8	0	7624	73.42634249197371	0.8535215680048676	0.8403086422125154	411.0010070800781	411.0110168457031
479	411.02105712890625	28.8680547997333					1	DETECTED	411.0211 m/z @28.87 [151020OFc1_NvH-0949-CRLM-27.raw]	411.02105712890625	28.8680547997333	0.419014781866667	99.9657483957333	99.54673361386664	221629.78125	1.0229706679284884E8	0	7624	3.995885645971505	2.3158789565160887	8.0807316918875	411.0110778808594	411.0308532714844
480	411.0411682128906	41.796409148					1	DETECTED	411.0412 m/z @41.80 [151020OFc1_NvH-0949-CRLM-27.raw]	411.0411682128906	41.796409148	0.107520533333333	99.8586287762667	99.75110824293337	640098.8125	1.1296124680110987E8	0	7624	0.1921267271460252	108.87584060410795	16.830071917430914	411.0317077636719	411.0504455566406
481	411.05316162109375	64.7011333434667					1	DETECTED	411.0532 m/z @64.70 [151020OFc1_NvH-0949-CRLM-27.raw]	411.05316162109375	64.7011333434667	0.00535021866666667	99.9980172093333	99.99266699066663	118622.9609375	1.0169373175618556E8	0	7624	1.361247825058598	0.7669619185607105	1.4874755500234245	411.05120849609375	411.0624084472656
482	411.0757141113281	42.7590316173333					1	DETECTED	411.0757 m/z @42.76 [151020OFc1_NvH-0949-CRLM-27.raw]	411.0757141113281	42.7590316173333	0.00535021866666667	99.9871569552	99.98180673653334	29606.767578125	9.04107433666427E7	0	7624	98.38125533827727	1.1827941952340686	1.336300678378581	411.0657958984375	411.0802001953125
483	411.1050720214844	32.9482315024					1	DETECTED	411.1051 m/z @32.95 [151020OFc1_NvH-0949-CRLM-27.raw]	411.1050720214844	32.9482315024	0.0849684053333333	99.9980172093333	99.91304880399997	32462.736328125	9.043823868127567E7	0	7624	90.57185439599918	1.4961196612699563	1.9956743386860716	411.10113525390625	411.1103210449219
484	411.1219177246094	92.5141334453333					1	DETECTED	411.1219 m/z @92.51 [151020OFc1_NvH-0949-CRLM-27.raw]	411.1219177246094	92.5141334453333	0.0735334421333333	99.976456916	99.90292347386666	572748.0625	1.2498854457881911E8	0	7624	0.09606364971666892	1.3473251724193283	0.18981601891600103	411.11273193359375	411.1307373046875
485	411.1375732421875	54.3859679986667					1	DETECTED	411.1376 m/z @54.39 [151020OFc1_NvH-0949-CRLM-27.raw]	411.1375732421875	54.3859679986667	0.430673346933333	99.8586287762667	99.42795542933337	48196.53515625	1.2569234589532709E8	0	7624	93.98444687418568	0.8696761538375998	0.7417756880560593	411.1337890625	411.1466064453125
486	411.177978515625	11.4961494298667					1	DETECTED	411.1780 m/z @11.50 [151020OFc1_NvH-0949-CRLM-27.raw]	411.177978515625	11.4961494298667	0.00535021866666667	99.9657483957333	99.96039817706664	120663.859375	8.74826982038305E7	0	7624	23.890316342540494	0.9433197050898167	1.1722634360215833	411.1684875488281	411.1807861328125
487	411.1908264160156	12.1351003816					1	DETECTED	411.1908 m/z @12.14 [151020OFc1_NvH-0949-CRLM-27.raw]	411.1908264160156	12.1351003816	3.24440619253333	99.9871569552	96.74275076266667	715194.4375	1.0892090025053845E8	0	7624	0.12974812662112356	15.862548411905186	202.425686747997	411.1808776855469	411.197265625
488	411.2073059082031	25.4852658133333					1	DETECTED	411.2073 m/z @25.49 [151020OFc1_NvH-0949-CRLM-27.raw]	411.2073059082031	25.4852658133333	1.95222255573333	99.9871569552	98.03493439946668	1654186.25	1.927418806830921E8	3	7624	0.23332171771181365	0.7978203926527717	3.842446780232434	411.19732666015625	411.21728515625
489	411.2207336425781	20.4233646853333					1	DETECTED	411.2207 m/z @20.42 [151020OFc1_NvH-0949-CRLM-27.raw]	411.2207336425781	20.4233646853333	0.476628781333333	96.5376817933333	96.06105301199997	1471204.875	2.2219631510146835E8	3	7624	0.847686116815602	0.6146794438278533	7.354114707188542	411.2173156738281	411.230712890625
490	411.23114013671875	24.4898730389333					1	DETECTED	411.2311 m/z @24.49 [151020OFc1_NvH-0949-CRLM-27.raw]	411.23114013671875	24.4898730389333	4.41484607973333	53.2258914330667	48.81104535333337	968040.75	7.91004604659005E7	3	7624	0.11322522606229057	69.64606436206003	142.74765435145085	411.2307434082031	411.2318115234375
491	411.2418212890625	30.0027126354667					1	DETECTED	411.2418 m/z @30.00 [151020OFc1_NvH-0949-CRLM-27.raw]	411.2418212890625	30.0027126354667	2.97687779013333	98.0055149181333	95.02863712799997	1022397.625	1.3892209500822064E8	2	7624	0.14421323510577722	0.733371952443669	138.87969603523274	411.23199462890625	411.2518005371094
492	411.25457763671875	32.4496354138667					1	DETECTED	411.2546 m/z @32.45 [151020OFc1_NvH-0949-CRLM-27.raw]	411.25457763671875	32.4496354138667	2.13443950853333	92.2372575933333	90.10281808479996	208574.015625	1.1092591128029913E8	0	7624	0.05104188784950736	1.7465069781512483	1.4823594831579987	411.2518310546875	411.2639465332031
493	411.2744140625	91.3497120178667					1	DETECTED	411.2744 m/z @91.35 [151020OFc1_NvH-0949-CRLM-27.raw]	411.2744140625	91.3497120178667	2.13443950853333	92.2704468072	90.13600729866667	70871.046875	1.043956733592815E8	0	7624	0.08253939944638944	0.5051601859381026	1.0367974034714935	411.2649841308594	411.2843322753906
494	411.31048583984375	91.2270130509333					1	DETECTED	411.3105 m/z @91.23 [151020OFc1_NvH-0949-CRLM-27.raw]	411.31048583984375	91.2270130509333	63.6821967173333	95.1603949437333	31.478198226399996	73028.734375	2.5808243246608466E7	0	7624	1.1350514311646975	0.5713996754445944	0.020125789266146145	411.3014831542969	411.3125915527344
495	411.3294677734375	91.2270130509333					1	DETECTED	411.3295 m/z @91.23 [151020OFc1_NvH-0949-CRLM-27.raw]	411.3294677734375	91.2270130509333	1.973339244	92.3848062898667	90.4114670458667	66304.796875	1.2838909393614064E8	0	7624	0.18237933559963437	0.5064859696500441	7.050825008719795E-4	411.32171630859375	411.3352966308594
496	411.3472900390625	91.2270130509333					1	DETECTED	411.3473 m/z @91.23 [151020OFc1_NvH-0949-CRLM-27.raw]	411.3472900390625	91.2270130509333	24.3214605776	99.322456504	75.00099592640001	115957.7265625	8.836910650416173E7	0	7624	1.2049338542867076	0.5604990404667335	6.470508479542924	411.3399963378906	411.3551940917969
497	411.3658752441406	91.2270130509333					1	DETECTED	411.3659 m/z @91.23 [151020OFc1_NvH-0949-CRLM-27.raw]	411.3658752441406	91.2270130509333	2.43153442533333	92.9836615776	90.55212715226668	134533.0	1.1689779540636927E8	0	7624	0.3230767010814759	2.273878271246495	24.348595955743182	411.35662841796875	411.3753967285156
498	411.4095458984375	34.4511457114667					1	DETECTED	411.4095 m/z @34.45 [151020OFc1_NvH-0949-CRLM-27.raw]	411.4095458984375	34.4511457114667	4.21047078933333	99.9227614370667	95.71229064773337	60624.11328125	1.0573557178647912E8	0	7624	90.69468268599564	1.799172081199521	2.6005899148674625	411.40106201171875	411.4183349609375
499	411.4284362792969	11.4961494298667					1	DETECTED	411.4284 m/z @11.50 [151020OFc1_NvH-0949-CRLM-27.raw]	411.4284362792969	11.4961494298667	2.86994360293333	99.7836426893333	96.91369908639997	92604.1953125	1.1711539466850282E8	0	7624	0.12967919231909342	0.5175626710473152	9.760101719138627	411.4187316894531	411.4315185546875
500	411.4417419433594	12.1674476584					1	DETECTED	411.4417 m/z @12.17 [151020OFc1_NvH-0949-CRLM-27.raw]	411.4417419433594	12.1674476584	3.5751732776	98.9036425186667	95.3284692410667	475274.09375	1.1376136432031487E8	4	7624	0.18917714636552319	104.38640924949829	0.7555645340907093	411.4322204589844	411.45172119140625
501	411.4588928222656	16.1403860754667					1	DETECTED	411.4589 m/z @16.14 [151020OFc1_NvH-0949-CRLM-27.raw]	411.4588928222656	16.1403860754667	2.9125117232	99.4189029629333	96.5063912397333	148981.6875	1.0644485625425747E8	0	7624	0.06632271706412496	0.5864597199394844	0.6184877091806396	411.4517517089844	411.46331787109375
502	411.47332763671875	23.2966139245333					1	DETECTED	411.4733 m/z @23.30 [151020OFc1_NvH-0949-CRLM-27.raw]	411.47332763671875	23.2966139245333	4.62849129653333	95.7873716024	91.15888030586667	163127.953125	1.002385398319099E8	0	7624	1.9774690562644217	3.063265045283136	0.5251102255194084	411.4634094238281	411.4832458496094
503	411.5227966308594	19.9167808456					1	DETECTED	411.5228 m/z @19.92 [151020OFc1_NvH-0949-CRLM-27.raw]	411.5227966308594	19.9167808456	3.7119010552	99.0112428365333	95.2993417813333	92958.671875	9.785583240416677E7	0	7624	0.11943759072818239	3.3441100208762795	8.660027764732112	411.5130920410156	411.5316467285156
504	411.54180908203125	28.635737064					1	DETECTED	411.5418 m/z @28.64 [151020OFc1_NvH-0949-CRLM-27.raw]	411.54180908203125	28.635737064	4.06193507306667	96.0979345949333	92.03599952186664	826643.75	1.1656092293405125E8	3	7624	0.1358720541543157	0.5470027597943976	0.009387969090723092	411.5318908691406	411.5517883300781
505	411.5521545410156	28.07619717175					1	DETECTED	411.5522 m/z @28.08 [151020OFc1_NvH-0949-CRLM-27.raw]	411.5521545410156	28.07619717175	3.43152525093333	98.0271316253333	94.59560637439996	824820.125	1.1728837661065678E8	0	7624	0.13080469195948652	0.9903361663636157	0.018202407936695784	411.55181884765625	411.56201171875
506	411.5685119628906	31.1026754298667					1	DETECTED	411.5685 m/z @31.10 [151020OFc1_NvH-0949-CRLM-27.raw]	411.5685119628906	31.1026754298667	1.72034654613333	99.4618774917333	97.74153094559998	730747.0625	1.2354085451847568E8	3	7624	6.681713782322948	0.5195040330015405	0.018866363595926933	411.562255859375	411.57843017578125
507	411.58099365234375	43.3390439317333					1	DETECTED	411.5810 m/z @43.34 [151020OFc1_NvH-0949-CRLM-27.raw]	411.58099365234375	43.3390439317333	4.01339997573333	96.4841717370667	92.47077176133337	284354.28125	1.1605060879667923E8	3	7624	11.084430903911006	0.5053804830059186	5.077199485925671	411.57861328125	411.5908508300781
508	411.59576416015625	28.8873837370667					1	DETECTED	411.5958 m/z @28.89 [151020OFc1_NvH-0949-CRLM-27.raw]	411.59576416015625	28.8873837370667	2.48512110293333	99.0971066648	96.61198556186666	171123.953125	1.333563691762187E8	3	7624	25.26030383054608	1.829615645080448	1.1665798408302361	411.5914001464844	411.6055908203125
509	411.6826171875	42.6763866029333					1	DETECTED	411.6826 m/z @42.68 [151020OFc1_NvH-0949-CRLM-27.raw]	411.6826171875	42.6763866029333	6.284022328	96.8061727712	90.52215044319999	75093.3671875	1.1396178546362348E8	0	7624	73.4432157176504	1.2436970261032305	1.7383470066673512	411.67340087890625	411.6826171875
510	411.69281005859375	12.1674476584					1	DETECTED	411.6928 m/z @12.17 [151020OFc1_NvH-0949-CRLM-27.raw]	411.69281005859375	12.1674476584	3.20092332293333	70.1466132949333	66.94568997199997	294764.875	8.597584401296462E7	0	7624	0.12060483634514618	7.538087184835133	97.97610968214723	411.6829528808594	411.6986999511719
511	411.708740234375	25.5492379296					1	DETECTED	411.7087 m/z @25.55 [151020OFc1_NvH-0949-CRLM-27.raw]	411.708740234375	25.5492379296	3.13255751786667	97.5209187064	94.38836118853332	625927.3125	1.2640928825411843E8	2	7624	0.3105197283502257	0.6743513795824536	45.55988237789732	411.6987609863281	411.7187194824219
512	411.7238464355469	35.1651003248					1	DETECTED	411.7238 m/z @35.17 [151020OFc1_NvH-0949-CRLM-27.raw]	411.7238464355469	35.1651003248	2.47438389493333	98.3166117754667	95.84222788053337	447189.96875	1.3315311334057917E8	0	7624	17.339059361580276	0.529103133886583	0.015785735983461127	411.7187805175781	411.7334899902344
513	411.7434997558594	30.0027126354667					1	DETECTED	411.7435 m/z @30.00 [151020OFc1_NvH-0949-CRLM-27.raw]	411.7434997558594	30.0027126354667	2.8593706256	99.9657483957333	97.1063777701333	468057.8125	1.0962157486111216E8	0	7624	0.07424153379961496	1.37649567095002	0.8217492056911561	411.73358154296875	411.7477722167969
514	411.75799560546875	27.8846931122667					1	DETECTED	411.7580 m/z @27.88 [151020OFc1_NvH-0949-CRLM-27.raw]	411.75799560546875	27.8846931122667	2.48512110293333	99.5047273157333	97.01960621279997	919923.9375	1.1618001739493369E8	2	7624	0.16720239989744456	0.5103229129389303	2.30554285441034	411.74810791015625	411.7657775878906
515	411.78228759765625	15.351586756					1	DETECTED	411.7823 m/z @15.35 [151020OFc1_NvH-0949-CRLM-27.raw]	411.78228759765625	15.351586756	2.5599659808	92.0996238152	89.5396578344	51125.0078125	1.4807544618938503E8	0	7624	11.79558086315083	3.872077941189551	6.657238776561158	411.77313232421875	411.7922058105469
516	411.8399353027344	28.7475646442667					1	DETECTED	411.8399 m/z @28.75 [151020OFc1_NvH-0949-CRLM-27.raw]	411.8399353027344	28.7475646442667	0.0168834368	99.9871569552	99.9702735184	102309.7734375	1.0381255374549873E8	0	7624	85.77023227953688	2.1673214080478216	5.191710872552796	411.8305969238281	411.8498840332031
517	411.86102294921875	12.6694775930667					1	DETECTED	411.8610 m/z @12.67 [151020OFc1_NvH-0949-CRLM-27.raw]	411.86102294921875	12.6694775930667	0.5811363408	99.976456916	99.3953205752	208590.71875	1.1217869540393016E8	3	7624	0.056003114503290874	9.684441088338934	1.1412107899401713	411.851318359375	411.86297607421875
518	411.8730163574219	25.5331652050667					1	DETECTED	411.8730 m/z @25.53 [151020OFc1_NvH-0949-CRLM-27.raw]	411.8730163574219	25.5331652050667	0.187075417066667	99.976456916	99.78938149893334	428515.9375	1.097934523957777E8	3	7624	9.581327083672045	0.6635741224890094	0.25583183545173255	411.863037109375	411.8766174316406
519	411.8866271972656	28.1764150472					1	DETECTED	411.8866 m/z @28.18 [151020OFc1_NvH-0949-CRLM-27.raw]	411.8866271972656	28.1764150472	0.0393353258666667	99.976456916	99.93712159013333	476058.8125	1.226412455232001E8	3	7624	5.992827146085592	0.7187768525659277	0.49394275695431683	411.87664794921875	411.8966064453125
520	411.9041442871094	31.0375466893333					1	DETECTED	411.9041 m/z @31.04 [151020OFc1_NvH-0949-CRLM-27.raw]	411.9041442871094	31.0375466893333	0.1528138104	99.9980172093333	99.8452033989333	391691.40625	1.088818562346184E8	0	7624	0.19625515487067346	0.5301737502246233	0.0926681209202737	411.8966369628906	411.91412353515625
521	411.9150085449219	43.5090544704					1	DETECTED	411.9150 m/z @43.51 [151020OFc1_NvH-0949-CRLM-27.raw]	411.9150085449219	43.5090544704	0.130355629066667	99.9871569552	99.85680132613334	227629.671875	1.1970614108793528E8	0	7624	null	1.8277925086423317	0.0010639564943941825	411.9141540527344	411.9249572753906
522	411.93011474609375	28.8873837370667					1	DETECTED	411.9301 m/z @28.89 [151020OFc1_NvH-0949-CRLM-27.raw]	411.93011474609375	28.8873837370667	0.141671985066667	99.8906432074667	99.74897122240003	153206.421875	1.3540627990699872E8	0	7624	0.1786507402777353	2.476814060630985	0.0033434426849760137	411.925048828125	411.9400939941406
523	411.94281005859375	12.146396168					1	DETECTED	411.9428 m/z @12.15 [151020OFc1_NvH-0949-CRLM-27.raw]	411.94281005859375	12.146396168	0.00535021866666667	99.9871569552	99.98180673653334	109950.7734375	1.0129305958773704E8	0	7624	0.18446854308039384	5.81735980862318	0.011098372027570932	411.94012451171875	411.9527893066406
524	411.97930908203125	27.0822418314667					1	DETECTED	411.9793 m/z @27.08 [151020OFc1_NvH-0949-CRLM-27.raw]	411.97930908203125	27.0822418314667	0.00535021866666667	99.7944363258667	99.78908610720003	91811.8125	1.0095161009796472E8	0	7624	31.849976952579297	1.8101935640053108	2.826010616525506	411.9693908691406	411.983642578125
525	411.9937744140625	23.4275869490667					1	DETECTED	411.9938 m/z @23.43 [151020OFc1_NvH-0949-CRLM-27.raw]	411.9937744140625	23.4275869490667	0.0168834368	99.9980172093333	99.9811337725333	164567.96875	1.019742002110129E8	0	7624	0.07196097670961521	1.9200617704920542	0.0024619444648164624	411.9837951660156	412.0036926269531
526	412.0244140625	29.8057655437333					1	DETECTED	412.0244 m/z @29.81 [151020OFc1_NvH-0949-CRLM-27.raw]	412.0244140625	29.8057655437333	0.626674886666667	99.9657483957333	99.33907350906664	195710.390625	9.846004371268494E7	5	7624	0.049891924205351046	1.793549128823517	0.07269797699799381	412.0146179199219	412.03411865234375
527	412.0581970214844	31.2276928616					1	DETECTED	412.0582 m/z @31.23 [151020OFc1_NvH-0949-CRLM-27.raw]	412.0581970214844	31.2276928616	0.267086828533333	99.9871569552	99.72007012666667	53450.8828125	9.731222879295626E7	0	7624	92.21797458791545	1.6835507337800792	2.4020716611193325	412.0482177734375	412.06817626953125
528	412.0685119628906	36.529997488					1	DETECTED	412.0685 m/z @36.53 [151020OFc1_NvH-0949-CRLM-27.raw]	412.0685119628906	36.529997488	0.499691314133333	99.9549965837333	99.45530526959998	29385.771484375	9.606789651815698E7	0	7624	82.33750308283221	1.3108557561191305	1.6237568138699872	412.0682373046875	412.0740051269531
529	412.1260070800781	92.5141334453333					1	DETECTED	412.1260 m/z @92.51 [151020OFc1_NvH-0949-CRLM-27.raw]	412.1260070800781	92.5141334453333	2.20949246933333	99.5368372810667	97.32734481173337	111803.421875	1.0696837089212438E8	0	7624	7.033584353131559	3.9096140688178465	6.840274114490464	412.11663818359375	412.1321716308594
530	412.1427917480469	92.3848062898667					1	DETECTED	412.1428 m/z @92.38 [151020OFc1_NvH-0949-CRLM-27.raw]	412.1427917480469	92.3848062898667	0.787140289333333	98.8488450757333	98.06170478639996	151741.71875	1.0672524660496314E8	0	7624	0.047993242752610854	0.5352849535807438	0.07056990716148763	412.1392822265625	412.1490478515625
531	412.17303466796875	34.3401281733333					1	DETECTED	412.1730 m/z @34.34 [151020OFc1_NvH-0949-CRLM-27.raw]	412.17303466796875	34.3401281733333	0.0962243066666667	99.976456916	99.88023260933333	145086.515625	1.022742807670775E8	0	7624	90.06414594004153	1.3344324531241785	1.666195319099741	412.1630554199219	412.18292236328125
532	412.1938171386719	25.7384925546667					1	DETECTED	412.1938 m/z @25.74 [151020OFc1_NvH-0949-CRLM-27.raw]	412.1938171386719	25.7384925546667	2.742109428	99.3867080157333	96.6445985877333	838555.75	1.172627734964247E8	0	7624	0.15754295487213454	0.631542486413744	0.017427674643316002	412.1839904785156	412.20379638671875
533	412.204833984375	20.2139756002667					1	DETECTED	412.2048 m/z @20.21 [151020OFc1_NvH-0949-CRLM-27.raw]	412.204833984375	20.2139756002667	3.3167682712	99.7622240272	96.445455756	226542.015625	1.0390474380737929E8	0	7624	7.926740181257745	0.5308735388412799	0.2404670206942953	412.2038269042969	412.2087707519531
534	412.2187805175781	24.1994783829333					1	DETECTED	412.2188 m/z @24.20 [151020OFc1_NvH-0949-CRLM-27.raw]	412.2187805175781	24.1994783829333	3.25452269626667	98.5978836341333	95.34336093786662	361487.21875	1.35087969746699E8	3	7624	12.105640490426135	0.7274148000017838	1.4695581388599424	412.20880126953125	412.22119140625
535	412.231201171875	26.7927009384					1	DETECTED	412.2312 m/z @26.79 [151020OFc1_NvH-0949-CRLM-27.raw]	412.231201171875	26.7927009384	0.649941713866667	97.7899403882667	97.13999867440003	1993436.625	1.737819965647362E8	3	7624	18.39692257758993	1.7576714581520505	0.6516254733619706	412.22125244140625	412.2411804199219
536	412.24285888671875	17.6659875842667					1	DETECTED	412.2429 m/z @17.67 [151020OFc1_NvH-0949-CRLM-27.raw]	412.24285888671875	17.6659875842667	1.8266286512	96.9245791048	95.0979504536	1330332.875	1.3172166454061995E8	2	7624	0.20068194831498687	2.9010634308230494	0.041400493279947784	412.2412109375	412.2528381347656
537	412.25982666015625	27.8846931122667					1	DETECTED	412.2598 m/z @27.88 [151020OFc1_NvH-0949-CRLM-27.raw]	412.25982666015625	27.8846931122667	3.96113826853333	97.25723578	93.29609751146667	462400.46875	1.3004582594358261E8	0	7624	63.93333651901891	2.8164819253692768	3.2916758619218873	412.25286865234375	412.2695007324219
538	412.27032470703125	92.6061350794667					1	DETECTED	412.2703 m/z @92.61 [151020OFc1_NvH-0949-CRLM-27.raw]	412.27032470703125	92.6061350794667	3.53486796906667	92.6061350794667	89.07126711040003	49457.53515625	8.637813124196471E7	0	7624	1.6771508439339016	0.5	null	412.26983642578125	412.2798767089844
539	412.30877685546875	91.4497791645333					1	DETECTED	412.3088 m/z @91.45 [151020OFc1_NvH-0949-CRLM-27.raw]	412.30877685546875	91.4497791645333	32.7399963104	93.7054809090667	60.96548459866669	143271.1875	6.914028356694156E7	0	7624	0.5116308943376282	0.5192106122257152	0.08573132495448958	412.298828125	412.3158264160156
540	412.3447570800781	89.8335080008					1	DETECTED	412.3448 m/z @89.83 [151020OFc1_NvH-0949-CRLM-27.raw]	412.3447570800781	89.8335080008	4.1137401576	99.7086580274667	95.59491786986669	129126.0546875	1.1506247904061387E8	0	7624	87.11301794995077	0.5096918470255711	0.019284993734798975	412.3404235839844	412.35333251953125
541	412.378662109375	91.2270130509333					1	DETECTED	412.3787 m/z @91.23 [151020OFc1_NvH-0949-CRLM-27.raw]	412.378662109375	91.2270130509333	3.1694258872	97.1715263317333	94.0021004445333	95733.1953125	1.070367134727464E8	0	7624	0.5669023874290104	0.5337535553282129	3.4672270723751617	412.36920166015625	412.3870849609375
542	412.414794921875	91.2270130509333					1	DETECTED	412.4148 m/z @91.23 [151020OFc1_NvH-0949-CRLM-27.raw]	412.414794921875	91.2270130509333	3.12217433946667	99.9121449752	96.78997063573333	222849.84375	1.4416143737520534E8	0	7624	0.7685564037796979	2.4049646849137494	1.415589313532347	412.4048156738281	412.4246520996094
543	412.4551696777344	42.790735744					1	DETECTED	412.4552 m/z @42.79 [151020OFc1_NvH-0949-CRLM-27.raw]	412.4551696777344	42.790735744	1.19092483413333	99.3652183725333	98.17429353839998	85179.390625	9.675064340972215E7	0	7624	90.1845562592289	1.2680967874782993	1.7573242613210114	412.44525146484375	412.4648132324219
544	412.4720153808594	19.8254158666667					1	DETECTED	412.4720 m/z @19.83 [151020OFc1_NvH-0949-CRLM-27.raw]	412.4720153808594	19.8254158666667	3.78041521093333	99.8264544690667	96.04603925813338	50816.91015625	1.0971228213318002E8	0	7624	85.71465396000788	4.215029911358266	7.433276292239498	412.4652099609375	412.4747009277344
545	412.4860534667969	33.0801132224					1	DETECTED	412.4861 m/z @33.08 [151020OFc1_NvH-0949-CRLM-27.raw]	412.4860534667969	33.0801132224	3.72186774453333	92.0178018685333	88.29593412399997	53512.2265625	1.0128117502917185E8	0	7624	79.08086184904946	1.691656716501957	2.4091115066487365	412.47613525390625	412.49395751953125
546	412.5040283203125	24.3363356149333					1	DETECTED	412.5040 m/z @24.34 [151020OFc1_NvH-0949-CRLM-27.raw]	412.5040283203125	24.3363356149333	2.92324109093333	98.5328985394667	95.60965744853337	162268.6875	9.835440307932885E7	0	7624	0.09429872159705965	2.4305099104951315	0.018016137972484962	412.494140625	412.5138244628906
547	412.53167724609375	22.4052095096					1	DETECTED	412.5317 m/z @22.41 [151020OFc1_NvH-0949-CRLM-27.raw]	412.53167724609375	22.4052095096	3.25452269626667	99.7836426893333	96.52911999306663	96153.2578125	9.96697110210606E7	0	7624	12.350006258899853	3.7065116821076676	6.783582422113731	412.5220031738281	412.535888671875
548	412.54595947265625	37.8376223541333					1	DETECTED	412.5460 m/z @37.84 [151020OFc1_NvH-0949-CRLM-27.raw]	412.54595947265625	37.8376223541333	4.0510222768	97.4288255285333	93.3778032517333	1371344.0	1.3130785994611958E8	3	7624	26.717458653206776	0.5290510942782095	0.011063085394090089	412.5360107421875	412.5461730957031
549	412.5561828613281	14.1435529397333					1	DETECTED	412.5562 m/z @14.14 [151020OFc1_NvH-0949-CRLM-27.raw]	412.5561828613281	14.1435529397333	0.8658952	99.9657483957333	99.0998531957333	6.520728E7	1.1209051754151585E9	3	7624	0.21045192416437608	1.1335541695339113	1.1008663046528742	412.54620361328125	412.566162109375
550	412.5761413574219	38.6441839234667					1	DETECTED	412.5761 m/z @38.64 [151020OFc1_NvH-0949-CRLM-27.raw]	412.5761413574219	38.6441839234667	2.7634300496	96.2156808114667	93.4522507618667	461665.6875	1.2777451287251624E8	3	7624	0.21128681525031112	0.5040372468191823	0.06912469886384248	412.5661926269531	412.5860900878906
551	412.6567077636719	47.1093055192					1	DETECTED	412.6567 m/z @47.11 [151020OFc1_NvH-0949-CRLM-27.raw]	412.6567077636719	47.1093055192	4.63811215706667	94.8038121146667	90.16569995760003	613444.375	1.4197323233112907E8	2	7624	5.580483437470761	0.5426035013823169	0.05440490386750579	412.6470031738281	412.666259765625
552	412.69561767578125	25.8473807229333					1	DETECTED	412.6956 m/z @25.85 [151020OFc1_NvH-0949-CRLM-27.raw]	412.69561767578125	25.8473807229333	1.86848419626667	81.5726118696	79.70412767333333	283523.03125	9.734844879147808E7	0	7624	0.14898837307974944	0.5028136488020931	7.58515934949607	412.6856689453125	412.7010192871094
553	412.7110900878906	19.7743704170667					1	DETECTED	412.7111 m/z @19.77 [151020OFc1_NvH-0949-CRLM-27.raw]	412.7110900878906	19.7743704170667	2.10232494933333	99.6119760106667	97.50965106133336	290103.21875	1.234454537544649E8	2	7624	0.17829645328065524	0.5935889065096982	1.3615442779697828	412.7012023925781	412.7191162109375
554	412.7291259765625	22.4918436248					1	DETECTED	412.7291 m/z @22.49 [151020OFc1_NvH-0949-CRLM-27.raw]	412.7291259765625	22.4918436248	2.48512110293333	96.8276930858667	94.34257198293336	1156040.875	1.2690587947414014E8	2	7624	0.23107547797185646	3.0416012882797094	1.6203351112374462	412.7191467285156	412.7374267578125
555	412.7475280761719	25.7896374442667					1	DETECTED	412.7475 m/z @25.79 [151020OFc1_NvH-0949-CRLM-27.raw]	412.7475280761719	25.7896374442667	3.82110192826667	98.1451428426667	94.32404091440003	3194515.25	1.856154716139472E8	2	7624	0.2064395264642691	0.5112786058164422	0.14958845963387538	412.7379150390625	412.7568664550781
556	412.7712097167969	11.4687388722667					1	DETECTED	412.7712 m/z @11.47 [151020OFc1_NvH-0949-CRLM-27.raw]	412.7712097167969	11.4687388722667	2.00529949813333	99.5475540061333	97.54225450799997	225649.21875	1.2042596165857019E8	0	7624	0.14284027636309204	1.552871834824551	9.225181293042137	412.76153564453125	412.78082275390625
557	412.828857421875	30.7451815189333					1	DETECTED	412.8289 m/z @30.75 [151020OFc1_NvH-0949-CRLM-27.raw]	412.828857421875	30.7451815189333	0.465224514933333	99.6980311941333	99.23280667919997	196689.21875	1.0555993809876777E8	0	7624	8.4129247715174	4.1406365112553525	0.008703084245648278	412.8189697265625	412.8387451171875
558	412.8592834472656	54.479578972					1	DETECTED	412.8593 m/z @54.48 [151020OFc1_NvH-0949-CRLM-27.raw]	412.8592834472656	54.479578972	0.0168834368	99.9871569552	99.9702735184	66987.984375	1.1596173483426625E8	0	7624	44.30758568366139	0.9245368133286705	1.0257364469716888	412.8494567871094	412.8644714355469
559	412.87451171875	45.3371732112					1	DETECTED	412.8745 m/z @45.34 [151020OFc1_NvH-0949-CRLM-27.raw]	412.87451171875	45.3371732112	0.255502196266667	99.9549965837333	99.69949438746664	257622.75	1.0017481584402001E8	3	7624	34.724743857238565	1.3261860013133808	0.0011713308586857611	412.8645324707031	412.8770751953125
560	412.8871154785156	14.1180299384					1	DETECTED	412.8871 m/z @14.12 [151020OFc1_NvH-0949-CRLM-27.raw]	412.8871154785156	14.1180299384	0.141671985066667	99.9980172093333	99.85634522426663	4.085538E7	7.651578931281424E8	3	7624	0.21362165281600198	1.280070950351963	1.4348063015376695	412.87713623046875	412.8970031738281
561	412.9029846191406	16.7276399597333					1	DETECTED	412.9030 m/z @16.73 [151020OFc1_NvH-0949-CRLM-27.raw]	412.9029846191406	16.7276399597333	0.00535021866666667	99.9980172093333	99.99266699066663	967645.0	1.351575232741037E8	3	7624	10.16365221879925	85.02226191556024	0.3900093036293621	412.89727783203125	412.9129638671875
562	412.9253234863281	30.4630121386667					1	DETECTED	412.9253 m/z @30.46 [151020OFc1_NvH-0949-CRLM-27.raw]	412.9253234863281	30.4630121386667	0.0168834368	99.9871569552	99.9702735184	52908.50390625	1.1015879527281743E8	0	7624	72.3654165620684	1.7469478474957045	2.3571562087922917	412.9156188964844	412.9351806640625
563	412.93817138671875	34.0473045992					1	DETECTED	412.9382 m/z @34.05 [151020OFc1_NvH-0949-CRLM-27.raw]	412.93817138671875	34.0473045992	0.603827203733333	99.9121449752	99.30831777146666	37449.7578125	9.578013277245244E7	0	7624	93.99908848141267	1.5436271594916922	2.348981762444523	412.9354553222656	412.9382629394531
564	412.9482727050781	35.8643422682667					1	DETECTED	412.9483 m/z @35.86 [151020OFc1_NvH-0949-CRLM-27.raw]	412.9482727050781	35.8643422682667	0.00535021866666667	99.9871569552	99.98180673653334	65866.7265625	9.794547198161882E7	2	7624	95.40579930579295	1.4199599122389661	1.983448735066479	412.93829345703125	412.9512023925781
565	412.9615783691406	49.2717567701333					1	DETECTED	412.9616 m/z @49.27 [151020OFc1_NvH-0949-CRLM-27.raw]	412.9615783691406	49.2717567701333	0.0168834368	99.8692664426667	99.8523830058667	98788.28125	1.2221647404448831E8	0	7624	87.95349391089115	1.0271076857314165	1.253765019147723	412.9519958496094	412.961669921875
566	412.9716796875	24.8004032629333					1	DETECTED	412.9717 m/z @24.80 [151020OFc1_NvH-0949-CRLM-27.raw]	412.9716796875	24.8004032629333	0.787140289333333	99.8371792021333	99.05003891279996	957500.3125	1.101759080983018E8	4	7624	0.06201348737845791	64.01654938279037	1.4930834002492108	412.9619445800781	412.9815979003906
567	412.989501953125	20.5243327261333					1	DETECTED	412.9895 m/z @20.52 [151020OFc1_NvH-0949-CRLM-27.raw]	412.989501953125	20.5243327261333	0.0735334421333333	99.9335095197333	99.85997607759997	378658.625	1.2409885621114162E8	4	7624	0.11181723728207515	0.5066517253323838	1.0236560653961406	412.9817810058594	412.99945068359375
568	413.017578125	7.2641991272					1	DETECTED	413.0176 m/z @7.26 [151020OFc1_NvH-0949-CRLM-27.raw]	413.017578125	7.2641991272	3.38976940773333	98.2200627754667	94.83029336773338	74362.875	6.059128291266573E7	0	7624	0.05114407046698499	0.5230500000081367	null	413.0169372558594	413.0195007324219
569	413.029541015625	30.8586535728					1	DETECTED	413.0295 m/z @30.86 [151020OFc1_NvH-0949-CRLM-27.raw]	413.029541015625	30.8586535728	0.107520533333333	99.6764564722667	99.56893593893336	108372.578125	1.041431296120776E8	0	7624	0.12365235353664517	2.579584932650834	4.23442305109747	413.02032470703125	413.0394592285156
570	413.06744384765625	0.545181519733333					1	DETECTED	413.0674 m/z @0.55 [151020OFc1_NvH-0949-CRLM-27.raw]	413.06744384765625	0.545181519733333	0.00535021866666667	99.9871569552	99.98180673653334	27155.37109375	9.344362933358543E7	0	7624	0.7471115766414932	3.193135615598577	5.442226046768028	413.0661926269531	413.0718688964844
571	413.0938720703125	92.7931970616					1	DETECTED	413.0939 m/z @92.79 [151020OFc1_NvH-0949-CRLM-27.raw]	413.0938720703125	92.7931970616	0.522597237333333	99.9871569552	99.46455971786668	33259.60546875	9.622106851008439E7	0	7624	2.7958611704696636	0.5116673537537753	0.018961761498237247	413.0926818847656	413.0985412597656
572	413.1098327636719	54.6220694413333					1	DETECTED	413.1098 m/z @54.62 [151020OFc1_NvH-0949-CRLM-27.raw]	413.1098327636719	54.6220694413333	0.267086828533333	99.976456916	99.70937008746667	41314.19921875	1.1545665324506055E8	0	7624	91.3701164941725	0.9172054271247827	0.8344108542495654	413.10247802734375	413.1193542480469
573	413.15899658203125	47.1093055192					1	DETECTED	413.1590 m/z @47.11 [151020OFc1_NvH-0949-CRLM-27.raw]	413.15899658203125	47.1093055192	1.73126497546667	98.761566948	97.03030197253332	240955.109375	1.1291213391506615E8	0	7624	6.451306733070787	105.85588767729296	0.02588026578573493	413.1503601074219	413.16851806640625
574	413.181396484375	17.9645011344					1	DETECTED	413.1814 m/z @17.96 [151020OFc1_NvH-0949-CRLM-27.raw]	413.181396484375	17.9645011344	3.5136014104	98.3488714112	94.8352700008	249625.671875	9.674743889374147E7	0	7624	0.16305837548579305	1.1755097134374697	18.946475639391974	413.171630859375	413.1820068359375
575	413.19232177734375	39.6829747341333					1	DETECTED	413.1923 m/z @39.68 [151020OFc1_NvH-0949-CRLM-27.raw]	413.19232177734375	39.6829747341333	3.45213714346667	99.4082304077333	95.95609326426663	271233.65625	1.101353247811651E8	2	7624	0.3252569705191206	1.6441306539857208	0.021214512365984768	413.18267822265625	413.19525146484375
576	413.20526123046875	19.787078784					1	DETECTED	413.2053 m/z @19.79 [151020OFc1_NvH-0949-CRLM-27.raw]	413.20526123046875	19.787078784	0.638272938666667	99.2044265541333	98.56615361546663	661171.5625	1.2011552798393415E8	4	7624	0.1515193506425021	0.5368377991145529	0.05178659181409795	413.1952819824219	413.2093200683594
577	413.2193298339844	14.1180299384					1	DETECTED	413.2193 m/z @14.12 [151020OFc1_NvH-0949-CRLM-27.raw]	413.2193298339844	14.1180299384	2.96639645066667	99.9980172093333	97.03162075866663	1.44217E7	3.990532791937462E8	4	7624	0.23382479320071603	13.064393993206847	63.12937404268824	413.2093811035156	413.22930908203125
578	413.23712158203125	16.7071155608					1	DETECTED	413.2371 m/z @16.71 [151020OFc1_NvH-0949-CRLM-27.raw]	413.23712158203125	16.7071155608	3.20092332293333	98.8488450757333	95.64792175279996	623995.6875	1.3932045151362333E8	3	7624	5.848470639272488	3.922876995635832	0.5417054735116151	413.2293395996094	413.2391052246094
579	413.2491455078125	25.7896374442667					1	DETECTED	413.2491 m/z @25.79 [151020OFc1_NvH-0949-CRLM-27.raw]	413.2491455078125	25.7896374442667	1.75260624133333	99.0434946224	97.29088838106668	1245176.5	1.6999065488473544E8	2	7624	0.23233182165582633	1.2402047806314125	6.696937770444112	413.23919677734375	413.2590637207031
580	413.267578125	89.8887450858667					1	DETECTED	413.2676 m/z @89.89 [151020OFc1_NvH-0949-CRLM-27.raw]	413.267578125	89.8887450858667	0.00535021866666667	99.9980172093333	99.99266699066663	192858.984375	1.2374923149777412E8	0	7624	79.93306070215249	0.5485620996019981	0.025754000837825614	413.2594299316406	413.2771301269531
581	413.2904052734375	91.4872206272					1	DETECTED	413.2904 m/z @91.49 [151020OFc1_NvH-0949-CRLM-27.raw]	413.2904052734375	91.4872206272	3.47218488426667	97.25723578	93.78505089573333	55619.4921875	9.847628877829966E7	0	7624	0.5390694492399319	0.5330903045912281	0.06599935079621301	413.28094482421875	413.29595947265625
582	413.308349609375	91.5360326941333					1	DETECTED	413.3083 m/z @91.54 [151020OFc1_NvH-0949-CRLM-27.raw]	413.308349609375	91.5360326941333	4.90139404293333	95.2030738464	90.30167980346667	69031.6015625	1.0939284413384642E8	0	7624	0.013551572375391174	0.5211980202307742	0.00241597889441507	413.298583984375	413.3141174316406
583	413.32598876953125	91.3115703056					1	DETECTED	413.3260 m/z @91.31 [151020OFc1_NvH-0949-CRLM-27.raw]	413.32598876953125	91.3115703056	43.7294749410667	96.6452327530667	52.915757811999995	79414.078125	8.105585640649787E7	0	7624	0.25957554268170213	0.5560469479812179	5.086826771546237	413.3184509277344	413.3317565917969
584	413.3446350097656	91.2270130509333					1	DETECTED	413.3446 m/z @91.23 [151020OFc1_NvH-0949-CRLM-27.raw]	413.3446350097656	91.2270130509333	7.35899402213333	97.8331751450667	90.47418112293337	83557.4609375	1.2818228616992426E8	0	7624	0.27052490554868314	0.5393842740691471	2.231381962107429	413.3367004394531	413.3545837402344
585	413.3625793457031	91.2270130509333					1	DETECTED	413.3626 m/z @91.23 [151020OFc1_NvH-0949-CRLM-27.raw]	413.3625793457031	91.2270130509333	0.00535021866666667	99.9980172093333	99.99266699066663	82187.75	1.2307103594311039E8	0	7624	0.8640278848435656	0.542717116371805	0.057407127519671426	413.354736328125	413.3724670410156
586	413.41864013671875	7.3681538208					1	DETECTED	413.4186 m/z @7.37 [151020OFc1_NvH-0949-CRLM-27.raw]	413.41864013671875	7.3681538208	4.5779080224	99.5690743424	94.99116632	55516.8203125	1.0543339134728496E8	0	7624	19.1038195673068	null	11.845723570154508	413.41046142578125	413.4283142089844
587	413.434814453125	20.2622854802667					1	DETECTED	413.4348 m/z @20.26 [151020OFc1_NvH-0949-CRLM-27.raw]	413.434814453125	20.2622854802667	3.11203064106667	95.361857812	92.24982717093333	52727.12109375	9.905548968584982E7	0	7624	0.445277370730647	2.689459370600125	5.498562350731972	413.4289245605469	413.4357604980469
588	413.4459228515625	20.3402386776					1	DETECTED	413.4459 m/z @20.34 [151020OFc1_NvH-0949-CRLM-27.raw]	413.4459228515625	20.3402386776	2.720749348	95.3189228013333	92.5981734533333	437214.6875	9.501140602079834E7	4	7624	0.13065011731810827	0.6313623527677502	0.019678142671388572	413.4360656738281	413.4482421875
589	413.4586486816406	14.371070768					1	DETECTED	413.4586 m/z @14.37 [151020OFc1_NvH-0949-CRLM-27.raw]	413.4586486816406	14.371070768	2.17733028	98.4131183277333	96.2357880477333	646289.0	1.2547300021116269E8	4	7624	0.5914188525036153	24.376167710667723	36.27513650863784	413.44891357421875	413.4592590332031
590	413.4692687988281	27.9925501488					1	DETECTED	413.4693 m/z @27.99 [151020OFc1_NvH-0949-CRLM-27.raw]	413.4692687988281	27.9925501488	3.02954608586667	97.7684549586667	94.73890887280002	1353542.0	1.3466884552464348E8	4	7624	16.534233850120252	0.603487104629439	0.15857752312264597	413.4593505859375	413.47918701171875
591	413.48992919921875	28.7642416736					1	DETECTED	413.4899 m/z @28.76 [151020OFc1_NvH-0949-CRLM-27.raw]	413.48992919921875	28.7642416736	2.77403263093333	91.0080696605333	88.23403702959996	147748.71875	1.1009580619874692E8	0	7624	19.290836456881237	2.0809627758338767	1.0189953753825725	413.4799499511719	413.4999084472656
592	413.5163269042969	17.9286263181333					1	DETECTED	413.5163 m/z @17.93 [151020OFc1_NvH-0949-CRLM-27.raw]	413.5163269042969	17.9286263181333	2.92324109093333	94.8867647570667	91.96352366613337	154091.65625	9.825651552456857E7	0	7624	0.10445782598379694	0.511933536023372	0.9428741150065298	413.5065612792969	413.5224914550781
593	413.5325927734375	20.1754449392					1	DETECTED	413.5326 m/z @20.18 [151020OFc1_NvH-0949-CRLM-27.raw]	413.5325927734375	20.1754449392	1.65496351333333	98.1129119813333	96.45794846799997	194746.453125	1.090285465608938E8	0	7624	0.12161350280896599	0.6670953034555133	0.46416955797285114	413.5229797363281	413.5425720214844
594	413.5535888671875	14.1078548917333					1	DETECTED	413.5536 m/z @14.11 [151020OFc1_NvH-0949-CRLM-27.raw]	413.5535888671875	14.1078548917333	3.525097084	97.5638892234667	94.03879213946671	3225875.5	1.7820231408498538E8	3	7624	0.22806100235837334	24.710434409025922	0.7605072889694608	413.5436096191406	413.56353759765625
595	413.56365966796875	12.8130408114667					1	DETECTED	413.5637 m/z @12.81 [151020OFc1_NvH-0949-CRLM-27.raw]	413.56365966796875	12.8130408114667	4.33432351946667	52.1961899285333	47.86186640906663	118620.5078125	6.6500964097146116E7	3	7624	4.346029958083882	8.36270330245397	1.921915095184876	413.5636291503906	413.5685119628906
596	413.57855224609375	24.0019618048					1	DETECTED	413.5786 m/z @24.00 [151020OFc1_NvH-0949-CRLM-27.raw]	413.57855224609375	24.0019618048	4.1686753992	86.0280780722667	81.8594026730667	303128.125	1.0673753789620887E8	3	7624	5.432887868546377	0.5526706592648113	2.5695337460294843	413.56866455078125	413.5881652832031
597	413.65472412109375	40.7614434784					1	DETECTED	413.6547 m/z @40.76 [151020OFc1_NvH-0949-CRLM-27.raw]	413.65472412109375	40.7614434784	4.29360063466667	99.772944868	95.47934423333332	129299.7109375	1.0247219381301013E8	0	7624	0.7888109680992557	1.3090895538086453	0.17595962494771047	413.6465148925781	413.6645202636719
598	413.68231201171875	20.4490503738667					1	DETECTED	413.6823 m/z @20.45 [151020OFc1_NvH-0949-CRLM-27.raw]	413.68231201171875	20.4490503738667	3.98335482373333	96.3659418653333	92.38258704159996	102844.3125	9.972309679533343E7	0	7624	10.069023117188983	17.57861340754611	2.555484580220376	413.6726989746094	413.6866455078125
599	413.6972351074219	20.3933445538667					1	DETECTED	413.6972 m/z @20.39 [151020OFc1_NvH-0949-CRLM-27.raw]	413.6972351074219	20.3933445538667	1.5019614888	99.6549817298667	98.1530202410667	363088.5625	1.1272278591297057E8	0	7624	0.20914398239042953	0.6800863003345479	53.56686712743511	413.6877746582031	413.70361328125
600	413.713623046875	23.0935331437333					1	DETECTED	413.7136 m/z @23.09 [151020OFc1_NvH-0949-CRLM-27.raw]	413.713623046875	23.0935331437333	3.0913730024	98.5220882562667	95.4307152538667	618203.6875	1.2810831011727233E8	2	7624	12.847339957964827	0.8679609756497678	0.6373003495157574	413.7037353515625	413.7165222167969
601	413.7265930175781	42.3066660405333					1	DETECTED	413.7266 m/z @42.31 [151020OFc1_NvH-0949-CRLM-27.raw]	413.7265930175781	42.3066660405333	2.8593706256	97.9839633976	95.124592772	970980.5	1.4139095048178238E8	2	7624	14.270525395194603	0.5058779827911267	0.1456855978522359	413.71661376953125	413.73651123046875
602	413.7501220703125	25.7896374442667					1	DETECTED	413.7501 m/z @25.79 [151020OFc1_NvH-0949-CRLM-27.raw]	413.7501220703125	25.7896374442667	3.55466327253333	95.7658428882667	92.21117961573337	297906.46875	1.2128718122301924E8	0	7624	19.6665787940365	0.7487078842435152	1.041610267070098	413.7402038574219	413.76007080078125
603	413.76123046875	17.6902065594667					1	DETECTED	413.7612 m/z @17.69 [151020OFc1_NvH-0949-CRLM-27.raw]	413.76123046875	17.6902065594667	3.10178750693333	36.0396738973333	32.937886390399974	65409.8359375	2.9621450957990877E7	0	7624	20.294536139406176	1.128905273141304	0.018675767102523694	413.76025390625	413.76336669921875
604	413.77337646484375	32.1482865365333					1	DETECTED	413.7734 m/z @32.15 [151020OFc1_NvH-0949-CRLM-27.raw]	413.77337646484375	32.1482865365333	3.77061494533333	91.7024408685333	87.93182592319997	852278.125	1.124231938669696E8	2	7624	0.2634007609639575	0.5141435238041255	0.015290661353669743	413.76397705078125	413.7825012207031
605	413.81036376953125	43.3185796717333					1	DETECTED	413.8104 m/z @43.32 [151020OFc1_NvH-0949-CRLM-27.raw]	413.81036376953125	43.3185796717333	1.973339244	99.6012845781333	97.6279453341333	57029.953125	1.1610943259778342E8	0	7624	94.65179428470947	1.2340675418167173	1.4684778639087148	413.80059814453125	413.82000732421875
606	413.85040283203125	17.9645011344					1	DETECTED	413.8504 m/z @17.96 [151020OFc1_NvH-0949-CRLM-27.raw]	413.85040283203125	17.9645011344	0.1188387264	99.879951628	99.7611129016	75371.609375	9.882814329985975E7	0	7624	13.051960734354372	4.408259086052633	7.866612956437513	413.8404235839844	413.8599853515625
607	413.8700256347656	9.80663110053333					1	DETECTED	413.8700 m/z @9.81 [151020OFc1_NvH-0949-CRLM-27.raw]	413.8700256347656	9.80663110053333	0.324907650133333	99.9980172093333	99.67310955919997	150630.109375	1.292996188386627E8	3	7624	8.970818077024546	0.5691973811413537	24.492317121621852	413.86004638671875	413.874755859375
608	413.884765625	26.7723786314667					1	DETECTED	413.8848 m/z @26.77 [151020OFc1_NvH-0949-CRLM-27.raw]	413.884765625	26.7723786314667	0.00535021866666667	99.976456916	99.97110669733334	8062958.0	2.0523855224963254E8	3	7624	0.1540677649068023	0.5117715727041038	1.6863334390271922	413.8747863769531	413.8947448730469
609	413.89556884765625	19.2217602208					1	DETECTED	413.8956 m/z @19.22 [151020OFc1_NvH-0949-CRLM-27.raw]	413.89556884765625	19.2217602208	0.696117929866667	99.9980172093333	99.30189927946662	214153.875	9.962575411111237E7	0	7624	9.505816581698511	6.455574539153519	1.415948463773956	413.894775390625	413.9006042480469
610	413.9106140136719	16.5263904581333					1	DETECTED	413.9106 m/z @16.53 [151020OFc1_NvH-0949-CRLM-27.raw]	413.9106140136719	16.5263904581333	0.244114514933333	99.8906432074667	99.64652869253337	351546.78125	1.1017571830407234E8	3	7624	1.3536230330301855	0.947337592380312	78.55474129833758	413.900634765625	413.9205017089844
611	413.9214172363281	27.8495080426667					1	DETECTED	413.9214 m/z @27.85 [151020OFc1_NvH-0949-CRLM-27.raw]	413.9214172363281	27.8495080426667	0.0735334421333333	99.9013912208	99.82785777866665	135157.328125	1.2221635971903066E8	0	7624	0.15749077878602336	1.799792617248108	0.014342797687064063	413.9206848144531	413.9312744140625
612	413.9381103515625	20.4233646853333					1	DETECTED	413.9381 m/z @20.42 [151020OFc1_NvH-0949-CRLM-27.raw]	413.9381103515625	20.4233646853333	0.0280770405333333	99.9871569552	99.95907991466667	120508.921875	8.417874878923151E7	0	7624	0.1955441962557103	2.7122308514678024	213.30000786551187	413.9319763183594	413.9411926269531
613	413.9512023925781	34.0297005005333					1	DETECTED	413.9512 m/z @34.03 [151020OFc1_NvH-0949-CRLM-27.raw]	413.9512023925781	34.0297005005333	0.00535021866666667	99.9871569552	99.98180673653334	189563.921875	1.0798658948775528E8	0	7624	80.58235210056141	1.8582249465962672	4.91919509300067	413.94122314453125	413.95477294921875
614	413.96478271484375	11.0313857357333					1	DETECTED	413.9648 m/z @11.03 [151020OFc1_NvH-0949-CRLM-27.raw]	413.96478271484375	11.0313857357333	0.0168834368	99.8692664426667	99.8523830058667	9071782.0	2.833658255607715E8	4	7624	0.23471139179151201	0.9400454961523651	0.8460906194691359	413.954833984375	413.9747619628906
615	413.9837951660156	43.9308685594667					1	DETECTED	413.9838 m/z @43.93 [151020OFc1_NvH-0949-CRLM-27.raw]	413.9837951660156	43.9308685594667	0.00535021866666667	99.9980172093333	99.99266699066663	511533.03125	1.0665834036411838E8	4	7624	0.11003827003126077	0.5096881715714475	0.020003349400871385	413.9748229980469	413.9934387207031
616	413.9962463378906	25.6949301264					1	DETECTED	413.9962 m/z @25.69 [151020OFc1_NvH-0949-CRLM-27.raw]	413.9962463378906	25.6949301264	0.00535021866666667	99.4082304077333	99.40288018906664	284653.25	1.2298529030229759E8	0	7624	0.06063590878055436	1.7607305331666632	876.736224892496	413.99432373046875	414.00616455078125
617	414.0530700683594	75.4995402210667					1	DETECTED	414.0531 m/z @75.50 [151020OFc1_NvH-0949-CRLM-27.raw]	414.0530700683594	75.4995402210667	0.407573573066667	99.9980172093333	99.59044363626663	49976.33203125	9.675524827626237E7	0	7624	0.39306977982060687	0.6250275322579295	0.23736127656932174	414.04315185546875	414.062744140625
618	414.0716857910156	28.5293921965333					1	DETECTED	414.0717 m/z @28.53 [151020OFc1_NvH-0949-CRLM-27.raw]	414.0716857910156	28.5293921965333	0.0168834368	99.8264544690667	99.8095710322667	44245.6796875	1.0448475764877288E8	0	7624	95.24719236721356	1.6713841749186302	2.3767880070383	414.0631103515625	414.0814514160156
619	414.1402282714844	90.3547268138667					1	DETECTED	414.1402 m/z @90.35 [151020OFc1_NvH-0949-CRLM-27.raw]	414.1402282714844	90.3547268138667	0.278599323466667	99.6442150064	99.36561568293334	130478.9140625	9.683624611354315E7	0	7624	0.22718169962340085	0.551564651208631	4.6183938697623173E-4	414.13275146484375	414.1461486816406
620	414.1746520996094	91.5254576909333					1	DETECTED	414.1747 m/z @91.53 [151020OFc1_NvH-0949-CRLM-27.raw]	414.1746520996094	91.5254576909333	3.15302157386667	99.9442987474667	96.79127717360004	112323.1796875	1.1539928233516145E8	0	7624	0.4060066227518746	0.5476327315758333	0.005440762205349136	414.1651611328125	414.1791687011719
621	414.189208984375	10.8572568525333					1	DETECTED	414.1892 m/z @10.86 [151020OFc1_NvH-0949-CRLM-27.raw]	414.189208984375	10.8572568525333	3.80166473146667	97.8331751450667	94.03151041360003	165755.421875	1.010359551437616E8	0	7624	0.09335428896170406	10.692779112378616	2.8484802647797878	414.1792297363281	414.1932678222656
622	414.20330810546875	18.4464331746667					1	DETECTED	414.2033 m/z @18.45 [151020OFc1_NvH-0949-CRLM-27.raw]	414.20330810546875	18.4464331746667	2.8593706256	96.9890077565333	94.1296371309333	873311.3125	1.2307406916708586E8	3	7624	0.19597382779622308	0.6847735779974108	17.857865875787883	414.1933288574219	414.2045593261719
623	414.2145690917969	11.0431815296					1	DETECTED	414.2146 m/z @11.04 [151020OFc1_NvH-0949-CRLM-27.raw]	414.2145690917969	11.0431815296	3.14273837253333	99.9442987474667	96.80156037493337	7320127.5	3.6107721707554257E8	3	7624	15.940976432437267	25.584133352322716	0.8077585895809769	414.20458984375	414.22454833984375
624	414.22991943359375	16.3916582629333					1	DETECTED	414.2299 m/z @16.39 [151020OFc1_NvH-0949-CRLM-27.raw]	414.22991943359375	16.3916582629333	1.79543328453333	99.1616061069333	97.36617282239997	2294047.0	1.7480180597871873E8	2	7624	0.19001349029637993	0.945374773099061	1.9797758286633083	414.224609375	414.2398986816406
625	414.240478515625	24.0513134306667					1	DETECTED	414.2405 m/z @24.05 [151020OFc1_NvH-0949-CRLM-27.raw]	414.240478515625	24.0513134306667	2.39920133466667	98.7506898506667	96.35148851600003	115778.546875	1.2292942322299705E8	0	7624	0.20509838480027298	3.0910699889972415	0.3425963319396163	414.23992919921875	414.2437438964844
626	414.2537536621094	29.2704045906667					1	DETECTED	414.2538 m/z @29.27 [151020OFc1_NvH-0949-CRLM-27.raw]	414.2537536621094	29.2704045906667	1.98391810213333	97.5854529130667	95.60153481093337	1622286.5	2.1602736460979748E8	2	7624	40.71467946877725	6.007184189519254	3.306913357221202	414.2437744140625	414.26373291015625
627	414.27099609375	44.132124304					1	DETECTED	414.2710 m/z @44.13 [151020OFc1_NvH-0949-CRLM-27.raw]	414.27099609375	44.132124304	0.00535021866666667	99.9980172093333	99.99266699066663	975646.875	1.3613594463991648E8	2	7624	0.16695016087359704	0.5051200107864879	1.0482799120020219	414.2637634277344	414.27459716796875
628	414.2846374511719	92.6160683554667					1	DETECTED	414.2846 m/z @92.62 [151020OFc1_NvH-0949-CRLM-27.raw]	414.2846374511719	92.6160683554667	4.06193507306667	99.772944868	95.71100979493333	1530917.0	1.4060262096587646E8	2	7624	0.18366108900383438	0.6582057768190253	0.10963102019625627	414.2747497558594	414.2896728515625
629	414.3001403808594	91.1897282744					1	DETECTED	414.3001 m/z @91.19 [151020OFc1_NvH-0949-CRLM-27.raw]	414.3001403808594	91.1897282744	10.9128139808	98.5220882562667	87.6092742754667	116463.296875	1.0545434758934431E8	0	7624	0.05864773133119172	0.545669169314666	6.391896182823704E-4	414.2957458496094	414.3100891113281
630	414.3210754394531	91.3766469618667					1	DETECTED	414.3211 m/z @91.38 [151020OFc1_NvH-0949-CRLM-27.raw]	414.3210754394531	91.3766469618667	3.21280242773333	98.2629183928	95.05011596506667	95880.3671875	8.293079201193708E7	0	7624	0.7101136882476027	0.5390538290799424	0.9940278800197705	414.3145446777344	414.3294982910156
631	414.35791015625	91.2270130509333					1	DETECTED	414.3579 m/z @91.23 [151020OFc1_NvH-0949-CRLM-27.raw]	414.35791015625	91.2270130509333	0.0168834368	99.9980172093333	99.9811337725333	118006.96875	1.4272609376879197E8	0	7624	0.7093206145946596	0.5413152105806631	0.48659655954805126	414.3489074707031	414.36749267578125
632	414.4134826660156	12.6998395266667					1	DETECTED	414.4135 m/z @12.70 [151020OFc1_NvH-0949-CRLM-27.raw]	414.4134826660156	12.6998395266667	4.10374668293333	98.9790118256	94.87526514266666	137348.5	9.673806835297474E7	0	7624	0.27610893211093845	0.7337666675212549	0.18027567559600202	414.4039306640625	414.4234313964844
633	414.4468994140625	18.6106834592					1	DETECTED	414.4469 m/z @18.61 [151020OFc1_NvH-0949-CRLM-27.raw]	414.4468994140625	18.6106834592	2.73147651413333	99.1078252394667	96.37634872533337	265736.09375	1.0402202359803215E8	0	7624	0.16014618524160085	0.9825911948439953	0.7291998032412949	414.43719482421875	414.45416259765625
634	414.46417236328125	11.021017092					1	DETECTED	414.4642 m/z @11.02 [151020OFc1_NvH-0949-CRLM-27.raw]	414.46417236328125	11.021017092	2.2745778024	99.3009254101333	97.0263476077333	3619380.25	1.686050595650859E8	4	7624	0.2337345450915631	1.4706176290666153	1.0057649091891274	414.4542541503906	414.4740905761719
635	414.4847717285156	43.9991612581333					1	DETECTED	414.4848 m/z @44.00 [151020OFc1_NvH-0949-CRLM-27.raw]	414.4847717285156	43.9991612581333	2.86994360293333	99.4189029629333	96.54895935999997	251429.140625	1.0675300231397918E8	0	7624	18.017011460797544	1.4142346185772974	0.3038324573650611	414.4749755859375	414.49462890625
636	414.500244140625	38.5833289205333					1	DETECTED	414.5002 m/z @38.58 [151020OFc1_NvH-0949-CRLM-27.raw]	414.500244140625	38.5833289205333	0.5694840208	98.4676139517333	97.8981299309333	137950.703125	1.0556032543159838E8	0	7624	21.668530376624272	1.635239519338347	4.952727589763742E-4	414.4947814941406	414.5093688964844
637	414.5219421386719	14.5601232952					1	DETECTED	414.5219 m/z @14.56 [151020OFc1_NvH-0949-CRLM-27.raw]	414.5219421386719	14.5601232952	5.6178338072	90.3318394826667	84.7140056754667	431866.53125	1.1328243784578748E8	0	7624	0.23667506433777064	2.0791899576774706	0.12705187278464905	414.51300048828125	414.52752685546875
638	414.53759765625	18.4323541162667					1	DETECTED	414.5376 m/z @18.43 [151020OFc1_NvH-0949-CRLM-27.raw]	414.53759765625	18.4323541162667	3.75107552666667	95.1924718202667	91.44139629360004	585405.625	1.1716013150715098E8	0	7624	0.19955288619625478	0.5917333790560197	0.09186012032076304	414.5277404785156	414.5430603027344
639	414.5530700683594	26.7481347909333					1	DETECTED	414.5531 m/z @26.75 [151020OFc1_NvH-0949-CRLM-27.raw]	414.5530700683594	26.7481347909333	1.366312392	99.2150947664	97.8487823744	1890090.5	1.59955496251939E8	3	7624	22.923763196175678	1.1273545968254532	0.026602529454351122	414.5430908203125	414.5630187988281
640	414.5642395019531	16.3530594154667					1	DETECTED	414.5642 m/z @16.35 [151020OFc1_NvH-0949-CRLM-27.raw]	414.5642395019531	16.3530594154667	2.52790822026667	95.0456820677333	92.51777384746663	1452994.625	1.33937587463747E8	3	7624	0.18323752522646686	0.8979433343651124	0.31375821224073247	414.5631103515625	414.57421875
641	414.5791931152344	16.5033988530667					1	DETECTED	414.5792 m/z @16.50 [151020OFc1_NvH-0949-CRLM-27.raw]	414.5791931152344	16.5033988530667	2.77403263093333	99.6334741002667	96.85944146933336	117559.953125	1.0181380259915756E8	0	7624	0.06407504907621941	3.8356326646656105	0.010580102621239863	414.5747375488281	414.5887145996094
642	414.6022644042969	42.4845720069333					1	DETECTED	414.6023 m/z @42.48 [151020OFc1_NvH-0949-CRLM-27.raw]	414.6022644042969	42.4845720069333	2.8807474424	99.0756067608	96.1948593184	155242.65625	1.0916786761380008E8	0	7624	6.5319323185295275	1.2208884611526407	0.16232434224693384	414.5923156738281	414.61224365234375
643	414.6140441894531	12.8008011026667					1	DETECTED	414.6140 m/z @12.80 [151020OFc1_NvH-0949-CRLM-27.raw]	414.6140441894531	12.8008011026667	2.8911638984	98.1129119813333	95.2217480829333	83011.3046875	9.476077240629463E7	0	7624	0.23873596309670297	4.804502229503143	0.43363501524122317	414.6122741699219	414.6239013671875
644	414.6742858886719	16.8985691994667					1	DETECTED	414.6743 m/z @16.90 [151020OFc1_NvH-0949-CRLM-27.raw]	414.6742858886719	16.8985691994667	4.53625833786667	99.879951628	95.34369329013333	68191.515625	1.0960783308218206E8	0	7624	0.07006796063797793	3.8562245504718358	438.2180289362021	414.66436767578125	414.6842346191406
645	414.6975402832031	18.6531805493333					1	DETECTED	414.6975 m/z @18.65 [151020OFc1_NvH-0949-CRLM-27.raw]	414.6975402832031	18.6531805493333	1.83699942613333	99.5261456842667	97.68914625813336	216642.234375	1.0336161770044388E8	4	7624	13.794469970817214	0.6933809170921044	1.3530182035107363	414.6875915527344	414.70751953125
646	414.7075500488281	21.6932985493333					1	DETECTED	414.7076 m/z @21.69 [151020OFc1_NvH-0949-CRLM-27.raw]	414.7075500488281	21.6932985493333	3.4423935632	86.2456613002667	82.8032677370667	194463.46875	8.962543848082462E7	0	7624	0.3270458916629906	2.8087507010293793	0.01744690071231437	414.7075500488281	414.7100524902344
647	414.7200622558594	34.817177148					1	DETECTED	414.7201 m/z @34.82 [151020OFc1_NvH-0949-CRLM-27.raw]	414.7200622558594	34.817177148	1.5128134104	97.9731512552	96.4603378448	1415082.875	1.4686180640433085E8	2	7624	24.147773675921172	0.5092758155210833	0.014498134169342954	414.7100830078125	414.7300109863281
648	414.7320861816406	22.418850704					1	DETECTED	414.7321 m/z @22.42 [151020OFc1_NvH-0949-CRLM-27.raw]	414.7320861816406	22.418850704	2.35580581066667	98.1557945213333	95.79998871066664	210933.578125	1.2084737295073377E8	0	7624	8.350460087363736	1.934864426391565	0.0421629189622993	414.7301025390625	414.740478515625
649	414.7506408691406	9.57122917253333					1	DETECTED	414.7506 m/z @9.57 [151020OFc1_NvH-0949-CRLM-27.raw]	414.7506408691406	9.57122917253333	3.36926584746667	97.4995503610667	94.13028451360003	1378901.625	1.530600578972025E8	2	7624	24.189927279205783	61.018455213923936	175.10431454837723	414.7406921386719	414.760498046875
650	414.7614440917969	73.1072116648					1	DETECTED	414.7614 m/z @73.11 [151020OFc1_NvH-0949-CRLM-27.raw]	414.7614440917969	73.1072116648	2.50644765333333	99.5154125362667	97.00896488293337	319497.375	1.241908191011902E8	2	7624	0.08400022448424238	0.5043340174508012	0.00442752356296829	414.7607116699219	414.7680358886719
651	414.7781677246094	15.5617662832					1	DETECTED	414.7782 m/z @15.56 [151020OFc1_NvH-0949-CRLM-27.raw]	414.7781677246094	15.5617662832	1.4692738648	92.3848062898667	90.9155324250667	471915.96875	1.0667887740619121E8	0	7624	28.708371677270446	2.6753319051855757	266.1909786130492	414.7681884765625	414.78680419921875
652	414.8146667480469	12.8844419333333					1	DETECTED	414.8147 m/z @12.88 [151020OFc1_NvH-0949-CRLM-27.raw]	414.8146667480469	12.8844419333333	2.95567180693333	99.2686837941333	96.31301198719997	65362.05078125	9.527524398210648E7	0	7624	0.1968975590938271	4.85019850198313	0.01514084456758087	414.8047180175781	414.8165588378906
653	414.8559265136719	14.5490276749333					1	DETECTED	414.8559 m/z @14.55 [151020OFc1_NvH-0949-CRLM-27.raw]	414.8559265136719	14.5490276749333	0.00535021866666667	99.9980172093333	99.99266699066663	261498.078125	1.1660876001473537E8	0	7624	6.2095836210098465	19.053762780893827	27.866469614113278	414.84600830078125	414.86505126953125
654	414.87506103515625	30.0232229042667					1	DETECTED	414.8751 m/z @30.02 [151020OFc1_NvH-0949-CRLM-27.raw]	414.87506103515625	30.0232229042667	0.0168834368	99.9980172093333	99.9811337725333	805058.3125	1.2189666213789281E8	3	7624	15.854888203153795	0.5250518839161737	0.006778881145312779	414.8650817871094	414.8850402832031
655	414.8938293457031	19.8670637152					1	DETECTED	414.8938 m/z @19.87 [151020OFc1_NvH-0949-CRLM-27.raw]	414.8938293457031	19.8670637152	0.00535021866666667	99.9980172093333	99.99266699066663	783694.25	1.4769832558389202E8	3	7624	16.73717559546372	1.7398201223966234	1.910904169553944	414.88507080078125	414.9036865234375
656	414.9061279296875	25.9388438568					1	DETECTED	414.9061 m/z @25.94 [151020OFc1_NvH-0949-CRLM-27.raw]	414.9061279296875	25.9388438568	0.0168834368	99.9442987474667	99.9274153106667	380141.78125	1.310233197138721E8	3	7624	0.14820098955691563	0.5157532259467318	1.899415868997121	414.90386962890625	414.91607666015625
657	414.91796875	16.0881121658667					1	DETECTED	414.9180 m/z @16.09 [151020OFc1_NvH-0949-CRLM-27.raw]	414.91796875	16.0881121658667	0.00535021866666667	99.9980172093333	99.99266699066663	51929.62890625	9.65446840440068E7	0	7624	35.43788753310968	3.1139570976288224	7.532533375509874	414.9161376953125	414.927734375
658	414.9441223144531	7.95826825386667					1	DETECTED	414.9441 m/z @7.96 [151020OFc1_NvH-0949-CRLM-27.raw]	414.9441223144531	7.95826825386667	0.0168834368	99.9871569552	99.9702735184	97687.359375	1.0861294542340407E8	0	7624	34.61803149370783	9.722532809408765	7.006413298721533	414.93414306640625	414.9541015625
659	414.96575927734375	11.0313857357333					1	DETECTED	414.9658 m/z @11.03 [151020OFc1_NvH-0949-CRLM-27.raw]	414.96575927734375	11.0313857357333	0.0393353258666667	99.8692664426667	99.82993111680003	325678.1875	1.1392287362416981E8	0	7624	0.2430901950510087	1.6153564256763615	1.2599195781973604	414.9557800292969	414.9756164550781
660	415.00213623046875	38.605405428					1	DETECTED	415.0021 m/z @38.61 [151020OFc1_NvH-0949-CRLM-27.raw]	415.00213623046875	38.605405428	0.0393353258666667	99.1078252394667	99.06848991360003	55814.0703125	1.1540332365902957E8	0	7624	84.88526664182399	1.2737757471398572	2.0503516267537067	414.9931945800781	415.011962890625
661	415.0303649902344	70.0597996984					1	DETECTED	415.0304 m/z @70.06 [151020OFc1_NvH-0949-CRLM-27.raw]	415.0303649902344	70.0597996984	0.00535021866666667	99.9980172093333	99.99266699066663	971705.625	1.7666405411530176E8	0	7624	0.9730356725959979	0.6608859466746246	1.0063766535979093	415.0205078125	415.04034423828125
662	415.0548400878906	37.3442257837333					1	DETECTED	415.0548 m/z @37.34 [151020OFc1_NvH-0949-CRLM-27.raw]	415.0548400878906	37.3442257837333	0.00535021866666667	99.9980172093333	99.99266699066663	29313.41796875	9.005840018598668E7	0	7624	99.80557275683259	1.3905474850610546	1.769153863744601	415.0533142089844	415.06298828125
663	415.072998046875	23.0686805802667					1	DETECTED	415.0730 m/z @23.07 [151020OFc1_NvH-0949-CRLM-27.raw]	415.072998046875	23.0686805802667	0.0280770405333333	99.9980172093333	99.96994016879997	39656.8671875	1.0573511512238854E8	0	7624	94.50934118026025	2.3178667267599824	3.2464189001284307	415.0630187988281	415.08221435546875
664	415.1244812011719	91.1183829749333					1	DETECTED	415.1245 m/z @91.12 [151020OFc1_NvH-0949-CRLM-27.raw]	415.1244812011719	91.1183829749333	0.0280770405333333	97.1929282952	97.16485125466667	85672.5859375	1.0471863374898838E8	0	7624	0.035525736547185716	0.9295742918839095	0.0033886729463558844	415.1204528808594	415.13336181640625
665	415.16796875	13.1548409013333					1	DETECTED	415.1680 m/z @13.15 [151020OFc1_NvH-0949-CRLM-27.raw]	415.16796875	13.1548409013333	3.02954608586667	95.4494921216	92.41994603573333	58234.8828125	9.311923367076741E7	0	7624	null	10.63304670252791	20.391766593375998	415.1581726074219	415.1747741699219
666	415.1848449707031	17.8020343613333					1	DETECTED	415.1848 m/z @17.80 [151020OFc1_NvH-0949-CRLM-27.raw]	415.1848449707031	17.8020343613333	3.8307664504	96.6559328165333	92.82516636613329	98165.5078125	1.0948190463794045E8	0	7624	73.75075136397302	4.657739582663574	7.72061205922971	415.1750183105469	415.1855773925781
667	415.19561767578125	16.2619223634667					1	DETECTED	415.1956 m/z @16.26 [151020OFc1_NvH-0949-CRLM-27.raw]	415.19561767578125	16.2619223634667	2.86994360293333	98.3381569365333	95.46821333359996	358993.0625	1.1060778998226425E8	2	7624	0.0799552295387258	0.5242419951952557	0.8377768125716065	415.1856689453125	415.1992492675781
668	415.2092590332031	30.0027126354667					1	DETECTED	415.2093 m/z @30.00 [151020OFc1_NvH-0949-CRLM-27.raw]	415.2092590332031	30.0027126354667	1.80590568826667	99.5584016194667	97.75249593120002	822981.75	1.466089227866604E8	3	7624	19.035531862323197	0.520195708278953	1.8071381093788481	415.19927978515625	415.2192077636719
669	415.22186279296875	34.8001987397333					1	DETECTED	415.2219 m/z @34.80 [151020OFc1_NvH-0949-CRLM-27.raw]	415.22186279296875	34.8001987397333	0.545181519733333	91.7662233829333	91.22104186319997	534344.125	1.4282378515243322E8	2	7624	19.42783363571173	1.0130895224934184	0.04124017665586959	415.2192687988281	415.2318420410156
670	415.2319641113281	15.3611598002667					1	DETECTED	415.2320 m/z @15.36 [151020OFc1_NvH-0949-CRLM-27.raw]	415.2319641113281	15.3611598002667	3.03996505413333	99.879951628	96.83998657386667	250600.328125	1.2971638011596316E8	3	7624	18.840809321927708	5.917187392732079	4.624712640687619	415.23187255859375	415.23663330078125
671	415.2466735839844	46.0702734776					1	DETECTED	415.2467 m/z @46.07 [151020OFc1_NvH-0949-CRLM-27.raw]	415.2466735839844	46.0702734776	2.64644407973333	99.1293791168	96.48293503706667	1770817.5	2.2055008571505275E8	3	7624	0.19312112464452724	4.4036203987149	4.651539109971226	415.2366943359375	415.2566223144531
672	415.2685241699219	51.5428293106667					1	DETECTED	415.2685 m/z @51.54 [151020OFc1_NvH-0949-CRLM-27.raw]	415.2685241699219	51.5428293106667	2.95567180693333	99.3331794450667	96.37750763813338	3470478.25	2.1053010958260763E8	2	7624	0.20218127418920062	1.3989270855059341	1.493702543054118	415.2586669921875	415.2784118652344
673	415.288330078125	92.5818645448					1	DETECTED	415.2883 m/z @92.58 [151020OFc1_NvH-0949-CRLM-27.raw]	415.288330078125	92.5818645448	3.61803127066667	96.2263850589333	92.60835378826663	340152.84375	1.1888358575766127E8	2	7624	48.17280898876118	1.2783750099617162	0.005734990943206653	415.2785339355469	415.29229736328125
674	415.30328369140625	54.272546112					1	DETECTED	415.3033 m/z @54.27 [151020OFc1_NvH-0949-CRLM-27.raw]	415.30328369140625	54.272546112	35.9816994954667	93.9720881992	57.9903887037333	33619.8359375	1.0379542822586307E8	0	7624	55.210020528232576	1.5852297577990497	2.1704595155980995	415.3025817871094	415.3078918457031
675	415.32452392578125	91.7114808922667					1	DETECTED	415.3245 m/z @91.71 [151020OFc1_NvH-0949-CRLM-27.raw]	415.32452392578125	91.7114808922667	6.04289177413333	99.1721849090667	93.12929313493338	34086.53515625	1.0335404420445791E8	0	7624	0.7015504837817019	0.5435439879050185	0.08708797581003694	415.31475830078125	415.3318176269531
676	415.45947265625	20.8916161568					1	DETECTED	415.4595 m/z @20.89 [151020OFc1_NvH-0949-CRLM-27.raw]	415.45947265625	20.8916161568	3.45213714346667	99.4189029629333	95.96676581946663	4617922.0	1.976417329189847E8	4	7624	0.43040272110865274	0.8482502356861954	0.7083993719949107	415.44952392578125	415.4690856933594
677	415.47320556640625	16.5592232130667					1	DETECTED	415.4732 m/z @16.56 [151020OFc1_NvH-0949-CRLM-27.raw]	415.47320556640625	16.5592232130667	2.90195992586667	93.4678544597333	90.56589453386664	215106.4375	1.1422293708160108E8	0	7624	0.42474053383650556	0.559346504111193	9.432271961012109	415.4695129394531	415.4827880859375
678	415.5301818847656	16.2803930224					1	DETECTED	415.5302 m/z @16.28 [151020OFc1_NvH-0949-CRLM-27.raw]	415.5301818847656	16.2803930224	4.31382991546667	90.9597577346667	86.64592781920003	167895.046875	1.095867762812907E8	3	7624	3.6913559032975822	0.6278554986223139	0.3542347588910743	415.520263671875	415.5332336425781
679	415.5433349609375	29.9793674402667					1	DETECTED	415.5433 m/z @29.98 [151020OFc1_NvH-0949-CRLM-27.raw]	415.5433349609375	29.9793674402667	3.55466327253333	99.5368372810667	95.98217400853336	207193.9375	1.0686321315405226E8	3	7624	2.208166858392566	2.5140790325590223	0.6885407141988592	415.5335388183594	415.5532531738281
680	415.5539855957031	13.873678452					1	DETECTED	415.5540 m/z @13.87 [151020OFc1_NvH-0949-CRLM-27.raw]	415.5539855957031	13.873678452	5.9659447568	87.8229973333333	81.8570525765333	68900.3984375	9.728811281768654E7	0	7624	5.524568139753926	5.175759309283555	0.006695064560315051	415.5533447265625	415.5546875
681	415.56475830078125	29.8528376213333					1	DETECTED	415.5648 m/z @29.85 [151020OFc1_NvH-0949-CRLM-27.raw]	415.56475830078125	29.8528376213333	2.66784032906667	99.2044265541333	96.53658622506664	623759.0	1.174702557057371E8	3	7624	2.948307266583427	0.5192613278428635	0.5349700346378558	415.5547790527344	415.5704345703125
682	415.58050537109375	46.0319196421333					1	DETECTED	415.5805 m/z @46.03 [151020OFc1_NvH-0949-CRLM-27.raw]	415.58050537109375	46.0319196421333	3.34860748213333	99.5904617674667	96.24185428533337	1238891.375	1.2956349786959097E8	3	7624	0.19232348404675292	0.530219303077482	0.04702021963653742	415.5705261230469	415.5904541015625
683	415.6839599609375	24.3067562309333					1	DETECTED	415.6840 m/z @24.31 [151020OFc1_NvH-0949-CRLM-27.raw]	415.6839599609375	24.3067562309333	0.730501196533333	85.2771578336	84.54665663706666	182483.203125	9.942917246760096E7	2	7624	0.15885481062140627	3.7670845483745565	0.09960007858368643	415.67449951171875	415.6938781738281
684	415.7102355957031	20.9471381485333					1	DETECTED	415.7102 m/z @20.95 [151020OFc1_NvH-0949-CRLM-27.raw]	415.7102355957031	20.9471381485333	1.90977286613333	99.1616061069333	97.25183324079998	4008933.0	2.031544143653771E8	2	7624	0.34208256057447173	0.7101537364622249	0.36725160161184506	415.70025634765625	415.72021484375
685	415.72406005859375	16.5263904581333					1	DETECTED	415.7241 m/z @16.53 [151020OFc1_NvH-0949-CRLM-27.raw]	415.72406005859375	16.5263904581333	2.52790822026667	99.0112428365333	96.48333461626663	152020.734375	1.1354072741470061E8	0	7624	4.087565097269522	0.5999228562323449	1.3085379900360339	415.7202453613281	415.724609375
686	415.734619140625	21.7138458384					1	DETECTED	415.7346 m/z @21.71 [151020OFc1_NvH-0949-CRLM-27.raw]	415.734619140625	21.7138458384	2.73147651413333	99.5584016194667	96.82692510533336	1894812.875	1.6387625009579104E8	2	7624	0.229546522967361	1.0447964753707948	1.9005696262676697	415.7246398925781	415.7445983886719
687	415.7524108886719	33.1013879530667					1	DETECTED	415.7524 m/z @33.10 [151020OFc1_NvH-0949-CRLM-27.raw]	415.7524108886719	33.1013879530667	3.13255751786667	95.1394769213333	92.00691940346663	1103618.25	1.2895396206549999E8	2	7624	0.21223627125290534	0.5305065984814492	0.011155338027845683	415.74462890625	415.7601013183594
688	415.7701721191406	51.5428293106667					1	DETECTED	415.7702 m/z @51.54 [151020OFc1_NvH-0949-CRLM-27.raw]	415.7701721191406	51.5428293106667	1.80590568826667	95.3297227053333	93.52381701706662	1578565.625	1.5186049263701296E8	2	7624	14.808005865277828	0.5072535303864181	0.02369832556998804	415.7602233886719	415.780029296875
689	415.85321044921875	15.3842615706667					1	DETECTED	415.8532 m/z @15.38 [151020OFc1_NvH-0949-CRLM-27.raw]	415.85321044921875	15.3842615706667	0.1528138104	99.9442987474667	99.7914849370667	103959.5703125	1.1383331547630356E8	0	7624	1.5810382754976882	6.384209320278016	129.55111886856582	415.8435974121094	415.86309814453125
690	415.8638916015625	16.2619223634667					1	DETECTED	415.8639 m/z @16.26 [151020OFc1_NvH-0949-CRLM-27.raw]	415.8638916015625	16.2619223634667	0.0168834368	99.7515180968	99.73463466	78036.203125	9.019011328984866E7	0	7624	0.3135889774970462	3.2135384501129516	0.04509771497151478	415.8632507324219	415.86663818359375
691	415.87664794921875	9.17834215253333					1	DETECTED	415.8766 m/z @9.18 [151020OFc1_NvH-0949-CRLM-27.raw]	415.87664794921875	9.17834215253333	0.00535021866666667	99.9657483957333	99.96039817706664	424810.3125	1.0890447999364327E8	3	7624	0.16374069881237574	3.00505234270252	32.49086971165559	415.8666687011719	415.8866271972656
692	415.8927001953125	26.9392208034667					1	DETECTED	415.8927 m/z @26.94 [151020OFc1_NvH-0949-CRLM-27.raw]	415.8927001953125	26.9392208034667	1.04528039013333	99.8586287762667	98.81334838613337	194633.9375	1.0799625941160737E8	0	7624	0.11966293067766998	2.6406411462039636	0.01639284265421104	415.8868713378906	415.89306640625
693	415.9031066894531	26.8829853776					1	DETECTED	415.9031 m/z @26.88 [151020OFc1_NvH-0949-CRLM-27.raw]	415.9031066894531	26.8829853776	0.141671985066667	99.9549965837333	99.81332459866664	816186.5	1.2485499672148791E8	3	7624	3.0125628704314735	32.66023103237938	1.1577434887492446	415.8931579589844	415.9130859375
694	415.9151611328125	46.0413175368					1	DETECTED	415.9152 m/z @46.04 [151020OFc1_NvH-0949-CRLM-27.raw]	415.9151611328125	46.0413175368	0.00535021866666667	99.9227614370667	99.91741121840003	440246.15625	1.0925100588132508E8	0	7624	0.14130225576640498	0.5063697634865897	102.20678460188766	415.9132995605469	415.9249572753906
695	415.9319763183594	30.5804167762667					1	DETECTED	415.9320 m/z @30.58 [151020OFc1_NvH-0949-CRLM-27.raw]	415.9319763183594	30.5804167762667	0.00535021866666667	99.9980172093333	99.99266699066663	91142.4609375	1.0777740136454284E8	0	7624	0.038468229932050235	1.5626678973860018	4.750184935446225	415.92535400390625	415.9418640136719
696	415.9603271484375	20.9009325061333					1	DETECTED	415.9603 m/z @20.90 [151020OFc1_NvH-0949-CRLM-27.raw]	415.9603271484375	20.9009325061333	0.00535021866666667	99.9980172093333	99.99266699066663	2248419.25	1.577279190102973E8	0	7624	0.30583282967353753	0.8153197427867224	0.57159302758889	415.95037841796875	415.9701843261719
697	415.9728698730469	39.0039199136					1	DETECTED	415.9729 m/z @39.00 [151020OFc1_NvH-0949-CRLM-27.raw]	415.9728698730469	39.0039199136	0.313114122133333	99.879951628	99.56683750586667	146409.078125	1.1437537900085293E8	0	7624	22.687817850213307	1.0839679576424381	1.7353524144172812	415.97039794921875	415.98284912109375
698	415.9908142089844	42.5753251293333					1	DETECTED	415.9908 m/z @42.58 [151020OFc1_NvH-0949-CRLM-27.raw]	415.9908142089844	42.5753251293333	0.0280770405333333	99.9980172093333	99.96994016879997	65632.4140625	1.0768007525547856E8	0	7624	56.51332403641092	1.1472568433857417	1.3239803168829603	415.98297119140625	416.00079345703125
699	416.01458740234375	77.6507580706667					1	DETECTED	416.0146 m/z @77.65 [151020OFc1_NvH-0949-CRLM-27.raw]	416.01458740234375	77.6507580706667	0.00535021866666667	99.6980311941333	99.69268097546664	915555.5	2.5598274520463783E8	0	7624	5.102964562548863	1.370346168122131	2.6542533848139724	416.0047912597656	416.0244445800781
700	416.0343017578125	70.0363168034667					1	DETECTED	416.0343 m/z @70.04 [151020OFc1_NvH-0949-CRLM-27.raw]	416.0343017578125	70.0363168034667	0.0168834368	99.9657483957333	99.9488649589333	161112.234375	1.0412207289784393E8	0	7624	0.4995325087986089	0.6951319274498693	28.112569428388305	416.02471923828125	416.0440368652344
701	416.0672607421875	92.5141334453333					1	DETECTED	416.0673 m/z @92.51 [151020OFc1_NvH-0949-CRLM-27.raw]	416.0672607421875	92.5141334453333	0.0168834368	99.9657483957333	99.9488649589333	43663.1875	1.08326950584501E8	0	7624	76.68042159512261	0.5404535950738213	0.0808010240270831	416.0599060058594	416.0765686035156
702	416.08935546875	41.9139830765333					1	DETECTED	416.0894 m/z @41.91 [151020OFc1_NvH-0949-CRLM-27.raw]	416.08935546875	41.9139830765333	0.831928791466667	99.9980172093333	99.16608841786663	40423.40625	1.0558237639720616E8	0	7624	93.706572493854	1.1771703602420633	1.3103202713801039	416.0794982910156	416.0989685058594
703	416.15655517578125	91.3026180282667					1	DETECTED	416.1566 m/z @91.30 [151020OFc1_NvH-0949-CRLM-27.raw]	416.15655517578125	91.3026180282667	1.78470190133333	99.2900672701333	97.50536536879997	75498.3359375	1.0607775851414376E8	0	7624	0.08778129835023663	0.5446136906858995	0.08922738137179899	416.1484680175781	416.1656799316406
704	416.187744140625	65.3325884805333					1	DETECTED	416.1877 m/z @65.33 [151020OFc1_NvH-0949-CRLM-27.raw]	416.187744140625	65.3325884805333	2.11293722773333	99.9871569552	97.87421972746668	172138.0625	1.1248604793594556E8	3	7624	72.51822791106046	0.7389037378363444	0.5492058649163256	416.1777648925781	416.1976623535156
705	416.21136474609375	20.8359333634667					1	DETECTED	416.2114 m/z @20.84 [151020OFc1_NvH-0949-CRLM-27.raw]	416.21136474609375	20.8359333634667	1.920302224	99.9335095197333	98.01320729573331	778707.0625	1.405093599470715E8	3	7624	3.289895184271675	0.6205484720366683	8.434370000413224	416.20147705078125	416.2213439941406
706	416.2321472167969	20.2023032941333					1	DETECTED	416.2321 m/z @20.20 [151020OFc1_NvH-0949-CRLM-27.raw]	416.2321472167969	20.2023032941333	2.7634300496	99.6872356890667	96.92380563946669	1202558.5	1.769534870501958E8	2	7624	1.6516363776142988	5.554147877446341	0.11905392718551201	416.22216796875	416.2406311035156
707	416.2506408691406	30.4630121386667					1	DETECTED	416.2506 m/z @30.46 [151020OFc1_NvH-0949-CRLM-27.raw]	416.2506408691406	30.4630121386667	1.79543328453333	99.9121449752	98.11671169066666	8.2526264E7	1.392884438989696E9	2	7624	0.13072834108729836	16.563589527056127	1.2069662062896074	416.24066162109375	416.2604675292969
708	416.26177978515625	20.2023032941333					1	DETECTED	416.2618 m/z @20.20 [151020OFc1_NvH-0949-CRLM-27.raw]	416.26177978515625	20.2023032941333	1.79543328453333	95.5029500458667	93.70751676133337	239533.34375	1.0323642343119943E8	0	7624	0.18636940794050005	0.5274593806455139	0.05577551107574388	416.2606506347656	416.26251220703125
709	416.27252197265625	27.0540545832					1	DETECTED	416.2725 m/z @27.05 [151020OFc1_NvH-0949-CRLM-27.raw]	416.27252197265625	27.0540545832	0.967110768533333	94.4469262034667	93.47981543493337	644851.5625	1.3159722128027835E8	0	7624	0.10441083466883683	4.9440446680457555	8.717647388352663	416.2625427246094	416.2813720703125
710	416.28607177734375	46.5150748224					1	DETECTED	416.2861 m/z @46.52 [151020OFc1_NvH-0949-CRLM-27.raw]	416.28607177734375	46.5150748224	0.187075417066667	91.4204920032	91.23341658613333	150205.109375	1.0019474933943394E8	0	7624	0.10734045458398356	1.207536938522707	1.4160428380376857	416.28253173828125	416.2908020019531
711	416.30108642578125	89.8089125378667					1	DETECTED	416.3011 m/z @89.81 [151020OFc1_NvH-0949-CRLM-27.raw]	416.30108642578125	89.8089125378667	20.1906011093333	96.9783303306667	76.7877292213334	386482.8125	9.510546082353342E7	0	7624	0.06741829934296106	1.0638604671295628	0.01910118239273178	416.2928771972656	416.3102722167969
712	416.3443298339844	34.6728750274667					1	DETECTED	416.3443 m/z @34.67 [151020OFc1_NvH-0949-CRLM-27.raw]	416.3443298339844	34.6728750274667	30.4275291096	98.2736327512	67.8461036416	79161.6796875	1.2389738910543764E8	0	7624	60.2770926443807	7.99064492672635	13.327131399439924	416.3355712890625	416.3527526855469
713	416.37359619140625	91.2270130509333					1	DETECTED	416.3736 m/z @91.23 [151020OFc1_NvH-0949-CRLM-27.raw]	416.37359619140625	91.2270130509333	0.00535021866666667	99.976456916	99.97110669733334	99171.203125	1.0886755750403452E8	0	7624	61.3140638049548	0.5351782329177687	0.0024125774675317862	416.3651428222656	416.38311767578125
714	416.46185302734375	20.9825732597333					1	DETECTED	416.4619 m/z @20.98 [151020OFc1_NvH-0949-CRLM-27.raw]	416.46185302734375	20.9825732597333	2.13443950853333	98.6521763661333	96.51773685759997	260050.90625	1.1084616186953062E8	4	7624	0.24292297618788083	0.514477703973562	4.616734074996536	416.4523010253906	416.4718322753906
715	416.4928283691406	44.119366572					1	DETECTED	416.4928 m/z @44.12 [151020OFc1_NvH-0949-CRLM-27.raw]	416.4928283691406	44.119366572	3.4195728256	96.4088623381333	92.9892895125333	686909.0	1.0332929600580451E8	0	7624	29.221918292663347	0.7160263771035628	0.00976996355449648	416.4833679199219	416.5027770996094
716	416.5229797363281	20.3509887717333					1	DETECTED	416.5230 m/z @20.35 [151020OFc1_NvH-0949-CRLM-27.raw]	416.5229797363281	20.3509887717333	3.73161189146667	94.9855808352	91.25396894373333	106409.8515625	9.613867694548793E7	0	7624	3.861427416479504	3.255009638612143	15.096041934027328	416.5130920410156	416.52874755859375
717	416.5387878417969	31.7386644072					1	DETECTED	416.5388 m/z @31.74 [151020OFc1_NvH-0949-CRLM-27.raw]	416.5387878417969	31.7386644072	4.61720144026667	99.3867080157333	94.76950657546664	565477.375	1.1704412217635803E8	3	7624	0.18651536781133515	0.680875189558653	0.09140358551095373	416.5288391113281	416.54876708984375
718	416.56280517578125	25.3654820968					1	DETECTED	416.5628 m/z @25.37 [151020OFc1_NvH-0949-CRLM-27.raw]	416.56280517578125	25.3654820968	2.84858530106667	97.9839633976	95.13537809653332	1223723.25	1.4589712852780983E8	3	7624	1.4932363128793185	2.384619727290645	0.11038761467533026	416.5528564453125	416.5727233886719
719	416.5809631347656	43.0388663904					1	DETECTED	416.5810 m/z @43.04 [151020OFc1_NvH-0949-CRLM-27.raw]	416.5809631347656	43.0388663904	2.624885876	95.8515021178667	93.22661624186671	306299.09375	1.0666220335246629E8	3	7624	0.07686103771911235	0.5718219826446724	0.8567481425272291	416.57281494140625	416.59063720703125
720	416.5940856933594	29.9634611992					1	DETECTED	416.5941 m/z @29.96 [151020OFc1_NvH-0949-CRLM-27.raw]	416.5940856933594	29.9634611992	1.68763388266667	92.7002336269333	91.01259974426662	147465.078125	1.2867768801069665E8	0	7624	0.14592270946342012	1.609371119816008	1.3494138650622223	416.59173583984375	416.6031494140625
721	416.7078552246094	50.0629180933333					1	DETECTED	416.7079 m/z @50.06 [151020OFc1_NvH-0949-CRLM-27.raw]	416.7078552246094	50.0629180933333	1.2354181624	95.0561447082667	93.8207265458667	482965.96875	1.1726487876636226E8	2	7624	0.2264091988949133	0.5107818975167014	0.05481473554671089	416.6978759765625	416.7177734375
722	416.7338562011719	20.2023032941333					1	DETECTED	416.7339 m/z @20.20 [151020OFc1_NvH-0949-CRLM-27.raw]	416.7338562011719	20.2023032941333	2.71003307893333	99.2794233048	96.56939022586667	536725.5625	1.3881163226171878E8	2	7624	0.23047320496223733	1.4294140643529083	1.5180272414043579	416.723876953125	416.7415466308594
723	416.7515563964844	30.4630121386667					1	DETECTED	416.7516 m/z @30.46 [151020OFc1_NvH-0949-CRLM-27.raw]	416.7515563964844	30.4630121386667	3.4195728256	98.2308478338667	94.8112750082667	3.7235684E7	6.857157137038723E8	2	7624	0.10732886037698108	2.6155218626634134	0.9171049103118605	416.7415771484375	416.76123046875
724	416.7740478515625	27.0822418314667					1	DETECTED	416.7740 m/z @27.08 [151020OFc1_NvH-0949-CRLM-27.raw]	416.7740478515625	27.0822418314667	3.23371281386667	98.8600597592	95.62634694533332	175162.96875	1.0500393129806647E8	0	7624	0.16060861133527737	2.011437158888528	0.01782967494159646	416.7641296386719	416.7838439941406
725	416.857177734375	20.3792117418667					1	DETECTED	416.8572 m/z @20.38 [151020OFc1_NvH-0949-CRLM-27.raw]	416.857177734375	20.3792117418667	0.649941713866667	99.9442987474667	99.29435703360004	115135.4140625	1.016438901135757E8	0	7624	6.336781091160802	3.9608531142854635	29.83159846890195	416.8472900390625	416.86322021484375
726	416.8733825683594	31.7232559432					1	DETECTED	416.8734 m/z @31.72 [151020OFc1_NvH-0949-CRLM-27.raw]	416.8733825683594	31.7232559432	0.00535021866666667	99.9980172093333	99.99266699066663	494876.09375	1.2992180094648746E8	3	7624	11.016198514635168	0.5145692369684863	0.004459364631615596	416.863525390625	416.8833312988281
727	416.88671875	21.1247072978667					1	DETECTED	416.8867 m/z @21.12 [151020OFc1_NvH-0949-CRLM-27.raw]	416.88671875	21.1247072978667	0.00535021866666667	97.6283735336	97.62302331493333	106620.7890625	1.271219811689769E8	0	7624	77.13503616057534	3.129948319693714	16.011586118817714	416.88348388671875	416.8873291015625
728	416.8973388671875	25.3986402154667					1	DETECTED	416.8973 m/z @25.40 [151020OFc1_NvH-0949-CRLM-27.raw]	416.8973388671875	25.3986402154667	0.00535021866666667	99.9871569552	99.98180673653334	726469.875	1.2437948227217162E8	3	7624	1.4947154375900098	0.7511411865367268	0.03878630089714713	416.8873596191406	416.9073181152344
729	416.91925048828125	34.5606284269333					1	DETECTED	416.9193 m/z @34.56 [151020OFc1_NvH-0949-CRLM-27.raw]	416.91925048828125	34.5606284269333	0.00535021866666667	99.976456916	99.97110669733334	343849.03125	1.3983990233656204E8	3	7624	8.535736861852321	0.6445885001553062	1.9738394962411665	416.9093017578125	416.92913818359375
730	416.9458923339844	26.2514514277333					1	DETECTED	416.9459 m/z @26.25 [151020OFc1_NvH-0949-CRLM-27.raw]	416.9458923339844	26.2514514277333	0.0962243066666667	99.9980172093333	99.90179290266663	107530.8671875	1.1968401487752944E8	0	7624	18.679689986136744	2.0107094451311975	3.97120807269148	416.9360046386719	416.95062255859375
731	416.96063232421875	42.7590316173333					1	DETECTED	416.9606 m/z @42.76 [151020OFc1_NvH-0949-CRLM-27.raw]	416.96063232421875	42.7590316173333	0.0168834368	99.9121449752	99.89526153839999	160776.171875	1.0838101298051853E8	0	7624	0.17866972990116636	1.3808570314579556	6.628351546307395E-4	416.9506530761719	416.9706115722656
732	416.9886474609375	34.0685606258667					1	DETECTED	416.9886 m/z @34.07 [151020OFc1_NvH-0949-CRLM-27.raw]	416.9886474609375	34.0685606258667	0.00535021866666667	99.9980172093333	99.99266699066663	174747.796875	1.0775356632458524E8	0	7624	18.49532905150469	1.8640357509816259	0.005133591931312649	416.9787292480469	416.9985046386719
733	417.005126953125	60.5980311218667					1	DETECTED	417.0051 m/z @60.60 [151020OFc1_NvH-0949-CRLM-27.raw]	417.005126953125	60.5980311218667	0.2327089896	99.3867080157333	99.1539990261333	34285.8984375	1.2021462057680333E8	0	7624	84.37788266740012	0.8492966679281139	0.6926382720382142	416.9988098144531	417.0054626464844
734	417.01580810546875	12.6998395266667					1	DETECTED	417.0158 m/z @12.70 [151020OFc1_NvH-0949-CRLM-27.raw]	417.01580810546875	12.6998395266667	0.209871435466667	99.6764564722667	99.46658503680003	64631.33984375	1.0098246356864664E8	0	7624	0.21882593910752846	5.254362091444178	0.058726597023661224	417.00604248046875	417.0162048339844
735	417.0262145996094	69.7635074645333					1	DETECTED	417.0262 m/z @69.76 [151020OFc1_NvH-0949-CRLM-27.raw]	417.0262145996094	69.7635074645333	0.0735334421333333	99.5154125362667	99.44187909413336	239735.109375	1.294833467999057E8	0	7624	1.2294469735691962	0.6230393736244081	11.041948584219554	417.0162353515625	417.0360107421875
736	417.0692443847656	89.9577774578667					1	DETECTED	417.0692 m/z @89.96 [151020OFc1_NvH-0949-CRLM-27.raw]	417.0692443847656	89.9577774578667	0.0280770405333333	99.976456916	99.94837987546667	63298.75390625	1.116441550109488E8	0	7624	87.24167867206174	0.5290965943896546	0.06436077917721514	417.05950927734375	417.0791931152344
737	417.114990234375	92.9729993349333					1	DETECTED	417.1150 m/z @92.97 [151020OFc1_NvH-0949-CRLM-27.raw]	417.114990234375	92.9729993349333	0.465224514933333	99.9335095197333	99.46828500479997	33107.5234375	1.0010366504528312E8	0	7624	93.36477552876968	0.5097840153675327	0.013696817931295015	417.107177734375	417.1218566894531
738	417.16876220703125	92.2076436429333					1	DETECTED	417.1688 m/z @92.21 [151020OFc1_NvH-0949-CRLM-27.raw]	417.16876220703125	92.2076436429333	1.06792212986667	96.2371162184	95.16919408853333	270283.3125	9.771168012948829E7	0	7624	0.07738295073708912	0.5256170879879031	1.9633614205130863	417.15924072265625	417.1787109375
739	417.1888427734375	65.2174440925333					1	DETECTED	417.1888 m/z @65.22 [151020OFc1_NvH-0949-CRLM-27.raw]	417.1888427734375	65.2174440925333	2.7634300496	97.4288255285333	94.66539547893329	87869.0546875	1.1892162309544252E8	0	7624	87.59041389720645	0.7905566677106928	0.5819664861454148	417.17926025390625	417.1906433105469
740	417.2006530761719	28.6210844205333					1	DETECTED	417.2007 m/z @28.62 [151020OFc1_NvH-0949-CRLM-27.raw]	417.2006530761719	28.6210844205333	1.77420202853333	96.2156808114667	94.44147878293337	235137.078125	1.1649423075884262E8	2	7624	19.05141389784727	0.5128624769748896	0.18996741241304535	417.190673828125	417.2008972167969
741	417.2109069824219	25.4979618752					1	DETECTED	417.2109 m/z @25.50 [151020OFc1_NvH-0949-CRLM-27.raw]	417.2109069824219	25.4979618752	2.60319869573333	99.3867080157333	96.78350931999998	544000.8125	1.3398227775331354E8	3	7624	11.327795986159437	3.2882774683812577	0.24305873945861262	417.200927734375	417.2118835449219
742	417.2218933105469	16.5033988530667					1	DETECTED	417.2219 m/z @16.50 [151020OFc1_NvH-0949-CRLM-27.raw]	417.2218933105469	16.5033988530667	2.10232494933333	99.8692664426667	97.76694149333336	620199.625	1.4787742441533196E8	4	7624	0.171213428444144	14.61109769478111	6.55141031111062	417.2119140625	417.2285461425781
743	417.2385559082031	39.606644408					1	DETECTED	417.2386 m/z @39.61 [151020OFc1_NvH-0949-CRLM-27.raw]	417.2385559082031	39.606644408	1.9417436424	96.3337464730667	94.3920028306667	1012648.375	1.394905369769341E8	2	7624	14.324436718152025	0.6549871304907159	0.01612134360396755	417.2286071777344	417.242431640625
744	417.2525329589844	30.3285089130667					1	DETECTED	417.2525 m/z @30.33 [151020OFc1_NvH-0949-CRLM-27.raw]	417.2525329589844	30.3285089130667	0.649941713866667	99.8906432074667	99.24070149360003	8976942.0	2.614031011022167E8	2	7624	0.11074449142997267	2.7489545586491495	3.6187534297448702	417.2425842285156	417.262451171875
745	417.2664489746094	39.2296566512					1	DETECTED	417.2664 m/z @39.23 [151020OFc1_NvH-0949-CRLM-27.raw]	417.2664489746094	39.2296566512	3.13255751786667	91.9681046293333	88.83554711146662	132949.390625	1.224316628781141E8	0	7624	0.09771624345460594	1.1502834035149958	2.4724047177818953	417.2627258300781	417.2754211425781
746	417.3034362792969	90.1814706106667					1	DETECTED	417.3034 m/z @90.18 [151020OFc1_NvH-0949-CRLM-27.raw]	417.3034362792969	90.1814706106667	0.175692711733333	99.976456916	99.80076420426667	37220.140625	9.308662175430675E7	0	7624	2.958587887172385	0.5380334113149746	0.07719557159547802	417.2977600097656	417.3080749511719
747	417.3212890625	91.2179355890667					1	DETECTED	417.3213 m/z @91.22 [151020OFc1_NvH-0949-CRLM-27.raw]	417.3212890625	91.2179355890667	46.0413175368	96.0979345949333	50.056617058133305	36845.42578125	4.9661683783312075E7	0	7624	0.33989757745722216	0.5540102293648977	0.10802045872979549	417.31866455078125	417.3290100097656
748	417.4172058105469	12.659915252					1	DETECTED	417.4172 m/z @12.66 [151020OFc1_NvH-0949-CRLM-27.raw]	417.4172058105469	12.659915252	2.35580581066667	96.6021394130667	94.24633360240003	50927.02734375	9.247759690450624E7	0	7624	0.23693525926331205	4.573240130017717	33.88365665405339	417.4075622558594	417.4247741699219
749	417.454833984375	15.452670936					1	DETECTED	417.4548 m/z @15.45 [151020OFc1_NvH-0949-CRLM-27.raw]	417.454833984375	15.452670936	1.78470190133333	99.9227614370667	98.13805953573336	152002.3125	1.0770883344591065E8	0	7624	4.764635669479619	9.379946950521036	0.44323786848715685	417.4448547363281	417.45806884765625
750	417.4681396484375	11.2760787736					1	DETECTED	417.4681 m/z @11.28 [151020OFc1_NvH-0949-CRLM-27.raw]	417.4681396484375	11.2760787736	3.24440619253333	95.1078561816	91.86344998906667	1519787.25	1.3095263534965117E8	4	7624	0.23852954646933	3.0250704399333523	0.9364504258391323	417.45819091796875	417.47808837890625
751	417.47930908203125	37.7378442837333					1	DETECTED	417.4793 m/z @37.74 [151020OFc1_NvH-0949-CRLM-27.raw]	417.47930908203125	37.7378442837333	3.66932637066667	82.2638997245333	78.59457335386664	243861.03125	1.0762886339496893E8	0	7624	11.808000321229173	2.787686458424804	0.0908051159434146	417.4783630371094	417.489013671875
752	417.52642822265625	92.4675137088					1	DETECTED	417.5264 m/z @92.47 [151020OFc1_NvH-0949-CRLM-27.raw]	417.52642822265625	92.4675137088	0.0280770405333333	99.3544811232	99.32640408266667	60424.4609375	1.166152044648957E8	0	7624	81.84623994533413	0.5389983372441449	0.07809562480090376	417.51690673828125	417.5279846191406
753	417.53802490234375	35.3465503714667					1	DETECTED	417.5380 m/z @35.35 [151020OFc1_NvH-0949-CRLM-27.raw]	417.53802490234375	35.3465503714667	3.50379127973333	87.9656809389333	84.46188965919997	254730.46875	1.2718256138153927E8	3	7624	29.19423063086095	1.3280888716873618	0.005420209118306825	417.5286560058594	417.5480041503906
754	417.5542297363281	12.3787166109333					1	DETECTED	417.5542 m/z @12.38 [151020OFc1_NvH-0949-CRLM-27.raw]	417.5542297363281	12.3787166109333	3.59555425253333	94.9954347405333	91.39988048799997	213996.921875	1.1002448442512506E8	3	7624	0.09202449111864475	0.5728276487400772	312.0179076894688	417.5480651855469	417.556396484375
755	417.56640625	25.7223802728					1	DETECTED	417.5664 m/z @25.72 [151020OFc1_NvH-0949-CRLM-27.raw]	417.56640625	25.7223802728	4.37463518213333	84.7748418584	80.40020667626666	389925.8125	1.139326461674863E8	6	7624	0.20727761879632212	0.6322787859508174	0.020836169455432665	417.5564270019531	417.5758972167969
756	417.5810852050781	39.0178571354667					1	DETECTED	417.5811 m/z @39.02 [151020OFc1_NvH-0949-CRLM-27.raw]	417.5810852050781	39.0178571354667	3.3792843056	67.0050279125333	63.62574360693329	177383.96875	9.028335451158687E7	0	7624	0.038405690879429244	0.9097767243451055	1.120494406602566	417.57684326171875	417.5909729003906
757	417.7040710449219	28.5504064144					1	DETECTED	417.7041 m/z @28.55 [151020OFc1_NvH-0949-CRLM-27.raw]	417.7040710449219	28.5504064144	1.8266286512	94.6073330432	92.780704392	158470.75	1.2011014213716903E8	2	7624	7.69724370317611	0.5106520717510106	0.029985976621904317	417.69415283203125	417.7083740234375
758	417.7184753417969	11.244104064					1	DETECTED	417.7185 m/z @11.24 [151020OFc1_NvH-0949-CRLM-27.raw]	417.7184753417969	11.244104064	4.00397745253333	98.9144397789333	94.91046232639997	1377764.625	1.5738100399700618E8	2	7624	0.2986963770222246	12.912908068117224	30.96658575426256	417.70849609375	417.72845458984375
759	417.72882080078125	23.6652782506667					1	DETECTED	417.7288 m/z @23.67 [151020OFc1_NvH-0949-CRLM-27.raw]	417.72882080078125	23.6652782506667	3.61803127066667	46.6327421712	43.01471090053333	229762.390625	7.96723906773594E7	2	7624	0.07268637396065358	1.2543227151590266	97.03401110697841	417.7284851074219	417.7295837402344
760	417.73980712890625	35.9816994954667					1	DETECTED	417.7398 m/z @35.98 [151020OFc1_NvH-0949-CRLM-27.raw]	417.73980712890625	35.9816994954667	3.1694258872	93.9056055504	90.73617966319999	2.8119774E7	6.346713800459856E8	2	7624	0.38273017697414247	1.4281385887561702	1.3043276665403822	417.7298278808594	417.7497863769531
761	417.75445556640625	30.4630121386667					1	DETECTED	417.7545 m/z @30.46 [151020OFc1_NvH-0949-CRLM-27.raw]	417.75445556640625	30.4630121386667	4.09259037466667	61.2828821408	57.19029176613333	1621790.125	1.0199085386700228E8	0	7624	0.0994881308255593	2.1816289008864573	4.388862120631299	417.7498779296875	417.7638854980469
762	417.86663818359375	29.3382206578667					1	DETECTED	417.8666 m/z @29.34 [151020OFc1_NvH-0949-CRLM-27.raw]	417.86663818359375	29.3382206578667	0.967110768533333	99.9335095197333	98.96639875119997	110758.4375	1.172241141225554E8	0	7624	70.88884364135208	1.995984904409148	3.7117265599308986	417.856689453125	417.8668212890625
763	417.8768310546875	47.8472934562667					1	DETECTED	417.8768 m/z @47.85 [151020OFc1_NvH-0949-CRLM-27.raw]	417.8768310546875	47.8472934562667	0.00535021866666667	99.7944363258667	99.78908610720003	417772.34375	1.3471118456590283E8	3	7624	34.60116998838291	0.5018981710506853	0.002850920172169528	417.8668518066406	417.8868103027344
764	417.8947448730469	23.8656258533333					1	DETECTED	417.8947 m/z @23.87 [151020OFc1_NvH-0949-CRLM-27.raw]	417.8947448730469	23.8656258533333	0.0280770405333333	99.6656834	99.63760635946667	280375.625	1.1839432866131106E8	3	7624	11.624299363432648	0.7630742228438149	1.1368099581363804	417.8868408203125	417.89691162109375
765	417.9069519042969	27.1699577208					1	DETECTED	417.9070 m/z @27.17 [151020OFc1_NvH-0949-CRLM-27.raw]	417.9069519042969	27.1699577208	0.00535021866666667	99.8692664426667	99.86391622400004	350033.71875	1.2501441683090602E8	3	7624	1.507469772439407	0.5116493327923192	3.0865740272918054	417.89697265625	417.9165954589844
766	417.9332580566406	30.1610200056					1	DETECTED	417.9333 m/z @30.16 [151020OFc1_NvH-0949-CRLM-27.raw]	417.9332580566406	30.1610200056	0.382509317333333	99.9121449752	99.52963565786666	94030.4921875	1.0547345521869892E8	0	7624	0.3755258166134787	1.9531792094554459	2.5980423481375716	417.9237365722656	417.94317626953125
767	417.9498291015625	25.0208043418667					1	DETECTED	417.9498 m/z @25.02 [151020OFc1_NvH-0949-CRLM-27.raw]	417.9498291015625	25.0208043418667	0.1528138104	99.7836426893333	99.6308288789333	43587.05859375	1.0118096852882148E8	0	7624	91.17478936327193	2.0015898334037354	3.9975136137371945	417.9434814453125	417.9527893066406
768	417.9627990722656	10.6285384234667					1	DETECTED	417.9628 m/z @10.63 [151020OFc1_NvH-0949-CRLM-27.raw]	417.9627990722656	10.6285384234667	0.00535021866666667	99.9335095197333	99.92815930106664	655669.25	1.3005608160822864E8	4	7624	0.2371689444040932	5.756116477024007	3.143953774631589	417.95281982421875	417.9727478027344
769	417.9791259765625	27.5488947434667					1	DETECTED	417.9791 m/z @27.55 [151020OFc1_NvH-0949-CRLM-27.raw]	417.9791259765625	27.5488947434667	0.00535021866666667	99.9980172093333	99.99266699066663	204561.09375	1.2573857604751152E8	4	7624	0.13550886798717343	1.9807881978146722	2.3924837277486017	417.9728088378906	417.9891052246094
770	417.994140625	90.4333098328					1	DETECTED	417.9941 m/z @90.43 [151020OFc1_NvH-0949-CRLM-27.raw]	417.994140625	90.4333098328	0.0620898341333333	99.9871569552	99.92506712106668	145175.84375	1.0750881603626779E8	0	7624	11.038938796442324	0.5440219867894575	0.004797418669945919	417.9891357421875	418.0000305175781
771	418.01043701171875	77.6507580706667					1	DETECTED	418.0104 m/z @77.65 [151020OFc1_NvH-0949-CRLM-27.raw]	418.01043701171875	77.6507580706667	0.336444372	99.9980172093333	99.6615728373333	221063.6875	1.437166732173741E8	0	7624	5.3034799038620974	3.1093902246262095	5.5076246330905745	418.000732421875	418.0204162597656
772	418.0451354980469	24.9550036218667					1	DETECTED	418.0451 m/z @24.96 [151020OFc1_NvH-0949-CRLM-27.raw]	418.0451354980469	24.9550036218667	0.0168834368	99.7301017909333	99.7132183541333	57358.69140625	1.1106296850572082E8	0	7624	57.75863891203114	2.5137157772679726	4.034830457294806	418.0356140136719	418.0550537109375
773	418.1716003417969	91.7848692381333					1	DETECTED	418.1716 m/z @91.78 [151020OFc1_NvH-0949-CRLM-27.raw]	418.1716003417969	91.7848692381333	8.4106529696	97.0750211949333	88.6643682253333	69521.359375	9.615058848061866E7	0	7624	0.45577428564988054	0.5317253474369185	0.06345069487383699	418.1617736816406	418.18157958984375
774	418.1986083984375	16.3114969528					1	DETECTED	418.1986 m/z @16.31 [151020OFc1_NvH-0949-CRLM-27.raw]	418.1986083984375	16.3114969528	2.35580581066667	96.2906152706667	93.93480946000004	75327.6640625	1.2110664738762751E8	0	7624	8.673995695640748	5.5541851092410175	10.61436107740106	418.188720703125	418.20086669921875
775	418.21087646484375	47.7928112786667					1	DETECTED	418.2109 m/z @47.79 [151020OFc1_NvH-0949-CRLM-27.raw]	418.21087646484375	47.7928112786667	3.11203064106667	94.9755641077333	91.86353346666664	242989.53125	1.2385959992893729E8	0	7624	77.91799843641626	1.1654971755283745	1.2850555862028614	418.2008972167969	418.2109680175781
776	418.2209777832031	29.5683512677333					1	DETECTED	418.2210 m/z @29.57 [151020OFc1_NvH-0949-CRLM-27.raw]	418.2209777832031	29.5683512677333	2.5599659808	99.4189029629333	96.8589369821333	1.3813274E7	5.037302386593008E8	2	7624	0.2667761519339322	0.5206750023631201	23.54678809259407	418.21099853515625	418.2308349609375
777	418.2408447265625	35.9677454898667					1	DETECTED	418.2408 m/z @35.97 [151020OFc1_NvH-0949-CRLM-27.raw]	418.2408447265625	35.9677454898667	0.638272938666667	97.8655142586667	97.22724132000003	1.396023E7	4.464214298078439E8	2	7624	0.2213292696505107	1.408074418067347	13.345119966539608	418.2308654785156	418.2507019042969
778	418.2585754394531	34.224880128					1	DETECTED	418.2586 m/z @34.22 [151020OFc1_NvH-0949-CRLM-27.raw]	418.2585754394531	34.224880128	0.718953057866667	94.1366530013333	93.41769994346663	251716.921875	1.3223037434122658E8	3	7624	8.04884149667432	1.4825252224096466	0.34619455233114704	418.2508544921875	418.2684020996094
779	418.280029296875	91.3766469618667					1	DETECTED	418.2800 m/z @91.38 [151020OFc1_NvH-0949-CRLM-27.raw]	418.280029296875	91.3766469618667	0.6846369592	99.579715944	98.8950789848	127363.3203125	1.2636779778539261E8	0	7624	0.3478028604502299	0.546384694579892	0.9119880454891872	418.270751953125	418.28704833984375
780	418.3175048828125	33.9113477541333					1	DETECTED	418.3175 m/z @33.91 [151020OFc1_NvH-0949-CRLM-27.raw]	418.3175048828125	33.9113477541333	19.3552770541333	92.4766838528	73.1214067986667	48904.31640625	1.224966197055286E8	0	7624	72.3149474394471	2.511715156710069	4.023430313420137	418.3077087402344	418.326904296875
781	418.4461669921875	23.8915046584					1	DETECTED	418.4462 m/z @23.89 [151020OFc1_NvH-0949-CRLM-27.raw]	418.4461669921875	23.8915046584	3.59555425253333	99.8157421701333	96.22018791759997	117577.8671875	1.0993662759958799E8	0	7624	10.912510623494425	2.904452438661772	4.864451930779924	418.43646240234375	418.454345703125
782	418.4644470214844	10.5957968861333					1	DETECTED	418.4644 m/z @10.60 [151020OFc1_NvH-0949-CRLM-27.raw]	418.4644470214844	10.5957968861333	3.84039785386667	99.0004971549333	95.16009930106662	275177.40625	1.3306411331498478E8	0	7624	5.036038498750026	0.6153706527303185	0.046268214318161846	418.4546813964844	418.4738464355469
783	418.4796142578125	27.5801174194667					1	DETECTED	418.4796 m/z @27.58 [151020OFc1_NvH-0949-CRLM-27.raw]	418.4796142578125	27.5801174194667	3.55466327253333	94.551562656	90.99689938346667	110929.6015625	1.1689429179691638E8	0	7624	6.501827841225683	2.0174440822233857	4.500716996959924	418.4749755859375	418.48919677734375
784	418.5323486328125	31.0595152613333					1	DETECTED	418.5323 m/z @31.06 [151020OFc1_NvH-0949-CRLM-27.raw]	418.5323486328125	31.0595152613333	4.93157530586667	71.5212372096	66.58966190373333	39697.65234375	8.148578908995748E7	0	7624	65.25718845923666	1.3172114801979546	1.634480976692761	418.5235900878906	418.53466796875
785	418.544677734375	15.0397616445333					1	DETECTED	418.5447 m/z @15.04 [151020OFc1_NvH-0949-CRLM-27.raw]	418.544677734375	15.0397616445333	3.9108653352	98.7067128976	94.7958475624	165102.90625	1.2664745977172713E8	0	7624	1.6875393168773591	0.5072446646199379	0.4567333265737918	418.5347595214844	418.5479431152344
786	418.5579833984375	34.3926779402667					1	DETECTED	418.5580 m/z @34.39 [151020OFc1_NvH-0949-CRLM-27.raw]	418.5579833984375	34.3926779402667	4.13641096613333	98.2521912917333	94.11578032559997	764630.25	1.4081320943460143E8	3	7624	3.9999310909183308	0.6924989868767889	0.0648692071285196	418.5480651855469	418.5679016113281
787	418.5710144042969	23.7958334768					1	DETECTED	418.5710 m/z @23.80 [151020OFc1_NvH-0949-CRLM-27.raw]	418.5710144042969	23.7958334768	3.21280242773333	98.2521912917333	95.03938886399996	172900.984375	1.1240359354728685E8	3	7624	3.5342592147628764	2.523728755437795	0.007577410557998812	418.5681457519531	418.5807800292969
788	418.5932922363281	34.2107132701333					1	DETECTED	418.5933 m/z @34.21 [151020OFc1_NvH-0949-CRLM-27.raw]	418.5932922363281	34.2107132701333	3.38976940773333	98.0055149181333	94.61574551039998	234232.21875	1.2892205373799613E8	0	7624	0.7788765987082655	1.0133890955796894	0.15918233364222806	418.5835876464844	418.60308837890625
789	418.6263122558594	48.8998313856					1	DETECTED	418.6263 m/z @48.90 [151020OFc1_NvH-0949-CRLM-27.raw]	418.6263122558594	48.8998313856	2.47438389493333	98.684959388	96.21057549306667	98992.09375	1.0869454749325849E8	0	7624	86.71550112865135	1.0361836093492556	1.347187813263421	418.616455078125	418.63580322265625
790	418.6639709472656	30.0027126354667					1	DETECTED	418.6640 m/z @30.00 [151020OFc1_NvH-0949-CRLM-27.raw]	418.6639709472656	30.0027126354667	6.5056452536	80.9884304992	74.48278524560001	139927.046875	9.566449508806464E7	0	7624	0.12506107077214068	1.5356153277662883	1.8598281488916824	418.6543273925781	418.6739501953125
791	418.71087646484375	28.7783850853333					1	DETECTED	418.7109 m/z @28.78 [151020OFc1_NvH-0949-CRLM-27.raw]	418.71087646484375	28.7783850853333	3.20092332293333	96.2799094416	93.07898611866666	356849.625	1.2106700057180081E8	0	7624	0.33517102692193745	2.017633337835048	0.011027603007647466	418.7008972167969	418.71221923828125
792	418.7222595214844	29.5683512677333					1	DETECTED	418.7223 m/z @29.57 [151020OFc1_NvH-0949-CRLM-27.raw]	418.7222595214844	29.5683512677333	2.23133216346667	99.483162936	97.25183077253332	6549321.0	3.108087829591183E8	2	7624	0.24613341853777015	0.5323458440792072	0.0390159408787276	418.7124328613281	418.7322082519531
793	418.74249267578125	35.9816994954667					1	DETECTED	418.7425 m/z @35.98 [151020OFc1_NvH-0949-CRLM-27.raw]	418.74249267578125	35.9816994954667	2.84858530106667	96.9352332170667	94.08664791600003	3087152.5	2.0122515399134472E8	2	7624	2.7892836250242965	0.5611106337312034	0.014626476905320906	418.7325134277344	418.75244140625
794	418.7585144042969	18.6531805493333					1	DETECTED	418.7585 m/z @18.65 [151020OFc1_NvH-0949-CRLM-27.raw]	418.7585144042969	18.6531805493333	2.581409484	79.4623205970667	76.88091111306669	766377.3125	1.1896253533392274E8	2	7624	0.24453786649896259	0.8664224741461766	0.07178735326232821	418.75250244140625	418.7667236328125
795	418.7825012207031	3.77061494533333					1	DETECTED	418.7825 m/z @3.77 [151020OFc1_NvH-0949-CRLM-27.raw]	418.7825012207031	3.77061494533333	3.38976940773333	99.6872356890667	96.29746628133337	349510.875	1.0512122561753811E8	2	7624	0.17835828706418866	2.0967374219100843	2.0419533813310227	418.77252197265625	418.79132080078125
796	418.8008728027344	91.5718045141333					1	DETECTED	418.8009 m/z @91.57 [151020OFc1_NvH-0949-CRLM-27.raw]	418.8008728027344	91.5718045141333	3.24440619253333	91.7212159162667	88.47680972373337	68617.890625	9.767879967002293E7	0	7624	null	0.5008457817448069	0.0016915634896138216	418.7928161621094	418.8106994628906
797	418.8545227050781	47.0706621821333					1	DETECTED	418.8545 m/z @47.07 [151020OFc1_NvH-0949-CRLM-27.raw]	418.8545227050781	47.0706621821333	0.476628781333333	99.9657483957333	99.48911961439997	42046.3125	1.6172869599769256E8	0	7624	96.2460901389437	1.095377532228625	1.1391396197822	418.849365234375	418.8578796386719
798	418.86810302734375	14.4789845232					1	DETECTED	418.8681 m/z @14.48 [151020OFc1_NvH-0949-CRLM-27.raw]	418.86810302734375	14.4789845232	0.244114514933333	99.7301017909333	99.48598727599997	52964.66796875	9.47378714527395E7	0	7624	0.23659653579496442	3.9341627691384673	10.134660483797866	418.8587646484375	418.8688049316406
799	418.87884521484375	15.0397616445333					1	DETECTED	418.8788 m/z @15.04 [151020OFc1_NvH-0949-CRLM-27.raw]	418.87884521484375	15.0397616445333	0.00535021866666667	99.8157421701333	99.81039195146664	124243.3125	1.1374527077764511E8	0	7624	0.06543346893441537	0.518531792724099	0.035859282268088065	418.8688659667969	418.881103515625
800	418.8911437988281	34.4511457114667					1	DETECTED	418.8911 m/z @34.45 [151020OFc1_NvH-0949-CRLM-27.raw]	418.8911437988281	34.4511457114667	0.0168834368	99.879951628	99.8630681912	489734.625	1.191789292217354E8	3	7624	14.971377924543702	0.8738971290855633	3.8572665547698053	418.88116455078125	418.8977966308594
801	418.9078369140625	26.3963678962667					1	DETECTED	418.9078 m/z @26.40 [151020OFc1_NvH-0949-CRLM-27.raw]	418.9078369140625	26.3963678962667	0.0507791973333333	99.9013912208	99.85061202346667	1375061.875	1.6164287923057267E8	3	7624	7.73894645181592	0.6989432936650906	0.10699819171844144	418.89788818359375	418.91766357421875
802	418.9223327636719	34.7828734053333					1	DETECTED	418.9223 m/z @34.78 [151020OFc1_NvH-0949-CRLM-27.raw]	418.9223327636719	34.7828734053333	0.00535021866666667	99.9980172093333	99.99266699066663	350522.03125	1.0042746100344293E8	0	7624	0.032697310237630006	13.880439357609985	0.03622970305483945	418.9179382324219	418.93231201171875
803	418.95245361328125	5.12210194053333					1	DETECTED	418.9525 m/z @5.12 [151020OFc1_NvH-0949-CRLM-27.raw]	418.95245361328125	5.12210194053333	0.0620898341333333	99.9442987474667	99.88220891333337	121402.4375	1.2913244417751816E8	0	7624	8.275441657468734	0.8080283105134368	1.5263947100714224	418.9427490234375	418.95245361328125
804	418.96246337890625	22.5433202984					1	DETECTED	418.9625 m/z @22.54 [151020OFc1_NvH-0949-CRLM-27.raw]	418.96246337890625	22.5433202984	0.00535021866666667	99.8479063733333	99.84255615466664	227009.109375	1.0891919639797364E8	0	7624	1.9676246123749834	2.3973543254838052	0.006146493628845878	418.9524841308594	418.9724426269531
805	418.9727783203125	21.909735736					1	DETECTED	418.9728 m/z @21.91 [151020OFc1_NvH-0949-CRLM-27.raw]	418.9727783203125	21.909735736	0.476628781333333	99.9980172093333	99.52138842799997	163615.078125	1.1266248815360042E8	0	7624	2.0789540258531574	2.6302911650124123	0.11807736711003264	418.9725646972656	418.98272705078125
806	418.9870910644531	31.0485945176					1	DETECTED	418.9871 m/z @31.05 [151020OFc1_NvH-0949-CRLM-27.raw]	418.9870910644531	31.0485945176	0.0168834368	99.9657483957333	99.9488649589333	96487.3671875	1.043559129745845E8	0	7624	0.1789514918385109	1.727608704441281	2.603195113343773	418.9828186035156	418.9969177246094
807	419.0010986328125	41.3422847738667					1	DETECTED	419.0011 m/z @41.34 [151020OFc1_NvH-0949-CRLM-27.raw]	419.0010986328125	41.3422847738667	0.00535021866666667	99.6980311941333	99.69268097546664	50582.15234375	1.0578814775941029E8	0	7624	99.17926390876606	1.212791121975086	1.435243499869056	418.9971008300781	419.0110778808594
808	419.01275634765625	47.4531898362667					1	DETECTED	419.0128 m/z @47.45 [151020OFc1_NvH-0949-CRLM-27.raw]	419.01275634765625	47.4531898362667	0.499691314133333	99.4189029629333	98.91921164879997	49283.41796875	1.0709473172705384E8	0	7624	68.09979637900872	1.0018395268840976	1.265245545288352	419.0111083984375	419.0227355957031
809	419.0574035644531	17.6750104509333					1	DETECTED	419.0574 m/z @17.68 [151020OFc1_NvH-0949-CRLM-27.raw]	419.0574035644531	17.6750104509333	0.1188387264	99.7944363258667	99.6755975994667	64389.87109375	1.0872902796283324E8	0	7624	11.969277685942256	2.8016418544254633	8.512484274280194	419.0474853515625	419.0673828125
810	419.11651611328125	24.8563945984					1	DETECTED	419.1165 m/z @24.86 [151020OFc1_NvH-0949-CRLM-27.raw]	419.11651611328125	24.8563945984	0.244114514933333	99.9871569552	99.74304244026668	56759.8125	1.207751102306687E8	0	7624	91.81110263313113	2.0296792471320417	3.011201900711612	419.1092224121094	419.1212463378906
811	419.1697692871094	91.0881939621333					1	DETECTED	419.1698 m/z @91.09 [151020OFc1_NvH-0949-CRLM-27.raw]	419.1697692871094	91.0881939621333	4.48626297706667	96.3229089445333	91.83664596746662	289295.03125	1.1063526817561236E8	0	7624	0.11953619999006548	0.9724853008498177	0.019312022075691788	419.1620178222656	419.17974853515625
812	419.20440673828125	16.1817253818667					1	DETECTED	419.2044 m/z @16.18 [151020OFc1_NvH-0949-CRLM-27.raw]	419.20440673828125	16.1817253818667	2.624885876	96.9890077565333	94.3641218805333	113337.9140625	1.0812639225830467E8	0	7624	0.3372400854186708	4.0783063131553305	0.24797014890732702	419.1946105957031	419.2066955566406
813	419.21673583984375	20.4985870621333					1	DETECTED	419.2167 m/z @20.50 [151020OFc1_NvH-0949-CRLM-27.raw]	419.21673583984375	20.4985870621333	2.9449367424	92.0178018685333	89.0728651261333	555136.1875	1.2814962225526386E8	4	7624	5.596684713326146	0.5132938362472969	1.0746387167399207	419.2067565917969	419.2167663574219
814	419.2267761230469	24.8715999882667					1	DETECTED	419.2268 m/z @24.87 [151020OFc1_NvH-0949-CRLM-27.raw]	419.2267761230469	24.8715999882667	1.85798409706667	99.193703616	97.33571951893332	3808158.0	2.3760742940120146E8	2	7624	0.231930017984741	0.7832731932031807	0.02584928672498664	419.216796875	419.23675537109375
815	419.2420959472656	26.3963678962667					1	DETECTED	419.2421 m/z @26.40 [151020OFc1_NvH-0949-CRLM-27.raw]	419.2420959472656	26.3963678962667	0.187075417066667	98.1879877762667	98.00091235920003	1195612.25	1.645785391887854E8	3	7624	7.752815339348686	3.5448059209298286	1.801240772578601	419.2367858886719	419.2518615722656
816	419.26031494140625	18.662859796					1	DETECTED	419.2603 m/z @18.66 [151020OFc1_NvH-0949-CRLM-27.raw]	419.26031494140625	18.662859796	1.81629511013333	96.9137379778667	95.09744286773338	335103.3125	1.3517935808736435E8	2	7624	5.05063806193173	5.640482761286491	124.01106114371966	419.25244140625	419.26983642578125
817	419.2840576171875	3.73161189146667					1	DETECTED	419.2841 m/z @3.73 [151020OFc1_NvH-0949-CRLM-27.raw]	419.2840576171875	3.73161189146667	3.35880736106667	92.4013351706667	89.04252780960003	155708.28125	9.401956151950856E7	0	7624	0.13418179717727252	1.9053571888798977	797.272190787691	419.27423095703125	419.2929382324219
818	419.3157958984375	91.2270130509333					1	DETECTED	419.3158 m/z @91.23 [151020OFc1_NvH-0949-CRLM-27.raw]	419.3157958984375	91.2270130509333	0.00535021866666667	99.9980172093333	99.99266699066663	780912.3125	2.533391351206657E8	0	7624	1.0185813890247317	0.5215903542675178	0.09672100794695868	419.3135681152344	419.3172912597656
819	419.4168701171875	10.0124053904					1	DETECTED	419.4169 m/z @10.01 [151020OFc1_NvH-0949-CRLM-27.raw]	419.4168701171875	10.0124053904	0.488126727466667	99.0863504312	98.59822370373334	287608.84375	1.128472253990971E8	0	7624	0.17835952826985846	1.4392807170351642	3.5312736208794147	419.4068908691406	419.42681884765625
820	419.44183349609375	36.2647856741333					1	DETECTED	419.4418 m/z @36.26 [151020OFc1_NvH-0949-CRLM-27.raw]	419.44183349609375	36.2647856741333	4.59758526453333	99.2794233048	94.68183804026667	193731.046875	1.117054443713356E8	0	7624	0.07686083692662038	1.494951192647325	0.5886194368665094	419.4322814941406	419.44781494140625
821	419.4581298828125	14.8837962597333					1	DETECTED	419.4581 m/z @14.88 [151020OFc1_NvH-0949-CRLM-27.raw]	419.4581298828125	14.8837962597333	2.720749348	98.7287501874667	96.0080008394667	730301.1875	1.2961665724010357E8	0	7624	0.23205980533830584	0.5421562540079659	0.6033559745997323	419.44830322265625	419.46807861328125
822	419.4809875488281	15.3294764890667					1	DETECTED	419.4810 m/z @15.33 [151020OFc1_NvH-0949-CRLM-27.raw]	419.4809875488281	15.3294764890667	2.9981025976	89.6359062466667	86.63780364906671	80346.890625	1.1828991840528296E8	0	7624	5.231025758635203	6.126653806840202	9.171256533688178	419.4712829589844	419.4908142089844
823	419.53765869140625	17.8374401416					1	DETECTED	419.5377 m/z @17.84 [151020OFc1_NvH-0949-CRLM-27.raw]	419.53765869140625	17.8374401416	4.59758526453333	99.1616061069333	94.56402084239997	871942.3125	1.4217985968076104E8	3	7624	0.16897535372846306	2.2001988672778436	0.25523350218783364	419.52783203125	419.5476379394531
824	419.5506896972656	20.4890642112					1	DETECTED	419.5507 m/z @20.49 [151020OFc1_NvH-0949-CRLM-27.raw]	419.5506896972656	20.4890642112	4.94102905066667	94.8768275818667	89.93579853120004	766280.1875	1.1763243281498459E8	0	7624	0.1435274755774678	0.5709798575272262	0.04364710010044671	419.5476989746094	419.5606689453125
825	419.56280517578125	36.4209820341333					1	DETECTED	419.5628 m/z @36.42 [151020OFc1_NvH-0949-CRLM-27.raw]	419.56280517578125	36.4209820341333	5.09201296186667	58.1299966557333	53.03798369386663	300422.625	9.257303971241233E7	0	7624	0.2414952994552877	0.9671840997336438	0.3708209100923959	419.5606994628906	419.56695556640625
826	419.5769958496094	26.3840291149333					1	DETECTED	419.5770 m/z @26.38 [151020OFc1_NvH-0949-CRLM-27.raw]	419.5769958496094	26.3840291149333	2.23133216346667	94.6277620389333	92.39642987546662	469329.53125	1.2481985775887284E8	0	7624	7.815536187327869	1.101843027024621	82.41280295114466	419.567138671875	419.5867919921875
827	419.6173400878906	9.9421166312					1	DETECTED	419.6173 m/z @9.94 [151020OFc1_NvH-0949-CRLM-27.raw]	419.6173400878906	9.9421166312	3.3167682712	99.5690743424	96.2523060712	180319.53125	1.2372996632520172E8	0	7624	0.15563779536932998	3.7855491076645413	7.555167300867857	419.6077575683594	419.6265563964844
828	419.7090148925781	14.708556756					1	DETECTED	419.7090 m/z @14.71 [151020OFc1_NvH-0949-CRLM-27.raw]	419.7090148925781	14.708556756	2.95567180693333	96.4733721106667	93.51770030373338	589099.125	1.255789648695479E8	2	7624	0.42336822574088373	4.693808397668902	72.66133556097748	419.6990661621094	419.7183837890625
829	419.7283935546875	24.8715999882667					1	DETECTED	419.7284 m/z @24.87 [151020OFc1_NvH-0949-CRLM-27.raw]	419.7283935546875	24.8715999882667	3.6073042736	99.0542341261333	95.4469298525333	1828257.75	1.3242241391825794E8	2	7624	0.1707295241922573	7.276005980837847	0.485772545248187	419.7184143066406	419.7383728027344
830	419.74407958984375	35.9923555125333					1	DETECTED	419.7441 m/z @35.99 [151020OFc1_NvH-0949-CRLM-27.raw]	419.74407958984375	35.9923555125333	4.243895256	90.6655732157333	86.4216779597333	134714.4375	1.1856149663442838E8	0	7624	34.58276460963497	1.4043544074808363	0.6789382648945312	419.7384338378906	419.7449035644531
831	419.7549133300781	25.0063129826667					1	DETECTED	419.7549 m/z @25.01 [151020OFc1_NvH-0949-CRLM-27.raw]	419.7549133300781	25.0063129826667	3.80166473146667	88.9577658088	85.15610107733333	8819876.0	2.4968562898396358E8	2	7624	0.25249180637229074	1.462368601097689	1.8874788527710744	419.7449951171875	419.7647399902344
832	419.77886962890625	38.5833289205333					1	DETECTED	419.7789 m/z @38.58 [151020OFc1_NvH-0949-CRLM-27.raw]	419.77886962890625	38.5833289205333	3.64913088773333	97.4995503610667	93.85041947333336	303985.65625	1.4367069067446065E8	0	7624	0.14150736475043146	0.5073732703861458	0.010024880123218293	419.76922607421875	419.7865905761719
833	419.7914123535156	40.903754468					1	DETECTED	419.7914 m/z @40.90 [151020OFc1_NvH-0949-CRLM-27.raw]	419.7914123535156	40.903754468	3.53486796906667	98.9681538565333	95.43328588746664	178636.734375	1.145121195110678E8	0	7624	0.060868283846666316	1.2769083431237735	0.004313064739242884	419.7889709472656	419.8013916015625
834	419.8179626464844	10.0124053904					1	DETECTED	419.8180 m/z @10.01 [151020OFc1_NvH-0949-CRLM-27.raw]	419.8179626464844	10.0124053904	3.11203064106667	99.3009254101333	96.18889476906664	146521.734375	1.1195668092009091E8	0	7624	0.05057274595053052	3.6302326147011836	9.373434893164246	419.80853271484375	419.8276062011719
835	419.8437194824219	36.3266294437333					1	DETECTED	419.8437 m/z @36.33 [151020OFc1_NvH-0949-CRLM-27.raw]	419.8437194824219	36.3266294437333	0.820779344533333	99.9980172093333	99.17723786479996	143926.046875	9.497663363317557E7	0	7624	24.329404426249233	1.4649135104431434	1.9192709708504117	419.8340148925781	419.8533630371094
836	419.87188720703125	17.8562023986667					1	DETECTED	419.8719 m/z @17.86 [151020OFc1_NvH-0949-CRLM-27.raw]	419.87188720703125	17.8562023986667	0.00535021866666667	99.9980172093333	99.99266699066663	550135.0625	1.1252077605355732E8	0	7624	0.13711886299684295	0.6428206526146458	0.034123748573905356	419.86199951171875	419.8730163574219
837	419.883056640625	35.8759444554667					1	DETECTED	419.8831 m/z @35.88 [151020OFc1_NvH-0949-CRLM-27.raw]	419.883056640625	35.8759444554667	0.0962243066666667	99.976456916	99.88023260933333	631855.0625	1.3295902201063552E8	3	7624	15.582323208307027	0.69422439552799	0.3354101427301311	419.8730773925781	419.8879699707031
838	419.89801025390625	24.7394954632					1	DETECTED	419.8980 m/z @24.74 [151020OFc1_NvH-0949-CRLM-27.raw]	419.89801025390625	24.7394954632	0.00535021866666667	99.9335095197333	99.92815930106664	1203961.875	1.2769211875587122E8	3	7624	0.12256077222844297	1.1629855400828124	10.067631294614948	419.8880310058594	419.9079895019531
839	419.9107666015625	45.9238708226667					1	DETECTED	419.9108 m/z @45.92 [151020OFc1_NvH-0949-CRLM-27.raw]	419.9107666015625	45.9238708226667	0.2327089896	99.772944868	99.5402358784	226530.59375	1.2105906990179273E8	0	7624	19.954097140896778	1.230722976816573	0.17127954233090611	419.9080505371094	419.9205322265625
840	419.9322509765625	26.2156074773333					1	DETECTED	419.9323 m/z @26.22 [151020OFc1_NvH-0949-CRLM-27.raw]	419.9322509765625	26.2156074773333	0.00535021866666667	99.9013912208	99.89604100213333	108842.1875	1.1196833213854781E8	3	7624	10.331399482450406	1.9426000966365236	7.088753114708566	419.9225769042969	419.9422302246094
841	419.9488220214844	6.18073401066667					1	DETECTED	419.9488 m/z @6.18 [151020OFc1_NvH-0949-CRLM-27.raw]	419.9488220214844	6.18073401066667	0.5694840208	99.6872356890667	99.11775166826669	57956.4765625	1.2648891857917564E8	0	7624	0.10120952404580574	0.61122840728041	0.25122398028281917	419.9422607421875	419.9495544433594
842	419.9595642089844	14.8517987581333					1	DETECTED	419.9596 m/z @14.85 [151020OFc1_NvH-0949-CRLM-27.raw]	419.9595642089844	14.8517987581333	0.0168834368	99.976456916	99.9595734792	286763.1875	1.301227967499304E8	0	7624	0.3926081467318614	0.5183171219790254	14.178482162848882	419.94976806640625	419.969482421875
843	419.9748229980469	14.2273306725333					1	DETECTED	419.9748 m/z @14.23 [151020OFc1_NvH-0949-CRLM-27.raw]	419.9748229980469	14.2273306725333	0.255502196266667	99.9871569552	99.73165475893335	80063.109375	1.0993524332151425E8	0	7624	0.07613158921693852	3.8112426756709628	0.6871151876672049	419.9695739746094	419.9783935546875
844	419.9884033203125	27.5341176256					1	DETECTED	419.9884 m/z @27.53 [151020OFc1_NvH-0949-CRLM-27.raw]	419.9884033203125	27.5341176256	0.0735334421333333	99.8050759488	99.73154250666666	114221.34375	1.1444885133409373E8	4	7624	78.88632738345294	2.2118610420214164	3.4770340163353546	419.9784240722656	419.9978332519531
845	420.0155334472656	43.8435713096					1	DETECTED	420.0155 m/z @43.84 [151020OFc1_NvH-0949-CRLM-27.raw]	420.0155334472656	43.8435713096	3.22360239066667	99.375951676	96.15234928533333	44359.73828125	1.1301122239442414E8	0	7624	89.37892297125373	1.183554296749939	1.365990381314838	420.0152587890625	420.0254821777344
846	420.0634460449219	80.1033341997333					1	DETECTED	420.0634 m/z @80.10 [151020OFc1_NvH-0949-CRLM-27.raw]	420.0634460449219	80.1033341997333	1.61129074373333	99.7944363258667	98.18314558213336	58411.64453125	1.0703975004775406E8	0	7624	0.5967850087727129	0.6254337462699107	0.42095394381241086	420.0535583496094	420.0732116699219
847	420.1142272949219	90.9507473773333					1	DETECTED	420.1142 m/z @90.95 [151020OFc1_NvH-0949-CRLM-27.raw]	420.1142272949219	90.9507473773333	0.2213918864	99.8586287762667	99.6372368898667	90548.1484375	1.187434571458439E8	0	7624	26.685176697345867	1.5564777425996121	1.686919650419573	420.10504150390625	420.12353515625
848	420.17340087890625	91.0997602488					1	DETECTED	420.1734 m/z @91.10 [151020OFc1_NvH-0949-CRLM-27.raw]	420.17340087890625	91.0997602488	7.90957521893333	97.9623739402667	90.05279872133337	77358.59375	9.774778838111164E7	0	7624	0.08823922466460488	0.5412465346062334	0.08249306921246674	420.1651916503906	420.17596435546875
849	420.1869812011719	90.8291445021333					1	DETECTED	420.1870 m/z @90.83 [151020OFc1_NvH-0949-CRLM-27.raw]	420.1869812011719	90.8291445021333	3.23371281386667	99.8586287762667	96.62491596240002	207962.109375	1.0877404792287835E8	0	7624	0.555314568380922	0.7458396070301281	0.006493316253724191	420.177001953125	420.1955871582031
850	420.20562744140625	17.8654669389333					1	DETECTED	420.2056 m/z @17.87 [151020OFc1_NvH-0949-CRLM-27.raw]	420.20562744140625	17.8654669389333	0.649941713866667	97.203653212	96.55371149813334	232838.484375	1.3258169760847749E8	0	7624	11.258631119579906	0.5127060366968778	15.0876147586185	420.1957092285156	420.2103271484375
851	420.2203369140625	34.7631178618667					1	DETECTED	420.2203 m/z @34.76 [151020OFc1_NvH-0949-CRLM-27.raw]	420.2203369140625	34.7631178618667	2.95567180693333	95.4282110224	92.47253921546668	1139447.875	1.6628186235510752E8	2	7624	0.195234444534492	0.7312710223388811	1.6105298865981343	420.2103576660156	420.2303161621094
852	420.23223876953125	24.7159397848					1	DETECTED	420.2322 m/z @24.72 [151020OFc1_NvH-0949-CRLM-27.raw]	420.23223876953125	24.7159397848	2.90195992586667	98.3702693928	95.46830946693333	831244.1875	1.5252388818301696E8	0	7624	5.705238909216877	1.2750862753604142	10.19342389337515	420.2303466796875	420.2421569824219
853	420.2563781738281	25.0602499669333					1	DETECTED	420.2564 m/z @25.06 [151020OFc1_NvH-0949-CRLM-27.raw]	420.2563781738281	25.0602499669333	1.8266286512	99.4189029629333	97.5922743117333	4021927.5	1.8434825122360814E8	0	7624	0.24119632093338694	1.0985192326072575	1.2640407674403522	420.24639892578125	420.2662353515625
854	420.28076171875	38.5933079408					1	DETECTED	420.2808 m/z @38.59 [151020OFc1_NvH-0949-CRLM-27.raw]	420.28076171875	38.5933079408	3.68067413653333	99.0756067608	95.39493262426667	116586.296875	1.1495609209774962E8	0	7624	3.117762861822804	1.3687359309875438	2.131481554809612	420.27081298828125	420.29052734375
855	420.2953186035156	91.6068233048					1	DETECTED	420.2953 m/z @91.61 [151020OFc1_NvH-0949-CRLM-27.raw]	420.2953186035156	91.6068233048	5.3203849592	98.4894033802667	93.1690184210667	81759.5703125	1.3529895902872205E8	0	7624	50.99925552380472	0.5398821657692031	3.2679673170861347	420.2924499511719	420.29754638671875
856	420.31927490234375	91.2270130509333					1	DETECTED	420.3193 m/z @91.23 [151020OFc1_NvH-0949-CRLM-27.raw]	420.31927490234375	91.2270130509333	0.00535021866666667	99.9980172093333	99.99266699066663	212838.25	1.2094507614080164E8	0	7624	3.0105350515019893	0.5210270301078519	0.08890816826579424	420.3113098144531	420.32073974609375
857	420.3323059082031	89.8228854866667					1	DETECTED	420.3323 m/z @89.82 [151020OFc1_NvH-0949-CRLM-27.raw]	420.3323059082031	89.8228854866667	0.278599323466667	99.879951628	99.60135230453334	326027.09375	1.655556715766254E8	0	7624	1.5042499876407618	0.5066671111003399	0.015539535778858823	420.3270263671875	420.34197998046875
858	420.4435119628906	37.222883696					1	DETECTED	420.4435 m/z @37.22 [151020OFc1_NvH-0949-CRLM-27.raw]	420.4435119628906	37.222883696	4.4557825	94.9855808352	90.5297983352	34552.125	9.482071175267641E7	0	7624	88.83216726369457	1.3814129878881583	1.8687780711470903	420.4360046386719	420.4500427246094
859	420.4792785644531	18.8164978616					1	DETECTED	420.4793 m/z @18.82 [151020OFc1_NvH-0949-CRLM-27.raw]	420.4792785644531	18.8164978616	3.34860748213333	96.4304913285333	93.08188384639996	112430.28125	1.0558762829602347E8	0	7624	20.62651646084329	4.605344939876991	13.257397105595306	420.4693603515625	420.4892578125
860	420.4949645996094	9.52346085413333					1	DETECTED	420.4950 m/z @9.52 [151020OFc1_NvH-0949-CRLM-27.raw]	420.4949645996094	9.52346085413333	2.75275936026667	92.0511638317333	89.29840447146664	64288.703125	1.1497104643627599E8	0	7624	0.25086937120987685	6.644424124755253	8.969473711212009	420.48944091796875	420.504638671875
861	420.5262451171875	21.0643618218667					1	DETECTED	420.5262 m/z @21.06 [151020OFc1_NvH-0949-CRLM-27.raw]	420.5262451171875	21.0643618218667	3.35880736106667	96.9245791048	93.56577174373334	423949.40625	1.1290642262330425E8	3	7624	0.08953353625022231	0.5689273616230824	0.3880887995548738	420.5162658691406	420.5362243652344
862	420.5391845703125	37.0291792306667					1	DETECTED	420.5392 m/z @37.03 [151020OFc1_NvH-0949-CRLM-27.raw]	420.5391845703125	37.0291792306667	1.90977286613333	84.6183692234667	82.70859635733338	122831.9453125	9.896468059885609E7	0	7624	0.43245762552276545	1.402254620848769	1.6077449079629615	420.5362548828125	420.5413513183594
863	420.5513610839844	35.9452624917333					1	DETECTED	420.5514 m/z @35.95 [151020OFc1_NvH-0949-CRLM-27.raw]	420.5513610839844	35.9452624917333	0.989341855733333	88.6789790368	87.68963718106667	214394.78125	1.1478598682270719E8	0	7624	29.55043199791868	0.7495196452464377	0.5617975218579978	420.5413818359375	420.5564270019531
864	420.5664367675781	24.7044583368					1	DETECTED	420.5664 m/z @24.70 [151020OFc1_NvH-0949-CRLM-27.raw]	420.5664367675781	24.7044583368	2.8911638984	95.6739474709333	92.7827835725333	391281.5625	1.4347747612863028E8	3	7624	5.53992481671526	1.689885624780002	6.107966866948517	420.55645751953125	420.57220458984375
865	420.5822448730469	13.0674210885333					1	DETECTED	420.5822 m/z @13.07 [151020OFc1_NvH-0949-CRLM-27.raw]	420.5822448730469	13.0674210885333	4.071451196	94.2973572736	90.2259060776	752770.375	1.3778444342736936E8	3	7624	26.273977245817633	3.880877988560161	10.986462943650462	420.5722961425781	420.5917663574219
866	420.6070556640625	36.7192015906667					1	DETECTED	420.6071 m/z @36.72 [151020OFc1_NvH-0949-CRLM-27.raw]	420.6070556640625	36.7192015906667	3.3167682712	90.4913127274667	87.1745444562667	150229.671875	1.2103535333660176E8	0	7624	53.83607688320644	1.5822697578927	2.714222908980258	420.5981140136719	420.61541748046875
867	420.6946105957031	12.0728574493333					1	DETECTED	420.6946 m/z @12.07 [151020OFc1_NvH-0949-CRLM-27.raw]	420.6946105957031	12.0728574493333	5.8521062144	87.4941301458667	81.64202393146671	105125.6484375	9.61125168738094E7	4	7624	0.12734103848227107	6.562071110720287	594.8496013855546	420.68499755859375	420.6974792480469
868	420.7074890136719	35.2100771458667					1	DETECTED	420.7075 m/z @35.21 [151020OFc1_NvH-0949-CRLM-27.raw]	420.7074890136719	35.2100771458667	2.84858530106667	95.1603949437333	92.31180964266662	183383.59375	1.1215657314092901E8	0	7624	2.8135719247920647	1.5321826143039932	0.0030625848721113572	420.6975402832031	420.7117614746094
869	420.7220764160156	34.7631178618667					1	DETECTED	420.7221 m/z @34.76 [151020OFc1_NvH-0949-CRLM-27.raw]	420.7220764160156	34.7631178618667	3.3792843056	94.5609811946667	91.1816968890667	447051.71875	1.1943076137681295E8	0	7624	0.13363695722426883	0.5047099131782167	0.39940243875261466	420.71209716796875	420.72772216796875
870	420.73779296875	11.4405059904					1	DETECTED	420.7378 m/z @11.44 [151020OFc1_NvH-0949-CRLM-27.raw]	420.73779296875	11.4405059904	2.90195992586667	92.4892339936	89.58727406773332	589156.0625	1.3545303054013282E8	2	7624	31.994391368930685	4.0891571969906	20.31887560052187	420.72784423828125	420.74749755859375
871	420.7584228515625	25.03228974					1	DETECTED	420.7584 m/z @25.03 [151020OFc1_NvH-0949-CRLM-27.raw]	420.7584228515625	25.03228974	2.7634300496	94.7172250381333	91.95379498853329	1050637.0	1.3730039612369144E8	0	7624	0.18377295889719747	23.272167803145702	1.057252846438602	420.7484436035156	420.76031494140625
872	420.77032470703125	28.1213986874667					1	DETECTED	420.7703 m/z @28.12 [151020OFc1_NvH-0949-CRLM-27.raw]	420.77032470703125	28.1213986874667	3.84039785386667	98.0162816856	94.17588383173333	9788126.0	2.706724940322325E8	2	7624	0.2049938346208009	1.7781985628422692	15.96856606156091	420.7606201171875	420.78009033203125
873	420.7872009277344	37.8157038168					1	DETECTED	420.7872 m/z @37.82 [151020OFc1_NvH-0949-CRLM-27.raw]	420.7872009277344	37.8157038168	3.75107552666667	96.1512671213333	92.40019159466664	250930.078125	1.006836970618469E8	0	7624	4.8172007765698766	1.391337918193575	0.16870554953137784	420.78070068359375	420.7951354980469
874	420.80828857421875	36.6865854010667					1	DETECTED	420.8083 m/z @36.69 [151020OFc1_NvH-0949-CRLM-27.raw]	420.80828857421875	36.6865854010667	2.25287114	97.9515258613333	95.6986547213333	145440.0625	1.2875649476964794E8	0	7624	25.666998974105837	1.3896069125127357	3.0941785413225094	420.7983093261719	420.8180236816406
875	420.8606262207031	21.0752827442667					1	DETECTED	420.8606 m/z @21.08 [151020OFc1_NvH-0949-CRLM-27.raw]	420.8606262207031	21.0752827442667	0.0849684053333333	99.976456916	99.89148851066668	209320.125	1.148666747979786E8	0	7624	3.6869605915520367	4.834109642957822	0.039670239690414465	420.85064697265625	420.8704833984375
876	420.8725280761719	37.4798243365333					1	DETECTED	420.8725 m/z @37.48 [151020OFc1_NvH-0949-CRLM-27.raw]	420.8725280761719	37.4798243365333	0.0620898341333333	99.772944868	99.71085503386666	130834.6796875	1.1154196738590628E8	0	7624	62.58861235107387	1.3800486004848584	2.786233340676995	420.8706359863281	420.8760681152344
877	420.8860778808594	15.9583863962667					1	DETECTED	420.8861 m/z @15.96 [151020OFc1_NvH-0949-CRLM-27.raw]	420.8860778808594	15.9583863962667	0.0849684053333333	99.8586287762667	99.77366037093337	134618.328125	1.1307014977218343E8	3	7624	1.2986211834480184	5.561304883554357	0.9972968291020554	420.8761901855469	420.8880310058594
878	420.898193359375	20.0610730576					1	DETECTED	420.8982 m/z @20.06 [151020OFc1_NvH-0949-CRLM-27.raw]	420.898193359375	20.0610730576	0.00535021866666667	99.9657483957333	99.96039817706664	233835.46875	1.2550890879382336E8	0	7624	9.664329631284616	0.5250043770191812	6.062522739509069	420.8883972167969	420.9064025878906
879	420.9164733886719	13.0917811237333					1	DETECTED	420.9165 m/z @13.09 [151020OFc1_NvH-0949-CRLM-27.raw]	420.9164733886719	13.0917811237333	0.00535021866666667	99.9980172093333	99.99266699066663	471685.625	1.2441127851835571E8	0	7624	26.220666307265432	2.123632920957674	3.8601399612607294	420.9066467285156	420.9264221191406
880	420.93096923828125	5.67738107253333					1	DETECTED	420.9310 m/z @5.68 [151020OFc1_NvH-0949-CRLM-27.raw]	420.93096923828125	5.67738107253333	0.00535021866666667	99.976456916	99.97110669733334	32501.81640625	1.003309646564096E8	0	7624	0.058140554023484725	9.846134907264544	18.93032776258483	420.9264831542969	420.9352111816406
881	420.9452209472656	12.146396168					1	DETECTED	420.9452 m/z @12.15 [151020OFc1_NvH-0949-CRLM-27.raw]	420.9452209472656	12.146396168	0.00535021866666667	99.9442987474667	99.93894852880004	110441.703125	1.0829134746872523E8	0	7624	0.2923134189404557	4.17536895869453	0.012753374509217262	420.9352722167969	420.955078125
882	420.9651184082031	48.3801626693333					1	DETECTED	420.9651 m/z @48.38 [151020OFc1_NvH-0949-CRLM-27.raw]	420.9651184082031	48.3801626693333	0.0168834368	99.9549965837333	99.9381131469333	208605.640625	1.2023366441160358E8	0	7624	43.054506883706075	1.0778805305636527	1.2684628264034903	420.95538330078125	420.97509765625
883	420.9886779785156	47.9254965013333					1	DETECTED	420.9887 m/z @47.93 [151020OFc1_NvH-0949-CRLM-27.raw]	420.9886779785156	47.9254965013333	0.0393353258666667	99.9871569552	99.94782162933333	471511.5625	1.1410375715289193E8	0	7624	0.16461116281826804	1.2612454351867974	0.00458907740459368	420.97869873046875	420.99798583984375
884	421.0087890625	36.7041955114667					1	DETECTED	421.0088 m/z @36.70 [151020OFc1_NvH-0949-CRLM-27.raw]	421.0087890625	36.7041955114667	0.00535021866666667	99.7836426893333	99.77829247066664	68439.7578125	1.1201645427042459E8	0	7624	0.07499137992561344	1.421699520259572	1.9224114482016403	420.99896240234375	421.0185852050781
885	421.0590515136719	18.6321121114667					1	DETECTED	421.0591 m/z @18.63 [151020OFc1_NvH-0949-CRLM-27.raw]	421.0590515136719	18.6321121114667	0.00535021866666667	99.9980172093333	99.99266699066663	956143.0	1.0457968559716538E9	2	7624	9.30775010543621	8.989330391256606	94.9961947337334	421.0491027832031	421.0679626464844
886	421.0984802246094	91.5360326941333					1	DETECTED	421.0985 m/z @91.54 [151020OFc1_NvH-0949-CRLM-27.raw]	421.0984802246094	91.5360326941333	2.01624291573333	99.5475540061333	97.53131109039997	71594.421875	1.2273609547749954E8	0	7624	0.296590068782848	0.544747208029822	77.12233212438318	421.0898742675781	421.10589599609375
887	421.1461486816406	89.6070185509333					1	DETECTED	421.1461 m/z @89.61 [151020OFc1_NvH-0949-CRLM-27.raw]	421.1461486816406	89.6070185509333	0.0280770405333333	99.6012845781333	99.57320753759997	344835.5	1.3145685076343067E8	0	7624	0.6731149060916977	1.5945331765132758	2.221155559132025	421.1361999511719	421.1556091308594
888	421.1708068847656	24.9833215925333					1	DETECTED	421.1708 m/z @24.98 [151020OFc1_NvH-0949-CRLM-27.raw]	421.1708068847656	24.9833215925333	0.592531042133333	99.976456916	99.38392587386667	44758.5546875	1.2660911453320251E8	0	7624	92.42801577025143	2.038765249349272	3.086276802366678	421.1610107421875	421.1719055175781
889	421.1824645996094	90.1134545621333					1	DETECTED	421.1825 m/z @90.11 [151020OFc1_NvH-0949-CRLM-27.raw]	421.1824645996094	90.1134545621333	3.61803127066667	97.3322728098667	93.71424153920002	211532.5625	1.146499458324004E8	0	7624	0.028171446754996055	0.5054409275912747	0.011521342975268902	421.17333984375	421.1923828125
890	421.2037048339844	29.2704045906667					1	DETECTED	421.2037 m/z @29.27 [151020OFc1_NvH-0949-CRLM-27.raw]	421.2037048339844	29.2704045906667	0.556542407733333	99.3331794450667	98.77663703733337	548896.125	1.2697220332518339E8	3	7624	0.30686688458764877	0.7257190579677262	0.10016041905310205	421.1939392089844	421.2091064453125
891	421.21917724609375	90.7504142248					1	DETECTED	421.2192 m/z @90.75 [151020OFc1_NvH-0949-CRLM-27.raw]	421.21917724609375	90.7504142248	2.75275936026667	98.7834312888167	96.03067192855003	4025876.25	2.0105825196993575E8	0	7624	0.07332584622479033	0.5022639282069125	0.005366215427699191	421.2091979980469	421.2291259765625
892	421.22991943359375	13.3041496589333					1	DETECTED	421.2299 m/z @13.30 [151020OFc1_NvH-0949-CRLM-27.raw]	421.22991943359375	13.3041496589333	3.23371281386667	99.5475540061333	96.31384119226662	2190430.75	1.6443488096122253E8	2	7624	0.21461325055660652	2.3776963066515067	1.756732935204057	421.2292785644531	421.2398986816406
893	421.2442321777344	36.1572913032					1	DETECTED	421.2442 m/z @36.16 [151020OFc1_NvH-0949-CRLM-27.raw]	421.2442321777344	36.1572913032	3.14273837253333	92.6160683554667	89.47332998293336	561974.75	1.3806270766810802E8	2	7624	23.16235205537727	0.5895742875745547	0.01654314834120692	421.23992919921875	421.2510986328125
894	421.2611083984375	21.6240240632					1	DETECTED	421.2611 m/z @21.62 [151020OFc1_NvH-0949-CRLM-27.raw]	421.2611083984375	21.6240240632	2.80607136293333	95.1924718202667	92.38640045733338	635634.4375	1.3784875295643973E8	0	7624	0.8175030370158467	0.6514313685850188	0.2961627201863123	421.2511291503906	421.26153564453125
895	421.27154541015625	28.2080876312					1	DETECTED	421.2715 m/z @28.21 [151020OFc1_NvH-0949-CRLM-27.raw]	421.27154541015625	28.2080876312	3.5136014104	92.5958247024	89.082223292	4379992.0	1.7167767123072493E8	0	7624	0.16194427887605656	2.5508556359255374	0.82016203844792	421.2616271972656	421.2810363769531
896	421.2974853515625	20.4139398541333					1	DETECTED	421.2975 m/z @20.41 [151020OFc1_NvH-0949-CRLM-27.raw]	421.2974853515625	20.4139398541333	10.2602112733333	92.2704468072	82.0102355338667	111342.8125	1.2050734196974026E8	0	7624	0.051020059829856024	4.038429572016648	7.016204433150016	421.2883605957031	421.30499267578125
897	421.3305969238281	91.9590293290667					1	DETECTED	421.3306 m/z @91.96 [151020OFc1_NvH-0949-CRLM-27.raw]	421.3305969238281	91.9590293290667	0.00535021866666667	99.9980172093333	99.99266699066663	82110.015625	8.275820452350223E7	0	7624	0.8989113255608743	0.5238362068101078	0.045462955723929055	421.32061767578125	421.3331298828125
898	421.35162353515625	91.3766469618667					1	DETECTED	421.3516 m/z @91.38 [151020OFc1_NvH-0949-CRLM-27.raw]	421.35162353515625	91.3766469618667	16.5694985021333	92.912773232	76.3432747298667	72814.34375	1.3275908575702156E8	0	7624	0.24163936780540496	0.5102672425146653	6.852663206858797	421.3430480957031	421.35675048828125
899	421.3678894042969	91.2270130509333					1	DETECTED	421.3679 m/z @91.23 [151020OFc1_NvH-0949-CRLM-27.raw]	421.3678894042969	91.2270130509333	3.20092332293333	98.2843286789333	95.08340535599997	169159.046875	1.2057399729893434E8	0	7624	0.639122252726736	2.6481999808540753	5.112411688454877	421.35858154296875	421.377685546875
900	421.4759826660156	12.2916818125333					1	DETECTED	421.4760 m/z @12.29 [151020OFc1_NvH-0949-CRLM-27.raw]	421.4759826660156	12.2916818125333	3.45213714346667	97.5961819885333	94.14404484506663	440233.28125	1.2042878673382622E8	4	7624	2.0068183325183284	0.744729272206398	0.962095058805402	421.46600341796875	421.4859619140625
901	421.4898376464844	47.8125892536					1	DETECTED	421.4898 m/z @47.81 [151020OFc1_NvH-0949-CRLM-27.raw]	421.4898376464844	47.8125892536	4.08125719546667	88.9804780664	84.89922087093332	129055.1171875	1.2143397457068244E8	0	7624	37.18851741377463	1.129287928855892	0.13919408785545834	421.4860534667969	421.49981689453125
902	421.5235595703125	21.4699009914667					1	DETECTED	421.5236 m/z @21.47 [151020OFc1_NvH-0949-CRLM-27.raw]	421.5235595703125	21.4699009914667	5.3423560928	98.0594209754667	92.71706488266669	348038.0625	1.0982798627022706E8	0	7624	0.4030140585851818	0.5162591094485239	0.01636734829993278	421.5137023925781	421.5258483886719
903	421.53631591796875	45.3371732112					1	DETECTED	421.5363 m/z @45.34 [151020OFc1_NvH-0949-CRLM-27.raw]	421.53631591796875	45.3371732112	4.56688519146667	95.6525168058667	91.08563161440003	683058.0625	1.2885094036934398E8	3	7624	0.0503724187782808	0.5110683090461241	0.008200741123657465	421.5264892578125	421.54620361328125
904	421.55120849609375	42.0092148106667					1	DETECTED	421.5512 m/z @42.01 [151020OFc1_NvH-0949-CRLM-27.raw]	421.55120849609375	42.0092148106667	0.3710196432	89.9793129170667	89.60829327386669	286297.0	1.2047411778727628E8	0	7624	0.8865569456680262	1.3707127909518204	0.0084842612432582	421.54638671875	421.5561828613281
905	421.5665283203125	22.7380905962667					1	DETECTED	421.5665 m/z @22.74 [151020OFc1_NvH-0949-CRLM-27.raw]	421.5665283203125	22.7380905962667	2.86994360293333	95.2243088592	92.35436525626666	2915572.5	1.692789275581984E8	3	7624	0.11775904301735807	0.5061629298879001	79.26169422524056	421.556640625	421.5765075683594
906	421.58111572265625	36.5419804632					1	DETECTED	421.5811 m/z @36.54 [151020OFc1_NvH-0949-CRLM-27.raw]	421.58111572265625	36.5419804632	4.01339997573333	93.9893254416	89.97592546586667	166386.984375	1.1023654376078728E8	0	7624	26.732541750428922	1.5242477808480683	0.456621275322484	421.5765380859375	421.591064453125
907	421.71185302734375	29.6739394629333					1	DETECTED	421.7119 m/z @29.67 [151020OFc1_NvH-0949-CRLM-27.raw]	421.71185302734375	29.6739394629333	2.96639645066667	82.3845942368	79.41819778613333	335569.34375	1.2127296647150318E8	3	7624	11.516942144223272	1.9554625251439262	3.772782644216616	421.7018737792969	421.7215270996094
908	421.7315368652344	13.2860751608					1	DETECTED	421.7315 m/z @13.29 [151020OFc1_NvH-0949-CRLM-27.raw]	421.7315368652344	13.2860751608	3.3167682712	90.941457572	87.6246893008	872431.9375	1.3623936728816837E8	0	7624	0.17723700563608702	5.7206674222288	43.960761592188504	421.7215576171875	421.74151611328125
909	421.7459716796875	36.1814243816					1	DETECTED	421.7460 m/z @36.18 [151020OFc1_NvH-0949-CRLM-27.raw]	421.7459716796875	36.1814243816	0.764567094933333	88.4718523650667	87.70728527013337	245510.890625	1.0158950955960761E8	0	7624	0.1676457092896868	1.2382138336022321	0.29602521667273163	421.7415466308594	421.7491760253906
910	421.7593078613281	28.0644245616167					1	DETECTED	421.7593 m/z @28.06 [151020OFc1_NvH-0949-CRLM-27.raw]	421.7593078613281	28.0644245616167	0.407573573066667	99.5904617674667	99.18288819440004	1.091492E8	2.2773118906617255E9	2	7624	0.31050219291456926	1.244180773965844	1.5472908050576137	421.7493591308594	421.7683410644531
911	421.7709045410156	29.6898582010667					1	DETECTED	421.7709 m/z @29.69 [151020OFc1_NvH-0949-CRLM-27.raw]	421.7709045410156	29.6898582010667	3.5136014104	93.8736246826667	90.3600232722667	842605.375	1.3650696008864895E8	2	7624	0.1477946865720341	0.956427224753082	0.9126918214723005	421.7696533203125	421.78057861328125
912	421.8443298339844	48.2390303648					1	DETECTED	421.8443 m/z @48.24 [151020OFc1_NvH-0949-CRLM-27.raw]	421.8443298339844	48.2390303648	1.04528039013333	99.9442987474667	98.89901835733338	62321.58203125	9.692604549319194E7	0	7624	80.38023799629245	1.0413148642721117	1.243030695379074	421.8343811035156	421.85430908203125
913	421.8648376464844	49.7376613128					1	DETECTED	421.8648 m/z @49.74 [151020OFc1_NvH-0949-CRLM-27.raw]	421.8648376464844	49.7376613128	0.1528138104	99.7407662538667	99.58795244346669	1789705.0	1.4887446801790345E8	3	7624	0.22665372517870708	0.5141182935487382	0.017188372276316612	421.8548889160156	421.87481689453125
914	421.87841796875	35.5510689808					1	DETECTED	421.8784 m/z @35.55 [151020OFc1_NvH-0949-CRLM-27.raw]	421.87841796875	35.5510689808	0.0280770405333333	99.9871569552	99.95907991466667	313366.28125	1.1345368408521828E8	3	7624	9.76889745933584	0.6528468589448472	0.49940942920094006	421.8748779296875	421.8883972167969
915	421.9007263183594	22.7380905962667					1	DETECTED	421.9007 m/z @22.74 [151020OFc1_NvH-0949-CRLM-27.raw]	421.9007263183594	22.7380905962667	0.0620898341333333	99.9121449752	99.85005514106666	2138544.25	1.476393418839329E8	3	7624	0.13701792263993084	1.2438580902643015	84.44668360961482	421.8907470703125	421.91033935546875
916	421.91461181640625	36.5069060834667					1	DETECTED	421.9146 m/z @36.51 [151020OFc1_NvH-0949-CRLM-27.raw]	421.91461181640625	36.5069060834667	0.00535021866666667	99.9657483957333	99.96039817706664	185844.328125	1.1172797869194882E8	0	7624	40.169727785056565	1.403609066421204	0.07121349546960953	421.9107971191406	421.9245300292969
917	421.926025390625	21.4938945413333					1	DETECTED	421.9260 m/z @21.49 [151020OFc1_NvH-0949-CRLM-27.raw]	421.926025390625	21.4938945413333	0.00535021866666667	98.8488450757333	98.84349485706663	34821.95703125	7.456433916372141E7	0	7624	21.05409150802841	2.546764861426008	3.8863013197243395	421.92462158203125	421.92913818359375
918	421.93927001953125	48.2031434490667					1	DETECTED	421.9393 m/z @48.20 [151020OFc1_NvH-0949-CRLM-27.raw]	421.93927001953125	48.2031434490667	0.0168834368	99.9657483957333	99.9488649589333	45510.83203125	1.3029207253573933E8	0	7624	47.64974598154546	1.0283837382793042	1.211451114471087	421.93017578125	421.94873046875
919	421.9613342285156	6.17117772053333					1	DETECTED	421.9613 m/z @6.17 [151020OFc1_NvH-0949-CRLM-27.raw]	421.9613342285156	6.17117772053333	0.00535021866666667	99.3867080157333	99.38135779706664	73118.0625	1.2114454777983993E8	0	7624	0.2734805000676195	1.5109521841465878	0.007473520482129174	421.9516296386719	421.96173095703125
920	421.9717712402344	18.2944118394667					1	DETECTED	421.9718 m/z @18.29 [151020OFc1_NvH-0949-CRLM-27.raw]	421.9717712402344	18.2944118394667	0.1188387264	99.9335095197333	99.8146707933333	181195.65625	1.4838357023797387E8	4	7624	18.265989238687943	5.1475043767497555	56.21168877612566	421.9617919921875	421.97967529296875
921	421.98968505859375	25.7643106336					1	DETECTED	421.9897 m/z @25.76 [151020OFc1_NvH-0949-CRLM-27.raw]	421.98968505859375	25.7643106336	0.5811363408	99.9657483957333	99.3846120549333	1358718.625	1.2460295471518932E8	0	7624	0.21571809858710367	3.8088462794724802	12.377815480391147	421.979736328125	421.9996337890625
922	422.0196533203125	24.3067562309333					1	DETECTED	422.0197 m/z @24.31 [151020OFc1_NvH-0949-CRLM-27.raw]	422.0196533203125	24.3067562309333	0.407573573066667	99.0327385333333	98.62516496026663	245801.96875	1.3742641629762456E8	0	7624	0.14780588761636793	0.763015101496114	38.056301046057484	422.00994873046875	422.0289306640625
923	422.0432434082031	26.1818811442667					1	DETECTED	422.0432 m/z @26.18 [151020OFc1_NvH-0949-CRLM-27.raw]	422.0432434082031	26.1818811442667	4.93157530586667	99.9980172093333	95.06644190346663	800219.8125	7.011564325722721E8	3	7624	10.72190140302769	10.61819930978553	17.865977812617732	422.033447265625	422.0531921386719
924	422.06256103515625	18.6425454293333					1	DETECTED	422.0626 m/z @18.64 [151020OFc1_NvH-0949-CRLM-27.raw]	422.06256103515625	18.6425454293333	0.175692711733333	99.1616061069333	98.98591339519997	125615.2734375	1.2838791814122796E8	0	7624	4.6635744262729375	2.282274729019185	120.34999238644478	422.0541687011719	422.0721740722656
925	422.0999450683594	91.7572004168					1	DETECTED	422.0999 m/z @91.76 [151020OFc1_NvH-0949-CRLM-27.raw]	422.0999450683594	91.7572004168	8.45915827733333	99.9980172093333	91.53885893199997	131184.625	1.5360566847729084E8	0	7624	0.088035031868273	0.5494658492617126	143.44595939136119	422.0904846191406	422.1004943847656
926	422.1299133300781	90.3730810493333					1	DETECTED	422.1299 m/z @90.37 [151020OFc1_NvH-0949-CRLM-27.raw]	422.1299133300781	90.3730810493333	4.28408007333333	98.9360081944	94.65192812106667	6793225.5	1.6566100252905697E8	0	7624	0.07918576651678677	1.286362186410732	2.8818594103157493	422.12353515625	422.13946533203125
927	422.1495666503906	89.7024363410667					1	DETECTED	422.1496 m/z @89.70 [151020OFc1_NvH-0949-CRLM-27.raw]	422.1495666503906	89.7024363410667	0.4535931152	99.2364884616	98.78289534640001	67628.6875	8.597491643810914E7	0	7624	10.161647690730646	0.5534127489832276	14.73251437723661	422.14080810546875	422.15460205078125
928	422.1664123535156	90.8443799522667					1	DETECTED	422.1664 m/z @90.84 [151020OFc1_NvH-0949-CRLM-27.raw]	422.1664123535156	90.8443799522667	9.3981144712	98.9574559352	89.559341464	89395.828125	9.888894963016081E7	0	7624	0.07031412916690272	0.5498063105472852	0.09961262109457052	422.1567077636719	422.17462158203125
929	422.1924133300781	21.4040537101333					1	DETECTED	422.1924 m/z @21.40 [151020OFc1_NvH-0949-CRLM-27.raw]	422.1924133300781	21.4040537101333	0.130355629066667	99.8050759488	99.67472031973332	128269.9765625	1.0875399225446227E8	0	7624	69.59689327055	2.9257043245873606	5.372129291497146	422.1825256347656	422.1927490234375
930	422.2027587890625	91.8049311885333					1	DETECTED	422.2028 m/z @91.80 [151020OFc1_NvH-0949-CRLM-27.raw]	422.2027587890625	91.8049311885333	3.12217433946667	99.1616061069333	96.03943176746664	2376570.75	1.9623667506610188E8	0	7624	1.774536377116732	0.637018406239187	0.009135047688919163	422.1927795410156	422.2127380371094
931	422.218994140625	47.3193745224					1	DETECTED	422.2190 m/z @47.32 [151020OFc1_NvH-0949-CRLM-27.raw]	422.218994140625	47.3193745224	0.0620898341333333	98.9252728717333	98.86318303759997	828341.3125	1.756466415124133E8	2	7624	69.298556613852	0.5077619938044339	0.017833172025036217	422.2127685546875	422.2289733886719
932	422.2292175292969	21.2927487362667					1	DETECTED	422.2292 m/z @21.29 [151020OFc1_NvH-0949-CRLM-27.raw]	422.2292175292969	21.2927487362667	2.8593706256	96.0232020386667	93.1638314130667	490614.75	1.3923787341391516E8	3	7624	0.17162782529548792	1.0113277846954551	1.8527757211383968	422.22900390625	422.23028564453125
933	422.24029541015625	25.7643106336					1	DETECTED	422.2403 m/z @25.76 [151020OFc1_NvH-0949-CRLM-27.raw]	422.24029541015625	25.7643106336	0.787140289333333	94.6980464810667	93.91090619173336	1340165.5	1.5828345111131963E8	0	7624	3.10165657413015	1.5217220496193617	0.08795204990908573	422.2303161621094	422.2479553222656
934	422.2581787109375	28.0504494053333					1	DETECTED	422.2582 m/z @28.05 [151020OFc1_NvH-0949-CRLM-27.raw]	422.2581787109375	28.0504494053333	0.1642740856	95.6739474709333	95.5096733853333	4.9040624E7	1.114702133733439E9	0	7624	0.2725621095618429	1.2735652054022093	1.4741232660627157	422.24835205078125	422.2681579589844
935	422.268310546875	36.733443052					1	DETECTED	422.2683 m/z @36.73 [151020OFc1_NvH-0949-CRLM-27.raw]	422.268310546875	36.733443052	3.20092332293333	95.1815427938667	91.98061947093336	2279328.0	1.441408098089471E8	2	7624	0.17564801083542392	0.5360841153815624	1.8596385970266427	422.2681884765625	422.27825927734375
936	422.29388427734375	91.7482445768					1	DETECTED	422.2939 m/z @91.75 [151020OFc1_NvH-0949-CRLM-27.raw]	422.29388427734375	91.7482445768	0.0393353258666667	99.9121449752	99.87280964933332	68450.9453125	1.1425445948564035E8	0	7624	0.34992428730086544	0.5445098544137188	76.63356143794098	422.28936767578125	422.29998779296875
937	422.31103515625	90.7291643298667					1	DETECTED	422.3110 m/z @90.73 [151020OFc1_NvH-0949-CRLM-27.raw]	422.31103515625	90.7291643298667	24.1994783829333	92.1799686218667	67.98049023893341	83597.2890625	1.036230791780773E8	0	7624	0.10256536447141684	0.5109034355968344	0.011074786643049445	422.31060791015625	422.31829833984375
938	422.41552734375	9.57122917253333					1	DETECTED	422.4155 m/z @9.57 [151020OFc1_NvH-0949-CRLM-27.raw]	422.41552734375	9.57122917253333	5.05126301146667	92.1707130688	87.11945005733332	1645485.5	1.3869693611373708E8	0	7624	0.17051232664966776	37.13037606481275	1.220105471409189	422.4056701660156	422.4245910644531
939	422.4644470214844	22.1580993978667					1	DETECTED	422.4644 m/z @22.16 [151020OFc1_NvH-0949-CRLM-27.raw]	422.4644470214844	22.1580993978667	3.55466327253333	98.327455312	94.77279203946667	104471.890625	1.0405177050177142E8	0	7624	13.908999768068744	2.891409547677746	4.630038192838999	422.4544677734375	422.470703125
940	422.4808349609375	18.0382876981333					1	DETECTED	422.4808 m/z @18.04 [151020OFc1_NvH-0949-CRLM-27.raw]	422.4808349609375	18.0382876981333	4.8522304816	94.4937757402667	89.6415452586667	120798.078125	1.0684359546409017E8	0	7624	0.26327516659043937	3.3991034539979816	0.36532127911057044	422.47088623046875	422.4809265136719
941	422.4909362792969	25.7643106336					1	DETECTED	422.4909 m/z @25.76 [151020OFc1_NvH-0949-CRLM-27.raw]	422.4909362792969	25.7643106336	4.00397745253333	95.4922666312	91.48828917866666	652404.8125	1.1711680520757134E8	0	7624	0.08977978694753119	0.5371726990120343	0.05734587476134922	422.48095703125	422.5003356933594
942	422.53350830078125	49.783886616					1	DETECTED	422.5335 m/z @49.78 [151020OFc1_NvH-0949-CRLM-27.raw]	422.53350830078125	49.783886616	3.862276816	95.8087277754667	91.9464509594667	557590.75	1.2080228506235905E8	0	7624	0.2071256687106171	0.5042866082891919	0.016679789269881423	422.5235290527344	422.54217529296875
943	422.5522155761719	26.2156074773333					1	DETECTED	422.5522 m/z @26.22 [151020OFc1_NvH-0949-CRLM-27.raw]	422.5522155761719	26.2156074773333	3.34860748213333	99.6334741002667	96.28486661813336	7707805.0	2.202685721284612E8	3	7624	0.15000115786019563	2.6875789332705944	1.3914314449885543	422.542236328125	422.56219482421875
944	422.5643005371094	24.8972371138667					1	DETECTED	422.5643 m/z @24.90 [151020OFc1_NvH-0949-CRLM-27.raw]	422.5643005371094	24.8972371138667	3.74132782746667	89.934552264	86.19322443653333	281917.8125	1.37576709375963E8	0	7624	6.2157860227225115	0.6805722899368788	0.26260950143164397	422.5622253417969	422.5715637207031
945	422.5815734863281	25.8789411152					1	DETECTED	422.5816 m/z @25.88 [151020OFc1_NvH-0949-CRLM-27.raw]	422.5815734863281	25.8789411152	3.21280242773333	97.9085368016	94.69573437386666	298892.25	1.1343470828420812E8	0	7624	5.816976306918082	0.5322859825052099	1.4057802247230369	422.5722351074219	422.5908203125
946	422.5928649902344	35.6205951296					1	DETECTED	422.5929 m/z @35.62 [151020OFc1_NvH-0949-CRLM-27.raw]	422.5928649902344	35.6205951296	2.90195992586667	97.7899403882667	94.88798046240004	190526.640625	1.181266361883027E8	0	7624	0.21140857433618265	1.4730115709030858	3845.344990385042	422.5917053222656	422.60284423828125
947	422.60552978515625	30.3285089130667					1	DETECTED	422.6055 m/z @30.33 [151020OFc1_NvH-0949-CRLM-27.raw]	422.60552978515625	30.3285089130667	3.7119010552	36.6249361218667	32.9130350666667	44077.7421875	4.265515518687448E7	0	7624	6.367039410615966	0.618538546553166	0.23719336015265047	422.6029052734375	422.6056213378906
948	422.6158447265625	9.53280640933333					1	DETECTED	422.6158 m/z @9.53 [151020OFc1_NvH-0949-CRLM-27.raw]	422.6158447265625	9.53280640933333	2.7634300496	99.1508665802667	96.38743653066669	1790629.75	1.3265881966449167E8	0	7624	0.16683015614682262	3.827245474353589	5.7351036504580675	422.6060791015625	422.6257019042969
949	422.7086486816406	17.9758966562667					1	DETECTED	422.7086 m/z @17.98 [151020OFc1_NvH-0949-CRLM-27.raw]	422.7086486816406	17.9758966562667	1.81629511013333	88.1549728181333	86.33867770799998	52970.9140625	1.0713419153076021E8	0	7624	29.613659540319937	2.912724670875316	5.408528549171402	422.69873046875	422.7112121582031
950	422.7212219238281	25.9810289192					1	DETECTED	422.7212 m/z @25.98 [151020OFc1_NvH-0949-CRLM-27.raw]	422.7212219238281	25.9810289192	3.0501485208	97.5102500536	94.46010153280001	90074.0859375	1.1038699975396566E8	0	7624	0.23820607981318886	2.29574739955961	4.2466205443097245	422.71124267578125	422.7234802246094
951	422.7334899902344	29.3943511205333					1	DETECTED	422.7335 m/z @29.39 [151020OFc1_NvH-0949-CRLM-27.raw]	422.7334899902344	29.3943511205333	2.92324109093333	97.3108499053333	94.38760881439997	1455605.875	1.5695852321953663E8	2	7624	0.16533630953489364	2.826479733214309	0.04348542902546138	422.7235107421875	422.7434387207031
952	422.747802734375	20.0937601261333					1	DETECTED	422.7478 m/z @20.09 [151020OFc1_NvH-0949-CRLM-27.raw]	422.747802734375	20.0937601261333	2.08069615173333	96.5162526749333	94.43555652319996	663753.5625	1.3155321596621212E8	2	7624	16.17040612222943	0.6636082223145732	4.8998438830918225	422.7434997558594	422.74835205078125
953	422.75836181640625	28.0644245616167					1	DETECTED	422.7584 m/z @28.06 [151020OFc1_NvH-0949-CRLM-27.raw]	422.75836181640625	28.0644245616167	3.36926584746667	97.5530890938667	94.18382324640004	1.3135248E7	4.672883184762404E8	2	7624	0.27470148766132496	0.8616212760500123	0.02247697870846759	422.7483825683594	422.7676696777344
954	422.7704162597656	36.733443052					1	DETECTED	422.7704 m/z @36.73 [151020OFc1_NvH-0949-CRLM-27.raw]	422.7704162597656	36.733443052	6.14238699493333	63.3051237637333	57.16273676879997	973134.375	1.0085664085231164E8	0	7624	0.17440285172439474	0.647958321203082	0.0661137838922302	422.7685852050781	422.7798767089844
955	422.8163757324219	9.56202979333333					1	DETECTED	422.8164 m/z @9.56 [151020OFc1_NvH-0949-CRLM-27.raw]	422.8163757324219	9.56202979333333	2.592263428	83.4338678434667	80.8416044154667	1023600.75	1.1523760108319733E8	0	7624	0.18462169364791237	4.3370176035262435	5.209946629513547	422.80792236328125	422.825927734375
956	422.8402099609375	25.5831045333333					1	DETECTED	422.8402 m/z @25.58 [151020OFc1_NvH-0949-CRLM-27.raw]	422.8402099609375	25.5831045333333	0.00535021866666667	99.9980172093333	99.99266699066663	224330.71875	4.817966476649402E8	3	7624	16.518264599876087	1.8327339400232086	47.43072560493929	422.8330993652344	422.8480529785156
957	422.8678894042969	49.7678095378667					1	DETECTED	422.8679 m/z @49.77 [151020OFc1_NvH-0949-CRLM-27.raw]	422.8678894042969	49.7678095378667	0.2213918864	99.3652183725333	99.1438264861333	121655.3671875	1.17808321087749E8	0	7624	14.23156163255998	1.1190533797936195	1.573744514003853	422.8583679199219	422.87615966796875
958	422.8863525390625	26.2156074773333					1	DETECTED	422.8864 m/z @26.22 [151020OFc1_NvH-0949-CRLM-27.raw]	422.8863525390625	26.2156074773333	0.00535021866666667	99.9871569552	99.98180673653334	5745131.0	2.0822698813866407E8	3	7624	0.1434750561776248	0.5207037836305279	0.039867733296851934	422.8763732910156	422.8962097167969
959	422.9001770019531	42.0092148106667					1	DETECTED	422.9002 m/z @42.01 [151020OFc1_NvH-0949-CRLM-27.raw]	422.9001770019531	42.0092148106667	0.2213918864	98.7834312888167	98.5620394024167	467163.75	1.4579616327264643E8	0	7624	70.26012860742276	3.1243225262227794	25.972459386419494	422.89642333984375	422.90020751953125
960	422.91021728515625	13.1129499053333					1	DETECTED	422.9102 m/z @13.11 [151020OFc1_NvH-0949-CRLM-27.raw]	422.91021728515625	13.1129499053333	0.00535021866666667	99.9980172093333	99.99266699066663	1812993.75	1.4000535072450584E8	3	7624	0.13377668465148496	4.9235102918124145	216.58586029235067	422.9002380371094	422.920166015625
961	422.9222106933594	20.0745753722667					1	DETECTED	422.9222 m/z @20.07 [151020OFc1_NvH-0949-CRLM-27.raw]	422.9222106933594	20.0745753722667	0.00535021866666667	99.9980172093333	99.99266699066663	129661.7578125	9.145783934904794E7	0	7624	14.841705192529716	2.5374402925213273	2.028490008290707	422.9202880859375	422.93218994140625
962	422.9379577636719	36.9760112053333					1	DETECTED	422.9380 m/z @36.98 [151020OFc1_NvH-0949-CRLM-27.raw]	422.9379577636719	36.9760112053333	0.0168834368	99.976456916	99.9595734792	40848.99609375	1.0117820715456289E8	0	7624	100.3896188232827	1.42706831358519	1.8228336868572315	422.9322204589844	422.94580078125
963	422.955810546875	16.5161263885333					1	DETECTED	422.9558 m/z @16.52 [151020OFc1_NvH-0949-CRLM-27.raw]	422.955810546875	16.5161263885333	0.00535021866666667	99.9335095197333	99.92815930106664	124195.90625	1.4008616588830876E8	0	7624	0.05112600522174304	0.5030132732218503	0.005749670942476511	422.9458312988281	422.956298828125
964	422.96630859375	72.196856664					1	DETECTED	422.9663 m/z @72.20 [151020OFc1_NvH-0949-CRLM-27.raw]	422.96630859375	72.196856664	0.3710196432	99.8371792021333	99.4661595589333	155189.84375	1.1616135978611359E8	0	7624	0.5827808173427798	0.5080374097922502	0.020885241310665846	422.9563293457031	422.9762878417969
965	422.9819641113281	18.1567051421333					1	DETECTED	422.9820 m/z @18.16 [151020OFc1_NvH-0949-CRLM-27.raw]	422.9819641113281	18.1567051421333	0.0168834368	99.9227614370667	99.9058780002667	92376.9296875	1.2008326650711009E8	0	7624	7.0000483758611285	2.7837228315152966	0.004373567127328198	422.976318359375	422.988525390625
966	422.9988708496094	24.0276594992					1	DETECTED	422.9989 m/z @24.03 [151020OFc1_NvH-0949-CRLM-27.raw]	422.9988708496094	24.0276594992	1.39911193866667	99.7622240272	98.36311208853334	358953.59375	1.152870437330652E8	0	7624	10.07786707201312	3.3400553174041487	18.065199081591718	422.9888916015625	423.00677490234375
967	423.016845703125	9.58179584666667					1	DETECTED	423.0168 m/z @9.58 [151020OFc1_NvH-0949-CRLM-27.raw]	423.016845703125	9.58179584666667	0.0393353258666667	99.6872356890667	99.64790036320002	502402.71875	1.1463513389471465E8	0	7624	0.12699977773083937	24.38263589639866	5.539007107463036	423.00732421875	423.02679443359375
968	423.0546569824219	18.3388425632					1	DETECTED	423.0547 m/z @18.34 [151020OFc1_NvH-0949-CRLM-27.raw]	423.0546569824219	18.3388425632	0.1642740856	99.6764564722667	99.5121823866667	184764.671875	1.6440135400910822E8	0	7624	28.37166742207798	3.8063869719706456	171.4657609597235	423.044677734375	423.0644836425781
969	423.08282470703125	34.5845109957333					1	DETECTED	423.0828 m/z @34.58 [151020OFc1_NvH-0949-CRLM-27.raw]	423.08282470703125	34.5845109957333	0.107520533333333	99.6119760106667	99.50445547733337	67151.6796875	1.1511013208895202E8	0	7624	102.20548406320987	1.4427051823551882	1.8692225245525806	423.0740966796875	423.09222412109375
970	423.1334228515625	90.3730810493333					1	DETECTED	423.1334 m/z @90.37 [151020OFc1_NvH-0949-CRLM-27.raw]	423.1334228515625	90.3730810493333	2.01624291573333	97.3537911349333	95.33754821919997	1069524.625	1.2786298982987638E8	0	7624	0.07906287081769392	0.5744444910491048	1.3704696051644123	423.12506103515625	423.14306640625
971	423.1695556640625	91.0174299637333					1	DETECTED	423.1696 m/z @91.02 [151020OFc1_NvH-0949-CRLM-27.raw]	423.1695556640625	91.0174299637333	3.53486796906667	99.8692664426667	96.33439847360003	251306.109375	1.0793014698078802E8	0	7624	0.08667574927247301	0.8514172716497084	2.318644568362172	423.16131591796875	423.1787109375
972	423.18975830078125	19.0878012802667					1	DETECTED	423.1898 m/z @19.09 [151020OFc1_NvH-0949-CRLM-27.raw]	423.18975830078125	19.0878012802667	2.123351656	95.2030738464	93.0797221904	287737.0625	1.2472078142427267E8	0	7624	0.08158828886244507	15.879510710505262	641.5566531346739	423.17999267578125	423.1959533691406
973	423.2061767578125	91.8049311885333					1	DETECTED	423.2062 m/z @91.80 [151020OFc1_NvH-0949-CRLM-27.raw]	423.2061767578125	91.8049311885333	2.13443950853333	99.8371792021333	97.70273969359997	449420.625	1.2672670400220844E8	0	7624	73.71549467698858	0.5020580413747948	0.08971378856215138	423.19622802734375	423.2104187011719
974	423.2205810546875	26.2156074773333					1	DETECTED	423.2206 m/z @26.22 [151020OFc1_NvH-0949-CRLM-27.raw]	423.2205810546875	26.2156074773333	2.5492952976	99.5584016194667	97.0091063218667	2508099.75	2.511781189344486E8	3	7624	4.609179266886244	4.854029634644751	0.03964837446505482	423.21063232421875	423.2305603027344
975	423.2318420410156	23.6290513538667					1	DETECTED	423.2318 m/z @23.63 [151020OFc1_NvH-0949-CRLM-27.raw]	423.2318420410156	23.6290513538667	2.09167318613333	81.3084769136	79.21680372746667	423986.96875	1.2793104389031342E8	0	7624	0.20084803938905083	2.190947220147303	1.1730247182686109	423.2305908203125	423.23443603515625
976	423.24444580078125	13.1220515610667					1	DETECTED	423.2444 m/z @13.12 [151020OFc1_NvH-0949-CRLM-27.raw]	423.24444580078125	13.1220515610667	3.40950847706667	98.2308478338667	94.82133935680004	1110580.5	1.5939590870863524E8	3	7624	0.13118309597697042	60.65516503436864	2.9853175885708216	423.2344665527344	423.24853515625
977	423.258544921875	14.7415607712					1	DETECTED	423.2585 m/z @14.74 [151020OFc1_NvH-0949-CRLM-27.raw]	423.258544921875	14.7415607712	2.50644765333333	99.9013912208	97.39494356746667	2405958.5	2.4330746444610846E8	3	7624	13.43465253801512	2.8242644751945436	4.728278994137087	423.2485656738281	423.2685241699219
978	423.2710876464844	36.733443052					1	DETECTED	423.2711 m/z @36.73 [151020OFc1_NvH-0949-CRLM-27.raw]	423.2710876464844	36.733443052	3.73161189146667	94.9360976645333	91.20448577306664	320438.1875	1.5175127490317047E8	0	7624	54.629373339349264	2.071686905136228	335.32760572605866	423.2685546875	423.2809753417969
979	423.29779052734375	90.1632916245333					1	DETECTED	423.2978 m/z @90.16 [151020OFc1_NvH-0949-CRLM-27.raw]	423.29779052734375	90.1632916245333	2.720749348	92.1299544648	89.4092051168	29959.314453125	9.046415464202362E7	0	7624	88.43570888089184	0.5112812407650188	0.02253670060695147	423.2881774902344	423.29779052734375
980	423.3103332519531	91.5360326941333					1	DETECTED	423.3103 m/z @91.54 [151020OFc1_NvH-0949-CRLM-27.raw]	423.3103332519531	91.5360326941333	7.9794595944	92.3848062898667	84.4053466954667	75224.84375	1.525089735315695E8	0	7624	0.8019508868759004	0.5050790354621192	0.03021656147944253	423.3056640625	423.3175048828125
981	423.3291931152344	89.9088343450667					1	DETECTED	423.3292 m/z @89.91 [151020OFc1_NvH-0949-CRLM-27.raw]	423.3291931152344	89.9088343450667	1.70945857413333	99.9657483957333	98.25628982159996	113237.125	1.3028780684355494E8	0	7624	90.61842613587919	0.5570123879152268	0.020217709194762026	423.3211364746094	423.3334655761719
982	423.3468322753906	91.2270130509333					1	DETECTED	423.3468 m/z @91.23 [151020OFc1_NvH-0949-CRLM-27.raw]	423.3468322753906	91.2270130509333	18.0842856848	92.4013351706667	74.3170494858667	152411.046875	1.0621094759969147E8	0	7624	0.6471775801247333	3.750000513242749	1.0979252715043863	423.3375244140625	423.3562316894531
983	423.39044189453125	19.1162901941333					1	DETECTED	423.3904 m/z @19.12 [151020OFc1_NvH-0949-CRLM-27.raw]	423.39044189453125	19.1162901941333	4.74854580666667	94.8133616898667	90.06481588320003	316410.21875	1.3073317170176712E8	0	7624	0.10886997256546493	18.773908513879036	35.56012230494247	423.3805236816406	423.40008544921875
984	423.4193420410156	91.2270130509333					1	DETECTED	423.4193 m/z @91.23 [151020OFc1_NvH-0949-CRLM-27.raw]	423.4193420410156	91.2270130509333	2.66784032906667	97.2895145432	94.62167421413334	234784.6875	1.303269242719771E8	0	7624	82.17489418078428	0.5025598433070789	0.009543627295594354	423.409423828125	423.4290771484375
985	423.4524230957031	18.1567051421333					1	DETECTED	423.4524 m/z @18.16 [151020OFc1_NvH-0949-CRLM-27.raw]	423.4524230957031	18.1567051421333	0.141671985066667	99.976456916	99.83478493093334	156470.890625	1.1085373242317225E8	0	7624	1.7236865698482084	0.5106647209955258	0.024179459210386813	423.4425048828125	423.45782470703125
986	423.46795654296875	13.5023640053333					1	DETECTED	423.4680 m/z @13.50 [151020OFc1_NvH-0949-CRLM-27.raw]	423.46795654296875	13.5023640053333	3.949900768	80.0610370266667	76.11113625866669	314384.59375	1.0091653358409978E8	4	7624	11.057915578248265	0.5061748678266961	1.166028013289984	423.4580078125	423.4774475097656
987	423.5099792480469	16.8157769034667					1	DETECTED	423.5100 m/z @16.82 [151020OFc1_NvH-0949-CRLM-27.raw]	423.5099792480469	16.8157769034667	3.0501485208	95.7060079378667	92.65585941706671	125034.421875	1.0711660875609152E8	0	7624	0.12267739491757368	3.3654787431911366	4.136560246759969	423.5002136230469	423.519775390625
988	423.5400085449219	18.5899731584					1	DETECTED	423.5400 m/z @18.59 [151020OFc1_NvH-0949-CRLM-27.raw]	423.5400085449219	18.5899731584	3.73161189146667	84.8588008530667	81.12718896160003	78637.4765625	1.1298369127793604E8	0	7624	0.40728407214384177	4.093678705522115	0.010255672373944204	423.530029296875	423.54205322265625
989	423.5520935058594	23.6290513538667					1	DETECTED	423.5521 m/z @23.63 [151020OFc1_NvH-0949-CRLM-27.raw]	423.5520935058594	23.6290513538667	4.5779080224	82.6898758485333	78.11196782613331	499262.28125	1.1866517867930098E8	3	7624	1.1702355489801377	4.815104525804137	0.2176382085369252	423.54241943359375	423.5541687011719
990	423.5641784667969	25.8315513389333					1	DETECTED	423.5642 m/z @25.83 [151020OFc1_NvH-0949-CRLM-27.raw]	423.5641784667969	25.8315513389333	3.36926584746667	99.879951628	96.51068578053334	1539665.0	1.7193248412800607E8	3	7624	0.27099269700851636	0.6579721501992358	3.2628381903242496	423.5542907714844	423.57403564453125
991	423.5787658691406	13.0917811237333					1	DETECTED	423.5788 m/z @13.09 [151020OFc1_NvH-0949-CRLM-27.raw]	423.5787658691406	13.0917811237333	3.11203064106667	87.1607819853333	84.04875134426663	427285.03125	1.110344309455446E8	3	7624	33.14060968392059	0.9126584508371084	1.3289978047097264	423.5744323730469	423.5885925292969
992	423.5933837890625	31.2276928616					1	DETECTED	423.5934 m/z @31.23 [151020OFc1_NvH-0949-CRLM-27.raw]	423.5933837890625	31.2276928616	3.6073042736	99.6656834	96.05837912640001	395108.5625	2.926011685468839E8	0	7624	1.0291652325979186	0.5416334465826125	0.015579316635803891	423.5888366699219	423.6030578613281
993	423.686767578125	31.7232559432					1	DETECTED	423.6868 m/z @31.72 [151020OFc1_NvH-0949-CRLM-27.raw]	423.686767578125	31.7232559432	8.49863286213333	93.9720881992	85.47345533706667	185326.75	1.1351177758718409E8	4	7624	0.661549362395764	2.3799934058163683	0.04711824639938938	423.6775207519531	423.696533203125
994	423.7021789550781	24.3363356149333					1	DETECTED	423.7022 m/z @24.34 [151020OFc1_NvH-0949-CRLM-27.raw]	423.7021789550781	24.3363356149333	3.96113826853333	55.5727999549333	51.61166168639997	85422.1328125	7.26403162981931E7	0	7624	10.337166202002297	1.2665315778038113	3.517922190025319	423.69744873046875	423.7078552246094
995	423.7178649902344	26.1165798893333					1	DETECTED	423.7179 m/z @26.12 [151020OFc1_NvH-0949-CRLM-27.raw]	423.7178649902344	26.1165798893333	2.04833819013333	99.4618774917333	97.41353930159997	361815.9375	1.2462621520749938E8	0	7624	12.664580752427057	0.5572717042941683	0.07261326541194618	423.7078857421875	423.7278137207031
996	423.739501953125	36.3266294437333					1	DETECTED	423.7395 m/z @36.33 [151020OFc1_NvH-0949-CRLM-27.raw]	423.739501953125	36.3266294437333	0.741994021066667	95.2763505144	94.53435649333332	610843.4375	1.500439035975949E8	2	7624	0.1970413490955778	0.5631143051716837	0.1661965382604716	423.72955322265625	423.7494201660156
997	423.76031494140625	33.5652912552					1	DETECTED	423.7603 m/z @33.57 [151020OFc1_NvH-0949-CRLM-27.raw]	423.76031494140625	33.5652912552	3.62967730586667	97.3858346624	93.75615735653334	541067.3125	1.2645047188675274E8	0	7624	5.614868135807523	0.9572691227932826	2.11914090668119	423.7503356933594	423.7701721191406
998	423.7908630371094	19.0779451010667					1	DETECTED	423.7909 m/z @19.08 [151020OFc1_NvH-0949-CRLM-27.raw]	423.7908630371094	19.0779451010667	2.10232494933333	96.9029650813333	94.80064013199997	99762.5390625	1.027148390875136E8	0	7624	0.0788174590287305	2.792258523831306	4.584517047662612	423.7829284667969	423.8007507324219
999	423.84393310546875	16.8537225554667					1	DETECTED	423.8439 m/z @16.85 [151020OFc1_NvH-0949-CRLM-27.raw]	423.84393310546875	16.8537225554667	0.00535021866666667	99.9980172093333	99.99266699066663	86760.171875	1.0821891655953586E8	0	7624	22.97659838200931	3.4989726960432637	5.296999913123025	423.8340148925781	423.8537902832031
1000	423.855712890625	14.9984410938667					1	DETECTED	423.8557 m/z @15.00 [151020OFc1_NvH-0949-CRLM-27.raw]	423.855712890625	14.9984410938667	0.0393353258666667	99.879951628	99.84061630213333	42147.953125	9.246081051288989E7	0	7624	0.22125856422431944	3.6521209519818525	6.236486858417437	423.8541564941406	423.86346435546875
1001	423.873779296875	18.5578650234667					1	DETECTED	423.8738 m/z @18.56 [151020OFc1_NvH-0949-CRLM-27.raw]	423.873779296875	18.5578650234667	0.00535021866666667	99.8906432074667	99.88529298880003	69124.0859375	1.0251482282672225E8	0	7624	27.73826976215837	2.807509421964332	7.996352223333828	423.8638000488281	423.8749084472656
1002	423.8849182128906	22.4492670904					1	DETECTED	423.8849 m/z @22.45 [151020OFc1_NvH-0949-CRLM-27.raw]	423.8849182128906	22.4492670904	0.00535021866666667	99.9871569552	99.98180673653334	276349.25	1.200741157856251E8	0	7624	5.933386060029264	0.750053573851581	0.017046557928671522	423.8750915527344	423.8885192871094
1003	423.8985290527344	13.8639182893333					1	DETECTED	423.8985 m/z @13.86 [151020OFc1_NvH-0949-CRLM-27.raw]	423.8985290527344	13.8639182893333	0.0280770405333333	99.9657483957333	99.93767135519997	924866.5625	1.558745635536379E8	3	7624	0.18599389286838885	2.0273041675225	30.77473661793527	423.8885498046875	423.90850830078125
1004	423.9136962890625	46.3382002050667					1	DETECTED	423.9137 m/z @46.34 [151020OFc1_NvH-0949-CRLM-27.raw]	423.9136962890625	46.3382002050667	0.00535021866666667	99.9549965837333	99.94964636506664	168015.21875	1.169969494424471E8	0	7624	33.23064054497947	1.128467724587382	0.0020214525155580233	423.9085388183594	423.9174499511719
1005	423.9274597167969	31.2276928616					1	DETECTED	423.9275 m/z @31.23 [151020OFc1_NvH-0949-CRLM-27.raw]	423.9274597167969	31.2276928616	0.00535021866666667	99.6764564722667	99.67110625360003	206731.953125	1.1986388963019273E8	0	7624	0.974617637166034	1.7105308441278626	0.04063156904279287	423.91754150390625	423.937255859375
1006	423.9504699707031	89.934552264					1	DETECTED	423.9505 m/z @89.93 [151020OFc1_NvH-0949-CRLM-27.raw]	423.9504699707031	89.934552264	0.00535021866666667	99.9871569552	99.98180673653334	77653.1328125	1.148819055881159E8	0	7624	64.50854569262395	0.5561543152152617	1.4403545773695066	423.9409484863281	423.9583435058594
1007	423.9683532714844	26.1165798893333					1	DETECTED	423.9684 m/z @26.12 [151020OFc1_NvH-0949-CRLM-27.raw]	423.9683532714844	26.1165798893333	0.00535021866666667	99.9549965837333	99.94964636506664	272647.25	1.1228999630844617E8	0	7624	0.16760551005994984	3.4317098585577797	0.0038905549512658626	423.9584045410156	423.97491455078125
1008	423.9850769042969	44.3749073077333					1	DETECTED	423.9851 m/z @44.37 [151020OFc1_NvH-0949-CRLM-27.raw]	423.9850769042969	44.3749073077333	0.0507791973333333	99.9227614370667	99.87198223973337	404935.875	1.2525456329851548E8	0	7624	16.52010133841397	0.5059464864714281	0.006515624908109851	423.97509765625	423.9949645996094
1009	424.0386047363281	25.8164475221333					1	DETECTED	424.0386 m/z @25.82 [151020OFc1_NvH-0949-CRLM-27.raw]	424.0386047363281	25.8164475221333	0.476628781333333	99.8157421701333	99.33911338879997	166065.40625	1.3130050705429265E8	0	7624	0.1899841880182329	2.2399498131540403	2.2763321370634637	424.02874755859375	424.0483093261719
1010	424.0679016113281	20.4890642112					1	DETECTED	424.0679 m/z @20.49 [151020OFc1_NvH-0949-CRLM-27.raw]	424.0679016113281	20.4890642112	0.255502196266667	99.976456916	99.72095471973334	25229.591796875	9.189657384679759E7	0	7624	96.56304805799343	2.3539875559674988	3.9162598059038145	424.0663757324219	424.0685729980469
1011	424.0792236328125	36.6865854010667					1	DETECTED	424.0792 m/z @36.69 [151020OFc1_NvH-0949-CRLM-27.raw]	424.0792236328125	36.6865854010667	0.1984001448	99.3116939925333	99.1132938477333	161582.171875	9.992232109055774E7	0	7624	0.6936871310645856	1.456227657741909	0.004878419424404565	424.0710754394531	424.0887145996094
1012	424.1051940917969	42.5437819776					1	DETECTED	424.1052 m/z @42.54 [151020OFc1_NvH-0949-CRLM-27.raw]	424.1051940917969	42.5437819776	0.843245027733333	99.9871569552	99.14391192746668	37159.7421875	1.2387423729392321E8	0	7624	90.99931642072988	1.180265753727793	1.362681151025074	424.095458984375	424.1136169433594
1013	424.1257629394531	90.3730810493333					1	DETECTED	424.1258 m/z @90.37 [151020OFc1_NvH-0949-CRLM-27.raw]	424.1257629394531	90.3730810493333	0.488126727466667	96.9459709512	96.45784422373333	628054.5	1.411258748114564E8	0	7624	0.07008667280499026	1.1395626453863252	1.2894795319892365	424.1180114746094	424.13555908203125
1014	424.13653564453125	90.3639289802667					1	DETECTED	424.1365 m/z @90.36 [151020OFc1_NvH-0949-CRLM-27.raw]	424.13653564453125	90.3639289802667	13.1325785866667	99.976456916	86.84387832933331	57425.44921875	8.12853097504207E7	0	7624	81.9571508042872	0.530854979436553	0.05994857714154574	424.13592529296875	424.14495849609375
1015	424.1618957519531	90.4532260205333					1	DETECTED	424.1619 m/z @90.45 [151020OFc1_NvH-0949-CRLM-27.raw]	424.1618957519531	90.4532260205333	7.83001318293333	91.9977233256	84.16771014266668	42857.34375	1.1063862945290738E8	0	7624	83.78442558401318	0.509346630638187	0.018693261276373982	424.1533203125	424.16387939453125
1016	424.1747741699219	54.5385303896					1	DETECTED	424.1748 m/z @54.54 [151020OFc1_NvH-0949-CRLM-27.raw]	424.1747741699219	54.5385303896	4.5779080224	91.8837265170667	87.30581849466671	130985.5859375	1.160944579027797E8	0	7624	36.55299364182254	0.8737463061707621	0.9709083137452904	424.1650390625	424.1847229003906
1017	424.19854736328125	91.8049311885333					1	DETECTED	424.1985 m/z @91.80 [151020OFc1_NvH-0949-CRLM-27.raw]	424.19854736328125	91.8049311885333	0.511141164533333	95.5137451816	95.00260401706667	185448.40625	1.1983076151016882E8	0	7624	0.4209257593113165	0.7947966673119077	0.0012279377278807577	424.18865966796875	424.2081604003906
1018	424.21820068359375	90.2918837765333					1	DETECTED	424.2182 m/z @90.29 [151020OFc1_NvH-0949-CRLM-27.raw]	424.21820068359375	90.2918837765333	2.04833819013333	98.0379400512	95.98960186106666	1799346.5	1.70887550404918E8	2	7624	63.79435239845309	0.50813095584157	0.0017230986595820395	424.2082214355469	424.2281494140625
1019	424.2327575683594	13.8360455016					1	DETECTED	424.2328 m/z @13.84 [151020OFc1_NvH-0949-CRLM-27.raw]	424.2327575683594	13.8360455016	2.95567180693333	96.6666450816	93.71097327466667	647580.8125	1.5768029948909628E8	2	7624	8.920868022651838	1.241857804097876	0.668726805380661	424.22821044921875	424.24273681640625
1020	424.2427673339844	22.7136557533333					1	DETECTED	424.2428 m/z @22.71 [151020OFc1_NvH-0949-CRLM-27.raw]	424.2427673339844	22.7136557533333	3.26460591626667	77.0639916962667	73.79938578000002	427466.0625	1.1157759268681888E8	3	7624	0.6872149414765225	3.9270219298156115	9.763856820675096	424.2427673339844	424.247314453125
1021	424.25732421875	30.1713569637333					1	DETECTED	424.2573 m/z @30.17 [151020OFc1_NvH-0949-CRLM-27.raw]	424.25732421875	30.1713569637333	3.11203064106667	95.7060079378667	92.59397729680003	469270.28125	1.3497239703395265E8	4	7624	12.138489833966943	0.9305785794509415	0.014817065535028297	424.2473449707031	424.2669982910156
1022	424.2721252441406	90.4713919882667					1	DETECTED	424.2721 m/z @90.47 [151020OFc1_NvH-0949-CRLM-27.raw]	424.2721252441406	90.4713919882667	2.92324109093333	95.3939592069333	92.47071811599997	126973.7265625	1.2283248537787206E8	0	7624	1.1241816915328542	0.5296639172652488	0.009907280689630153	424.2677917480469	424.2803955078125
1023	424.3265686035156	91.2179355890667					1	DETECTED	424.3266 m/z @91.22 [151020OFc1_NvH-0949-CRLM-27.raw]	424.3265686035156	91.2179355890667	32.3651509133333	94.2226165912	61.85746567786669	161048.875	1.1632242970665392E8	0	7624	0.5060373668386546	0.5255270928868402	1.2104116695309346	424.3176574707031	424.32806396484375
1024	424.3628234863281	90.968624012					1	DETECTED	424.3628 m/z @90.97 [151020OFc1_NvH-0949-CRLM-27.raw]	424.3628234863281	90.968624012	4.67625289653333	92.7002336269333	88.02398073039997	231820.28125	1.2862491219587514E8	0	7624	1.5186377155935133	0.5100333876132355	3.7890270516384135	424.3565368652344	424.3725891113281
1025	424.4524230957031	20.4707206888					1	DETECTED	424.4524 m/z @20.47 [151020OFc1_NvH-0949-CRLM-27.raw]	424.4524230957031	20.4707206888	0.488126727466667	99.2044265541333	98.71629982666664	344474.125	1.1672916682044527E8	0	7624	0.05654499892487408	0.5198173464248104	1.4665575120250458	424.4425048828125	424.4619140625
1026	424.4732666015625	15.0950062394667					1	DETECTED	424.4733 m/z @15.10 [151020OFc1_NvH-0949-CRLM-27.raw]	424.4732666015625	15.0950062394667	3.81156688266667	98.50040524	94.68883835733334	288397.09375	1.388634261559768E8	0	7624	0.08638116045016453	0.5152488922951206	2.067424245012791	424.46343994140625	424.4831848144531
1027	424.4888000488281	29.8196089698667					1	DETECTED	424.4888 m/z @29.82 [151020OFc1_NvH-0949-CRLM-27.raw]	424.4888000488281	29.8196089698667	3.4423935632	96.1835437650667	92.7411502018667	231881.984375	1.411435130228576E8	0	7624	9.050654260897712	0.5041695861897649	1.0646299528141645	424.4836730957031	424.4973449707031
1028	424.50775146484375	30.184029176					1	DETECTED	424.5078 m/z @30.18 [151020OFc1_NvH-0949-CRLM-27.raw]	424.50775146484375	30.184029176	2.7953446232	81.4261546608	78.6308100376	393659.34375	1.0522102544320501E8	0	7624	0.2177563438037602	5.867098402933363	11.40407633548012	424.49786376953125	424.51690673828125
1029	424.5398254394531	18.9488216442667					1	DETECTED	424.5398 m/z @18.95 [151020OFc1_NvH-0949-CRLM-27.raw]	424.5398254394531	18.9488216442667	3.87194125146667	84.1279057469333	80.25596449546663	113716.6875	1.063872171967574E8	3	7624	8.06916304152819	3.604040795347354	0.08672893186989891	424.5299072265625	424.5486145019531
1030	424.5586242675781	22.1399746392					1	DETECTED	424.5586 m/z @22.14 [151020OFc1_NvH-0949-CRLM-27.raw]	424.5586242675781	22.1399746392	3.56447971653333	98.2951366696	94.73065695306667	1056150.875	1.3993828868351752E8	3	7624	0.18878184473416582	1.9578479395465802	0.024387842564497646	424.54864501953125	424.5685729980469
1031	424.5692443847656	29.1282266069333					1	DETECTED	424.5692 m/z @29.13 [151020OFc1_NvH-0949-CRLM-27.raw]	424.5692443847656	29.1282266069333	5.65400217253333	86.5139930645333	80.85999089199997	236087.90625	1.1346888828668307E8	0	7624	68.63410360452949	3.0673661490747612	5.140434471551281	424.5686340332031	424.5715026855469
1032	424.5815734863281	44.5985738114667					1	DETECTED	424.5816 m/z @44.60 [151020OFc1_NvH-0949-CRLM-27.raw]	424.5815734863281	44.5985738114667	3.49399080026667	95.2030738464	91.70908304613333	2302391.25	1.4452937392006522E8	0	7624	0.17383764720069905	0.5058292516804512	0.008674496459534291	424.57183837890625	424.5910339355469
1033	424.6866760253906	26.4379305210667					1	DETECTED	424.6867 m/z @26.44 [151020OFc1_NvH-0949-CRLM-27.raw]	424.6866760253906	26.4379305210667	4.79951839013333	99.483162936	94.68364454586667	124605.078125	1.1742177424603994E8	0	7624	15.579210259173426	2.1878602730398797	3.3757205460797595	424.6778259277344	424.6903076171875
1034	424.7005920410156	29.8694057653333					1	DETECTED	424.7006 m/z @29.87 [151020OFc1_NvH-0949-CRLM-27.raw]	424.7005920410156	29.8694057653333	4.39375201146667	87.4809240077333	83.08717199626662	308337.1875	1.175291245080447E8	0	7624	0.16747160470759326	2.3106791676377867	0.0155655078111966	424.690673828125	424.7008361816406
1035	424.7109680175781	27.8846931122667					1	DETECTED	424.7110 m/z @27.88 [151020OFc1_NvH-0949-CRLM-27.raw]	424.7109680175781	27.8846931122667	3.03996505413333	94.8038121146667	91.76384706053337	1828078.25	1.8486884691100976E8	2	7624	0.39679437415491137	3.500507901445832	0.07810087790445074	424.70123291015625	424.7209167480469
1036	424.7238464355469	15.0824965549333					1	DETECTED	424.7238 m/z @15.08 [151020OFc1_NvH-0949-CRLM-27.raw]	424.7238464355469	15.0824965549333	6.699611304	98.3058719074667	91.6062606034667	139273.1875	1.0186838019331986E8	0	7624	0.11630352546489675	8.335712443057425	0.059078152521445625	424.72100830078125	424.72479248046875
1037	424.7349853515625	44.3749073077333					1	DETECTED	424.7350 m/z @44.37 [151020OFc1_NvH-0949-CRLM-27.raw]	424.7349853515625	44.3749073077333	3.40950847706667	94.0045272733333	90.59501879626663	3046964.5	2.1868123430426252E8	2	7624	0.16756354834645748	0.5811677353624077	0.020481448373864324	424.72528076171875	424.74493408203125
1038	424.7477722167969	44.3749073077333					1	DETECTED	424.7478 m/z @44.37 [151020OFc1_NvH-0949-CRLM-27.raw]	424.7477722167969	44.3749073077333	4.09259037466667	97.4074301944	93.31483981973334	205656.96875	1.1521056985920899E8	0	7624	9.637921457068174	1.2758494687534234	0.06430573011897009	424.7449951171875	424.74853515625
1039	424.758544921875	30.184029176					1	DETECTED	424.7585 m/z @30.18 [151020OFc1_NvH-0949-CRLM-27.raw]	424.758544921875	30.184029176	3.1694258872	83.8845082010667	80.71508231386669	330923.40625	1.0693009952723481E8	0	7624	2.0605810428972546	0.5667130136821846	0.25827070226858695	424.7485656738281	424.76104736328125
1040	424.7711181640625	17.9758966562667					1	DETECTED	424.7711 m/z @17.98 [151020OFc1_NvH-0949-CRLM-27.raw]	424.7711181640625	17.9758966562667	2.263823664	97.0964792098667	94.8326555458667	472421.21875	1.1177113377801616E8	2	7624	0.12869799496223777	1.5628204663582355	37.88080537009319	424.76129150390625	424.78082275390625
1041	424.83551025390625	30.1010220285333					1	DETECTED	424.8355 m/z @30.10 [151020OFc1_NvH-0949-CRLM-27.raw]	424.83551025390625	30.1010220285333	0.00535021866666667	99.9980172093333	99.99266699066663	50462.1796875	1.1187680631887355E8	0	7624	94.04097423583369	1.7219884668040013	2.3963972908523594	424.83367919921875	424.8436584472656
1042	424.85406494140625	26.4467319064					1	DETECTED	424.8541 m/z @26.45 [151020OFc1_NvH-0949-CRLM-27.raw]	424.85406494140625	26.4467319064	0.0849684053333333	99.9871569552	99.90218854986668	141013.71875	1.0894070050026852E8	0	7624	0.1576025349548189	2.080436298217615	0.006343792440701901	424.8440856933594	424.8594970703125
1043	424.86968994140625	29.1282266069333					1	DETECTED	424.8697 m/z @29.13 [151020OFc1_NvH-0949-CRLM-27.raw]	424.86968994140625	29.1282266069333	0.0168834368	99.9871569552	99.9702735184	279623.4375	1.1800318039694881E8	3	7624	30.803560762788663	2.4150196107452695	2.150649956701166	424.8597412109375	424.8796691894531
1044	424.8979187011719	38.451956912					1	DETECTED	424.8979 m/z @38.45 [151020OFc1_NvH-0949-CRLM-27.raw]	424.8979187011719	38.451956912	0.00535021866666667	99.9980172093333	99.99266699066663	3168616.25	2.2571504871684703E8	3	7624	0.1783340906954507	0.5053965317511562	1.6679696020532184	424.887939453125	424.9078674316406
1045	424.91595458984375	44.5985738114667					1	DETECTED	424.9160 m/z @44.60 [151020OFc1_NvH-0949-CRLM-27.raw]	424.91595458984375	44.5985738114667	3.13255751786667	99.9980172093333	96.86545969146663	1802658.5	1.502047336381149E8	3	7624	0.12157290820545086	0.5052282554142121	1.686737622258535	424.9079895019531	424.9259033203125
1046	424.9356384277344	51.4559171448					1	DETECTED	424.9356 m/z @51.46 [151020OFc1_NvH-0949-CRLM-27.raw]	424.9356384277344	51.4559171448	0.00535021866666667	99.9980172093333	99.99266699066663	152543.578125	1.0845119173505092E8	3	7624	7.84404974804233	0.9661009519842948	0.0010973059642347916	424.9264221191406	424.9455871582031
1047	424.9537658691406	20.4985870621333					1	DETECTED	424.9538 m/z @20.50 [151020OFc1_NvH-0949-CRLM-27.raw]	424.9537658691406	20.4985870621333	0.00535021866666667	99.7622240272	99.75687380853334	141033.515625	1.086133939960934E8	0	7624	4.635251823981498	1.7968046458036817	11.095029706722245	424.9457702636719	424.9635009765625
1048	424.96966552734375	18.4557099464					1	DETECTED	424.9697 m/z @18.46 [151020OFc1_NvH-0949-CRLM-27.raw]	424.96966552734375	18.4557099464	0.978306649066667	99.9227614370667	98.94445478800003	132164.515625	1.0919849474520999E8	0	7624	12.101723669928539	4.298118679901901	148.65656744929558	424.96380615234375	424.9696960449219
1049	424.979736328125	12.5950078589333					1	DETECTED	424.9797 m/z @12.60 [151020OFc1_NvH-0949-CRLM-27.raw]	424.979736328125	12.5950078589333	0.00535021866666667	99.8157421701333	99.81039195146664	376008.78125	1.1765767166267064E8	0	7624	0.02995387094569857	1.9392399582441553	0.056367236935548945	424.9697570800781	424.9800720214844
1050	424.9900817871094	19.5159812861333					1	DETECTED	424.9901 m/z @19.52 [151020OFc1_NvH-0949-CRLM-27.raw]	424.9900817871094	19.5159812861333	0.0168834368	99.8692664426667	99.8523830058667	416168.96875	1.2539811778005943E8	4	7624	0.14938027256396325	0.6793612484077068	6.787268173182987	424.9801025390625	424.99945068359375
1051	425.00933837890625	30.1341241008					1	DETECTED	425.0093 m/z @30.13 [151020OFc1_NvH-0949-CRLM-27.raw]	425.00933837890625	30.1341241008	3.93963826426667	99.976456916	96.03681865173333	123207.7734375	9.156257857433778E7	0	7624	0.06962868461349103	1.8331495271762732	2.6662990543525464	425.00067138671875	425.01165771484375
1052	425.02197265625	26.3269980018667					1	DETECTED	425.0220 m/z @26.33 [151020OFc1_NvH-0949-CRLM-27.raw]	425.02197265625	26.3269980018667	0.244114514933333	99.5368372810667	99.29272276613337	161881.1875	1.1333688702368917E8	0	7624	71.94247029065039	2.1620420486204757	3.3124927431272213	425.01202392578125	425.03192138671875
1053	425.0410461425781	42.6763866029333					1	DETECTED	425.0410 m/z @42.68 [151020OFc1_NvH-0949-CRLM-27.raw]	425.0410461425781	42.6763866029333	1.61129074373333	99.5368372810667	97.92554653733336	61967.01171875	1.1654546584545986E8	0	7624	43.34604162860859	1.192320929592993	0.7589344856317182	425.031982421875	425.04486083984375
1054	425.12872314453125	90.3730810493333					1	DETECTED	425.1287 m/z @90.37 [151020OFc1_NvH-0949-CRLM-27.raw]	425.12872314453125	90.3730810493333	16.5786228469333	97.4887397496	80.9101169026667	177077.59375	1.1577759777712241E8	0	7624	0.026148550318012553	0.5482126901775619	1.5075329513431244	425.1207580566406	425.1382751464844
1055	425.1663818359375	91.0285406186667					1	DETECTED	425.1664 m/z @91.03 [151020OFc1_NvH-0949-CRLM-27.raw]	425.1663818359375	91.0285406186667	9.0313517072	95.2030738464	86.1717221392	85517.3125	9.804904230637565E7	0	7624	0.08019505947922312	0.5254553435498904	0.0011866719318910852	425.1571350097656	425.1763000488281
1056	425.1933898925781	24.9139306722667					1	DETECTED	425.1934 m/z @24.91 [151020OFc1_NvH-0949-CRLM-27.raw]	425.1933898925781	24.9139306722667	0.696117929866667	99.1828307189333	98.48671278906663	102543.6640625	1.0895828224630089E8	0	7624	17.478814024282535	3.009243242402359	5.640983346780441	425.1842956542969	425.19830322265625
1057	425.20831298828125	18.6425454293333					1	DETECTED	425.2083 m/z @18.64 [151020OFc1_NvH-0949-CRLM-27.raw]	425.20831298828125	18.6425454293333	1.76329791066667	99.4189029629333	97.65560505226664	4863819.0	2.4873299191004637E8	3	7624	0.15276831052554485	1.9661829574107175	101.26226176129941	425.1983337402344	425.2182922363281
1058	425.2184753417969	9.83109492					1	DETECTED	425.2185 m/z @9.83 [151020OFc1_NvH-0949-CRLM-27.raw]	425.2184753417969	9.83109492	3.50379127973333	99.9335095197333	96.42971823999997	402495.84375	1.3754988462820166E8	0	7624	5.201343368167704	6.445789664287667	1028.9318070465215	425.21832275390625	425.2220458984375
1059	425.2320556640625	38.3629955810667					1	DETECTED	425.2321 m/z @38.36 [151020OFc1_NvH-0949-CRLM-27.raw]	425.2320556640625	38.3629955810667	1.6658716208	98.327455312	96.6615836912	2283571.5	2.4580145873583642E8	3	7624	22.025451363719508	0.6109718866708795	0.5589392897106903	425.2220764160156	425.2347717285156
1060	425.2447814941406	32.2215895696					1	DETECTED	425.2448 m/z @32.22 [151020OFc1_NvH-0949-CRLM-27.raw]	425.2447814941406	32.2215895696	2.33452488853333	98.9790118256	96.64448693706667	3247414.5	2.4520033399680194E8	3	7624	0.18384834008283946	2.69011118085442	0.05808145278331931	425.2348327636719	425.2546691894531
1061	425.2579040527344	39.8601502869333					1	DETECTED	425.2579 m/z @39.86 [151020OFc1_NvH-0949-CRLM-27.raw]	425.2579040527344	39.8601502869333	3.79185644586667	91.9681046293333	88.17624818346663	329977.875	1.2213905481815788E8	4	7624	3.0244620944716445	0.7178200115163933	0.004259590097866865	425.2547912597656	425.267822265625
1062	425.27276611328125	17.9856444632					1	DETECTED	425.2728 m/z @17.99 [151020OFc1_NvH-0949-CRLM-27.raw]	425.27276611328125	17.9856444632	4.77990770533333	97.1393808701333	92.35947316479997	192306.25	1.2548882334919629E8	0	7624	0.16704374847111225	0.5328277102293635	12.020600666862958	425.26800537109375	425.2765808105469
1063	425.2899169921875	92.4766838528					1	DETECTED	425.2899 m/z @92.48 [151020OFc1_NvH-0949-CRLM-27.raw]	425.2899169921875	92.4766838528	7.6532152584	92.9404332965333	85.2872180381333	43459.390625	1.2719540011150356E8	0	7624	1.652122107030678	0.5027336151858562	0.0054672303717125115	425.2842712402344	425.29815673828125
1064	425.3110656738281	90.4423072824					1	DETECTED	425.3111 m/z @90.44 [151020OFc1_NvH-0949-CRLM-27.raw]	425.3110656738281	90.4423072824	0.187075417066667	99.8371792021333	99.65010378506663	447319.5625	1.1567124793532427E8	0	7624	1.942239090918406	0.5027252093915927	2.2453197336055446	425.3017272949219	425.3137512207031
1065	425.32623291015625	91.3497120178667					1	DETECTED	425.3262 m/z @91.35 [151020OFc1_NvH-0949-CRLM-27.raw]	425.32623291015625	91.3497120178667	26.7723786314667	92.3848062898667	65.61242765840001	91372.0390625	8.952047416087285E7	0	7624	1.0919889373545288	0.5080143776284978	1.0893437144526752	425.3220520019531	425.3328552246094
1066	425.34490966796875	90.7197297773333					1	DETECTED	425.3449 m/z @90.72 [151020OFc1_NvH-0949-CRLM-27.raw]	425.34490966796875	90.7197297773333	48.6299012354667	92.0777301829333	43.4478289474666	45047.37109375	5.1788716341473654E7	0	7624	42.996986293159246	0.5161321684198499	0.03226433683969981	425.3384704589844	425.3526611328125
1067	425.3626708984375	91.2270130509333					1	DETECTED	425.3627 m/z @91.23 [151020OFc1_NvH-0949-CRLM-27.raw]	425.3626708984375	91.2270130509333	0.0280770405333333	99.9871569552	99.95907991466667	194600.390625	1.4042469143867397E8	0	7624	0.7402037625306974	2.83276744532722	2.0583803899301016	425.3531188964844	425.37255859375
1068	425.4190368652344	9.78113745253333					1	DETECTED	425.4190 m/z @9.78 [151020OFc1_NvH-0949-CRLM-27.raw]	425.4190368652344	9.78113745253333	4.01339997573333	95.0872004944	91.07380051866666	499332.59375	1.1293051293396933E8	0	7624	0.17475514142942394	20.48670402997229	12.709970505497825	425.4097900390625	425.4289245605469
1069	425.4535827636719	20.2977293037333					1	DETECTED	425.4536 m/z @20.30 [151020OFc1_NvH-0949-CRLM-27.raw]	425.4535827636719	20.2977293037333	3.38976940773333	99.976456916	96.58668750826668	274943.0625	1.0290222740384139E8	0	7624	0.2231712998247879	0.5136007456306914	1.6412431638297098	425.44366455078125	425.4634094238281
1070	425.4747619628906	11.9587771109333					1	DETECTED	425.4748 m/z @11.96 [151020OFc1_NvH-0949-CRLM-27.raw]	425.4747619628906	11.9587771109333	2.40989698746667	98.0486250946667	95.63872810720004	5434822.5	1.8615834810786366E8	4	7624	0.18324199632223426	0.9077781044712958	0.7579917561147341	425.4648742675781	425.4839172363281
1071	425.4940185546875	26.0454367170667					1	DETECTED	425.4940 m/z @26.05 [151020OFc1_NvH-0949-CRLM-27.raw]	425.4940185546875	26.0454367170667	3.18939842	97.9192433114667	94.7298448914667	8670233.0	2.72992301975963E8	4	7624	0.40538505440198946	7.088172819346624	13.992376141475138	425.48406982421875	425.5036315917969
1072	425.52783203125	30.4630121386667					1	DETECTED	425.5278 m/z @30.46 [151020OFc1_NvH-0949-CRLM-27.raw]	425.52783203125	30.4630121386667	6.84441177893333	97.1178854029333	90.27347362399996	91648.0234375	1.1661105445278254E8	0	7624	1.2574729715109783	2.131986483904606	3.449514305420876	425.5185241699219	425.5314025878906
1073	425.5414123535156	32.2215895696					1	DETECTED	425.5414 m/z @32.22 [151020OFc1_NvH-0949-CRLM-27.raw]	425.5414123535156	32.2215895696	1.81629511013333	98.6632263293333	96.84693121919997	3182352.25	1.9452336506903595E8	3	7624	13.558732240230036	0.6215630543328361	32.40024733501026	425.5314636230469	425.5513916015625
1074	425.5564880371094	31.1026754298667					1	DETECTED	425.5565 m/z @31.10 [151020OFc1_NvH-0949-CRLM-27.raw]	425.5564880371094	31.1026754298667	4.73867928666667	99.4189029629333	94.68022367626664	227789.484375	1.1147125947790056E8	3	7624	0.10501781664776999	2.1758255333278766	2.179492564804947	425.5514221191406	425.5567932128906
1075	425.5668029785156	28.7783850853333					1	DETECTED	425.5668 m/z @28.78 [151020OFc1_NvH-0949-CRLM-27.raw]	425.5668029785156	28.7783850853333	3.45213714346667	86.9468737685333	83.49473662506662	1341403.125	1.5885277221328676E8	6	7624	9.648096197810137	0.9064384758214337	0.08762373980970867	425.55682373046875	425.5767822265625
1076	425.5799255371094	45.9534104192					1	DETECTED	425.5799 m/z @45.95 [151020OFc1_NvH-0949-CRLM-27.raw]	425.5799255371094	45.9534104192	3.89155596	88.9285118354667	85.03695587546669	858089.5	1.4061728099641836E8	3	7624	14.612307936206548	0.5070152649709564	0.014671414418286748	425.5768127441406	425.5836181640625
1077	425.5936279296875	22.1306369781333					1	DETECTED	425.5936 m/z @22.13 [151020OFc1_NvH-0949-CRLM-27.raw]	425.5936279296875	22.1306369781333	3.74132782746667	99.0971066648	95.35577883733332	1452470.125	1.3354952129061647E8	3	7624	0.13011029867404744	0.5745322506899855	1.7648128394498057	425.5836486816406	425.60357666015625
1078	425.6150207519531	9.2521955704					1	DETECTED	425.6150 m/z @9.25 [151020OFc1_NvH-0949-CRLM-27.raw]	425.6150207519531	9.2521955704	0.649941713866667	99.9871569552	99.33721524133334	3680021.25	1.936532507574269E8	5	7624	0.17288914699187785	2.0512857302298926	1.6721258361163431	425.6057434082031	425.6243896484375
1079	425.6665344238281	18.9279280994667					1	DETECTED	425.6665 m/z @18.93 [151020OFc1_NvH-0949-CRLM-27.raw]	425.6665344238281	18.9279280994667	6.55439011973333	85.2904782456	78.73608812586667	79767.0078125	9.42377113697793E7	0	7624	0.139515808086621	3.1816319736048246	5.363263947209649	425.65679931640625	425.6764831542969
1080	425.7045593261719	20.2139756002667					1	DETECTED	425.7046 m/z @20.21 [151020OFc1_NvH-0949-CRLM-27.raw]	425.7045593261719	20.2139756002667	3.33855528853333	97.9731512552	94.63459596666667	302094.4375	1.3192283023541811E8	2	7624	7.675195201919173	0.9541712968650653	2.760860385354057	425.69549560546875	425.71453857421875
1081	425.7253723144531	11.9587771109333					1	DETECTED	425.7254 m/z @11.96 [151020OFc1_NvH-0949-CRLM-27.raw]	425.7253723144531	11.9587771109333	3.64913088773333	99.375951676	95.72682078826666	4793158.5	3.201318276863835E8	2	7624	9.133470638628525	15.711287784376223	109.85472200743929	425.71539306640625	425.7345275878906
1082	425.74456787109375	26.0547761408					1	DETECTED	425.7446 m/z @26.05 [151020OFc1_NvH-0949-CRLM-27.raw]	425.74456787109375	26.0547761408	3.87194125146667	96.3981684674667	92.52622721600004	7243032.5	3.089936088897274E8	2	7624	0.15496545227018999	0.7189911249949442	47.89500086169499	425.7345886230469	425.7544250488281
1083	425.75506591796875	24.4563631157333					1	DETECTED	425.7551 m/z @24.46 [151020OFc1_NvH-0949-CRLM-27.raw]	425.75506591796875	24.4563631157333	4.76075638746667	45.7981890557333	41.03743266826663	75989.7421875	5.588855064020623E7	0	7624	7.104098723119069	1.0417915333720276	1.6024929760891609	425.7546081542969	425.7565612792969
1084	425.7665710449219	23.5052111893333					1	DETECTED	425.7666 m/z @23.51 [151020OFc1_NvH-0949-CRLM-27.raw]	425.7665710449219	23.5052111893333	2.8274086832	92.6160683554667	89.78865967226669	1.1802677E7	3.4657061638434315E8	2	7624	0.2611649897863657	0.5158626054657859	0.02354800988931743	425.75689697265625	425.7748107910156
1085	425.7976379394531	92.630494884					1	DETECTED	425.7976 m/z @92.63 [151020OFc1_NvH-0949-CRLM-27.raw]	425.7976379394531	92.630494884	3.50379127973333	99.1828307189333	95.67903943919997	62963.08984375	1.2742675838618845E8	0	7624	95.3618850593485	0.5369918984500134	0.0736458386022482	425.78826904296875	425.8036804199219
1086	425.814697265625	9.2521955704					1	DETECTED	425.8147 m/z @9.25 [151020OFc1_NvH-0949-CRLM-27.raw]	425.814697265625	9.2521955704	4.243895256	99.2364884616	94.9925932056	3898988.5	1.5983879570188594E8	0	7624	0.17340645599247573	3.2568722148763105	6.045874970729218	425.8058166503906	425.82391357421875
1087	425.8447265625	19.6285364008					1	DETECTED	425.8447 m/z @19.63 [151020OFc1_NvH-0949-CRLM-27.raw]	425.8447265625	19.6285364008	0.0168834368	99.879951628	99.8630681912	99895.2578125	1.0327494623126541E8	0	7624	0.07147379138523746	2.672171519319675	4.291936142469761	425.8353576660156	425.8543395996094
1088	425.8643493652344	26.7339459746667					1	DETECTED	425.8643 m/z @26.73 [151020OFc1_NvH-0949-CRLM-27.raw]	425.8643493652344	26.7339459746667	0.7532232424	99.976456916	99.2232336736	107731.3515625	1.1124108026105161E8	3	7624	18.103230275583897	2.5018670397161116	5.1853330017485515	425.85455322265625	425.8652648925781
1089	425.8755187988281	21.228880564					1	DETECTED	425.8755 m/z @21.23 [151020OFc1_NvH-0949-CRLM-27.raw]	425.8755187988281	21.228880564	0.00535021866666667	99.9980172093333	99.99266699066663	1408188.875	1.760568174357758E8	3	7624	2.646018446850107	0.51655224758504	2.0059851430305975	425.8659362792969	425.8854064941406
1090	425.88653564453125	28.1764150472					1	DETECTED	425.8865 m/z @28.18 [151020OFc1_NvH-0949-CRLM-27.raw]	425.88653564453125	28.1764150472	0.843245027733333	99.8586287762667	99.01538374853337	169126.453125	9.88645784496351E7	3	7624	10.864447435711003	3.690317936008887	0.2789019901896141	425.8855895996094	425.8916320800781
1091	425.9016418457031	23.6160668549333					1	DETECTED	425.9016 m/z @23.62 [151020OFc1_NvH-0949-CRLM-27.raw]	425.9016418457031	23.6160668549333	0.00535021866666667	99.8692664426667	99.86391622400004	1492207.625	1.6761198299077806E8	3	7624	0.12436316639762524	0.5099763744305711	11.894615283471765	425.8917236328125	425.9114990234375
1092	425.9146423339844	46.0413175368					1	DETECTED	425.9146 m/z @46.04 [151020OFc1_NvH-0949-CRLM-27.raw]	425.9146423339844	46.0413175368	0.0620898341333333	99.879951628	99.81786179386667	611036.6875	1.3287414559984013E8	0	7624	0.02582225836198404	0.68673109884603	0.40860525149355903	425.9119873046875	425.9176940917969
1093	425.92779541015625	22.1879114616					1	DETECTED	425.9278 m/z @22.19 [151020OFc1_NvH-0949-CRLM-27.raw]	425.92779541015625	22.1879114616	0.0168834368	99.9980172093333	99.9811337725333	928971.75	1.3726407691740787E8	0	7624	0.118651580728244	0.7209373747811373	8.240199759035619	425.9178161621094	425.9377746582031
1094	425.93853759765625	51.6354325482667					1	DETECTED	425.9385 m/z @51.64 [151020OFc1_NvH-0949-CRLM-27.raw]	425.93853759765625	51.6354325482667	0.00535021866666667	99.9871569552	99.98180673653334	31774.451171875	9.087221971945332E7	0	7624	95.20785844934679	0.9683597237898862	0.8375997996589447	425.93780517578125	425.943359375
1095	425.953369140625	20.2524562386667					1	DETECTED	425.9534 m/z @20.25 [151020OFc1_NvH-0949-CRLM-27.raw]	425.953369140625	20.2524562386667	0.00535021866666667	99.9980172093333	99.99266699066663	149668.125	1.233187152816514E8	0	7624	2.7713661546368726	2.7421051422740974	0.19724962026992574	425.9433898925781	425.9625549316406
1096	425.9758605957031	11.9587771109333					1	DETECTED	425.9759 m/z @11.96 [151020OFc1_NvH-0949-CRLM-27.raw]	425.9758605957031	11.9587771109333	0.00535021866666667	99.9442987474667	99.93894852880004	2266134.5	1.3900936535753706E8	0	7624	0.1878307851404415	31.082130052977536	0.8135931292922622	425.9659423828125	425.9850158691406
1097	425.9951171875	26.0454367170667					1	DETECTED	425.9951 m/z @26.05 [151020OFc1_NvH-0949-CRLM-27.raw]	425.9951171875	26.0454367170667	0.0735334421333333	99.8050759488	99.73154250666666	3931382.75	2.014781142433598E8	0	7624	0.4492528625618988	5.178826456937191	12.803018263529577	425.9851379394531	426.0050354003906
1098	426.01458740234375	9.2521955704					1	DETECTED	426.0146 m/z @9.25 [151020OFc1_NvH-0949-CRLM-27.raw]	426.01458740234375	9.2521955704	0.1984001448	99.9013912208	99.70299107599999	2457088.0	1.4396890432392958E8	0	7624	0.16552917579122095	3.0969275047228404	7.969154083745933	426.00518798828125	426.0245056152344
1099	426.0552062988281	26.2403078693333					1	DETECTED	426.0552 m/z @26.24 [151020OFc1_NvH-0949-CRLM-27.raw]	426.0552062988281	26.2403078693333	1.5566024104	99.9871569552	98.4305545448	112570.7265625	1.1461754125351948E8	0	7624	null	1.9938366771666554	1196.7472182166082	426.0453796386719	426.06439208984375
1100	426.0679931640625	34.8289394898667					1	DETECTED	426.0680 m/z @34.83 [151020OFc1_NvH-0949-CRLM-27.raw]	426.0679931640625	34.8289394898667	0.407573573066667	99.9871569552	99.57958338213334	32565.8984375	9.381612512356323E7	0	7624	100.19749490213201	1.4876259898625401	1.9677197747303017	426.06524658203125	426.0700988769531
1101	426.1014099121094	89.6070185509333					1	DETECTED	426.1014 m/z @89.61 [151020OFc1_NvH-0949-CRLM-27.raw]	426.1014099121094	89.6070185509333	0.267086828533333	99.3867080157333	99.11962118719997	1611327.0	2.19546317400654E8	0	7624	0.40324248373944727	0.5768716280911352	0.13933232986148814	426.0918273925781	426.1100769042969
1102	426.1377258300781	34.7072198602667					1	DETECTED	426.1377 m/z @34.71 [151020OFc1_NvH-0949-CRLM-27.raw]	426.1377258300781	34.7072198602667	0.00535021866666667	99.9980172093333	99.99266699066663	36879.1875	1.0696529791625236E8	0	7624	94.45755315006195	1.450798698007314	2.106089516777852	426.13592529296875	426.14154052734375
1103	426.1772766113281	22.1879114616					1	DETECTED	426.1773 m/z @22.19 [151020OFc1_NvH-0949-CRLM-27.raw]	426.1772766113281	22.1879114616	5.19068435573333	95.3510638357333	90.16037947999997	152149.734375	1.135307427270187E8	0	7624	79.66932315488073	2.6522084725478754	7.041767469109487	426.1681213378906	426.187255859375
1104	426.193115234375	69.552161904					1	DETECTED	426.1931 m/z @69.55 [151020OFc1_NvH-0949-CRLM-27.raw]	426.193115234375	69.552161904	4.81983309813333	99.0004971549333	94.18066405679997	90942.0	1.1480612464587806E8	0	7624	60.819774806460245	0.7422700678693993	0.4845469391900625	426.18731689453125	426.19354248046875
1105	426.20355224609375	22.8909333128					1	DETECTED	426.2036 m/z @22.89 [151020OFc1_NvH-0949-CRLM-27.raw]	426.20355224609375	22.8909333128	1.84739639333333	91.5058658656	89.65846947226667	261574.328125	1.2176967752025533E8	0	7624	14.665750199924485	5.908846372846689	14.693252798766515	426.1935729980469	426.2066955566406
1106	426.2167053222656	23.6914862621333					1	DETECTED	426.2167 m/z @23.69 [151020OFc1_NvH-0949-CRLM-27.raw]	426.2167053222656	23.6914862621333	1.13517602506667	99.4939566624	98.35878063733333	1.9646936E7	8.754251236969405E8	2	7624	0.33211155899589073	0.8239675555504379	1.0414042388499272	426.20672607421875	426.2266845703125
1107	426.23443603515625	21.0752827442667					1	DETECTED	426.2344 m/z @21.08 [151020OFc1_NvH-0949-CRLM-27.raw]	426.23443603515625	21.0752827442667	2.33452488853333	95.9697133754667	93.63518848693337	4390843.0	2.6319422154428712E8	3	7624	0.2405706786950894	0.8703121169068462	1.5095638418224857	426.2267150878906	426.2444152832031
1108	426.24578857421875	26.0547761408					1	DETECTED	426.2458 m/z @26.05 [151020OFc1_NvH-0949-CRLM-27.raw]	426.24578857421875	26.0547761408	3.5751732776	92.9240877642667	89.3489144866667	1351497.5	1.6365281285863096E8	2	7624	3.573013304763748	78.55684644208368	4.61193410815109	426.24444580078125	426.2554931640625
1109	426.2574157714844	26.3269980018667					1	DETECTED	426.2574 m/z @26.33 [151020OFc1_NvH-0949-CRLM-27.raw]	426.2574157714844	26.3269980018667	6.57438155653333	83.2325554274667	76.65817387093338	257024.34375	1.086990601456234E8	0	7624	20.597003714697216	3.7177217274233296	6.367345233874385	426.255859375	426.257568359375
1110	426.267578125	23.4862448072					1	DETECTED	426.2676 m/z @23.49 [151020OFc1_NvH-0949-CRLM-27.raw]	426.267578125	23.4862448072	3.53486796906667	93.2716040928	89.73673612373334	5946537.5	2.5267394359778997E8	2	7624	0.2178261243828672	1.57786273730291	0.14772839940412089	426.2575988769531	426.2769470214844
1111	426.2884521484375	91.7482445768					1	DETECTED	426.2885 m/z @91.75 [151020OFc1_NvH-0949-CRLM-27.raw]	426.2884521484375	91.7482445768	3.14273837253333	94.8768275818667	91.73408920933338	211968.828125	1.8842580873885015E8	0	7624	0.7450897225044741	0.519174950159543	0.004001115286716839	426.27880859375	426.2972717285156
1112	426.3059387207031	90.6757940730667					1	DETECTED	426.3059 m/z @90.68 [151020OFc1_NvH-0949-CRLM-27.raw]	426.3059387207031	90.6757940730667	33.1013879530667	92.1973231330667	59.095935180000005	164731.375	1.0034298001224867E8	0	7624	1.0751842920885082	0.5096424067660655	2.043292294285959	426.3051452636719	426.3147277832031
1113	426.32275390625	92.5508378509333					1	DETECTED	426.3228 m/z @92.55 [151020OFc1_NvH-0949-CRLM-27.raw]	426.32275390625	92.5508378509333	47.2757768024	93.1438908856	45.8681140832	48298.0390625	6.230254441045986E7	0	7624	1.2417560603391422	0.5065494448923101	0.01309888978462035	426.3184814453125	426.33111572265625
1114	426.36614990234375	91.2270130509333					1	DETECTED	426.3661 m/z @91.23 [151020OFc1_NvH-0949-CRLM-27.raw]	426.36614990234375	91.2270130509333	0.707584719466667	99.9657483957333	99.25816367626663	65027.87890625	1.1354285242599417E8	0	7624	0.8074860647776205	0.5482699432921752	0.006309673088604191	426.35626220703125	426.3740234375
1115	426.3940124511719	91.2270130509333					1	DETECTED	426.3940 m/z @91.23 [151020OFc1_NvH-0949-CRLM-27.raw]	426.3940124511719	91.2270130509333	3.78041521093333	99.9549965837333	96.17458137279998	74915.859375	1.4935317033593193E8	0	7624	65.3141747049894	0.5499046489422579	0.006630331474470225	426.38446044921875	426.40252685546875
1116	426.41571044921875	9.2521955704					1	DETECTED	426.4157 m/z @9.25 [151020OFc1_NvH-0949-CRLM-27.raw]	426.41571044921875	9.2521955704	7.4606907904	94.7268439285333	87.2661531381333	327866.125	1.2512196632263547E8	0	7624	0.16430111501300182	1.5443572160498706	10.76915810574126	426.4057922363281	426.4251403808594
1117	426.4280700683594	22.1122504138667					1	DETECTED	426.4281 m/z @22.11 [151020OFc1_NvH-0949-CRLM-27.raw]	426.4280700683594	22.1122504138667	4.00397745253333	95.4174739346667	91.41349648213337	139756.703125	1.1570778097797558E8	0	7624	0.0691764367444101	2.5240810285257127	0.004227230660720558	426.42584228515625	426.4375
1118	426.4579162597656	22.0193929242667					1	DETECTED	426.4579 m/z @22.02 [151020OFc1_NvH-0949-CRLM-27.raw]	426.4579162597656	22.0193929242667	2.97687779013333	99.9980172093333	97.02113941919997	5004894.0	1.9306210507545128E8	0	7624	0.3071288046181415	0.7486635261194197	0.9736789332621835	426.447998046875	426.4678955078125
1119	426.47747802734375	11.9587771109333					1	DETECTED	426.4775 m/z @11.96 [151020OFc1_NvH-0949-CRLM-27.raw]	426.47747802734375	11.9587771109333	3.45213714346667	97.4995503610667	94.04741321760002	250369.390625	1.1533911591933575E8	0	7624	0.18022466567351714	0.5375831737453637	0.023236606450327307	426.4681396484375	426.48663330078125
1120	426.4967346191406	26.0454367170667					1	DETECTED	426.4967 m/z @26.05 [151020OFc1_NvH-0949-CRLM-27.raw]	426.4967346191406	26.0454367170667	4.30428040426667	98.0808667133333	93.77658630906663	442302.90625	1.268395430029187E8	0	7624	0.3786402018694872	13.55948815942045	166.3363910084622	426.4868469238281	426.5066223144531
1121	426.51287841796875	18.7219923261333					1	DETECTED	426.5129 m/z @18.72 [151020OFc1_NvH-0949-CRLM-27.raw]	426.51287841796875	18.7219923261333	3.54471381146667	98.8928841973333	95.34817038586664	88390.859375	1.0569645421403603E8	0	7624	2.2511049923256934	3.2247140361451323	0.008643250155668945	426.5069885253906	426.5226745605469
1122	426.5338134765625	29.1043418845333					1	DETECTED	426.5338 m/z @29.10 [151020OFc1_NvH-0949-CRLM-27.raw]	426.5338134765625	29.1043418845333	2.69949974266667	95.6418899208	92.94239017813332	157272.265625	1.1272107181257212E8	0	7624	22.807688163864718	2.2623351829518126	0.28372462419280103	426.5239562988281	426.5339660644531
1123	426.54400634765625	21.2034395426667					1	DETECTED	426.5440 m/z @21.20 [151020OFc1_NvH-0949-CRLM-27.raw]	426.54400634765625	21.2034395426667	4.46676985706667	86.1290334565333	81.66226359946664	427404.53125	1.1594530330038786E8	0	7624	13.115950958852016	4.751906348046781	1.6435989717430157	426.5340270996094	426.5539245605469
1124	426.55670166015625	31.2276928616					1	DETECTED	426.5567 m/z @31.23 [151020OFc1_NvH-0949-CRLM-27.raw]	426.55670166015625	31.2276928616	1.80590568826667	90.8443799522667	89.03847426400003	359985.3125	1.0596539079878385E8	0	7624	0.1460162371486824	0.5235259199244918	0.01621267265966929	426.55401611328125	426.5594787597656
1125	426.56964111328125	35.0202190709333					1	DETECTED	426.5696 m/z @35.02 [151020OFc1_NvH-0949-CRLM-27.raw]	426.56964111328125	35.0202190709333	1.366312392	98.619460404	97.253148012	879435.0625	1.2567582920162861E8	3	7624	0.13901422812994468	0.8224702569631324	0.6650359837090863	426.5597229003906	426.5794982910156
1126	426.58154296875	36.0763385610667					1	DETECTED	426.5815 m/z @36.08 [151020OFc1_NvH-0949-CRLM-27.raw]	426.58154296875	36.0763385610667	4.39375201146667	85.0897320653333	80.69598005386662	246737.828125	1.145366098405998E8	0	7624	0.11436971054988732	0.9146018500295626	1.1307781752882553	426.5796813964844	426.59130859375
1127	426.5963134765625	22.1690995768					1	DETECTED	426.5963 m/z @22.17 [151020OFc1_NvH-0949-CRLM-27.raw]	426.5963134765625	22.1690995768	2.97687779013333	94.4747721632	91.49789437306667	183164.671875	1.0993083193339327E8	0	7624	3.239162626685058	2.9737899629459643	1.9981140403634432	426.59197998046875	426.60565185546875
1128	426.6160888671875	9.29980976213333					1	DETECTED	426.6161 m/z @9.30 [151020OFc1_NvH-0949-CRLM-27.raw]	426.6160888671875	9.29980976213333	3.0913730024	68.7133148221333	65.6219418197333	96689.4140625	9.022371310420306E7	0	7624	1.017708925740001	0.7006425180231212	4.729592361543788	426.6064453125	426.6257019042969
1129	426.70770263671875	22.2228113528					1	DETECTED	426.7077 m/z @22.22 [151020OFc1_NvH-0949-CRLM-27.raw]	426.70770263671875	22.2228113528	3.39945653013333	89.3107620106667	85.91130548053337	562647.375	1.365552289619846E8	0	7624	0.9228907982816743	1.5524320512248362	1.2615571723206032	426.6979675292969	426.7077941894531
1130	426.7178039550781	23.7101170834667					1	DETECTED	426.7178 m/z @23.71 [151020OFc1_NvH-0949-CRLM-27.raw]	426.7178039550781	23.7101170834667	3.0913730024	98.9681538565333	95.8767808541333	9040803.0	4.788875540770479E8	2	7624	1.8709433540092562	5.162986682914211	0.8173384405714107	426.70782470703125	426.72772216796875
1131	426.736083984375	21.0868450429333					1	DETECTED	426.7361 m/z @21.09 [151020OFc1_NvH-0949-CRLM-27.raw]	426.736083984375	21.0868450429333	1.78470190133333	94.7941036264	93.00940172506667	1826624.875	1.53735994446751E8	2	7624	0.22398213575031178	1.3423370811269801	46.629785500956835	426.7278747558594	426.7460632324219
1132	426.7503356933594	18.5736712544					1	DETECTED	426.7503 m/z @18.57 [151020OFc1_NvH-0949-CRLM-27.raw]	426.7503356933594	18.5736712544	3.54471381146667	94.7363210224	91.19160721093334	553495.5	1.3062661111767024E8	2	7624	1.3272527987337739	1.219256920189799	2.9180664638686844	426.74609375	426.75921630859375
1133	426.76922607421875	23.5052111893333					1	DETECTED	426.7692 m/z @23.51 [151020OFc1_NvH-0949-CRLM-27.raw]	426.76922607421875	23.5052111893333	3.20092332293333	98.88201738	95.68109405706666	1453244.625	1.6691250203375596E8	2	7624	2.584123962800703	1.161432293871497	0.8749116713633102	426.75933837890625	426.7790832519531
1134	426.786865234375	45.0554598072					1	DETECTED	426.7869 m/z @45.06 [151020OFc1_NvH-0949-CRLM-27.raw]	426.786865234375	45.0554598072	3.54471381146667	81.8891681842667	78.34445437280003	756939.75	1.0408747599551934E8	2	7624	0.2244982399482467	1.0376339793229494	0.7846336620156583	426.77935791015625	426.7961120605469
1135	426.8231201171875	89.8571039384					1	DETECTED	426.8231 m/z @89.86 [151020OFc1_NvH-0949-CRLM-27.raw]	426.8231201171875	89.8571039384	2.123351656	99.5690743424	97.4457226864	138105.921875	1.2911717201899645E8	0	7624	90.30743127325216	0.560268116691203	0.12059190939144702	426.8134460449219	426.8326416015625
1136	426.84600830078125	39.8601502869333					1	DETECTED	426.8460 m/z @39.86 [151020OFc1_NvH-0949-CRLM-27.raw]	426.84600830078125	39.8601502869333	0.0280770405333333	99.9657483957333	99.93767135519997	82259.765625	1.1497428849430315E8	0	7624	85.09257111278832	1.2710132318258611	1.6030123051918965	426.8384704589844	426.8559265136719
1137	426.86871337890625	29.1282266069333					1	DETECTED	426.8687 m/z @29.13 [151020OFc1_NvH-0949-CRLM-27.raw]	426.86871337890625	29.1282266069333	0.1188387264	99.9657483957333	99.8469096693333	136205.421875	1.0715420460570846E8	0	7624	21.107235408279692	2.1548210993413415	0.0051593784946004796	426.8587951660156	426.8719177246094
1138	426.8820495605469	17.4217718234667					1	DETECTED	426.8820 m/z @17.42 [151020OFc1_NvH-0949-CRLM-27.raw]	426.8820495605469	17.4217718234667	0.00535021866666667	99.9980172093333	99.99266699066663	650391.8125	1.3490777673317382E8	3	7624	6.559188569769756	1.3267257305576088	0.6635324980107181	426.8721008300781	426.89190673828125
1139	426.89422607421875	31.6653857165333					1	DETECTED	426.8942 m/z @31.67 [151020OFc1_NvH-0949-CRLM-27.raw]	426.89422607421875	31.6653857165333	0.00535021866666667	99.976456916	99.97110669733334	114405.5625	1.1240087561403602E8	0	7624	25.947829962447575	2.1494120178434364	0.009213992553917884	426.89208984375	426.90142822265625
1140	426.91143798828125	56.1941878229333					1	DETECTED	426.9114 m/z @56.19 [151020OFc1_NvH-0949-CRLM-27.raw]	426.91143798828125	56.1941878229333	0.0168834368	99.976456916	99.9595734792	1450642.125	1.4575983481911194E8	3	7624	0.18035454688720876	0.5651462399632015	0.20374387453506979	426.9014587402344	426.9214172363281
1141	426.93084716796875	25.7643106336					1	DETECTED	426.9308 m/z @25.76 [151020OFc1_NvH-0949-CRLM-27.raw]	426.93084716796875	25.7643106336	0.00535021866666667	99.976456916	99.97110669733334	141434.171875	1.0148397325835599E8	0	7624	25.565278071038673	1.9183743035938228	0.0021611969997836966	426.9217834472656	426.9405212402344
1142	426.9423828125	34.1607223085333					1	DETECTED	426.9424 m/z @34.16 [151020OFc1_NvH-0949-CRLM-27.raw]	426.9423828125	34.1607223085333	0.0168834368	99.9871569552	99.9702735184	128487.0390625	1.1103753703125685E8	0	7624	10.808340135939744	1.460403890405359	0.3560458941239268	426.9410400390625	426.9488830566406
1143	426.9590759277344	21.9815720669333					1	DETECTED	426.9591 m/z @21.98 [151020OFc1_NvH-0949-CRLM-27.raw]	426.9590759277344	21.9815720669333	0.0962243066666667	99.9980172093333	99.90179290266663	2159039.5	1.357920779682095E8	0	7624	0.21415560601696626	0.7786966959820997	0.4592251161136884	426.9490966796875	426.9689636230469
1144	426.9743957519531	30.6590968277333					1	DETECTED	426.9744 m/z @30.66 [151020OFc1_NvH-0949-CRLM-27.raw]	426.9743957519531	30.6590968277333	0.00535021866666667	99.9335095197333	99.92815930106664	48265.54296875	9.491411445811975E7	0	7624	95.65153156248945	1.6754777738334934	2.6324968867262433	426.96917724609375	426.984130859375
1145	426.9942626953125	10.8272359672					1	DETECTED	426.9943 m/z @10.83 [151020OFc1_NvH-0949-CRLM-27.raw]	426.9942626953125	10.8272359672	0.0280770405333333	99.9980172093333	99.96994016879997	240266.53125	1.2838457396372668E8	0	7624	1.0217309270245938	4.060419461225048	4.564725100591984	426.9842834472656	427.004150390625
1146	427.0054016113281	27.2693708224					1	DETECTED	427.0054 m/z @27.27 [151020OFc1_NvH-0949-CRLM-27.raw]	427.0054016113281	27.2693708224	1.6221326552	99.483162936	97.8610302808	211987.0625	1.1210536515414888E8	0	7624	0.08487089577437956	1.8414685518010958	466.97123953276554	427.0042724609375	427.01519775390625
1147	427.0271301269531	37.5097451762667					1	DETECTED	427.0271 m/z @37.51 [151020OFc1_NvH-0949-CRLM-27.raw]	427.0271301269531	37.5097451762667	0.0168834368	99.976456916	99.9595734792	51556.39453125	1.0883868435632041E8	0	7624	39.378888048931145	1.317805882020995	1.6369556362112583	427.0171813964844	427.0364990234375
1148	427.04827880859375	81.4933126450667					1	DETECTED	427.0483 m/z @81.49 [151020OFc1_NvH-0949-CRLM-27.raw]	427.04827880859375	81.4933126450667	1.6658716208	99.8157421701333	98.1498705493333	101541.6484375	1.03621682783646E8	0	7624	0.6913502994578522	0.5089979781901892	1.6703016200292407	427.038330078125	427.056396484375
1149	427.0855712890625	90.3547268138667					1	DETECTED	427.0856 m/z @90.35 [151020OFc1_NvH-0949-CRLM-27.raw]	427.0855712890625	90.3547268138667	10.4069320330667	98.3166117754667	87.9096797424	224267.71875	1.1991625685998872E8	0	7624	0.09302620183441945	0.549794275023031	157.30450976706265	427.07598876953125	427.0942687988281
1150	427.10455322265625	89.7024363410667					1	DETECTED	427.1046 m/z @89.70 [151020OFc1_NvH-0949-CRLM-27.raw]	427.10455322265625	89.7024363410667	0.6151853088	98.7067128976	98.0915275888	249376.640625	1.2537709897135888E8	0	7624	9.539758287439625	5.700717149362237	10.822911273379152	427.0947265625	427.1116027832031
1151	427.1178283691406	91.5254576909333					1	DETECTED	427.1178 m/z @91.53 [151020OFc1_NvH-0949-CRLM-27.raw]	427.1178283691406	91.5254576909333	0.1188387264	99.9657483957333	99.8469096693333	104242.640625	1.2298666452229819E8	0	7624	0.16348192838472642	0.5395177877165843	0.9379026263475275	427.1149597167969	427.126708984375
1152	427.1375427246094	25.6391598490667					1	DETECTED	427.1375 m/z @25.64 [151020OFc1_NvH-0949-CRLM-27.raw]	427.1375427246094	25.6391598490667	0.00535021866666667	99.9980172093333	99.99266699066663	59367.1796875	1.0866515586278506E8	0	7624	96.18630791680769	1.8999763278869006	2.886375870614147	427.1286315917969	427.1461181640625
1153	427.18896484375	13.5963190026667					1	DETECTED	427.1890 m/z @13.60 [151020OFc1_NvH-0949-CRLM-27.raw]	427.18896484375	13.5963190026667	0.324907650133333	99.2794233048	98.95451565466668	421309.53125	1.248842662660109E8	3	7624	0.1498277715374794	0.568120066341417	10.38622372980632	427.1800231933594	427.19891357421875
1154	427.2095947265625	22.0311386258667					1	DETECTED	427.2096 m/z @22.03 [151020OFc1_NvH-0949-CRLM-27.raw]	427.2095947265625	22.0311386258667	2.39920133466667	98.5113345722667	96.11213323760003	962045.125	1.430693794485554E8	3	7624	0.16456767851022747	0.682864238072889	0.20779926861824613	427.1997375488281	427.2138977050781
1155	427.22393798828125	30.184029176					1	DETECTED	427.2239 m/z @30.18 [151020OFc1_NvH-0949-CRLM-27.raw]	427.22393798828125	30.184029176	2.81657750586667	97.1286894210667	94.31211191520002	6781287.0	3.15195072981639E8	4	7624	0.15763729735687804	0.5580183210106152	0.021026455602238182	427.2139587402344	427.2339172363281
1156	427.2462463378906	56.2298344866667					1	DETECTED	427.2462 m/z @56.23 [151020OFc1_NvH-0949-CRLM-27.raw]	427.2462463378906	56.2298344866667	0.209871435466667	96.1085742266667	95.89870279120004	1128311.75	1.6981762899095502E8	2	7624	26.514759748513175	0.9389173696246392	0.00885364701251647	427.23626708984375	427.256103515625
1157	427.26611328125	30.1991876682667					1	DETECTED	427.2661 m/z @30.20 [151020OFc1_NvH-0949-CRLM-27.raw]	427.26611328125	30.1991876682667	3.27476240506667	92.0178018685333	88.74303946346663	1502432.75	1.552399434134031E8	2	7624	0.19844121732617026	0.5153418400980739	1.0784561740182421	427.25616455078125	427.2752990722656
1158	427.28839111328125	45.0554598072					1	DETECTED	427.2884 m/z @45.06 [151020OFc1_NvH-0949-CRLM-27.raw]	427.28839111328125	45.0554598072	3.23371281386667	92.1799686218667	88.94625580800003	424462.96875	1.1102233581401691E8	0	7624	0.13879951271735536	1.3828759826865917	2.0615533908697583	427.2787780761719	427.2980651855469
1159	427.3056335449219	91.7482445768					1	DETECTED	427.3056 m/z @91.75 [151020OFc1_NvH-0949-CRLM-27.raw]	427.3056335449219	91.7482445768	42.2598562744	92.3114315733333	50.051575298933294	74404.9296875	6.315440615234584E7	0	7624	0.6199844043359235	0.5056900923211716	0.48663835348396123	427.3038330078125	427.3147277832031
1160	427.3420715332031	91.2270130509333					1	DETECTED	427.3421 m/z @91.23 [151020OFc1_NvH-0949-CRLM-27.raw]	427.3420715332031	91.2270130509333	16.4056917882667	93.9807500893333	77.5750583010666	96016.9140625	1.146925883106738E8	0	7624	0.9458074292785881	0.518402087746705	1.3612621908150393	427.33612060546875	427.3494873046875
1161	427.3604736328125	91.2270130509333					1	DETECTED	427.3605 m/z @91.23 [151020OFc1_NvH-0949-CRLM-27.raw]	427.3604736328125	91.2270130509333	8.72876772106667	92.3017465346667	83.57297881360003	98200.8515625	1.2553916775283244E8	0	7624	0.3278780995784416	0.5065136748026344	3.147323439446288	427.3509216308594	427.3609619140625
1162	427.3709716796875	35.7565562312					1	DETECTED	427.3710 m/z @35.76 [151020OFc1_NvH-0949-CRLM-27.raw]	427.3709716796875	35.7565562312	0.00535021866666667	99.9980172093333	99.99266699066663	241031.671875	1.1071576804564773E8	0	7624	4.950178615326983	1.31192705506347	110.94943917145335	427.3610534667969	427.38018798828125
1163	427.43994140625	8.18981745253333					1	DETECTED	427.4399 m/z @8.19 [151020OFc1_NvH-0949-CRLM-27.raw]	427.43994140625	8.18981745253333	4.22181004053333	99.0327385333333	94.81092849279997	267755.21875	1.0999791333096866E8	0	7624	0.19596575642284542	4.006714821083899	1.6952933280858733	427.42999267578125	427.44873046875
1164	427.45916748046875	22.0193929242667					1	DETECTED	427.4592 m/z @22.02 [151020OFc1_NvH-0949-CRLM-27.raw]	427.45916748046875	22.0193929242667	3.72186774453333	95.6205585864	91.89869084186667	345109.5625	1.1310483524809027E8	0	7624	0.13627722734275594	1.436124843119706	2.520836598726774	427.44952392578125	427.4690856933594
1165	427.484375	11.2323712184					1	DETECTED	427.4844 m/z @11.23 [151020OFc1_NvH-0949-CRLM-27.raw]	427.484375	11.2323712184	3.38976940773333	98.0055149181333	94.61574551039998	628949.9375	1.2063739349267645E8	0	7624	0.11167493332017386	16.450718526034443	1.2458541406653612	427.4745178222656	427.49432373046875
1166	427.5233154296875	13.5963190026667					1	DETECTED	427.5233 m/z @13.60 [151020OFc1_NvH-0949-CRLM-27.raw]	427.5233154296875	13.5963190026667	3.75107552666667	98.6086497757333	94.85757424906663	267991.59375	1.1977599715637068E8	0	7624	0.14220875223844054	1.4933730183143703	1.5575108669543578	427.5135192871094	427.5332336425781
1167	427.548095703125	31.9281178736					1	DETECTED	427.5481 m/z @31.93 [151020OFc1_NvH-0949-CRLM-27.raw]	427.548095703125	31.9281178736	4.587749924	96.0125480848	91.42479816080001	195875.1875	1.0703108215759048E8	0	7624	12.001888297286008	1.9058856367986161	0.0822487207689761	427.5381164550781	427.548095703125
1168	427.55810546875	30.184029176					1	DETECTED	427.5581 m/z @30.18 [151020OFc1_NvH-0949-CRLM-27.raw]	427.55810546875	30.184029176	1.9311955048	95.3403723304	93.4091768256	5085322.5	1.6184229323160386E8	0	7624	0.1539249971487351	0.5123209902484075	0.0791050188631031	427.54815673828125	427.5680847167969
1169	427.5698547363281	49.3239057418667					1	DETECTED	427.5699 m/z @49.32 [151020OFc1_NvH-0949-CRLM-27.raw]	427.5698547363281	49.3239057418667	3.23371281386667	84.2839289861333	81.05021617226663	113489.46875	1.0355638608413441E8	3	7624	76.73649457610063	0.9170138349841764	1.0313408789357943	427.5681457519531	427.5705261230469
1170	427.5805358886719	56.1941878229333					1	DETECTED	427.5805 m/z @56.19 [151020OFc1_NvH-0949-CRLM-27.raw]	427.5805358886719	56.1941878229333	1.3337291712	94.4286077088	93.0948785376	484896.9375	1.2056287685941392E8	0	7624	53.20268231121202	0.5522244336788789	0.08696542625165109	427.570556640625	427.58056640625
1171	427.590576171875	21.2618034525333					1	DETECTED	427.5906 m/z @21.26 [151020OFc1_NvH-0949-CRLM-27.raw]	427.590576171875	21.2618034525333	2.742109428	94.8768275818667	92.1347181538667	734545.625	1.241091512498603E8	3	7624	0.14685997037163645	43.705412785641805	1.931226794285858	427.58062744140625	427.6003112792969
1172	427.6403503417969	8.16824690026667					1	DETECTED	427.6404 m/z @8.17 [151020OFc1_NvH-0949-CRLM-27.raw]	427.6403503417969	8.16824690026667	2.95567180693333	87.6401077008	84.68443589386668	181423.59375	1.0547348345775501E8	0	7624	0.09063122489180664	0.733803980857625	1.792867621931921	427.6305236816406	427.6502990722656
1173	427.6694030761719	16.7071155608					1	DETECTED	427.6694 m/z @16.71 [151020OFc1_NvH-0949-CRLM-27.raw]	427.6694030761719	16.7071155608	4.70662962933333	99.1508665802667	94.44423695093336	110912.109375	1.101093661175785E8	0	7624	0.22049522708833535	3.9350171938991902	0.9353427411149305	427.6617431640625	427.6790466308594
1174	427.6947021484375	14.9984410938667					1	DETECTED	427.6947 m/z @15.00 [151020OFc1_NvH-0949-CRLM-27.raw]	427.6947021484375	14.9984410938667	3.98335482373333	86.3879615290667	82.40460670533336	290106.34375	1.0979661722265373E8	2	7624	3.9373326544917173	1.089306783471617	16.41938263794846	427.6856994628906	427.7046813964844
1175	427.7200622558594	28.5504064144					1	DETECTED	427.7201 m/z @28.55 [151020OFc1_NvH-0949-CRLM-27.raw]	427.7200622558594	28.5504064144	3.2850042176	97.3967157688	94.11171155119999	1055033.75	1.6630283771628624E8	4	7624	3.610508516722451	1.0411106833656296	1.6253682151109723	427.71026611328125	427.73004150390625
1176	427.7320556640625	28.6879345349333					1	DETECTED	427.7321 m/z @28.69 [151020OFc1_NvH-0949-CRLM-27.raw]	427.7320556640625	28.6879345349333	3.4195728256	88.0926713664	84.6730985408	721866.0	1.3406389621740162E8	0	7624	0.11998388177444141	1.0143492339069413	1.3180294626564157	427.7300720214844	427.7420349121094
1177	427.7472839355469	22.0923752024					1	DETECTED	427.7473 m/z @22.09 [151020OFc1_NvH-0949-CRLM-27.raw]	427.7472839355469	22.0923752024	4.41484607973333	95.1078561816	90.69301010186666	435311.75	1.2034449102230564E8	2	7624	0.8663301486121995	16.813721652976312	0.6466848956407392	427.7420654296875	427.7485656738281
1178	427.7585754394531	30.4630121386667					1	DETECTED	427.7586 m/z @30.46 [151020OFc1_NvH-0949-CRLM-27.raw]	427.7585754394531	30.4630121386667	3.30689534106667	94.0956535392	90.78875819813334	801006.3125	1.4112442513317946E8	2	7624	1.0473574556501468	116.71436015986389	1.7498867997482475	427.74859619140625	427.7685241699219
1179	427.777099609375	40.4972219264					1	DETECTED	427.7771 m/z @40.50 [151020OFc1_NvH-0949-CRLM-27.raw]	427.777099609375	40.4972219264	3.93963826426667	96.9245791048	92.98494084053333	485218.375	1.3842402346179268E8	2	7624	3.5946175331652057	0.5089407701580777	1.4411218502801075	427.7687072753906	427.78680419921875
1180	427.7886657714844	34.7072198602667					1	DETECTED	427.7887 m/z @34.71 [151020OFc1_NvH-0949-CRLM-27.raw]	427.7886657714844	34.7072198602667	3.92040518586667	99.9657483957333	96.04534320986663	243428.0	1.3834024881021658E8	0	7624	10.409981038621225	0.6700144131958646	0.33369335100902636	427.788330078125	427.7984924316406
1181	427.81292724609375	29.6898582010667					1	DETECTED	427.8129 m/z @29.69 [151020OFc1_NvH-0949-CRLM-27.raw]	427.81292724609375	29.6898582010667	1.02279379866667	99.7836426893333	98.76084889066664	1179425.625	1.3627060009699443E8	2	7624	0.10378994272663178	1.3084766822110694	1.0671064840222961	427.80328369140625	427.8224792480469
1182	427.8362731933594	17.0772261533333					1	DETECTED	427.8363 m/z @17.08 [151020OFc1_NvH-0949-CRLM-27.raw]	427.8362731933594	17.0772261533333	2.17733028	99.6012845781333	97.4239542981333	91915.8125	9.910196728293848E7	0	7624	23.115764742828453	5.057874803174235	9.019594220962945	427.826904296875	427.84613037109375
1183	427.8578186035156	13.5682057424					1	DETECTED	427.8578 m/z @13.57 [151020OFc1_NvH-0949-CRLM-27.raw]	427.8578186035156	13.5682057424	0.0962243066666667	99.9980172093333	99.90179290266663	102501.5078125	1.0377190877333671E8	0	7624	1.4603830081200861	3.7052105645399966	2.6596306369419302	427.84857177734375	427.86187744140625
1184	427.8721618652344	35.9057230808					1	DETECTED	427.8722 m/z @35.91 [151020OFc1_NvH-0949-CRLM-27.raw]	427.8721618652344	35.9057230808	0.336444372	99.9227614370667	99.5863170650667	112386.421875	1.0697724515743007E8	0	7624	25.651247880688864	1.4086634128088888	2.7373079103842572	427.8622131347656	427.87249755859375
1185	427.892578125	30.1991876682667					1	DETECTED	427.8926 m/z @30.20 [151020OFc1_NvH-0949-CRLM-27.raw]	427.892578125	30.1991876682667	0.0280770405333333	99.9980172093333	99.96994016879997	2095137.875	1.3989733168844923E8	3	7624	0.15248802423856134	0.5073591457571984	0.010389631924073175	427.8825988769531	427.9025573730469
1186	427.91162109375	3.08095618906667					1	DETECTED	427.9116 m/z @3.08 [151020OFc1_NvH-0949-CRLM-27.raw]	427.91162109375	3.08095618906667	0.0280770405333333	99.9980172093333	99.96994016879997	192667.671875	1.2152195884769455E8	3	7624	10.688248764280836	32.474229621880774	36.868245514518414	427.9027404785156	427.9212646484375
1187	427.9313659667969	31.5730473128					1	DETECTED	427.9314 m/z @31.57 [151020OFc1_NvH-0949-CRLM-27.raw]	427.9313659667969	31.5730473128	0.00535021866666667	99.9980172093333	99.99266699066663	1547589.375	1.407665123433498E8	3	7624	0.2409857502116708	0.5072154126235785	0.4563732249029139	427.9214782714844	427.94134521484375
1188	427.9544372558594	18.7536816050667					1	DETECTED	427.9544 m/z @18.75 [151020OFc1_NvH-0949-CRLM-27.raw]	427.9544372558594	18.7536816050667	0.0168834368	99.9013912208	99.884507784	152425.84375	9.505238169570558E7	0	7624	0.10124911581706542	3.195889512878642	1.0355309386130307	427.944580078125	427.9626770019531
1189	427.97283935546875	49.4723229338667					1	DETECTED	427.9728 m/z @49.47 [151020OFc1_NvH-0949-CRLM-27.raw]	427.97283935546875	49.4723229338667	0.00535021866666667	99.9549965837333	99.94964636506664	203369.046875	1.2875275599239674E8	0	7624	122.3918459989896	1.1151992668716741	1.2844756292985204	427.9629821777344	427.9728698730469
1190	427.98291015625	28.7031466224					1	DETECTED	427.9829 m/z @28.70 [151020OFc1_NvH-0949-CRLM-27.raw]	427.98291015625	28.7031466224	0.324907650133333	99.9549965837333	99.63008893359998	711501.625	1.5115981650622505E8	0	7624	14.477921880737005	0.6803498036703401	0.0854668933096812	427.9729309082031	427.9927673339844
1191	428.00152587890625	19.8383238178667					1	DETECTED	428.0015 m/z @19.84 [151020OFc1_NvH-0949-CRLM-27.raw]	428.00152587890625	19.8383238178667	0.0280770405333333	99.879951628	99.85187458746667	134884.96875	1.0427249381943855E8	0	7624	20.414098500470512	4.719382992874038	0.008552934805640153	427.99298095703125	428.0115051269531
1192	428.0242614746094	36.8690438506667					1	DETECTED	428.0243 m/z @36.87 [151020OFc1_NvH-0949-CRLM-27.raw]	428.0242614746094	36.8690438506667	0.130355629066667	98.543836296	98.41348066693332	66104.109375	1.101808104071139E8	0	7624	63.41282436165908	1.3393711837685105	2.2980406075109223	428.0142822265625	428.0267639160156
1193	428.0368347167969	17.0121416624					1	DETECTED	428.0368 m/z @17.01 [151020OFc1_NvH-0949-CRLM-27.raw]	428.0368347167969	17.0121416624	0.00535021866666667	99.9335095197333	99.92815930106664	66199.0234375	1.1405493293551119E8	0	7624	22.871109143636026	5.124278479079741	10.231725007761305	428.02728271484375	428.04669189453125
1194	428.06439208984375	41.796409148					1	DETECTED	428.0644 m/z @41.80 [151020OFc1_NvH-0949-CRLM-27.raw]	428.06439208984375	41.796409148	0.359446574666667	99.9871569552	99.62771038053334	50134.23828125	1.1231692116513707E8	0	7624	99.73209160201424	1.2014144632299772	1.403274474202441	428.0550842285156	428.0733947753906
1195	428.09722900390625	89.5009553037333					1	DETECTED	428.0972 m/z @89.50 [151020OFc1_NvH-0949-CRLM-27.raw]	428.09722900390625	89.5009553037333	0.718953057866667	99.8906432074667	99.17169014960002	119082.03125	1.1781468364027691E8	0	7624	0.2100942275944675	8.500460775391836	17.000530627174847	428.08831787109375	428.1067199707031
1196	428.1339416503906	28.7334894205333					1	DETECTED	428.1339 m/z @28.73 [151020OFc1_NvH-0949-CRLM-27.raw]	428.1339416503906	28.7334894205333	0.313114122133333	99.9013912208	99.58827709866667	40840.70703125	1.072532535730123E8	0	7624	96.81367322493902	1.7403474557614937	2.5534644433232283	428.1315002441406	428.1433410644531
1197	428.1556091308594	90.2918837765333					1	DETECTED	428.1556 m/z @90.29 [151020OFc1_NvH-0949-CRLM-27.raw]	428.1556091308594	90.2918837765333	0.419014781866667	99.9657483957333	99.54673361386664	62220.5	9.973864504501615E7	0	7624	0.18505144373244775	0.548525656676727	0.9034596331223391	428.14630126953125	428.16448974609375
1198	428.1917419433594	90.2918837765333					1	DETECTED	428.1917 m/z @90.29 [151020OFc1_NvH-0949-CRLM-27.raw]	428.1917419433594	90.2918837765333	2.96639645066667	99.7944363258667	96.82803987520003	231997.28125	1.0350392747105338E8	0	7624	0.5975012249360248	0.5076583627526471	0.001290582523424524	428.1819763183594	428.19512939453125
1199	428.2052001953125	30.4630121386667					1	DETECTED	428.2052 m/z @30.46 [151020OFc1_NvH-0949-CRLM-27.raw]	428.2052001953125	30.4630121386667	3.32834713253333	96.2371162184	92.90876908586668	320721.8125	1.2240569057731496E8	0	7624	0.33180177000790323	0.5367929032076735	0.0941811151645742	428.1952209472656	428.21197509765625
1200	428.2220153808594	28.5504064144					1	DETECTED	428.2220 m/z @28.55 [151020OFc1_NvH-0949-CRLM-27.raw]	428.2220153808594	28.5504064144	3.27476240506667	99.0004971549333	95.72573474986663	416350.375	1.480514000850157E8	2	7624	1.725802622922732	1.698298191704743	0.18622150768580734	428.2120361328125	428.2278137207031
1201	428.2378234863281	15.8895097882667					1	DETECTED	428.2378 m/z @15.89 [151020OFc1_NvH-0949-CRLM-27.raw]	428.2378234863281	15.8895097882667	2.5705720824	99.2686837941333	96.69811171173329	1624021.375	2.1400703294741327E8	4	7624	0.22001246689532472	0.6141824118357362	6.290817929700362	428.22784423828125	428.247802734375
1202	428.24908447265625	22.1399746392					1	DETECTED	428.2491 m/z @22.14 [151020OFc1_NvH-0949-CRLM-27.raw]	428.24908447265625	22.1399746392	3.27476240506667	98.543836296	95.26907389093333	248849.609375	1.2609570269085416E8	0	7624	0.028716176860367426	3.1423635037433155	1858.7655971353497	428.2478332519531	428.25518798828125
1203	428.26519775390625	31.5015560546667					1	DETECTED	428.2652 m/z @31.50 [151020OFc1_NvH-0949-CRLM-27.raw]	428.26519775390625	31.5015560546667	2.8807474424	96.0766893288	93.1959418864	928982.125	1.9094363412848964E8	2	7624	5.143580580001501	4.9467439716485595	2.693368779057665	428.2552185058594	428.2751159667969
1204	428.2779235839844	40.4610782245333					1	DETECTED	428.2779 m/z @40.46 [151020OFc1_NvH-0949-CRLM-27.raw]	428.2779235839844	40.4610782245333	2.71003307893333	92.0599950706667	89.34996199173337	221322.03125	1.5344094870322502E8	0	7624	0.21936433701315394	1.1834104413152577	0.0042021364950051016	428.2755126953125	428.2873229980469
1205	428.29132080078125	34.6728750274667					1	DETECTED	428.2913 m/z @34.67 [151020OFc1_NvH-0949-CRLM-27.raw]	428.29132080078125	34.6728750274667	3.06047325653333	92.4335911522667	89.37311789573337	73975.03125	1.454986410611808E8	0	7624	56.44240618882526	1.4166852863389396	1.8422771021697257	428.2884216308594	428.3013000488281
1206	428.31475830078125	29.6898582010667					1	DETECTED	428.3148 m/z @29.69 [151020OFc1_NvH-0949-CRLM-27.raw]	428.31475830078125	29.6898582010667	21.1688317717333	91.9410237744	70.7721920026667	643220.4375	1.0179321017527422E8	0	7624	0.13783089399412773	179.8723020826304	365.84288784765886	428.3047790527344	428.3221740722656
1207	428.33673095703125	91.3115703056					1	DETECTED	428.3367 m/z @91.31 [151020OFc1_NvH-0949-CRLM-27.raw]	428.33673095703125	91.3115703056	36.7490678250667	96.9676578136	60.218589988533296	97278.875	1.2114379119375223E8	0	7624	1.2858852540403802	0.5518312691946082	3.777146754790697	428.3346862792969	428.3446350097656
1208	428.37371826171875	91.2270130509333					1	DETECTED	428.3737 m/z @91.23 [151020OFc1_NvH-0949-CRLM-27.raw]	428.37371826171875	91.2270130509333	5.8640063744	91.9977233256	86.1337169512	67958.765625	1.1717012783642901E8	0	7624	0.57616261285294	0.5045192044346816	0.009035128801486228	428.3642578125	428.375
1209	428.4173583984375	9.54318602186667					1	DETECTED	428.4174 m/z @9.54 [151020OFc1_NvH-0949-CRLM-27.raw]	428.4173583984375	9.54318602186667	3.22360239066667	94.6585843642667	91.43498197360003	868625.5625	1.2570363736276038E8	0	7624	0.18106658632788886	1.0691523276006902	0.8322057724098577	428.4082946777344	428.4273376464844
1210	428.4786376953125	30.0027126354667					1	DETECTED	428.4786 m/z @30.00 [151020OFc1_NvH-0949-CRLM-27.raw]	428.4786376953125	30.0027126354667	2.9981025976	96.2371162184	93.23901362080001	314320.09375	1.276609583836964E8	0	7624	17.128955608107994	0.5759653101402017	0.2151018838220211	428.4686584472656	428.4835205078125
1211	428.4935302734375	35.8759444554667					1	DETECTED	428.4935 m/z @35.88 [151020OFc1_NvH-0949-CRLM-27.raw]	428.4935302734375	35.8759444554667	3.10178750693333	94.9360976645333	91.83431015759997	848578.5625	1.512403889736505E8	2	7624	0.18624754592514847	0.6875668870109124	0.06907339865942873	428.48358154296875	428.5032958984375
1212	428.5398254394531	16.0881121658667					1	DETECTED	428.5398 m/z @16.09 [151020OFc1_NvH-0949-CRLM-27.raw]	428.5398254394531	16.0881121658667	4.243895256	99.5047273157333	95.2608320597333	90134.8359375	1.1135266707726529E8	0	7624	20.995575501884705	4.649625312644845	0.002995039321776168	428.5303649902344	428.5403747558594
1213	428.5503845214844	12.6885877168					1	DETECTED	428.5504 m/z @12.69 [151020OFc1_NvH-0949-CRLM-27.raw]	428.5503845214844	12.6885877168	4.28408007333333	86.159803808	81.87572373466668	128983.796875	1.0625350457932426E8	3	7624	0.17357213142386385	6.527856548427911	0.10619109336662824	428.5404052734375	428.5524597167969
1214	428.5625305175781	23.5647292272					1	DETECTED	428.5625 m/z @23.56 [151020OFc1_NvH-0949-CRLM-27.raw]	428.5625305175781	23.5647292272	4.41484607973333	82.7855622808	78.37071620106667	262192.875	1.1444918305506995E8	3	7624	0.6549506596427612	1.6677816461497972	0.2428846132835226	428.5525817871094	428.5635986328125
1215	428.57366943359375	13.8453209909333					1	DETECTED	428.5737 m/z @13.85 [151020OFc1_NvH-0949-CRLM-27.raw]	428.57366943359375	13.8453209909333	2.20949246933333	95.4922666312	93.28277416186667	346127.0	1.1364031342117411E8	3	7624	7.216571766679605	0.7248235904081756	0.6883066732638147	428.5636901855469	428.5768737792969
1216	428.5869445800781	34.3401281733333					1	DETECTED	428.5869 m/z @34.34 [151020OFc1_NvH-0949-CRLM-27.raw]	428.5869445800781	34.3401281733333	2.9449367424	94.6886824784	91.743745736	3423220.0	1.3168131118740307E8	3	7624	0.05044101062787831	52.565571269582165	1.4471912387014687	428.5769958496094	428.59686279296875
1217	428.6000061035156	31.5730473128					1	DETECTED	428.6000 m/z @31.57 [151020OFc1_NvH-0949-CRLM-27.raw]	428.6000061035156	31.5730473128	3.03996505413333	93.9420718330667	90.90210677893337	485942.625	1.2664772280362359E8	0	7624	0.17707549529314903	31.826740780973942	55.74831437849654	428.5969543457031	428.60723876953125
1218	428.61785888671875	9.51388450053333					1	DETECTED	428.6179 m/z @9.51 [151020OFc1_NvH-0949-CRLM-27.raw]	428.61785888671875	9.51388450053333	3.06047325653333	82.1611838544	79.10071059786667	1004384.375	1.2488516814202867E8	5	7624	0.1554999554233376	119.9605444654011	0.8615701070403251	428.6081237792969	428.6274719238281
[truncated: 32,717 more rows]
