# Supplementary material for: MSFC: a new feature construction method for accurate diagnosis of mass spectrometry data
Source: Sci Rep. 2023 Sep 21;13:15694. doi: 10.1038/s41598-023-42395-5 (PMC10514077; doi:10.1038/s41598-023-42395-5)
Supplement: Supplementary file 1 — Supplementary Information. [file 41598_2023_42395_MOESM1_ESM.zip › dataset/CRLM dataset/crlm/crlm28.csv]

row ID	row m/z	row retention time	row identity (main ID)	row identity (all IDs)	row identity (main ID + details)	row comment	row number of detected peaks	151020OFc1_NvH-0949-CRLM-28.raw Peak status	151020OFc1_NvH-0949-CRLM-28.raw Peak name	151020OFc1_NvH-0949-CRLM-28.raw Peak m/z	151020OFc1_NvH-0949-CRLM-28.raw Peak RT	151020OFc1_NvH-0949-CRLM-28.raw Peak RT start	151020OFc1_NvH-0949-CRLM-28.raw Peak RT end	151020OFc1_NvH-0949-CRLM-28.raw Peak duration time	151020OFc1_NvH-0949-CRLM-28.raw Peak height	151020OFc1_NvH-0949-CRLM-28.raw Peak area	151020OFc1_NvH-0949-CRLM-28.raw Peak charge	151020OFc1_NvH-0949-CRLM-28.raw Peak # data points	151020OFc1_NvH-0949-CRLM-28.raw Peak FWHM	151020OFc1_NvH-0949-CRLM-28.raw Peak tailing factor	151020OFc1_NvH-0949-CRLM-28.raw Peak asymmetry factor	151020OFc1_NvH-0949-CRLM-28.raw Peak m/z min	151020OFc1_NvH-0949-CRLM-28.raw Peak m/z max
1	400.00457763671875	49.3407920386667					1	DETECTED	400.0046 m/z @49.34 [151020OFc1_NvH-0949-CRLM-28.raw]	400.00457763671875	49.3407920386667	0.0522261245333333	99.9886363184	99.93641019386666	39016.08203125	1.0085309004107118E8	0	7342	93.79352537731583	1.0107998465169787	1.0464781130394545	399.99676513671875	400.0145568847656
2	400.0477294921875	24.2092184733333					1	DETECTED	400.0477 m/z @24.21 [151020OFc1_NvH-0949-CRLM-28.raw]	400.0477294921875	24.2092184733333	0.0176487842666667	99.9671015184	99.94945273413333	93902.375	1.1067918126350705E8	0	7342	2.1377661937794343	2.6360036787738537	4.181022850389877	400.0379638671875	400.0575256347656
3	400.0736999511719	90.9499855957333					1	DETECTED	400.0737 m/z @90.95 [151020OFc1_NvH-0949-CRLM-28.raw]	400.0736999511719	90.9499855957333	8.44510947946667	96.9371732008	88.49206372133334	55555.2265625	9.234054834724239E7	0	7342	58.11171309080616	0.5362838409491671	0.07256768189833421	400.0716552734375	400.0836181640625
4	400.12457275390625	91.0273384549333					1	DETECTED	400.1246 m/z @91.03 [151020OFc1_NvH-0949-CRLM-28.raw]	400.12457275390625	91.0273384549333	0.0176487842666667	97.4074741984	97.38982541413333	133436.515625	1.1124048778231114E8	0	7342	0.3259480588743173	0.5024681486489154	0.9767861449540972	400.1160888671875	400.13446044921875
5	400.1673278808594	89.8935977544					1	DETECTED	400.1673 m/z @89.89 [151020OFc1_NvH-0949-CRLM-28.raw]	400.1673278808594	89.8935977544	6.55103246506667	91.9946171936	85.44358472853334	243434.140625	9.909261637357931E7	0	7342	1.136233690920335	0.5085186314709592	0.01211389052511038	400.1578063964844	400.1716003417969
6	400.18206787109375	17.9296672626667					1	DETECTED	400.1821 m/z @17.93 [151020OFc1_NvH-0949-CRLM-28.raw]	400.18206787109375	17.9296672626667	1.98744660373333	99.9564205994667	97.96897399573336	421303.0625	1.2168934190493971E8	0	7342	0.24815416580745264	0.6139996140431014	0.38743384599253883	400.1721496582031	400.1883544921875
7	400.1983642578125	37.7802841946667					1	DETECTED	400.1984 m/z @37.78 [151020OFc1_NvH-0949-CRLM-28.raw]	400.1983642578125	37.7802841946667	0.155370162133333	98.4368128768	98.28144271466667	758330.5625	1.3873689817440438E8	3	7342	27.00872318548721	0.5068493392486254	0.01821631787227105	400.1883850097656	400.20831298828125
8	400.21539306640625	49.9015999677333					1	DETECTED	400.2154 m/z @49.90 [151020OFc1_NvH-0949-CRLM-28.raw]	400.21539306640625	49.9015999677333	3.51269623253333	91.8720332957333	88.35933706319997	238400.09375	1.0096016496356529E8	3	7342	39.78568632089797	1.0343080212371007	0.003136678011747139	400.2084045410156	400.2154541015625
9	400.2254638671875	34.5734825504					1	DETECTED	400.2255 m/z @34.57 [151020OFc1_NvH-0949-CRLM-28.raw]	400.2254638671875	34.5734825504	2.6168123168	97.6251842890667	95.0083719722667	1676021.125	1.3940927557971883E8	4	7342	0.103682011022741	0.5193328638566662	3.719333851437739	400.2154846191406	400.2307434082031
10	400.2407531738281	35.4978515312					1	DETECTED	400.2408 m/z @35.50 [151020OFc1_NvH-0949-CRLM-28.raw]	400.2407531738281	35.4978515312	0.7107892736	99.9778263461333	99.2670370725333	1.92311136E8	3.1129399663774776E9	3	7342	0.205780676639435	1.4188498010003077	1.6509856318593519	400.23077392578125	400.2507019042969
11	400.2596740722656	77.2702567896					1	DETECTED	400.2597 m/z @77.27 [151020OFc1_NvH-0949-CRLM-28.raw]	400.2596740722656	77.2702567896	0.629858555733333	97.8257483333333	97.19588977759996	669276.875	1.569650797880694E8	2	7342	0.4357705195580195	0.6473105801043467	2.497851896449848	400.2507629394531	400.2696533203125
12	400.28778076171875	91.7532407989333					1	DETECTED	400.2878 m/z @91.75 [151020OFc1_NvH-0949-CRLM-28.raw]	400.28778076171875	91.7532407989333	2.81507829973333	94.7422628178667	91.92718451813337	101730.40625	9.356914818905887E7	0	7342	0.18533638744030156	15.780778974575428	0.5634297978730147	400.28106689453125	400.2951965332031
13	400.3053894042969	91.5396644341333					1	DETECTED	400.3054 m/z @91.54 [151020OFc1_NvH-0949-CRLM-28.raw]	400.3053894042969	91.5396644341333	31.1902466106667	92.4922466544	61.3020000437333	111727.2578125	8.979766444364706E7	0	7342	0.231084626990679	0.9982644111420661	1.6683085242994156	400.2962951660156	400.31463623046875
14	400.3421630859375	91.4874067685333					1	DETECTED	400.3422 m/z @91.49 [151020OFc1_NvH-0949-CRLM-28.raw]	400.3421630859375	91.4874067685333	0.00637161493333333	99.9988798885333	99.99250827359997	43785.86328125	1.032686807491461E8	0	7342	0.7102078266175909	0.5404130020920698	0.0680012489578733	400.3401184082031	400.35211181640625
15	400.3953552246094	28.4658495746667					1	DETECTED	400.3954 m/z @28.47 [151020OFc1_NvH-0949-CRLM-28.raw]	400.3953552246094	28.4658495746667	3.17131438906667	95.2329029690667	92.06158858000003	315745.09375	1.2383951702028078E8	7	7342	0.5571430835782571	0.8361526592111385	1.009292350346842	400.3853759765625	400.4050598144531
16	400.41796875	11.0202013144					1	DETECTED	400.4180 m/z @11.02 [151020OFc1_NvH-0949-CRLM-28.raw]	400.41796875	11.0202013144	3.02504053226667	98.447612432	95.42257189973333	78361.40625	9.44802836905457E7	0	7342	0.11672130333069575	7.86811300255626	0.902019658105523	400.4081115722656	400.4279479980469
17	400.4430236816406	37.0949085973333					1	DETECTED	400.4430 m/z @37.09 [151020OFc1_NvH-0949-CRLM-28.raw]	400.4430236816406	37.0949085973333	3.15961244986667	98.6816580005333	95.52204555066663	186222.15625	9.62431150474864E7	0	7342	0.08607516032297724	1.619089949913645	337.3943381469959	400.4334716796875	400.4530029296875
18	400.4659729003906	50.004219528					1	DETECTED	400.4660 m/z @50.00 [151020OFc1_NvH-0949-CRLM-28.raw]	400.4659729003906	50.004219528	2.80475320826667	99.0580761114667	96.25332290320003	153381.609375	9.463082320902249E7	0	7342	49.21059787988331	1.1063140241885143	1.3123366421567035	400.4560852050781	400.4672546386719
19	400.4772644042969	31.3098634093333					1	DETECTED	400.4773 m/z @31.31 [151020OFc1_NvH-0949-CRLM-28.raw]	400.4772644042969	31.3098634093333	2.5850644696	97.0799110274667	94.4948465578667	1448034.875	1.1810124912829944E8	4	7342	0.10411377726206794	1.4901932115655017	1.908835018360489	400.46728515625	400.4857482910156
20	400.4961242675781	10.2601850808					1	DETECTED	400.4961 m/z @10.26 [151020OFc1_NvH-0949-CRLM-28.raw]	400.4961242675781	10.2601850808	2.27730711173333	99.2203184410667	96.94301132933336	1694938.625	1.212209441780106E8	4	7342	0.23430480387851205	0.5611617551350381	0.930368787888253	400.4862060546875	400.5060729980469
21	400.52044677734375	14.0117838258667					1	DETECTED	400.5204 m/z @14.01 [151020OFc1_NvH-0949-CRLM-28.raw]	400.52044677734375	14.0117838258667	2.49027145093333	94.8972319378667	92.40696048693337	263439.6875	1.0588674078859195E8	3	7342	0.1202979732834315	2.4202247352304203	2.0457049025563263	400.5104675292969	400.5303649902344
22	400.5412292480469	10.8644549541333					1	DETECTED	400.5412 m/z @10.86 [151020OFc1_NvH-0949-CRLM-28.raw]	400.5412292480469	10.8644549541333	4.2513833816	95.4948251317333	91.24344175013329	468734.15625	1.2820126537656659E8	3	7342	0.1847989618513619	0.5289079378884249	14.488292093733872	400.53125	400.5511169433594
23	400.5592956542969	17.0911307874667					1	DETECTED	400.5593 m/z @17.09 [151020OFc1_NvH-0949-CRLM-28.raw]	400.5592956542969	17.0911307874667	3.54533704293333	95.6995395208	92.15420247786668	243727.71875	1.1237478162068345E8	3	7342	5.791694964252201	0.5719783201797279	9.615445849503432	400.5513000488281	400.5632629394531
24	400.5732727050781	35.4978515312					1	DETECTED	400.5733 m/z @35.50 [151020OFc1_NvH-0949-CRLM-28.raw]	400.5732727050781	35.4978515312	3.17131438906667	99.9564205994667	96.78510621040003	1.29684488E8	2.162698015319679E9	3	7342	0.2069787405706478	1.4094742438768648	1.621512334452771	400.56329345703125	400.583251953125
25	400.59210205078125	35.5245865770667					1	DETECTED	400.5921 m/z @35.52 [151020OFc1_NvH-0949-CRLM-28.raw]	400.59210205078125	35.5245865770667	2.38355570826667	99.7294602536	97.34590454533333	380916.53125	1.218238412318977E8	0	7342	100.6236509190471	1.5503909801257143	2.12462015199795	400.5832824707031	400.60205078125
26	400.6070861816406	31.8655653848					1	DETECTED	400.6071 m/z @31.87 [151020OFc1_NvH-0949-CRLM-28.raw]	400.6070861816406	31.8655653848	1.94421959733333	96.1453300077333	94.20111041039998	375428.28125	1.041540695385843E8	3	7342	0.12055228877855484	0.5019489834840114	0.3806018858536356	400.6026306152344	400.6168518066406
27	400.6248474121094	24.1984895096					1	DETECTED	400.6248 m/z @24.20 [151020OFc1_NvH-0949-CRLM-28.raw]	400.6248474121094	24.1984895096	5.6940697184	90.6215137909333	84.9274440725333	118949.3359375	9.581092212750112E7	0	7342	13.17153904149853	2.294788083896626	0.2517714669387409	400.61724853515625	400.63446044921875
28	400.6357421875	34.5848638432					1	DETECTED	400.6357 m/z @34.58 [151020OFc1_NvH-0949-CRLM-28.raw]	400.6357421875	34.5848638432	4.17494077893333	97.5264585792	93.35151780026666	70217.0234375	1.168555558052791E8	0	7342	32.844985438473344	1.5348857937421063	2.0697715874842126	400.63494873046875	400.6453857421875
29	400.6816101074219	27.8305901661333					1	DETECTED	400.6816 m/z @27.83 [151020OFc1_NvH-0949-CRLM-28.raw]	400.6816101074219	27.8305901661333	5.45419941466667	93.875033372	88.42083395733333	163792.953125	1.2432169200686261E8	0	7342	10.148095216552854	0.8026342943967346	3.311847930289869	400.6716613769531	400.69012451171875
30	400.70013427734375	37.7963006570667					1	DETECTED	400.7001 m/z @37.80 [151020OFc1_NvH-0949-CRLM-28.raw]	400.70013427734375	37.7963006570667	3.4924250008	96.6478456704	93.1554206696	178475.171875	9.44486523566984E7	0	7342	31.506414941884103	1.3646149098860036	0.015465291896259418	400.690185546875	400.7040710449219
31	400.714111328125	9.41270490773333					1	DETECTED	400.7141 m/z @9.41 [151020OFc1_NvH-0949-CRLM-28.raw]	400.714111328125	9.41270490773333	1.44588709786667	91.9761318666667	90.53024476880003	1040126.6875	1.2165701017033434E8	2	7342	9.21090703347992	48.600523266546645	84.81380192919879	400.7041320800781	400.7178649902344
32	400.7279052734375	31.3098634093333					1	DETECTED	400.7279 m/z @31.31 [151020OFc1_NvH-0949-CRLM-28.raw]	400.7279052734375	31.3098634093333	2.5008128816	98.0013488632167	95.50053598161671	1091593.375	1.3418789095382303E8	4	7342	12.946470131661478	0.5743896584539326	0.5965259585246614	400.71795654296875	400.7366027832031
33	400.74676513671875	10.2808765933333					1	DETECTED	400.7468 m/z @10.28 [151020OFc1_NvH-0949-CRLM-28.raw]	400.74676513671875	10.2808765933333	2.26676753306667	98.9835145565333	96.71674702346662	1654334.125	1.4605055489983764E8	4	7342	0.2075062481777188	43.14143389042684	111.66498726059366	400.7369079589844	400.7567443847656
34	400.7570495605469	23.0979814845333					1	DETECTED	400.7570 m/z @23.10 [151020OFc1_NvH-0949-CRLM-28.raw]	400.7570495605469	23.0979814845333	4.6827615832	38.3586300130667	33.6758684298667	126059.03125	3.794828907606232E7	0	7342	4.541921468224551	0.9714360922548056	0.019256307647820704	400.75677490234375	400.7609558105469
35	400.7709655761719	22.0192082226667					1	DETECTED	400.7710 m/z @22.02 [151020OFc1_NvH-0949-CRLM-28.raw]	400.7709655761719	22.0192082226667	3.2166092632	91.3851600045333	88.1685507413333	4334148.0	1.458895464163096E8	2	7342	0.16219348294825053	1.4633245039962088	1.4353327691836073	400.760986328125	400.7809143066406
36	400.78839111328125	89.8488647938667					1	DETECTED	400.7884 m/z @89.85 [151020OFc1_NvH-0949-CRLM-28.raw]	400.78839111328125	89.8488647938667	1.95502344906667	98.0233209672167	96.06829751815003	129933.3671875	2.663131662648747E8	0	7342	92.73026466328436	0.5481720345258512	0.096354220526234	400.78131103515625	400.7983703613281
37	400.82489013671875	28.8688896138667					1	DETECTED	400.8249 m/z @28.87 [151020OFc1_NvH-0949-CRLM-28.raw]	400.82489013671875	28.8688896138667	1.51364752586667	99.9247665930667	98.41111906720003	261928.5625	1.0177652428460594E8	0	7342	5.03972577051907	0.5042971438735384	12.206030967662722	400.8149719238281	400.8348388671875
38	400.8548278808594	14.0363925682667					1	DETECTED	400.8548 m/z @14.04 [151020OFc1_NvH-0949-CRLM-28.raw]	400.8548278808594	14.0363925682667	0.00637161493333333	99.9247665930667	99.91839497813338	197781.953125	1.0169329312004288E8	0	7342	0.0384621414361348	0.6546356296420697	36.78723296450131	400.8448486328125	400.86480712890625
39	400.864990234375	12.2067715293333					1	DETECTED	400.8650 m/z @12.21 [151020OFc1_NvH-0949-CRLM-28.raw]	400.864990234375	12.2067715293333	0.745653822133333	99.9247665930667	99.17911277093337	77986.6171875	1.0476455403905173E8	0	7342	0.1937002303544375	7.7954337963825795	0.319206317721242	400.8648986816406	400.8700866699219
40	400.8800964355469	34.6202804389333					1	DETECTED	400.8801 m/z @34.62 [151020OFc1_NvH-0949-CRLM-28.raw]	400.8800964355469	34.6202804389333	0.0176487842666667	99.9988798885333	99.98123110426663	472716.84375	1.0198535088330308E8	0	7342	0.08901236264561874	0.682709541544768	0.36418514541431896	400.8701171875	400.880859375
41	400.89093017578125	16.051715216					1	DETECTED	400.8909 m/z @16.05 [151020OFc1_NvH-0949-CRLM-28.raw]	400.89093017578125	16.051715216	0.00637161493333333	99.8921705986667	99.88579898373337	721072.625	1.1492572414782886E8	3	7342	3.5474376948972832	1.0676450134617563	0.906463460820256	400.8811950683594	400.896728515625
42	400.90673828125	35.4978515312					1	DETECTED	400.9067 m/z @35.50 [151020OFc1_NvH-0949-CRLM-28.raw]	400.90673828125	35.4978515312	0.0290035096	99.9988798885333	99.9698763789333	5.2270104E7	8.469898396185024E8	3	7342	0.16046641805644413	1.3946994225625708	1.624428607490988	400.8967590332031	400.9166564941406
43	400.9173889160156	40.0956875605333					1	DETECTED	400.9174 m/z @40.10 [151020OFc1_NvH-0949-CRLM-28.raw]	400.9173889160156	40.0956875605333	0.0406216986666667	99.9988798885333	99.95825818986663	449636.84375	1.1321820059172557E8	3	7342	0.21298330888533457	0.6623591998780918	0.11547971142292358	400.916748046875	400.9270324707031
44	400.9437255859375	9.12477264186667					1	DETECTED	400.9437 m/z @9.12 [151020OFc1_NvH-0949-CRLM-28.raw]	400.9437255859375	9.12477264186667	0.0176487842666667	99.9354015936	99.91775280933334	389334.53125	1.0140444378169274E8	4	7342	0.13119225220690112	0.60355983104923	0.10296088420316887	400.9338684082031	400.9537048339844
45	400.9647521972656	9.41270490773333					1	DETECTED	400.9648 m/z @9.41 [151020OFc1_NvH-0949-CRLM-28.raw]	400.9647521972656	9.41270490773333	0.0176487842666667	99.9671015184	99.94945273413333	892962.8125	1.2616439982805222E8	0	7342	9.144877163015977	1.7663654728511957	9.80790866459488	400.9548034667969	400.9747009277344
46	400.97833251953125	31.2787681306667					1	DETECTED	400.9783 m/z @31.28 [151020OFc1_NvH-0949-CRLM-28.raw]	400.97833251953125	31.2787681306667	0.271646049333333	99.8486460701333	99.57700002079997	539267.375	1.0199671749568984E8	0	7342	0.08646570446535762	0.5389303080451664	0.019329305992463262	400.97479248046875	400.9881591796875
47	401.0013732910156	23.4783666424					1	DETECTED	401.0014 m/z @23.48 [151020OFc1_NvH-0949-CRLM-28.raw]	401.0013732910156	23.4783666424	0.00637161493333333	99.6636715264	99.65729991146667	1402983.625	1.3548303979525703E8	0	7342	13.303047504274238	0.5069592599251606	0.01579521786591949	400.9914245605469	401.0113220214844
48	401.0359191894531	45.8990015928					1	DETECTED	401.0359 m/z @45.90 [151020OFc1_NvH-0949-CRLM-28.raw]	401.0359191894531	45.8990015928	0.00637161493333333	99.4051010986667	99.39872948373338	30946.361328125	9.771435212475516E7	0	7342	80.30961097499753	1.0848795377123694	1.1779738132339859	401.0268249511719	401.0361328125
49	401.0940246582031	90.1221448426667					1	DETECTED	401.0940 m/z @90.12 [151020OFc1_NvH-0949-CRLM-28.raw]	401.0940246582031	90.1221448426667	0.3873638008	98.5022742864	98.11491048559999	108434.359375	1.0582945685257302E8	0	7342	0.22991355999604934	0.5082011024937272	0.015794640843309032	401.0841369628906	401.0980224609375
50	401.1087646484375	90.3663297693333					1	DETECTED	401.1088 m/z @90.37 [151020OFc1_NvH-0949-CRLM-28.raw]	401.1087646484375	90.3663297693333	0.0290035096	99.2743678456	99.245364336	1170885.0	1.0471500289433593E8	0	7342	0.07614767841299397	1.0378862584910897	0.8736276652052339	401.09979248046875	401.11865234375
51	401.1595764160156	91.0737024589333					1	DETECTED	401.1596 m/z @91.07 [151020OFc1_NvH-0949-CRLM-28.raw]	401.1595764160156	91.0737024589333	12.3028287661333	98.3175948576	86.0147660914667	503601.40625	9.494025325736243E7	0	7342	0.33791290943777597	0.7339620552500357	0.6324891743533245	401.1501159667969	401.16943359375
52	401.1762390136719	19.9593045568					1	DETECTED	401.1762 m/z @19.96 [151020OFc1_NvH-0949-CRLM-28.raw]	401.1762390136719	19.9593045568	4.57432999253333	99.6102431002667	95.03591310773336	184533.796875	1.0548206252967295E8	0	7342	0.9275949091646538	0.7139786235000531	691.9122331898016	401.1702880859375	401.1861572265625
53	401.1976013183594	22.8802214573333					1	DETECTED	401.1976 m/z @22.88 [151020OFc1_NvH-0949-CRLM-28.raw]	401.1976013183594	22.8802214573333	3.2713192224	99.5677310032	96.2964117808	347456.09375	1.1898928989826821E8	0	7342	13.716851256283917	1.0506910094078383	4.689713834550905	401.1876220703125	401.2042541503906
54	401.2142639160156	16.6407335605333					1	DETECTED	401.2143 m/z @16.64 [151020OFc1_NvH-0949-CRLM-28.raw]	401.2142639160156	16.6407335605333	3.05557764906667	96.6802697733333	93.62469212426663	373027.375	1.2272729677562559E8	3	7342	23.82082666037628	1.069643996731468	1.406149996971906	401.20428466796875	401.2151794433594
55	401.2251892089844	16.0423507389333					1	DETECTED	401.2252 m/z @16.04 [151020OFc1_NvH-0949-CRLM-28.raw]	401.2251892089844	16.0423507389333	2.4477280904	98.8859868333333	96.4382587429333	567508.25	1.3709087911217263E8	3	7342	0.15331872664767765	4.198359705031762	1.8339950922356907	401.2152099609375	401.23089599609375
56	401.24090576171875	35.4978515312					1	DETECTED	401.2409 m/z @35.50 [151020OFc1_NvH-0949-CRLM-28.raw]	401.24090576171875	35.4978515312	1.75034856293333	97.374580972	95.62423240906668	1.3703139E7	3.0101649714381105E8	3	7342	0.11847375152169093	1.3583869946624978	1.714733609306301	401.2309265136719	401.2508544921875
57	401.2518615722656	23.4640289112					1	DETECTED	401.2519 m/z @23.46 [151020OFc1_NvH-0949-CRLM-28.raw]	401.2518615722656	23.4640289112	3.10594625253333	98.2744993274667	95.16855307493337	536534.4375	1.1820787362995563E8	3	7342	16.8938485523782	32.74500522067653	3.370596051941214	401.2509765625	401.2618408203125
58	401.2729187011719	22.0027644053333					1	DETECTED	401.2729 m/z @22.00 [151020OFc1_NvH-0949-CRLM-28.raw]	401.2729187011719	22.0027644053333	2.64831623226667	92.3445214861333	89.69620525386664	2092372.75	1.5463985157663956E8	0	7342	0.23983755903367765	1.777994260709931	1.2098422914331524	401.262939453125	401.2816467285156
59	401.28704833984375	30.364328156					1	DETECTED	401.2870 m/z @30.36 [151020OFc1_NvH-0949-CRLM-28.raw]	401.28704833984375	30.364328156	0.549001969333333	92.2892469109333	91.74024494159997	159157.390625	8.635929922653906E7	0	7342	61.37855689469437	1.5301797366272658	76.40116423470828	401.2834777832031	401.2942199707031
60	401.3090515136719	91.4874067685333					1	DETECTED	401.3091 m/z @91.49 [151020OFc1_NvH-0949-CRLM-28.raw]	401.3090515136719	91.4874067685333	12.3348075277333	99.3724221781333	87.0376146504	47220.6796875	1.0221574126987542E8	0	7342	0.09159138891462248	0.5498089480650661	67.74775122619612	401.2999267578125	401.3143615722656
61	401.3412170410156	90.9904370821333					1	DETECTED	401.3412 m/z @90.99 [151020OFc1_NvH-0949-CRLM-28.raw]	401.3412170410156	90.9904370821333	5.45419941466667	95.6451255738667	90.19092615920002	70057.5390625	9.904299921646893E7	0	7342	1.62943178709547	0.527208868537269	0.004952339801871524	401.34033203125	401.3506774902344
62	401.3767395019531	19.9977853666667					1	DETECTED	401.3767 m/z @20.00 [151020OFc1_NvH-0949-CRLM-28.raw]	401.3767395019531	19.9977853666667	2.56365869626667	98.4368128768	95.87315418053333	118768.3828125	1.1841160583303152E8	0	7342	0.11057639593475699	4.592067032088239	0.008672869399961784	401.36761474609375	401.3861389160156
63	401.39837646484375	22.9118316104					1	DETECTED	401.3984 m/z @22.91 [151020OFc1_NvH-0949-CRLM-28.raw]	401.39837646484375	22.9118316104	2.69015925333333	98.8095022986667	96.11934304533337	395423.15625	1.0162065454759218E8	0	7342	0.11425527528966839	1.0414321782032583	1.4332023052033813	401.3883972167969	401.4083251953125
64	401.42584228515625	11.7261640930667					1	DETECTED	401.4258 m/z @11.73 [151020OFc1_NvH-0949-CRLM-28.raw]	401.42584228515625	11.7261640930667	3.58464694826667	99.3834971752	95.79885022693334	428861.46875	1.1469592714032505E8	0	7342	0.15028745940998967	1.6286085498835872	55.885190124062014	401.4158935546875	401.435791015625
65	401.4469909667969	27.7222520309333					1	DETECTED	401.4470 m/z @27.72 [151020OFc1_NvH-0949-CRLM-28.raw]	401.4469909667969	27.7222520309333	1.8247184224	98.4151506578667	96.59043223546671	915473.125	1.2963602705229916E8	0	7342	0.25930400539500553	0.5738555442372628	0.01463332014720217	401.4374694824219	401.4569396972656
66	401.4660339355469	9.35086380186667					1	DETECTED	401.4660 m/z @9.35 [151020OFc1_NvH-0949-CRLM-28.raw]	401.4660339355469	9.35086380186667	2.52175659093333	98.2419581325333	95.72020154159996	165279.578125	1.0488614434100679E8	4	7342	1.104730070734993	0.5542747148395374	1.421114881948697	401.4571533203125	401.47021484375
67	401.4802551269531	30.2778540994667					1	DETECTED	401.4803 m/z @30.28 [151020OFc1_NvH-0949-CRLM-28.raw]	401.4802551269531	30.2778540994667	1.94421959733333	99.5572603882667	97.61304079093337	803734.1875	1.1170232879906344E8	0	7342	0.2629157516347611	0.5281767956482434	0.01663611422880717	401.470458984375	401.4902038574219
68	401.50238037109375	23.4405194765333					1	DETECTED	401.5024 m/z @23.44 [151020OFc1_NvH-0949-CRLM-28.raw]	401.50238037109375	23.4405194765333	2.4796046728	78.9512440792	76.4716394064	252612.015625	9.53579594159328E7	0	7342	0.10592013142333556	0.5154950416827121	0.014016690322319794	401.4925537109375	401.5123291015625
69	401.5331726074219	16.7744380525333					1	DETECTED	401.5332 m/z @16.77 [151020OFc1_NvH-0949-CRLM-28.raw]	401.5331726074219	16.7744380525333	4.0799350984	98.2637723544	94.183837256	115145.921875	1.0322168866172698E8	0	7342	1.702315166806878	4.752864073409383	0.17471398660010054	401.523193359375	401.5388488769531
70	401.5489196777344	16.6196506056					1	DETECTED	401.5489 m/z @16.62 [151020OFc1_NvH-0949-CRLM-28.raw]	401.5489196777344	16.6196506056	4.22121534533333	96.0915457573333	91.87033041199996	211049.25	1.0950065673329934E8	0	7342	4.013208701782716	0.5347280964552463	0.2970401019083193	401.5389404296875	401.5528259277344
71	401.5628662109375	17.5352817816					1	DETECTED	401.5629 m/z @17.54 [151020OFc1_NvH-0949-CRLM-28.raw]	401.5628662109375	17.5352817816	4.05811891253333	98.9188131941333	94.86069428159998	248932.015625	1.2049526279397E8	0	7342	15.102873836653227	0.6263883000278826	3.0702985371413702	401.55291748046875	401.565673828125
72	401.57568359375	35.4978515312					1	DETECTED	401.5757 m/z @35.50 [151020OFc1_NvH-0949-CRLM-28.raw]	401.57568359375	35.4978515312	1.8034645664	97.1560542765333	95.3525897101333	1675188.875	1.5955096528749216E8	3	7342	22.672641362112145	0.8181744715636214	0.030539220031652232	401.5657043457031	401.5855712890625
73	401.5888977050781	45.8990015928					1	DETECTED	401.5889 m/z @45.90 [151020OFc1_NvH-0949-CRLM-28.raw]	401.5888977050781	45.8990015928	4.48145786266667	96.549019724	92.06756186133333	354926.4375	1.0564213615195109E8	0	7342	0.09650953141661489	0.503363011297991	5.75350225131393	401.585693359375	401.59881591796875
74	401.6264953613281	11.6546209277333					1	DETECTED	401.6265 m/z @11.65 [151020OFc1_NvH-0949-CRLM-28.raw]	401.6264953613281	11.6546209277333	0.962201241333333	98.9937810906667	98.03157984933337	340289.625	1.0708938927131855E8	0	7342	0.21659464151506747	21.144796190665524	1.1539734789645693	401.6166687011719	401.636474609375
75	401.6976013183594	27.7378372293333					1	DETECTED	401.6976 m/z @27.74 [151020OFc1_NvH-0949-CRLM-28.raw]	401.6976013183594	27.7378372293333	1.13110720533333	93.6054343504	92.47432714506667	751991.8125	1.242009181016821E8	2	7342	0.14581641337827378	0.5584867811190747	0.33843289991494346	401.6876525878906	401.70751953125
76	401.7196044921875	29.9078624584					1	DETECTED	401.7196 m/z @29.91 [151020OFc1_NvH-0949-CRLM-28.raw]	401.7196044921875	29.9078624584	2.56365869626667	95.5372889869333	92.97363029066663	1921951.125	1.1286247611589119E8	2	7342	0.47070673126740203	0.5056894002255228	0.8492884360047271	401.7096252441406	401.7295837402344
77	401.737060546875	23.713056236					1	DETECTED	401.7371 m/z @23.71 [151020OFc1_NvH-0949-CRLM-28.raw]	401.737060546875	23.713056236	1.95502344906667	99.0367596458667	97.08173619680002	829596.25	1.416846977785318E8	2	7342	6.692619537920933	1.1575278990268063	0.05441811454324302	401.7296142578125	401.7470397949219
78	401.7554931640625	24.9934887586667					1	DETECTED	401.7555 m/z @24.99 [151020OFc1_NvH-0949-CRLM-28.raw]	401.7554931640625	24.9934887586667	3.26010712933333	98.5996375984	95.33953046906666	395497.375	1.1157948559353139E8	2	7342	0.2755748902371593	0.6996872853990411	0.023547204623208796	401.74713134765625	401.7638854980469
79	401.7739562988281	22.043172816					1	DETECTED	401.7740 m/z @22.04 [151020OFc1_NvH-0949-CRLM-28.raw]	401.7739562988281	22.043172816	4.92969071173333	98.7662171301333	93.83652641839997	451121.9375	8.898754804689963E7	0	7342	0.05749311060433371	0.858961184558774	0.7946043486486422	401.76409912109375	401.782958984375
80	401.7998962402344	22.9530436952					1	DETECTED	401.7999 m/z @22.95 [151020OFc1_NvH-0949-CRLM-28.raw]	401.7998962402344	22.9530436952	2.36219567066667	99.3400899498667	96.97789427920003	110519.3359375	9.820972116101572E7	0	7342	0.031897644676892156	2.354878588867588	0.007597036318701881	401.78997802734375	401.8097839355469
81	401.8135986328125	8.31808807866667					1	DETECTED	401.8136 m/z @8.32 [151020OFc1_NvH-0949-CRLM-28.raw]	401.8135986328125	8.31808807866667	2.7736852296	99.8812582024	97.1075729728	30712.240234375	9.276806870904964E7	0	7342	85.95563945907722	8.583332654929151	38.74957804675759	401.8099365234375	401.817138671875
82	401.8271484375	11.6437732773333					1	DETECTED	401.8271 m/z @11.64 [151020OFc1_NvH-0949-CRLM-28.raw]	401.8271484375	11.6437732773333	1.557819432	99.9354015936	98.3775821616	175345.296875	1.08385516282723E8	0	7342	0.24460400178386443	12.254714375345904	58.56309294227361	401.81719970703125	401.8370056152344
83	401.8561706542969	17.7920685768					1	DETECTED	401.8562 m/z @17.79 [151020OFc1_NvH-0949-CRLM-28.raw]	401.8561706542969	17.7920685768	0.0522261245333333	99.7513992266667	99.69917310213337	115950.90625	1.1607692674813372E8	0	7342	15.854149862278973	4.40901691353921	0.2974562717669505	401.84619140625	401.8614807128906
84	401.87158203125	23.5978630704					1	DETECTED	401.8716 m/z @23.60 [151020OFc1_NvH-0949-CRLM-28.raw]	401.87158203125	23.5978630704	0.0176487842666667	99.9988798885333	99.98123110426663	121656.3515625	1.1191999570627974E8	0	7342	0.549347217270082	3.3218160719523984	0.003163787884948735	401.86181640625	401.872314453125
85	401.8823547363281	11.1785222005333					1	DETECTED	401.8824 m/z @11.18 [151020OFc1_NvH-0949-CRLM-28.raw]	401.8823547363281	11.1785222005333	0.0290035096	99.9564205994667	99.9274170898667	813613.3125	1.270145426460624E8	3	7342	16.314545296929982	0.5144605915852358	54.063686415371464	401.87237548828125	401.892333984375
86	401.9056396484375	12.8915528192					1	DETECTED	401.9056 m/z @12.89 [151020OFc1_NvH-0949-CRLM-28.raw]	401.9056396484375	12.8915528192	0.00637161493333333	99.9778263461333	99.97145473119997	685867.9375	1.2078455015061818E8	3	7342	0.11635226743294957	1.2915596381837833	2.8632587192308625	401.8956604003906	401.9156188964844
87	401.92340087890625	45.8990015928					1	DETECTED	401.9234 m/z @45.90 [151020OFc1_NvH-0949-CRLM-28.raw]	401.92340087890625	45.8990015928	0.0176487842666667	99.9247665930667	99.90711780880004	125268.921875	1.3386107763098471E8	0	7342	76.8878874287386	1.2260760678551905	1.2621040381223676	401.9156494140625	401.9333801269531
88	401.94390869140625	30.3753382096					1	DETECTED	401.9439 m/z @30.38 [151020OFc1_NvH-0949-CRLM-28.raw]	401.94390869140625	30.3753382096	0.00637161493333333	99.8921705986667	99.88579898373337	127017.3515625	1.0302939176389268E8	0	7342	0.026140577260640896	2.0128487211006387	0.045562063388608624	401.9339294433594	401.9468994140625
89	401.9569091796875	13.1996871824					1	DETECTED	401.9569 m/z @13.20 [151020OFc1_NvH-0949-CRLM-28.raw]	401.9569091796875	13.1996871824	0.0406216986666667	99.9138521722667	99.87323047360003	421355.59375	1.2261060342346986E8	4	7342	0.19170640729824484	0.5153167087808256	2.145358895596639	401.9469909667969	401.9668884277344
90	401.9679260253906	18.3953842933333					1	DETECTED	401.9679 m/z @18.40 [151020OFc1_NvH-0949-CRLM-28.raw]	401.9679260253906	18.3953842933333	0.939882572533333	99.9030169010667	98.96313432853337	63786.61328125	1.1154861092703722E8	0	7342	8.423887496109893	2.827620673848305	4.481666693423248	401.9669189453125	401.9723205566406
91	401.9823913574219	30.2443673954667					1	DETECTED	401.9824 m/z @30.24 [151020OFc1_NvH-0949-CRLM-28.raw]	401.9823913574219	30.2443673954667	0.00637161493333333	99.9988798885333	99.99250827359997	364205.90625	1.0217177093267816E8	0	7342	0.07729128760175996	0.5181526757135427	2.5183492900527518	401.972412109375	401.99212646484375
92	401.9979248046875	22.9656997896					1	DETECTED	401.9979 m/z @22.97 [151020OFc1_NvH-0949-CRLM-28.raw]	401.9979248046875	22.9656997896	0.00637161493333333	99.7731427421333	99.76677112719997	97702.5546875	1.074353466045469E8	0	7342	0.03956248087935066	2.2344060771533707	4.609011491222024	401.9924011230469	402.0079040527344
93	402.00811767578125	39.0140395314667					1	DETECTED	402.0081 m/z @39.01 [151020OFc1_NvH-0949-CRLM-28.raw]	402.00811767578125	39.0140395314667	0.0977709642666667	99.9988798885333	99.90110892426662	50442.328125	8.965781752580808E7	0	7342	92.43403080745115	1.3529062801998568	1.7525676576970908	402.0080261230469	402.0130920410156
94	402.0233459472656	19.3938125722667					1	DETECTED	402.0233 m/z @19.39 [151020OFc1_NvH-0949-CRLM-28.raw]	402.0233459472656	19.3938125722667	0.318227478933333	99.7731427421333	99.45491526319996	63302.703125	1.1167402639021459E8	0	7342	16.299265232920405	3.180064813224045	4.927635226180534	402.013427734375	402.02386474609375
95	402.0340270996094	25.877814296					1	DETECTED	402.0340 m/z @25.88 [151020OFc1_NvH-0949-CRLM-28.raw]	402.0340270996094	25.877814296	0.0290035096	99.9886363184	99.9596328088	851248.1875	1.2122921221044846E8	0	7342	0.26329301906811864	1.0002387190528688	0.05279673248531333	402.02423095703125	402.0428771972656
96	402.0529479980469	22.3371312021333					1	DETECTED	402.0529 m/z @22.34 [151020OFc1_NvH-0949-CRLM-28.raw]	402.0529479980469	22.3371312021333	0.201623864533333	99.9778263461333	99.77620248159997	7934686.0	2.5398304616903847E8	5	7342	0.32493391134656235	1.1761577099958729	0.7935011245943371	402.0429992675781	402.06268310546875
97	402.0749816894531	25.1900240890667					1	DETECTED	402.0750 m/z @25.19 [151020OFc1_NvH-0949-CRLM-28.raw]	402.0749816894531	25.1900240890667	0.6763485096	99.9886363184	99.3122878088	42844.59765625	1.012194386698473E8	0	7342	78.1583921728461	1.9822039242843694	2.9652523781077544	402.06549072265625	402.0848083496094
98	402.1124267578125	90.354396364					1	DETECTED	402.1124 m/z @90.35 [151020OFc1_NvH-0949-CRLM-28.raw]	402.1124267578125	90.354396364	0.629858555733333	99.9886363184	99.35877776266666	259352.609375	1.1164849859764186E8	0	7342	0.40279690491976794	0.5005280967340594	0.0010272586517224476	402.1026306152344	402.12200927734375
99	402.139892578125	89.9567070538667					1	DETECTED	402.1399 m/z @89.96 [151020OFc1_NvH-0949-CRLM-28.raw]	402.139892578125	89.9567070538667	1.5023267952	99.4574903733333	97.9551635781333	45741.53515625	1.0285350083077866E8	0	7342	88.8259050144977	0.5537044824562185	0.0790395034692375	402.1305847167969	402.1498718261719
100	402.1632995605469	91.0644588461333					1	DETECTED	402.1633 m/z @91.06 [151020OFc1_NvH-0949-CRLM-28.raw]	402.1632995605469	91.0644588461333	0.583405612266667	99.4262988570667	98.84289324480002	122005.1640625	8.627340821444497E7	0	7342	0.3109128209965064	0.5346553597409077	2.7837805608349373	402.1533203125	402.1685791015625
101	402.179931640625	59.5721453442667					1	DETECTED	402.1799 m/z @59.57 [151020OFc1_NvH-0949-CRLM-28.raw]	402.179931640625	59.5721453442667	0.00637161493333333	99.9988798885333	99.99250827359997	196270.34375	3.1204742912477374E8	2	7342	70.80139374929217	0.7912304415755376	0.6213230799005441	402.17266845703125	402.1894836425781
102	402.1908264160156	17.7732644013333					1	DETECTED	402.1908 m/z @17.77 [151020OFc1_NvH-0949-CRLM-28.raw]	402.1908264160156	17.7732644013333	3.6382608664	99.4051010986667	95.7668402322667	75403.6875	1.157923616792158E8	0	7342	14.917580919865758	3.9282392253094227	9.369255151248971	402.18994140625	402.1977844238281
103	402.2077941894531	13.2557783725333					1	DETECTED	402.2078 m/z @13.26 [151020OFc1_NvH-0949-CRLM-28.raw]	402.2077941894531	13.2557783725333	2.56365869626667	99.3944095770667	96.83075088080003	447759.8125	1.2297389683544873E8	2	7342	16.148116454331994	0.515190409717405	2.5407491418772663	402.19781494140625	402.2113952636719
104	402.2214050292969	29.9078624584					1	DETECTED	402.2214 m/z @29.91 [151020OFc1_NvH-0949-CRLM-28.raw]	402.2214050292969	29.9078624584	2.1705064976	99.3944095770667	97.2239030794667	649116.375	1.400782519666998E8	4	7342	18.86386341874787	1.3755684813536397	0.5008578307663678	402.2114562988281	402.2242126464844
105	402.2342224121094	26.0056755410667					1	DETECTED	402.2342 m/z @26.01 [151020OFc1_NvH-0949-CRLM-28.raw]	402.2342224121094	26.0056755410667	1.14266365653333	99.6855923538667	98.54292869733337	938051.6875	1.4849594474141586E8	2	7342	0.17787274134590803	0.6701308254472971	1.0151939565608328	402.2242431640625	402.242919921875
106	402.2529296875	22.2719386397333					1	DETECTED	402.2529 m/z @22.27 [151020OFc1_NvH-0949-CRLM-28.raw]	402.2529296875	22.2719386397333	1.760990104	99.6636715264	97.9026814224	9419621.0	3.1717745949635947E8	2	7342	0.5010338084789936	1.465873625365469	9.159946627862222	402.2429504394531	402.2627258300781
107	402.27520751953125	21.9610757922667					1	DETECTED	402.2752 m/z @21.96 [151020OFc1_NvH-0949-CRLM-28.raw]	402.27520751953125	21.9610757922667	0.848710333333333	99.5784142565333	98.72970392319998	106868.4453125	9.998141679654397E7	0	7342	77.06549416094165	2.4932363050637965	3.752196203874806	402.2652587890625	402.2851867675781
108	402.2894287109375	92.003936004					1	DETECTED	402.2894 m/z @92.00 [151020OFc1_NvH-0949-CRLM-28.raw]	402.2894287109375	92.003936004	22.1412694218667	99.2743678456	77.1330984237333	68185.34375	8.750822233561465E7	0	7342	7.272016875055996	0.5282310742070837	7.670486698781586	402.28521728515625	402.29351806640625
109	402.3037414550781	91.8420123325333					1	DETECTED	402.3037 m/z @91.84 [151020OFc1_NvH-0949-CRLM-28.raw]	402.3037414550781	91.8420123325333	13.900318576	99.5784142565333	85.6780956805333	329497.8125	1.0667931699479412E8	2	7342	0.26779626919534394	2.3333547960432868	3.654369943576557	402.29376220703125	402.3113708496094
110	402.3213806152344	89.7911759002667					1	DETECTED	402.3214 m/z @89.79 [151020OFc1_NvH-0949-CRLM-28.raw]	402.3213806152344	89.7911759002667	2.84568871306667	99.5784142565333	96.73272554346664	828621.1875	2.3688115975518766E8	0	7342	88.03195715804377	0.510711659155009	0.011832587716704084	402.3114318847656	402.3305969238281
111	402.3450622558594	82.2153843650667					1	DETECTED	402.3451 m/z @82.22 [151020OFc1_NvH-0949-CRLM-28.raw]	402.3450622558594	82.2153843650667	6.05191155386667	98.8314788906667	92.77956733680003	100622.046875	1.4248835333058804E8	0	7342	19.477456694180262	0.6059196449775537	6.28745987985571	402.3350830078125	402.3514709472656
112	402.362060546875	82.2153843650667					1	DETECTED	402.3621 m/z @82.22 [151020OFc1_NvH-0949-CRLM-28.raw]	402.362060546875	82.2153843650667	2.8866796872	99.9564205994667	97.0697409122667	673558.25	1.7716108417920282E8	0	7342	14.35900827862227	2.1845638662999405	3.192511636710628	402.3529052734375	402.3714294433594
113	402.38226318359375	21.1719202872					1	DETECTED	402.3823 m/z @21.17 [151020OFc1_NvH-0949-CRLM-28.raw]	402.38226318359375	21.1719202872	5.3357717312	99.9988798885333	94.6631081573333	72011.234375	1.059637611421621E8	0	7342	15.985723338931308	2.949884782613465	4.700008156368258	402.37249755859375	402.3869323730469
114	402.3971252441406	82.1313479605333					1	DETECTED	402.3971 m/z @82.13 [151020OFc1_NvH-0949-CRLM-28.raw]	402.3971252441406	82.1313479605333	3.15961244986667	99.9988798885333	96.83926743866662	121765.921875	1.134960229846341E8	0	7342	11.015793467857065	0.6049837250122251	3.5071169659796464	402.38720703125	402.4068298339844
115	402.4180908203125	24.0116980322667					1	DETECTED	402.4181 m/z @24.01 [151020OFc1_NvH-0949-CRLM-28.raw]	402.4180908203125	24.0116980322667	2.64831623226667	99.9988798885333	97.35056365626663	1098200.125	1.246016765833957E8	0	7342	0.16038600006432446	3.1167875655202106	0.15935088744547102	402.408203125	402.4280090332031
116	402.43487548828125	26.0056755410667					1	DETECTED	402.4349 m/z @26.01 [151020OFc1_NvH-0949-CRLM-28.raw]	402.43487548828125	26.0056755410667	3.10594625253333	99.9988798885333	96.89293363599997	603769.3125	1.1850933896048138E8	0	7342	0.4400975994889045	98.80794383941794	263.46565156921804	402.4281921386719	402.44293212890625
117	402.4531555175781	22.3080571328					1	DETECTED	402.4532 m/z @22.31 [151020OFc1_NvH-0949-CRLM-28.raw]	402.4531555175781	22.3080571328	1.42341225306667	99.9988798885333	98.57546763546662	5506508.5	2.5680632001535356E8	4	7342	0.27026442346998536	1.4215487873337531	0.48246361577979774	402.4432373046875	402.463134765625
118	402.46551513671875	5.92204012453333					1	DETECTED	402.4655 m/z @5.92 [151020OFc1_NvH-0949-CRLM-28.raw]	402.46551513671875	5.92204012453333	2.27730711173333	99.9988798885333	97.72157277679996	332345.4375	1.1197397596996786E8	4	7342	0.1945472452656256	255.0475164453794	110.16721505029759	402.4631652832031	402.475341796875
119	402.4781799316406	38.6942888010667					1	DETECTED	402.4782 m/z @38.69 [151020OFc1_NvH-0949-CRLM-28.raw]	402.4781799316406	38.6942888010667	2.07337863173333	99.9988798885333	97.92550125679996	212191.75	1.0255944538757943E8	0	7342	29.32270124319596	2.8332532527287886	4.3275917067677065	402.4756774902344	402.4881286621094
120	402.50225830078125	88.5193731296					1	DETECTED	402.5023 m/z @88.52 [151020OFc1_NvH-0949-CRLM-28.raw]	402.50225830078125	88.5193731296	2.2561553728	99.9988798885333	97.7427245157333	215469.9375	1.2636609944544269E8	0	7342	47.27591048564555	0.5200176116400049	5.2254714238749855	402.4922790527344	402.5122375488281
121	402.5152282714844	93.2336841986667					1	DETECTED	402.5152 m/z @93.23 [151020OFc1_NvH-0949-CRLM-28.raw]	402.5152282714844	93.2336841986667	3.4100676336	96.9811484581333	93.57108082453331	98404.7734375	1.1991467821204717E8	0	7342	17.27476466805355	0.5209006445450548	2.275302374355457	402.5122985839844	402.51812744140625
122	402.52813720703125	93.2135931954667					1	DETECTED	402.5281 m/z @93.21 [151020OFc1_NvH-0949-CRLM-28.raw]	402.52813720703125	93.2135931954667	2.91762528453333	96.9811484581333	94.06352317359998	102624.7109375	1.0724841720152849E8	0	7342	14.752689594134623	0.5221643023946472	0.0035253973769805574	402.5182189941406	402.5281982421875
123	402.5382080078125	15.7136751805333					1	DETECTED	402.5382 m/z @15.71 [151020OFc1_NvH-0949-CRLM-28.raw]	402.5382080078125	15.7136751805333	1.45723074	97.4717655698667	96.0145348298667	248000.265625	1.2851353915858355E8	3	7342	4.193545063280721	4.071362592747549	8.818049464050215	402.5283203125	402.5481872558594
124	402.5510559082031	11.1693263181333					1	DETECTED	402.5511 m/z @11.17 [151020OFc1_NvH-0949-CRLM-28.raw]	402.5510559082031	11.1693263181333	4.30416804053333	96.8332141128	92.52904607226667	193776.84375	1.3031388618547097E8	0	7342	0.049802767606253795	2.6489899327842306	252.4368696930085	402.54827880859375	402.5530090332031
125	402.5630187988281	16.5789737698667					1	DETECTED	402.5630 m/z @16.58 [151020OFc1_NvH-0949-CRLM-28.raw]	402.5630187988281	16.5789737698667	2.43703640266667	96.8332141128	94.39617771013333	1486637.125	1.3295971076326779E8	3	7342	0.18263530506959924	17.878167506466603	0.02896861919348473	402.55303955078125	402.572998046875
126	402.5809326171875	87.8282041418667					1	DETECTED	402.5809 m/z @87.83 [151020OFc1_NvH-0949-CRLM-28.raw]	402.5809326171875	87.8282041418667	3.19412907173333	98.4806933069333	95.28656423519998	263629.40625	1.3431345607346055E8	0	7342	45.4234069455171	0.8857128990750709	0.6218910503972712	402.5730895996094	402.58929443359375
127	402.5993347167969	87.8282041418667					1	DETECTED	402.5993 m/z @87.83 [151020OFc1_NvH-0949-CRLM-28.raw]	402.5993347167969	87.8282041418667	2.14919802906667	98.2419581325333	96.09276010346663	386277.375	1.1697249981776573E8	0	7342	14.302282493393747	0.8556655868341694	2.0203726021829245	402.5894775390625	402.6085205078125
128	402.6186218261719	23.9979461810667					1	DETECTED	402.6186 m/z @24.00 [151020OFc1_NvH-0949-CRLM-28.raw]	402.6186218261719	23.9979461810667	4.7916756624	97.2548133405333	92.46313767813331	1110891.625	1.277465863806594E8	0	7342	0.1878510181831956	3.091113446833053	42.4269041848553	402.60870361328125	402.6284484863281
129	402.63543701171875	25.877814296					1	DETECTED	402.6354 m/z @25.88 [151020OFc1_NvH-0949-CRLM-28.raw]	402.63543701171875	25.877814296	1.40096753626667	98.3282011792	96.92723364293332	296450.125	1.1292869082209454E8	0	7342	0.23551749651010567	34.93214134953567	510.6244360523979	402.628662109375	402.6434020996094
130	402.6534729003906	22.2719386397333					1	DETECTED	402.6535 m/z @22.27 [151020OFc1_NvH-0949-CRLM-28.raw]	402.6534729003906	22.2719386397333	3.07569889066667	99.0901005610667	96.01440167040003	2449521.0	1.8130050198680484E8	0	7342	0.241996054782053	1.6027835254771097	7.184861183221118	402.6435852050781	402.6634521484375
131	402.6671447753906	87.8175646309333					1	DETECTED	402.6671 m/z @87.82 [151020OFc1_NvH-0949-CRLM-28.raw]	402.6671447753906	87.8175646309333	2.8559014528	99.5784142565333	96.72251280373331	285272.375	1.1501838197496626E8	0	7342	10.199851468245512	0.7975757397547766	0.4774616369159622	402.6634826660156	402.6724853515625
132	402.6824951171875	82.1809848274667					1	DETECTED	402.6825 m/z @82.18 [151020OFc1_NvH-0949-CRLM-28.raw]	402.6824951171875	82.1809848274667	3.7797555832	97.2548133405333	93.4750577573333	816175.8125	1.1584763011366929E8	0	7342	6.193558843241519	0.7307409035038885	0.16693571403053153	402.6725158691406	402.68511962890625
133	402.69512939453125	82.1809848274667					1	DETECTED	402.6951 m/z @82.18 [151020OFc1_NvH-0949-CRLM-28.raw]	402.69512939453125	82.1809848274667	7.21235040613333	98.7449630581333	91.53261265199997	891797.625	1.3186293504658216E8	0	7342	6.235695533688286	1.4511624864196393	0.14090744801626692	402.6851806640625	402.6957702636719
134	402.7057800292969	86.5105381248					1	DETECTED	402.7058 m/z @86.51 [151020OFc1_NvH-0949-CRLM-28.raw]	402.7057800292969	86.5105381248	2.97103279173333	99.85948578	96.88845298826666	1256256.125	1.4722923030250335E8	2	7342	70.18197883611785	1.0789710616317056	0.08453106649713145	402.69580078125	402.708984375
135	402.718994140625	82.201045248					1	DETECTED	402.7190 m/z @82.20 [151020OFc1_NvH-0949-CRLM-28.raw]	402.718994140625	82.201045248	3.51269623253333	98.7449630581333	95.23226682559996	1869288.375	2.3140988646228084E8	2	7342	64.59411504314153	0.5740280314297849	0.0548705738380906	402.7090148925781	402.7196960449219
136	402.7297058105469	82.1809848274667					1	DETECTED	402.7297 m/z @82.18 [151020OFc1_NvH-0949-CRLM-28.raw]	402.7297058105469	82.1809848274667	2.27730711173333	98.7449630581333	96.46765594639996	2320507.25	1.5883200224878845E8	2	7342	5.181256430878534	0.592397322430005	0.17765997803766376	402.71990966796875	402.7373962402344
137	402.7474060058594	82.1809848274667					1	DETECTED	402.7474 m/z @82.18 [151020OFc1_NvH-0949-CRLM-28.raw]	402.7474060058594	82.1809848274667	2.80475320826667	98.7449630581333	95.94020984986662	3428606.75	1.8367455755149952E8	0	7342	8.45326118569335	3.444165087824033	0.03276514122776498	402.7374572753906	402.75738525390625
138	402.7608642578125	82.1132688093333					1	DETECTED	402.7609 m/z @82.11 [151020OFc1_NvH-0949-CRLM-28.raw]	402.7608642578125	82.1132688093333	1.49108925866667	95.0554845336	93.56439527493332	2056354.875	2.164138770130776E8	0	7342	8.443957995887104	1.4701282971171086	11.630849302896438	402.7574462890625	402.76116943359375
139	402.77117919921875	82.1132688093333					1	DETECTED	402.7712 m/z @82.11 [151020OFc1_NvH-0949-CRLM-28.raw]	402.77117919921875	82.1132688093333	3.0867817176	98.7449630581333	95.65818134053329	2948213.0	1.5731861956400058E8	0	7342	8.434312860668754	6.441572940143095	1.4098634813900068	402.7611999511719	402.7811584472656
140	402.7869873046875	82.1132688093333					1	DETECTED	402.7870 m/z @82.11 [151020OFc1_NvH-0949-CRLM-28.raw]	402.7869873046875	82.1132688093333	1.9333802088	99.6102431002667	97.6768628914667	2514098.75	1.841152822552714E8	0	7342	13.379890575575871	45.39814989398211	1.8814576954143383	402.7812194824219	402.79693603515625
141	402.803955078125	89.8488647938667					1	DETECTED	402.8040 m/z @89.85 [151020OFc1_NvH-0949-CRLM-28.raw]	402.803955078125	89.8488647938667	3.0867817176	98.6597433965333	95.5729616789333	659063.9375	1.6036801915359962E8	0	7342	2.7513410494200627	0.5123771524444267	0.014209306415894733	402.7970275878906	402.8139343261719
142	402.8268127441406	86.7172354506667					1	DETECTED	402.8268 m/z @86.72 [151020OFc1_NvH-0949-CRLM-28.raw]	402.8268127441406	86.7172354506667	1.0634606104	99.7513992266667	98.6879386162667	1479602.125	1.6237496471909985E8	0	7342	63.218672895901115	0.5036177013408234	0.5153645112942333	402.8169250488281	402.8274841308594
143	402.8375244140625	86.7172354506667					1	DETECTED	402.8375 m/z @86.72 [151020OFc1_NvH-0949-CRLM-28.raw]	402.8375244140625	86.7172354506667	0.664556502133333	99.9671015184	99.30254501626666	1667876.875	1.5571361692294964E8	0	7342	0.6388131832894715	0.5170956865223797	0.04322322204109262	402.8276062011719	402.84686279296875
144	402.85687255859375	86.7172354506667					1	DETECTED	402.8569 m/z @86.72 [151020OFc1_NvH-0949-CRLM-28.raw]	402.85687255859375	86.7172354506667	0.0176487842666667	99.85948578	99.84183699573333	2231282.5	1.6034751506934446E8	3	7342	64.75991379943275	0.5057505944006943	0.052484376728200305	402.8468933105469	402.8668518066406
145	402.8711853027344	86.7172354506667					1	DETECTED	402.8712 m/z @86.72 [151020OFc1_NvH-0949-CRLM-28.raw]	402.8711853027344	86.7172354506667	0.0863359954666667	99.9778263461333	99.89149035066663	1666342.375	1.705760797232299E8	0	7342	65.26302440704318	0.5273340821701835	0.01264748176570224	402.86688232421875	402.88116455078125
146	402.88446044921875	87.0018384544					1	DETECTED	402.8845 m/z @87.00 [151020OFc1_NvH-0949-CRLM-28.raw]	402.88446044921875	87.0018384544	0.0634820461333333	99.9778263461333	99.91434429999997	484907.3125	1.5316491974876097E8	0	7342	5.036404433075333	1.456146115186731	0.061869098540113146	402.8811950683594	402.887451171875
147	402.8974609375	16.5599490818667					1	DETECTED	402.8975 m/z @16.56 [151020OFc1_NvH-0949-CRLM-28.raw]	402.8974609375	16.5599490818667	0.0176487842666667	99.9671015184	99.94945273413333	1036039.625	1.715552402634585E8	0	7342	0.18467812441212672	16.301885520892903	10.050538014218594	402.88751220703125	402.9074401855469
148	402.9130859375	87.3747345992					1	DETECTED	402.9131 m/z @87.37 [151020OFc1_NvH-0949-CRLM-28.raw]	402.9130859375	87.3747345992	0.00637161493333333	99.9564205994667	99.95004898453337	241864.078125	1.4775707272137597E8	0	7342	9.697848184988331	0.7590090781160084	1.515793710023245E-4	402.907470703125	402.9176330566406
149	402.9276428222656	86.9149771242667					1	DETECTED	402.9276 m/z @86.91 [151020OFc1_NvH-0949-CRLM-28.raw]	402.9276428222656	86.9149771242667	0.0176487842666667	99.9354015936	99.91775280933334	372915.78125	1.3555979194789213E8	0	7342	6.981132397860733	0.6184428996884095	0.005351057021126362	402.91766357421875	402.9283447265625
150	402.9384460449219	86.9149771242667					1	DETECTED	402.9384 m/z @86.91 [151020OFc1_NvH-0949-CRLM-28.raw]	402.9384460449219	86.9149771242667	0.00637161493333333	99.9988798885333	99.99250827359997	465367.03125	1.3999948046521133E8	0	7342	6.27731271812722	0.5773440045281515	0.1986883474266616	402.928466796875	402.9421081542969
151	402.9521789550781	18.4210050333333					1	DETECTED	402.9522 m/z @18.42 [151020OFc1_NvH-0949-CRLM-28.raw]	402.9521789550781	18.4210050333333	0.00637161493333333	99.9354015936	99.92902997866668	503747.09375	1.6690834836135033E8	4	7342	0.6380338679453139	2.120938298776197	7.866757571933372	402.94219970703125	402.9621276855469
152	402.9624328613281	86.9149771242667					1	DETECTED	402.9624 m/z @86.91 [151020OFc1_NvH-0949-CRLM-28.raw]	402.9624328613281	86.9149771242667	0.00637161493333333	99.9564205994667	99.95004898453337	350067.15625	1.522140345096813E8	0	7342	62.385988157841766	0.8623957801400918	0.04136589734137546	402.9621887207031	402.97235107421875
153	402.9839172363281	45.3205846818667					1	DETECTED	402.9839 m/z @45.32 [151020OFc1_NvH-0949-CRLM-28.raw]	402.9839172363281	45.3205846818667	0.00637161493333333	99.5364064952	99.53003488026667	1493807.375	1.7867555769882473E8	0	7342	0.19486216404433776	1.1448240611913767	16.870883066021555	402.97393798828125	402.9938659667969
154	402.99658203125	89.3569517429333					1	DETECTED	402.9966 m/z @89.36 [151020OFc1_NvH-0949-CRLM-28.raw]	402.99658203125	89.3569517429333	0.0176487842666667	99.4051010986667	99.38745231440004	188895.796875	1.446935040241109E8	0	7342	14.164839312163906	0.500421221078408	0.1497561477276046	402.9939270019531	403.0065612792969
155	403.0195617675781	24.0116980322667					1	DETECTED	403.0196 m/z @24.01 [151020OFc1_NvH-0949-CRLM-28.raw]	403.0195617675781	24.0116980322667	0.0176487842666667	99.85948578	99.84183699573333	419776.34375	1.390805820012582E8	0	7342	0.08607014804604063	21.312013929143152	0.6723819619159078	403.00958251953125	403.0295104980469
156	403.03289794921875	90.2478873778667					1	DETECTED	403.0329 m/z @90.25 [151020OFc1_NvH-0949-CRLM-28.raw]	403.03289794921875	90.2478873778667	0.995855217333333	99.241884552	98.24602933466667	112459.1640625	1.4595113719131783E8	0	7342	15.720648142240805	0.5503853915502799	0.5859950797557248	403.0296630859375	403.0329284667969
157	403.0429382324219	80.7232429898667					1	DETECTED	403.0429 m/z @80.72 [151020OFc1_NvH-0949-CRLM-28.raw]	403.0429382324219	80.7232429898667	2.7635185256	99.9354015936	97.171883068	135704.171875	1.351143336312887E8	0	7342	7.802329676532054	0.6306394730261472	0.002081293101069507	403.032958984375	403.04400634765625
158	403.0541076660156	22.2513639352					1	DETECTED	403.0541 m/z @22.25 [151020OFc1_NvH-0949-CRLM-28.raw]	403.0541076660156	22.2513639352	0.571823901866667	99.9354015936	99.36357769173334	245543.9375	1.493201926334758E8	0	7342	0.3331702883160794	379.93300549664275	643.1057962599182	403.044189453125	403.0640869140625
159	403.0678405761719	80.7232429898667					1	DETECTED	403.0678 m/z @80.72 [151020OFc1_NvH-0949-CRLM-28.raw]	403.0678405761719	80.7232429898667	1.7134948536	99.4363611997333	97.7228663461333	190159.140625	1.5976222163142687E8	0	7342	6.1796825295296856	0.5114199710921301	0.0395071893306348	403.0641784667969	403.0777893066406
160	403.0865478515625	74.9137439077333					1	DETECTED	403.0865 m/z @74.91 [151020OFc1_NvH-0949-CRLM-28.raw]	403.0865478515625	74.9137439077333	0.0176487842666667	97.1125796226667	97.09493083840003	104248.78125	1.2074703946695772E8	0	7342	7.751946903899167	0.657414979411022	0.9704967825560507	403.0780029296875	403.0945129394531
161	403.1045837402344	90.3452902661333					1	DETECTED	403.1046 m/z @90.35 [151020OFc1_NvH-0949-CRLM-28.raw]	403.1045837402344	90.3452902661333	8.41548466586667	98.2419581325333	89.82647346666663	118442.2265625	1.3367465910251342E8	0	7342	17.81756459816907	0.5993233273158778	0.0049989501506982345	403.0946044921875	403.1083984375
162	403.11846923828125	80.9486585402667					1	DETECTED	403.1185 m/z @80.95 [151020OFc1_NvH-0949-CRLM-28.raw]	403.11846923828125	80.9486585402667	3.13659201626667	99.2956548712	96.15906285493332	177831.359375	1.4594355395765698E8	0	7342	8.433064230479275	1.0578874687950113	0.895821490229798	403.1084899902344	403.12646484375
163	403.13653564453125	80.9486585402667					1	DETECTED	403.1365 m/z @80.95 [151020OFc1_NvH-0949-CRLM-28.raw]	403.13653564453125	80.9486585402667	2.41560539626667	99.4363611997333	97.02075580346663	210887.78125	1.19269541240355E8	0	7342	6.910085340301819	1.350397388297047	2.3601181490156353	403.1265869140625	403.14642333984375
164	403.1500244140625	80.9486585402667					1	DETECTED	403.1500 m/z @80.95 [151020OFc1_NvH-0949-CRLM-28.raw]	403.1500244140625	80.9486585402667	2.42634495573333	96.7347802226667	94.30843526693337	139575.328125	1.7617540492192104E8	0	7342	0.05457603039988612	0.6110393107938141	1.9199736042044693	403.147216796875	403.159912109375
165	403.1640930175781	70.1725199349333					1	DETECTED	403.1641 m/z @70.17 [151020OFc1_NvH-0949-CRLM-28.raw]	403.1640930175781	70.1725199349333	0.537522896533333	97.5044045016	96.96688160506667	124558.359375	1.140034478765147E8	0	7342	4.209481975902278	0.6841243939179095	79.1828100554014	403.1600341796875	403.173828125
166	403.17449951171875	70.1725199349333					1	DETECTED	403.1745 m/z @70.17 [151020OFc1_NvH-0949-CRLM-28.raw]	403.17449951171875	70.1725199349333	0.0176487842666667	99.6418424629333	99.62419367866663	122506.40625	1.1959625837032534E8	0	7342	1.3372965383619544	0.6723771287676068	0.42314389153624	403.1741638183594	403.1786804199219
167	403.1886901855469	19.1237515904					1	DETECTED	403.1887 m/z @19.12 [151020OFc1_NvH-0949-CRLM-28.raw]	403.1886901855469	19.1237515904	0.00637161493333333	99.9988798885333	99.99250827359997	984042.8125	1.3444533010637635E8	2	7342	0.22720108686281293	4.032635100359063	335.9851904297498	403.1787109375	403.1940612792969
168	403.2041320800781	30.8070586533333					1	DETECTED	403.2041 m/z @30.81 [151020OFc1_NvH-0949-CRLM-28.raw]	403.2041320800781	30.8070586533333	1.8034645664	97.7125354274667	95.90907086106671	1450324.125	1.378260525004691E8	3	7342	0.11607542185778641	1.5376308771026581	19.967119240973	403.1941833496094	403.2055358886719
169	403.2155456542969	21.6720869554667					1	DETECTED	403.2155 m/z @21.67 [151020OFc1_NvH-0949-CRLM-28.raw]	403.2155456542969	21.6720869554667	1.79287304266667	99.9354015936	98.14252855093333	5440014.0	2.969846930447005E8	3	7342	2.328591331715714	7.900411921828667	39.084630702388345	403.2055969238281	403.22552490234375
170	403.2318420410156	31.8343704392					1	DETECTED	403.2318 m/z @31.83 [151020OFc1_NvH-0949-CRLM-28.raw]	403.2318420410156	31.8343704392	0.00637161493333333	99.9988798885333	99.99250827359997	604185.4375	1.350416655752902E8	3	7342	15.41883397888526	18.328604882400164	0.33663700661181784	403.2255554199219	403.23406982421875
171	403.24407958984375	33.6891929413333					1	DETECTED	403.2441 m/z @33.69 [151020OFc1_NvH-0949-CRLM-28.raw]	403.24407958984375	33.6891929413333	1.79287304266667	97.0472049264	95.25433188373333	1454412.625	1.6612001016161457E8	2	7342	11.787612991785124	1.2864464630276913	2.73038024829984	403.2341003417969	403.2540588378906
172	403.2608642578125	69.8845315706667					1	DETECTED	403.2609 m/z @69.88 [151020OFc1_NvH-0949-CRLM-28.raw]	403.2608642578125	69.8845315706667	1.79287304266667	99.1446874210667	97.35181437840004	228057.65625	1.1600636511686665E8	0	7342	4.581474538965182	0.5114018040347491	0.03005805724764975	403.25408935546875	403.26922607421875
173	403.27923583984375	69.8845315706667					1	DETECTED	403.2792 m/z @69.88 [151020OFc1_NvH-0949-CRLM-28.raw]	403.27923583984375	69.8845315706667	1.65830555546667	92.8616305648	91.20332500933333	334780.75	1.3664654164427802E8	3	7342	14.964782415606145	14.617201146489597	3.0350115786574237	403.2692565917969	403.2891540527344
174	403.3008728027344	69.8071720666667					1	DETECTED	403.3009 m/z @69.81 [151020OFc1_NvH-0949-CRLM-28.raw]	403.3008728027344	69.8071720666667	1.63635815413333	98.6816580005333	97.04529984639997	161397.6875	1.964314340623186E8	0	7342	2.796365621799424	0.5092257706892144	0.7945848251867986	403.2909851074219	403.30523681640625
175	403.3153381347656	49.2382305538667					1	DETECTED	403.3153 m/z @49.24 [151020OFc1_NvH-0949-CRLM-28.raw]	403.3153381347656	49.2382305538667	0.341285016533333	96.8553406317333	96.51405561519996	267069.84375	1.7363711840732315E8	0	7342	37.95476266895699	1.1470881067004777	0.18439383524110603	403.30535888671875	403.32525634765625
176	403.3322448730469	65.5070145173333					1	DETECTED	403.3322 m/z @65.51 [151020OFc1_NvH-0949-CRLM-28.raw]	403.3322448730469	65.5070145173333	1.63635815413333	91.548991468	89.91263331386666	140728.359375	1.5637881817381936E8	0	7342	8.29925756541563	0.5437376576145994	0.0516969871109601	403.325439453125	403.3375244140625
177	403.34759521484375	58.5882443141333					1	DETECTED	403.3476 m/z @58.59 [151020OFc1_NvH-0949-CRLM-28.raw]	403.34759521484375	58.5882443141333	0.641502313066667	91.7238554104	91.08235309733334	155116.375	1.2732696001704274E8	0	7342	18.9316831085957	0.6055890700217692	4.1171731935782425	403.337646484375	403.3575744628906
178	403.361083984375	56.2977278658667					1	DETECTED	403.3611 m/z @56.30 [151020OFc1_NvH-0949-CRLM-28.raw]	403.361083984375	56.2977278658667	0.0522261245333333	95.8732374256	95.82101130106666	149654.46875	1.5035608031927672E8	0	7342	26.7848884705529	0.6310614708651031	0.37272408909643323	403.3577575683594	403.3642883300781
179	403.3742980957031	65.4589046512					1	DETECTED	403.3743 m/z @65.46 [151020OFc1_NvH-0949-CRLM-28.raw]	403.3742980957031	65.4589046512	0.0522261245333333	95.3055876592	95.25336153466667	176285.125	1.2901649702607173E8	3	7342	11.96333044474681	0.5530161696673882	1.1668372591376426	403.36474609375	403.38311767578125
180	403.39312744140625	54.9560767842667					1	DETECTED	403.3931 m/z @54.96 [151020OFc1_NvH-0949-CRLM-28.raw]	403.39312744140625	54.9560767842667	0.0290035096	99.0151137584	98.9861102488	178603.59375	1.2890165963439165E8	0	7342	2.3249813203723306	0.6863422802973845	0.6233411444366127	403.3831481933594	403.3958740234375
181	403.4058837890625	68.4128694642833					1	DETECTED	403.4059 m/z @68.41 [151020OFc1_NvH-0949-CRLM-28.raw]	403.4058837890625	68.4128694642833	0.00637161493333333	98.295838828	98.28946721306667	193994.609375	1.2571812051074885E8	0	7342	0.18928258580513102	0.5217370067043023	0.009895215541720662	403.3959655761719	403.411865234375
182	403.421875	31.0350040413333					1	DETECTED	403.4219 m/z @31.04 [151020OFc1_NvH-0949-CRLM-28.raw]	403.421875	31.0350040413333	0.00637161493333333	94.7805853357333	94.77421372079998	202812.0	1.3266918717285812E8	0	7342	30.444864979818657	1.7983157439419908	0.14207157657595776	403.4118957519531	403.42718505859375
183	403.43719482421875	42.5224493749333					1	DETECTED	403.4372 m/z @42.52 [151020OFc1_NvH-0949-CRLM-28.raw]	403.43719482421875	42.5224493749333	0.0176487842666667	99.4051010986667	99.38745231440004	273836.6875	1.880413951349473E8	0	7342	35.75276070329636	0.9226317606314296	1.919458755691239	403.4272155761719	403.4394226074219
184	403.4494934082031	31.9901159965333					1	DETECTED	403.4495 m/z @31.99 [151020OFc1_NvH-0949-CRLM-28.raw]	403.4494934082031	31.9901159965333	0.00637161493333333	98.0671561661333	98.06078455119997	354123.4375	1.530271927609559E8	3	7342	43.91256535822104	30.27861648742103	0.03210287666561014	403.4395446777344	403.4594421386719
185	403.46661376953125	53.4195253749333					1	DETECTED	403.4666 m/z @53.42 [151020OFc1_NvH-0949-CRLM-28.raw]	403.46661376953125	53.4195253749333	0.0748483666666667	98.7449630581333	98.67011469146662	227041.765625	1.516997091423739E8	3	7342	8.410348101010328	0.6885327281241588	0.26458521987946226	403.4595031738281	403.475341796875
186	403.4853515625	45.3401625626667					1	DETECTED	403.4854 m/z @45.34 [151020OFc1_NvH-0949-CRLM-28.raw]	403.4853515625	45.3401625626667	0.0748483666666667	97.5155000402667	97.44065167360003	732265.625	1.7360044374197513E8	0	7342	9.010632152917005	0.5278982314696388	1.397718676671244	403.47540283203125	403.4953308105469
187	403.5024719238281	71.2109916248					1	DETECTED	403.5025 m/z @71.21 [151020OFc1_NvH-0949-CRLM-28.raw]	403.5024719238281	71.2109916248	0.0863359954666667	95.7643265984	95.67799060293333	285755.53125	1.879771610968592E8	0	7342	13.200256843311287	0.7261331240388219	0.09788921026580964	403.495361328125	403.509521484375
188	403.5195617675781	10.7756142578667					1	DETECTED	403.5196 m/z @10.78 [151020OFc1_NvH-0949-CRLM-28.raw]	403.5195617675781	10.7756142578667	0.0863359954666667	96.3089850861333	96.22264909066664	325882.21875	1.9188661499804673E8	3	7342	47.73495051300847	13.979962771048152	3.153000235169395	403.50958251953125	403.5261535644531
189	403.53619384765625	12.7634437946667					1	DETECTED	403.5362 m/z @12.76 [151020OFc1_NvH-0949-CRLM-28.raw]	403.53619384765625	12.7634437946667	0.201623864533333	98.0342587050833	97.83263484054997	5768566.0	2.535241817737158E8	3	7342	0.1701783705051465	33.74161161634012	58.33720439255393	403.5262145996094	403.5461730957031
190	403.55316162109375	30.9725294469333					1	DETECTED	403.5532 m/z @30.97 [151020OFc1_NvH-0949-CRLM-28.raw]	403.55316162109375	30.9725294469333	0.2134784376	88.5637021250667	88.3502236874667	241443.65625	1.7315216647488987E8	0	7342	37.36620752691463	1.118913450908359	2.146687362708752	403.54620361328125	403.5578308105469
191	403.5678405761719	26.5234881026667					1	DETECTED	403.5678 m/z @26.52 [151020OFc1_NvH-0949-CRLM-28.raw]	403.5678405761719	26.5234881026667	0.225163277066667	98.7137363914667	98.48857311440003	454094.6875	1.9277323089275864E8	3	7342	5.182233383573372	1.8044352307519431	0.5805557874246436	403.5578918457031	403.57781982421875
192	403.5852966308594	37.7569549685333					1	DETECTED	403.5853 m/z @37.76 [151020OFc1_NvH-0949-CRLM-28.raw]	403.5852966308594	37.7569549685333	0.353001338666667	99.6311530914667	99.27815175280003	388427.5625	2.4845713542404172E8	2	7342	28.613538474742562	1.0805020034736228	3.208350147737344	403.5778503417969	403.59527587890625
193	403.603759765625	37.7569549685333					1	DETECTED	403.6038 m/z @37.76 [151020OFc1_NvH-0949-CRLM-28.raw]	403.603759765625	37.7569549685333	1.760990104	81.3496294901333	79.5886393861333	311636.375	2.1575983343447065E8	2	7342	8.98264592014268	2.940979833413479	1.3892469924953144	403.5953063964844	403.60595703125
194	403.615966796875	33.3971734250667					1	DETECTED	403.6160 m/z @33.40 [151020OFc1_NvH-0949-CRLM-28.raw]	403.615966796875	33.3971734250667	1.75034856293333	93.9195720661333	92.16922350319997	487820.6875	2.1706774294121304E8	3	7342	19.65775698063221	1.899465978130983	0.3977381411774201	403.6059875488281	403.6259460449219
195	403.6329345703125	66.3197215016					1	DETECTED	403.6329 m/z @66.32 [151020OFc1_NvH-0949-CRLM-28.raw]	403.6329345703125	66.3197215016	1.735219744	95.6995395208	93.9643197768	486769.09375	2.02911443717673E8	2	7342	0.38965564972357924	0.5086225222308771	0.0047920291757159875	403.6259765625	403.6429138183594
196	403.6539611816406	66.150269716					1	DETECTED	403.6540 m/z @66.15 [151020OFc1_NvH-0949-CRLM-28.raw]	403.6539611816406	66.150269716	1.735219744	95.397903352	93.662683608	398994.0	2.6830067688040593E8	3	7342	24.369558471177562	0.5007777794620573	0.03451480463114221	403.64398193359375	403.6639404296875
197	403.67498779296875	11.4495030168					1	DETECTED	403.6750 m/z @11.45 [151020OFc1_NvH-0949-CRLM-28.raw]	403.67498779296875	11.4495030168	1.23197099706667	86.4126639266667	85.18069292960003	349970.25	2.4276319507845923E8	2	7342	41.52537074077746	1.206691529548381	25.87402819953986	403.6650085449219	403.6849670410156
198	403.6979675292969	65.9700301984					1	DETECTED	403.6980 m/z @65.97 [151020OFc1_NvH-0949-CRLM-28.raw]	403.6979675292969	65.9700301984	0.848710333333333	92.8970093893333	92.04829905599998	473388.9375	2.6649101712126288E8	2	7342	17.208681735549334	0.5105422400838204	0.004744868808936585	403.68798828125	403.7012023925781
199	403.7112121582031	26.4099192005333					1	DETECTED	403.7112 m/z @26.41 [151020OFc1_NvH-0949-CRLM-28.raw]	403.7112121582031	26.4099192005333	1.23197099706667	96.4396996085333	95.20772861146664	2739241.5	3.8620484890604836E8	2	7342	4.992510389265195	24.017258209395578	0.31334758811443175	403.70123291015625	403.71929931640625
200	403.72930908203125	21.7567922445333					1	DETECTED	403.7293 m/z @21.76 [151020OFc1_NvH-0949-CRLM-28.raw]	403.72930908203125	21.7567922445333	1.1199051392	98.4151506578667	97.2952455186667	2970226.0	3.219958753269867E8	2	7342	0.29083160239617456	1.9191709610922365	39.35711326253164	403.7193298339844	403.7392883300781
201	403.7463073730469	33.665109652					1	DETECTED	403.7463 m/z @33.67 [151020OFc1_NvH-0949-CRLM-28.raw]	403.7463073730469	33.665109652	1.23197099706667	96.6366909978667	95.40472000080003	737747.875	2.7796342203782225E8	2	7342	1.5189986411611187	1.5432424804992586	1.7840097841629563	403.73931884765625	403.75628662109375
202	403.7588806152344	25.2186218064					1	DETECTED	403.7589 m/z @25.22 [151020OFc1_NvH-0949-CRLM-28.raw]	403.7588806152344	25.2186218064	1.23197099706667	66.9297442925333	65.69777329546663	200655.25	2.255055909473122E8	0	7342	12.711406021872698	0.5537393787314325	0.5269285698987177	403.7563171386719	403.7589111328125
203	403.7689208984375	25.4758523810667					1	DETECTED	403.7689 m/z @25.48 [151020OFc1_NvH-0949-CRLM-28.raw]	403.7689208984375	25.4758523810667	0.2485946912	98.0999266141333	97.8513319229333	288426.90625	3.1137164196061575E8	4	7342	22.317947426276724	0.6060886645943359	0.06580171742416321	403.7589416503906	403.77886962890625
204	403.785400390625	25.2186218064					1	DETECTED	403.7854 m/z @25.22 [151020OFc1_NvH-0949-CRLM-28.raw]	403.785400390625	25.2186218064	0.549001969333333	66.9182170269333	66.36921505759997	234190.34375	2.4147601191719776E8	0	7342	33.17199556778293	0.5464259175310718	1.117250164347826	403.7789306640625	403.7921142578125
205	403.8021240234375	13.0419411333333					1	DETECTED	403.8021 m/z @13.04 [151020OFc1_NvH-0949-CRLM-28.raw]	403.8021240234375	13.0419411333333	0.7686886736	99.8812582024	99.11256952880001	293824.90625	2.6765489198517495E8	2	7342	12.609607979297879	1.4967967251136214	3.0560661163815346	403.7921447753906	403.80572509765625
206	403.81573486328125	44.2493113834667					1	DETECTED	403.8157 m/z @44.25 [151020OFc1_NvH-0949-CRLM-28.raw]	403.81573486328125	44.2493113834667	0.2485946912	99.9778263461333	99.7292316549333	486672.71875	2.6367185019785252E8	0	7342	19.07266192449641	1.1973126697624512	0.05321648007811638	403.8057556152344	403.8257141113281
207	403.8321228027344	44.2493113834667					1	DETECTED	403.8321 m/z @44.25 [151020OFc1_NvH-0949-CRLM-28.raw]	403.8321228027344	44.2493113834667	0.2485946912	98.5242839616	98.27568927040001	432954.96875	2.4716472825788558E8	0	7342	9.732939074912693	0.5155935245636665	0.23698508297803064	403.82574462890625	403.8374328613281
208	403.8474426269531	34.5848638432					1	DETECTED	403.8474 m/z @34.58 [151020OFc1_NvH-0949-CRLM-28.raw]	403.8474426269531	34.5848638432	0.2485946912	99.9778263461333	99.7292316549333	436130.1875	3.146295556765206E8	3	7342	29.187324569398577	0.6320202545716619	0.27289344540700444	403.83746337890625	403.84783935546875
209	403.85784912109375	34.5734825504					1	DETECTED	403.8578 m/z @34.57 [151020OFc1_NvH-0949-CRLM-28.raw]	403.85784912109375	34.5734825504	0.2485946912	99.9671015184	99.7185068272	675474.0	2.4528908063094813E8	3	7342	9.795999775703976	0.620269004374446	0.028426616030070205	403.8478698730469	403.8601989746094
210	403.8702697753906	12.7770484813333					1	DETECTED	403.8703 m/z @12.78 [151020OFc1_NvH-0949-CRLM-28.raw]	403.8702697753906	12.7770484813333	0.0290035096	99.9030169010667	99.8740133914667	3779810.75	2.8235188914324397E8	3	7342	0.1540724168264127	1.3340400466799955	1.8637117105575505	403.86029052734375	403.8802490234375
211	403.8861389160156	8.706048148					1	DETECTED	403.8861 m/z @8.71 [151020OFc1_NvH-0949-CRLM-28.raw]	403.8861389160156	8.706048148	0.178676707733333	99.9988798885333	99.82020318079996	502887.84375	1.720497868883904E8	3	7342	0.17925561127159462	3.1249029039567993	137.50255185799924	403.8802795410156	403.8961181640625
212	403.9021301269531	26.5404839328					1	DETECTED	403.9021 m/z @26.54 [151020OFc1_NvH-0949-CRLM-28.raw]	403.9021301269531	26.5404839328	0.00637161493333333	99.9886363184	99.98226470346667	303543.5625	1.803575558569368E8	0	7342	27.76791935735418	0.6049575627263092	1.438622974202384	403.89617919921875	403.91204833984375
213	403.9163818359375	34.3300856941333					1	DETECTED	403.9164 m/z @34.33 [151020OFc1_NvH-0949-CRLM-28.raw]	403.9163818359375	34.3300856941333	0.00637161493333333	99.8486460701333	99.84227445519997	257367.0	2.4769948219850793E8	3	7342	33.927397090225305	0.5800325802699778	0.2724221113093576	403.9121398925781	403.9263610839844
214	403.937744140625	40.6401652381333					1	DETECTED	403.9377 m/z @40.64 [151020OFc1_NvH-0949-CRLM-28.raw]	403.937744140625	40.6401652381333	0.00637161493333333	99.9988798885333	99.99250827359997	205775.28125	1.9035817421163008E8	0	7342	27.432871906171002	1.3710405373693277	0.17253822525940682	403.9277648925781	403.94097900390625
215	403.9510192871094	21.6557474901333					1	DETECTED	403.9510 m/z @21.66 [151020OFc1_NvH-0949-CRLM-28.raw]	403.9510192871094	21.6557474901333	0.00637161493333333	99.9988798885333	99.99250827359997	247102.375	1.6337930486103514E8	3	7342	23.749053377809695	0.9040373595330359	0.5020986349821182	403.9410705566406	403.96099853515625
216	403.9673156738281	45.2659734746667					1	DETECTED	403.9673 m/z @45.27 [151020OFc1_NvH-0949-CRLM-28.raw]	403.9673156738281	45.2659734746667	0.132347631466667	99.9886363184	99.85628868693333	180761.15625	1.3365069227974528E8	0	7342	19.325977115584937	1.2902185268609514	0.09562743330653756	403.9610290527344	403.9707946777344
217	403.9808349609375	31.6683301842667					1	DETECTED	403.9808 m/z @31.67 [151020OFc1_NvH-0949-CRLM-28.raw]	403.9808349609375	31.6683301842667	0.341285016533333	99.9988798885333	99.65759487199996	335583.3125	1.2147860592286052E8	0	7342	18.90564116446866	0.5011624344710625	0.3605055269483111	403.9708557128906	403.983642578125
218	403.99365234375	10.8745114701333					1	DETECTED	403.9937 m/z @10.87 [151020OFc1_NvH-0949-CRLM-28.raw]	403.99365234375	10.8745114701333	0.2599798568	99.9354015936	99.6754217368	1720539.375	1.478681628866017E8	4	7342	0.32259717115785946	7.132278070622462	117.18074173565068	403.9836730957031	404.0035400390625
219	404.0057373046875	38.6040102749333					1	DETECTED	404.0057 m/z @38.60 [151020OFc1_NvH-0949-CRLM-28.raw]	404.0057373046875	38.6040102749333	0.2485946912	99.9988798885333	99.7502851973333	178515.40625	1.5018420880803543E8	0	7342	81.31461044723773	1.7213255728417522	2.4424002840739716	404.0037536621094	404.0078430175781
220	404.01788330078125	38.5381149434667					1	DETECTED	404.0179 m/z @38.54 [151020OFc1_NvH-0949-CRLM-28.raw]	404.01788330078125	38.5381149434667	0.0290035096	99.9671015184	99.9380980088	249245.765625	1.1191518038273476E8	0	7342	17.42108223661599	0.9039764682733528	17.280217852525343	404.0079040527344	404.0277099609375
221	404.03192138671875	39.9238578408					1	DETECTED	404.0319 m/z @39.92 [151020OFc1_NvH-0949-CRLM-28.raw]	404.03192138671875	39.9238578408	1.7822732848	99.1227879666667	97.34051468186671	204037.90625	1.198614139883608E8	0	7342	28.287386885878636	2.104613959142391	3.6312827976625957	404.0279541015625	404.0418395996094
222	404.044921875	38.4984778954667					1	DETECTED	404.0449 m/z @38.50 [151020OFc1_NvH-0949-CRLM-28.raw]	404.044921875	38.4984778954667	0.0522261245333333	99.7405039842667	99.68827785973336	168163.40625	1.3703443343210903E8	0	7342	9.410789275229924	1.420378242786808	1.4408212656430477	404.0419616699219	404.0548095703125
223	404.06878662109375	55.026888188					1	DETECTED	404.0688 m/z @55.03 [151020OFc1_NvH-0949-CRLM-28.raw]	404.06878662109375	55.026888188	0.2485946912	99.9671015184	99.7185068272	270855.03125	1.3064262033317238E8	0	7342	2.2295159506074	0.7191160490817664	1.494570717537714	404.05889892578125	404.0784606933594
224	404.1053466796875	90.0633143077333					1	DETECTED	404.1053 m/z @90.06 [151020OFc1_NvH-0949-CRLM-28.raw]	404.1053466796875	90.0633143077333	0.0977709642666667	99.6855923538667	99.58782138960002	62731.86328125	1.1696579015606914E8	0	7342	0.20451261171803026	0.5534775742386053	0.011352642451972301	404.09539794921875	404.1094970703125
225	404.11968994140625	89.4777165432					1	DETECTED	404.1197 m/z @89.48 [151020OFc1_NvH-0949-CRLM-28.raw]	404.11968994140625	89.4777165432	0.00637161493333333	99.546829236	99.54045762106666	7703192.0	3.599582530838545E8	0	7342	0.44415909230903594	0.9109451952003809	0.7583884132466118	404.10986328125	404.1296081542969
226	404.1560974121094	90.3362215410667					1	DETECTED	404.1561 m/z @90.34 [151020OFc1_NvH-0949-CRLM-28.raw]	404.1560974121094	90.3362215410667	0.0748483666666667	99.9988798885333	99.92403152186662	45937.1640625	1.0520179035888167E8	0	7342	0.19288122910502636	0.5321178847713485	0.06463809029122615	404.146240234375	404.1660461425781
227	404.1770324707031	11.9036809410667					1	DETECTED	404.1770 m/z @11.90 [151020OFc1_NvH-0949-CRLM-28.raw]	404.1770324707031	11.9036809410667	0.00637161493333333	99.9988798885333	99.99250827359997	132165.1875	1.0983907501370263E8	0	7342	0.4941946799830603	5.7457239746863475	0.570992970856098	404.16717529296875	404.1808776855469
228	404.1908874511719	16.4686646058667					1	DETECTED	404.1909 m/z @16.47 [151020OFc1_NvH-0949-CRLM-28.raw]	404.1908874511719	16.4686646058667	0.00637161493333333	99.9671015184	99.96072990346667	1420777.0	1.4903080826647767E8	0	7342	0.18114026871773703	6.441384867549849	500.5026123467178	404.1811218261719	404.19317626953125
229	404.20318603515625	25.4024698346667					1	DETECTED	404.2032 m/z @25.40 [151020OFc1_NvH-0949-CRLM-28.raw]	404.20318603515625	25.4024698346667	1.87913246426667	99.9564205994667	98.07728813520002	9077042.0	3.951229845778545E8	2	7342	0.3765716438996236	0.551056372068893	0.07326315957071004	404.1932067871094	404.2131652832031
230	404.2132263183594	26.4743705226667					1	DETECTED	404.2132 m/z @26.47 [151020OFc1_NvH-0949-CRLM-28.raw]	404.2132263183594	26.4743705226667	2.74267491013333	98.4806933069333	95.73801839679997	852312.25	1.5592929250744066E8	5	7342	16.493022125933848	1.04467123166227	1.199769921913863	404.21319580078125	404.21722412109375
231	404.22723388671875	28.8688896138667					1	DETECTED	404.2272 m/z @28.87 [151020OFc1_NvH-0949-CRLM-28.raw]	404.22723388671875	28.8688896138667	0.0176487842666667	99.9778263461333	99.96017756186663	1502978.375	1.749364557774484E8	2	7342	7.238607088026711	0.7612063282875504	0.04441406786353442	404.2172546386719	404.2372131347656
232	404.24432373046875	10.8949615944					1	DETECTED	404.2443 m/z @10.89 [151020OFc1_NvH-0949-CRLM-28.raw]	404.24432373046875	10.8949615944	0.883102338666667	99.5784142565333	98.69531191786665	1451103.375	1.7822290239193484E8	3	7342	15.357440458822229	100.05860934480324	42.782768091488144	404.23724365234375	404.2543029785156
233	404.2633056640625	24.6727803098667					1	DETECTED	404.2633 m/z @24.67 [151020OFc1_NvH-0949-CRLM-28.raw]	404.2633056640625	24.6727803098667	1.85735977786667	93.9669368714667	92.10957709360002	191127.03125	1.0006903068582354E8	0	7342	0.02960726560192839	2.5666073179863593	4.10256287615626	404.2543640136719	404.2732238769531
234	404.2826232910156	91.7631718498667					1	DETECTED	404.2826 m/z @91.76 [151020OFc1_NvH-0949-CRLM-28.raw]	404.2826232910156	91.7631718498667	0.0977709642666667	95.0452475912	94.94747662693332	43065.69140625	8.628455259701227E7	0	7342	0.12974978762929368	0.5187848491323142	0.03757199769312901	404.2733154296875	404.2885437011719
235	404.3000793457031	91.4316377314667					1	DETECTED	404.3001 m/z @91.43 [151020OFc1_NvH-0949-CRLM-28.raw]	404.3000793457031	91.4316377314667	14.0762709266667	99.6418424629333	85.5655715362666	66727.109375	9.48629444210413E7	0	7342	1.1121379279065735	0.5530681003180064	1.8308104041304496	404.2906188964844	404.3096008300781
236	404.3191223144531	91.2395298856					1	DETECTED	404.3191 m/z @91.24 [151020OFc1_NvH-0949-CRLM-28.raw]	404.3191223144531	91.2395298856	9.61488357226667	92.3540110448	82.73912747253334	51398.234375	1.0423779609174363E8	0	7342	0.557369637642239	0.5068268666973565	2.7605808355705035	404.31048583984375	404.32861328125
237	404.40203857421875	23.1502682677333					1	DETECTED	404.4020 m/z @23.15 [151020OFc1_NvH-0949-CRLM-28.raw]	404.40203857421875	23.1502682677333	2.0089168704	99.5258085848	97.5168917144	145182.765625	1.0744260466387717E8	0	7342	10.304987480393708	4.303855265331958	0.0012869655002807174	404.39208984375	404.40655517578125
238	404.4166259765625	11.8237464784					1	DETECTED	404.4166 m/z @11.82 [151020OFc1_NvH-0949-CRLM-28.raw]	404.4166259765625	11.8237464784	2.38355570826667	97.7453869072	95.36183119893333	190514.625	1.0429983714012988E8	0	7342	0.26149784945437027	2.5765616501586166	5.1434054176480295	404.4066467285156	404.4266052246094
239	404.42694091796875	11.4760440690667					1	DETECTED	404.4269 m/z @11.48 [151020OFc1_NvH-0949-CRLM-28.raw]	404.42694091796875	11.4760440690667	3.09622349866667	95.7537061826667	92.65748268400003	76749.4609375	8.83538600199004E7	0	7342	0.03775342251692493	5.528607796883699	71.19063567774522	404.4266662597656	404.4313049316406
240	404.4414978027344	7.71538870106667					1	DETECTED	404.4415 m/z @7.72 [151020OFc1_NvH-0949-CRLM-28.raw]	404.4414978027344	7.71538870106667	3.2713192224	99.1556376034667	95.8843183810667	481650.46875	1.0901709447298332E8	2	7342	0.14181103829089636	4.2242945881397524	0.22279503479010113	404.4316711425781	404.451416015625
241	404.45245361328125	26.4099192005333					1	DETECTED	404.4525 m/z @26.41 [151020OFc1_NvH-0949-CRLM-28.raw]	404.45245361328125	26.4099192005333	3.17131438906667	79.9367063429333	76.76539195386664	215260.046875	8.812777923903516E7	0	7342	4.87366431071726	0.5029470352058585	0.0077134090273346745	404.45159912109375	404.4622497558594
242	404.4769287109375	30.2443673954667					1	DETECTED	404.4769 m/z @30.24 [151020OFc1_NvH-0949-CRLM-28.raw]	404.4769287109375	30.2443673954667	2.49027145093333	96.0807520442667	93.59048059333337	353190.625	1.1578433091005562E8	0	7342	4.62155871433286	0.6038597155965952	0.005807650161443674	404.46697998046875	404.48516845703125
243	404.4952697753906	10.9268193149333					1	DETECTED	404.4953 m/z @10.93 [151020OFc1_NvH-0949-CRLM-28.raw]	404.4952697753906	10.9268193149333	2.213030916	97.0908486032	94.87781768720001	707273.75	1.3110146410975069E8	0	7342	0.3387824565703781	0.7749518338875522	2.412239088916971	404.48529052734375	404.5050048828125
244	404.5116882324219	11.9457176954667					1	DETECTED	404.5117 m/z @11.95 [151020OFc1_NvH-0949-CRLM-28.raw]	404.5116882324219	11.9457176954667	2.4796046728	98.2744993274667	95.7948946546667	59365.64453125	1.042845472710223E8	0	7342	0.11250473506582814	5.5471323598891225	21.317760528307534	404.5052795410156	404.5146789550781
245	404.525146484375	16.4686646058667					1	DETECTED	404.5251 m/z @16.47 [151020OFc1_NvH-0949-CRLM-28.raw]	404.525146484375	16.4686646058667	1.94421959733333	74.960532844	73.01631324666667	1020633.375	1.279186320445961E8	3	7342	0.16539483485694007	1.187366202154031	1.847168197155477	404.5152282714844	404.5351257324219
246	404.5377502441406	12.7634437946667					1	DETECTED	404.5378 m/z @12.76 [151020OFc1_NvH-0949-CRLM-28.raw]	404.5377502441406	12.7634437946667	4.1308038408	98.4587166818667	94.3279128410667	299833.59375	1.0024010485902332E8	3	7342	7.3919515123269335	0.7147510846333508	0.29220483841766565	404.53515625	404.5383605957031
247	404.5483703613281	23.8166043389333					1	DETECTED	404.5484 m/z @23.82 [151020OFc1_NvH-0949-CRLM-28.raw]	404.5483703613281	23.8166043389333	1.96567173333333	98.4044399610667	96.43876822773338	2269149.5	1.8877507038009363E8	3	7342	17.00841074618238	0.5186012541829187	0.06891518248513033	404.53839111328125	404.55828857421875
248	404.55975341796875	32.1198373024					1	DETECTED	404.5598 m/z @32.12 [151020OFc1_NvH-0949-CRLM-28.raw]	404.55975341796875	32.1198373024	2.75305851653333	71.3339902042667	68.58093168773337	154448.40625	8.471796216693172E7	0	7342	22.7360702256493	1.2553737285276747	0.4466792724807876	404.5583801269531	404.5637512207031
249	404.57379150390625	26.0969514893333					1	DETECTED	404.5738 m/z @26.10 [151020OFc1_NvH-0949-CRLM-28.raw]	404.57379150390625	26.0969514893333	2.8866796872	96.0593251533333	93.1726454661333	489925.65625	1.2782439686269507E8	3	7342	16.661747080676534	1.02765677323711	0.6017538871543077	404.5638122558594	404.5837707519531
250	404.6172790527344	11.9130410922667					1	DETECTED	404.6173 m/z @11.91 [151020OFc1_NvH-0949-CRLM-28.raw]	404.6172790527344	11.9130410922667	1.99792944266667	97.8257483333333	95.82781889066662	132188.21875	1.039632366098556E8	0	7342	0.179515334286668	0.5255461620920047	3.291648957341619	404.60784912109375	404.6270446777344
251	404.6445617675781	34.1349502882667					1	DETECTED	404.6446 m/z @34.13 [151020OFc1_NvH-0949-CRLM-28.raw]	404.6445617675781	34.1349502882667	2.5744001416	94.2310144149333	91.6566142733333	130976.984375	9.110901622273943E7	0	7342	71.85001459403888	1.591641531368654	2.641045688117552	404.6347351074219	404.654541015625
252	404.6767578125	45.3401625626667					1	DETECTED	404.6768 m/z @45.34 [151020OFc1_NvH-0949-CRLM-28.raw]	404.6767578125	45.3401625626667	2.80475320826667	90.1221448426667	87.31739163440002	127841.453125	1.4115463506218117E8	0	7342	66.0086772418509	1.0375746810245956	2.1180772871574742	404.6669006347656	404.68212890625
253	404.6921691894531	7.69499713066667					1	DETECTED	404.6922 m/z @7.69 [151020OFc1_NvH-0949-CRLM-28.raw]	404.6921691894531	7.69499713066667	3.2166092632	97.9026248936	94.68601563040001	410144.625	1.0985593367436868E8	0	7342	0.47665922887486367	13.315020460664813	1.9237279566909387	404.6822509765625	404.6947326660156
254	404.7047424316406	25.3928991338667					1	DETECTED	404.7047 m/z @25.39 [151020OFc1_NvH-0949-CRLM-28.raw]	404.7047424316406	25.3928991338667	2.81507829973333	97.1016775544	94.28659925466667	3453591.5	2.0137067776064405E8	0	7342	0.3302672353752705	0.5350040570165671	0.24401084889591537	404.6947937011719	404.7147216796875
255	404.71539306640625	26.4743705226667					1	DETECTED	404.7154 m/z @26.47 [151020OFc1_NvH-0949-CRLM-28.raw]	404.71539306640625	26.4743705226667	2.23442637333333	49.2766739904	47.04224761706667	178892.5625	5.82562524217786E7	0	7342	21.762290532060064	1.2982171641748803	0.5529139759254343	404.7148132324219	404.7183532714844
256	404.7283630371094	28.8688896138667					1	DETECTED	404.7284 m/z @28.87 [151020OFc1_NvH-0949-CRLM-28.raw]	404.7283630371094	28.8688896138667	1.94421959733333	98.9937810906667	97.04956149333337	745035.9375	1.3129851243388443E8	2	7342	14.945215825010333	0.8161237216071238	0.014898232240811975	404.7184143066406	404.7383117675781
257	404.7457275390625	10.8644549541333					1	DETECTED	404.7457 m/z @10.86 [151020OFc1_NvH-0949-CRLM-28.raw]	404.7457275390625	10.8644549541333	2.94990189733333	89.9354930402667	86.98559114293337	299719.40625	1.0321084026651604E8	0	7342	34.283389231575605	0.8386761739643688	5.61354842897174	404.7383728027344	404.75567626953125
258	404.81817626953125	11.9655221013333					1	DETECTED	404.8182 m/z @11.97 [151020OFc1_NvH-0949-CRLM-28.raw]	404.81817626953125	11.9655221013333	1.2881934176	99.2527221376	97.96452872	92198.21875	9.40388557521182E7	0	7342	0.5140434236823683	6.7282617797941	1.8837078356618382	404.8081970214844	404.82391357421875
259	404.8339538574219	6.33834982053333					1	DETECTED	404.8340 m/z @6.34 [151020OFc1_NvH-0949-CRLM-28.raw]	404.8339538574219	6.33834982053333	1.8247184224	99.9988798885333	98.1741614661333	224287.90625	9.994105737239715E7	5	7342	0.10271869449927351	6.0023903724632595	38.76539628657219	404.823974609375	404.84375
260	404.8554382324219	22.043172816					1	DETECTED	404.8554 m/z @22.04 [151020OFc1_NvH-0949-CRLM-28.raw]	404.8554382324219	22.043172816	0.0290035096	99.8704190602667	99.8414155506667	523245.3125	1.1873285132806717E8	3	7342	13.034940894453035	0.5284434831808155	0.161152170880185	404.8455810546875	404.86541748046875
261	404.8756103515625	17.4565347162667					1	DETECTED	404.8756 m/z @17.46 [151020OFc1_NvH-0949-CRLM-28.raw]	404.8756103515625	17.4565347162667	0.00637161493333333	99.8921705986667	99.88579898373337	3590650.5	1.7280102480407596E8	3	7342	0.16341271973932336	2.1352384075988353	36.11558678910388	404.86566162109375	404.8855895996094
262	404.8902587890625	40.6126816541333					1	DETECTED	404.8903 m/z @40.61 [151020OFc1_NvH-0949-CRLM-28.raw]	404.8902587890625	40.6126816541333	0.00637161493333333	99.9354015936	99.92902997866668	833102.875	1.084221285229507E8	0	7342	14.21669032715818	0.5048760442088397	0.0064535330671998195	404.8856201171875	404.8927917480469
263	404.90283203125	15.9469308978667					1	DETECTED	404.9028 m/z @15.95 [151020OFc1_NvH-0949-CRLM-28.raw]	404.90283203125	15.9469308978667	0.00637161493333333	99.9564205994667	99.95004898453337	889325.3125	1.2765049001630639E8	3	7342	13.393384523252859	1.6066029474075378	0.02081686998434889	404.8928527832031	404.9127197265625
264	404.9176940917969	24.314998892					1	DETECTED	404.9177 m/z @24.31 [151020OFc1_NvH-0949-CRLM-28.raw]	404.9176940917969	24.314998892	0.00637161493333333	99.9988798885333	99.99250827359997	257014.515625	1.0239728431139041E8	0	7342	4.01469800830467	3.0967388290117657	64.06162946308362	404.9128723144531	404.9274597167969
265	404.92828369140625	41.1132965416					1	DETECTED	404.9283 m/z @41.11 [151020OFc1_NvH-0949-CRLM-28.raw]	404.92828369140625	41.1132965416	0.00637161493333333	99.9778263461333	99.97145473119997	30932.4921875	9.982700906979889E7	0	7342	90.21877056317365	1.2235094620939888	1.437976275002059	404.927734375	404.9371643066406
266	404.9471740722656	21.6271769898667					1	DETECTED	404.9472 m/z @21.63 [151020OFc1_NvH-0949-CRLM-28.raw]	404.9471740722656	21.6271769898667	0.00637161493333333	99.9778263461333	99.97145473119997	965157.0625	1.1870561052959408E8	0	7342	0.1088246426949091	0.6285851622011739	0.01283529842360888	404.9372253417969	404.9569091796875
267	404.96435546875	20.8408385912					1	DETECTED	404.9644 m/z @20.84 [151020OFc1_NvH-0949-CRLM-28.raw]	404.96435546875	20.8408385912	0.1208354784	99.9671015184	99.84626604	118227.21875	1.0214158434423794E8	0	7342	3.74102775082115	3.943769855663827	0.0028896642390615294	404.95721435546875	404.9692077636719
268	404.9792175292969	30.2536918434667					1	DETECTED	404.9792 m/z @30.25 [151020OFc1_NvH-0949-CRLM-28.raw]	404.9792175292969	30.2536918434667	0.00637161493333333	99.9988798885333	99.99250827359997	228161.796875	1.0835581561290151E8	0	7342	7.662403256404151	1.849242720963146	3.1476515097963165	404.96923828125	404.9891357421875
269	404.9992370605469	43.6840258213333					1	DETECTED	404.9992 m/z @43.68 [151020OFc1_NvH-0949-CRLM-28.raw]	404.9992370605469	43.6840258213333	0.00637161493333333	99.8378565965333	99.83148498159997	167176.546875	1.1475176389535141E8	4	7342	37.87965270595924	1.1612880482762213	1.3617404563251863	404.9892578125	405.00665283203125
270	405.0166931152344	53.4647784989333					1	DETECTED	405.0167 m/z @53.46 [151020OFc1_NvH-0949-CRLM-28.raw]	405.0166931152344	53.4647784989333	0.0406216986666667	99.8486460701333	99.80802437146663	321121.90625	1.1038939616663267E8	0	7342	0.5003222845646391	0.6741025157286792	5.173994571655531	405.0069580078125	405.02667236328125
271	405.0345764160156	6.31028091413333					1	DETECTED	405.0346 m/z @6.31 [151020OFc1_NvH-0949-CRLM-28.raw]	405.0345764160156	6.31028091413333	0.00637161493333333	99.9988798885333	99.99250827359997	226667.5625	1.0616068950898792E8	0	7342	0.12670440239296976	101.19158148739716	787.1986858847738	405.0268249511719	405.0444641113281
272	405.0559997558594	22.0895407266667					1	DETECTED	405.0560 m/z @22.09 [151020OFc1_NvH-0949-CRLM-28.raw]	405.0559997558594	22.0895407266667	3.34708558133333	99.7513992266667	96.40431364533337	888535.25	1.1652234623206574E8	0	7342	0.11984236822348748	91.97401301822248	2.2450830268044393	405.046142578125	405.0654602050781
273	405.1036682128906	90.3663297693333					1	DETECTED	405.1037 m/z @90.37 [151020OFc1_NvH-0949-CRLM-28.raw]	405.1036682128906	90.3663297693333	3.10594625253333	99.7731427421333	96.66719648959997	1923644.625	1.2847787360872886E8	0	7342	0.08208568925164172	1.2822358809237389	1.2381716384369388	405.0939636230469	405.113525390625
274	405.1209411621094	89.3569517429333					1	DETECTED	405.1209 m/z @89.36 [151020OFc1_NvH-0949-CRLM-28.raw]	405.1209411621094	89.3569517429333	0.0863359954666667	96.0355253410667	95.94918934560003	1275264.5	1.3152067450994347E8	0	7342	0.4321804977454775	0.9818024757382288	1.0472156245062572	405.1142578125	405.1305847167969
275	405.15301513671875	65.4923453872					1	DETECTED	405.1530 m/z @65.49 [151020OFc1_NvH-0949-CRLM-28.raw]	405.15301513671875	65.4923453872	0.00637161493333333	99.9671015184	99.96072990346667	36320.08984375	9.844920632570727E7	0	7342	80.97175569038245	0.7426740815937889	0.5734572713322089	405.1435241699219	405.16290283203125
276	405.1763000488281	90.653199292					1	DETECTED	405.1763 m/z @90.65 [151020OFc1_NvH-0949-CRLM-28.raw]	405.1763000488281	90.653199292	0.00637161493333333	99.9988798885333	99.99250827359997	214352.703125	1.0391214857561424E8	0	7342	0.41187963781216297	0.509175847539177	0.015611482559816118	405.1667785644531	405.1771240234375
277	405.1871337890625	89.9443113864					1	DETECTED	405.1871 m/z @89.94 [151020OFc1_NvH-0949-CRLM-28.raw]	405.1871337890625	89.9443113864	0.0290035096	99.9671015184	99.9380980088	421293.3125	1.368662087468183E8	0	7342	67.09476396193938	0.5809716747824623	0.004741162474450205	405.1771545410156	405.1878967285156
278	405.1979064941406	21.5799316856					1	DETECTED	405.1979 m/z @21.58 [151020OFc1_NvH-0949-CRLM-28.raw]	405.1979064941406	21.5799316856	0.664556502133333	99.9778263461333	99.31326984399996	535032.625	1.2514069363147627E8	3	7342	11.538265163259794	9.935829249560376	5.063079121798665	405.18792724609375	405.1998596191406
279	405.2098693847656	17.4565347162667					1	DETECTED	405.2099 m/z @17.46 [151020OFc1_NvH-0949-CRLM-28.raw]	405.2098693847656	17.4565347162667	0.653008967466667	98.447612432	97.79460346453334	2735465.75	1.9047057297369292E8	2	7342	0.14698648212315746	6.8670066718998815	10.471939375729473	405.19989013671875	405.21978759765625
280	405.2296142578125	30.1626906650667					1	DETECTED	405.2296 m/z @30.16 [151020OFc1_NvH-0949-CRLM-28.raw]	405.2296142578125	30.1626906650667	2.0411873184	98.8095022986667	96.7683149802667	1185329.875	1.777926131328278E8	3	7342	14.303198645899018	2.3775635470969085	0.03765610186208115	405.21990966796875	405.2395935058594
281	405.24517822265625	91.2815479605333					1	DETECTED	405.2452 m/z @91.28 [151020OFc1_NvH-0949-CRLM-28.raw]	405.24517822265625	91.2815479605333	2.06261193733333	96.4289037418667	94.36629180453338	339635.84375	1.0478183394375171E8	0	7342	0.08277752804735883	1.75767595837598	0.003692168418859562	405.2396240234375	405.24700927734375
282	405.25701904296875	22.1280155496					1	DETECTED	405.2570 m/z @22.13 [151020OFc1_NvH-0949-CRLM-28.raw]	405.25701904296875	22.1280155496	0.0290035096	99.2634304672	99.2344269576	433703.0	1.2324747522394785E8	0	7342	0.10349184092278563	3.6812277106305826	6.462719177636094	405.2470397949219	405.2668151855469
283	405.28466796875	91.3851600045333					1	DETECTED	405.2847 m/z @91.39 [151020OFc1_NvH-0949-CRLM-28.raw]	405.28466796875	91.3851600045333	5.77428966906667	96.0915457573333	90.31725608826662	159694.703125	1.1346608480934632E8	0	7342	0.9235456141214655	0.5011756014547066	0.589693091181343	405.27886962890625	405.2938537597656
284	405.3002624511719	92.5416713125333					1	DETECTED	405.3003 m/z @92.54 [151020OFc1_NvH-0949-CRLM-28.raw]	405.3002624511719	92.5416713125333	0.00637161493333333	99.9988798885333	99.99250827359997	36015.8828125	6.367595539038332E7	0	7342	8.745346000999888	0.5322838668703177	0.07548718749631532	405.2970886230469	405.3089904785156
285	405.3368835449219	91.3532706664					1	DETECTED	405.3369 m/z @91.35 [151020OFc1_NvH-0949-CRLM-28.raw]	405.3368835449219	91.3532706664	10.5031818112	92.3910001285333	81.88781831733331	44293.71875	1.0833019030605246E8	0	7342	0.9778424833975805	0.5064176148525443	0.004124040468663386	405.3279113769531	405.34521484375
286	405.38800048828125	11.2224823413333					1	DETECTED	405.3880 m/z @11.22 [151020OFc1_NvH-0949-CRLM-28.raw]	405.38800048828125	11.2224823413333	2.8559014528	98.6597433965333	95.8038419437333	54580.21875	1.0261094607871042E8	0	7342	32.18357919313849	5.725387898600006	10.450775797200013	405.3856506347656	405.3978576660156
287	405.4093322753906	34.8861793189333					1	DETECTED	405.4093 m/z @34.89 [151020OFc1_NvH-0949-CRLM-28.raw]	405.4093322753906	34.8861793189333	0.549001969333333	99.5258085848	98.97680661546667	150135.59375	1.1754581158566415E8	0	7342	8.659191677362536	1.7192031359170334	0.0070732836528015	405.3994445800781	405.4191589355469
288	405.4217224121094	24.3842457546667					1	DETECTED	405.4217 m/z @24.38 [151020OFc1_NvH-0949-CRLM-28.raw]	405.4217224121094	24.3842457546667	3.20536348693333	96.6478456704	93.44248218346667	90794.46875	1.0463666698812817E8	0	7342	0.2065610066753436	2.209714980214121	7.2727785233066635	405.4194030761719	405.43133544921875
289	405.4358825683594	6.31028091413333					1	DETECTED	405.4359 m/z @6.31 [151020OFc1_NvH-0949-CRLM-28.raw]	405.4358825683594	6.31028091413333	3.04434863573333	98.9937810906667	95.94943245493337	50284.55859375	1.0280578285900488E8	0	7342	0.15438042337441527	0.5289526753504782	2.794881508672466	405.4317626953125	405.4378356933594
290	405.4483642578125	21.6271769898667					1	DETECTED	405.4484 m/z @21.63 [151020OFc1_NvH-0949-CRLM-28.raw]	405.4483642578125	21.6271769898667	2.30936301253333	99.9030169010667	97.59365388853338	233312.234375	9.613356700175653E7	0	7342	0.07554643501617875	0.6225452758630328	0.8311214877332002	405.4385070800781	405.45501708984375
291	405.46502685546875	11.4760440690667					1	DETECTED	405.4650 m/z @11.48 [151020OFc1_NvH-0949-CRLM-28.raw]	405.46502685546875	11.4760440690667	2.7005317936	98.3282011792	95.62766938559999	265778.34375	1.0790665219498402E8	0	7342	0.14907992998972475	18.332886894209476	131.32933491487213	405.4551086425781	405.47467041015625
292	405.4778747558594	22.0311039413333					1	DETECTED	405.4779 m/z @22.03 [151020OFc1_NvH-0949-CRLM-28.raw]	405.4778747558594	22.0311039413333	1.09741261253333	95.5804135938667	94.48300098133336	153717.328125	8.249686158489226E7	5	7342	0.1148386935401291	3.4500218764513577	0.01836516806674162	405.4750671386719	405.4818115234375
293	405.4918518066406	19.5992794584					1	DETECTED	405.4919 m/z @19.60 [151020OFc1_NvH-0949-CRLM-28.raw]	405.4918518066406	19.5992794584	2.552988016	98.7449630581333	96.1919750421333	424370.5625	1.043064459414403E8	0	7342	0.12135056533346145	0.7109397694231505	0.01050636426299318	405.48199462890625	405.5018310546875
294	405.51336669921875	9.79734178693333					1	DETECTED	405.5134 m/z @9.80 [151020OFc1_NvH-0949-CRLM-28.raw]	405.51336669921875	9.79734178693333	1.46839811333333	97.9575763034667	96.48917819013336	53533.7109375	9.898424206306043E7	0	7342	10.97197236019013	14.301534649058661	27.40576147904875	405.5037841796875	405.51373291015625
295	405.52374267578125	10.1807964845333					1	DETECTED	405.5237 m/z @10.18 [151020OFc1_NvH-0949-CRLM-28.raw]	405.52374267578125	10.1807964845333	2.60611440293333	97.8476083488	95.24149394586667	577267.5	1.1658739721173258E8	3	7342	0.14556423031269716	2.256905160880943	42.73748588630385	405.5137634277344	405.5336608886719
296	405.5439147949219	17.4565347162667					1	DETECTED	405.5439 m/z @17.46 [151020OFc1_NvH-0949-CRLM-28.raw]	405.5439147949219	17.4565347162667	2.09497151333333	99.7185247101333	97.62355319679996	961778.125	1.2044345924543165E8	3	7342	0.17861786874863483	1.4904031096143107	0.8536313600625034	405.5341491699219	405.55377197265625
297	405.5609436035156	41.0355063530667					1	DETECTED	405.5609 m/z @41.04 [151020OFc1_NvH-0949-CRLM-28.raw]	405.5609436035156	41.0355063530667	2.01965664346667	96.9922168152	94.97256017173332	356576.625	1.026573488776088E8	3	7342	26.21388703398802	0.5294011289747262	0.022543911250873985	405.5539245605469	405.5647888183594
298	405.5747985839844	24.6727803098667					1	DETECTED	405.5748 m/z @24.67 [151020OFc1_NvH-0949-CRLM-28.raw]	405.5747985839844	24.6727803098667	0.2134784376	99.9778263461333	99.7643479085333	497308.5625	1.2427651045843014E8	3	7342	0.08130069345979862	1.5224946140213016	0.9220739471920649	405.5648193359375	405.5846252441406
299	405.5904541015625	11.7553032413333					1	DETECTED	405.5905 m/z @11.76 [151020OFc1_NvH-0949-CRLM-28.raw]	405.5904541015625	11.7553032413333	2.5954898496	96.1561737898667	93.5606839402667	60904.125	1.1699242139528663E8	0	7342	0.016712229495395192	5.309637008789213	0.06332236594379409	405.5849304199219	405.6003723144531
300	405.61065673828125	39.50861258					1	DETECTED	405.6107 m/z @39.51 [151020OFc1_NvH-0949-CRLM-28.raw]	405.61065673828125	39.50861258	0.44509036	96.4831304448	96.0380400848	105914.1484375	1.1985079875617597E8	0	7342	5.432328358925503	1.2871499467236966	1.5728236296992595	405.6007995605469	405.62030029296875
301	405.63409423828125	45.7322990762667					1	DETECTED	405.6341 m/z @45.73 [151020OFc1_NvH-0949-CRLM-28.raw]	405.63409423828125	45.7322990762667	3.5343746472	98.4044399610667	94.8700653138667	133403.625	9.789784684293002E7	0	7342	39.55929357434179	1.1687884197880574	0.002605386035009642	405.62420654296875	405.6440124511719
302	405.6988220214844	21.6036606698667					1	DETECTED	405.6988 m/z @21.60 [151020OFc1_NvH-0949-CRLM-28.raw]	405.6988220214844	21.6036606698667	2.54232775866667	94.8580951773333	92.31576741866662	117386.2890625	9.869604805240701E7	0	7342	19.73088151708895	3.729195858638731	1.3537742447801748	405.689208984375	405.7060241699219
303	405.7160339355469	11.4495030168					1	DETECTED	405.7160 m/z @11.45 [151020OFc1_NvH-0949-CRLM-28.raw]	405.7160339355469	11.4495030168	2.5744001416	97.6904483141333	95.11604817253331	343487.1875	1.090848900836783E8	0	7342	0.09680110557787636	0.8876246720199704	9.423883744687608	405.7060546875	405.7216796875
304	405.7317199707031	39.2712964186667					1	DETECTED	405.7317 m/z @39.27 [151020OFc1_NvH-0949-CRLM-28.raw]	405.7317199707031	39.2712964186667	2.80475320826667	97.9026248936	95.09787168533333	1155185.0	1.215737897928146E8	0	7342	9.249281966581826	0.5055184223901166	0.013484167631143209	405.72174072265625	405.74163818359375
305	405.7451477050781	12.6225019442667					1	DETECTED	405.7451 m/z @12.62 [151020OFc1_NvH-0949-CRLM-28.raw]	405.7451477050781	12.6225019442667	2.37287908426667	98.295838828	95.92295974373333	650098.3125	1.272841643781593E8	2	7342	1.7580887051682481	128.8340500058161	2.831984171674352	405.74176025390625	405.7550964355469
306	405.7637634277344	36.1606569018667					1	DETECTED	405.7638 m/z @36.16 [151020OFc1_NvH-0949-CRLM-28.raw]	405.7637634277344	36.1606569018667	3.35773325546667	95.397903352	92.04017009653333	267897.28125	8.946272175582844E7	2	7342	0.2079016083262104	0.5094744599765574	0.009141985235959644	405.7551574707031	405.77294921875
307	405.79345703125	29.2179784928					1	DETECTED	405.7935 m/z @29.22 [151020OFc1_NvH-0949-CRLM-28.raw]	405.79345703125	29.2179784928	2.05189771893333	99.9247665930667	97.87286887413337	83665.9609375	1.041631489508551E8	0	7342	29.466679567107878	1.9443332535344402	2.6143343980684652	405.78350830078125	405.80340576171875
308	405.84552001953125	37.9532180018667					1	DETECTED	405.8455 m/z @37.95 [151020OFc1_NvH-0949-CRLM-28.raw]	405.84552001953125	37.9532180018667	0.984621793333333	99.9354015936	98.95077980026667	216569.453125	1.0703070705842757E8	3	7342	24.24534580407243	1.7292488493951568	0.002730652430648553	405.83575439453125	405.85302734375
309	405.8633117675781	22.1576920021333					1	DETECTED	405.8633 m/z @22.16 [151020OFc1_NvH-0949-CRLM-28.raw]	405.8633117675781	22.1576920021333	0.132347631466667	99.9778263461333	99.84547871466663	351288.625	1.1462578732228494E8	3	7342	12.083629159185227	0.550364851745015	0.06169940828828295	405.85345458984375	405.86859130859375
310	405.8786315917969	14.7046530621333					1	DETECTED	405.8786 m/z @14.70 [151020OFc1_NvH-0949-CRLM-28.raw]	405.8786315917969	14.7046530621333	0.00637161493333333	99.9778263461333	99.97145473119997	559115.625	1.1787156086789943E8	3	7342	11.918884567881893	1.0843295014287275	0.2981391300065466	405.86871337890625	405.8811340332031
311	405.8911437988281	17.9899100384					1	DETECTED	405.8911 m/z @17.99 [151020OFc1_NvH-0949-CRLM-28.raw]	405.8911437988281	17.9899100384	0.0863359954666667	99.9988798885333	99.91254389306663	1567652.0	1.4321048724278277E8	3	7342	0.39484835934731777	0.9614625486279333	0.9716075341668166	405.88116455078125	405.901123046875
312	405.9074401855469	36.6709215786667					1	DETECTED	405.9074 m/z @36.67 [151020OFc1_NvH-0949-CRLM-28.raw]	405.9074401855469	36.6709215786667	0.0176487842666667	99.9778263461333	99.96017756186663	930023.6875	1.3284362701612411E8	3	7342	0.12213165467829867	0.5200329577437491	0.05097730460776957	405.9011535644531	405.9173583984375
313	405.91754150390625	35.8947847768					1	DETECTED	405.9175 m/z @35.89 [151020OFc1_NvH-0949-CRLM-28.raw]	405.91754150390625	35.8947847768	0.00637161493333333	99.8160821077333	99.80971049279997	120424.203125	1.005625419810365E8	0	7342	0.31900827942497045	1.4185209343657776	2.775347016268545	405.91748046875	405.9275207519531
314	405.9282531738281	28.4658495746667					1	DETECTED	405.9283 m/z @28.47 [151020OFc1_NvH-0949-CRLM-28.raw]	405.9282531738281	28.4658495746667	2.26676753306667	99.1337670928	96.86699955973333	44706.4609375	1.0693943466898625E8	0	7342	36.30481566666479	2.085011398850244	3.3373488931999553	405.9275817871094	405.9351806640625
315	405.94537353515625	12.6632617848					1	DETECTED	405.9454 m/z @12.66 [151020OFc1_NvH-0949-CRLM-28.raw]	405.94537353515625	12.6632617848	0.00637161493333333	99.9988798885333	99.99250827359997	163423.8125	1.417856431452022E8	2	7342	11.570827130333495	19.191491506777904	1.0150782192032752	405.93609619140625	405.9553527832031
316	405.9669189453125	11.461679244					1	DETECTED	405.9669 m/z @11.46 [151020OFc1_NvH-0949-CRLM-28.raw]	405.9669189453125	11.461679244	0.190207914133333	99.9138521722667	99.72364425813336	141515.59375	1.106857879161175E8	0	7342	0.1768978113696722	0.5554511653767302	39.49374808900481	405.9569396972656	405.972412109375
317	405.982421875	39.2712964186667					1	DETECTED	405.9824 m/z @39.27 [151020OFc1_NvH-0949-CRLM-28.raw]	405.982421875	39.2712964186667	0.2485946912	99.7731427421333	99.5245480509333	1128745.25	1.1252742175041997E8	4	7342	4.615751096762061	0.6621299991583645	0.007010757485920574	405.9724426269531	405.9924011230469
318	405.99365234375	19.5842420074667					1	DETECTED	405.9937 m/z @19.58 [151020OFc1_NvH-0949-CRLM-28.raw]	405.99365234375	19.5842420074667	0.00637161493333333	99.9778263461333	99.97145473119997	230034.203125	9.372715800341089E7	0	7342	0.09551384678507802	15.920339827534711	1.9924899616379073	405.992431640625	406.0036315917969
319	406.0101623535156	8.5085107448					1	DETECTED	406.0102 m/z @8.51 [151020OFc1_NvH-0949-CRLM-28.raw]	406.0101623535156	8.5085107448	0.514456174133333	99.8269572704	99.31250109626667	75212.25	9.866931104346396E7	4	7342	35.13519362131068	0.5314589695102313	0.06189727499913234	406.003662109375	406.0199890136719
320	406.03021240234375	90.4524617613333					1	DETECTED	406.0302 m/z @90.45 [151020OFc1_NvH-0949-CRLM-28.raw]	406.03021240234375	90.4524617613333	1.1199051392	99.8812582024	98.7613530632	118696.78125	1.0106540301647905E8	0	7342	0.19193085195041704	0.5229040969731532	0.05925093072435966	406.02032470703125	406.0356140136719
321	406.0676574707031	14.3065202576					1	DETECTED	406.0677 m/z @14.31 [151020OFc1_NvH-0949-CRLM-28.raw]	406.0676574707031	14.3065202576	0.132347631466667	97.9136685941333	97.78132096266663	90809.1796875	1.074486665830461E8	0	7342	0.4237074651273307	6.6499252141622	0.05645913973340614	406.0577697753906	406.0774230957031
322	406.1155700683594	89.4777165432					1	DETECTED	406.1156 m/z @89.48 [151020OFc1_NvH-0949-CRLM-28.raw]	406.1155700683594	89.4777165432	0.132347631466667	99.9778263461333	99.84547871466663	677833.9375	1.1633875306465447E8	0	7342	1.1949351089759688	1.2981537944424053	1.5264145267534484	406.1061706542969	406.1249694824219
323	406.1719055175781	90.1401795933333					1	DETECTED	406.1719 m/z @90.14 [151020OFc1_NvH-0949-CRLM-28.raw]	406.1719055175781	90.1401795933333	0.0863359954666667	99.9671015184	99.88076552293333	123827.140625	9.522069784149775E7	0	7342	1.7103405045045434	0.887650026595164	0.5190231391189892	406.162841796875	406.1729736328125
324	406.1829833984375	90.354396364					1	DETECTED	406.1830 m/z @90.35 [151020OFc1_NvH-0949-CRLM-28.raw]	406.1829833984375	90.354396364	0.0176487842666667	99.9988798885333	99.98123110426663	359109.96875	1.288429726790036E8	0	7342	1.1008543318761923	0.5123043553900496	0.030779538357414368	406.1730041503906	406.1922912597656
325	406.2023010253906	89.8308644349333					1	DETECTED	406.2023 m/z @89.83 [151020OFc1_NvH-0949-CRLM-28.raw]	406.2023010253906	89.8308644349333	1.69169483813333	99.1986327658667	97.50693792773338	547666.125	1.5651216415714288E8	3	7342	74.21011718494925	0.5216039822644962	0.021855900311281085	406.19232177734375	406.2122802734375
326	406.2133483886719	14.6487980485333					1	DETECTED	406.2133 m/z @14.65 [151020OFc1_NvH-0949-CRLM-28.raw]	406.2133483886719	14.6487980485333	3.36892070106667	98.5783733698667	95.20945266880003	394667.0625	1.2497261879657905E8	3	7342	2.1639313973927337	1.5413177614550342	1.290399469571654	406.2123107910156	406.21539306640625
327	406.22540283203125	17.9899100384					1	DETECTED	406.2254 m/z @17.99 [151020OFc1_NvH-0949-CRLM-28.raw]	406.22540283203125	17.9899100384	2.10604066053333	99.4051010986667	97.29906043813338	922897.875	1.5850041669564736E8	3	7342	0.2261825797074124	6.04919705214727	1.7599698531643022	406.2154235839844	406.2353820800781
328	406.24237060546875	36.7371310488					1	DETECTED	406.2424 m/z @36.74 [151020OFc1_NvH-0949-CRLM-28.raw]	406.24237060546875	36.7371310488	2.36219567066667	97.374580972	95.01238530133334	632589.375	1.4744805518645117E8	2	7342	36.593676810236865	3.086508008380028	2.101691089841828	406.2354431152344	406.2523193359375
329	406.2550964355469	17.9899100384					1	DETECTED	406.2551 m/z @17.99 [151020OFc1_NvH-0949-CRLM-28.raw]	406.2550964355469	17.9899100384	2.38355570826667	95.3375854261333	92.95402971786663	499038.5	1.2538228630331062E8	3	7342	0.2154898864434145	3.347823599752432	0.48030482396508584	406.2524108886719	406.2649230957031
330	406.27423095703125	45.8990015928					1	DETECTED	406.2742 m/z @45.90 [151020OFc1_NvH-0949-CRLM-28.raw]	406.27423095703125	45.8990015928	2.4477280904	95.9054953368	93.4577672464	451289.4375	1.5518648593228212E8	2	7342	0.06795534988167162	1.0432984756809336	169.98500144252685	406.2652587890625	406.28131103515625
331	406.2956848144531	89.7911759002667					1	DETECTED	406.2957 m/z @89.79 [151020OFc1_NvH-0949-CRLM-28.raw]	406.2956848144531	89.7911759002667	0.0522261245333333	99.9988798885333	99.94665376399996	260196.390625	2.543587384825845E8	0	7342	66.12949643389977	0.505184811611188	0.009877511306330465	406.28704833984375	406.3040466308594
332	406.316162109375	91.548991468					1	DETECTED	406.3162 m/z @91.55 [151020OFc1_NvH-0949-CRLM-28.raw]	406.316162109375	91.548991468	6.76341561653333	92.4285766949333	85.66516107839996	49639.828125	7.974941865533577E7	0	7342	0.44063428964093987	0.5051871159575199	0.001353174370541998	406.3150939941406	406.32489013671875
333	406.39678955078125	3.40054755946667					1	DETECTED	406.3968 m/z @3.40 [151020OFc1_NvH-0949-CRLM-28.raw]	406.39678955078125	3.40054755946667	0.825854617333333	94.9850041890667	94.15914957173337	78345.4453125	9.608115949405369E7	0	7342	0.11047982897233188	1.2440345241153739	0.9602869055777623	406.3870544433594	406.40655517578125
334	406.418212890625	19.1144267250667					1	DETECTED	406.4182 m/z @19.11 [151020OFc1_NvH-0949-CRLM-28.raw]	406.418212890625	19.1144267250667	4.626418868	99.7294602536	95.1030413856	113055.4453125	1.016997852236185E8	0	7342	0.44453966422280544	4.213746800559418	0.00555311963537184	406.4084777832031	406.4281311035156
335	406.448486328125	32.324862504					1	DETECTED	406.4485 m/z @32.32 [151020OFc1_NvH-0949-CRLM-28.raw]	406.448486328125	32.324862504	2.87663193146667	99.5258085848	96.64917665333333	121205.1875	1.2208165486900307E8	0	7342	25.15268883176566	1.7010824607040336	0.00920077167134737	406.4388732910156	406.45361328125
336	406.46368408203125	15.4908673170667					1	DETECTED	406.4637 m/z @15.49 [151020OFc1_NvH-0949-CRLM-28.raw]	406.46368408203125	15.4908673170667	2.6272830512	99.3278567493333	96.7005736981333	136269.90625	1.0105876279555903E8	0	7342	2.4017754441989165	0.5240001385724172	0.7854135012410174	406.4537658691406	406.4735412597656
337	406.4835510253906	39.2712964186667					1	DETECTED	406.4836 m/z @39.27 [151020OFc1_NvH-0949-CRLM-28.raw]	406.4835510253906	39.2712964186667	2.53192735093333	99.0687945584	96.53686720746667	335537.71875	1.074504915324522E8	0	7342	21.150423933290455	0.8149470618052052	1.3679308436281614	406.4736022949219	406.49298095703125
338	406.5050964355469	89.8488647938667					1	DETECTED	406.5051 m/z @89.85 [151020OFc1_NvH-0949-CRLM-28.raw]	406.5050964355469	89.8488647938667	1.98744660373333	99.4469027698667	97.45945616613336	148898.3125	1.2839485270010254E8	4	7342	95.17074292609841	0.5566030055812503	0.11238585933129859	406.49530029296875	406.5150451660156
339	406.53515625	23.4002506402667					1	DETECTED	406.5352 m/z @23.40 [151020OFc1_NvH-0949-CRLM-28.raw]	406.53515625	23.4002506402667	2.81507829973333	99.4469027698667	96.63182447013337	255520.609375	1.0667186832974759E8	3	7342	0.2123748450755869	0.5448519781352528	0.03519103579552735	406.525390625	406.54327392578125
340	406.5533447265625	12.7529214173333					1	DETECTED	406.5533 m/z @12.75 [151020OFc1_NvH-0949-CRLM-28.raw]	406.5533447265625	12.7529214173333	2.7635185256	99.9988798885333	97.23536136293329	345344.3125	1.1639453513583538E8	3	7342	5.10506384347976	3.161446945380559	1.6030310501495877	406.5434265136719	406.5633239746094
341	406.5633850097656	17.5812708258833					1	DETECTED	406.5634 m/z @17.58 [151020OFc1_NvH-0949-CRLM-28.raw]	406.5633850097656	17.5812708258833	3.46219041093333	94.5807341536	91.11854374266667	186992.234375	9.430220157794014E7	0	7342	5.705889933408219	0.7920467968667625	1.600621836020292	406.5633850097656	406.5669860839844
342	406.5769958496094	36.7144364570667					1	DETECTED	406.5770 m/z @36.71 [151020OFc1_NvH-0949-CRLM-28.raw]	406.5769958496094	36.7144364570667	2.01965664346667	98.908063244	96.88840660053333	260124.1875	1.0743018120562018E8	0	7342	0.27812956559429836	0.5067786758842605	0.03178126792510242	406.5670166015625	406.5869445800781
343	406.58917236328125	48.9030656002667					1	DETECTED	406.5892 m/z @48.90 [151020OFc1_NvH-0949-CRLM-28.raw]	406.58917236328125	48.9030656002667	3.35773325546667	48.9030656002667	45.54533234480003	40451.29296875	5.0227212567640364E7	0	7342	45.42104316240594	0.5	null	406.5872497558594	406.59478759765625
344	406.6048583984375	13.2232241546667					1	DETECTED	406.6049 m/z @13.22 [151020OFc1_NvH-0949-CRLM-28.raw]	406.6048583984375	13.2232241546667	2.94990189733333	70.6818583538667	67.73195645653337	84862.5859375	1.1926468231472152E8	0	7342	15.38238742300723	3.446659713448435	1.1825105266597324	406.5948791503906	406.6142883300781
345	406.6820983886719	19.7570856218667					1	DETECTED	406.6821 m/z @19.76 [151020OFc1_NvH-0949-CRLM-28.raw]	406.6820983886719	19.7570856218667	2.56365869626667	95.8078116608	93.24415296453333	75919.5078125	9.807225445143774E7	0	7342	0.17869841510215068	3.3169964538045122	0.029846303227385622	406.6724548339844	406.69207763671875
346	406.7023010253906	16.051715216					1	DETECTED	406.7023 m/z @16.05 [151020OFc1_NvH-0949-CRLM-28.raw]	406.7023010253906	16.051715216	3.48293562453333	97.1234272458667	93.64049162133337	120895.421875	9.550865104989862E7	0	7342	5.175803919725672	5.2393345931446484	0.7120711746931024	406.69232177734375	406.7085876464844
347	406.71868896484375	36.9121170373333					1	DETECTED	406.7187 m/z @36.91 [151020OFc1_NvH-0949-CRLM-28.raw]	406.71868896484375	36.9121170373333	2.6272830512	94.5713460250667	91.9440629738667	616065.0	1.1261982841728188E8	0	7342	0.13542520951293824	0.6212218809324993	0.2374572980772235	406.7087707519531	406.7213439941406
348	406.7313537597656	41.6328887741333					1	DETECTED	406.7314 m/z @41.63 [151020OFc1_NvH-0949-CRLM-28.raw]	406.7313537597656	41.6328887741333	2.54232775866667	97.646906996	95.10457923733333	2850755.0	1.885908794960553E8	2	7342	18.872741502461746	0.5184652123396595	0.021178172517413163	406.72137451171875	406.7413330078125
349	406.74432373046875	22.3581939973333					1	DETECTED	406.7443 m/z @22.36 [151020OFc1_NvH-0949-CRLM-28.raw]	406.74432373046875	22.3581939973333	2.94990189733333	96.2542667208	93.30436482346667	156389.453125	1.1278182829170762E8	0	7342	0.08392642741685563	3.747235535625897	25.553385977847878	406.74139404296875	406.74700927734375
350	406.75701904296875	18.0092763952					1	DETECTED	406.7570 m/z @18.01 [151020OFc1_NvH-0949-CRLM-28.raw]	406.75701904296875	18.0092763952	2.09497151333333	98.132934828	96.03796331466667	193867.078125	1.1701589925436719E8	2	7342	2.099290046014495	10.949310548026608	5.018154979588414	406.7470397949219	406.7669982910156
351	406.7753601074219	45.7322990762667					1	DETECTED	406.7754 m/z @45.73 [151020OFc1_NvH-0949-CRLM-28.raw]	406.7753601074219	45.7322990762667	2.7736852296	99.9886363184	97.21495108879999	183119.703125	1.0737499333566232E8	0	7342	0.238494293190449	1.2654318020382218	0.004817672178090588	406.76702880859375	406.7845764160156
352	406.7938537597656	6.63155058426667					1	DETECTED	406.7939 m/z @6.63 [151020OFc1_NvH-0949-CRLM-28.raw]	406.7938537597656	6.63155058426667	4.15120123973333	96.1344534605333	91.98325222079997	42198.58203125	8.396195211253776E7	0	7342	14.39134136855537	171.77890974216962	0.301699763856544	406.7857971191406	406.79632568359375
353	406.8063659667969	28.3833591410667					1	DETECTED	406.8064 m/z @28.38 [151020OFc1_NvH-0949-CRLM-28.raw]	406.8063659667969	28.3833591410667	2.18115602426667	98.9298900821333	96.74873405786663	53270.22265625	1.2624615965312625E8	0	7342	85.53861819263065	1.8524433328357728	2.8248704984243256	406.7964782714844	406.8162841796875
354	406.8606262207031	8.66566328453333					1	DETECTED	406.8606 m/z @8.67 [151020OFc1_NvH-0949-CRLM-28.raw]	406.8606262207031	8.66566328453333	0.0863359954666667	99.9886363184	99.90230032293333	88113.578125	1.0004691435993385E8	0	7342	0.03622788012689249	0.5175967253000952	0.17487991984697696	406.85076904296875	406.865234375
355	406.875244140625	15.5620271309333					1	DETECTED	406.8752 m/z @15.56 [151020OFc1_NvH-0949-CRLM-28.raw]	406.875244140625	15.5620271309333	0.0634820461333333	99.9886363184	99.92515427226667	437648.3125	1.203156690613066E8	3	7342	1.3141022474371038	0.790735838985703	1.9788680248622226	406.8652648925781	406.8852233886719
356	406.8905944824219	6.32880451146667					1	DETECTED	406.8906 m/z @6.33 [151020OFc1_NvH-0949-CRLM-28.raw]	406.8905944824219	6.32880451146667	0.00637161493333333	99.9671015184	99.96072990346667	313997.65625	1.1205371912250622E8	3	7342	11.005485570003906	182.86575419481497	155.32488973643825	406.88525390625	406.8988037109375
357	406.9088134765625	42.7585555858667					1	DETECTED	406.9088 m/z @42.76 [151020OFc1_NvH-0949-CRLM-28.raw]	406.9088134765625	42.7585555858667	0.00637161493333333	99.8921705986667	99.88579898373337	1078482.125	1.1873799758662646E8	3	7342	0.2056673657708572	0.5087002784311899	0.07623145062782706	406.8988342285156	406.9186706542969
358	406.9364013671875	0.3760244496					1	DETECTED	406.9364 m/z @0.38 [151020OFc1_NvH-0949-CRLM-28.raw]	406.9364013671875	0.3760244496	0.00637161493333333	99.9463497306667	99.93997811573337	88270.96875	1.1706705650943573E8	0	7342	0.7039398378879436	4.715934243779438	6.735811433578869	406.9269714355469	406.9463806152344
359	406.9588623046875	32.9039578834667					1	DETECTED	406.9589 m/z @32.90 [151020OFc1_NvH-0949-CRLM-28.raw]	406.9588623046875	32.9039578834667	0.00637161493333333	99.9886363184	99.98226470346667	493254.875	9.920397174004874E7	2	7342	0.1344403821182567	0.5067581998522735	0.00630359356550966	406.948974609375	406.9688415527344
360	406.9793395996094	19.5750294045333					1	DETECTED	406.9793 m/z @19.58 [151020OFc1_NvH-0949-CRLM-28.raw]	406.9793395996094	19.5750294045333	0.00637161493333333	99.9247665930667	99.91839497813338	474556.25	1.0576297760066661E8	0	7342	0.14533587264033798	2.4572527523933383	131.5315848187006	406.9693908691406	406.9892578125
361	406.9949951171875	32.0977003317333					1	DETECTED	406.9950 m/z @32.10 [151020OFc1_NvH-0949-CRLM-28.raw]	406.9949951171875	32.0977003317333	0.190207914133333	99.9564205994667	99.76621268533336	98745.421875	9.43756204395694E7	0	7342	44.01293320273635	1.850154534396837	2.9769256830566375	406.9895935058594	407.00494384765625
362	407.01300048828125	53.7761670186667					1	DETECTED	407.0130 m/z @53.78 [151020OFc1_NvH-0949-CRLM-28.raw]	407.01300048828125	53.7761670186667	0.00637161493333333	99.6746504589333	99.66827884399997	49895.94140625	9.731418247296043E7	0	7342	0.2287852556576837	0.9300221451712181	0.9629601298335031	407.0050354003906	407.0229797363281
363	407.0605773925781	46.7018902925333					1	DETECTED	407.0606 m/z @46.70 [151020OFc1_NvH-0949-CRLM-28.raw]	407.0605773925781	46.7018902925333	0.0406216986666667	99.8704190602667	99.82979736160003	418298.125	1.0488075374130607E8	0	7342	0.17598634282412462	122.9102583645656	2.896813748136556	407.05059814453125	407.0704650878906
364	407.0830383300781	45.2824749594667					1	DETECTED	407.0830 m/z @45.28 [151020OFc1_NvH-0949-CRLM-28.raw]	407.0830383300781	45.2824749594667	1.99792944266667	98.9405835304	96.94265408773333	104989.125	1.0631185741024274E8	0	7342	0.08896041720009151	1.143908573400213	1.5665067125571766	407.07318115234375	407.0895080566406
365	407.099609375	90.354396364					1	DETECTED	407.0996 m/z @90.35 [151020OFc1_NvH-0949-CRLM-28.raw]	407.099609375	90.354396364	0.155370162133333	99.1337670928	98.97839693066666	171455.15625	1.0661885649939132E8	0	7342	0.07441660304220932	0.5297282616056158	2.0498896119300367	407.08978271484375	407.1060791015625
366	407.1166687011719	89.3569517429333					1	DETECTED	407.1167 m/z @89.36 [151020OFc1_NvH-0949-CRLM-28.raw]	407.1166687011719	89.3569517429333	0.0176487842666667	99.9564205994667	99.93877181520003	176399.796875	1.14513271324868E8	0	7342	0.1995270988142437	0.5280317263387032	0.5937173721442571	407.10760498046875	407.126220703125
367	407.13079833984375	25.8427791261333					1	DETECTED	407.1308 m/z @25.84 [151020OFc1_NvH-0949-CRLM-28.raw]	407.13079833984375	25.8427791261333	0.0176487842666667	99.9988798885333	99.98123110426663	43422.70703125	9.221382101580445E7	0	7342	99.24071042364118	1.8988995339211767	2.734642122258752	407.127197265625	407.14056396484375
368	407.1556091308594	92.1280447277333					1	DETECTED	407.1556 m/z @92.13 [151020OFc1_NvH-0949-CRLM-28.raw]	407.1556091308594	92.1280447277333	4.9619379272	99.707546096	94.7456081688	76223.046875	8.898778505135313E7	0	7342	0.35592815342857875	0.5434773425501914	19.863038270541775	407.1473388671875	407.15679931640625
369	407.1668701171875	90.6034309818667					1	DETECTED	407.1669 m/z @90.60 [151020OFc1_NvH-0949-CRLM-28.raw]	407.1668701171875	90.6034309818667	6.30109010053333	99.1663688906667	92.86527879013337	91379.703125	9.316152522145177E7	0	7342	47.828129399088255	0.5507870707935232	0.0064005724031674874	407.1571350097656	407.1747741699219
370	407.18487548828125	27.1550310973333					1	DETECTED	407.1849 m/z @27.16 [151020OFc1_NvH-0949-CRLM-28.raw]	407.18487548828125	27.1550310973333	1.51364752586667	99.3944095770667	97.88076205120002	339032.3125	1.0486898561139363E8	3	7342	0.279924953099318	0.5233810142061321	25.861763337614473	407.1749572753906	407.19158935546875
371	407.20172119140625	44.6345075682667					1	DETECTED	407.2017 m/z @44.63 [151020OFc1_NvH-0949-CRLM-28.raw]	407.20172119140625	44.6345075682667	2.37287908426667	98.5022742864	96.12939520213332	807377.6875	1.3917460565691477E8	2	7342	69.81491571822036	1.5693808208067734	2.196733864580826	407.1917419433594	407.2093200683594
372	407.2193298339844	16.1640870829333					1	DETECTED	407.2193 m/z @16.16 [151020OFc1_NvH-0949-CRLM-28.raw]	407.2193298339844	16.1640870829333	2.3942287544	99.6527551490667	97.2585263946667	1134015.875	1.438530163277922E8	3	7342	0.11907095078872487	0.52935062474618	0.15030032317909017	407.2093505859375	407.2229919433594
373	407.2330017089844	41.6328887741333					1	DETECTED	407.2330 m/z @41.63 [151020OFc1_NvH-0949-CRLM-28.raw]	407.2330017089844	41.6328887741333	1.51364752586667	96.4722788714667	94.95863134560003	1327990.625	1.9977810330859014E8	3	7342	18.780193221784153	0.5099865032968054	0.061557590900708586	407.2230224609375	407.24298095703125
374	407.2432556152344	42.7585555858667					1	DETECTED	407.2433 m/z @42.76 [151020OFc1_NvH-0949-CRLM-28.raw]	407.2432556152344	42.7585555858667	2.1384523464	98.0889664069333	95.9505140605333	852592.5	1.260221919140316E8	3	7342	12.553676191674928	0.5186037001488061	1.4545017601982	407.2430114746094	407.25323486328125
375	407.2574768066406	35.3697342978667					1	DETECTED	407.2575 m/z @35.37 [151020OFc1_NvH-0949-CRLM-28.raw]	407.2574768066406	35.3697342978667	2.83548467573333	98.5461051629333	95.71062048719998	96658.953125	1.0289678114956807E8	0	7342	56.22884683332977	1.4431183900661277	2.2710435757092107	407.2532958984375	407.2674560546875
376	407.280029296875	89.9567070538667					1	DETECTED	407.2800 m/z @89.96 [151020OFc1_NvH-0949-CRLM-28.raw]	407.280029296875	89.9567070538667	0.0748483666666667	97.221957932	97.14710956533332	54100.48828125	1.29994963220156E8	0	7342	37.0722598713761	0.5426491911232164	0.020440845178319428	407.2705078125	407.2892761230469
377	407.300537109375	92.0512872216					1	DETECTED	407.3005 m/z @92.05 [151020OFc1_NvH-0949-CRLM-28.raw]	407.300537109375	92.0512872216	0.791347037333333	94.3835530674667	93.59220603013337	158823.953125	8.873633509502816E7	0	7342	1.023620790806362	0.6171991857201644	0.011072928847792426	407.2905578613281	407.3069152832031
378	407.32000732421875	34.5848638432					1	DETECTED	407.3200 m/z @34.58 [151020OFc1_NvH-0949-CRLM-28.raw]	407.32000732421875	34.5848638432	34.5848638432	95.4627021850667	60.877838341866706	70336.046875	6.31198619361091E7	0	7342	57.00119530675613	null	null	407.3115539550781	407.32342529296875
379	407.3370666503906	91.0184950226667					1	DETECTED	407.3371 m/z @91.02 [151020OFc1_NvH-0949-CRLM-28.raw]	407.3370666503906	91.0184950226667	6.73345157573333	93.0338037301333	86.30035215439997	81952.828125	9.72721129365675E7	0	7342	1.3027355312548536	0.5119553162995962	2.3959680470246894	407.3277893066406	407.3389892578125
380	407.3517150878906	90.9904370821333					1	DETECTED	407.3517 m/z @90.99 [151020OFc1_NvH-0949-CRLM-28.raw]	407.3517150878906	90.9904370821333	8.3840139312	97.493554476	89.1095405448	100723.890625	1.255262374976326E8	0	7342	0.751321432285522	0.5393620565194102	2.516670250799816	407.3424987792969	407.3612365722656
381	407.394775390625	46.7670583264					1	DETECTED	407.3948 m/z @46.77 [151020OFc1_NvH-0949-CRLM-28.raw]	407.394775390625	46.7670583264	1.90098054613333	98.6107477336	96.70976718746667	448967.28125	1.1526779332386902E8	0	7342	0.13582936817638824	1.1267382408250242	0.024860973351720612	407.3852844238281	407.40472412109375
382	407.40911865234375	19.0323148984					1	DETECTED	407.4091 m/z @19.03 [151020OFc1_NvH-0949-CRLM-28.raw]	407.40911865234375	19.0323148984	2.05189771893333	95.6668314578667	93.61493373893337	113763.3359375	1.0484446387205029E8	0	7342	0.14924760395865277	4.541506899579718	0.01483037370137838	407.4048156738281	407.4187927246094
383	407.4603576660156	32.8820995416					1	DETECTED	407.4604 m/z @32.88 [151020OFc1_NvH-0949-CRLM-28.raw]	407.4603576660156	32.8820995416	2.38355570826667	99.2850340898667	96.90147838160003	250324.4375	9.951122455409843E7	0	7342	3.068955833697558	0.5075386265223342	0.008756685429789825	407.450439453125	407.4667053222656
384	407.4767150878906	19.4418141605333					1	DETECTED	407.4767 m/z @19.44 [151020OFc1_NvH-0949-CRLM-28.raw]	407.4767150878906	19.4418141605333	2.4583030112	97.0251913938667	94.5668883826667	1226243.5	1.2735194649683625E8	4	7342	0.14010099584392322	1.3417081408255462	49.54086814901064	407.46673583984375	407.4866027832031
385	407.4976501464844	11.1875560981333					1	DETECTED	407.4977 m/z @11.19 [151020OFc1_NvH-0949-CRLM-28.raw]	407.4976501464844	11.1875560981333	1.09741261253333	95.9272661272	94.82985351466667	320967.03125	1.0867338285126922E8	4	7342	4.994928590257116	13.801301608829045	31.49203298433613	407.48779296875	407.5070495605469
386	407.5159606933594	16.7999006064					1	DETECTED	407.5160 m/z @16.80 [151020OFc1_NvH-0949-CRLM-28.raw]	407.5159606933594	16.7999006064	2.3305544656	98.447612432	96.1170579664	50930.99609375	9.361024722822298E7	0	7342	4.921304271756375	3.321402951836694	5.642805903673388	407.5076904296875	407.52020263671875
387	407.53021240234375	20.6094677941333					1	DETECTED	407.5302 m/z @20.61 [151020OFc1_NvH-0949-CRLM-28.raw]	407.53021240234375	20.6094677941333	3.15961244986667	95.9920299122667	92.83241746240003	521683.1875	1.378846137594526E8	3	7342	0.05597007619566341	0.8704914826300697	0.33770511228773187	407.5202331542969	407.5401916503906
388	407.5413513183594	22.6300739341333					1	DETECTED	407.5414 m/z @22.63 [151020OFc1_NvH-0949-CRLM-28.raw]	407.5413513183594	22.6300739341333	4.80108546186667	46.8063729914667	42.00528752960003	163274.296875	5.501539664319341E7	0	7342	7.116866764518649	1.3821240895421345	0.023413140515867594	407.54022216796875	407.54669189453125
389	407.55670166015625	30.0614814432					1	DETECTED	407.5567 m/z @30.06 [151020OFc1_NvH-0949-CRLM-28.raw]	407.55670166015625	30.0614814432	2.96118313013333	99.4789418544	96.51775872426667	2292849.75	1.5871306403079513E8	3	7342	12.095756460168595	1.20822391438885	0.01471681117693684	407.5467529296875	407.566650390625
390	407.56829833984375	36.8658696205333					1	DETECTED	407.5683 m/z @36.87 [151020OFc1_NvH-0949-CRLM-28.raw]	407.56829833984375	36.8658696205333	2.8559014528	82.2546425562667	79.3987411034667	659710.4375	1.1583551482576711E8	3	7342	28.141220798049133	0.5483717777702926	0.21236635784590618	407.56671142578125	407.5782775878906
391	407.5994567871094	11.0764196768					1	DETECTED	407.5995 m/z @11.08 [151020OFc1_NvH-0949-CRLM-28.raw]	407.5994567871094	11.0764196768	1.95502344906667	97.3196103357333	95.36458688666663	68334.7578125	1.3910119148186892E8	0	7342	86.37592196223851	5.643745592308169	37.20489037864708	407.589599609375	407.59967041015625
392	407.60968017578125	19.0166067466667					1	DETECTED	407.6097 m/z @19.02 [151020OFc1_NvH-0949-CRLM-28.raw]	407.60968017578125	19.0166067466667	2.49027145093333	99.4789418544	96.98867040346667	90801.96875	9.804066473378472E7	0	7342	6.550722266310569	4.44625382561437	7.763787113160804	407.5997314453125	407.6196594238281
393	407.64544677734375	37.7569549685333					1	DETECTED	407.6454 m/z @37.76 [151020OFc1_NvH-0949-CRLM-28.raw]	407.64544677734375	37.7569549685333	3.56546017066667	97.1125796226667	93.54711945200003	91820.703125	1.0068920841065057E8	0	7342	90.46191158649958	1.3683526062996778	1.8988080332806827	407.6360168457031	407.6551208496094
394	407.6871337890625	11.3615411504					1	DETECTED	407.6871 m/z @11.36 [151020OFc1_NvH-0949-CRLM-28.raw]	407.6871337890625	11.3615411504	5.075845472	97.5921365128	92.5162910408	1384412.0	1.1482424002655482E8	0	7342	0.10341514967637977	1.3941494216650896	115.30885887692462	407.6772766113281	407.6969299316406
395	407.70379638671875	44.6514261154667					1	DETECTED	407.7038 m/z @44.65 [151020OFc1_NvH-0949-CRLM-28.raw]	407.70379638671875	44.6514261154667	1.99792944266667	99.3508910917333	97.35296164906663	484659.09375	1.1107714999635026E8	2	7342	0.12042860388960719	0.5085435960019036	0.008231454303182652	407.69757080078125	407.7137756347656
396	407.7161560058594	36.8053703797333					1	DETECTED	407.7162 m/z @36.81 [151020OFc1_NvH-0949-CRLM-28.raw]	407.7161560058594	36.8053703797333	2.34133989013333	45.7322990762667	43.39095918613337	155244.34375	5.280860273102331E7	0	7342	0.1438115434367262	0.6686836133669761	0.007310851343380248	407.7138366699219	407.71746826171875
397	407.72747802734375	19.4418141605333					1	DETECTED	407.7275 m/z @19.44 [151020OFc1_NvH-0949-CRLM-28.raw]	407.72747802734375	19.4418141605333	1.333057012	98.2637723544	96.9307153424	1121557.5	1.2301118389887773E8	2	7342	0.23457254864706556	1.0280910414688857	0.422437772251278	407.717529296875	407.73272705078125
398	407.74273681640625	19.2552557392					1	DETECTED	407.7427 m/z @19.26 [151020OFc1_NvH-0949-CRLM-28.raw]	407.74273681640625	19.2552557392	2.14919802906667	99.2634304672	97.11423243813333	3612368.5	1.8548213111409408E8	2	7342	0.22696579175371312	1.1880274658634367	63.84059886911293	407.7327880859375	407.7527160644531
399	407.755615234375	30.2443673954667					1	DETECTED	407.7556 m/z @30.24 [151020OFc1_NvH-0949-CRLM-28.raw]	407.755615234375	30.2443673954667	2.0411873184	97.374580972	95.3333936536	200990.953125	1.0620860271513037E8	2	7342	13.199422150202729	2.5191492552148085	0.01800557822634067	407.75274658203125	407.7655029296875
400	407.7667236328125	12.1481677989333					1	DETECTED	407.7667 m/z @12.15 [151020OFc1_NvH-0949-CRLM-28.raw]	407.7667236328125	12.1481677989333	4.7916756624	87.9096321045333	83.1179564421333	100853.3828125	7.638551762450412E7	0	7342	0.17253435620968993	0.5117952785730048	0.027872235505019438	407.7658386230469	407.7763671875
401	407.8335876464844	34.4317117					1	DETECTED	407.8336 m/z @34.43 [151020OFc1_NvH-0949-CRLM-28.raw]	407.8335876464844	34.4317117	1.42341225306667	99.9138521722667	98.49043991920003	61615.71484375	1.076861900298925E8	0	7342	92.80129581476935	1.5898308677540145	2.1538587903477624	407.8236999511719	407.8434753417969
402	407.84429931640625	45.2824749594667					1	DETECTED	407.8443 m/z @45.28 [151020OFc1_NvH-0949-CRLM-28.raw]	407.84429931640625	45.2824749594667	0.687859857066667	99.9778263461333	99.28996648906663	38389.04296875	9.658456458133574E7	0	7342	82.4587757374477	1.1287842786219753	1.4191755869946945	407.8435974121094	407.8542785644531
403	407.86456298828125	20.5281332176					1	DETECTED	407.8646 m/z @20.53 [151020OFc1_NvH-0949-CRLM-28.raw]	407.86456298828125	20.5281332176	0.155370162133333	99.9886363184	99.83326615626666	171485.5	9.712324431285045E7	0	7342	0.13242336971971724	3.7460092356361523	0.90765761673924	407.85467529296875	407.8660888671875
404	407.876220703125	19.8343409192					1	DETECTED	407.8762 m/z @19.83 [151020OFc1_NvH-0949-CRLM-28.raw]	407.876220703125	19.8343409192	0.00637161493333333	99.9886363184	99.98226470346667	661615.8125	1.0962113316493583E8	3	7342	0.14120609389667038	12.132708333375925	0.29540841815730967	407.8663330078125	407.8809814453125
405	407.8909912109375	30.0614814432					1	DETECTED	407.8910 m/z @30.06 [151020OFc1_NvH-0949-CRLM-28.raw]	407.8909912109375	30.0614814432	0.0977709642666667	99.9886363184	99.89086535413333	1649285.125	1.5159134159225062E8	3	7342	12.11147408076543	0.6082049714261782	0.25698937977573366	407.8810119628906	407.90081787109375
406	407.9028015136719	36.8658696205333					1	DETECTED	407.9028 m/z @36.87 [151020OFc1_NvH-0949-CRLM-28.raw]	407.9028015136719	36.8658696205333	0.1092879512	99.3064525829333	99.1971646317333	449963.625	1.316708711057031E8	0	7342	28.26692517053548	0.5065680529311126	0.00549448652317184	407.9010009765625	407.90576171875
407	407.9158020019531	33.2182854290667					1	DETECTED	407.9158 m/z @33.22 [151020OFc1_NvH-0949-CRLM-28.raw]	407.9158020019531	33.2182854290667	0.0634820461333333	99.9138521722667	99.85037012613337	961961.4375	1.130994183212024E8	3	7342	0.07042641684301998	0.6732908761747529	2.660968427601832	407.90582275390625	407.92578125
408	407.937744140625	11.3615411504					1	DETECTED	407.9377 m/z @11.36 [151020OFc1_NvH-0949-CRLM-28.raw]	407.937744140625	11.3615411504	0.00637161493333333	99.9988798885333	99.99250827359997	999857.8125	1.30548229282407E8	4	7342	0.14351351938204537	8.393276666885193	17.377716113318183	407.9277648925781	407.9476623535156
409	407.9493103027344	16.976373708					1	DETECTED	407.9493 m/z @16.98 [151020OFc1_NvH-0949-CRLM-28.raw]	407.9493103027344	16.976373708	0.00637161493333333	99.9354015936	99.92902997866668	115406.2734375	9.998498130621883E7	0	7342	0.12792655300242828	3.2624824141754756	0.01037070665306086	407.9478454589844	407.9591979980469
410	407.96112060546875	29.985219976					1	DETECTED	407.9611 m/z @29.99 [151020OFc1_NvH-0949-CRLM-28.raw]	407.96112060546875	29.985219976	3.09622349866667	99.7513992266667	96.65517572800003	37209.32421875	9.573431647807628E7	0	7342	85.10167832164912	1.8645134173579831	2.79858495756657	407.9593811035156	407.9676513671875
411	407.9776916503906	13.1996871824					1	DETECTED	407.9777 m/z @13.20 [151020OFc1_NvH-0949-CRLM-28.raw]	407.9776916503906	13.1996871824	0.0176487842666667	99.7731427421333	99.75549395786663	696481.3125	1.1013192032262354E8	4	7342	6.33150001248784	1.4811137314905	43.56770859106738	407.9677429199219	407.9876403808594
412	407.999267578125	11.123360608					1	DETECTED	407.9993 m/z @11.12 [151020OFc1_NvH-0949-CRLM-28.raw]	407.999267578125	11.123360608	0.0863359954666667	99.9564205994667	99.87008460400003	170678.828125	9.885898474047083E7	0	7342	4.960942848504207	1.7614393576260319	32.00532690830647	407.9892883300781	408.00921630859375
413	408.02587890625	14.2697523053333					1	DETECTED	408.0259 m/z @14.27 [151020OFc1_NvH-0949-CRLM-28.raw]	408.02587890625	14.2697523053333	0.606759365333333	99.8486460701333	99.24188670479997	145597.453125	1.1722960020858201E8	5	7342	0.8123739749267926	0.6101049844960977	0.0913852739355524	408.0159912109375	408.0358581542969
414	408.03643798828125	19.1144267250667					1	DETECTED	408.0364 m/z @19.11 [151020OFc1_NvH-0949-CRLM-28.raw]	408.03643798828125	19.1144267250667	1.01819798773333	99.6746504589333	98.65645247119997	65769.40625	1.1149740200789875E8	0	7342	98.70396376397412	3.7024462377272003	6.533320992092164	408.0360412597656	408.0445861816406
415	408.05462646484375	22.4648739210667					1	DETECTED	408.0546 m/z @22.46 [151020OFc1_NvH-0949-CRLM-28.raw]	408.05462646484375	22.4648739210667	0.201623864533333	99.5784142565333	99.37679039199998	625112.125	1.1261280049535026E8	5	7342	0.09668987072975455	151.23576001853442	502.23955617927504	408.0446472167969	408.0644836425781
416	408.1231689453125	92.4471350624					1	DETECTED	408.1232 m/z @92.45 [151020OFc1_NvH-0949-CRLM-28.raw]	408.1231689453125	92.4471350624	5.6319093992	96.778817276	91.1469078768	42144.1796875	9.26630157614459E7	0	7342	0.10373234051704117	0.5138634248133996	0.026308292640759515	408.1211242675781	408.124755859375
417	408.13629150390625	91.2815479605333					1	DETECTED	408.1363 m/z @91.28 [151020OFc1_NvH-0949-CRLM-28.raw]	408.13629150390625	91.2815479605333	0.780184364	99.9988798885333	99.2186955245333	556892.0625	8.821040239436966E7	0	7342	0.16688713258777454	0.866371282466986	0.7172103113273395	408.1263732910156	408.1400451660156
418	408.15093994140625	90.9218421925333					1	DETECTED	408.1509 m/z @90.92 [151020OFc1_NvH-0949-CRLM-28.raw]	408.15093994140625	90.9218421925333	6.24438629733333	96.5049638565333	90.26057755919996	592048.625	9.175610104270744E7	0	7342	0.10091219644900207	3.8779208281860007	1.8747673369222415	408.1443176269531	408.1601257324219
419	408.17523193359375	19.6869865701333					1	DETECTED	408.1752 m/z @19.69 [151020OFc1_NvH-0949-CRLM-28.raw]	408.17523193359375	19.6869865701333	0.00637161493333333	97.7014172202667	97.69504560533338	138800.90625	1.020609787612268E8	0	7342	0.16309145886210885	2.3272474639991074	13.594551365788005	408.1654968261719	408.1782531738281
420	408.1882629394531	11.3518246133333					1	DETECTED	408.1883 m/z @11.35 [151020OFc1_NvH-0949-CRLM-28.raw]	408.1882629394531	11.3518246133333	1.52476114373333	99.5364064952	98.01164535146667	494447.4375	1.2484022213556379E8	0	7342	79.89400912095499	24.63729311256935	598.1504135071248	408.1785583496094	408.1982421875
421	408.2076721191406	13.1996871824					1	DETECTED	408.2077 m/z @13.20 [151020OFc1_NvH-0949-CRLM-28.raw]	408.2076721191406	13.1996871824	2.08413679653333	99.9463497306667	97.86221293413337	262534.5	1.1263835262107538E8	2	7342	3.7662045606032226	0.663727673992185	1.0947680959330652	408.1982727050781	408.209228515625
422	408.21923828125	19.1369010013333					1	DETECTED	408.2192 m/z @19.14 [151020OFc1_NvH-0949-CRLM-28.raw]	408.21923828125	19.1369010013333	2.5744001416	99.1227879666667	96.54838782506671	3700523.75	2.02478661222148E8	2	7342	0.1752150719480099	5.465195291485658	60.466010820599124	408.2092590332031	408.224853515625
423	408.23486328125	29.4468404589333					1	DETECTED	408.2349 m/z @29.45 [151020OFc1_NvH-0949-CRLM-28.raw]	408.23486328125	29.4468404589333	1.8681555768	98.4368128768	96.5686573	6187422.0	2.6235499289019182E8	2	7342	0.07601928278786474	0.5238633951693109	0.02032634310416896	408.2248840332031	408.24481201171875
424	408.24951171875	33.3524943101333					1	DETECTED	408.2495 m/z @33.35 [151020OFc1_NvH-0949-CRLM-28.raw]	408.24951171875	33.3524943101333	2.54232775866667	74.1358029418667	71.59347518320003	320777.6875	9.374325096200831E7	0	7342	0.04401836609747534	0.5528703297160062	0.7657709357461557	408.244873046875	408.24981689453125
425	408.2598571777344	46.3632734282667					1	DETECTED	408.2599 m/z @46.36 [151020OFc1_NvH-0949-CRLM-28.raw]	408.2598571777344	46.3632734282667	1.77166522826667	95.8295985858667	94.05793335760004	8626885.0	2.48490621397004E8	2	7342	0.18037702600508965	0.507577456923287	2.1565465595004554	408.2498779296875	408.2696838378906
426	408.2774963378906	91.7631718498667					1	DETECTED	408.2775 m/z @91.76 [151020OFc1_NvH-0949-CRLM-28.raw]	408.2774963378906	91.7631718498667	0.7107892736	95.2005661301333	94.4897768565333	574413.5625	1.6737128926687148E8	0	7342	0.656672602512316	0.5050881580873477	0.5025310296488369	408.27056884765625	408.2860107421875
427	408.29119873046875	33.4183940928					1	DETECTED	408.2912 m/z @33.42 [151020OFc1_NvH-0949-CRLM-28.raw]	408.29119873046875	33.4183940928	6.53886595413333	91.9946171936	85.45575123946668	22638.0859375	9.25857939756286E7	0	7342	84.8021733966955	1.5896066106260454	2.1792132212520907	408.28839111328125	408.2983703613281
428	408.4091491699219	8.4350350816					1	DETECTED	408.4091 m/z @8.44 [151020OFc1_NvH-0949-CRLM-28.raw]	408.4091491699219	8.4350350816	2.552988016	99.0367596458667	96.4837716298667	318465.5	1.0408184490094313E8	3	7342	0.14085459634728892	0.9670840158844181	133.1443285899206	408.39923095703125	408.41912841796875
429	408.42718505859375	14.2789079008					1	DETECTED	408.4272 m/z @14.28 [151020OFc1_NvH-0949-CRLM-28.raw]	408.42718505859375	14.2789079008	3.2713192224	99.6746504589333	96.4033312365333	86110.0078125	1.0102295128962536E8	0	7342	0.7277237189657839	4.3789486532006725	23.95771587590316	408.4191589355469	408.4287109375
430	408.438720703125	11.3420267464					1	DETECTED	408.4387 m/z @11.34 [151020OFc1_NvH-0949-CRLM-28.raw]	408.438720703125	11.3420267464	0.2134784376	99.8054756749333	99.5919972373333	150446.796875	1.0449732184917004E8	0	7342	0.15327277549505247	0.5437956641228642	14.51146594281146	408.428955078125	408.4459228515625
431	408.4559326171875	22.4233722562667					1	DETECTED	408.4559 m/z @22.42 [151020OFc1_NvH-0949-CRLM-28.raw]	408.4559326171875	22.4233722562667	0.973397158133333	98.7449630581333	97.77156589999996	387013.71875	1.0057803283086433E8	0	7342	0.16061834489909543	0.5460169889193172	1.0859338123975868	408.4459533691406	408.4658508300781
432	408.46807861328125	41.3501734616					1	DETECTED	408.4681 m/z @41.35 [151020OFc1_NvH-0949-CRLM-28.raw]	408.46807861328125	41.3501734616	3.9575510168	41.3501734616	37.3926224448	69631.359375	4.7316476528647706E7	0	7342	31.341644110600427	0.5	null	408.4659423828125	408.46881103515625
433	408.47882080078125	13.1891870786667					1	DETECTED	408.4788 m/z @13.19 [151020OFc1_NvH-0949-CRLM-28.raw]	408.47882080078125	13.1891870786667	2.7005317936	94.3927065698667	91.6921747762667	282160.0	9.43727667210327E7	2	7342	0.16079889748499454	0.8507031838443682	39.518075294837736	408.4688415527344	408.4888000488281
434	408.5096740722656	19.6091438106667					1	DETECTED	408.5097 m/z @19.61 [151020OFc1_NvH-0949-CRLM-28.raw]	408.5096740722656	19.6091438106667	2.72183778693333	99.7622681709333	97.04043038399996	71711.8828125	9.532463803578106E7	0	7342	26.29927227433728	3.2854957024241442	5.676288161153428	408.49969482421875	408.5191955566406
435	408.5289001464844	28.8688896138667					1	DETECTED	408.5289 m/z @28.87 [151020OFc1_NvH-0949-CRLM-28.raw]	408.5289001464844	28.8688896138667	2.5744001416	97.9575763034667	95.3831761618667	56273.34765625	9.864840426872458E7	0	7342	89.77730151029863	2.0268148363094105	3.25503080892238	408.5199890136719	408.5323486328125
436	408.5423583984375	6.58062606933333					1	DETECTED	408.5424 m/z @6.58 [151020OFc1_NvH-0949-CRLM-28.raw]	408.5423583984375	6.58062606933333	3.05557764906667	98.2637723544	95.20819470533334	202708.015625	9.975771207104987E7	3	7342	6.674752776256546	3.182586064059336	1.0291916064527908	408.532470703125	408.5433654785156
437	408.55340576171875	19.1369010013333					1	DETECTED	408.5534 m/z @19.14 [151020OFc1_NvH-0949-CRLM-28.raw]	408.55340576171875	19.1369010013333	0.653008967466667	94.5900565042667	93.93704753680004	2405173.25	1.4614876916280857E8	3	7342	0.15605213772174764	0.7584990670289288	0.5784783683973752	408.54351806640625	408.5633850097656
438	408.5677795410156	13.1996871824					1	DETECTED	408.5678 m/z @13.20 [151020OFc1_NvH-0949-CRLM-28.raw]	408.5677795410156	13.1996871824	3.90985571013333	74.6121309634667	70.70227525333337	242888.140625	8.45760585654523E7	0	7342	0.12914845070564596	0.540056460325386	25.144759099716772	408.56341552734375	408.57061767578125
439	408.58062744140625	19.3332551005333					1	DETECTED	408.5806 m/z @19.33 [151020OFc1_NvH-0949-CRLM-28.raw]	408.58062744140625	19.3332551005333	2.41560539626667	98.2637723544	95.84816695813333	249785.578125	1.1616132874890059E8	3	7342	0.20003427784207162	0.5880644712100109	0.01031845344382064	408.5706481933594	408.58984375
440	408.6094055175781	8.45514901626667					1	DETECTED	408.6094 m/z @8.46 [151020OFc1_NvH-0949-CRLM-28.raw]	408.6094055175781	8.45514901626667	1.87913246426667	99.8054756749333	97.92634321066663	325650.5	9.078377552951467E7	0	7342	0.1142961112454497	17.425814731883033	0.5195668306725322	408.59942626953125	408.61883544921875
441	408.6240539550781	16.2425943544					1	DETECTED	408.6241 m/z @16.24 [151020OFc1_NvH-0949-CRLM-28.raw]	408.6240539550781	16.2425943544	6.75393644586667	98.9835145565333	92.22957811066662	72445.078125	9.289543863465261E7	0	7342	1.9638963804704215	5.454451159352024	0.7688956184391946	408.61956787109375	408.6339111328125
442	408.6440124511719	30.0486568845333					1	DETECTED	408.6440 m/z @30.05 [151020OFc1_NvH-0949-CRLM-28.raw]	408.6440124511719	30.0486568845333	2.99296840133333	98.6107477336	95.61777933226666	62407.703125	8.891890871038355E7	0	7342	95.4026566810316	1.7754855934508247	3.4829612927125138	408.6341857910156	408.6449890136719
443	408.6551208496094	22.4557092605333					1	DETECTED	408.6551 m/z @22.46 [151020OFc1_NvH-0949-CRLM-28.raw]	408.6551208496094	22.4557092605333	3.26010712933333	85.1938929530667	81.93378582373336	141972.15625	8.96827583994236E7	0	7342	0.22378497386640106	2.9621795460972598	0.0503215542250389	408.64520263671875	408.6650695800781
444	408.6902160644531	11.3615411504					1	DETECTED	408.6902 m/z @11.36 [151020OFc1_NvH-0949-CRLM-28.raw]	408.6902160644531	11.3615411504	3.07569889066667	84.9118791621333	81.83618027146663	103277.1875	9.6752464693831E7	0	7342	11.153398288365086	0.7738699194139121	1.6795024856538896	408.68023681640625	408.6917419433594
445	408.7017517089844	33.5776856704					1	DETECTED	408.7018 m/z @33.58 [151020OFc1_NvH-0949-CRLM-28.raw]	408.7017517089844	33.5776856704	2.83548467573333	99.546829236	96.71134456026667	1134071.625	1.098976535297586E8	2	7342	0.1983091481514947	0.5143811134060492	0.029891370655253872	408.6917724609375	408.71173095703125
446	408.7215270996094	22.6300739341333					1	DETECTED	408.7215 m/z @22.63 [151020OFc1_NvH-0949-CRLM-28.raw]	408.7215270996094	22.6300739341333	2.94990189733333	97.7234870506667	94.77358515333337	339129.09375	1.0878893881434138E8	0	7342	0.17249106194356756	0.5382796319994247	3.8406032840315087	408.7117614746094	408.7301025390625
447	408.7401428222656	42.1165041805333					1	DETECTED	408.7401 m/z @42.12 [151020OFc1_NvH-0949-CRLM-28.raw]	408.7401428222656	42.1165041805333	2.658734484	99.4363611997333	96.7776267157333	9258298.0	3.981251390803215E8	2	7342	0.21784986321765842	0.5074055953361093	0.12669384299987804	408.7301940917969	408.7501220703125
448	408.7509765625	17.1207736752					1	DETECTED	408.7510 m/z @17.12 [151020OFc1_NvH-0949-CRLM-28.raw]	408.7509765625	17.1207736752	2.79448723306667	95.5695325221333	92.77504528906663	84188.21875	9.131621670000368E7	0	7342	1.1516467456986668	6.594797929809723	0.14736740088971925	408.75018310546875	408.75146484375
449	408.761474609375	46.3632734282667					1	DETECTED	408.7615 m/z @46.36 [151020OFc1_NvH-0949-CRLM-28.raw]	408.761474609375	46.3632734282667	2.5850644696	98.4151506578667	95.8300861882667	4144616.25	1.8314424450030282E8	2	7342	23.058219991451914	0.5071820737512042	0.010110526774954021	408.75152587890625	408.77142333984375
450	408.7768859863281	84.4187513032					1	DETECTED	408.7769 m/z @84.42 [151020OFc1_NvH-0949-CRLM-28.raw]	408.7768859863281	84.4187513032	4.18639039146667	97.8806915765333	93.69430118506662	42038.0	1.472571367422076E8	0	7342	89.7189847194669	0.5875290549583577	0.17507848642639628	408.7719421386719	408.7861022949219
451	408.8097229003906	8.4350350816					1	DETECTED	408.8097 m/z @8.44 [151020OFc1_NvH-0949-CRLM-28.raw]	408.8097229003906	8.4350350816	1.2993933904	99.9778263461333	98.6784329557333	187824.328125	1.1292046676332138E8	0	7342	0.09800491676182332	12.105689334343511	76.50307401802633	408.8003234863281	408.8193664550781
452	408.83062744140625	24.9629622952					1	DETECTED	408.8306 m/z @24.96 [151020OFc1_NvH-0949-CRLM-28.raw]	408.83062744140625	24.9629622952	0.0863359954666667	99.9778263461333	99.89149035066663	129984.6328125	1.1648130502827568E8	0	7342	6.340893000887817	2.1995406908862853	7.211588731703233	408.82098388671875	408.8403015136719
453	408.8606872558594	19.2275291653333					1	DETECTED	408.8607 m/z @19.23 [151020OFc1_NvH-0949-CRLM-28.raw]	408.8606872558594	19.2275291653333	0.00637161493333333	99.9988798885333	99.99250827359997	328607.40625	1.1222464819966134E8	3	7342	0.1892295572051026	1.6130111976145534	0.10465727921130717	408.8510437011719	408.87060546875
454	408.87677001953125	6.58062606933333					1	DETECTED	408.8768 m/z @6.58 [151020OFc1_NvH-0949-CRLM-28.raw]	408.87677001953125	6.58062606933333	0.0290035096	99.9138521722667	99.8848486626667	127518.6015625	1.1456919418026818E8	0	7342	38.30458809079929	9.612612231682657	58.12159805922481	408.8706970214844	408.8777160644531
455	408.8877868652344	19.1369010013333					1	DETECTED	408.8878 m/z @19.14 [151020OFc1_NvH-0949-CRLM-28.raw]	408.8877868652344	19.1369010013333	0.00637161493333333	99.9030169010667	99.89664528613338	843880.625	1.277618278364869E8	3	7342	12.243123911034225	0.6385862881053413	0.5086496187788606	408.8778076171875	408.89776611328125
456	408.90692138671875	25.4669442741333					1	DETECTED	408.9069 m/z @25.47 [151020OFc1_NvH-0949-CRLM-28.raw]	408.90692138671875	25.4669442741333	0.00637161493333333	99.8921705986667	99.88579898373337	379184.1875	1.1174095490133667E8	0	7342	0.07722386586629426	0.5512050997356073	2.021016544445358	408.8977966308594	408.91680908203125
457	408.9212341308594	89.8488647938667					1	DETECTED	408.9212 m/z @89.85 [151020OFc1_NvH-0949-CRLM-28.raw]	408.9212341308594	89.8488647938667	0.00637161493333333	99.9671015184	99.96072990346667	174017.171875	1.10389922335082E8	3	7342	73.43315997161702	0.5355398928839762	0.0738438487272785	408.9169616699219	408.93115234375
458	408.9360656738281	22.5860163848					1	DETECTED	408.9361 m/z @22.59 [151020OFc1_NvH-0949-CRLM-28.raw]	408.9360656738281	22.5860163848	0.00637161493333333	99.9988798885333	99.99250827359997	84794.3203125	1.0217146223855324E8	0	7342	4.8116416882853414	2.5220388194036403	3.9063834033200715	408.9312438964844	408.9388732910156
459	408.94891357421875	41.5321982581333					1	DETECTED	408.9489 m/z @41.53 [151020OFc1_NvH-0949-CRLM-28.raw]	408.94891357421875	41.5321982581333	0.0290035096	99.8921705986667	99.86316708906669	184888.53125	1.0749729416432129E8	4	7342	25.219988179334614	1.4969827511711369	0.01700610354756242	408.9391784667969	408.9500427246094
460	408.9600830078125	9.84879008773333					1	DETECTED	408.9601 m/z @9.85 [151020OFc1_NvH-0949-CRLM-28.raw]	408.9600830078125	9.84879008773333	0.0290035096	99.9886363184	99.9596328088	1582470.25	1.2496955591188756E8	4	7342	0.12828679987159752	16.62580830507096	34.68400252994525	408.9501037597656	408.97003173828125
461	408.9753723144531	12.2362144848					1	DETECTED	408.9754 m/z @12.24 [151020OFc1_NvH-0949-CRLM-28.raw]	408.9753723144531	12.2362144848	0.0290035096	99.8378565965333	99.8088530869333	220823.328125	1.0067237939851601E8	0	7342	0.11166103578048059	0.5712614627622516	20.604107700640697	408.9701232910156	408.9788513183594
462	408.9888610839844	29.6717462056					1	DETECTED	408.9889 m/z @29.67 [151020OFc1_NvH-0949-CRLM-28.raw]	408.9888610839844	29.6717462056	0.0406216986666667	99.7185247101333	99.67790301146663	322365.34375	1.0184419861582111E8	0	7342	0.05271604417907838	0.5084075749774741	0.015589643352409715	408.9789123535156	408.99884033203125
463	409.00927734375	17.9087427538667					1	DETECTED	409.0093 m/z @17.91 [151020OFc1_NvH-0949-CRLM-28.raw]	409.00927734375	17.9087427538667	0.571823901866667	99.9564205994667	99.38459669760003	183079.5	1.0112573007155393E8	0	7342	9.529651432219978	0.5095497272025129	0.010386675908511785	408.9992980957031	409.0190124511719
464	409.0266418457031	19.9977853666667					1	DETECTED	409.0266 m/z @20.00 [151020OFc1_NvH-0949-CRLM-28.raw]	409.0266418457031	19.9977853666667	0.178676707733333	96.7239256789333	96.54524897119997	126873.0	9.624822321865255E7	0	7342	0.07324698647034822	3.7308265584040305	0.0013551325770732481	409.0194396972656	409.02734375
465	409.037353515625	28.428266472					1	DETECTED	409.0374 m/z @28.43 [151020OFc1_NvH-0949-CRLM-28.raw]	409.037353515625	28.428266472	0.0290035096	99.3508910917333	99.3218875821333	193621.53125	9.610472085918018E7	0	7342	65.28080606449937	1.9635119879304472	17.619855486446742	409.0274963378906	409.0472412109375
466	409.110595703125	15.93760666					1	DETECTED	409.1106 m/z @15.94 [151020OFc1_NvH-0949-CRLM-28.raw]	409.110595703125	15.93760666	0.00637161493333333	99.9988798885333	99.99250827359997	71216.046875	1.1210685216959152E8	0	7342	89.18940757390591	3.8758484916392417	8.657346089937704	409.109375	409.1173400878906
467	409.14013671875	91.2815479605333					1	DETECTED	409.1401 m/z @91.28 [151020OFc1_NvH-0949-CRLM-28.raw]	409.14013671875	91.2815479605333	0.353001338666667	99.8160821077333	99.46308076906662	89883.7890625	8.586321860272701E7	0	7342	0.08333894672303188	0.5357090101169789	2.4588826925211076	409.1308898925781	409.1431579589844
468	409.1540222167969	90.9404477424					1	DETECTED	409.1540 m/z @90.94 [151020OFc1_NvH-0949-CRLM-28.raw]	409.1540222167969	90.9404477424	3.24901748293333	97.5264585792	94.27744109626667	95576.203125	9.641999697423652E7	0	7342	0.736447250298383	0.5375521919149506	6.271144700443583E-4	409.14654541015625	409.1633605957031
469	409.1684875488281	16.1640870829333					1	DETECTED	409.1685 m/z @16.16 [151020OFc1_NvH-0949-CRLM-28.raw]	409.1684875488281	16.1640870829333	3.523468936	99.5572603882667	96.0337914522667	61770.5	1.0334265717559959E8	0	7342	0.019947841582329318	3.798619273835321	18.600574309086525	409.1640319824219	409.1783752441406
470	409.1982727050781	12.9865873194667					1	DETECTED	409.1983 m/z @12.99 [151020OFc1_NvH-0949-CRLM-28.raw]	409.1982727050781	12.9865873194667	2.49027145093333	98.5568837810667	96.06661233013337	468719.25	1.1822523468253516E8	3	7342	11.324616881384934	1.105849656259233	19.956856982938767	409.1883850097656	409.20068359375
471	409.210693359375	9.82983349733333					1	DETECTED	409.2107 m/z @9.83 [151020OFc1_NvH-0949-CRLM-28.raw]	409.210693359375	9.82983349733333	0.745653822133333	98.4696018845333	97.72394806239997	1257568.125	1.347968947378891E8	2	7342	23.811368667923148	1.1906134667254957	8.577625666658747	409.2007141113281	409.2142333984375
472	409.2242431640625	15.1163068714667					1	DETECTED	409.2242 m/z @15.12 [151020OFc1_NvH-0949-CRLM-28.raw]	409.2242431640625	15.1163068714667	2.64831623226667	99.9886363184	97.34032008613333	1297062.375	1.577857887649876E8	2	7342	3.1600331386817366	5.049364938457324	18.93616924306577	409.2142639160156	409.231689453125
473	409.24169921875	42.1165041805333					1	DETECTED	409.2417 m/z @42.12 [151020OFc1_NvH-0949-CRLM-28.raw]	409.24169921875	42.1165041805333	1.8247184224	99.6418424629333	97.8171240405333	4028901.5	2.7065580883840656E8	3	7342	13.044211636263782	0.626852673608801	1.5184683099208889	409.2317199707031	409.2516784667969
474	409.2531433105469	25.6620103957333					1	DETECTED	409.2531 m/z @25.66 [151020OFc1_NvH-0949-CRLM-28.raw]	409.2531433105469	25.6620103957333	2.51121516453333	91.5965964322667	89.08538126773337	60995.76171875	1.0694122925539133E8	0	7342	20.311934529158194	1.9373884861761783	3.2706818544043443	409.251708984375	409.2547912597656
475	409.26483154296875	23.4640289112					1	DETECTED	409.2648 m/z @23.46 [151020OFc1_NvH-0949-CRLM-28.raw]	409.26483154296875	23.4640289112	1.75034856293333	94.2878138944	92.53746533146668	966907.75	1.278437604124986E8	0	7342	0.17026805729295091	2.9240855117615574	0.03536998622657365	409.2548522949219	409.2734680175781
476	409.2766418457031	91.5396644341333					1	DETECTED	409.2766 m/z @91.54 [151020OFc1_NvH-0949-CRLM-28.raw]	409.2766418457031	91.5396644341333	0.00637161493333333	99.0367596458667	99.03038803093337	295637.9375	9.695494456291069E7	0	7342	0.07913335335248917	1.3627014395885961	1.9191019707487982	409.2754821777344	409.2857971191406
477	409.29461669921875	91.9009286266667					1	DETECTED	409.2946 m/z @91.90 [151020OFc1_NvH-0949-CRLM-28.raw]	409.29461669921875	91.9009286266667	2.5850644696	99.6418424629333	97.0567779933333	63464.359375	1.001556015470695E8	0	7342	1.1310615610210846	0.5433344843568539	0.2405706134340053	409.2876281738281	409.3033447265625
478	409.31146240234375	41.7275376474667					1	DETECTED	409.3115 m/z @41.73 [151020OFc1_NvH-0949-CRLM-28.raw]	409.31146240234375	41.7275376474667	1.46839811333333	99.2850340898667	97.81663597653336	44745.25	1.0608440180170679E8	0	7342	89.9732114476426	1.1828703093385757	1.3728334089555057	409.30767822265625	409.3177185058594
479	409.3378601074219	88.2988238317333					1	DETECTED	409.3379 m/z @88.30 [151020OFc1_NvH-0949-CRLM-28.raw]	409.3378601074219	88.2988238317333	6.78890929093333	99.6418424629333	92.85293317199996	91290.9296875	1.5545213914689043E8	0	7342	85.24388612482991	0.5695806068200588	0.033622498077194286	409.3291320800781	409.34759521484375
480	409.3675537109375	90.9904370821333					1	DETECTED	409.3676 m/z @90.99 [151020OFc1_NvH-0949-CRLM-28.raw]	409.3675537109375	90.9904370821333	3.48293562453333	99.5677310032	96.08479537866667	170363.84375	9.68275125331776E7	0	7342	0.6985683254702479	0.6455894257340962	0.21173682997650722	409.357666015625	409.37677001953125
481	409.3778076171875	45.5226053573333					1	DETECTED	409.3778 m/z @45.52 [151020OFc1_NvH-0949-CRLM-28.raw]	409.3778076171875	45.5226053573333	0.6992642624	96.5709469613333	95.8716826989333	44143.47265625	1.1189085134220497E8	0	7342	90.10068659591946	1.15476805119179	1.3105043187261656	409.3778076171875	409.3877868652344
482	409.4039611816406	92.0512872216					1	DETECTED	409.4040 m/z @92.05 [151020OFc1_NvH-0949-CRLM-28.raw]	409.4039611816406	92.0512872216	0.0977709642666667	98.9511749664	98.85340400213333	205691.34375	1.1066942403788146E8	0	7342	83.10983655126476	0.4009219625684845	0.09651983670809959	409.3940124511719	409.4139404296875
483	409.4167175292969	25.5998466397333					1	DETECTED	409.4167 m/z @25.60 [151020OFc1_NvH-0949-CRLM-28.raw]	409.4167175292969	25.5998466397333	3.1260956968	95.5913404728	92.46524477599999	130116.7109375	9.994393207727696E7	0	7342	8.083124447377763	2.51818894596963	0.011863505780517852	409.4140319824219	409.42669677734375
484	409.45050048828125	27.5769874178667					1	DETECTED	409.4505 m/z @27.58 [151020OFc1_NvH-0949-CRLM-28.raw]	409.45050048828125	27.5769874178667	0.0290035096	99.3724221781333	99.3434186685333	108736.796875	9.874378985854007E7	0	7342	14.024940630084792	2.0801553758353473	3.157757384301503	409.4405822753906	409.4512939453125
485	409.4615173339844	9.83925632346667					1	DETECTED	409.4615 m/z @9.84 [151020OFc1_NvH-0949-CRLM-28.raw]	409.4615173339844	9.83925632346667	2.99296840133333	97.5044045016	94.51143610026668	574629.625	1.0728640598352855E8	3	7342	0.1265947783849537	3.21989944370138	1.164164893108874	409.4515380859375	409.47137451171875
486	409.4739074707031	25.2923186850667					1	DETECTED	409.4739 m/z @25.29 [151020OFc1_NvH-0949-CRLM-28.raw]	409.4739074707031	25.2923186850667	3.01546377066667	97.7234870506667	94.70802328000003	149912.15625	1.0900481408618577E8	0	7342	13.140521073734273	2.4541350576964165	0.010823414193962363	409.4715270996094	409.4838562011719
487	409.4884033203125	39.2489863224					1	DETECTED	409.4884 m/z @39.25 [151020OFc1_NvH-0949-CRLM-28.raw]	409.4884033203125	39.2489863224	2.27730711173333	98.7035055525333	96.42619844079996	124706.1875	1.1422642912871781E8	0	7342	28.92468512555305	1.5329826557631425	2.6145728735230476	409.4839172363281	409.49835205078125
488	409.49896240234375	87.1938281533333					1	DETECTED	409.4990 m/z @87.19 [151020OFc1_NvH-0949-CRLM-28.raw]	409.49896240234375	87.1938281533333	2.1917601016	99.3617555306667	97.1699954290667	79166.8125	1.064953232064387E8	0	7342	94.00061084283399	0.5720327104510697	0.14853769811557818	409.4984130859375	409.5089416503906
489	409.5191650390625	27.7620866789333					1	DETECTED	409.5192 m/z @27.76 [151020OFc1_NvH-0949-CRLM-28.raw]	409.5191650390625	27.7620866789333	1.66943683626667	99.4363611997333	97.76692436346663	79811.890625	1.027729632684398E8	4	7342	22.54038311327166	2.0995122596618914	0.025205821368354454	409.5094299316406	409.5230712890625
490	409.5330810546875	12.9653022685333					1	DETECTED	409.5331 m/z @12.97 [151020OFc1_NvH-0949-CRLM-28.raw]	409.5330810546875	12.9653022685333	2.81507829973333	99.9030169010667	97.08793860133338	309105.21875	1.2263909271278225E8	3	7342	0.0843349826218347	1.480723641681328	5.87840932075201	409.52313232421875	409.5429382324219
491	409.5529479980469	19.9490025858667					1	DETECTED	409.5529 m/z @19.95 [151020OFc1_NvH-0949-CRLM-28.raw]	409.5529479980469	19.9490025858667	1.85735977786667	98.2637723544	96.40641257653333	411122.375	1.1194764957604252E8	3	7342	0.15298682053549228	1.1535547450632602	0.040570410977330225	409.54302978515625	409.5628967285156
492	409.5735168457031	30.5924154122667					1	DETECTED	409.5735 m/z @30.59 [151020OFc1_NvH-0949-CRLM-28.raw]	409.5735168457031	30.5924154122667	2.1705064976	97.5044045016	95.333898004	718567.9375	1.455821930753088E8	6	7342	0.08677464510134314	0.7726676942644163	0.19328548290150996	409.56353759765625	409.5834655761719
493	409.5916748046875	48.5147301384					1	DETECTED	409.5917 m/z @48.51 [151020OFc1_NvH-0949-CRLM-28.raw]	409.5916748046875	48.5147301384	2.41560539626667	98.3282011792	95.91259578293332	257951.59375	1.0283696163201313E8	3	7342	0.12489126657045091	1.0353901149664082	0.012084828858447996	409.5835876464844	409.6015930175781
494	409.6878662109375	26.4321415093333					1	DETECTED	409.6879 m/z @26.43 [151020OFc1_NvH-0949-CRLM-28.raw]	409.6878662109375	26.4321415093333	4.26299348586667	96.5159491530667	92.25295566720003	213676.75	1.1288467575214359E8	0	7342	0.2857313076518331	0.5370757199819552	2.7889992769445637	409.677978515625	409.6958923339844
495	409.7059326171875	19.0531686624					1	DETECTED	409.7059 m/z @19.05 [151020OFc1_NvH-0949-CRLM-28.raw]	409.7059326171875	19.0531686624	1.7134948536	97.297727288	95.58423243440001	552308.25	1.3205943730518326E8	2	7342	0.2573489508125242	4.6359160727773725	1.5688518430721887	409.6962585449219	409.7157897949219
496	409.725830078125	15.1068882928					1	DETECTED	409.7258 m/z @15.11 [151020OFc1_NvH-0949-CRLM-28.raw]	409.725830078125	15.1068882928	2.94990189733333	95.7321625034667	92.78226060613336	610769.25	1.2937366978391172E8	2	7342	11.300843325237647	2.560140951161749	4.2270747810248155	409.7158508300781	409.7330017089844
497	409.7430114746094	42.1596850293333					1	DETECTED	409.7430 m/z @42.16 [151020OFc1_NvH-0949-CRLM-28.raw]	409.7430114746094	42.1596850293333	1.85735977786667	96.1997627576	94.34240297973332	823714.0	1.525295511710043E8	2	7342	13.062093842759477	0.5199597393637049	0.020484105876649023	409.7330322265625	409.75286865234375
498	409.764892578125	46.4528515485333					1	DETECTED	409.7649 m/z @46.45 [151020OFc1_NvH-0949-CRLM-28.raw]	409.764892578125	46.4528515485333	2.23442637333333	97.8917042664	95.65727789306666	207366.46875	9.756266994450052E7	0	7342	23.09825598118151	1.1017335054659776	0.006030203116503946	409.75494384765625	409.7745666503906
499	409.8119201660156	21.7688672109333					1	DETECTED	409.8119 m/z @21.77 [151020OFc1_NvH-0949-CRLM-28.raw]	409.8119201660156	21.7688672109333	2.53192735093333	99.9886363184	97.45670896746667	84426.171875	1.0697816808700441E8	0	7342	14.979837656159006	2.63433398505304	5.253303353899096	409.8019714355469	409.821533203125
500	409.8441467285156	34.6202804389333					1	DETECTED	409.8441 m/z @34.62 [151020OFc1_NvH-0949-CRLM-28.raw]	409.8441467285156	34.6202804389333	0.0290035096	99.85948578	99.8304822704	54769.08984375	1.0184420658189264E8	0	7342	83.27841295605444	1.4671974166145	2.23933466804207	409.83447265625	409.8491516113281
501	409.8592224121094	24.2092184733333					1	DETECTED	409.8592 m/z @24.21 [151020OFc1_NvH-0949-CRLM-28.raw]	409.8592224121094	24.2092184733333	0.0290035096	99.9886363184	99.9596328088	132668.796875	1.0489952102367681E8	0	7342	7.383575778486481	2.8815708258231267	0.15058265164188292	409.8492431640625	409.8666687011719
502	409.8766784667969	20.8747380098667					1	DETECTED	409.8767 m/z @20.87 [151020OFc1_NvH-0949-CRLM-28.raw]	409.8766784667969	20.8747380098667	0.0406216986666667	99.9886363184	99.94801461973333	1229200.5	1.3062236676504388E8	3	7342	0.21517153086014318	0.5205513767403597	0.05911337320395933	409.86669921875	409.88665771484375
503	409.8874816894531	19.3140156141333					1	DETECTED	409.8875 m/z @19.31 [151020OFc1_NvH-0949-CRLM-28.raw]	409.8874816894531	19.3140156141333	0.318227478933333	99.6636715264	99.34544404746666	1222824.0	1.301794943957748E8	3	7342	0.16086735699207466	0.5302632745376831	0.7306630064533711	409.8866882324219	409.8974609375
504	409.9078063964844	30.658049676					1	DETECTED	409.9078 m/z @30.66 [151020OFc1_NvH-0949-CRLM-28.raw]	409.9078063964844	30.658049676	0.201623864533333	99.9778263461333	99.77620248159997	325781.375	1.1386584532177854E8	3	7342	25.267331023797365	0.581772369760932	0.2762074576022769	409.89788818359375	409.91644287109375
505	409.9266052246094	35.4978515312					1	DETECTED	409.9266 m/z @35.50 [151020OFc1_NvH-0949-CRLM-28.raw]	409.9266052246094	35.4978515312	0.00637161493333333	99.9988798885333	99.99250827359997	1147766.875	1.2598502372027242E8	3	7342	19.69682675122368	1.9032318243640725	7.756928529074281	409.9167175292969	409.9364013671875
506	409.9391784667969	44.864273748					1	DETECTED	409.9392 m/z @44.86 [151020OFc1_NvH-0949-CRLM-28.raw]	409.9391784667969	44.864273748	0.0406216986666667	99.9988798885333	99.95825818986663	225685.75	9.65241876293951E7	3	7342	2.6907963344547383	1.103926975338336	0.05678212408134738	409.9366149902344	409.9490661621094
507	409.9529113769531	15.4908673170667					1	DETECTED	409.9529 m/z @15.49 [151020OFc1_NvH-0949-CRLM-28.raw]	409.9529113769531	15.4908673170667	0.00637161493333333	99.9354015936	99.92902997866668	77552.046875	8.769186901091443E7	0	7342	0.06944879670998816	3.693302129578495	0.20084528196396903	409.9491882324219	409.9555969238281
508	409.96563720703125	11.1421662072					1	DETECTED	409.9656 m/z @11.14 [151020OFc1_NvH-0949-CRLM-28.raw]	409.96563720703125	11.1421662072	0.00637161493333333	99.9778263461333	99.97145473119997	4558581.0	1.9247213668259782E8	4	7342	0.24527333355173653	0.933097036956643	35.7646077876095	409.9556579589844	409.9755554199219
509	409.9784240722656	24.6057912557333					1	DETECTED	409.9784 m/z @24.61 [151020OFc1_NvH-0949-CRLM-28.raw]	409.9784240722656	24.6057912557333	2.08413679653333	99.9988798885333	97.91474309199997	136333.734375	1.140666156585222E8	0	7342	0.15642962308576003	2.596189339441968	0.03762379657180597	409.97564697265625	409.9883728027344
510	409.9956970214844	0.571823901866667					1	DETECTED	409.9957 m/z @0.57 [151020OFc1_NvH-0949-CRLM-28.raw]	409.9956970214844	0.571823901866667	0.00637161493333333	99.9988798885333	99.99250827359997	127712.703125	1.0855186720270377E8	0	7342	1.3086003794669296	5.5159721785424916	6.75074414178945	409.9884948730469	410.00537109375
511	410.01324462890625	21.78716288					1	DETECTED	410.0132 m/z @21.79 [151020OFc1_NvH-0949-CRLM-28.raw]	410.01324462890625	21.78716288	1.735219744	99.9886363184	98.25341657439999	125105.78125	9.41766148264573E7	5	7342	5.875189800004939	2.863536618937165	0.01381649160869249	410.0057067871094	410.02313232421875
512	410.061279296875	90.4251729525333					1	DETECTED	410.0613 m/z @90.43 [151020OFc1_NvH-0949-CRLM-28.raw]	410.061279296875	90.4251729525333	0.00637161493333333	99.9354015936	99.92902997866668	84946.8984375	1.099804707732996E8	0	7342	0.05351007897407101	0.5297996892350858	0.002752799756858778	410.0513916015625	410.0710754394531
513	410.08843994140625	21.6142608896					1	DETECTED	410.0884 m/z @21.61 [151020OFc1_NvH-0949-CRLM-28.raw]	410.08843994140625	21.6142608896	0.295058374933333	99.9354015936	99.64034321866667	511244.21875	1.3118529290041699E8	6	7342	0.40378431975471685	5.632671813993819	15.906100672470368	410.0787658691406	410.09820556640625
514	410.1177978515625	56.6692967669333					1	DETECTED	410.1178 m/z @56.67 [151020OFc1_NvH-0949-CRLM-28.raw]	410.1177978515625	56.6692967669333	0.00637161493333333	99.9988798885333	99.99250827359997	35901.9296875	1.0036277972236839E8	0	7342	88.68120795106479	0.8569640488768873	0.7683688115020924	410.10870361328125	410.1220703125
515	410.1322937011719	91.2815479605333					1	DETECTED	410.1323 m/z @91.28 [151020OFc1_NvH-0949-CRLM-28.raw]	410.1322937011719	91.2815479605333	23.3096233648	97.9136685941333	74.6040452293333	97749.8359375	1.0866444647071882E8	0	7342	0.06438715291757546	0.5429161496504067	1.7914461792053746	410.1231689453125	410.1346435546875
516	410.1472473144531	92.3816189317333					1	DETECTED	410.1472 m/z @92.38 [151020OFc1_NvH-0949-CRLM-28.raw]	410.1472473144531	92.3816189317333	17.8824152304	99.6965172941333	81.8141020637333	297130.21875	1.0223227118109167E8	0	7342	0.1909122180162086	1.5121383385175549	0.15395323435374428	410.1390380859375	410.1535949707031
517	410.19708251953125	20.6306341266667					1	DETECTED	410.1971 m/z @20.63 [151020OFc1_NvH-0949-CRLM-28.raw]	410.19708251953125	20.6306341266667	0.479576862933333	98.5996375984	98.12006073546667	2115479.75	1.379954777516608E8	4	7342	0.25721487815632926	0.5542936182411441	0.06352990417450854	410.1871032714844	410.2059631347656
518	410.2159729003906	11.0967858298667					1	DETECTED	410.2160 m/z @11.10 [151020OFc1_NvH-0949-CRLM-28.raw]	410.2159729003906	11.0967858298667	2.18115602426667	99.8378565965333	97.65670057226663	4016400.75	2.7256986226839405E8	3	7342	0.22934771122276132	23.008261796632553	21.308714556318574	410.20599365234375	410.2259521484375
519	410.22705078125	15.0681823426667					1	DETECTED	410.2271 m/z @15.07 [151020OFc1_NvH-0949-CRLM-28.raw]	410.22705078125	15.0681823426667	2.87663193146667	95.5587745490667	92.68214261760002	932122.5	1.4511449693284994E8	2	7342	0.24443522983841248	2.289583365305212	3.6828399267360563	410.2259826660156	410.2274169921875
520	410.2374267578125	31.8655653848					1	DETECTED	410.2374 m/z @31.87 [151020OFc1_NvH-0949-CRLM-28.raw]	410.2374267578125	31.8655653848	0.318227478933333	99.1446874210667	98.82645994213337	1133453.375	1.537001553093607E8	3	7342	0.09584046074930797	0.7471087765396917	0.24628178674413814	410.2274475097656	410.2474060058594
521	410.2557067871094	21.8169124602667					1	DETECTED	410.2557 m/z @21.82 [151020OFc1_NvH-0949-CRLM-28.raw]	410.2557067871094	21.8169124602667	2.08413679653333	99.2634304672	97.17929367066667	613732.1875	1.5704768495155525E8	2	7342	0.3229092242507363	0.6001153605355511	26.37709553187193	410.2474365234375	410.2655944824219
522	410.27301025390625	42.2920000218667					1	DETECTED	410.2730 m/z @42.29 [151020OFc1_NvH-0949-CRLM-28.raw]	410.27301025390625	42.2920000218667	0.0176487842666667	96.2107920936	96.19314330933334	191527.0	1.2745149006751597E8	0	7342	18.847215740952375	1.140706432214409	2.660061176836946	410.26580810546875	410.2828063964844
523	410.29296875	91.3034896016					1	DETECTED	410.2930 m/z @91.30 [151020OFc1_NvH-0949-CRLM-28.raw]	410.29296875	91.3034896016	8.27842774186667	92.2702431592	83.99181541733334	51502.26953125	7.759127397007789E7	0	7342	0.10788264784505941	0.5058220586407589	0.0024035369369252053	410.28326416015625	410.30133056640625
524	410.31134033203125	91.548991468					1	DETECTED	410.3113 m/z @91.55 [151020OFc1_NvH-0949-CRLM-28.raw]	410.31134033203125	91.548991468	4.5240284816	95.5054934701333	90.9814649885333	60927.72265625	1.1378115627539319E8	0	7342	0.9130366339572191	0.5227319947424259	0.3014671663314138	410.3018798828125	410.31982421875
525	410.343994140625	44.1587665890667					1	DETECTED	410.3440 m/z @44.16 [151020OFc1_NvH-0949-CRLM-28.raw]	410.343994140625	44.1587665890667	19.7178946944	92.3002636194667	72.5823689250667	54534.5546875	8.78362337814418E7	0	7342	68.25684421355602	1.4848563757847173	1.9499602699649652	410.3340148925781	410.3538818359375
526	410.4224548339844	21.5944755653333					1	DETECTED	410.4225 m/z @21.59 [151020OFc1_NvH-0949-CRLM-28.raw]	410.4224548339844	21.5944755653333	1.51364752586667	97.1670186656	95.65337113973332	593010.75	1.2786391996888594E8	0	7342	0.23701522612783066	1.14683390835604	1.9340359246349175	410.4124755859375	410.432373046875
527	410.44769287109375	20.6306341266667					1	DETECTED	410.4477 m/z @20.63 [151020OFc1_NvH-0949-CRLM-28.raw]	410.44769287109375	20.6306341266667	0.860204353866667	99.5572603882667	98.69705603440003	1863363.75	1.1880281413029931E8	0	7342	0.8222698293746618	0.5194423314630582	0.01917659027618657	410.4377136230469	410.4566345214844
528	410.4666442871094	11.1602538453333					1	DETECTED	410.4666 m/z @11.16 [151020OFc1_NvH-0949-CRLM-28.raw]	410.4666442871094	11.1602538453333	3.0041262112	98.3716465746667	95.3675203634667	1872776.625	1.412293697118233E8	0	7342	0.20885265339504677	1.2871160842285583	94.7001901380851	410.45672607421875	410.4765930175781
529	410.4848327636719	39.0782449613333					1	DETECTED	410.4848 m/z @39.08 [151020OFc1_NvH-0949-CRLM-28.raw]	410.4848327636719	39.0782449613333	2.54232775866667	99.8812582024	97.33893044373333	251941.703125	9.850824232161254E7	4	7342	0.1129798813538585	1.8144207550988218	0.017152115426138502	410.4766540527344	410.49481201171875
530	410.4955749511719	17.3683733528					1	DETECTED	410.4956 m/z @17.37 [151020OFc1_NvH-0949-CRLM-28.raw]	410.4955749511719	17.3683733528	0.641502313066667	97.9026248936	97.26112258053334	161345.78125	1.1537546481586266E8	0	7342	0.1936667858073129	6.164334087218337	15.991267184914115	410.4948425292969	410.50555419921875
531	410.5198669433594	33.2816576669333					1	DETECTED	410.5199 m/z @33.28 [151020OFc1_NvH-0949-CRLM-28.raw]	410.5198669433594	33.2816576669333	3.24901748293333	99.5572603882667	96.30824290533337	121883.453125	1.052819996830159E8	3	7342	27.356355345815807	1.7390870840161534	0.20029722994017618	410.5104064941406	410.5286865234375
532	410.5387878417969	13.8116408552					1	DETECTED	410.5388 m/z @13.81 [151020OFc1_NvH-0949-CRLM-28.raw]	410.5387878417969	13.8116408552	2.79448723306667	98.7662171301333	95.97172989706662	237336.328125	1.0525661172122666E8	3	7342	4.533247956971463	0.8129872849707941	104.82720243591119	410.5289001464844	410.5434265136719
533	410.5534362792969	16.8097612656					1	DETECTED	410.5534 m/z @16.81 [151020OFc1_NvH-0949-CRLM-28.raw]	410.5534362792969	16.8097612656	3.4100676336	97.9903569565333	94.58028932293331	1501954.125	1.5379550751612493E8	3	7342	0.8941305821356984	10.104344492475542	16.49646823569013	410.54345703125	410.56341552734375
534	410.57244873046875	40.6578100125333					1	DETECTED	410.5724 m/z @40.66 [151020OFc1_NvH-0949-CRLM-28.raw]	410.57244873046875	40.6578100125333	2.40503871733333	96.7129570288	94.30791831146668	1401195.625	1.3565335108682746E8	3	7342	0.11677170077039989	9.88294421646458	0.70142776484853	410.5634460449219	410.5824279785156
535	410.5897216796875	21.8569680218667					1	DETECTED	410.5897 m/z @21.86 [151020OFc1_NvH-0949-CRLM-28.raw]	410.5897216796875	21.8569680218667	2.73221707333333	97.8366856522667	95.10446857893336	316494.4375	1.0959159886726937E8	0	7342	0.3692044937558876	1.3633711158544628	1.3059959784820967	410.5825500488281	410.5997009277344
536	410.60772705078125	44.864273748					1	DETECTED	410.6077 m/z @44.86 [151020OFc1_NvH-0949-CRLM-28.raw]	410.60772705078125	44.864273748	1.7134948536	93.8839517426667	92.1704568890667	129291.59375	1.0575374457246901E8	0	7342	2.6467984915753817	1.2565704451452127	1.5121353836039977	410.5997314453125	410.60986328125
537	410.6202087402344	28.6446333474667					1	DETECTED	410.6202 m/z @28.64 [151020OFc1_NvH-0949-CRLM-28.raw]	410.6202087402344	28.6446333474667	2.552988016	94.9264208744	92.3734328584	213711.578125	1.0843903074630809E8	0	7342	0.13909094132020172	2.4786660998373757	0.9689879601687992	410.61053466796875	410.63018798828125
538	410.63787841796875	36.2099958738667					1	DETECTED	410.6379 m/z @36.21 [151020OFc1_NvH-0949-CRLM-28.raw]	410.63787841796875	36.2099958738667	1.98744660373333	95.0452475912	93.05780098746666	141727.53125	9.352114600127755E7	0	7342	0.37147385273494393	1.6391738422266369	0.005356878554828312	410.6307067871094	410.6478576660156
539	410.66357421875	33.7437571037333					1	DETECTED	410.6636 m/z @33.74 [151020OFc1_NvH-0949-CRLM-28.raw]	410.66357421875	33.7437571037333	3.57529295946667	95.8946141114667	92.31932115200003	130112.3203125	1.1229201350603132E8	0	7342	3.904676675413242	1.5772388087367275	2.1467192360403518	410.65374755859375	410.6735534667969
540	410.6883850097656	8.25957004133333					1	DETECTED	410.6884 m/z @8.26 [151020OFc1_NvH-0949-CRLM-28.raw]	410.6883850097656	8.25957004133333	8.16834799253333	85.0866479304	76.91829993786668	48343.234375	8.301213591333863E7	0	7342	0.03312983273962722	421.59927862674607	1587.6424689264327	410.6858825683594	410.68865966796875
541	410.69866943359375	20.6458094514667					1	DETECTED	410.6987 m/z @20.65 [151020OFc1_NvH-0949-CRLM-28.raw]	410.69866943359375	20.6458094514667	2.81507829973333	98.4044399610667	95.58936166133337	871717.5	1.209922361732809E8	0	7342	0.25543257239656825	0.5175657271810437	0.016462385290164645	410.6888732910156	410.7085876464844
542	410.71917724609375	19.5750294045333					1	DETECTED	410.7192 m/z @19.58 [151020OFc1_NvH-0949-CRLM-28.raw]	410.71917724609375	19.5750294045333	3.26010712933333	96.5159491530667	93.25584202373336	2209984.75	1.8141979706710544E8	2	7342	0.25266065380748515	9.850457117960337	0.6570988179693313	410.70928955078125	410.7291259765625
543	410.7371520996094	22.477277928					1	DETECTED	410.7372 m/z @22.48 [151020OFc1_NvH-0949-CRLM-28.raw]	410.7371520996094	22.477277928	1.9333802088	98.7662171301333	96.8328369213333	580916.25	1.4004334181543684E8	2	7342	5.3582150373654365	1.9363170347392014	1.1251727099078224	410.7292175292969	410.7468566894531
544	410.75640869140625	21.7567922445333					1	DETECTED	410.7564 m/z @21.76 [151020OFc1_NvH-0949-CRLM-28.raw]	410.75640869140625	21.7567922445333	2.69015925333333	98.3936693226667	95.70351006933336	172269.703125	1.1287057496758875E8	0	7342	3.0808528613905146	0.586840607267625	2.516059764601755	410.7472229003906	410.75799560546875
545	410.7680358886719	19.9977853666667					1	DETECTED	410.7680 m/z @20.00 [151020OFc1_NvH-0949-CRLM-28.raw]	410.7680358886719	19.9977853666667	2.52175659093333	97.3855397	94.86378310906666	189120.4375	9.895995496389276E7	0	7342	0.10284765065133072	0.5032927750942173	11.777164280410426	410.7580871582031	410.7774353027344
546	410.8205871582031	28.6326394077333					1	DETECTED	410.8206 m/z @28.63 [151020OFc1_NvH-0949-CRLM-28.raw]	410.8205871582031	28.6326394077333	0.962201241333333	99.85948578	98.89728453866667	178480.8125	9.794366579923025E7	0	7342	0.17282933909272202	2.22583327605445	0.012634747059161901	410.81072998046875	410.83038330078125
547	410.8405456542969	41.6973756917333					1	DETECTED	410.8405 m/z @41.70 [151020OFc1_NvH-0949-CRLM-28.raw]	410.8405456542969	41.6973756917333	0.0863359954666667	99.9886363184	99.90230032293333	197387.484375	9.945690375336541E7	5	7342	0.14035931825439718	1.254592715461878	5.878016316095218E-4	410.8307800292969	410.8504943847656
548	410.8550109863281	23.854402008					1	DETECTED	410.8550 m/z @23.85 [151020OFc1_NvH-0949-CRLM-28.raw]	410.8550109863281	23.854402008	0.225163277066667	99.9671015184	99.74193824133333	105611.6171875	1.0265928100362578E8	0	7342	1.2181083907579975	2.5580866698086444	0.024433492567906775	410.8505554199219	410.8591003417969
549	410.8691101074219	24.2092184733333					1	DETECTED	410.8691 m/z @24.21 [151020OFc1_NvH-0949-CRLM-28.raw]	410.8691101074219	24.2092184733333	0.00637161493333333	99.9988798885333	99.99250827359997	718652.625	1.1765439237472643E8	3	7342	0.09699745545454164	0.646990414015695	0.019470360290286304	410.859130859375	410.8790588378906
550	410.88787841796875	16.8312734624					1	DETECTED	410.8879 m/z @16.83 [151020OFc1_NvH-0949-CRLM-28.raw]	410.88787841796875	16.8312734624	0.0748483666666667	99.9354015936	99.86055322693333	579875.375	1.2961023239782059E8	3	7342	0.8616401757457055	8.17124656600892	9.085576852364406	410.8791198730469	410.8978576660156
551	410.90069580078125	14.3955420114667					1	DETECTED	410.9007 m/z @14.40 [151020OFc1_NvH-0949-CRLM-28.raw]	410.90069580078125	14.3955420114667	2.07337863173333	99.9671015184	97.89372288666667	228822.109375	9.678672725186133E7	0	7342	9.755178182902988	1.0118411578025108	0.6052333027182848	410.89788818359375	410.90167236328125
552	410.91168212890625	39.4499403770667					1	DETECTED	410.9117 m/z @39.45 [151020OFc1_NvH-0949-CRLM-28.raw]	410.91168212890625	39.4499403770667	0.00637161493333333	99.9988798885333	99.99250827359997	1751568.625	1.4633124748410732E8	3	7342	25.824802563683505	0.5519600477205105	0.09606437615897002	410.9017028808594	410.9216613769531
553	410.95001220703125	14.2226153093333					1	DETECTED	410.9500 m/z @14.22 [151020OFc1_NvH-0949-CRLM-28.raw]	410.95001220703125	14.2226153093333	0.155370162133333	99.9988798885333	99.84350972639996	968009.4375	1.2104165197140089E8	0	7342	0.1366805387010288	0.6567955615070602	6.551551874373162	410.9400939941406	410.9597473144531
554	410.9674072265625	11.1511996856					1	DETECTED	410.9674 m/z @11.15 [151020OFc1_NvH-0949-CRLM-28.raw]	410.9674072265625	11.1511996856	0.0176487842666667	99.9564205994667	99.93877181520003	193988.8125	1.1246159975537163E8	0	7342	0.051696004814839824	0.6894909969528803	6.701638986868532	410.96002197265625	410.970458984375
555	410.98046875	19.6995951056					1	DETECTED	410.9805 m/z @19.70 [151020OFc1_NvH-0949-CRLM-28.raw]	410.98046875	19.6995951056	0.722353951466667	99.5996703610667	98.87731640960003	592369.125	1.0222594660354745E8	0	7342	0.12838384926197932	3.5776245279927013	117.77993838644703	410.9704895019531	410.9805908203125
556	410.9906005859375	36.3476548850667					1	DETECTED	410.9906 m/z @36.35 [151020OFc1_NvH-0949-CRLM-28.raw]	410.9906005859375	36.3476548850667	0.00637161493333333	99.8921705986667	99.88579898373337	875996.4375	1.1272517995680717E8	4	7342	0.08282123443117229	1.3705723303359194	0.00849261539724924	410.9806213378906	411.00054931640625
557	411.0015869140625	11.3914327986667					1	DETECTED	411.0016 m/z @11.39 [151020OFc1_NvH-0949-CRLM-28.raw]	411.0015869140625	11.3914327986667	0.0176487842666667	99.7513992266667	99.73375044240004	50979.55859375	1.0447718032248603E8	0	7342	28.93190062361238	4.549033314760877	0.019830242465148636	411.0006103515625	411.0113220214844
558	411.0218811035156	28.4562685037333					1	DETECTED	411.0219 m/z @28.46 [151020OFc1_NvH-0949-CRLM-28.raw]	411.0218811035156	28.4562685037333	0.295058374933333	97.9467185312	97.65166015626667	87691.3203125	1.1152287316229713E8	0	7342	13.167362036120883	1.6998064555291283	0.32555140265430044	411.01190185546875	411.03118896484375
559	411.0412292480469	41.6973756917333					1	DETECTED	411.0412 m/z @41.70 [151020OFc1_NvH-0949-CRLM-28.raw]	411.0412292480469	41.6973756917333	0.353001338666667	98.8423517930667	98.48935045440003	163676.828125	9.611524989103258E7	0	7342	0.26504228621209336	1.2375665594429375	1.2249350012093894	411.03143310546875	411.0511474609375
560	411.05352783203125	65.6282110461333					1	DETECTED	411.0535 m/z @65.63 [151020OFc1_NvH-0949-CRLM-28.raw]	411.05352783203125	65.6282110461333	0.00637161493333333	99.9988798885333	99.99250827359997	90964.25	1.0298693630441988E8	0	7342	0.661625965404383	0.7462943994205817	0.5126818233677061	411.0512390136719	411.06304931640625
561	411.066162109375	42.3658573581333					1	DETECTED	411.0662 m/z @42.37 [151020OFc1_NvH-0949-CRLM-28.raw]	411.066162109375	42.3658573581333	0.0176487842666667	99.9564205994667	99.93877181520003	48508.0625	1.0226492987985522E8	0	7342	91.3434811614144	1.1840692491511664	1.6703042561247008	411.0636291503906	411.0759582519531
562	411.103759765625	31.821443704					1	DETECTED	411.1038 m/z @31.82 [151020OFc1_NvH-0949-CRLM-28.raw]	411.103759765625	31.821443704	0.0176487842666667	99.9778263461333	99.96017756186663	48424.21875	1.2243653840280813E8	0	7342	95.35227411729959	1.5561911157791322	2.1564765978615847	411.10369873046875	411.1119689941406
563	411.1221618652344	92.4757698570667					1	DETECTED	411.1222 m/z @92.48 [151020OFc1_NvH-0949-CRLM-28.raw]	411.1221618652344	92.4757698570667	0.2485946912	99.6855923538667	99.4369976626667	461068.21875	1.4040398623623154E8	0	7342	2.2357019289709967	0.8994655362962662	0.6971023302009773	411.1121826171875	411.1321105957031
564	411.1504821777344	92.3816189317333					1	DETECTED	411.1505 m/z @92.38 [151020OFc1_NvH-0949-CRLM-28.raw]	411.1504821777344	92.3816189317333	0.560205195466667	98.9937810906667	98.43357589520004	80102.7109375	9.732437108328176E7	0	7342	0.053337998069665105	0.5098797448412321	4.908819303251846	411.1405944824219	411.15850830078125
565	411.17742919921875	11.3817406114667					1	DETECTED	411.1774 m/z @11.38 [151020OFc1_NvH-0949-CRLM-28.raw]	411.17742919921875	11.3817406114667	0.00637161493333333	99.9030169010667	99.89664528613338	854684.25	1.0383522967506982E8	0	7342	0.118802903751277	0.6613308408704375	0.24123027288127893	411.1676025390625	411.1874084472656
566	411.19110107421875	12.0170836008					1	DETECTED	411.1911 m/z @12.02 [151020OFc1_NvH-0949-CRLM-28.raw]	411.19110107421875	12.0170836008	0.3873638008	95.5587745490667	95.1714107482667	355230.59375	1.0563198705229025E8	2	7342	6.217701635059871	4.39373211454562	11.300034144039161	411.1874694824219	411.19775390625
567	411.207763671875	28.5470739653333					1	DETECTED	411.2078 m/z @28.55 [151020OFc1_NvH-0949-CRLM-28.raw]	411.207763671875	28.5470739653333	1.96567173333333	99.5572603882667	97.59158865493337	3501722.0	2.458674816604988E8	3	7342	1.587747448326553	0.5542656967285057	0.4593090857611234	411.1977844238281	411.2177429199219
568	411.2182312011719	23.7306968096					1	DETECTED	411.2182 m/z @23.73 [151020OFc1_NvH-0949-CRLM-28.raw]	411.2182312011719	23.7306968096	3.93619707066667	95.2739404144	91.33774334373334	862692.6875	1.4891129288896903E8	3	7342	4.393939730296648	1.3813674737440302	3.430742439135135	411.2177734375	411.2212219238281
569	411.2312316894531	24.4191731850667					1	DETECTED	411.2312 m/z @24.42 [151020OFc1_NvH-0949-CRLM-28.raw]	411.2312316894531	24.4191731850667	1.99792944266667	99.8054756749333	97.80754623226663	3234809.25	2.347205529653726E8	3	7342	0.1652451822518337	0.5593967360993166	0.19242341791657827	411.22125244140625	411.2412109375
570	411.2425537109375	29.9078624584					1	DETECTED	411.2426 m/z @29.91 [151020OFc1_NvH-0949-CRLM-28.raw]	411.2425537109375	29.9078624584	1.20964418826667	99.6418424629333	98.43219827466663	1209982.625	1.5895058142011714E8	2	7342	16.383614307600872	0.9024761509123818	0.2835304686029347	411.2412414550781	411.2525329589844
571	411.2602844238281	40.1120020632					1	DETECTED	411.2603 m/z @40.11 [151020OFc1_NvH-0949-CRLM-28.raw]	411.2602844238281	40.1120020632	1.87913246426667	97.2328970410667	95.35376457680003	160636.046875	1.0762956486014238E8	0	7342	1.7879155791736139	1.343411563639557	2.525187279628894	411.2525634765625	411.2701110839844
572	411.27447509765625	91.3745932056					1	DETECTED	411.2745 m/z @91.37 [151020OFc1_NvH-0949-CRLM-28.raw]	411.27447509765625	91.3745932056	3.28234860133333	99.6418424629333	96.35949386159997	57026.21875	1.0320932243970725E8	0	7342	0.1564362726909394	0.546937969432243	0.0040148429797098924	411.2702941894531	411.2834167480469
573	411.2924499511719	90.8722882858667					1	DETECTED	411.2924 m/z @90.87 [151020OFc1_NvH-0949-CRLM-28.raw]	411.2924499511719	90.8722882858667	7.63478998053333	94.5147928576	86.88000287706667	49871.90625	8.84119207421301E7	0	7342	0.42139985538725	0.5218801900939634	0.012154453096441238	411.2845153808594	411.2994384765625
574	411.3107604980469	91.3438601085333					1	DETECTED	411.3108 m/z @91.34 [151020OFc1_NvH-0949-CRLM-28.raw]	411.3107604980469	91.3438601085333	25.5075231736	99.6418424629333	74.13431928933329	74925.7578125	1.474540466619032E8	0	7342	1.3583291220769524	0.5630197755579943	1.0309221635508732	411.30279541015625	411.3178405761719
575	411.3285827636719	91.5685614981333					1	DETECTED	411.3286 m/z @91.57 [151020OFc1_NvH-0949-CRLM-28.raw]	411.3285827636719	91.5685614981333	0.467950891466667	98.1875943482667	97.71964345680003	55323.296875	9.229020080309045E7	0	7342	0.873314583333368	0.5363281475615544	0.9898077057418786	411.3242492675781	411.3354187011719
576	411.34661865234375	90.9904370821333					1	DETECTED	411.3466 m/z @90.99 [151020OFc1_NvH-0949-CRLM-28.raw]	411.34661865234375	90.9904370821333	5.5599667048	99.6418424629333	94.0818757581333	105136.359375	1.3821865385622153E8	0	7342	0.9489979748605464	0.5506341902519561	2.448304744586435	411.3377380371094	411.3550720214844
577	411.3655700683594	92.0512872216					1	DETECTED	411.3656 m/z @92.05 [151020OFc1_NvH-0949-CRLM-28.raw]	411.3655700683594	92.0512872216	2.60611440293333	99.6418424629333	97.03572805999997	122735.6328125	1.1625609704592809E8	0	7342	1.0765287447866285	63.52539697344137	0.1401540658712728	411.3564453125	411.37542724609375
578	411.3833923339844	92.0512872216					1	DETECTED	411.3834 m/z @92.05 [151020OFc1_NvH-0949-CRLM-28.raw]	411.3833923339844	92.0512872216	0.491087080533333	96.1778778184	95.68679073786667	78663.78125	1.2326815624369119E8	0	7342	1.0009156480328727	0.5225348491508437	433.7586092012098	411.3770446777344	411.3932800292969
579	411.4125671386719	48.4441665965333					1	DETECTED	411.4126 m/z @48.44 [151020OFc1_NvH-0949-CRLM-28.raw]	411.4125671386719	48.4441665965333	3.46219041093333	99.7294602536	96.26726984266666	223362.984375	1.0575727853706649E8	0	7342	17.74753772676601	1.2742173615248202	0.0011374526566403143	411.402587890625	411.4181213378906
580	411.42816162109375	11.3615411504					1	DETECTED	411.4282 m/z @11.36 [151020OFc1_NvH-0949-CRLM-28.raw]	411.42816162109375	11.3615411504	0.594911877866667	99.2850340898667	98.69012221200003	704578.125	1.4381877361586034E8	0	7342	0.12350484689916108	1.6004865738874732	1.2712844438308069	411.41839599609375	411.43798828125
581	411.4516296386719	14.2226153093333					1	DETECTED	411.4516 m/z @14.22 [151020OFc1_NvH-0949-CRLM-28.raw]	411.4516296386719	14.2226153093333	2.84568871306667	99.2527221376	96.40703342453334	338272.96875	1.1550045621180409E8	0	7342	3.9849219519950747	1.5957595552671242	0.35788088591121764	411.441650390625	411.4615173339844
582	411.4739074707031	23.12721418					1	DETECTED	411.4739 m/z @23.13 [151020OFc1_NvH-0949-CRLM-28.raw]	411.4739074707031	23.12721418	2.46882147333333	97.3304478378667	94.86162636453336	496645.34375	1.0405909126443918E8	0	7342	3.6128634340374326	0.630192934140646	0.2664069129715931	411.4639587402344	411.48382568359375
583	411.4912109375	36.3622861301333					1	DETECTED	411.4912 m/z @36.36 [151020OFc1_NvH-0949-CRLM-28.raw]	411.4912109375	36.3622861301333	0.780184364	97.3414602690667	96.56127590506671	359011.40625	1.2270948933716549E8	0	7342	0.10808739048292892	0.5003055100608228	0.010958638566702074	411.4841003417969	411.5011901855469
584	411.52301025390625	19.9977853666667					1	DETECTED	411.5230 m/z @20.00 [151020OFc1_NvH-0949-CRLM-28.raw]	411.52301025390625	19.9977853666667	2.7635185256	94.6370246133333	91.87350608773329	117715.0546875	1.0081973355521359E8	0	7342	5.280491684756173	4.554973574577524	0.19966747097935053	411.51348876953125	411.5317687988281
585	411.5419616699219	28.5470739653333					1	DETECTED	411.5420 m/z @28.55 [151020OFc1_NvH-0949-CRLM-28.raw]	411.5419616699219	28.5470739653333	2.6272830512	95.6668314578667	93.03954840666671	2625190.5	1.3662415684155568E8	0	7342	0.2100739240393139	2.0758687291265403	0.026932868601775604	411.531982421875	411.55194091796875
586	411.5526123046875	23.7306968096					1	DETECTED	411.5526 m/z @23.73 [151020OFc1_NvH-0949-CRLM-28.raw]	411.5526123046875	23.7306968096	5.53244832853333	99.1337670928	93.60131876426667	727820.125	1.251514482562946E8	3	7342	0.08927055680463525	0.6570067198504683	0.017830867074571977	411.5519714355469	411.55517578125
587	411.5652160644531	24.4520515341333					1	DETECTED	411.5652 m/z @24.45 [151020OFc1_NvH-0949-CRLM-28.raw]	411.5652160644531	24.4520515341333	3.57529295946667	99.1227879666667	95.54749500720004	2003933.125	1.5559437430712074E8	3	7342	0.2898421933853541	1.1801452439179807	56.88209418429827	411.5552673339844	411.5751953125
588	411.58050537109375	39.4499403770667					1	DETECTED	411.5805 m/z @39.45 [151020OFc1_NvH-0949-CRLM-28.raw]	411.58050537109375	39.4499403770667	2.30936301253333	95.1800951861333	92.87073217359998	446388.21875	1.144446499665489E8	0	7342	29.698526141219993	0.5022461674511345	0.15607406109320374	411.5752258300781	411.59027099609375
589	411.5914611816406	54.1774918					1	DETECTED	411.5915 m/z @54.18 [151020OFc1_NvH-0949-CRLM-28.raw]	411.5914611816406	54.1774918	2.66904936346667	96.8223413117333	94.15329194826663	318909.0	1.1311423399154921E8	3	7342	0.06941433493259552	0.5050767155220816	1.6235243575774343	411.5906677246094	411.6013488769531
590	411.6222839355469	13.0709015101333					1	DETECTED	411.6223 m/z @13.07 [151020OFc1_NvH-0949-CRLM-28.raw]	411.6222839355469	13.0709015101333	1.63635815413333	97.6686091784	96.03225102426667	148654.6875	1.0332007702300526E8	0	7342	0.09020958019983816	0.8587417875307233	1.21449190222796	411.6123352050781	411.6322021484375
591	411.6786804199219	11.3817406114667					1	DETECTED	411.6787 m/z @11.38 [151020OFc1_NvH-0949-CRLM-28.raw]	411.6786804199219	11.3817406114667	4.49226839786667	97.6251842890667	93.13291589120003	345505.4375	9.927029606606008E7	0	7342	0.08919572776732743	69.89931326396336	137.692290290959	411.6690673828125	411.6883850097656
592	411.6919860839844	12.062641396					1	DETECTED	411.6920 m/z @12.06 [151020OFc1_NvH-0949-CRLM-28.raw]	411.6919860839844	12.062641396	3.7797555832	53.2531684912	49.473412908	148083.796875	5.695800676211626E7	3	7342	6.1844025157645355	0.7880207032500277	1.4888330534659417	411.6886901855469	411.6968994140625
593	411.7069091796875	30.0614814432					1	DETECTED	411.7069 m/z @30.06 [151020OFc1_NvH-0949-CRLM-28.raw]	411.7069091796875	30.0614814432	2.7005317936	97.9795468434667	95.27901504986669	885681.3125	1.289417047441091E8	0	7342	4.5235376979219915	0.5558917436563588	0.02098371528686205	411.69696044921875	411.7168884277344
594	411.72320556640625	35.0767690496					1	DETECTED	411.7232 m/z @35.08 [151020OFc1_NvH-0949-CRLM-28.raw]	411.72320556640625	35.0767690496	2.5954898496	98.1218850674667	95.5263952178667	439416.15625	1.2529067342159313E8	4	7342	2.2346257621127847	0.5213028894684512	0.08378166773484282	411.7169494628906	411.7331848144531
595	411.7442321777344	29.9078624584					1	DETECTED	411.7442 m/z @29.91 [151020OFc1_NvH-0949-CRLM-28.raw]	411.7442321777344	29.9078624584	2.1705064976	97.4292178712	95.2587113736	511129.5625	1.0771498057991655E8	0	7342	0.08925826590452601	0.8942973651111824	0.03569867259609235	411.7342529296875	411.7475891113281
596	411.7577209472656	27.8413671754667					1	DETECTED	411.7577 m/z @27.84 [151020OFc1_NvH-0949-CRLM-28.raw]	411.7577209472656	27.8413671754667	1.99792944266667	95.4519171173333	93.45398767466662	1966502.375	1.3530159240397322E8	2	7342	0.21536074558873963	1.09998295678581	0.021121546275676303	411.74774169921875	411.7660827636719
597	411.7746276855469	3.2713192224					1	DETECTED	411.7746 m/z @3.27 [151020OFc1_NvH-0949-CRLM-28.raw]	411.7746276855469	3.2713192224	3.15961244986667	99.1663688906667	96.00675644080003	442757.125	1.0327722077998962E8	2	7342	0.0811908454372916	1.7879037530482402	1.21645583340174	411.7677917480469	411.7845153808594
598	411.82244873046875	13.0419411333333					1	DETECTED	411.8224 m/z @13.04 [151020OFc1_NvH-0949-CRLM-28.raw]	411.82244873046875	13.0419411333333	2.6168123168	99.6311530914667	97.0143407746667	89575.328125	1.0676688501112491E8	0	7342	22.743256597050053	14.86576456222491	0.05317922783609108	411.8125915527344	411.8318176269531
599	411.8505554199219	28.7790133328					1	DETECTED	411.8506 m/z @28.78 [151020OFc1_NvH-0949-CRLM-28.raw]	411.8505554199219	28.7790133328	0.00637161493333333	99.9354015936	99.92902997866668	39058.9375	1.111538799590331E8	0	7342	85.12737209234774	1.6979899727070782	2.4167283561245654	411.840576171875	411.8505554199219
600	411.860595703125	12.5360884485333					1	DETECTED	411.8606 m/z @12.54 [151020OFc1_NvH-0949-CRLM-28.raw]	411.860595703125	12.5360884485333	0.0522261245333333	99.9988798885333	99.94665376399996	346435.25	1.031667969825138E8	3	7342	0.0912571540012177	1.2209237113879097	76.43092358634652	411.8507080078125	411.8659362792969
601	411.8760070800781	28.5789902448					1	DETECTED	411.8760 m/z @28.58 [151020OFc1_NvH-0949-CRLM-28.raw]	411.8760070800781	28.5789902448	0.0290035096	99.9564205994667	99.9274170898667	857215.625	1.219995486624954E8	3	7342	0.19312530309775866	0.504861876492943	0.011400202117376749	411.86602783203125	411.885986328125
602	411.8863220214844	19.3140156141333					1	DETECTED	411.8863 m/z @19.31 [151020OFc1_NvH-0949-CRLM-28.raw]	411.8863220214844	19.3140156141333	0.155370162133333	98.8095022986667	98.65413213653336	303956.96875	1.0214050914872326E8	0	7342	8.811449988115136	15.243827945781414	0.009306635973272262	411.8860168457031	411.8898620605469
603	411.8998718261719	24.4426330293333					1	DETECTED	411.8999 m/z @24.44 [151020OFc1_NvH-0949-CRLM-28.raw]	411.8998718261719	24.4426330293333	0.0748483666666667	99.9988798885333	99.92403152186662	893611.9375	1.2976505200515145E8	3	7342	15.855144498467215	0.8909612641223443	0.7952621895027526	411.889892578125	411.9098205566406
604	411.9143981933594	39.4499403770667					1	DETECTED	411.9144 m/z @39.45 [151020OFc1_NvH-0949-CRLM-28.raw]	411.9143981933594	39.4499403770667	0.0176487842666667	98.2851181704	98.26746938613333	152288.734375	1.0113681378727137E8	0	7342	20.95316874766624	1.5858266532055907	0.16081711922802155	411.9098815917969	411.91558837890625
605	411.9256286621094	54.1608713330667					1	DETECTED	411.9256 m/z @54.16 [151020OFc1_NvH-0949-CRLM-28.raw]	411.9256286621094	54.1608713330667	0.0977709642666667	99.9778263461333	99.88005538186663	175679.109375	1.1216331684117986E8	0	7342	42.82068640564421	1.0212589049526537	1.6870964588973871	411.9156494140625	411.9354553222656
606	411.9476013183594	17.3781937282667					1	DETECTED	411.9476 m/z @17.38 [151020OFc1_NvH-0949-CRLM-28.raw]	411.9476013183594	17.3781937282667	0.00637161493333333	99.9030169010667	99.89664528613338	138732.28125	1.0075681294977853E8	0	7342	0.04387929094801635	3.543701271227991	0.008473746919541617	411.9377136230469	411.9498291015625
607	411.95989990234375	21.3789510749333					1	DETECTED	411.9599 m/z @21.38 [151020OFc1_NvH-0949-CRLM-28.raw]	411.95989990234375	21.3789510749333	0.00637161493333333	99.9564205994667	99.95004898453337	200917.296875	9.779798669794656E7	4	7342	5.418026494221337	5.4985291458127765	0.015829822271455365	411.95037841796875	411.9609680175781
608	411.9710388183594	5.94362676666667					1	DETECTED	411.9710 m/z @5.94 [151020OFc1_NvH-0949-CRLM-28.raw]	411.9710388183594	5.94362676666667	0.0522261245333333	99.85948578	99.80725965546667	245037.4375	1.1418867504319629E8	0	7342	35.062490755810565	1.495842025501912	63.726802030561856	411.96124267578125	411.97662353515625
609	411.98663330078125	30.5924154122667					1	DETECTED	411.9866 m/z @30.59 [151020OFc1_NvH-0949-CRLM-28.raw]	411.98663330078125	30.5924154122667	0.00637161493333333	99.9988798885333	99.99250827359997	627283.8125	1.0381918166301103E8	4	7342	0.07249967996122919	1.2504022737622351	0.3420339604114088	411.9766540527344	411.9964294433594
610	412.00225830078125	23.9055364869333					1	DETECTED	412.0023 m/z @23.91 [151020OFc1_NvH-0949-CRLM-28.raw]	412.00225830078125	23.9055364869333	0.0290035096	99.7840468682667	99.7550433586667	64382.5390625	9.546348411396264E7	0	7342	7.667390514192288	2.114546161755986	5.526971688785384	411.99664306640625	412.01202392578125
611	412.02386474609375	29.7062214349333					1	DETECTED	412.0239 m/z @29.71 [151020OFc1_NvH-0949-CRLM-28.raw]	412.02386474609375	29.7062214349333	0.2485946912	99.9354015936	99.68680690240001	321830.875	1.0894608989843711E8	0	7342	0.1486854908166393	0.504999533004256	1.1158583581791515	412.0141296386719	412.0338439941406
612	412.0531921386719	36.8053703797333					1	DETECTED	412.0532 m/z @36.81 [151020OFc1_NvH-0949-CRLM-28.raw]	412.0531921386719	36.8053703797333	0.0634820461333333	99.9778263461333	99.91434429999997	36270.921875	9.563089069667213E7	0	7342	24.06773675744033	1.4471860090439068	1.8956371126649667	412.0456237792969	412.0630798339844
613	412.07550048828125	24.8253266546667					1	DETECTED	412.0755 m/z @24.83 [151020OFc1_NvH-0949-CRLM-28.raw]	412.07550048828125	24.8253266546667	0.2134784376	99.7731427421333	99.5596643045333	45365.7578125	1.0342154224551778E8	0	7342	10.03079476800216	1.924057754615434	3.742874613173466	412.065673828125	412.0854187011719
614	412.1258239746094	92.4660700434667					1	DETECTED	412.1258 m/z @92.47 [151020OFc1_NvH-0949-CRLM-28.raw]	412.1258239746094	92.4660700434667	0.0977709642666667	99.2956548712	99.19788390693333	154172.203125	1.1951356945903528E8	0	7342	0.0729803074209201	1.7130148470184747	0.7402014979445148	412.1171875	412.1355285644531
615	412.1426696777344	92.4660700434667					1	DETECTED	412.1427 m/z @92.47 [151020OFc1_NvH-0949-CRLM-28.raw]	412.1426696777344	92.4660700434667	9.6668481464	99.4574903733333	89.7906422269333	148871.609375	1.0305634491406308E8	0	7342	0.25367820819337794	0.5105118364626497	null	412.135986328125	412.15185546875
616	412.1612243652344	90.6125019701333					1	DETECTED	412.1612 m/z @90.61 [151020OFc1_NvH-0949-CRLM-28.raw]	412.1612243652344	90.6125019701333	1.4797705464	96.4396996085333	94.9599290621333	67321.09375	9.544288262799777E7	0	7342	1.0180667289272378	0.5326883151975774	0.065916427858242	412.1539001464844	412.1705627441406
617	412.1822204589844	55.4311361037333					1	DETECTED	412.1822 m/z @55.43 [151020OFc1_NvH-0949-CRLM-28.raw]	412.1822204589844	55.4311361037333	0.0290035096	99.9778263461333	99.9488228365333	60944.8671875	9.76048961110604E7	0	7342	42.81040053668724	0.9020304648626214	0.7883738834689124	412.17279052734375	412.1834716796875
618	412.19354248046875	25.6620103957333					1	DETECTED	412.1935 m/z @25.66 [151020OFc1_NvH-0949-CRLM-28.raw]	412.19354248046875	25.6620103957333	2.54232775866667	98.0563962973333	95.51406853866662	1915894.625	1.2949016008191322E8	3	7342	0.17523267461768555	0.6624075593805062	0.023505924633938698	412.1837158203125	412.2035217285156
619	412.210693359375	19.5175115138667					1	DETECTED	412.2107 m/z @19.52 [151020OFc1_NvH-0949-CRLM-28.raw]	412.210693359375	19.5175115138667	1.5023267952	96.9592962210667	95.45696942586669	316163.28125	1.2545178043923822E8	3	7342	22.07742687051092	0.5700551299461567	1.04032521007327	412.20355224609375	412.2206726074219
620	412.231201171875	26.7221442032					1	DETECTED	412.2312 m/z @26.72 [151020OFc1_NvH-0949-CRLM-28.raw]	412.231201171875	26.7221442032	2.658734484	99.4157407938667	96.75700630986671	862425.0625	1.4290671949197245E8	3	7342	2.972305223652633	0.9094500394631372	0.057313639872285584	412.2212219238281	412.2328186035156
621	412.2428283691406	17.5472855344					1	DETECTED	412.2428 m/z @17.55 [151020OFc1_NvH-0949-CRLM-28.raw]	412.2428283691406	17.5472855344	1.760990104	97.4292178712	95.6682277672	1515415.75	1.5170039540679485E8	2	7342	0.20144169450359684	0.5433261242478599	1.7185701059203167	412.23284912109375	412.25274658203125
622	412.2596130371094	27.8305901661333					1	DETECTED	412.2596 m/z @27.83 [151020OFc1_NvH-0949-CRLM-28.raw]	412.2596130371094	27.8305901661333	1.75034856293333	95.5054934701333	93.75514490719998	828914.875	1.591632859193785E8	3	7342	62.26079314427456	2.814962030909312	333.3926382167277	412.2528381347656	412.26953125
623	412.2762145996094	3.26010712933333					1	DETECTED	412.2762 m/z @3.26 [151020OFc1_NvH-0949-CRLM-28.raw]	412.2762145996094	3.26010712933333	3.1826743552	92.1280447277333	88.94537037253329	188655.109375	9.289346954952456E7	0	7342	0.07966455751258383	591.5998923853123	2.8482007811907684	412.2696228027344	412.2859191894531
624	412.28973388671875	90.0319311728					1	DETECTED	412.2897 m/z @90.03 [151020OFc1_NvH-0949-CRLM-28.raw]	412.28973388671875	90.0319311728	4.0247738192	92.1819255208	88.15715170159999	78988.5390625	8.695244186179763E7	0	7342	63.678186425643936	0.512498926915819	0.02499785383163812	412.2863464355469	412.2941589355469
625	412.3060607910156	89.7911759002667					1	DETECTED	412.3061 m/z @89.79 [151020OFc1_NvH-0949-CRLM-28.raw]	412.3060607910156	89.7911759002667	18.1204919608	94.8387115666667	76.71821960586671	190560.671875	1.66246971902261E8	0	7342	73.25028758394953	0.5055425164627597	0.03195495645898153	412.2970275878906	412.3145751953125
626	412.3424072265625	91.7841947954667					1	DETECTED	412.3424 m/z @91.78 [151020OFc1_NvH-0949-CRLM-28.raw]	412.3424072265625	91.7841947954667	8.240796688	99.707546096	91.466749408	56547.734375	1.0091441318106537E8	0	7342	1.2053227337900694	0.5474205711044997	1.552198201556866	412.3343811035156	412.35205078125
627	412.3782958984375	91.4594627256					1	DETECTED	412.3783 m/z @91.46 [151020OFc1_NvH-0949-CRLM-28.raw]	412.3782958984375	91.4594627256	4.626418868	99.3064525829333	94.6800337149333	61052.41015625	1.113623883396648E8	0	7342	0.9015685940089924	0.5451843532641893	2.0418382186900237	412.36834716796875	412.3824157714844
628	412.41485595703125	92.0512872216					1	DETECTED	412.4149 m/z @92.05 [151020OFc1_NvH-0949-CRLM-28.raw]	412.41485595703125	92.0512872216	2.78391217333333	95.1681352197333	92.38422304639997	151052.625	1.1439112215952016E8	0	7342	0.6717105720033061	0.5091568493477086	0.021998142587354746	412.4049072265625	412.4149169921875
629	412.4249267578125	29.5788373221333					1	DETECTED	412.4249 m/z @29.58 [151020OFc1_NvH-0949-CRLM-28.raw]	412.4249267578125	29.5788373221333	0.549001969333333	99.9247665930667	99.37576462373337	294127.5625	1.1163419010722958E8	0	7342	0.14765955126455665	3.0208040140543555	8.098181769977987	412.4149475097656	412.434814453125
630	412.44793701171875	17.41394335495					1	DETECTED	412.4479 m/z @17.41 [151020OFc1_NvH-0949-CRLM-28.raw]	412.44793701171875	17.41394335495	1.9333802088	99.7405039842667	97.80712377546669	80394.5	1.0492473752102405E8	0	7342	12.788753751329295	4.733866775349144	0.003587359680715777	412.43798828125	412.45379638671875
631	412.46380615234375	10.3997477677333					1	DETECTED	412.4638 m/z @10.40 [151020OFc1_NvH-0949-CRLM-28.raw]	412.46380615234375	10.3997477677333	2.4583030112	98.6704429154667	96.21213990426669	729281.0625	1.234067351440511E8	0	7342	0.16068635701914147	0.5503886902603528	0.9144915062310386	412.4538269042969	412.47369384765625
632	412.4872131347656	30.5433868621333					1	DETECTED	412.4872 m/z @30.54 [151020OFc1_NvH-0949-CRLM-28.raw]	412.4872131347656	30.5433868621333	2.4796046728	96.2325252736	93.75292060080001	207736.75	1.073631606381033E8	0	7342	30.08196219377374	1.9701409844572946	0.01928014893003204	412.4773254394531	412.4968566894531
633	412.5043640136719	24.2190894826667					1	DETECTED	412.5044 m/z @24.22 [151020OFc1_NvH-0949-CRLM-28.raw]	412.5043640136719	24.2190894826667	2.31990459706667	96.7458634453333	94.42595884826663	85971.0	1.1394272154610717E8	0	7342	23.587973206603913	2.690433025324277	0.007196620000827822	412.4975891113281	412.5142517089844
634	412.5295715332031	12.5360884485333					1	DETECTED	412.5296 m/z @12.54 [151020OFc1_NvH-0949-CRLM-28.raw]	412.5295715332031	12.5360884485333	3.51269623253333	96.9482840322667	93.43558779973337	94169.6484375	1.014373471766634E8	0	7342	1.6204396998308095	10.957831248388564	0.7485497938345641	412.5199279785156	412.5322570800781
635	412.54229736328125	11.8011135717333					1	DETECTED	412.5423 m/z @11.80 [151020OFc1_NvH-0949-CRLM-28.raw]	412.54229736328125	11.8011135717333	2.1384523464	96.1344534605333	93.99600111413329	939943.875	1.1441940853778353E8	6	7342	0.16218972886340666	0.7700374968462728	4.698468058478628	412.5323486328125	412.5448913574219
636	412.554931640625	14.0268904056					1	DETECTED	412.5549 m/z @14.03 [151020OFc1_NvH-0949-CRLM-28.raw]	412.554931640625	14.0268904056	2.54232775866667	99.4157407938667	96.87341303520003	1.69543E7	3.6756650547306466E8	3	7342	0.19221113545410518	61.02303406610718	138.65995391246304	412.5449523925781	412.56488037109375
637	412.5658264160156	26.6944530557333					1	DETECTED	412.5658 m/z @26.69 [151020OFc1_NvH-0949-CRLM-28.raw]	412.5658264160156	26.6944530557333	5.2958319048	48.1534322392	42.857600334400004	593137.125	7.140782999339443E7	0	7342	18.4589256661588	1.674410504078875	1.305469443309238	412.56494140625	412.56610107421875
638	412.57611083984375	38.5874855781333					1	DETECTED	412.5761 m/z @38.59 [151020OFc1_NvH-0949-CRLM-28.raw]	412.57611083984375	38.5874855781333	2.74267491013333	98.5022742864	95.75959937626666	2023301.5	1.376275591152923E8	3	7342	0.12283746424301967	0.7298072712866368	0.9478379986136201	412.5661315917969	412.58599853515625
639	412.5924987792969	30.0614814432					1	DETECTED	412.5925 m/z @30.06 [151020OFc1_NvH-0949-CRLM-28.raw]	412.5924987792969	30.0614814432	3.26010712933333	98.9835145565333	95.72340742719996	437087.0625	1.1266073872339544E8	0	7342	0.12595871671478776	0.5045362163702367	0.5901493577882923	412.58612060546875	412.6022033691406
640	412.6037902832031	28.3698003826667					1	DETECTED	412.6038 m/z @28.37 [151020OFc1_NvH-0949-CRLM-28.raw]	412.6037902832031	28.3698003826667	2.94990189733333	98.2091298165333	95.25922791919997	43441.45703125	1.0878846666749649E8	0	7342	93.83988991420831	1.9536005183085838	2.915274799021143	412.60321044921875	412.6136779785156
641	412.62506103515625	29.7062214349333					1	DETECTED	412.6251 m/z @29.71 [151020OFc1_NvH-0949-CRLM-28.raw]	412.62506103515625	29.7062214349333	2.07337863173333	98.8531413112	96.77976267946667	187530.5	1.0769438819189537E8	0	7342	3.750569540455256	0.5874995597114295	0.36263260100376593	412.6151123046875	412.6349792480469
642	412.6952209472656	25.7028744288					1	DETECTED	412.6952 m/z @25.70 [151020OFc1_NvH-0949-CRLM-28.raw]	412.6952209472656	25.7028744288	2.14919802906667	99.7513992266667	97.60220119760004	750108.625	1.1154178067038076E8	0	7342	0.158260312082394	0.6349446075755794	3.1415646393096894	412.6854248046875	412.7051696777344
643	412.7146301269531	10.4188413685333					1	DETECTED	412.7146 m/z @10.42 [151020OFc1_NvH-0949-CRLM-28.raw]	412.7146301269531	10.4188413685333	2.26676753306667	94.7805853357333	92.51381780266664	636783.3125	1.2267427032869251E8	4	7342	6.082723692493765	4.107829205473066	19.029861348757976	412.7052307128906	412.72454833984375
644	412.72869873046875	22.3581939973333					1	DETECTED	412.7287 m/z @22.36 [151020OFc1_NvH-0949-CRLM-28.raw]	412.72869873046875	22.3581939973333	2.80475320826667	83.6107895893333	80.80603638106662	222160.953125	1.1502653397390987E8	0	7342	0.2863205368425028	0.5201761265821705	0.05446038960935155	412.72467041015625	412.73046875
645	412.7405090332031	11.6858604517333					1	DETECTED	412.7405 m/z @11.69 [151020OFc1_NvH-0949-CRLM-28.raw]	412.7405090332031	11.6858604517333	1.79287304266667	91.5396644341333	89.74679139146663	815618.625	1.2280987968552865E8	2	7342	0.13243413601808918	2.6394178100412145	31.50550003059709	412.73052978515625	412.7442626953125
646	412.7542724609375	28.0655498816					1	DETECTED	412.7543 m/z @28.07 [151020OFc1_NvH-0949-CRLM-28.raw]	412.7542724609375	28.0655498816	2.64831623226667	98.5242839616	95.87596772933334	3437114.0	2.1705067769144177E8	2	7342	2.3290919890561774	0.5124792498683554	0.6379596567544541	412.7442932128906	412.7642517089844
647	412.7709045410156	11.3817406114667					1	DETECTED	412.7709 m/z @11.38 [151020OFc1_NvH-0949-CRLM-28.raw]	412.7709045410156	11.3817406114667	3.19412907173333	98.0454355848167	94.85130651308337	310672.4375	1.0402552731435962E8	0	7342	0.1846185666961233	1.3086611840219544	3.365013566520209	412.7642822265625	412.7799987792969
648	412.8013000488281	12.4015313048					1	DETECTED	412.8013 m/z @12.40 [151020OFc1_NvH-0949-CRLM-28.raw]	412.8013000488281	12.4015313048	2.99296840133333	99.0796238725333	96.08665547119998	81964.453125	1.0539320028795947E8	0	7342	20.733622606627907	0.8742195589479267	1.2396466674182935	412.7922058105469	412.81048583984375
649	412.8153381347656	22.0895407266667					1	DETECTED	412.8153 m/z @22.09 [151020OFc1_NvH-0949-CRLM-28.raw]	412.8153381347656	22.0895407266667	1.15382412373333	99.4469027698667	98.29307864613337	45042.55078125	9.481134689384079E7	0	7342	621.1971360240419	4.124087627446649	10.65589431402209	412.81146240234375	412.8194580078125
650	412.8296203613281	22.3080571328					1	DETECTED	412.8296 m/z @22.31 [151020OFc1_NvH-0949-CRLM-28.raw]	412.8296203613281	22.3080571328	1.42341225306667	99.8921705986667	98.46875834560002	108574.671875	8.966484413698174E7	0	7342	0.14086503156620012	2.957419492058442	0.49783439142616026	412.81964111328125	412.8330383300781
651	412.8536376953125	13.4663319824					1	DETECTED	412.8536 m/z @13.47 [151020OFc1_NvH-0949-CRLM-28.raw]	412.8536376953125	13.4663319824	1.66943683626667	99.9988798885333	98.32944305226663	94773.984375	9.059613680581833E7	3	7342	3.2914474948268957	7.268110662157622	0.034040315885135765	412.8530578613281	412.8564453125
652	412.866455078125	10.5784602666667					1	DETECTED	412.8665 m/z @10.58 [151020OFc1_NvH-0949-CRLM-28.raw]	412.866455078125	10.5784602666667	0.00637161493333333	99.9247665930667	99.91839497813338	929919.5	1.2754670799531479E8	3	7342	0.12018470872187237	2.161060774934837	1.3966980392536557	412.8564758300781	412.8764343261719
653	412.8764953613281	11.8011135717333					1	DETECTED	412.8765 m/z @11.80 [151020OFc1_NvH-0949-CRLM-28.raw]	412.8764953613281	11.8011135717333	0.433515151733333	99.8269572704	99.39344211866667	588637.5	1.1259752145891377E8	0	7342	0.08786403959570599	0.5530793165973901	0.103072077544963	412.87646484375	412.8782958984375
654	412.8883056640625	14.0363925682667					1	DETECTED	412.8883 m/z @14.04 [151020OFc1_NvH-0949-CRLM-28.raw]	412.8883056640625	14.0363925682667	0.0176487842666667	99.9988798885333	99.98123110426663	1.1428365E7	3.264630588812067E8	3	7342	0.18924146475423953	9.793039717045698	134.02766976023506	412.87847900390625	412.898193359375
655	412.9000549316406	26.6807406629333					1	DETECTED	412.9001 m/z @26.68 [151020OFc1_NvH-0949-CRLM-28.raw]	412.9000549316406	26.6807406629333	6.03218208133333	99.9247665930667	93.89258451173338	176768.71875	1.1046117234401235E8	0	7342	15.581977786938868	2.4592372000810165	0.0931997992442804	412.8983154296875	412.9010925292969
656	412.9111022949219	38.6040102749333					1	DETECTED	412.9111 m/z @38.60 [151020OFc1_NvH-0949-CRLM-28.raw]	412.9111022949219	38.6040102749333	0.00637161493333333	99.9354015936	99.92902997866668	1356560.875	1.4972945765971616E8	3	7342	0.22939678503146155	0.5884060758188757	0.05305620053183292	412.9011535644531	412.92108154296875
657	412.9254150390625	29.9596408290667					1	DETECTED	412.9254 m/z @29.96 [151020OFc1_NvH-0949-CRLM-28.raw]	412.9254150390625	29.9596408290667	0.0176487842666667	99.9463497306667	99.92870094640003	157629.125	1.0369994109740172E8	0	7342	0.10668725238429388	1.8045410217028441	0.0036255335570644955	412.9211120605469	412.935302734375
658	412.93927001953125	8.00738292453333					1	DETECTED	412.9393 m/z @8.01 [151020OFc1_NvH-0949-CRLM-28.raw]	412.93927001953125	8.00738292453333	0.814269431466667	99.9671015184	99.15283208693333	108583.21875	8.746311466673595E7	3	7342	0.13803375282856223	1.3655094007142057	0.6025034791579212	412.93548583984375	412.9409484863281
659	412.9509582519531	21.5207990808					1	DETECTED	412.9510 m/z @21.52 [151020OFc1_NvH-0949-CRLM-28.raw]	412.9509582519531	21.5207990808	0.00637161493333333	99.8704190602667	99.86404744533337	141439.453125	1.036013208093318E8	0	7342	10.456137088608159	2.9557540668888174	7.499901317242236	412.94097900390625	412.9609375
660	412.97210693359375	24.8402557493333					1	DETECTED	412.9721 m/z @24.84 [151020OFc1_NvH-0949-CRLM-28.raw]	412.97210693359375	24.8402557493333	0.2599798568	99.5784142565333	99.3184343997333	1797510.625	1.2314098579574811E8	0	7342	0.16829135376967486	0.5836035520083108	0.009295569305543707	412.9622802734375	412.9820251464844
661	412.9898986816406	20.3141191154667					1	DETECTED	412.9899 m/z @20.31 [151020OFc1_NvH-0949-CRLM-28.raw]	412.9898986816406	20.3141191154667	0.0977709642666667	99.5890142482667	99.49124328400002	686691.25	1.1375418102312922E8	4	7342	0.11108109824568402	0.5064383537492405	1.4690559893751998	412.9821472167969	412.99969482421875
662	413.0041809082031	47.4239903424					1	DETECTED	413.0042 m/z @47.42 [151020OFc1_NvH-0949-CRLM-28.raw]	413.0041809082031	47.4239903424	1.95502344906667	99.5784142565333	97.62339080746663	57161.92578125	1.0629179884354122E8	0	7342	87.26647748455706	1.109819979049287	1.308427979640804	413.0000305175781	413.00732421875
663	413.0173645019531	7.04806906266667					1	DETECTED	413.0174 m/z @7.05 [151020OFc1_NvH-0949-CRLM-28.raw]	413.0173645019531	7.04806906266667	0.0290035096	99.8269572704	99.7979537608	236181.125	1.1878766709575185E8	5	7342	0.23451325917324084	0.7630396037728082	38.375614679171775	413.0074157714844	413.02734375
664	413.054443359375	83.8981632261333					1	DETECTED	413.0544 m/z @83.90 [151020OFc1_NvH-0949-CRLM-28.raw]	413.054443359375	83.8981632261333	0.155370162133333	99.5784142565333	99.42304409439997	53865.01953125	1.0098638642173937E8	0	7342	1.5374065906193977	0.5936214953949318	0.11047005340583278	413.052734375	413.0592041015625
665	413.0693054199219	90.1103533613333					1	DETECTED	413.0693 m/z @90.11 [151020OFc1_NvH-0949-CRLM-28.raw]	413.0693054199219	90.1103533613333	0.00637161493333333	99.9886363184	99.98226470346667	174114.140625	1.1824364650326546E8	2	7342	15.813832282812939	0.5245004416052288	0.006157976932640153	413.05938720703125	413.0792541503906
666	413.0920715332031	91.2815479605333					1	DETECTED	413.0921 m/z @91.28 [151020OFc1_NvH-0949-CRLM-28.raw]	413.0920715332031	91.2815479605333	6.14097304053333	96.5159491530667	90.37497611253337	66024.5390625	9.880620282250315E7	0	7342	0.1032134702750227	0.518258512423805	0.001479510647167296	413.08209228515625	413.10205078125
667	413.1065979003906	90.9499855957333					1	DETECTED	413.1066 m/z @90.95 [151020OFc1_NvH-0949-CRLM-28.raw]	413.1065979003906	90.9499855957333	0.318227478933333	99.0901005610667	98.77187308213337	63190.84375	1.186341281406004E8	0	7342	36.62197142539111	0.5449076302527586	0.08981526050551719	413.10284423828125	413.11639404296875
668	413.1185302734375	91.6059882386667					1	DETECTED	413.1185 m/z @91.61 [151020OFc1_NvH-0949-CRLM-28.raw]	413.1185302734375	91.6059882386667	21.0485148312	94.047706356	72.99919152480001	22538.798828125	8.397839552992325E7	0	7342	0.11849503869584055	0.5173030438833353	0.03460608776667045	413.1169128417969	413.11932373046875
669	413.14154052734375	82.1809848274667					1	DETECTED	413.1415 m/z @82.18 [151020OFc1_NvH-0949-CRLM-28.raw]	413.14154052734375	82.1809848274667	8.78429287013333	99.7731427421333	90.98884987199997	483290.8125	2.438009360570093E8	0	7342	83.73014050711645	0.5691680215279454	0.14022531241095504	413.1329650878906	413.14801025390625
670	413.1816101074219	17.8594991098667					1	DETECTED	413.1816 m/z @17.86 [151020OFc1_NvH-0949-CRLM-28.raw]	413.1816101074219	17.8594991098667	0.641502313066667	97.1999537728	96.55845145973333	323322.4375	1.2529499714418826E8	0	7342	0.09504799096004035	1.0790415121305703	0.25584630748650833	413.1730651855469	413.19097900390625
671	413.20098876953125	10.5784602666667					1	DETECTED	413.2010 m/z @10.58 [151020OFc1_NvH-0949-CRLM-28.raw]	413.20098876953125	10.5784602666667	2.0411873184	99.2093725962667	97.1681852778667	637863.9375	1.1990414518093833E8	2	7342	0.08511595876675848	2.7184577738022413	1.1926643503559593	413.1910095214844	413.2109375
672	413.212158203125	26.2800807530667					1	DETECTED	413.2122 m/z @26.28 [151020OFc1_NvH-0949-CRLM-28.raw]	413.212158203125	26.2800807530667	5.15839014826667	98.1218850674667	92.96349491920003	237170.5625	1.1995746649480899E8	0	7342	14.457788863980161	2.727548254321303	0.1559613083680247	413.21099853515625	413.212158203125
673	413.22216796875	14.0268904056					1	DETECTED	413.2222 m/z @14.03 [151020OFc1_NvH-0949-CRLM-28.raw]	413.22216796875	14.0268904056	0.7107892736	99.9671015184	99.2563122448	4177223.0	2.785210254350678E8	4	7342	5.206068496228017	0.5822752026493218	3.8785912165759293	413.2121887207031	413.2320861816406
674	413.2406005859375	20.3476600850667					1	DETECTED	413.2406 m/z @20.35 [151020OFc1_NvH-0949-CRLM-28.raw]	413.2406005859375	20.3476600850667	2.49027145093333	98.5676107104	96.07733925946667	740273.125	1.4721393644268644E8	2	7342	0.1340151400550944	0.635664094682821	4.873074918056924	413.232177734375	413.2432861328125
675	413.2532958984375	91.7631718498667					1	DETECTED	413.2533 m/z @91.76 [151020OFc1_NvH-0949-CRLM-28.raw]	413.2532958984375	91.7631718498667	2.4796046728	98.7035055525333	96.2239008797333	1804589.75	1.8564965142255062E8	3	7342	0.08217712136237765	0.5016380177281776	0.0019681744844618726	413.24334716796875	413.2632751464844
676	413.26422119140625	33.8628137661333					1	DETECTED	413.2642 m/z @33.86 [151020OFc1_NvH-0949-CRLM-28.raw]	413.26422119140625	33.8628137661333	0.00637161493333333	99.9988798885333	99.99250827359997	224340.734375	1.0430020049258831E8	2	7342	79.92248114785133	1.4316332787109427	2.5577803792365046	413.2633056640625	413.274169921875
677	413.2840576171875	3.67257749626667					1	DETECTED	413.2841 m/z @3.67 [151020OFc1_NvH-0949-CRLM-28.raw]	413.2840576171875	3.67257749626667	1.735219744	92.5021925618667	90.7669728178667	99020.359375	1.0518667599090026E8	3	7342	87.88895155025554	5.90703771918882	199.97737759426775	413.2742919921875	413.29376220703125
678	413.30816650390625	91.548991468					1	DETECTED	413.3082 m/z @91.55 [151020OFc1_NvH-0949-CRLM-28.raw]	413.30816650390625	91.548991468	4.6734996528	92.3910001285333	87.7175004757333	40998.25390625	1.068068288015532E8	0	7342	0.5938419699066344	0.5048458605142163	0.009694228828745098	413.299072265625	413.31402587890625
679	413.326171875	92.0512872216					1	DETECTED	413.3262 m/z @92.05 [151020OFc1_NvH-0949-CRLM-28.raw]	413.326171875	92.0512872216	2.4583030112	92.4563806768	89.9980776656	77751.03125	9.688859521605673E7	0	7342	0.586613141931565	0.502260743175206	0.8143408771489673	413.31744384765625	413.335693359375
680	413.34466552734375	92.0512872216					1	DETECTED	413.3447 m/z @92.05 [151020OFc1_NvH-0949-CRLM-28.raw]	413.34466552734375	92.0512872216	1.98744660373333	93.8359709208	91.84852431706666	76776.6015625	1.1633016811028747E8	0	7342	0.6201531659446715	0.5099078813814539	4.847126783181485	413.3363952636719	413.3537292480469
681	413.36236572265625	90.9904370821333					1	DETECTED	413.3624 m/z @90.99 [151020OFc1_NvH-0949-CRLM-28.raw]	413.36236572265625	90.9904370821333	0.00637161493333333	99.9988798885333	99.99250827359997	73114.78125	9.704755247275212E7	0	7342	0.945506988093527	0.5469944880554949	0.05495402747575015	413.3567810058594	413.371337890625
682	413.41839599609375	7.02115883013333					1	DETECTED	413.4184 m/z @7.02 [151020OFc1_NvH-0949-CRLM-28.raw]	413.41839599609375	7.02115883013333	2.56365869626667	99.3508910917333	96.78723239546663	172135.328125	1.0769611119126818E8	0	7342	1.3186369511328264	2.1983066844512393	1.5989485497547156	413.4084777832031	413.42816162109375
683	413.446533203125	20.3668872352					1	DETECTED	413.4465 m/z @20.37 [151020OFc1_NvH-0949-CRLM-28.raw]	413.446533203125	20.3668872352	2.96118313013333	98.1218850674667	95.16070193733337	217305.09375	9.679479505159122E7	0	7342	0.3544204655315326	0.6150511663471872	0.5907524303725153	413.43670654296875	413.4483642578125
684	413.4585266113281	14.1672260925333					1	DETECTED	413.4585 m/z @14.17 [151020OFc1_NvH-0949-CRLM-28.raw]	413.4585266113281	14.1672260925333	2.08413679653333	99.4469027698667	97.36276597333337	1225712.25	1.194225264938815E8	0	7342	0.14361096865012613	1.1303913873951779	0.9059116688472153	413.4486083984375	413.4587097167969
685	413.4687194824219	27.8929750973333					1	DETECTED	413.4687 m/z @27.89 [151020OFc1_NvH-0949-CRLM-28.raw]	413.4687194824219	27.8929750973333	2.74267491013333	99.6206865373333	96.87801162719997	1558962.75	1.7446446489381266E8	4	7342	16.634098732662444	0.5520681414608558	0.9520769791667769	413.458740234375	413.47857666015625
686	413.4914855957031	20.3141191154667					1	DETECTED	413.4915 m/z @20.31 [151020OFc1_NvH-0949-CRLM-28.raw]	413.4914855957031	20.3141191154667	2.80475320826667	96.778817276	93.97406406773332	254554.890625	1.1293085504419008E8	0	7342	0.17453062241195738	0.589403277839281	0.15728262606233046	413.4815673828125	413.5013122558594
687	413.5157775878906	17.8824152304					1	DETECTED	413.5158 m/z @17.88 [151020OFc1_NvH-0949-CRLM-28.raw]	413.5157775878906	17.8824152304	2.3942287544	96.1129471789333	93.7187184245333	235845.875	1.0083834878330106E8	0	7342	0.1425171384990982	0.520510707180919	2.373145699363173	413.50579833984375	413.525634765625
688	413.53509521484375	10.5574070626667					1	DETECTED	413.5351 m/z @10.56 [151020OFc1_NvH-0949-CRLM-28.raw]	413.53509521484375	10.5574070626667	2.74267491013333	96.7894422842667	94.04676737413337	206611.390625	1.0372563974907964E8	0	7342	9.599765227960587	5.548234825528734	1.8464636042435152	413.5257873535156	413.5380554199219
689	413.5480651855469	27.0684173317333					1	DETECTED	413.5481 m/z @27.07 [151020OFc1_NvH-0949-CRLM-28.raw]	413.5480651855469	27.0684173317333	2.1917601016	97.243880144	95.0521200424	377554.40625	1.1295000984278668E8	0	7342	0.2090786137161551	0.5653196786215692	1.2447715109895936	413.53814697265625	413.55084228515625
690	413.56085205078125	19.1369010013333					1	DETECTED	413.5609 m/z @19.14 [151020OFc1_NvH-0949-CRLM-28.raw]	413.56085205078125	19.1369010013333	3.226705164	99.4469027698667	96.2201976058667	1226910.625	1.4983192565156704E8	3	7342	5.27488662582053	1.1478790068696525	0.015749317648556013	413.5508728027344	413.5706481933594
691	413.5787048339844	23.9055364869333					1	DETECTED	413.5787 m/z @23.91 [151020OFc1_NvH-0949-CRLM-28.raw]	413.5787048339844	23.9055364869333	2.8866796872	94.2310144149333	91.3443347277333	751699.0	1.3225721291835015E8	3	7342	20.63458403724821	1.278403097443205	0.5122531524439741	413.57086181640625	413.5885314941406
692	413.5909729003906	10.7852206136					1	DETECTED	413.5910 m/z @10.79 [151020OFc1_NvH-0949-CRLM-28.raw]	413.5909729003906	10.7852206136	3.05557764906667	84.1915457325333	81.13596808346662	89181.171875	9.689328887886743E7	0	7342	0.05971003985865586	0.8356893466229054	30.296150390191986	413.5888366699219	413.6006774902344
693	413.6016845703125	34.5434583672					1	DETECTED	413.6017 m/z @34.54 [151020OFc1_NvH-0949-CRLM-28.raw]	413.6016845703125	34.5434583672	1.8681555768	99.0580761114667	97.1899205346667	42390.671875	1.0873576728952734E8	0	7342	95.74284726572388	1.527090810174609	2.070679575539268	413.6011962890625	413.6060791015625
694	413.61614990234375	8.27842774186667					1	DETECTED	413.6161 m/z @8.28 [151020OFc1_NvH-0949-CRLM-28.raw]	413.61614990234375	8.27842774186667	2.4477280904	98.1659638850667	95.7182357946667	95650.4140625	1.1257207356828737E8	0	7342	1.4161604211429042	0.7879231223618048	1.8440173700519964	413.60626220703125	413.6259765625
695	413.6964416503906	20.3253527554667					1	DETECTED	413.6964 m/z @20.33 [151020OFc1_NvH-0949-CRLM-28.raw]	413.6964416503906	20.3253527554667	1.85735977786667	82.7692216386667	80.91186186080003	204044.75	1.0436225977086997E8	0	7342	0.22259896271349078	0.5508681664257016	22.229254509968552	413.6865234375	413.703369140625
696	413.71343994140625	23.0260797901333					1	DETECTED	413.7134 m/z @23.03 [151020OFc1_NvH-0949-CRLM-28.raw]	413.71343994140625	23.0260797901333	2.10604066053333	99.6636715264	97.55763086586667	1267176.25	1.582460133450047E8	4	7342	16.5759964876529	0.9833069475156783	29.941009935909403	413.7035827636719	413.723388671875
697	413.72662353515625	42.2512801397333					1	DETECTED	413.7266 m/z @42.25 [151020OFc1_NvH-0949-CRLM-28.raw]	413.72662353515625	42.2512801397333	1.9333802088	96.3089850861333	94.3756048773333	1126749.875	1.4200265580584717E8	2	7342	7.839307806651249	0.5202024923730777	0.016463617865662396	413.72344970703125	413.73651123046875
698	413.74456787109375	25.6126254554667					1	DETECTED	413.7446 m/z @25.61 [151020OFc1_NvH-0949-CRLM-28.raw]	413.74456787109375	25.6126254554667	2.79448723306667	98.3282011792	95.53371394613332	313314.25	1.065930594626053E8	0	7342	0.06806131209791388	2.2954939241122467	0.01129869456406416	413.7366638183594	413.745849609375
699	413.7558898925781	27.9356162008					1	DETECTED	413.7559 m/z @27.94 [151020OFc1_NvH-0949-CRLM-28.raw]	413.7558898925781	27.9356162008	2.03051256	96.7129570288	94.6824444688	379714.65625	1.3073262002286258E8	0	7342	2.318338057002535	1.0209447513686631	4.77555464836564	413.74591064453125	413.763427734375
700	413.7735900878906	32.0497070341333					1	DETECTED	413.7736 m/z @32.05 [151020OFc1_NvH-0949-CRLM-28.raw]	413.7735900878906	32.0497070341333	1.0634606104	96.7347802226667	95.6713196122667	1209295.125	1.1682926204398517E8	2	7342	0.13784104484524917	0.9343176094998314	0.11190986101340329	413.76373291015625	413.7835693359375
701	413.7854919433594	34.150339948					1	DETECTED	413.7855 m/z @34.15 [151020OFc1_NvH-0949-CRLM-28.raw]	413.7854919433594	34.150339948	3.57529295946667	97.7125354274667	94.13724246800004	43371.7734375	1.0388781898286904E8	0	7342	94.0625815809171	1.5394455894590229	2.0788911789180458	413.7838134765625	413.79498291015625
702	413.817138671875	8.2969506032					1	DETECTED	413.8171 m/z @8.30 [151020OFc1_NvH-0949-CRLM-28.raw]	413.817138671875	8.2969506032	2.27730711173333	98.8970283029333	96.61972119119996	66793.3671875	1.0373414052052289E8	0	7342	1.366750714732409	23.783583612059683	0.33399547519485334	413.8072814941406	413.8271179199219
703	413.8492126464844	17.8594991098667					1	DETECTED	413.8492 m/z @17.86 [151020OFc1_NvH-0949-CRLM-28.raw]	413.8492126464844	17.8594991098667	0.00637161493333333	99.9671015184	99.96072990346667	96476.71875	9.302868160550177E7	0	7342	0.039898201147416046	4.415003939386403	0.0011877072857144158	413.83941650390625	413.85919189453125
704	413.8702087402344	9.735830344					1	DETECTED	413.8702 m/z @9.74 [151020OFc1_NvH-0949-CRLM-28.raw]	413.8702087402344	9.735830344	0.491087080533333	99.9988798885333	99.50779280799996	298078.03125	1.0858226337112245E8	0	7342	0.11150581192459263	7.157706744678742	27.36605146670125	413.8602600097656	413.8746032714844
705	413.8846740722656	26.6673232045333					1	DETECTED	413.8847 m/z @26.67 [151020OFc1_NvH-0949-CRLM-28.raw]	413.8846740722656	26.6673232045333	0.00637161493333333	99.9988798885333	99.99250827359997	9555063.0	2.410350884330479E8	3	7342	0.1642721198263466	1.9002492346630238	2.066017465356827	413.87469482421875	413.8946533203125
706	413.9027099609375	17.6715216738667					1	DETECTED	413.9027 m/z @17.67 [151020OFc1_NvH-0949-CRLM-28.raw]	413.9027099609375	17.6715216738667	0.664556502133333	99.9988798885333	99.33432338639996	447639.15625	1.0350437479185472E8	0	7342	6.783159519376712	0.8625306846544137	3.305013627379815	413.8946838378906	413.90277099609375
707	413.91278076171875	23.9246302586667					1	DETECTED	413.9128 m/z @23.92 [151020OFc1_NvH-0949-CRLM-28.raw]	413.91278076171875	23.9246302586667	0.0863359954666667	99.9886363184	99.90230032293333	569383.375	1.2293744661523484E8	0	7342	0.18333295704825758	0.7551189392275921	0.16802372510443175	413.9028015136719	413.92254638671875
708	413.9351501464844	20.2476050106667					1	DETECTED	413.9352 m/z @20.25 [151020OFc1_NvH-0949-CRLM-28.raw]	413.9351501464844	20.2476050106667	0.0290035096	99.9778263461333	99.9488228365333	93653.4296875	9.141494513100688E7	0	7342	13.636168528385543	2.7930112421293423	0.032898407729392176	413.92523193359375	413.9427490234375
709	413.95281982421875	33.8628137661333					1	DETECTED	413.9528 m/z @33.86 [151020OFc1_NvH-0949-CRLM-28.raw]	413.95281982421875	33.8628137661333	0.0290035096	99.8486460701333	99.8196425605333	239728.0	1.0246926183486782E8	2	7342	0.17638069754437424	2.0984178978208745	0.0014000666816267012	413.94287109375	413.9542236328125
710	413.9643249511719	10.8949615944					1	DETECTED	413.9643 m/z @10.89 [151020OFc1_NvH-0949-CRLM-28.raw]	413.9643249511719	10.8949615944	0.0406216986666667	99.9988798885333	99.95825818986663	4843503.5	2.1434895747920385E8	2	7342	0.259143203565225	1.429672989943554	46.04893525772564	413.9544372558594	413.97430419921875
711	413.9830627441406	43.8941823448					1	DETECTED	413.9831 m/z @43.89 [151020OFc1_NvH-0949-CRLM-28.raw]	413.9830627441406	43.8941823448	0.00637161493333333	99.6965172941333	99.69014567919997	358110.0625	1.0721208828711313E8	4	7342	0.07662466947141411	2.716683052221109	0.008021825848357981	413.974365234375	413.99298095703125
712	413.9961853027344	25.6126254554667					1	DETECTED	413.9962 m/z @25.61 [151020OFc1_NvH-0949-CRLM-28.raw]	413.9961853027344	25.6126254554667	0.00637161493333333	99.9778263461333	99.97145473119997	337727.03125	1.041786833822526E8	0	7342	0.05961785622506355	6.6826721993554745	0.02025831298553011	413.9931335449219	414.0060729980469
713	414.0075988769531	31.8343704392					1	DETECTED	414.0076 m/z @31.83 [151020OFc1_NvH-0949-CRLM-28.raw]	414.0075988769531	31.8343704392	0.0406216986666667	99.9988798885333	99.95825818986663	43667.2265625	1.1153243751674145E8	0	7342	90.14755598875523	1.657068119774563	2.723282303912918	414.006591796875	414.017578125
714	414.05279541015625	72.4491423856					1	DETECTED	414.0528 m/z @72.45 [151020OFc1_NvH-0949-CRLM-28.raw]	414.05279541015625	72.4491423856	0.560205195466667	99.6527551490667	99.09254995360004	76902.4375	1.0791575636634904E8	0	7342	14.213416678600097	0.6911541804929754	0.04694358156731616	414.0428161621094	414.0625915527344
715	414.0726013183594	34.5734825504					1	DETECTED	414.0726 m/z @34.57 [151020OFc1_NvH-0949-CRLM-28.raw]	414.0726013183594	34.5734825504	0.00637161493333333	99.6636715264	99.65729991146667	130882.5390625	9.851584019696829E7	0	7342	0.13238421335150008	1.1157765313223582	1.2390635520096407	414.0626525878906	414.0787048339844
716	414.0890197753906	89.9803168762667					1	DETECTED	414.0890 m/z @89.98 [151020OFc1_NvH-0949-CRLM-28.raw]	414.0890197753906	89.9803168762667	4.4062732296	99.0044159992	94.5981427696	3860033.75	1.4470254424807507E8	0	7342	0.13325256280049302	2.019682427693969	2.144977607174264	414.0790710449219	414.09881591796875
717	414.140380859375	90.3452902661333					1	DETECTED	414.1404 m/z @90.35 [151020OFc1_NvH-0949-CRLM-28.raw]	414.140380859375	90.3452902661333	9.65718545173333	99.3278567493333	89.67067129759997	128134.75	1.271690283369148E8	0	7342	0.11796843672115642	0.5556622720527506	0.9514688649671527	414.130615234375	414.1496276855469
718	414.1739501953125	91.4594627256					1	DETECTED	414.1740 m/z @91.46 [151020OFc1_NvH-0949-CRLM-28.raw]	414.1739501953125	91.4594627256	0.641502313066667	99.6102431002667	98.96874078720003	128247.53125	1.0430030838606465E8	0	7342	0.12363941479330265	0.8650822236446828	0.5935308009696542	414.1656188964844	414.1781311035156
719	414.1886291503906	10.745852348					1	DETECTED	414.1886 m/z @10.75 [151020OFc1_NvH-0949-CRLM-28.raw]	414.1886291503906	10.745852348	3.37995370133333	98.0671561661333	94.68720246479997	203272.125	1.0659146773982266E8	0	7342	0.16376343304565033	7.1414282587869735	1.440252213403126	414.1788330078125	414.1930847167969
720	414.2032470703125	18.3319644154667					1	DETECTED	414.2032 m/z @18.33 [151020OFc1_NvH-0949-CRLM-28.raw]	414.2032470703125	18.3319644154667	2.69015925333333	99.5890142482667	96.89885499493336	1158742.875	1.3639692842537734E8	3	7342	1.7070252997403408	0.5490491603596013	6.655060712167332	414.193359375	414.2087707519531
721	414.21881103515625	26.6673232045333					1	DETECTED	414.2188 m/z @26.67 [151020OFc1_NvH-0949-CRLM-28.raw]	414.21881103515625	26.6673232045333	0.410504630933333	98.9511749664	98.54067033546667	6855183.0	2.632106578712548E8	2	7342	15.814297353407387	0.5349758420884887	0.013218902004315556	414.2088623046875	414.2208557128906
722	414.2308654785156	16.2539257418667					1	DETECTED	414.2309 m/z @16.25 [151020OFc1_NvH-0949-CRLM-28.raw]	414.2308654785156	16.2539257418667	2.27730711173333	97.8366856522667	95.55937854053336	3.1391006E7	5.840329497856725E8	3	7342	0.19927909846925118	1.0570085271312282	1.1258896683442792	414.22088623046875	414.2408447265625
723	414.2419738769531	29.5626978429333					1	DETECTED	414.2420 m/z @29.56 [151020OFc1_NvH-0949-CRLM-28.raw]	414.2419738769531	29.5626978429333	2.36219567066667	97.8257483333333	95.46355266266663	115007.96875	9.61014769886666E7	3	7342	0.17945757082339142	1.75481232034018	0.029635385912823584	414.2409362792969	414.2427673339844
724	414.2528076171875	29.1233819213333					1	DETECTED	414.2528 m/z @29.12 [151020OFc1_NvH-0949-CRLM-28.raw]	414.2528076171875	29.1233819213333	1.7242925544	98.6926577973333	96.9683652429333	4024379.5	2.6719240281195328E8	2	7342	40.771995317543045	150.63285560152687	412.78171619546185	414.2428283691406	414.26275634765625
725	414.27105712890625	44.0910549544					1	DETECTED	414.2711 m/z @44.09 [151020OFc1_NvH-0949-CRLM-28.raw]	414.27105712890625	44.0910549544	0.00637161493333333	99.9988798885333	99.99250827359997	1728088.375	1.4654834683901885E8	2	7342	1.7739584126870724	0.5302695359249744	0.058182137783730624	414.2628479003906	414.2747802734375
726	414.2847900390625	92.590081212					1	DETECTED	414.2848 m/z @92.59 [151020OFc1_NvH-0949-CRLM-28.raw]	414.2847900390625	92.590081212	3.4195531088	99.7405039842667	96.32095087546669	3699338.0	1.7942894568015674E8	2	7342	77.28358626484318	0.5031039707888847	2.493547588645463	414.27490234375	414.2943420410156
727	414.29998779296875	91.2076096234667					1	DETECTED	414.3000 m/z @91.21 [151020OFc1_NvH-0949-CRLM-28.raw]	414.29998779296875	91.2076096234667	0.0634820461333333	91.6536545018667	91.59017245573337	86152.4921875	9.928041732569182E7	0	7342	0.07790803167371507	0.5024469205545994	0.4562540576362453	414.2966613769531	414.3096923828125
728	414.32147216796875	91.4503569277333					1	DETECTED	414.3215 m/z @91.45 [151020OFc1_NvH-0949-CRLM-28.raw]	414.32147216796875	91.4503569277333	0.341285016533333	99.6418424629333	99.30055744639996	101743.875	1.0043062576215285E8	0	7342	0.7848670007203964	0.5449542804210753	2.868981413897935	414.31439208984375	414.33087158203125
729	414.3575134277344	89.9443113864					1	DETECTED	414.3575 m/z @89.94 [151020OFc1_NvH-0949-CRLM-28.raw]	414.3575134277344	89.9443113864	0.0176487842666667	99.9354015936	99.91775280933334	76956.453125	1.2430178255089106E8	0	7342	65.1234226891493	0.5356030150736245	0.012722062694930363	414.3477783203125	414.36700439453125
730	414.4507751464844	19.9977853666667					1	DETECTED	414.4508 m/z @20.00 [151020OFc1_NvH-0949-CRLM-28.raw]	414.4507751464844	19.9977853666667	2.05189771893333	96.1561737898667	94.10427607093337	941665.9375	1.0996004814178002E8	0	7342	0.13755861357024557	46.38930419118505	1.360006221708682	414.441162109375	414.4552001953125
731	414.4652099609375	10.8847823781333					1	DETECTED	414.4652 m/z @10.88 [151020OFc1_NvH-0949-CRLM-28.raw]	414.4652099609375	10.8847823781333	2.4796046728	96.7347802226667	94.2551755498667	2084534.375	1.3698975471231696E8	0	7342	0.2148997019935841	22.584616993720168	0.9346805542848307	414.45526123046875	414.4751892089844
732	414.47540283203125	27.233973752					1	DETECTED	414.4754 m/z @27.23 [151020OFc1_NvH-0949-CRLM-28.raw]	414.47540283203125	27.233973752	1.7242925544	99.0260429050667	97.30175035066671	342896.90625	1.390547911608378E8	0	7342	0.11254677102065003	1.6260818826740377	3.3332333603622915	414.4752502441406	414.4853515625
733	414.4855041503906	22.8001516277333					1	DETECTED	414.4855 m/z @22.80 [151020OFc1_NvH-0949-CRLM-28.raw]	414.4855041503906	22.8001516277333	2.2880526568	99.5258085848	97.237755928	342341.3125	1.2073817659065592E8	4	7342	13.967858833480822	1.4577160258165023	0.8698770281509768	414.48541259765625	414.49542236328125
734	414.50103759765625	38.5381149434667					1	DETECTED	414.5010 m/z @38.54 [151020OFc1_NvH-0949-CRLM-28.raw]	414.50103759765625	38.5381149434667	2.6168123168	96.4613078	93.8444954832	317789.3125	8.989357167187986E7	0	7342	0.19005111457813229	1.8403458288620753	2.6892162542989175	414.49554443359375	414.50616455078125
735	414.5164794921875	17.7350732218667					1	DETECTED	414.5165 m/z @17.74 [151020OFc1_NvH-0949-CRLM-28.raw]	414.5164794921875	17.7350732218667	2.52175659093333	84.9118791621333	82.39012257119997	651793.1875	1.1503346208379424E8	3	7342	0.09746634707207136	1.3568173098912897	1.0934316775075312	414.50714111328125	414.5264587402344
736	414.527099609375	12.7993605429333					1	DETECTED	414.5271 m/z @12.80 [151020OFc1_NvH-0949-CRLM-28.raw]	414.527099609375	12.7993605429333	7.4488396888	83.6723849090667	76.22354522026669	54049.23828125	8.642002772904599E7	0	7342	0.1886597426186487	7.1230023485829115	13.246004697165823	414.5264892578125	414.5276794433594
737	414.5376892089844	18.3526576464					1	DETECTED	414.5377 m/z @18.35 [151020OFc1_NvH-0949-CRLM-28.raw]	414.5376892089844	18.3526576464	3.36892070106667	95.2118226338667	91.84290193280003	916114.4375	1.4035256347144017E8	0	7342	0.20636248985652728	0.632208909661687	0.37634092848710776	414.5278625488281	414.54278564453125
738	414.55279541015625	26.6944530557333					1	DETECTED	414.5528 m/z @26.69 [151020OFc1_NvH-0949-CRLM-28.raw]	414.55279541015625	26.6944530557333	2.1705064976	98.0563962973333	95.88588979973329	2934099.0	1.2592776030749668E8	6	7342	0.13283943692861655	0.5069703638824303	2.1764963912190693	414.54296875	414.5533752441406
739	414.5633850097656	16.2539257418667					1	DETECTED	414.5634 m/z @16.25 [151020OFc1_NvH-0949-CRLM-28.raw]	414.5633850097656	16.2539257418667	2.66904936346667	99.8921705986667	97.22312123520003	2.0007376E7	5.81904200221657E8	3	7342	0.20288369208705603	4.628760967249668	0.17524512168079565	414.55340576171875	414.57330322265625
740	414.57525634765625	26.0858785066667					1	DETECTED	414.5753 m/z @26.09 [151020OFc1_NvH-0949-CRLM-28.raw]	414.57525634765625	26.0858785066667	2.2880526568	99.7840468682667	97.4959942114667	53471.62109375	9.820601356092505E7	0	7342	94.22411198186168	2.0484222976195285	3.581930905034082	414.5733947753906	414.576416015625
741	414.58648681640625	26.6240414368					1	DETECTED	414.5865 m/z @26.62 [151020OFc1_NvH-0949-CRLM-28.raw]	414.58648681640625	26.6240414368	3.4734005832	95.397903352	91.9245027688	173425.109375	1.0895043886298467E8	0	7342	0.08413979541296968	2.0764983877283782	0.0085371135370931	414.5770568847656	414.5957946777344
742	414.5975341796875	89.6226668504					1	DETECTED	414.5975 m/z @89.62 [151020OFc1_NvH-0949-CRLM-28.raw]	414.5975341796875	89.6226668504	2.03051256	96.4180145330667	94.38750197306669	71871.453125	1.057063229572308E8	3	7342	0.5556339098901049	0.5392765847169282	0.07844067824155959	414.5965881347656	414.6068420410156
743	414.6434631347656	43.4823741261333					1	DETECTED	414.6435 m/z @43.48 [151020OFc1_NvH-0949-CRLM-28.raw]	414.6434631347656	43.4823741261333	1.83552456266667	99.5784142565333	97.74288969386663	94384.7265625	1.1194194835332026E8	0	7342	35.691237395943745	1.296094543267459	1.5956692386503606	414.63372802734375	414.65289306640625
744	414.6934509277344	7.800506332					1	DETECTED	414.6935 m/z @7.80 [151020OFc1_NvH-0949-CRLM-28.raw]	414.6934509277344	7.800506332	4.03603386906667	99.1337670928	95.09773322373333	566504.1875	1.073720068962773E8	4	7342	12.21460956063316	0.6506014846601974	29.933616043172353	414.68365478515625	414.7033386230469
745	414.7156066894531	10.8745114701333					1	DETECTED	414.7156 m/z @10.87 [151020OFc1_NvH-0949-CRLM-28.raw]	414.7156066894531	10.8745114701333	1.8247184224	99.3617555306667	97.5370371082667	757136.375	1.185041820857451E8	0	7342	0.20449963222187328	1.3252600003969006	43.62571135471254	414.70562744140625	414.7255859375
746	414.7259521484375	27.1752202330667					1	DETECTED	414.7260 m/z @27.18 [151020OFc1_NvH-0949-CRLM-28.raw]	414.7259521484375	27.1752202330667	5.39050670346667	39.5308334816	34.14032677813333	228501.125	4.445897663985651E7	0	7342	0.0942796953832179	0.7835844784404689	0.7694075637929292	414.72564697265625	414.7267150878906
747	414.73675537109375	22.7161040629333					1	DETECTED	414.7368 m/z @22.72 [151020OFc1_NvH-0949-CRLM-28.raw]	414.73675537109375	22.7161040629333	2.1597689288	97.2109308549333	95.05116192613329	341246.0625	1.1310623224907991E8	2	7342	6.007732656050429	0.6894502778307738	0.06383471316037143	414.7267761230469	414.7443542480469
748	414.7543640136719	33.5776856704					1	DETECTED	414.7544 m/z @33.58 [151020OFc1_NvH-0949-CRLM-28.raw]	414.7543640136719	33.5776856704	2.1168026208	98.9511749664	96.8343723456	4239433.0	1.8203732752266392E8	2	7342	0.23514955507508972	4.800455103670308	0.023556915145509175	414.744384765625	414.76385498046875
749	414.7679443359375	16.285352216					1	DETECTED	414.7679 m/z @16.29 [151020OFc1_NvH-0949-CRLM-28.raw]	414.7679443359375	16.285352216	3.626333948	94.3835530674667	90.75721911946671	217922.765625	1.1667214799973817E8	2	7342	0.03398900293412055	0.5296988134383835	0.051044092953661906	414.7643737792969	414.7681884765625
750	414.7781982421875	15.4666989008					1	DETECTED	414.7782 m/z @15.47 [151020OFc1_NvH-0949-CRLM-28.raw]	414.7781982421875	15.4666989008	2.41560539626667	97.6578009754667	95.24219557920003	822425.0	1.3984695702268243E8	2	7342	0.1698758500037787	2.6932894972583035	0.28572535056644666	414.7682189941406	414.7873229980469
751	414.8509216308594	17.7139818466667					1	DETECTED	414.8509 m/z @17.71 [151020OFc1_NvH-0949-CRLM-28.raw]	414.8509216308594	17.7139818466667	0.0290035096	99.9671015184	99.9380980088	466455.78125	9.9127536618738E7	0	7342	0.11836972240836374	4.394044785317815	0.030249491639727757	414.841064453125	414.8608703613281
752	414.86358642578125	12.1671822901333					1	DETECTED	414.8636 m/z @12.17 [151020OFc1_NvH-0949-CRLM-28.raw]	414.86358642578125	12.1671822901333	0.0977709642666667	99.9886363184	99.89086535413333	229103.765625	8.538017611935401E7	3	7342	0.1676044887942254	0.9258360071610305	1.1919380833979345	414.8609313964844	414.865966796875
753	414.8759765625	29.9078624584					1	DETECTED	414.8760 m/z @29.91 [151020OFc1_NvH-0949-CRLM-28.raw]	414.8759765625	29.9078624584	0.00637161493333333	99.9988798885333	99.99250827359997	1576619.5	1.3747582277701154E8	3	7342	15.888083428531544	2.332483355951465	0.026622590196514386	414.8659973144531	414.8859558105469
754	414.89697265625	16.2539257418667					1	DETECTED	414.8970 m/z @16.25 [151020OFc1_NvH-0949-CRLM-28.raw]	414.89697265625	16.2539257418667	0.00637161493333333	99.9988798885333	99.99250827359997	7238866.0	3.4734459901863974E8	3	7342	0.2260338598529117	1.6943381823190204	127.21517791662589	414.8869934082031	414.90692138671875
755	414.9103088378906	9.6668481464					1	DETECTED	414.9103 m/z @9.67 [151020OFc1_NvH-0949-CRLM-28.raw]	414.9103088378906	9.6668481464	0.190207914133333	99.9247665930667	99.73455867893337	556177.0	1.065303122796423E8	3	7342	0.10906790091719643	1.2719252757924033	2.082037211046783	414.9070129394531	414.9202880859375
756	414.9214782714844	26.5234881026667					1	DETECTED	414.9215 m/z @26.52 [151020OFc1_NvH-0949-CRLM-28.raw]	414.9214782714844	26.5234881026667	0.00637161493333333	99.9564205994667	99.95004898453337	98374.4140625	1.2389886081409618E8	0	7342	0.11339629205356871	2.168932126560147	3.4428492517450295	414.9203186035156	414.9314270019531
757	414.9440002441406	7.81115841173333					1	DETECTED	414.9440 m/z @7.81 [151020OFc1_NvH-0949-CRLM-28.raw]	414.9440002441406	7.81115841173333	0.0748483666666667	99.9988798885333	99.92403152186662	405897.125	1.0397196915163761E8	0	7342	0.1148311538654827	1.1553590966532705	1.3892649614360044	414.93408203125	414.9539794921875
758	414.9666748046875	10.8644549541333					1	DETECTED	414.9667 m/z @10.86 [151020OFc1_NvH-0949-CRLM-28.raw]	414.9666748046875	10.8644549541333	0.00637161493333333	99.9354015936	99.92902997866668	225159.90625	1.1280345112799394E8	0	7342	0.26262122711430713	0.5904180142756952	1.7004075095309668	414.9566955566406	414.9766540527344
759	414.987060546875	22.7375228229333					1	DETECTED	414.9871 m/z @22.74 [151020OFc1_NvH-0949-CRLM-28.raw]	414.987060546875	22.7375228229333	0.0748483666666667	99.8921705986667	99.81732223200002	184706.0625	1.0742350347961503E8	0	7342	7.076877644941135	6.521332838734124	0.026792389483521428	414.9770812988281	414.9969787597656
760	415.0056457519531	46.9303978314667					1	DETECTED	415.0056 m/z @46.93 [151020OFc1_NvH-0949-CRLM-28.raw]	415.0056457519531	46.9303978314667	0.0176487842666667	99.6746504589333	99.65700167466663	153983.453125	1.1531320094749646E8	0	7342	13.880953878118568	1.2270270844213569	4.280877089154671E-4	414.9970703125	415.015625
761	415.036865234375	30.4435149858667					1	DETECTED	415.0369 m/z @30.44 [151020OFc1_NvH-0949-CRLM-28.raw]	415.036865234375	30.4435149858667	0.00637161493333333	99.9886363184	99.98226470346667	47696.5234375	9.820986325507487E7	0	7342	25.317142099197746	1.619355887057879	2.568735390002091	415.0273742675781	415.0400695800781
762	415.0618896484375	35.5157241661333					1	DETECTED	415.0619 m/z @35.52 [151020OFc1_NvH-0949-CRLM-28.raw]	415.0618896484375	35.5157241661333	0.00637161493333333	99.9138521722667	99.90748055733337	36988.64453125	8.69882554285887E7	0	7342	93.53905989533331	1.3858981681302953	1.7347235546228277	415.06024169921875	415.0639953613281
763	415.0924377441406	89.9443113864					1	DETECTED	415.0924 m/z @89.94 [151020OFc1_NvH-0949-CRLM-28.raw]	415.0924377441406	89.9443113864	0.0406216986666667	98.0342587050833	97.99363700641663	563049.9375	1.1260498124107715E8	0	7342	0.0848840478781483	0.5034663274183001	0.002580683087644443	415.0826110839844	415.1020812988281
764	415.1244812011719	91.0737024589333					1	DETECTED	415.1245 m/z @91.07 [151020OFc1_NvH-0949-CRLM-28.raw]	415.1244812011719	91.0737024589333	0.00637161493333333	96.4613078	96.45493618506667	66463.9921875	1.1537182676153353E8	0	7342	0.133621045263979	0.5295957113752016	2.8396794588171206	415.115478515625	415.1313171386719
765	415.1849060058594	17.7022401829333					1	DETECTED	415.1849 m/z @17.70 [151020OFc1_NvH-0949-CRLM-28.raw]	415.1849060058594	17.7022401829333	3.226705164	94.8580951773333	91.6313900133333	171188.140625	9.566806711802739E7	0	7342	0.10168311448521905	7.372561671316831	13.720989010642038	415.1749572753906	415.1849670410156
766	415.1949768066406	7.771510356					1	DETECTED	415.1950 m/z @7.77 [151020OFc1_NvH-0949-CRLM-28.raw]	415.1949768066406	7.771510356	1.35572146986667	99.9671015184	98.61138004853333	215951.75	1.0577390193928419E8	3	7342	5.972625801598558	29.267626922842634	2.8046259867617005	415.18499755859375	415.2001953125
767	415.210205078125	29.9078624584					1	DETECTED	415.2102 m/z @29.91 [151020OFc1_NvH-0949-CRLM-28.raw]	415.210205078125	29.9078624584	1.77166522826667	99.3617555306667	97.59009030240003	887259.8125	1.3435668584771398E8	4	7342	8.316566397574611	0.542623372842353	0.20797307947003044	415.2002258300781	415.2201843261719
768	415.23126220703125	16.2539257418667					1	DETECTED	415.2313 m/z @16.25 [151020OFc1_NvH-0949-CRLM-28.raw]	415.23126220703125	16.2539257418667	1.7822732848	98.9727461176	97.1904728328	1851236.0	2.0097890946343097E8	3	7342	9.576775785376242	0.6738716783252227	94.82256779598767	415.2212829589844	415.2367248535156
769	415.2467346191406	46.0130749106667					1	DETECTED	415.2467 m/z @46.01 [151020OFc1_NvH-0949-CRLM-28.raw]	415.2467346191406	46.0130749106667	1.9118577864	95.8510589808	93.9392011944	3488206.0	2.524690073165984E8	2	7342	12.525782639879907	0.521641729466384	1.1786400090997302	415.2367858886719	415.2566833496094
770	415.2682189941406	51.5006593930667					1	DETECTED	415.2682 m/z @51.50 [151020OFc1_NvH-0949-CRLM-28.raw]	415.2682189941406	51.5006593930667	0.525972900266667	99.1556376034667	98.62966470320004	9088343.0	2.8825345765513223E8	2	7342	0.2278245352568007	0.5173324389272567	0.022281769526886857	415.25823974609375	415.2781677246094
771	415.2882995605469	92.590081212					1	DETECTED	415.2883 m/z @92.59 [151020OFc1_NvH-0949-CRLM-28.raw]	415.2882995605469	92.590081212	0.745653822133333	99.4051010986667	98.65944727653337	935134.3125	1.3450831737165162E8	2	7342	48.59924813498399	0.7468955011026606	0.0027394823477723765	415.27838134765625	415.297607421875
772	415.2989196777344	43.7978874888					1	DETECTED	415.2989 m/z @43.80 [151020OFc1_NvH-0949-CRLM-28.raw]	415.2989196777344	43.7978874888	16.4072381632	93.5665770402667	77.15933887706669	25394.6171875	8.942946489376844E7	0	7342	74.41027444386083	1.4084978044852627	1.8169956089705257	415.2989196777344	415.307861328125
773	415.3247985839844	91.7430638210667					1	DETECTED	415.3248 m/z @91.74 [151020OFc1_NvH-0949-CRLM-28.raw]	415.3247985839844	91.7430638210667	10.7950806786667	98.1771112978667	87.38203061920001	45018.40625	8.554138331549966E7	0	7342	0.3344358141075787	0.5397418640158181	70.96881792909686	415.3181457519531	415.33154296875
774	415.3417053222656	90.9904370821333					1	DETECTED	415.3417 m/z @90.99 [151020OFc1_NvH-0949-CRLM-28.raw]	415.3417053222656	90.9904370821333	7.0033482824	98.4696018845333	91.4662536021333	81759.6640625	8.714657992072648E7	0	7342	1.109615975173611	0.5445256819190032	66.4788600606681	415.3318176269531	415.3512268066406
775	415.44451904296875	31.0067917162667					1	DETECTED	415.4445 m/z @31.01 [151020OFc1_NvH-0949-CRLM-28.raw]	415.44451904296875	31.0067917162667	2.6797367352	99.5153962674667	96.8356595322667	108256.140625	1.1570891121000057E8	0	7342	23.235639082469746	1.9674777794621505	2.962081735473738	415.4345397949219	415.4496765136719
776	415.459716796875	20.8408385912					1	DETECTED	415.4597 m/z @20.84 [151020OFc1_NvH-0949-CRLM-28.raw]	415.459716796875	20.8408385912	2.40503871733333	99.9354015936	97.53036287626668	2464775.25	1.6285531174656725E8	4	7342	0.36370178768679295	1.0889888415097726	4.060158835505479	415.4497985839844	415.46942138671875
777	415.4722595214844	24.6611010837333					1	DETECTED	415.4723 m/z @24.66 [151020OFc1_NvH-0949-CRLM-28.raw]	415.4722595214844	24.6611010837333	3.0041262112	99.1337670928	96.1296408816	487097.6875	1.2241564155347465E8	2	7342	8.396364627627293	0.5310680004437718	0.02884318306709689	415.4697265625	415.4819641113281
778	415.4879455566406	27.8635898704					1	DETECTED	415.4879 m/z @27.86 [151020OFc1_NvH-0949-CRLM-28.raw]	415.4879455566406	27.8635898704	2.12771097653333	98.4696018845333	96.34189090799997	157322.234375	1.0170106136884724E8	0	7342	15.842555804376282	2.3331647701960523	0.019662197687998612	415.48236083984375	415.497802734375
779	415.52410888671875	19.4079604746667					1	DETECTED	415.5241 m/z @19.41 [151020OFc1_NvH-0949-CRLM-28.raw]	415.52410888671875	19.4079604746667	2.552988016	97.2649256421333	94.7119376261333	285972.53125	1.1164503014961888E8	3	7342	4.240578721476963	0.5188050804248224	1.8488042097796753	415.51434326171875	415.5340881347656
780	415.544189453125	29.9078624584					1	DETECTED	415.5442 m/z @29.91 [151020OFc1_NvH-0949-CRLM-28.raw]	415.544189453125	29.9078624584	1.40096753626667	99.9671015184	98.56613398213332	380065.3125	1.2651878483177106E8	0	7342	8.241217733956162	0.549841742365867	0.5841916241093484	415.53424072265625	415.55029296875
781	415.560302734375	19.8079975157333					1	DETECTED	415.5603 m/z @19.81 [151020OFc1_NvH-0949-CRLM-28.raw]	415.560302734375	19.8079975157333	2.54232775866667	87.8866682432	85.34434048453333	1790148.25	1.457896111745309E8	3	7342	0.16217875951409866	15.160403131183736	3.565610201495973	415.5504150390625	415.56292724609375
782	415.57293701171875	24.8667280813333					1	DETECTED	415.5729 m/z @24.87 [151020OFc1_NvH-0949-CRLM-28.raw]	415.57293701171875	24.8667280813333	1.92268213653333	97.5155000402667	95.59281790373338	1.0795288E7	3.3308610752841234E8	3	7342	0.20052326707135393	11.186459242306961	115.75465475955941	415.5629577636719	415.5828857421875
783	415.5862731933594	58.154242708					1	DETECTED	415.5863 m/z @58.15 [151020OFc1_NvH-0949-CRLM-28.raw]	415.5862731933594	58.154242708	1.99792944266667	94.819210104	92.82128066133333	194653.25	1.0218212931385341E8	3	7342	0.1010972858948449	0.863734870224146	0.0045197261570755504	415.58294677734375	415.59625244140625
784	415.604248046875	32.8708895309333					1	DETECTED	415.6042 m/z @32.87 [151020OFc1_NvH-0949-CRLM-28.raw]	415.604248046875	32.8708895309333	3.09622349866667	96.8223413117333	93.72611781306662	40414.3515625	1.0515936316429318E8	0	7342	0.28010018552298277	1.566498927304501	2.15146639760441	415.59637451171875	415.6045837402344
785	415.6332702636719	16.1640870829333					1	DETECTED	415.6333 m/z @16.16 [151020OFc1_NvH-0949-CRLM-28.raw]	415.6332702636719	16.1640870829333	2.6797367352	99.2311242032	96.551387468	139147.015625	1.0263085154354726E8	0	7342	0.09580072170207288	0.9814546933410969	0.9442867337406894	415.6236572265625	415.6431884765625
786	415.6668395996094	22.8001516277333					1	DETECTED	415.6668 m/z @22.80 [151020OFc1_NvH-0949-CRLM-28.raw]	415.6668395996094	22.8001516277333	1.8034645664	93.1835269893333	91.3800624229333	353636.90625	1.0738346904131119E8	0	7342	0.6362555560783072	0.5732380782414571	2.632284747480259	415.6568603515625	415.6763916015625
787	415.6839904785156	24.4071642114667					1	DETECTED	415.6840 m/z @24.41 [151020OFc1_NvH-0949-CRLM-28.raw]	415.6839904785156	24.4071642114667	3.4924250008	95.4627021850667	91.9702771842667	67882.5078125	1.0276251359258683E8	0	7342	6.6393097506465075	2.7850613274602933	4.554677489267658	415.6771240234375	415.6938171386719
788	415.7101745605469	20.7728084890667					1	DETECTED	415.7102 m/z @20.77 [151020OFc1_NvH-0949-CRLM-28.raw]	415.7101745605469	20.7728084890667	1.83552456266667	98.7035055525333	96.86798098986662	2249706.75	1.6386643887051985E8	0	7342	0.41055054238007216	0.8115017262863932	0.5669172869409396	415.7002258300781	415.71990966796875
789	415.7232971191406	24.7210359709333					1	DETECTED	415.7233 m/z @24.72 [151020OFc1_NvH-0949-CRLM-28.raw]	415.7232971191406	24.7210359709333	2.75305851653333	97.1342190109333	94.38116049439996	520063.28125	1.178380069579991E8	0	7342	8.264554085859782	0.9293907977784102	0.42097001332167494	415.7201843261719	415.7244873046875
790	415.7344970703125	21.6557474901333					1	DETECTED	415.7345 m/z @21.66 [151020OFc1_NvH-0949-CRLM-28.raw]	415.7344970703125	21.6557474901333	2.74267491013333	97.6251842890667	94.88250937893336	1419968.25	1.458036190768606E8	2	7342	0.24773315235146853	1.1217772391981742	0.2236339436045467	415.7245178222656	415.7444763183594
791	415.7528076171875	32.9943070448					1	DETECTED	415.7528 m/z @32.99 [151020OFc1_NvH-0949-CRLM-28.raw]	415.7528076171875	32.9943070448	2.711279428	95.8839579104	93.1726784824	1367219.375	1.3890528773996165E8	2	7342	0.22853148604050944	0.8026636869915814	0.029642658755810326	415.7445068359375	415.7600402832031
792	415.77008056640625	51.5484484290667					1	DETECTED	415.7701 m/z @51.55 [151020OFc1_NvH-0949-CRLM-28.raw]	415.77008056640625	51.5484484290667	2.9072794024	96.2325252736	93.32524587120001	4281693.5	1.883729237877414E8	2	7342	0.19487081020287889	0.5069297258755874	0.01892513315645972	415.7601013183594	415.780029296875
793	415.7827453613281	53.649954144					1	DETECTED	415.7827 m/z @53.65 [151020OFc1_NvH-0949-CRLM-28.raw]	415.7827453613281	53.649954144	2.658734484	97.8696440605333	95.21090957653331	97745.3203125	1.0834154665361531E8	0	7342	44.03976975538891	1.0012843588167732	1.0031648380413647	415.78009033203125	415.7919921875
794	415.8329162597656	16.232882356					1	DETECTED	415.8329 m/z @16.23 [151020OFc1_NvH-0949-CRLM-28.raw]	415.8329162597656	16.232882356	0.225163277066667	99.8486460701333	99.62348279306663	244714.796875	1.0073609268581268E8	0	7342	19.939992167627008	0.5255843683459542	178.40876549430268	415.8229675292969	415.8428039550781
795	415.85833740234375	19.4619308917333					1	DETECTED	415.8583 m/z @19.46 [151020OFc1_NvH-0949-CRLM-28.raw]	415.85833740234375	19.4619308917333	0.0176487842666667	99.9778263461333	99.96017756186663	202547.390625	1.0267258494406974E8	3	7342	6.734732671949882	0.5058424001565027	3.22938645555782	415.8484191894531	415.8667907714844
796	415.8768005371094	8.9828908976					1	DETECTED	415.8768 m/z @8.98 [151020OFc1_NvH-0949-CRLM-28.raw]	415.8768005371094	8.9828908976	0.0176487842666667	99.9988798885333	99.98123110426663	652581.1875	3.914756756362333E8	3	7342	0.12460593426662037	26.95762253845124	147.5263742238605	415.8668212890625	415.8843688964844
797	415.8943786621094	19.8079975157333					1	DETECTED	415.8944 m/z @19.81 [151020OFc1_NvH-0949-CRLM-28.raw]	415.8943786621094	19.8079975157333	0.433515151733333	99.9778263461333	99.54431119439997	1013090.9375	1.2278213976133715E8	3	7342	0.18607506720482903	8.284449719601406	0.979199063782808	415.8844299316406	415.8969421386719
798	415.906982421875	24.8667280813333					1	DETECTED	415.9070 m/z @24.87 [151020OFc1_NvH-0949-CRLM-28.raw]	415.906982421875	24.8667280813333	0.0522261245333333	99.9886363184	99.93641019386666	7330123.0	2.84850744147768E8	3	7342	1.1301692584193717	0.5110007693849608	1.3125366436866013	415.8970031738281	415.9169616699219
799	415.9190979003906	26.3556650962667					1	DETECTED	415.9191 m/z @26.36 [151020OFc1_NvH-0949-CRLM-28.raw]	415.9190979003906	26.3556650962667	0.0290035096	99.9886363184	99.9596328088	177607.78125	1.2065568797914964E8	0	7342	8.429116027987874	2.3785102832653906	0.010452908801036699	415.9169921875	415.9289855957031
800	415.9317321777344	30.364328156					1	DETECTED	415.9317 m/z @30.36 [151020OFc1_NvH-0949-CRLM-28.raw]	415.9317321777344	30.364328156	0.00637161493333333	99.9988798885333	99.99250827359997	56714.5390625	1.0225882872360568E8	0	7342	12.573466836596477	1.603198037204381	3.1877492606223248	415.9291076660156	415.94158935546875
801	415.9604797363281	20.7868593461333					1	DETECTED	415.9605 m/z @20.79 [151020OFc1_NvH-0949-CRLM-28.raw]	415.9604797363281	20.7868593461333	0.00637161493333333	99.9564205994667	99.95004898453337	1179522.875	1.2235437500805616E8	0	7342	0.32635671781558884	0.5190232363498521	0.16391909324593434	415.9505310058594	415.97039794921875
802	415.9741516113281	13.1996871824					1	DETECTED	415.9742 m/z @13.20 [151020OFc1_NvH-0949-CRLM-28.raw]	415.9741516113281	13.1996871824	0.0977709642666667	99.9886363184	99.89086535413333	282622.40625	1.2088007763402131E8	0	7342	3.3046281628714915	13.489197803219044	0.9406087420285129	415.9704895019531	415.984130859375
803	415.996826171875	44.1876980104					1	DETECTED	415.9968 m/z @44.19 [151020OFc1_NvH-0949-CRLM-28.raw]	415.996826171875	44.1876980104	0.00637161493333333	99.9988798885333	99.99250827359997	453874.28125	1.1399680900425018E8	0	7342	0.11795746264033369	2.13833708090003	0.7512041368217176	415.9868469238281	416.0068054199219
804	416.013427734375	56.0605851258667					1	DETECTED	416.0134 m/z @56.06 [151020OFc1_NvH-0949-CRLM-28.raw]	416.013427734375	56.0605851258667	0.00637161493333333	99.9564205994667	99.95004898453337	47342.60546875	1.01782212988312E8	0	7342	73.07824515773048	0.8757831304291752	0.492951245686359	416.0068664550781	416.02337646484375
805	416.0369567871094	36.0846699568					1	DETECTED	416.0370 m/z @36.08 [151020OFc1_NvH-0949-CRLM-28.raw]	416.0369567871094	36.0846699568	0.00637161493333333	99.9564205994667	99.95004898453337	148831.25	9.932094279782094E7	5	7342	19.973891879113975	1.5662493948820075	0.010852415589269535	416.0273742675781	416.04681396484375
806	416.0670471191406	22.8708420354667					1	DETECTED	416.0670 m/z @22.87 [151020OFc1_NvH-0949-CRLM-28.raw]	416.0670471191406	22.8708420354667	0.00637161493333333	98.9298900821333	98.92351846719997	144254.109375	1.0363399971476531E8	0	7342	0.49609716023124406	2.2335684328235335	299.5950485214189	416.05718994140625	416.0750732421875
807	416.08514404296875	89.9803168762667					1	DETECTED	416.0851 m/z @89.98 [151020OFc1_NvH-0949-CRLM-28.raw]	416.08514404296875	89.9803168762667	0.410504630933333	99.9778263461333	99.56732171519997	693807.1875	1.3661472162760344E8	0	7342	0.07841472150137463	0.5024484796155994	0.0033263651143783613	416.0753479003906	416.0948486328125
808	416.1556701660156	91.2815479605333					1	DETECTED	416.1557 m/z @91.28 [151020OFc1_NvH-0949-CRLM-28.raw]	416.1556701660156	91.2815479605333	0.295058374933333	99.8812582024	99.58619982746667	74916.375	9.900441809797598E7	0	7342	1.1579205876654726	0.5472581714111308	0.0017387283198906016	416.1463623046875	416.1648864746094
809	416.1777648925781	13.0064974213333					1	DETECTED	416.1778 m/z @13.01 [151020OFc1_NvH-0949-CRLM-28.raw]	416.1777648925781	13.0064974213333	1.8034645664	98.295838828	96.4923742616	71615.6484375	8.967009495468388E7	3	7342	7.886849594246495	75.24113961595822	0.10841893296501492	416.1678466796875	416.18426513671875
810	416.1943664550781	23.6105050125333					1	DETECTED	416.1944 m/z @23.61 [151020OFc1_NvH-0949-CRLM-28.raw]	416.1943664550781	23.6105050125333	2.7005317936	99.5996703610667	96.8991385674667	162102.53125	1.0900835256270686E8	0	7342	68.39692208414442	3.145803153492171	0.049190512742051495	416.1844177246094	416.2017517089844
811	416.2117919921875	17.59054964055					1	DETECTED	416.2118 m/z @17.59 [151020OFc1_NvH-0949-CRLM-28.raw]	416.2117919921875	17.59054964055	2.08413679653333	99.1878702794667	97.10373348293336	1067083.375	1.5012273293310973E8	3	7342	0.13403595685841552	1.5007829783486932	1.1205059026172877	416.2018737792969	416.2214660644531
812	416.2314758300781	20.0647741058667					1	DETECTED	416.2315 m/z @20.06 [151020OFc1_NvH-0949-CRLM-28.raw]	416.2314758300781	20.0647741058667	2.213030916	95.8946141114667	93.6815831954667	2160233.25	2.1969240241384202E8	3	7342	6.929116233201068	12.553190236198072	3.663316107651555	416.22149658203125	416.2401428222656
813	416.2501525878906	30.3526072712					1	DETECTED	416.2502 m/z @30.35 [151020OFc1_NvH-0949-CRLM-28.raw]	416.2501525878906	30.3526072712	2.2880526568	99.9463497306667	97.65829707386669	8.427116E7	1.834987276673399E9	2	7342	0.23700894620427704	1.7676168498890354	1.728688495996317	416.24017333984375	416.2601013183594
814	416.271240234375	51.4543135288					1	DETECTED	416.2712 m/z @51.45 [151020OFc1_NvH-0949-CRLM-28.raw]	416.271240234375	51.4543135288	2.64831623226667	98.8423517930667	96.19403556080003	1056583.0	1.4812371090032673E8	0	7342	0.26153751244590495	1.8443731295364618	1.4258771201386302	416.2612609863281	416.28094482421875
815	416.286865234375	46.3830146282667					1	DETECTED	416.2869 m/z @46.38 [151020OFc1_NvH-0949-CRLM-28.raw]	416.286865234375	46.3830146282667	2.79448723306667	94.8095268514667	92.01503961840002	332222.0	1.0524883747550131E8	0	7342	0.2733463469349573	0.5035925892180051	0.006216134507160418	416.2814025878906	416.29046630859375
816	416.3005676269531	89.8088813592					1	DETECTED	416.3006 m/z @89.81 [151020OFc1_NvH-0949-CRLM-28.raw]	416.3005676269531	89.8088813592	4.85457445946667	95.3055876592	90.45101319973332	1138493.625	1.1091110155231002E8	0	7342	1.6514881436144577	0.969409146236567	2.8101085078907238	416.2906799316406	416.3058166503906
817	416.3372497558594	91.6724145493333					1	DETECTED	416.3372 m/z @91.67 [151020OFc1_NvH-0949-CRLM-28.raw]	416.3372497558594	91.6724145493333	7.85576593653333	99.7513992266667	91.89563329013338	75490.9921875	1.1650053690915728E8	0	7342	0.19279775160971724	0.5481943910371264	0.4136195730092319	416.3280334472656	416.3471374511719
818	416.3731689453125	90.9904370821333					1	DETECTED	416.3732 m/z @90.99 [151020OFc1_NvH-0949-CRLM-28.raw]	416.3731689453125	90.9904370821333	0.0176487842666667	99.9886363184	99.97098753413333	74705.8515625	1.1129575181921297E8	0	7342	0.8875959525953903	0.5421569946808419	0.005269885018214063	416.3636779785156	416.3775939941406
819	416.387939453125	14.3746839408					1	DETECTED	416.3879 m/z @14.37 [151020OFc1_NvH-0949-CRLM-28.raw]	416.387939453125	14.3746839408	2.60611440293333	98.1439533850667	95.53783898213337	88788.890625	1.009798791351754E8	0	7342	0.03375016027204225	4.05902512938084	297.9616496687985	416.3783264160156	416.39764404296875
820	416.40985107421875	31.0067917162667					1	DETECTED	416.4099 m/z @31.01 [151020OFc1_NvH-0949-CRLM-28.raw]	416.40985107421875	31.0067917162667	2.36219567066667	99.0367596458667	96.67456397520003	105167.96875	1.0078244995549053E8	0	7342	22.33089882500843	1.810598335450327	3.140060496054899	416.3999938964844	416.4197692871094
821	416.43695068359375	36.191770968					1	DETECTED	416.4370 m/z @36.19 [151020OFc1_NvH-0949-CRLM-28.raw]	416.43695068359375	36.191770968	2.0411873184	99.3944095770667	97.35322225866669	127132.1328125	1.1432469730500923E8	0	7342	2.166758764901232	1.5287523083346695	8.68063854929814E-4	416.4270324707031	416.439208984375
822	416.44921875	17.3365841437333					1	DETECTED	416.4492 m/z @17.34 [151020OFc1_NvH-0949-CRLM-28.raw]	416.44921875	17.3365841437333	2.12771097653333	95.2435216944	93.11581071786667	1343473.125	1.190629935703304E8	5	7342	0.1430322565005504	0.5321899671283753	0.03340906527713304	416.4392395019531	416.4591979980469
823	416.46563720703125	16.5983693909333					1	DETECTED	416.4656 m/z @16.60 [151020OFc1_NvH-0949-CRLM-28.raw]	416.46563720703125	16.5983693909333	2.658734484	99.1986327658667	96.5398982818667	331945.5625	1.1107444659405597E8	0	7342	4.214980747035131	0.5073752544041972	0.6645089967032252	416.4593200683594	416.4756164550781
824	416.4761657714844	25.2923186850667					1	DETECTED	416.4762 m/z @25.29 [151020OFc1_NvH-0949-CRLM-28.raw]	416.4761657714844	25.2923186850667	2.4477280904	99.6855923538667	97.23786426346669	71999.5	1.0378262519672137E8	0	7342	86.53573797430477	2.128247032060357	5.764241931995218	416.47564697265625	416.47943115234375
825	416.4896545410156	39.4079723168					1	DETECTED	416.4897 m/z @39.41 [151020OFc1_NvH-0949-CRLM-28.raw]	416.4896545410156	39.4079723168	2.69015925333333	96.2107920936	93.52063284026667	376693.875	1.113574873847817E8	0	7342	0.12626080862370515	0.504155025532834	0.033869599014515535	416.4797058105469	416.4913330078125
826	416.5013732910156	14.8647680024					1	DETECTED	416.5014 m/z @14.86 [151020OFc1_NvH-0949-CRLM-28.raw]	416.5013732910156	14.8647680024	2.92810823546667	99.1009213114667	96.17281307600004	634034.9375	1.1629324783858027E8	3	7342	29.342892186430994	0.7850174927308148	0.5456266515560038	416.49139404296875	416.5113525390625
827	416.5226745605469	20.2621672821333					1	DETECTED	416.5227 m/z @20.26 [151020OFc1_NvH-0949-CRLM-28.raw]	416.5226745605469	20.2621672821333	2.711279428	97.5595493696	94.84826994160001	99267.0703125	1.1475825890391879E8	0	7342	20.528204636186608	3.25271886005361	4.433690588018382	416.5126953125	416.5293273925781
828	416.5393371582031	31.6683301842667					1	DETECTED	416.5393 m/z @31.67 [151020OFc1_NvH-0949-CRLM-28.raw]	416.5393371582031	31.6683301842667	2.31990459706667	98.9937810906667	96.67387649360003	1014808.6875	1.2241210424536493E8	0	7342	14.097903213394268	0.5031575247535541	0.006774595484454745	416.52947998046875	416.54931640625
829	416.5537109375	19.0663668928					1	DETECTED	416.5537 m/z @19.07 [151020OFc1_NvH-0949-CRLM-28.raw]	416.5537109375	19.0663668928	2.6272830512	92.0607437138667	89.4334606626667	393531.25	1.3608705131680188E8	0	7342	3.8550302728558634	0.9364455823643824	0.38891323802463196	416.5493469238281	416.5567626953125
830	416.5667724609375	23.9600342730667					1	DETECTED	416.5668 m/z @23.96 [151020OFc1_NvH-0949-CRLM-28.raw]	416.5667724609375	23.9600342730667	0.3298141552	99.0367596458667	98.7069454906667	2670917.25	1.6261864112613896E8	3	7342	0.17735480466996023	3.510156304269597	0.08922868871522852	416.55682373046875	416.5767517089844
831	416.58111572265625	43.0396778986667					1	DETECTED	416.5811 m/z @43.04 [151020OFc1_NvH-0949-CRLM-28.raw]	416.58111572265625	43.0396778986667	3.72426008853333	91.7430638210667	88.01880373253337	626646.8125	1.174323606834893E8	3	7342	0.17000419670882394	0.5027753851827866	0.1040808392254754	416.5768127441406	416.5910339355469
832	416.5966796875	46.6102621064					1	DETECTED	416.5967 m/z @46.61 [151020OFc1_NvH-0949-CRLM-28.raw]	416.5966796875	46.6102621064	2.74267491013333	74.4227995853333	71.68012467519996	290935.9375	8.795575422664085E7	0	7342	0.7359927264904584	10.219906205058725	2.499018172442415	416.5920104980469	416.6065979003906
833	416.6190185546875	13.1313648645333					1	DETECTED	416.6190 m/z @13.13 [151020OFc1_NvH-0949-CRLM-28.raw]	416.6190185546875	13.1313648645333	2.7005317936	94.6370246133333	91.93649281973329	67780.03125	1.1888594353370036E8	0	7342	21.846893502128545	7.155889849357333	18.719608032497064	416.6091003417969	416.6211853027344
834	416.6427307128906	10.8545487418667					1	DETECTED	416.6427 m/z @10.85 [151020OFc1_NvH-0949-CRLM-28.raw]	416.6427307128906	10.8545487418667	2.94990189733333	94.9070736973333	91.95717179999997	546146.1875	1.1161425053972536E8	0	7342	0.13541037844323256	59.452599984265404	216.17665000384832	416.6328125	416.6526184082031
835	416.6999816894531	17.4010188856					1	DETECTED	416.7000 m/z @17.40 [151020OFc1_NvH-0949-CRLM-28.raw]	416.6999816894531	17.4010188856	2.4796046728	99.5890142482667	97.1094095754667	1082559.875	1.2722192068467303E8	2	7342	0.13056887837154463	94.6641132982579	3.2188772743212666	416.6902160644531	416.7099304199219
836	416.71038818359375	42.6932540405333					1	DETECTED	416.7104 m/z @42.69 [151020OFc1_NvH-0949-CRLM-28.raw]	416.71038818359375	42.6932540405333	2.74267491013333	99.9988798885333	97.25620497839996	420188.09375	1.2551257442842945E8	2	7342	0.03090238202256046	1.1622866236245857	0.010131079843230171	416.71002197265625	416.7203674316406
837	416.7235107421875	29.2792699781333					1	DETECTED	416.7235 m/z @29.28 [151020OFc1_NvH-0949-CRLM-28.raw]	416.7235107421875	29.2792699781333	2.75305851653333	86.7265081618667	83.97344964533337	205419.078125	9.511677890891352E7	0	7342	0.08165365809513858	1.582839105518244	7.0990548772766635	416.7204284667969	416.72393798828125
838	416.7339782714844	20.0872358962667					1	DETECTED	416.7340 m/z @20.09 [151020OFc1_NvH-0949-CRLM-28.raw]	416.7339782714844	20.0872358962667	2.1384523464	99.0687945584	96.930342212	870306.3125	1.3439700925544408E8	4	7342	14.187874014126663	0.8017874149802702	9.913446214904008	416.7239990234375	416.7411193847656
839	416.7511291503906	30.3526072712					1	DETECTED	416.7511 m/z @30.35 [151020OFc1_NvH-0949-CRLM-28.raw]	416.7511291503906	30.3526072712	2.40503871733333	99.707546096	97.30250737866668	3.7553284E7	8.420117542445389E8	2	7342	0.2720768570273897	1.5065139985736595	1.814782246518454	416.74114990234375	416.7611083984375
840	416.7632141113281	46.4528515485333					1	DETECTED	416.7632 m/z @46.45 [151020OFc1_NvH-0949-CRLM-28.raw]	416.7632141113281	46.4528515485333	2.42634495573333	94.4018229992	91.97547804346667	219852.90625	1.1098043863798036E8	0	7342	34.14284306961352	1.204588541672205	38.18305163694114	416.76116943359375	416.773193359375
841	416.7743835449219	27.0540135146667					1	DETECTED	416.7744 m/z @27.05 [151020OFc1_NvH-0949-CRLM-28.raw]	416.7743835449219	27.0540135146667	4.9928207432	91.5965964322667	86.6037756890667	180823.546875	1.2777755358352415E8	0	7342	0.06714077089453241	2.2664985883912614	0.006060741381345858	416.77325439453125	416.7781982421875
842	416.7883605957031	24.4191731850667					1	DETECTED	416.7884 m/z @24.42 [151020OFc1_NvH-0949-CRLM-28.raw]	416.7883605957031	24.4191731850667	3.26010712933333	99.8486460701333	96.58853894079996	210975.15625	1.0916066837921098E8	0	7342	0.1285205826692568	2.511997064782754	0.0729036569397195	416.7784118652344	416.79833984375
843	416.8130798339844	38.4984778954667					1	DETECTED	416.8131 m/z @38.50 [151020OFc1_NvH-0949-CRLM-28.raw]	416.8130798339844	38.4984778954667	3.4924250008	99.1117606344	95.6193356336	55451.63671875	1.0893924208906375E8	0	7342	89.94794645366963	1.3657543157081835	2.0412212901675675	416.8032531738281	416.8192138671875
844	416.8292541503906	42.0611257610667					1	DETECTED	416.8293 m/z @42.06 [151020OFc1_NvH-0949-CRLM-28.raw]	416.8292541503906	42.0611257610667	1.04081894	99.4681005288	98.4272815888	104031.375	1.0917245689306732E8	0	7342	33.1763499123341	1.4097318486467638	1.83311219501353	416.8193359375	416.8328552246094
845	416.8428955078125	10.8847823781333					1	DETECTED	416.8429 m/z @10.88 [151020OFc1_NvH-0949-CRLM-28.raw]	416.8428955078125	10.8847823781333	0.3873638008	99.8812582024	99.4938944016	428681.84375	1.0485222298381773E8	0	7342	0.05772219713406734	15.610893624744508	14.639000872025713	416.8329162597656	416.8528747558594
846	416.8604431152344	17.6715216738667					1	DETECTED	416.8604 m/z @17.67 [151020OFc1_NvH-0949-CRLM-28.raw]	416.8604431152344	17.6715216738667	0.0290035096	99.9988798885333	99.9698763789333	134222.28125	1.0614112325829451E8	0	7342	0.13958245135777503	5.031037559691349	0.6478737353894263	416.8529052734375	416.8678283691406
847	416.8778381347656	9.28271894693333					1	DETECTED	416.8778 m/z @9.28 [151020OFc1_NvH-0949-CRLM-28.raw]	416.8778381347656	9.28271894693333	0.00637161493333333	99.9886363184	99.98226470346667	1324521.25	1.4107365474783486E8	3	7342	22.427633953492318	16.14726647315975	0.8175206526191166	416.8678894042969	416.8878173828125
848	416.8907470703125	19.4859741186667					1	DETECTED	416.8907 m/z @19.49 [151020OFc1_NvH-0949-CRLM-28.raw]	416.8907470703125	19.4859741186667	0.341285016533333	99.9886363184	99.64735130186666	389591.21875	9.380218150291775E7	3	7342	0.07391268326046685	0.8764854454780928	0.026050244624545287	416.8878479003906	416.8908996582031
849	416.9009094238281	23.9246302586667					1	DETECTED	416.9009 m/z @23.92 [151020OFc1_NvH-0949-CRLM-28.raw]	416.9009094238281	23.9246302586667	0.00637161493333333	99.9886363184	99.98226470346667	1984506.5	1.4979211888270038E8	3	7342	0.13755573103259877	1.3511085586049805	0.6538519046328575	416.89093017578125	416.910888671875
850	416.915283203125	42.9908774250667					1	DETECTED	416.9153 m/z @42.99 [151020OFc1_NvH-0949-CRLM-28.raw]	416.915283203125	42.9908774250667	0.00637161493333333	99.9138521722667	99.90748055733337	539467.6875	1.0019716596618553E8	0	7342	0.13142690305729587	0.5483538264943324	0.0052453096497815915	416.9111022949219	416.9205017089844
851	416.9305725097656	46.6102621064					1	DETECTED	416.9306 m/z @46.61 [151020OFc1_NvH-0949-CRLM-28.raw]	416.9305725097656	46.6102621064	0.0522261245333333	99.9671015184	99.91487539386667	543512.125	1.2936617078960687E8	2	7342	66.85855311222682	1.6764556724493553	2.971241797497686	416.920654296875	416.9403991699219
852	416.950439453125	17.3889770312					1	DETECTED	416.9504 m/z @17.39 [151020OFc1_NvH-0949-CRLM-28.raw]	416.950439453125	17.3889770312	0.0176487842666667	99.9886363184	99.97098753413333	616667.4375	1.1313016175318314E8	4	7342	0.10778295236048407	0.6086350152768526	0.18805622739387645	416.94049072265625	416.9603576660156
853	416.96099853515625	42.7105037872					1	DETECTED	416.9610 m/z @42.71 [151020OFc1_NvH-0949-CRLM-28.raw]	416.96099853515625	42.7105037872	0.1092879512	99.3834971752	99.274209224	310135.40625	1.0254966361159812E8	0	7342	18.784342107330843	1.1288089735296225	0.009074100172166087	416.96044921875	416.9709777832031
854	416.97509765625	20.9135807237333					1	DETECTED	416.9751 m/z @20.91 [151020OFc1_NvH-0949-CRLM-28.raw]	416.97509765625	20.9135807237333	0.745653822133333	99.8054756749333	99.05982185279997	107850.7109375	1.0944641691609308E8	0	7342	0.677518880444417	3.082468785904009	0.2519126577783432	416.97100830078125	416.97906494140625
855	416.98907470703125	34.0872776216					1	DETECTED	416.9891 m/z @34.09 [151020OFc1_NvH-0949-CRLM-28.raw]	416.98907470703125	34.0872776216	0.00637161493333333	99.9988798885333	99.99250827359997	472913.65625	1.1042254815952662E8	0	7342	0.18410191320989355	0.8770553621671737	18.385492312317357	416.9791259765625	416.9990539550781
856	417.0024719238281	14.8453434352					1	DETECTED	417.0025 m/z @14.85 [151020OFc1_NvH-0949-CRLM-28.raw]	417.0024719238281	14.8453434352	0.3873638008	98.7137363914667	98.3263725906667	134840.375	1.0628066483847275E8	0	7342	0.08784267221977338	0.5046935428702708	0.011407720950731582	416.99920654296875	417.0124206542969
857	417.021240234375	13.1802268352					1	DETECTED	417.0212 m/z @13.18 [151020OFc1_NvH-0949-CRLM-28.raw]	417.021240234375	13.1802268352	0.0748483666666667	99.8812582024	99.80640983573333	59939.390625	9.868251992754915E7	0	7342	30.824020667499546	4.810826857058686	7.5983402593885545	417.01263427734375	417.0311584472656
858	417.04376220703125	10.8644549541333					1	DETECTED	417.0438 m/z @10.86 [151020OFc1_NvH-0949-CRLM-28.raw]	417.04376220703125	10.8644549541333	0.0406216986666667	99.9564205994667	99.91579890080003	150146.609375	1.021120711475011E8	0	7342	0.10443693596177539	0.5442046682790483	0.03042784644754103	417.0337829589844	417.0537109375
859	417.0587158203125	40.3143371184					1	DETECTED	417.0587 m/z @40.31 [151020OFc1_NvH-0949-CRLM-28.raw]	417.0587158203125	40.3143371184	0.0290035096	99.1446874210667	99.1156839114667	41879.19921875	1.0446159645308113E8	0	7342	90.947254156172	1.2433816138080023	1.479121339249924	417.0538635253906	417.06378173828125
860	417.0738220214844	24.4769341605333					1	DETECTED	417.0738 m/z @24.48 [151020OFc1_NvH-0949-CRLM-28.raw]	417.0738220214844	24.4769341605333	0.00637161493333333	99.9030169010667	99.89664528613338	139490.078125	9.889971125303298E7	0	7342	0.016866187340603744	1.9457024984103888	0.11790723000764289	417.0638427734375	417.0837707519531
861	417.1195983886719	37.682407912					1	DETECTED	417.1196 m/z @37.68 [151020OFc1_NvH-0949-CRLM-28.raw]	417.1195983886719	37.682407912	8.95158685226667	99.6965172941333	90.74493044186663	52823.1953125	9.992054956924169E7	0	7342	78.125045397357	1.4842545561951015	1.9677419855791742	417.109619140625	417.12957763671875
862	417.16680908203125	9.00184074133333					1	DETECTED	417.1668 m/z @9.00 [151020OFc1_NvH-0949-CRLM-28.raw]	417.16680908203125	9.00184074133333	8.02870163946667	96.188875452	88.16017381253333	52285.3515625	9.972577966403355E7	0	7342	0.06506761412779483	45.29679962680866	0.28350511499687964	417.1571350097656	417.1767883300781
863	417.1871643066406	9.79734178693333					1	DETECTED	417.1872 m/z @9.80 [151020OFc1_NvH-0949-CRLM-28.raw]	417.1871643066406	9.79734178693333	4.23101294533333	96.0137900349333	91.78277708959996	43907.05859375	9.204797166806574E7	0	7342	13.753000449839496	8.244462346857832	1.1677545240007972	417.1772766113281	417.18865966796875
864	417.19873046875	15.8929274082667					1	DETECTED	417.1987 m/z @15.89 [151020OFc1_NvH-0949-CRLM-28.raw]	417.19873046875	15.8929274082667	1.735219744	97.6030969048	95.86787716079999	133584.15625	1.0338565325550927E8	0	7342	2.267098591027249	0.644301579876928	6.077285253824349	417.1887512207031	417.1994934082031
865	417.2095031738281	14.2226153093333					1	DETECTED	417.2095 m/z @14.22 [151020OFc1_NvH-0949-CRLM-28.raw]	417.2095031738281	14.2226153093333	0.7107892736	99.4262988570667	98.7155095834667	888707.625	1.500780317290332E8	2	7342	11.260301358454134	20.08049269473663	2.352915875460921	417.19952392578125	417.2157897949219
866	417.2257995605469	27.8305901661333					1	DETECTED	417.2258 m/z @27.83 [151020OFc1_NvH-0949-CRLM-28.raw]	417.2257995605469	27.8305901661333	1.41221734186667	98.6486765029333	97.23645916106663	1228428.0	1.5583679785782087E8	2	7342	21.09608793785328	1.2364896069277418	0.07283627989870134	417.2158508300781	417.22869873046875
867	417.23870849609375	39.4499403770667					1	DETECTED	417.2387 m/z @39.45 [151020OFc1_NvH-0949-CRLM-28.raw]	417.23870849609375	39.4499403770667	2.2237682712	99.3944095770667	97.1706413058667	1470588.375	1.5544477527055103E8	2	7342	0.16092559460776812	0.5640672837531695	0.16494693312664854	417.2287292480469	417.2421569824219
868	417.2521667480469	30.2778540994667					1	DETECTED	417.2522 m/z @30.28 [151020OFc1_NvH-0949-CRLM-28.raw]	417.2521667480469	30.2778540994667	2.2561553728	98.4806933069333	96.22453793413331	9421365.0	3.079149649305892E8	0	7342	0.37672424942424243	2.2104437279523395	3.3227337868561575	417.2421875	417.26214599609375
869	417.26385498046875	30.1182246528					1	DETECTED	417.2639 m/z @30.12 [151020OFc1_NvH-0949-CRLM-28.raw]	417.26385498046875	30.1182246528	2.94990189733333	92.4563806768	89.50647877946666	93551.2109375	1.1854069635013549E8	0	7342	56.07939662742179	1.924925015788595	2.2899534615238433	417.2621765136719	417.2685546875
870	417.278564453125	57.191145508					1	DETECTED	417.2786 m/z @57.19 [151020OFc1_NvH-0949-CRLM-28.raw]	417.278564453125	57.191145508	1.81413341093333	97.7014172202667	95.88728380933338	107042.5078125	9.274895585206714E7	2	7342	0.13152275251302825	0.8551014611902836	0.7322247790657143	417.2685852050781	417.2885437011719
871	417.30401611328125	89.8088813592					1	DETECTED	417.3040 m/z @89.81 [151020OFc1_NvH-0949-CRLM-28.raw]	417.30401611328125	89.8088813592	0.0290035096	99.9886363184	99.9596328088	156450.703125	1.0253002509141275E8	0	7342	1.6424200488287823	1.2165928320384487	1.1444921168978748	417.2970886230469	417.31134033203125
872	417.33001708984375	45.6985952922667					1	DETECTED	417.3300 m/z @45.70 [151020OFc1_NvH-0949-CRLM-28.raw]	417.33001708984375	45.6985952922667	45.6985952922667	92.5713128848	46.87271759253329	41355.18359375	8.621211592705804E7	0	7342	46.054764694344	null	null	417.3203430175781	417.3379211425781
873	417.4292297363281	19.4766974728					1	DETECTED	417.4292 m/z @19.48 [151020OFc1_NvH-0949-CRLM-28.raw]	417.4292297363281	19.4766974728	2.29873694666667	99.9671015184	97.66836457173333	269419.75	1.0740212531899323E8	0	7342	0.06901007470730747	0.6082005638945369	1.7024941701711942	417.41943359375	417.4391784667969
874	417.4463806152344	18.1048068434667					1	DETECTED	417.4464 m/z @18.10 [151020OFc1_NvH-0949-CRLM-28.raw]	417.4463806152344	18.1048068434667	4.48145786266667	98.7349779421333	94.25352007946663	67940.8984375	1.037308225394217E8	0	7342	3.714456038056616	3.4592639523623063	11.184732198184351	417.4393005371094	417.4472351074219
875	417.457275390625	10.6924260397333					1	DETECTED	417.4573 m/z @10.69 [151020OFc1_NvH-0949-CRLM-28.raw]	417.457275390625	10.6924260397333	2.711279428	91.9852773984	89.2739979704	136222.34375	1.226141271625402E8	0	7342	0.2543716881441771	0.620301257901699	0.4438601044816629	417.44744873046875	417.4580383300781
876	417.4680480957031	11.1421662072					1	DETECTED	417.4680 m/z @11.14 [151020OFc1_NvH-0949-CRLM-28.raw]	417.4680480957031	11.1421662072	3.1162461184	99.241884552	96.1256384336	942406.5	1.1923606631995112E8	2	7342	0.22864925303631622	18.916266368947944	43.22052012931687	417.45806884765625	417.4779357910156
877	417.47918701171875	37.579472192					1	DETECTED	417.4792 m/z @37.58 [151020OFc1_NvH-0949-CRLM-28.raw]	417.47918701171875	37.579472192	2.46882147333333	95.9054953368	93.43667386346667	676947.1875	1.2331326798534302E8	0	7342	0.22380055617666272	0.5042738033533763	0.9492992864519709	417.4781188964844	417.4891662597656
878	417.49029541015625	34.0994319256					1	DETECTED	417.4903 m/z @34.10 [151020OFc1_NvH-0949-CRLM-28.raw]	417.49029541015625	34.0994319256	1.85735977786667	93.4718963378667	91.61453656000002	117435.3515625	1.0286351729401681E8	0	7342	59.38091985484322	1.5007769966445466	2.371944353228414	417.48919677734375	417.500244140625
879	417.5333251953125	15.9021610050667					1	DETECTED	417.5333 m/z @15.90 [151020OFc1_NvH-0949-CRLM-28.raw]	417.5333251953125	15.9021610050667	3.15961244986667	98.0013488632167	94.84173641335003	115645.109375	1.1048681777496892E8	0	7342	12.668826033403628	5.305052804045517	0.2904336647891088	417.5233459472656	417.5340576171875
880	417.5440673828125	14.1969214576					1	DETECTED	417.5441 m/z @14.20 [151020OFc1_NvH-0949-CRLM-28.raw]	417.5440673828125	14.1969214576	4.16152421626667	99.2311242032	95.06959998693333	616196.9375	1.208508263379547E8	3	7342	8.956396600281106	0.9624656997185098	3.649157002222988	417.5340881347656	417.55401611328125
881	417.5542297363281	12.2705563093333					1	DETECTED	417.5542 m/z @12.27 [151020OFc1_NvH-0949-CRLM-28.raw]	417.5542297363281	12.2705563093333	4.14071594613333	97.7820035357333	93.64128758959997	280350.4375	1.2998649023987202E8	3	7342	7.255943830509336	0.7094972343770708	1.5350717607400772	417.5541076660156	417.564208984375
882	417.5749206542969	25.1526141904					1	DETECTED	417.5749 m/z @25.15 [151020OFc1_NvH-0949-CRLM-28.raw]	417.5749206542969	25.1526141904	3.19412907173333	94.3634505981333	91.16932152639997	1044619.25	1.3959074171184847E8	3	7342	0.6090527936111947	1.1411178357594118	0.17768398455640194	417.56494140625	417.5845642089844
883	417.59808349609375	30.180101048					1	DETECTED	417.5981 m/z @30.18 [151020OFc1_NvH-0949-CRLM-28.raw]	417.59808349609375	30.180101048	2.78391217333333	98.3936693226667	95.60975714933336	206885.40625	1.495848376497004E8	0	7342	0.2047203417824761	0.5046392053717856	0.0408363976112883	417.5883483886719	417.6078796386719
884	417.6082458496094	24.3001846005333					1	DETECTED	417.6082 m/z @24.30 [151020OFc1_NvH-0949-CRLM-28.raw]	417.6082458496094	24.3001846005333	2.24531169866667	92.8300492256	90.58473752693334	91441.5	1.3468374772944623E8	0	7342	16.580792096685023	2.0617897660989764	4.32414931118594	417.6081237792969	417.617431640625
885	417.6292724609375	19.4985411293333					1	DETECTED	417.6293 m/z @19.50 [151020OFc1_NvH-0949-CRLM-28.raw]	417.6292724609375	19.4985411293333	2.4583030112	95.6019528682667	93.14364985706669	127188.4296875	1.153772147176666E8	0	7342	0.0879067466803356	2.7330501255715505	0.28265224729701044	417.6192932128906	417.6391296386719
886	417.69293212890625	23.975804708					1	DETECTED	417.6929 m/z @23.98 [151020OFc1_NvH-0949-CRLM-28.raw]	417.69293212890625	23.975804708	3.55495187066667	92.9814520050667	89.42650013440003	83835.40625	1.168498054333816E8	0	7342	0.1881164927178176	2.1895877916252067	0.016496690138989165	417.6830139160156	417.6932373046875
887	417.70367431640625	20.7135002234667					1	DETECTED	417.7037 m/z @20.71 [151020OFc1_NvH-0949-CRLM-28.raw]	417.70367431640625	20.7135002234667	3.6150011696	88.2173706712	84.6023695016	276501.03125	1.0841201266664575E8	2	7342	7.945445708583815	0.5210248901290278	16.440638804340107	417.6938171386719	417.708740234375
888	417.71875	11.1511996856					1	DETECTED	417.7188 m/z @11.15 [151020OFc1_NvH-0949-CRLM-28.raw]	417.71875	11.1511996856	2.97103279173333	97.3414602690667	94.37042747733337	764564.5625	1.6337984558613613E8	2	7342	12.514096696618104	17.589028488813586	0.49870383271438984	417.7088317871094	417.7287292480469
889	417.7394714355469	25.9023723008					1	DETECTED	417.7395 m/z @25.90 [151020OFc1_NvH-0949-CRLM-28.raw]	417.7394714355469	25.9023723008	2.06261193733333	97.3965100970667	95.33389815973337	1774855.75	1.705746634252109E8	2	7342	0.1864928502541865	1.0151631760703148	0.05294526800020048	417.7294921875	417.7494201660156
890	417.754150390625	30.3526072712					1	DETECTED	417.7542 m/z @30.35 [151020OFc1_NvH-0949-CRLM-28.raw]	417.754150390625	30.3526072712	2.2880526568	78.5389611301333	76.2509084733333	1637135.625	1.2609661169424112E8	0	7342	0.7490736468901176	0.9622060405896967	1.7531451642639202	417.7495422363281	417.7640380859375
891	417.7757568359375	18.5090332066667					1	DETECTED	417.7758 m/z @18.51 [151020OFc1_NvH-0949-CRLM-28.raw]	417.7757568359375	18.5090332066667	2.8970336416	97.374580972	94.4775473304	120322.0625	1.0419936502827097E8	0	7342	15.622297253263735	3.0257990636190604	0.006386395845349983	417.76593017578125	417.78558349609375
892	417.86077880859375	59.5007275632					1	DETECTED	417.8608 m/z @59.50 [151020OFc1_NvH-0949-CRLM-28.raw]	417.86077880859375	59.5007275632	0.514456174133333	99.8921705986667	99.37771442453337	83646.8203125	1.544908992371632E8	0	7342	90.52968373667956	0.8728697588817591	0.7468652910542392	417.8509826660156	417.86077880859375
893	417.87078857421875	13.3076356658667					1	DETECTED	417.8708 m/z @13.31 [151020OFc1_NvH-0949-CRLM-28.raw]	417.87078857421875	13.3076356658667	0.0290035096	99.9886363184	99.9596328088	1552629.5	1.4259788287163076E8	3	7342	0.1569977667376392	0.7048272670669167	7.006693969027387	417.86126708984375	417.8807678222656
894	417.88983154296875	7.78062312986667					1	DETECTED	417.8898 m/z @7.78 [151020OFc1_NvH-0949-CRLM-28.raw]	417.88983154296875	7.78062312986667	0.0290035096	99.9778263461333	99.9488228365333	1163325.75	1.4588386150146168E8	3	7342	16.113155580012204	41.985879301483116	39.74927407032896	417.88079833984375	417.8997802734375
895	417.9092712402344	25.1900240890667					1	DETECTED	417.9093 m/z @25.19 [151020OFc1_NvH-0949-CRLM-28.raw]	417.9092712402344	25.1900240890667	0.0977709642666667	99.9988798885333	99.90110892426662	610001.4375	1.2909468351466101E8	3	7342	2.0577489207478052	0.8134803414496444	0.20130774612396446	417.89984130859375	417.91925048828125
896	417.9200439453125	34.6660486608					1	DETECTED	417.9200 m/z @34.67 [151020OFc1_NvH-0949-CRLM-28.raw]	417.9200439453125	34.6660486608	2.2880526568	99.9564205994667	97.66836794266669	54676.734375	1.1793948068788122E8	0	7342	94.3176676292191	1.4539718040253002	1.9085073692058931	417.9192810058594	417.92401123046875
897	417.9340515136719	29.9078624584					1	DETECTED	417.9341 m/z @29.91 [151020OFc1_NvH-0949-CRLM-28.raw]	417.9340515136719	29.9078624584	0.1208354784	99.9138521722667	99.7930166938667	207865.765625	1.1281011144364373E8	0	7342	0.2026740204521822	1.7853319406871535	0.019443364055765123	417.92413330078125	417.94384765625
898	417.9549560546875	20.3141191154667					1	DETECTED	417.9550 m/z @20.31 [151020OFc1_NvH-0949-CRLM-28.raw]	417.9549560546875	20.3141191154667	0.0634820461333333	99.8812582024	99.81777615626667	184269.5625	1.0350648317817771E8	0	7342	0.47166830582755637	3.7222903866065633	0.049016853116863525	417.9450378417969	417.95947265625
899	417.96954345703125	11.0764196768					1	DETECTED	417.9695 m/z @11.08 [151020OFc1_NvH-0949-CRLM-28.raw]	417.96954345703125	11.0764196768	0.00637161493333333	98.4696018845333	98.46323026959998	342165.03125	1.231857557754626E8	0	7342	0.2438875877914395	2.3477048039412156	20.76311981192783	417.9595947265625	417.96954345703125
900	417.97955322265625	27.4904001362667					1	DETECTED	417.9796 m/z @27.49 [151020OFc1_NvH-0949-CRLM-28.raw]	417.97955322265625	27.4904001362667	0.00637161493333333	99.9988798885333	99.99250827359997	615211.5	1.5027647653045806E8	4	7342	0.11534473884056595	0.6253992237556311	6.776980260506715	417.9695739746094	417.9894714355469
901	417.9897155761719	32.324862504					1	DETECTED	417.9897 m/z @32.32 [151020OFc1_NvH-0949-CRLM-28.raw]	417.9897155761719	32.324862504	0.0290035096	99.8921705986667	99.86316708906669	168649.484375	1.1871910075364313E8	0	7342	34.9174543037047	1.7157880108930057	1.3726307976811651	417.98956298828125	417.99908447265625
902	418.00299072265625	24.8667280813333					1	DETECTED	418.0030 m/z @24.87 [151020OFc1_NvH-0949-CRLM-28.raw]	418.00299072265625	24.8667280813333	0.722353951466667	99.6965172941333	98.97416334266663	96683.5859375	1.0476321842597775E8	0	7342	0.11809504198204124	2.2256299256836676	3.425189156022944	418.00006103515625	418.012939453125
903	418.0302734375	48.6499326069333					1	DETECTED	418.0303 m/z @48.65 [151020OFc1_NvH-0949-CRLM-28.raw]	418.0302734375	48.6499326069333	5.12675072613333	98.7137363914667	93.58698566533337	54957.16796875	1.2004290087388037E8	0	7342	57.07342548237463	1.0751395189998596	0.6592724841019789	418.02789306640625	418.0396423339844
904	418.08416748046875	63.0215612762667					1	DETECTED	418.0842 m/z @63.02 [151020OFc1_NvH-0949-CRLM-28.raw]	418.08416748046875	63.0215612762667	6.24438629733333	99.8269572704	93.58257097306667	120042.7734375	1.1415778994971457E8	0	7342	55.34130761601985	0.78776236451154	0.23056158150560693	418.07421875	418.089599609375
905	418.0998840332031	28.1025080744					1	DETECTED	418.0999 m/z @28.10 [151020OFc1_NvH-0949-CRLM-28.raw]	418.0998840332031	28.1025080744	5.32485073146667	95.4411821181333	90.11633138666663	238222.65625	1.113230582954251E8	0	7342	0.48139712335386164	66.16797893197526	0.02452923991408293	418.0904541015625	418.1092834472656
906	418.12078857421875	90.6426493330667					1	DETECTED	418.1208 m/z @90.64 [151020OFc1_NvH-0949-CRLM-28.raw]	418.12078857421875	90.6426493330667	6.11644020213333	97.0799110274667	90.96347082533336	67144.6015625	1.2508799509085973E8	0	7342	0.12875183554930913	0.5380784951826509	13.705187371003511	418.1108093261719	418.1251525878906
907	418.1352844238281	70.3878658336					1	DETECTED	418.1353 m/z @70.39 [151020OFc1_NvH-0949-CRLM-28.raw]	418.1352844238281	70.3878658336	21.7688672109333	96.7020884029333	74.93322119199999	86011.0703125	1.0506058392060186E8	2	7342	14.175817724022366	0.770616665447582	9.80660553294617	418.12713623046875	418.1435546875
908	418.1715087890625	91.3851600045333					1	DETECTED	418.1715 m/z @91.39 [151020OFc1_NvH-0949-CRLM-28.raw]	418.1715087890625	91.3851600045333	6.05191155386667	91.7335039597333	85.68159240586662	44663.5	1.0616671029504436E8	0	7342	1.1614950232598602	0.5020410798928004	0.004082159785600806	418.1617126464844	418.1756286621094
909	418.18646240234375	20.5724889818667					1	DETECTED	418.1865 m/z @20.57 [151020OFc1_NvH-0949-CRLM-28.raw]	418.18646240234375	20.5724889818667	4.78228618346667	95.4195550008	90.63726881733334	184522.5625	1.058057423238532E8	0	7342	0.060503169398796075	2.91353081314027	0.0333111208743754	418.1769104003906	418.1947021484375
910	418.2048034667969	13.338375028					1	DETECTED	418.2048 m/z @13.34 [151020OFc1_NvH-0949-CRLM-28.raw]	418.2048034667969	13.338375028	1.77166522826667	99.4789418544	97.70727662613334	920780.375	1.4117238109241283E8	0	7342	0.18288043952252586	1.4947960761837922	4.631717352575001	418.1949462890625	418.21099853515625
911	418.22100830078125	29.4468404589333					1	DETECTED	418.2210 m/z @29.45 [151020OFc1_NvH-0949-CRLM-28.raw]	418.22100830078125	29.4468404589333	0.7107892736	97.9684661176	97.257676844	2.076516E7	5.526131273288571E8	2	7342	0.13384146440937883	0.7084817663062372	3.1986442423012544	418.2110290527344	418.23095703125
912	418.2411193847656	25.8605901058667					1	DETECTED	418.2411 m/z @25.86 [151020OFc1_NvH-0949-CRLM-28.raw]	418.2411193847656	25.8605901058667	0.664556502133333	96.5159491530667	95.85139265093336	685117.4375	1.7438317005967256E8	3	7342	1.2680895992693095	2.6653814989057967	21.492789815560066	418.23114013671875	418.2510986328125
913	418.2588195800781	34.1349502882667					1	DETECTED	418.2588 m/z @34.13 [151020OFc1_NvH-0949-CRLM-28.raw]	418.2588195800781	34.1349502882667	2.34133989013333	94.3542713784	92.01293148826667	257382.6875	1.3237100274716955E8	3	7342	12.023855604934688	1.431475790141016	7.35119559388559	418.2511291503906	418.268798828125
914	418.26959228515625	28.0655498816					1	DETECTED	418.2696 m/z @28.07 [151020OFc1_NvH-0949-CRLM-28.raw]	418.26959228515625	28.0655498816	2.94990189733333	94.1344031381333	91.18450124079996	175492.1875	1.6100192947443327E8	0	7342	28.94483766153143	2.1787825222632597	2.614990343873774	418.2690124511719	418.2795715332031
915	418.2799377441406	91.3851600045333					1	DETECTED	418.2799 m/z @91.39 [151020OFc1_NvH-0949-CRLM-28.raw]	418.2799377441406	91.3851600045333	2.26676753306667	94.8580951773333	92.59132764426663	158146.25	1.0327433769541883E8	0	7342	0.6614145395548405	0.5026998878620837	0.7738066954271619	418.27960205078125	418.2878723144531
916	418.3166809082031	83.8810970192					1	DETECTED	418.3167 m/z @83.88 [151020OFc1_NvH-0949-CRLM-28.raw]	418.3166809082031	83.8810970192	35.9534401805333	95.430188248	59.476748067466694	68111.140625	8.74228174231096E7	0	7342	55.986936113980654	0.6204846219342243	0.15275127280428194	418.307373046875	418.3245544433594
917	418.3553466796875	36.1606569018667					1	DETECTED	418.3553 m/z @36.16 [151020OFc1_NvH-0949-CRLM-28.raw]	418.3553466796875	36.1606569018667	2.51121516453333	96.9702316066667	94.45901644213338	44498.15625	1.0529410402750503E8	0	7342	88.80283897641718	1.4035747930006968	1.8071495860013933	418.34552001953125	418.36529541015625
918	418.4192810058594	16.7346803882667					1	DETECTED	418.4193 m/z @16.73 [151020OFc1_NvH-0949-CRLM-28.raw]	418.4192810058594	16.7346803882667	2.72183778693333	98.5022742864	95.78043649946666	70229.09375	1.0691466842064603E8	0	7342	39.86472511773521	3.4863443333006576	0.023968415879753294	418.4093933105469	418.428466796875
919	418.4457702636719	23.6383854088					1	DETECTED	418.4458 m/z @23.64 [151020OFc1_NvH-0949-CRLM-28.raw]	418.4457702636719	23.6383854088	2.5954898496	98.908063244	96.3125733944	185001.453125	1.1262292661034991E8	0	7342	3.1712400633595053	2.6582157967170894	0.05300806563678157	418.4358825683594	418.4557189941406
920	418.461181640625	13.5776352682667					1	DETECTED	418.4612 m/z @13.58 [151020OFc1_NvH-0949-CRLM-28.raw]	418.461181640625	13.5776352682667	3.5343746472	81.8745424869333	78.3401678397333	84747.625	1.1333702016089162E8	0	7342	12.097493501931337	4.978908315959535	0.02162331145745546	418.4557800292969	418.4707336425781
921	418.4807434082031	27.4734319301333					1	DETECTED	418.4807 m/z @27.47 [151020OFc1_NvH-0949-CRLM-28.raw]	418.4807434082031	27.4734319301333	2.4477280904	89.2431194133333	86.7953913229333	296002.84375	1.1010765233701508E8	0	7342	10.818761963877108	0.633058652040078	0.540054270675428	418.4707946777344	418.4905700683594
922	418.4961853027344	30.3526072712					1	DETECTED	418.4962 m/z @30.35 [151020OFc1_NvH-0949-CRLM-28.raw]	418.4961853027344	30.3526072712	2.4477280904	98.4696018845333	96.0218737941333	61501.69921875	1.1062714538039413E8	0	7342	28.862525398435167	1.7205212244782144	2.441042448956429	418.4912414550781	418.5032958984375
923	418.513427734375	33.9603540738667					1	DETECTED	418.5134 m/z @33.96 [151020OFc1_NvH-0949-CRLM-28.raw]	418.513427734375	33.9603540738667	2.40503871733333	99.9778263461333	97.57278762879997	274996.84375	1.1621801537159477E8	0	7342	13.446503508608558	1.573297304000477	0.009333987101069923	418.50360107421875	418.5234069824219
924	418.53955078125	13.2890028629333					1	DETECTED	418.5396 m/z @13.29 [151020OFc1_NvH-0949-CRLM-28.raw]	418.53955078125	13.2890028629333	2.7005317936	86.0495888802667	83.34905708666669	318528.84375	1.0992019297246E8	0	7342	0.1701548811490845	0.5259858356144137	1.3359877565763096	418.5296630859375	418.54327392578125
925	418.55328369140625	49.3263065314667					1	DETECTED	418.5533 m/z @49.33 [151020OFc1_NvH-0949-CRLM-28.raw]	418.55328369140625	49.3263065314667	2.9072794024	95.8617752133333	92.95449581093331	1028692.0625	1.5699710830912295E8	3	7342	34.442464810204484	0.5040413388128475	0.02080258022638138	418.54339599609375	418.5632019042969
926	418.56414794921875	17.3586048696					1	DETECTED	418.5641 m/z @17.36 [151020OFc1_NvH-0949-CRLM-28.raw]	418.56414794921875	17.3586048696	5.48239452453333	96.1561737898667	90.67377926533337	280195.25	1.1520529747079214E8	3	7342	17.57173320301687	0.5124001888711531	0.6138585110961312	418.56329345703125	418.5679626464844
927	418.5780029296875	44.1748686992					1	DETECTED	418.5780 m/z @44.17 [151020OFc1_NvH-0949-CRLM-28.raw]	418.5780029296875	44.1748686992	2.87663193146667	98.8314788906667	95.95484695920003	396193.40625	1.2305644506630291E8	3	7342	20.40273116624423	0.5065766063493355	0.012782047526443402	418.5680236816406	418.5879211425781
928	418.5943603515625	34.7376895138667					1	DETECTED	418.5944 m/z @34.74 [151020OFc1_NvH-0949-CRLM-28.raw]	418.5943603515625	34.7376895138667	3.226705164	91.0548257552	87.8281205912	260442.0625	1.018900936391875E8	3	7342	17.793862844918294	1.6810084994647694	0.09925797032499288	418.5889587402344	418.604248046875
929	418.60943603515625	3.98129295706667					1	DETECTED	418.6094 m/z @3.98 [151020OFc1_NvH-0949-CRLM-28.raw]	418.60943603515625	3.98129295706667	1.84648489493333	65.0245197408	63.17803484586667	105338.6484375	9.116728409900354E7	0	7342	4.204749152754017	2.440365761369202	4.093926290827735	418.6046142578125	418.619384765625
930	418.64630126953125	23.6105050125333					1	DETECTED	418.6463 m/z @23.61 [151020OFc1_NvH-0949-CRLM-28.raw]	418.64630126953125	23.6105050125333	3.20536348693333	99.8486460701333	96.64328258319996	168398.875	1.1091644463010138E8	0	7342	0.08988204150373136	2.4158207337604396	11.126890086428528	418.63641357421875	418.6551208496094
931	418.6651611328125	29.9078624584					1	DETECTED	418.6652 m/z @29.91 [151020OFc1_NvH-0949-CRLM-28.raw]	418.6651611328125	29.9078624584	2.56365869626667	98.8314788906667	96.26782019440003	251196.96875	1.0716197124908182E8	0	7342	0.3442056549339121	3.467676950745448	3.3382683533547404	418.6555480957031	418.6749267578125
932	418.7019958496094	26.0056755410667					1	DETECTED	418.7020 m/z @26.01 [151020OFc1_NvH-0949-CRLM-28.raw]	418.7019958496094	26.0056755410667	1.9765194328	95.1681352197333	93.1916157869333	223890.640625	1.1924099412956472E8	0	7342	10.220852100379776	0.5317862181242899	0.02067122938217428	418.692626953125	418.71197509765625
933	418.7222595214844	29.4468404589333					1	DETECTED	418.7223 m/z @29.45 [151020OFc1_NvH-0949-CRLM-28.raw]	418.7222595214844	29.4468404589333	3.4924250008	97.0251913938667	93.53276639306671	8653617.0	2.762097657099733E8	4	7342	0.1334254609737613	0.5416112185586349	2.5896278600438367	418.7123107910156	418.73223876953125
934	418.742431640625	25.8888729877333					1	DETECTED	418.7424 m/z @25.89 [151020OFc1_NvH-0949-CRLM-28.raw]	418.742431640625	25.8888729877333	2.4583030112	98.33931776	95.8810147488	250618.078125	1.375008514231973E8	2	7342	8.651997579795768	0.6899276979030462	0.1191187893255283	418.7325439453125	418.74884033203125
935	418.75885009765625	18.6166571445333					1	DETECTED	418.7589 m/z @18.62 [151020OFc1_NvH-0949-CRLM-28.raw]	418.75885009765625	18.6166571445333	2.23442637333333	90.2571200717333	88.02269369839996	411723.28125	1.2053704415511915E8	2	7342	0.20858459006797503	0.5206125564239381	3.9349245830818833	418.7488708496094	418.7685241699219
936	418.7720031738281	32.1198373024					1	DETECTED	418.7720 m/z @32.12 [151020OFc1_NvH-0949-CRLM-28.raw]	418.7720031738281	32.1198373024	5.32485073146667	94.3143218896	88.98947115813333	342418.25	9.512421342062175E7	2	7342	0.17782182290481074	1.4183678922249208	2.309787440042006	418.769287109375	418.7723388671875
937	418.7825927734375	3.33655022266667					1	DETECTED	418.7826 m/z @3.34 [151020OFc1_NvH-0949-CRLM-28.raw]	418.7825927734375	3.33655022266667	3.19412907173333	94.7040052730667	91.50987620133337	4327830.5	1.578221823248822E8	2	7342	0.1694303653060052	1.8119029885378746	2.3208356449088097	418.7726135253906	418.7925109863281
938	418.81939697265625	8.11871100746667					1	DETECTED	418.8194 m/z @8.12 [151020OFc1_NvH-0949-CRLM-28.raw]	418.81939697265625	8.11871100746667	2.5850644696	99.9778263461333	97.3927618765333	56135.34765625	1.1250659319765595E8	0	7342	0.06887682070136059	9.346243921926444	4.928199843775901	418.8095703125	418.822509765625
939	418.8470458984375	13.4261324341333					1	DETECTED	418.8470 m/z @13.43 [151020OFc1_NvH-0949-CRLM-28.raw]	418.8470458984375	13.4261324341333	0.166872148533333	99.9988798885333	99.83200773999997	111381.8984375	1.0506196321777448E8	0	7342	0.08428124100298717	8.5271713732808	2.156512181949699	418.83709716796875	418.85687255859375
940	418.87347412109375	13.3172005829333					1	DETECTED	418.8735 m/z @13.32 [151020OFc1_NvH-0949-CRLM-28.raw]	418.87347412109375	13.3172005829333	0.0748483666666667	99.9671015184	99.89225315173333	149791.015625	1.3292663923371366E8	0	7342	11.759004353852312	0.7402337661872772	0.2015358076170664	418.863525390625	418.8775329589844
941	418.8875427246094	49.3263065314667					1	DETECTED	418.8875 m/z @49.33 [151020OFc1_NvH-0949-CRLM-28.raw]	418.8875427246094	49.3263065314667	0.00637161493333333	99.9778263461333	99.97145473119997	586627.875	1.449348271365659E8	3	7342	34.470450795246	0.5041668560473839	0.00470456995348715	418.8775634765625	418.89739990234375
942	418.90777587890625	26.32421794					1	DETECTED	418.9078 m/z @26.32 [151020OFc1_NvH-0949-CRLM-28.raw]	418.90777587890625	26.32421794	0.0634820461333333	99.8378565965333	99.77437455039997	2120036.75	1.721534367959149E8	3	7342	0.27784835596656166	0.6207883396803414	2.913014377295472	418.8978271484375	418.917724609375
943	418.9293212890625	34.6660486608					1	DETECTED	418.9293 m/z @34.67 [151020OFc1_NvH-0949-CRLM-28.raw]	418.9293212890625	34.6660486608	0.00637161493333333	99.9988798885333	99.99250827359997	170694.8125	1.1559896484307341E8	3	7342	11.517421778054583	1.2486498600099991	2.167603442133714	418.9193420410156	418.93304443359375
944	418.94317626953125	13.1891870786667					1	DETECTED	418.9432 m/z @13.19 [151020OFc1_NvH-0949-CRLM-28.raw]	418.94317626953125	13.1891870786667	0.0290035096	99.9671015184	99.9380980088	241148.75	1.0673627754491326E8	3	7342	0.07755988709231332	0.5668262549356193	0.010908889027709071	418.9334716796875	418.9531555175781
945	418.9623718261719	22.4143165178667					1	DETECTED	418.9624 m/z @22.41 [151020OFc1_NvH-0949-CRLM-28.raw]	418.9623718261719	22.4143165178667	0.00637161493333333	99.7185247101333	99.71215309519997	225930.28125	1.0307505269403473E8	0	7342	0.17958452737492436	0.5804515865486781	5.318709020562465	418.953369140625	418.967041015625
946	418.97711181640625	22.3581939973333					1	DETECTED	418.9771 m/z @22.36 [151020OFc1_NvH-0949-CRLM-28.raw]	418.97711181640625	22.3581939973333	0.00637161493333333	99.9988798885333	99.99250827359997	1242983.125	1.3880162461085635E8	4	7342	0.6290192272383202	0.7706695200894932	9.389744447658071	418.9671325683594	418.987060546875
947	418.9871826171875	30.9617503410667					1	DETECTED	418.9872 m/z @30.96 [151020OFc1_NvH-0949-CRLM-28.raw]	418.9871826171875	30.9617503410667	0.0290035096	99.7840468682667	99.7550433586667	338546.375	1.1284903301428798E8	0	7342	0.1327696761723267	0.547097546602077	0.12101647379209718	418.9871826171875	418.99700927734375
948	419.0016784667969	35.7114495018667					1	DETECTED	419.0017 m/z @35.71 [151020OFc1_NvH-0949-CRLM-28.raw]	419.0016784667969	35.7114495018667	0.00637161493333333	98.6816580005333	98.67528638559997	50525.74609375	1.0366487476955128E8	0	7342	63.01297858288149	1.4653491835915866	1.8019588354161782	418.9972229003906	419.0088806152344
949	419.0194396972656	21.6271769898667					1	DETECTED	419.0194 m/z @21.63 [151020OFc1_NvH-0949-CRLM-28.raw]	419.0194396972656	21.6271769898667	0.1092879512	99.9778263461333	99.8685383949333	251242.65625	1.1199451261117747E8	0	7342	15.122024426645542	2.390856486777148	0.004689794474740073	419.0095520019531	419.0293884277344
950	419.0330505371094	33.61039398					1	DETECTED	419.0331 m/z @33.61 [151020OFc1_NvH-0949-CRLM-28.raw]	419.0330505371094	33.61039398	4.721007144	95.9703548848	91.2493477408	104051.859375	9.45193909754893E7	0	7342	6.752605641123527	1.5792884123641426	2.1585768247282853	419.02947998046875	419.0340270996094
951	419.0440368652344	89.9803168762667					1	DETECTED	419.0440 m/z @89.98 [151020OFc1_NvH-0949-CRLM-28.raw]	419.0440368652344	89.9803168762667	0.0634820461333333	98.9511749664	98.88769292026667	298880.5	1.2304541535404238E8	0	7342	53.93520015474608	0.5008022371383636	0.0019946562052767488	419.0343933105469	419.0539245605469
952	419.05718994140625	17.8333411288					1	DETECTED	419.0572 m/z @17.83 [151020OFc1_NvH-0949-CRLM-28.raw]	419.05718994140625	17.8333411288	0.155370162133333	95.6019528682667	95.44658270613336	63719.6171875	1.000051901791282E8	0	7342	88.84777444745704	2.772284615941691	7.542483693645472	419.0540466308594	419.0633544921875
953	419.0733642578125	21.1084875018667					1	DETECTED	419.0734 m/z @21.11 [151020OFc1_NvH-0949-CRLM-28.raw]	419.0733642578125	21.1084875018667	0.143740947733333	96.5268948074667	96.38315385973337	111287.6796875	1.0583870153552687E8	0	7342	27.634191134342938	2.3321697762917464	3.6368596640716415	419.0633850097656	419.0827941894531
954	419.1195373535156	90.354396364					1	DETECTED	419.1195 m/z @90.35 [151020OFc1_NvH-0949-CRLM-28.raw]	419.1195373535156	90.354396364	0.225163277066667	99.9030169010667	99.67785362400004	279443.84375	1.1073654321855073E8	0	7342	0.06577893864967166	0.5236742827520572	1.2836086550090051	419.109619140625	419.1273498535156
955	419.1700134277344	91.0644588461333					1	DETECTED	419.1700 m/z @91.06 [151020OFc1_NvH-0949-CRLM-28.raw]	419.1700134277344	91.0644588461333	8.20298479333333	99.9886363184	91.78565152506667	426919.125	1.0738311550624843E8	0	7342	0.3264343496422555	0.6513074883480544	0.4831591212989643	419.16290283203125	419.1793212890625
956	419.1883850097656	18.1502578442667					1	DETECTED	419.1884 m/z @18.15 [151020OFc1_NvH-0949-CRLM-28.raw]	419.1883850097656	18.1502578442667	1.83552456266667	99.0901005610667	97.25457599840004	74842.9921875	9.997119448176928E7	0	7342	0.024465053462154884	4.871261709621584	7.911482825942463	419.1800842285156	419.19207763671875
957	419.2022399902344	20.5872185909333					1	DETECTED	419.2022 m/z @20.59 [151020OFc1_NvH-0949-CRLM-28.raw]	419.2022399902344	20.5872185909333	3.13659201626667	96.1561737898667	93.01958177360002	149430.5	1.1780326504494365E8	0	7342	0.0358325492444429	3.18302696665471	16.550319778586395	419.1922607421875	419.2042541503906
958	419.2142639160156	15.1723813344					1	DETECTED	419.2143 m/z @15.17 [151020OFc1_NvH-0949-CRLM-28.raw]	419.2142639160156	15.1723813344	1.1873239208	99.1986327658667	98.01130884506671	1871293.375	1.9774697014646506E8	4	7342	0.2193264672052937	2.9096677848507237	1.5876025350825438	419.20428466796875	419.2242431640625
959	419.2246398925781	29.510788076					1	DETECTED	419.2246 m/z @29.51 [151020OFc1_NvH-0949-CRLM-28.raw]	419.2246398925781	29.510788076	2.46882147333333	97.8585940826667	95.38977260933336	1030033.0	1.9582361905860564E8	3	7342	7.423159711056421	2.669782493347458	1.1512078467916433	419.2242736816406	419.232177734375
960	419.2421875	36.1773983677333					1	DETECTED	419.2422 m/z @36.18 [151020OFc1_NvH-0949-CRLM-28.raw]	419.2421875	36.1773983677333	1.79287304266667	99.707546096	97.91467305333333	1.5596358E7	4.214475832806807E8	5	7342	0.18462244186557086	0.5253343751754769	0.030370897078927324	419.2322082519531	419.2520751953125
961	419.2588806152344	31.6095287474667					1	DETECTED	419.2589 m/z @31.61 [151020OFc1_NvH-0949-CRLM-28.raw]	419.2588806152344	31.6095287474667	2.658734484	95.1279187784	92.46918429440001	193790.75	1.1174181825738381E8	3	7342	18.198296224782588	1.5424944933751668	2.9630969980275883	419.2522888183594	419.26885986328125
962	419.2729797363281	32.0497070341333					1	DETECTED	419.2730 m/z @32.05 [151020OFc1_NvH-0949-CRLM-28.raw]	419.2729797363281	32.0497070341333	5.61217844053333	80.4417460437333	74.82956760319998	173810.203125	8.873734285681766E7	0	7342	18.684864789222647	1.556525758463346	0.02067796230179072	419.2688903808594	419.2734680175781
963	419.2834777832031	3.33655022266667					1	DETECTED	419.2835 m/z @3.34 [151020OFc1_NvH-0949-CRLM-28.raw]	419.2834777832031	3.33655022266667	2.97103279173333	96.8223413117333	93.85130851999996	1943192.375	1.4225548587660488E8	0	7342	0.1617816627979698	46.963195774742836	101.7879417415005	419.27362060546875	419.293212890625
964	419.3155822753906	90.9904370821333					1	DETECTED	419.3156 m/z @90.99 [151020OFc1_NvH-0949-CRLM-28.raw]	419.3155822753906	90.9904370821333	0.00637161493333333	99.9988798885333	99.99250827359997	593468.25	2.6492522414023796E8	2	7342	0.47120686920516164	0.5221309668046809	0.05653555052835147	419.31390380859375	419.3196716308594
965	419.34759521484375	21.8169124602667					1	DETECTED	419.3476 m/z @21.82 [151020OFc1_NvH-0949-CRLM-28.raw]	419.34759521484375	21.8169124602667	17.5472855344	97.5595493696	80.0122638352	32236.13671875	1.0280600373531818E8	0	7342	74.40102549119925	9.369936205721086	17.739872411442168	419.34759521484375	419.3531494140625
966	419.416748046875	9.77716933573333					1	DETECTED	419.4167 m/z @9.78 [151020OFc1_NvH-0949-CRLM-28.raw]	419.416748046875	9.77716933573333	5.25301561653333	96.4613078	91.20829218346667	489325.3125	1.1968267349706787E8	0	7342	0.1429756338299395	52.77670453959327	2.495107296770267	419.4067687988281	419.4263000488281
967	419.442138671875	36.1773983677333					1	DETECTED	419.4421 m/z @36.18 [151020OFc1_NvH-0949-CRLM-28.raw]	419.442138671875	36.1773983677333	0.456609113066667	99.4681005288	99.01149141573333	1.5243797E7	4.070154557930732E8	5	7342	0.26822941557044544	4.550138656006839	7.78933560019227	419.43218994140625	419.4512939453125
968	419.4582214355469	14.9033384557333					1	DETECTED	419.4582 m/z @14.90 [151020OFc1_NvH-0949-CRLM-28.raw]	419.4582214355469	14.9033384557333	2.66904936346667	72.8166903096	70.14764094613334	400078.71875	1.083351321331205E8	0	7342	7.6195540913165765	6.705711469603187	0.0292009321484353	419.45233154296875	419.4681091308594
969	419.4736022949219	21.7406010941333					1	DETECTED	419.4736 m/z @21.74 [151020OFc1_NvH-0949-CRLM-28.raw]	419.4736022949219	21.7406010941333	3.9692988112	95.0554845336	91.08618572239999	155253.46875	1.2500981071413688E8	0	7342	6.687047621564453	4.156712690691574	1.764707962353373	419.46844482421875	419.4757080078125
970	419.4857482910156	37.1643473850667					1	DETECTED	419.4857 m/z @37.16 [151020OFc1_NvH-0949-CRLM-28.raw]	419.4857482910156	37.1643473850667	3.58464694826667	98.8750366250667	95.29038967680003	326154.34375	1.2191689786865994E8	4	7342	14.923207570552666	2.588050797487361	0.03036518550037037	419.4759521484375	419.4956359863281
971	419.5011901855469	46.9303978314667					1	DETECTED	419.5012 m/z @46.93 [151020OFc1_NvH-0949-CRLM-28.raw]	419.5011901855469	46.9303978314667	2.06261193733333	98.1549849066667	96.09237296933337	252114.984375	1.0987289559634E8	0	7342	0.08043273680235075	1.0911857892343408	2.234937976895547	419.49578857421875	419.51092529296875
972	419.522705078125	18.1799831216					1	DETECTED	419.5227 m/z @18.18 [151020OFc1_NvH-0949-CRLM-28.raw]	419.522705078125	18.1799831216	4.35752990613333	94.6559993874667	90.29846948133337	82948.0	1.2476483485448787E8	0	7342	13.606882670988554	3.284475127359345	0.006627373382614004	419.513427734375	419.5273742675781
973	419.53741455078125	17.7827787917333					1	DETECTED	419.5374 m/z @17.78 [151020OFc1_NvH-0949-CRLM-28.raw]	419.53741455078125	17.7827787917333	4.38670507173333	98.1218850674667	93.73517999573338	1211430.75	1.2538189838797994E8	3	7342	0.12677022953504746	8.961141021741883	141.17919036989912	419.5281982421875	419.5473937988281
974	419.5508728027344	20.3943767146667					1	DETECTED	419.5509 m/z @20.39 [151020OFc1_NvH-0949-CRLM-28.raw]	419.5508728027344	20.3943767146667	4.03603386906667	96.3089850861333	92.27295121706663	443225.0625	1.2244040687813857E8	3	7342	10.147804327568512	0.5145410185771224	0.13691815971614293	419.54742431640625	419.5608215332031
975	419.56341552734375	36.2966443461333					1	DETECTED	419.5634 m/z @36.30 [151020OFc1_NvH-0949-CRLM-28.raw]	419.56341552734375	36.2966443461333	3.37995370133333	98.0563962973333	94.67644259599996	412924.71875	1.065661091378955E8	0	7342	0.2559851974549119	0.5143754231928753	1.2890431999885756	419.5609436035156	419.5666198730469
976	419.5766296386719	26.2063940514667					1	DETECTED	419.5766 m/z @26.21 [151020OFc1_NvH-0949-CRLM-28.raw]	419.5766296386719	26.2063940514667	2.0411873184	94.9950518474667	92.95386452906669	610025.25	1.2892207039916968E8	3	7342	16.429218882840672	0.9032246344169134	0.7126935330512449	419.566650390625	419.5865478515625
977	419.59326171875	31.6279183192					1	DETECTED	419.5933 m/z @31.63 [151020OFc1_NvH-0949-CRLM-28.raw]	419.59326171875	31.6279183192	2.94990189733333	96.1670650576	93.21716316026667	115062.921875	1.1480431049493371E8	0	7342	64.71323687668784	1.7486150021748765	2.9966743754371734	419.58709716796875	419.602294921875
978	419.6177673339844	9.81057145786667					1	DETECTED	419.6178 m/z @9.81 [151020OFc1_NvH-0949-CRLM-28.raw]	419.6177673339844	9.81057145786667	2.84568871306667	99.2311242032	96.38543549013333	271348.34375	1.2323208809325638E8	0	7342	0.21252399277877565	21.346161930113603	0.950556938812098	419.60797119140625	419.6275329589844
979	419.6420593261719	36.1773983677333					1	DETECTED	419.6421 m/z @36.18 [151020OFc1_NvH-0949-CRLM-28.raw]	419.6420593261719	36.1773983677333	4.57432999253333	99.5784142565333	95.00408426399997	1.1286753E7	3.14897587043786E8	0	7342	0.23131256223086183	1.2486465091119925	1.1764537837404505	419.6321716308594	419.6517639160156
980	419.6615905761719	8.74081660026667					1	DETECTED	419.6616 m/z @8.74 [151020OFc1_NvH-0949-CRLM-28.raw]	419.6615905761719	8.74081660026667	3.82250069786667	94.047706356	90.22520565813333	119435.203125	1.0764552597145855E8	5	7342	0.21327517941457153	141.29421852286384	0.886194547855321	419.6524963378906	419.6711730957031
981	419.7005310058594	18.9000750224					1	DETECTED	419.7005 m/z @18.90 [151020OFc1_NvH-0949-CRLM-28.raw]	419.7005310058594	18.9000750224	2.86616396666667	93.8268838034667	90.96071983680002	70561.1875	1.0486796048993194E8	0	7342	2.7425492494791683	3.1857628928676367	0.06342529305156738	419.6906433105469	419.70587158203125
982	419.71588134765625	15.1163068714667					1	DETECTED	419.7159 m/z @15.12 [151020OFc1_NvH-0949-CRLM-28.raw]	419.71588134765625	15.1163068714667	2.7005317936	94.6184662941333	91.91793450053329	756454.3125	1.3519784695578608E8	4	7342	0.597234220555313	11.358212744458607	4.434515996259977	419.7059020996094	419.7258605957031
983	419.736572265625	37.2614483074667					1	DETECTED	419.7366 m/z @37.26 [151020OFc1_NvH-0949-CRLM-28.raw]	419.736572265625	37.2614483074667	2.94990189733333	96.7129570288	93.76305513146667	410331.03125	1.2693724571636201E8	2	7342	12.720277982307095	0.646257591367908	0.9916346582357778	419.7266540527344	419.7452392578125
984	419.7552795410156	24.9934887586667					1	DETECTED	419.7553 m/z @24.99 [151020OFc1_NvH-0949-CRLM-28.raw]	419.7552795410156	24.9934887586667	2.81507829973333	93.3524182848	90.53733998506667	9163761.0	2.6045710878583592E8	2	7342	0.19200917227989933	1.3149729004322257	1.1678028794668378	419.74530029296875	419.7650451660156
985	419.7789611816406	38.5381149434667					1	DETECTED	419.7790 m/z @38.54 [151020OFc1_NvH-0949-CRLM-28.raw]	419.7789611816406	38.5381149434667	2.96118313013333	99.0901005610667	96.12891743093337	1650173.375	1.317829569554208E8	2	7342	0.30976602045034696	0.5046602585371762	0.007361915033570771	419.7694091796875	419.7882080078125
986	419.7914733886719	40.7958834746667					1	DETECTED	419.7915 m/z @40.80 [151020OFc1_NvH-0949-CRLM-28.raw]	419.7914733886719	40.7958834746667	6.34871643146667	99.1556376034667	92.80692117200003	217265.90625	1.0625653178818206E8	2	7342	0.12138022132230475	1.3504584076931272	0.01468669331085655	419.7891845703125	419.8009338378906
987	419.81805419921875	9.77716933573333					1	DETECTED	419.8181 m/z @9.78 [151020OFc1_NvH-0949-CRLM-28.raw]	419.81805419921875	9.77716933573333	0.641502313066667	99.7840468682667	99.14254455520003	167381.453125	1.2177827595024723E8	0	7342	0.15176588944852654	0.7465807696094704	0.3022332030361211	419.8083190917969	419.8280334472656
988	419.8427734375	36.1606569018667					1	DETECTED	419.8428 m/z @36.16 [151020OFc1_NvH-0949-CRLM-28.raw]	419.8427734375	36.1606569018667	0.594911877866667	99.9988798885333	99.40396801066663	5090197.5	2.045563394754071E8	0	7342	0.22692195140053428	1.2055702066898897	1.1908983463766785	419.8330993652344	419.8527526855469
989	419.8717346191406	17.7350732218667					1	DETECTED	419.8717 m/z @17.74 [151020OFc1_NvH-0949-CRLM-28.raw]	419.8717346191406	17.7350732218667	0.00637161493333333	99.9778263461333	99.97145473119997	766387.25	1.423958198790658E8	3	7342	15.604686677911168	0.6267016986990865	0.13019466823523018	419.8617858886719	419.8769226074219
990	419.8869323730469	21.5944755653333					1	DETECTED	419.8869 m/z @21.59 [151020OFc1_NvH-0949-CRLM-28.raw]	419.8869323730469	21.5944755653333	0.00637161493333333	99.9247665930667	99.91839497813338	2879888.5	1.8768666013447273E8	3	7342	14.36125398860381	7.658100096786388	118.16056108422833	419.876953125	419.89691162109375
991	419.89813232421875	24.6358053165333					1	DETECTED	419.8981 m/z @24.64 [151020OFc1_NvH-0949-CRLM-28.raw]	419.89813232421875	24.6358053165333	0.722353951466667	99.8378565965333	99.11550264506663	1127939.375	1.4892929078318742E8	3	7342	0.06528163725498715	1.7806018952063822	0.18473632310431637	419.8969421386719	419.9081115722656
992	419.91827392578125	46.3830146282667					1	DETECTED	419.9183 m/z @46.38 [151020OFc1_NvH-0949-CRLM-28.raw]	419.91827392578125	46.3830146282667	0.0176487842666667	99.9247665930667	99.90711780880004	333771.65625	1.4121505021394226E8	3	7342	16.734818852389157	1.5428542155220266	0.004082032043830709	419.9082946777344	419.9278564453125
993	419.9320068359375	26.0969514893333					1	DETECTED	419.9320 m/z @26.10 [151020OFc1_NvH-0949-CRLM-28.raw]	419.9320068359375	26.0969514893333	0.00637161493333333	99.9886363184	99.98226470346667	216634.03125	1.1239569909894204E8	0	7342	0.050510011145807	2.100122000766576	null	419.9283752441406	419.9419860839844
994	419.9533996582031	17.7457854405333					1	DETECTED	419.9534 m/z @17.75 [151020OFc1_NvH-0949-CRLM-28.raw]	419.9533996582031	17.7457854405333	0.00637161493333333	99.7947675896	99.78839597466667	186165.53125	1.1363207889333117E8	0	7342	0.07660393938187582	0.5435125588410497	0.08139119925316671	419.9435119628906	419.95782470703125
995	419.96783447265625	33.5776856704					1	DETECTED	419.9678 m/z @33.58 [151020OFc1_NvH-0949-CRLM-28.raw]	419.96783447265625	33.5776856704	0.0522261245333333	99.9988798885333	99.94665376399996	337091.625	9.914110205895114E7	0	7342	18.895276839717397	2.272553853383474	0.9195242018201931	419.9578857421875	419.9690856933594
996	419.97918701171875	11.6954292850667					1	DETECTED	419.9792 m/z @11.70 [151020OFc1_NvH-0949-CRLM-28.raw]	419.97918701171875	11.6954292850667	0.178676707733333	99.9988798885333	99.82020318079996	518335.375	1.4876701928604335E8	4	7342	1.2029404047350791	1.4431915586506476	3.205019720760636	419.9692077636719	419.9891357421875
997	419.99298095703125	34.8861793189333					1	DETECTED	419.9930 m/z @34.89 [151020OFc1_NvH-0949-CRLM-28.raw]	419.99298095703125	34.8861793189333	0.155370162133333	99.4789418544	99.32357169226667	136746.359375	1.175612225594753E8	0	7342	85.98186792948366	1.4219391765435756	1.8434702685875228	419.9892883300781	420.0029296875
998	420.00592041015625	15.2650780658667					1	DETECTED	420.0059 m/z @15.27 [151020OFc1_NvH-0949-CRLM-28.raw]	420.00592041015625	15.2650780658667	1.35572146986667	98.4806933069333	97.12497183706664	118622.53125	1.1519462778194611E8	0	7342	0.19513964642934667	6.4407554890616225	0.3098845207600853	420.0033874511719	420.0157775878906
999	420.0184326171875	9.82983349733333					1	DETECTED	420.0184 m/z @9.83 [151020OFc1_NvH-0949-CRLM-28.raw]	420.0184326171875	9.82983349733333	2.79448723306667	99.9030169010667	97.10852966800003	50151.58203125	9.113840234139237E7	0	7342	0.16448519307009768	7.198078994071194	13.413281385763186	420.01641845703125	420.0281066894531
1000	420.04327392578125	36.191770968					1	DETECTED	420.0433 m/z @36.19 [151020OFc1_NvH-0949-CRLM-28.raw]	420.04327392578125	36.191770968	2.79448723306667	96.1670650576	93.37257782453332	1545545.875	1.4442808391548E8	0	7342	0.3043699967527047	0.5207990104589754	0.02548380417411655	420.0334167480469	420.052490234375
1001	420.06268310546875	8.66566328453333					1	DETECTED	420.0627 m/z @8.67 [151020OFc1_NvH-0949-CRLM-28.raw]	420.06268310546875	8.66566328453333	0.1208354784	96.7458634453333	96.6250279669333	109298.4921875	1.2337931076018463E8	0	7342	0.057891795773137744	1.410785060705085	913.8469913077499	420.0535583496094	420.0726013183594
1002	420.1143798828125	64.4738632789333					1	DETECTED	420.1144 m/z @64.47 [151020OFc1_NvH-0949-CRLM-28.raw]	420.1143798828125	64.4738632789333	0.295058374933333	96.1561737898667	95.86111541493337	116762.7578125	1.2067717308307122E8	0	7342	1.5751462421878415	0.6927443256640723	16.242362885362574	420.10443115234375	420.1240234375
1003	420.1400451660156	59.4524073061333					1	DETECTED	420.1400 m/z @59.45 [151020OFc1_NvH-0949-CRLM-28.raw]	420.1400451660156	59.4524073061333	12.0740082693333	99.0580761114667	86.9840678421334	115947.0234375	1.2317711319108133E8	0	7342	79.3763684316384	0.8384743807158279	0.676618304602788	420.1300964355469	420.14990234375
1004	420.1733703613281	91.0831631653333					1	DETECTED	420.1734 m/z @91.08 [151020OFc1_NvH-0949-CRLM-28.raw]	420.1733703613281	91.0831631653333	7.29093252453333	97.7234870506667	90.43255452613337	155444.40625	1.1713532145212948E8	0	7342	0.09306321595856559	0.9909257671030524	0.7838329810266985	420.1634216308594	420.1770324707031
1005	420.1871337890625	90.8175719701333					1	DETECTED	420.1871 m/z @90.82 [151020OFc1_NvH-0949-CRLM-28.raw]	420.1871337890625	90.8175719701333	3.32585222613333	98.0013488632167	94.67549663708337	356790.34375	1.1637204008265045E8	0	7342	0.13104239995811895	0.5051650865626304	0.8570555380929449	420.1776123046875	420.1971130371094
1006	420.1978454589844	21.3789510749333					1	DETECTED	420.1978 m/z @21.38 [151020OFc1_NvH-0949-CRLM-28.raw]	420.1978454589844	21.3789510749333	4.87731395493333	90.8912652045333	86.01395124959997	276788.5	1.0670234524888617E8	0	7342	1.514794294972301	7.844062829665556	14.271893316299622	420.19720458984375	420.2000732421875
1007	420.2100830078125	33.2182854290667					1	DETECTED	420.2101 m/z @33.22 [151020OFc1_NvH-0949-CRLM-28.raw]	420.2100830078125	33.2182854290667	1.98744660373333	99.7405039842667	97.75305738053336	764260.625	1.5091774832045266E8	3	7342	15.517434691939282	0.8160536482488059	0.6180877607775981	420.2001037597656	420.2115783691406
1008	420.22161865234375	21.6142608896					1	DETECTED	420.2216 m/z @21.61 [151020OFc1_NvH-0949-CRLM-28.raw]	420.22161865234375	21.6142608896	3.1826743552	99.4469027698667	96.26422841466669	1930055.5	2.2481682303610635E8	3	7342	14.334417989071387	0.7357873515057709	0.019036819890803344	420.2116394042969	420.2315979003906
1009	420.2326965332031	24.6358053165333					1	DETECTED	420.2327 m/z @24.64 [151020OFc1_NvH-0949-CRLM-28.raw]	420.2326965332031	24.6358053165333	3.1162461184	99.3400899498667	96.2238438314667	795803.625	1.6000191841942412E8	3	7342	8.119965958183755	6.788125692151323	55.53966115239818	420.23162841796875	420.24267578125
1010	420.24395751953125	36.1773983677333					1	DETECTED	420.2440 m/z @36.18 [151020OFc1_NvH-0949-CRLM-28.raw]	420.24395751953125	36.1773983677333	3.13659201626667	95.0762882338667	91.93969621760003	677688.4375	1.2554655495497291E8	3	7342	0.11586907063798435	1.184694556027401	1.1188439707648852	420.2427062988281	420.24676513671875
1011	420.25677490234375	24.9934887586667					1	DETECTED	420.2568 m/z @24.99 [151020OFc1_NvH-0949-CRLM-28.raw]	420.25677490234375	24.9934887586667	3.04434863573333	97.6578009754667	94.61345233973337	4130173.75	1.9858831548165733E8	0	7342	0.25810183681583254	1.317468125042038	0.6153018213514745	420.2468566894531	420.2666320800781
1012	420.2688293457031	28.3698003826667					1	DETECTED	420.2688 m/z @28.37 [151020OFc1_NvH-0949-CRLM-28.raw]	420.2688293457031	28.3698003826667	2.9399102768	91.2911731410667	88.35126286426669	41379.1640625	1.0997700035989714E8	0	7342	88.21709547146445	1.7392471543638643	2.4780361592409825	420.2669982910156	420.2706604003906
1013	420.2806701660156	38.5381149434667					1	DETECTED	420.2807 m/z @38.54 [151020OFc1_NvH-0949-CRLM-28.raw]	420.2806701660156	38.5381149434667	3.03447572186667	98.1771112978667	95.14263557600003	690561.3125	1.3209738044356374E8	0	7342	0.20923761475655311	1.2342724051062557	2.667564278773413	420.270751953125	420.289794921875
1014	420.2931213378906	40.8126791317333					1	DETECTED	420.2931 m/z @40.81 [151020OFc1_NvH-0949-CRLM-28.raw]	420.2931213378906	40.8126791317333	6.0620489176	92.8854516421333	86.82340272453331	178695.234375	1.0548753448469603E8	0	7342	50.883921588075985	1.227555539692415	1.465595886525118	420.29217529296875	420.2980651855469
1015	420.31915283203125	90.9904370821333					1	DETECTED	420.3192 m/z @90.99 [151020OFc1_NvH-0949-CRLM-28.raw]	420.31915283203125	90.9904370821333	0.00637161493333333	99.9988798885333	99.99250827359997	155949.03125	1.2438710039004153E8	0	7342	82.25055589606994	0.5174185758093018	0.04423459903691476	420.3092041015625	420.3226318359375
1016	420.3315124511719	89.7911759002667					1	DETECTED	420.3315 m/z @89.79 [151020OFc1_NvH-0949-CRLM-28.raw]	420.3315124511719	89.7911759002667	0.664556502133333	98.7449630581333	98.08040655599996	143979.3125	1.367380589500905E8	0	7342	1.5791434180344055	0.5121656006459269	0.02568244961840589	420.3304443359375	420.3414306640625
1017	420.44384765625	36.1773983677333					1	DETECTED	420.4438 m/z @36.18 [151020OFc1_NvH-0949-CRLM-28.raw]	420.44384765625	36.1773983677333	1.8681555768	93.9948296010667	92.12667402426669	202264.4375	1.051267143859292E8	0	7342	20.192564387719617	1.4583566975922075	8.475848293158666E-4	420.4339294433594	420.4538269042969
1018	420.4541320800781	17.8333411288					1	DETECTED	420.4541 m/z @17.83 [151020OFc1_NvH-0949-CRLM-28.raw]	420.4541320800781	17.8333411288	3.5942925456	73.6966719992	70.10237945360001	59691.83203125	8.885663805642639E7	0	7342	69.07944779156476	2.4616244211818543	4.252089890461688	420.4539794921875	420.45849609375
1019	420.468505859375	17.7827787917333					1	DETECTED	420.4685 m/z @17.78 [151020OFc1_NvH-0949-CRLM-28.raw]	420.468505859375	17.7827787917333	2.51121516453333	94.2310144149333	91.71979925039997	74227.53125	1.2082136149383414E8	0	7342	0.07572648312579489	3.333733363949961	6.813287846781578	420.4585876464844	420.4703063964844
1020	420.48052978515625	11.8366171872					1	DETECTED	420.4805 m/z @11.84 [151020OFc1_NvH-0949-CRLM-28.raw]	420.48052978515625	11.8366171872	1.3669631632	97.363551636	95.9965884728	290073.46875	1.2379830916039771E8	0	7342	1.1675757509674298	1.631640652792426	16.445235638426805	420.47064208984375	420.490478515625
1021	420.4948425292969	9.10266485093333					1	DETECTED	420.4948 m/z @9.10 [151020OFc1_NvH-0949-CRLM-28.raw]	420.4948425292969	9.10266485093333	2.53192735093333	60.0292136152	57.49728626426667	90727.0078125	8.959545904699887E7	0	7342	0.22316423794226203	0.5275580741538285	1.633301613162403	420.49053955078125	420.5044860839844
1022	420.50665283203125	15.3628066309333					1	DETECTED	420.5067 m/z @15.36 [151020OFc1_NvH-0949-CRLM-28.raw]	420.50665283203125	15.3628066309333	2.60611440293333	91.9852773984	89.37916299546667	57418.72265625	1.0522193921177179E8	0	7342	88.52344901347958	3.7074079632503674	6.4084183824631955	420.50494384765625	420.51617431640625
1023	420.5262451171875	20.9628848506667					1	DETECTED	420.5262 m/z @20.96 [151020OFc1_NvH-0949-CRLM-28.raw]	420.5262451171875	20.9628848506667	2.8970336416	94.2675870701333	91.3705534285333	691367.5	1.253339834715567E8	3	7342	0.15112844701612005	12.987719548214155	0.31626477322559926	420.51629638671875	420.5362243652344
1024	420.54425048828125	33.2182854290667					1	DETECTED	420.5443 m/z @33.22 [151020OFc1_NvH-0949-CRLM-28.raw]	420.54425048828125	33.2182854290667	3.35773325546667	94.003510888	90.64577763253332	188248.453125	1.0701833652562253E8	0	7342	20.658739962939507	1.6705198358203504	0.7812983483669967	420.5362854003906	420.5460510253906
1025	420.5560607910156	21.6271769898667					1	DETECTED	420.5561 m/z @21.63 [151020OFc1_NvH-0949-CRLM-28.raw]	420.5560607910156	21.6271769898667	0.514456174133333	97.5155000402667	97.00104386613337	737955.5625	1.4461402213989684E8	3	7342	0.16143861814247273	4.2197478644242095	0.30008109674553257	420.54608154296875	420.5660400390625
1026	420.56671142578125	20.7382975730667					1	DETECTED	420.5667 m/z @20.74 [151020OFc1_NvH-0949-CRLM-28.raw]	420.56671142578125	20.7382975730667	3.28234860133333	52.3672116661333	49.08486306479997	404632.15625	7.471576538384384E7	0	7342	3.96065350769231	0.9697116890531224	0.6237745105647536	420.5660705566406	420.5718688964844
1027	420.5819396972656	12.9865873194667					1	DETECTED	420.5819 m/z @12.99 [151020OFc1_NvH-0949-CRLM-28.raw]	420.5819396972656	12.9865873194667	3.40054755946667	99.0474758653333	95.64692830586662	1560315.25	1.3040118927948235E8	3	7342	0.14675979452789178	0.5329028517396851	7.247164765350583	420.57196044921875	420.5918273925781
1028	420.6632080078125	16.5409846872					1	DETECTED	420.6632 m/z @16.54 [151020OFc1_NvH-0949-CRLM-28.raw]	420.6632080078125	16.5409846872	3.54533704293333	95.1800951861333	91.63475814319997	107724.9609375	1.0767075427935702E8	0	7342	0.12386475741134007	3.8750776608487283	0.6506164662879187	420.65386962890625	420.6731872558594
1029	420.6929016113281	29.9078624584					1	DETECTED	420.6929 m/z @29.91 [151020OFc1_NvH-0949-CRLM-28.raw]	420.6929016113281	29.9078624584	4.9928207432	95.9810614386667	90.9882406954667	109957.5	1.3188421189650914E8	0	7342	17.987778994415592	2.2283642630971454	3.7367452844858295	420.68310546875	420.69970703125
1030	420.7098083496094	32.6241946098667					1	DETECTED	420.7098 m/z @32.62 [151020OFc1_NvH-0949-CRLM-28.raw]	420.7098083496094	32.6241946098667	2.53192735093333	68.1312787872	65.59935143626667	322910.53125	8.349399525699432E7	4	7342	0.10963851165755045	0.5123058882437286	0.05558264324278588	420.6998291015625	420.71173095703125
1031	420.721923828125	39.1558938192					1	DETECTED	420.7219 m/z @39.16 [151020OFc1_NvH-0949-CRLM-28.raw]	420.721923828125	39.1558938192	2.6272830512	73.7909527253333	71.1636696741333	513519.78125	1.1542436775983638E8	3	7342	0.1586903416775769	0.510090579708159	0.42530549548231567	420.7120666503906	420.72454833984375
1032	420.73455810546875	43.2037834733333					1	DETECTED	420.7346 m/z @43.20 [151020OFc1_NvH-0949-CRLM-28.raw]	420.73455810546875	43.2037834733333	2.98153484186667	95.1901974712	92.20866262933332	698627.4375	1.3269760949216057E8	4	7342	4.701897130386371	0.5818191148992309	0.10658257066912477	420.724609375	420.7445373535156
1033	420.7450866699219	21.4190043149333					1	DETECTED	420.7451 m/z @21.42 [151020OFc1_NvH-0949-CRLM-28.raw]	420.7450866699219	21.4190043149333	3.20536348693333	96.0807520442667	92.87538855733337	128993.9921875	1.0698950173347259E8	0	7342	0.6291025949673426	2.715342792352494	0.017999860074072827	420.7445983886719	420.7481384277344
1034	420.7581481933594	24.9934887586667					1	DETECTED	420.7581 m/z @24.99 [151020OFc1_NvH-0949-CRLM-28.raw]	420.7581481933594	24.9934887586667	1.94421959733333	98.2851181704	96.34089857306667	1108215.625	1.2375766809841545E8	0	7342	0.18321818668052714	1.0336236828448806	24.52421340933466	420.748291015625	420.7626953125
1035	420.772705078125	28.0655498816					1	DETECTED	420.7727 m/z @28.07 [151020OFc1_NvH-0949-CRLM-28.raw]	420.772705078125	28.0655498816	1.81413341093333	97.7014172202667	95.88728380933338	9157904.0	2.1452203862992096E8	0	7342	0.07071276197003229	1.6952878156799953	1.9168493899895698	420.7627258300781	420.78265380859375
1036	420.7827453613281	38.6040102749333					1	DETECTED	420.7827 m/z @38.60 [151020OFc1_NvH-0949-CRLM-28.raw]	420.7827453613281	38.6040102749333	3.28234860133333	79.9966553232	76.71430672186668	97794.265625	1.137921229935048E8	0	7342	42.27961901376146	1.0880298405868636	1.1755579323764118	420.7827453613281	420.7919006347656
1037	420.80584716796875	16.5508384778667					1	DETECTED	420.8058 m/z @16.55 [151020OFc1_NvH-0949-CRLM-28.raw]	420.80584716796875	16.5508384778667	2.86616396666667	99.8160821077333	96.94991814106662	157614.828125	1.1725823675185336E8	0	7342	0.3318815414171965	0.6869524112185674	4.7428219613167295	420.79644775390625	420.8157958984375
1038	420.8465881347656	15.7364021245333					1	DETECTED	420.8466 m/z @15.74 [151020OFc1_NvH-0949-CRLM-28.raw]	420.8465881347656	15.7364021245333	0.132347631466667	99.9354015936	99.80305396213333	63976.2109375	1.1191531487336597E8	0	7342	0.17420443791331586	3.580467836477378	6.3274104906569315	420.83660888671875	420.8508605957031
1039	420.86090087890625	17.3781937282667					1	DETECTED	420.8609 m/z @17.38 [151020OFc1_NvH-0949-CRLM-28.raw]	420.86090087890625	17.3781937282667	0.0634820461333333	99.9030169010667	99.83953485493338	509592.40625	1.3090733560503069E8	3	7342	5.177095922379287	15.340362939888168	1.5971438195269407	420.8509216308594	420.8708801269531
1040	420.871337890625	19.5550691946667					1	DETECTED	420.8713 m/z @19.56 [151020OFc1_NvH-0949-CRLM-28.raw]	420.871337890625	19.5550691946667	0.0176487842666667	99.7840468682667	99.76639808400003	155176.375	1.291867964897195E8	0	7342	12.243348853093046	3.6205431447675585	0.08347935980062407	420.8710021972656	420.8757629394531
1041	420.8857727050781	17.1207736752					1	DETECTED	420.8858 m/z @17.12 [151020OFc1_NvH-0949-CRLM-28.raw]	420.8857727050781	17.1207736752	0.00637161493333333	99.8160821077333	99.80971049279997	653620.625	1.3391312582210588E8	3	7342	1.1336274962015835	1.8529465149480469	13.83314936553837	420.8758239746094	420.8944396972656
1042	420.9044494628906	19.9867082496					1	DETECTED	420.9044 m/z @19.99 [151020OFc1_NvH-0949-CRLM-28.raw]	420.9044494628906	19.9867082496	0.745653822133333	99.9778263461333	99.23217252399996	980958.4375	1.354328061351694E8	3	7342	0.21512782940015285	1.8184809455189639	0.07594650951784668	420.89447021484375	420.9120788574219
1043	420.9220886230469	21.3045930810667					1	DETECTED	420.9221 m/z @21.30 [151020OFc1_NvH-0949-CRLM-28.raw]	420.9220886230469	21.3045930810667	0.00637161493333333	99.9778263461333	99.97145473119997	1136278.125	1.5136795022047043E8	0	7342	8.374060441731585	1.2572285344866645	0.03797169353129116	420.912109375	420.93194580078125
1044	420.9490051269531	16.4686646058667					1	DETECTED	420.9490 m/z @16.47 [151020OFc1_NvH-0949-CRLM-28.raw]	420.9490051269531	16.4686646058667	0.0176487842666667	99.8160821077333	99.79843332346663	128239.328125	1.1189305975236462E8	0	7342	0.4499003865239821	0.518897556083072	0.08901437345206023	420.939453125	420.9504089355469
1045	420.96044921875	32.5869719149333					1	DETECTED	420.9604 m/z @32.59 [151020OFc1_NvH-0949-CRLM-28.raw]	420.96044921875	32.5869719149333	0.00637161493333333	99.8160821077333	99.80971049279997	208125.578125	1.1238056491622671E8	0	7342	17.109886658135125	2.0250141541745696	0.01083995796751999	420.95050048828125	420.97039794921875
1046	420.97186279296875	91.4222965957333					1	DETECTED	420.9719 m/z @91.42 [151020OFc1_NvH-0949-CRLM-28.raw]	420.97186279296875	91.4222965957333	0.00637161493333333	99.4469027698667	99.44053115493337	120370.7890625	1.0827160331429659E8	0	7342	80.23833996458598	0.5006630855729644	9.520472169739681E-4	420.9705810546875	420.9786376953125
1047	420.9886779785156	47.8490915813333					1	DETECTED	420.9887 m/z @47.85 [151020OFc1_NvH-0949-CRLM-28.raw]	420.9886779785156	47.8490915813333	0.00637161493333333	99.8269572704	99.82058565546667	471226.125	1.2000109236423147E8	0	7342	32.91868213001737	0.5037881793480233	0.0029550559276780982	420.97869873046875	420.998046875
1048	421.0122985839844	29.9963571197333					1	DETECTED	421.0123 m/z @30.00 [151020OFc1_NvH-0949-CRLM-28.raw]	421.0122985839844	29.9963571197333	0.00637161493333333	99.8486460701333	99.84227445519997	36456.77734375	1.1104215281585374E8	0	7342	92.03222141988874	1.6748313455962094	2.2844829177997106	421.0023498535156	421.02191162109375
1049	421.0333557128906	40.0026136168					1	DETECTED	421.0334 m/z @40.00 [151020OFc1_NvH-0949-CRLM-28.raw]	421.0333557128906	40.0026136168	0.0406216986666667	98.2419581325333	98.20133643386663	406772.28125	1.1955376103115617E8	5	7342	0.2175231469891301	0.5105967698589761	0.1158954486398831	421.0235290527344	421.0431213378906
1050	421.0589904785156	18.8395921277333					1	DETECTED	421.0590 m/z @18.84 [151020OFc1_NvH-0949-CRLM-28.raw]	421.0589904785156	18.8395921277333	0.00637161493333333	99.9778263461333	99.97145473119997	341905.25	1.5557331005034763E8	0	7342	0.36304479747845875	0.7694470974501327	0.37734393553581774	421.0490417480469	421.06854248046875
1051	421.08416748046875	47.3924035384					1	DETECTED	421.0842 m/z @47.39 [151020OFc1_NvH-0949-CRLM-28.raw]	421.08416748046875	47.3924035384	3.71088754533333	96.221665164	92.51077761866667	204906.203125	1.0208996203120433E8	0	7342	31.151725072675404	1.290731890906782	4.495674770274187E-4	421.0742492675781	421.0941162109375
1052	421.0987854003906	91.5685614981333					1	DETECTED	421.0988 m/z @91.57 [151020OFc1_NvH-0949-CRLM-28.raw]	421.0987854003906	91.5685614981333	4.7412484528	99.6965172941333	94.95526884133331	83711.3828125	1.1908694596912543E8	0	7342	0.3443294054206234	0.5468052938120769	0.027357941709936183	421.09417724609375	421.1082763671875
1053	421.1462707519531	89.4777165432					1	DETECTED	421.1463 m/z @89.48 [151020OFc1_NvH-0949-CRLM-28.raw]	421.1462707519531	89.4777165432	0.0176487842666667	99.4051010986667	99.38745231440004	544287.375	1.2951760545280904E8	0	7342	0.5000144522179539	1.1903939347628436	0.169438638519724	421.136962890625	421.1547546386719
1054	421.1710205078125	90.2273474842667					1	DETECTED	421.1710 m/z @90.23 [151020OFc1_NvH-0949-CRLM-28.raw]	421.1710205078125	90.2273474842667	0.594911877866667	99.8704190602667	99.27550718240003	103442.5234375	9.04299794889591E7	0	7342	0.16343198846530527	0.5263323803569412	0.007477151519504812	421.1611022949219	421.1722106933594
1055	421.1822814941406	90.1103533613333					1	DETECTED	421.1823 m/z @90.11 [151020OFc1_NvH-0949-CRLM-28.raw]	421.1822814941406	90.1103533613333	4.5240284816	99.4262988570667	94.9022703754667	249128.71875	8.561200330071218E7	0	7342	0.18704233947377702	0.5005733941920936	9.33423039693194E-4	421.1723327636719	421.18572998046875
1056	421.19573974609375	16.6101507589333					1	DETECTED	421.1957 m/z @16.61 [151020OFc1_NvH-0949-CRLM-28.raw]	421.19573974609375	16.6101507589333	1.81413341093333	99.1117606344	97.29762722346666	934637.5	1.3432702044746077E8	3	7342	0.24529440005790093	9.383897232722674	5.797162595757001	421.1860656738281	421.2056884765625
1057	421.20623779296875	35.5537949261333					1	DETECTED	421.2062 m/z @35.55 [151020OFc1_NvH-0949-CRLM-28.raw]	421.20623779296875	35.5537949261333	4.66426460506667	94.4961950189333	89.83193041386664	170850.625	1.138756374837335E8	0	7342	0.039668030915038344	1.5590221876387662	1.8529967492146078	421.2057800292969	421.208740234375
1058	421.21875	90.7448438493333					1	DETECTED	421.2188 m/z @90.74 [151020OFc1_NvH-0949-CRLM-28.raw]	421.21875	90.7448438493333	2.06261193733333	97.0580404394667	94.99542850213336	4630135.5	2.4478766737276658E8	3	7342	51.22624607577573	0.7797575386895133	0.005181179870407821	421.2087707519531	421.2287292480469
1059	421.23187255859375	24.0974050850667					1	DETECTED	421.2319 m/z @24.10 [151020OFc1_NvH-0949-CRLM-28.raw]	421.23187255859375	24.0974050850667	2.30936301253333	94.2218855389333	91.91252252639997	784698.6875	1.593892444959555E8	2	7342	28.276566730800567	1.140997785220321	1.4722464444126075	421.228759765625	421.2418518066406
1060	421.2430419921875	39.7163312442667					1	DETECTED	421.2430 m/z @39.72 [151020OFc1_NvH-0949-CRLM-28.raw]	421.2430419921875	39.7163312442667	2.711279428	94.4868615309333	91.7755821029333	373795.4375	1.3602583442961597E8	3	7342	0.5417398518386918	7.289881246526665	0.9174123068887747	421.24188232421875	421.25067138671875
1061	421.26068115234375	21.5799316856					1	DETECTED	421.2607 m/z @21.58 [151020OFc1_NvH-0949-CRLM-28.raw]	421.26068115234375	21.5799316856	2.54232775866667	95.0658654762667	92.52353771760002	1365030.5	1.490757457359285E8	2	7342	0.3547959178211606	3.4577123283379043	0.5161662064184017	421.2507019042969	421.2659606933594
1062	421.2760009765625	28.0655498816					1	DETECTED	421.2760 m/z @28.07 [151020OFc1_NvH-0949-CRLM-28.raw]	421.2760009765625	28.0655498816	3.1260956968	92.1819255208	89.055829824	2767813.25	1.3548206246182474E8	0	7342	0.08232264731080008	1.7714292241845964	1.4595711595862946	421.2660217285156	421.2846374511719
1063	421.2883605957031	37.6298234552					1	DETECTED	421.2884 m/z @37.63 [151020OFc1_NvH-0949-CRLM-28.raw]	421.2883605957031	37.6298234552	3.55495187066667	92.4191081616	88.86415629093332	43601.04296875	1.1063459544370686E8	0	7342	87.57628176523308	1.3039543827843654	1.6079087655687305	421.28759765625	421.298095703125
1064	421.3208312988281	87.8175646309333					1	DETECTED	421.3208 m/z @87.82 [151020OFc1_NvH-0949-CRLM-28.raw]	421.3208312988281	87.8175646309333	0.00637161493333333	99.9988798885333	99.99250827359997	43593.9140625	1.059200883447311E8	0	7342	89.85943008532269	0.553090285481458	0.09665521818813481	421.3119201660156	421.3235168457031
1065	421.3340148925781	25.208161636					1	DETECTED	421.3340 m/z @25.21 [151020OFc1_NvH-0949-CRLM-28.raw]	421.3340148925781	25.208161636	18.2470402269333	97.8257483333333	79.5787081064	55971.20703125	1.2783741958561906E8	0	7342	72.75325944916	5.715940250858905	9.541961192192755	421.32476806640625	421.3415832519531
1066	421.3520202636719	90.1604484024					1	DETECTED	421.3520 m/z @90.16 [151020OFc1_NvH-0949-CRLM-28.raw]	421.3520202636719	90.1604484024	10.2947447322667	94.1649297653333	83.8701850330666	33678.71484375	8.501310142158185E7	0	7342	80.32390562790842	0.5250700937881477	0.050140187576295375	421.3446350097656	421.3572082519531
1067	421.36737060546875	90.9904370821333					1	DETECTED	421.3674 m/z @90.99 [151020OFc1_NvH-0949-CRLM-28.raw]	421.36737060546875	90.9904370821333	3.1260956968	96.4939136890667	93.36781799226671	95321.1796875	1.1591774335222673E8	0	7342	0.3568468070344437	0.5313180325497329	8.690958735152396	421.3584899902344	421.3771057128906
1068	421.4039306640625	90.9904370821333					1	DETECTED	421.4039 m/z @90.99 [151020OFc1_NvH-0949-CRLM-28.raw]	421.4039306640625	90.9904370821333	2.2880526568	96.3635567277333	94.07550407093329	148768.4375	1.0601121903633024E8	0	7342	57.51611231826988	0.5014676729813213	20.478635088351464	421.39410400390625	421.4132385253906
1069	421.4342041015625	39.987232008					1	DETECTED	421.4342 m/z @39.99 [151020OFc1_NvH-0949-CRLM-28.raw]	421.4342041015625	39.987232008	2.1917601016	99.6311530914667	97.4393929898667	515432.21875	1.1121630502965634E8	0	7342	0.06924862475267446	0.5409269744546936	0.06546576594576413	421.4245910644531	421.44378662109375
1070	421.4632263183594	10.7852206136					1	DETECTED	421.4632 m/z @10.79 [151020OFc1_NvH-0949-CRLM-28.raw]	421.4632263183594	10.7852206136	3.75235618373333	86.3111671437333	82.55881095999997	268927.46875	1.1277511566593155E8	0	7342	0.1535047831074916	1.0349858101710505	13.294793062850074	421.453369140625	421.4658203125
1071	421.4758605957031	12.1671822901333					1	DETECTED	421.4759 m/z @12.17 [151020OFc1_NvH-0949-CRLM-28.raw]	421.4758605957031	12.1671822901333	2.92810823546667	97.4606526733333	94.53254443786663	406392.25	1.1468603461068268E8	0	7342	0.16601074122947956	4.113215305405294	0.9501917106191358	421.46588134765625	421.4857177734375
1072	421.4872131347656	52.2416779661333					1	DETECTED	421.4872 m/z @52.24 [151020OFc1_NvH-0949-CRLM-28.raw]	421.4872131347656	52.2416779661333	2.37287908426667	94.0653913490667	91.69251226480003	192160.046875	1.082464229776736E8	4	7342	37.46644969499492	0.9281832734023008	0.002611201132779702	421.48590087890625	421.4966125488281
1073	421.50067138671875	42.2512801397333					1	DETECTED	421.5007 m/z @42.25 [151020OFc1_NvH-0949-CRLM-28.raw]	421.50067138671875	42.2512801397333	2.83548467573333	99.4157407938667	96.58025611813338	136671.84375	1.2354986525766139E8	0	7342	24.71500283061531	1.2995246707129415	0.002157809143239788	421.49737548828125	421.5106201171875
1074	421.5238952636719	21.3509654085333					1	DETECTED	421.5239 m/z @21.35 [151020OFc1_NvH-0949-CRLM-28.raw]	421.5238952636719	21.3509654085333	3.1826743552	92.5021925618667	89.3195182066667	786591.4375	1.347891750834357E8	0	7342	0.2766118232707129	0.525911556315463	0.10318410822147854	421.51409912109375	421.5338134765625
1075	421.54388427734375	35.4340671253333					1	DETECTED	421.5439 m/z @35.43 [151020OFc1_NvH-0949-CRLM-28.raw]	421.54388427734375	35.4340671253333	1.26592285893333	97.1234272458667	95.85750438693336	843860.3125	1.3242551784267437E8	3	7342	16.92714867055553	0.5030755997530031	0.17765541082103106	421.53399658203125	421.54937744140625
1076	421.5594787597656	39.50861258					1	DETECTED	421.5595 m/z @39.51 [151020OFc1_NvH-0949-CRLM-28.raw]	421.5594787597656	39.50861258	3.1826743552	94.4576204626667	91.27494610746669	2372287.0	1.6189237623962334E8	0	7342	0.1644404945246407	0.5421334538712295	0.7794947628133639	421.54962158203125	421.56927490234375
1077	421.57769775390625	39.6920211834667					1	DETECTED	421.5777 m/z @39.69 [151020OFc1_NvH-0949-CRLM-28.raw]	421.57769775390625	39.6920211834667	2.86616396666667	98.5996375984	95.73347363173332	339476.46875	1.4557842237370342E8	3	7342	39.20820312214732	0.8049695536737518	0.6159369719811643	421.5697021484375	421.5876770019531
1078	421.5906066894531	21.3045930810667					1	DETECTED	421.5906 m/z @21.30 [151020OFc1_NvH-0949-CRLM-28.raw]	421.5906066894531	21.3045930810667	2.74267491013333	91.9852773984	89.24260248826667	274502.59375	1.1037391846181335E8	0	7342	0.05991664333743074	1.1844756864444883	1.9499417544975801	421.58770751953125	421.6005859375
1079	421.64410400390625	48.1897233264					1	DETECTED	421.6441 m/z @48.19 [151020OFc1_NvH-0949-CRLM-28.raw]	421.64410400390625	48.1897233264	3.75235618373333	97.3196103357333	93.56725415199998	324365.40625	1.2013413899814433E8	5	7342	57.343164267233654	3.6527887832444974	5.851381156337688	421.6346740722656	421.6534118652344
1080	421.68560791015625	47.8490915813333					1	DETECTED	421.6856 m/z @47.85 [151020OFc1_NvH-0949-CRLM-28.raw]	421.68560791015625	47.8490915813333	3.4509378776	98.6486765029333	95.1977386253333	142126.96875	1.2677851177812669E8	0	7342	85.82984599781487	1.2411367078617983	1.444851762509231	421.6758117675781	421.6955261230469
1081	421.6977233886719	39.2489863224					1	DETECTED	421.6977 m/z @39.25 [151020OFc1_NvH-0949-CRLM-28.raw]	421.6977233886719	39.2489863224	3.50337076826667	94.7613940426667	91.25802327440002	43839.7890625	1.0734647159757377E8	0	7342	88.81830324271428	1.2764925412488481	1.6668268479685642	421.6958312988281	421.7076721191406
1082	421.7195129394531	19.7475113994667					1	DETECTED	421.7195 m/z @19.75 [151020OFc1_NvH-0949-CRLM-28.raw]	421.7195129394531	19.7475113994667	2.4477280904	96.8443511392	94.3966230488	412727.96875	1.3453107776723188E8	4	7342	14.828216215561818	11.563842429318548	0.09354614839802808	421.70953369140625	421.72943115234375
1083	421.7374572753906	52.1882019626667					1	DETECTED	421.7375 m/z @52.19 [151020OFc1_NvH-0949-CRLM-28.raw]	421.7374572753906	52.1882019626667	2.91762528453333	98.4696018845333	95.55197659999997	142250.390625	1.2637427439080583E8	0	7342	86.9384234988737	0.9871162597730208	1.3437275922887875	421.72955322265625	421.73748779296875
1084	421.74749755859375	28.0655498816					1	DETECTED	421.7475 m/z @28.07 [151020OFc1_NvH-0949-CRLM-28.raw]	421.74749755859375	28.0655498816	3.04434863573333	92.0325690856	88.98822044986667	2344578.75	1.4084371102841467E8	0	7342	0.1886287940584559	10.974753005088868	22.6986468599942	421.7375183105469	421.75054931640625
1085	421.7606201171875	28.0655498816					1	DETECTED	421.7606 m/z @28.07 [151020OFc1_NvH-0949-CRLM-28.raw]	421.7606201171875	28.0655498816	2.8970336416	99.9564205994667	97.05938695786669	2.67740736E8	4.409993790765523E9	2	7342	0.2247990060325904	0.9879671866638727	0.7074279024631556	421.7506408691406	421.77008056640625
1086	421.77679443359375	30.5924154122667					1	DETECTED	421.7768 m/z @30.59 [151020OFc1_NvH-0949-CRLM-28.raw]	421.77679443359375	30.5924154122667	3.04434863573333	83.8810970192	80.83674838346667	1727813.5	1.4671262620168194E8	2	7342	0.07901362802831713	0.7258213115121768	0.15326846624121784	421.7706298828125	421.7853088378906
1087	421.8203430175781	25.5309375952					1	DETECTED	421.8203 m/z @25.53 [151020OFc1_NvH-0949-CRLM-28.raw]	421.8203430175781	25.5309375952	1.24351656906667	99.9886363184	98.74511974933333	43920.8671875	9.703080789943458E7	0	7342	21.114579586057403	2.0605930948437496	3.123437056869999	421.818603515625	421.83026123046875
1088	421.8420104980469	39.987232008					1	DETECTED	421.8420 m/z @39.99 [151020OFc1_NvH-0949-CRLM-28.raw]	421.8420104980469	39.987232008	0.0522261245333333	99.9354015936	99.88317546906667	330172.375	1.1934091105123213E8	0	7342	3.632996632631844	0.5180572879551885	0.0154895683248682	421.83203125	421.84796142578125
1089	421.8580627441406	21.3789510749333					1	DETECTED	421.8581 m/z @21.38 [151020OFc1_NvH-0949-CRLM-28.raw]	421.8580627441406	21.3789510749333	0.664556502133333	99.9886363184	99.32407981626666	450482.65625	1.349708420821962E8	5	7342	4.877014443034639	0.6776527490040412	21.23583026572744	421.84808349609375	421.8676452636719
1090	421.877685546875	35.4978515312					1	DETECTED	421.8777 m/z @35.50 [151020OFc1_NvH-0949-CRLM-28.raw]	421.877685546875	35.4978515312	0.0863359954666667	99.8160821077333	99.72974611226662	758845.25	1.2443090899971727E8	0	7342	0.1523293701024926	0.5354456273195869	0.18120010998352507	421.8677978515625	421.8838195800781
1091	421.89385986328125	39.50861258					1	DETECTED	421.8939 m/z @39.51 [151020OFc1_NvH-0949-CRLM-28.raw]	421.89385986328125	39.50861258	0.00637161493333333	99.9247665930667	99.91839497813338	873941.3125	1.5032967261655763E8	3	7342	7.982846433805584	0.5443577576169005	0.1589514135033926	421.8838806152344	421.90374755859375
1092	421.91156005859375	40.8683850874667					1	DETECTED	421.9116 m/z @40.87 [151020OFc1_NvH-0949-CRLM-28.raw]	421.91156005859375	40.8683850874667	0.00637161493333333	99.8704190602667	99.86404744533337	311244.625	2.0569125273623636E8	3	7342	1.7773059648439755	0.6351849090736675	0.4315072305247473	421.90386962890625	421.9215087890625
1093	421.92236328125	38.2007291421333					1	DETECTED	421.9224 m/z @38.20 [151020OFc1_NvH-0949-CRLM-28.raw]	421.92236328125	38.2007291421333	0.00637161493333333	99.9247665930667	99.91839497813338	195218.0625	1.0475917352010979E8	0	7342	16.92579048876041	1.7101650000995103	0.009788063387209776	421.9216613769531	421.9323425292969
1094	421.9393615722656	50.3512865565333					1	DETECTED	421.9394 m/z @50.35 [151020OFc1_NvH-0949-CRLM-28.raw]	421.9393615722656	50.3512865565333	0.0176487842666667	99.9778263461333	99.96017756186663	152285.09375	1.1556842011936052E8	0	7342	0.4429014478979951	1.0271928156200485	338.40677707794794	421.932373046875	421.9489440917969
1095	421.9648132324219	10.745852348					1	DETECTED	421.9648 m/z @10.75 [151020OFc1_NvH-0949-CRLM-28.raw]	421.9648132324219	10.745852348	0.00637161493333333	99.8812582024	99.87488658746668	119613.3515625	1.2113484863770878E8	0	7342	0.2914239160858543	0.6086329177592764	0.1095603293696291	421.9548645019531	421.96697998046875
1096	421.97698974609375	11.9036809410667					1	DETECTED	421.9770 m/z @11.90 [151020OFc1_NvH-0949-CRLM-28.raw]	421.97698974609375	11.9036809410667	0.00637161493333333	99.9886363184	99.98226470346667	1108853.375	1.4629114045121E8	4	7342	3.0112795718525085	46.16989629547535	6.294205230872317	421.9670104980469	421.9869384765625
1097	421.9892272949219	25.7028744288					1	DETECTED	421.9892 m/z @25.70 [151020OFc1_NvH-0949-CRLM-28.raw]	421.9892272949219	25.7028744288	0.514456174133333	99.8921705986667	99.37771442453337	127001.2578125	1.097570015662265E8	0	7342	26.65472850127742	2.4955441648900076	2.906793646422112	421.9870300292969	421.9977722167969
1098	422.0078125	19.5419924824					1	DETECTED	422.0078 m/z @19.54 [151020OFc1_NvH-0949-CRLM-28.raw]	422.0078125	19.5419924824	0.629858555733333	99.9354015936	99.30554303786667	206659.71875	1.0943064344687968E8	0	7342	0.14319215255900986	0.516669409742062	2.754344407289291	421.9978332519531	422.0096740722656
1099	422.0198974609375	24.1301401685333					1	DETECTED	422.0199 m/z @24.13 [151020OFc1_NvH-0949-CRLM-28.raw]	422.0198974609375	24.1301401685333	0.155370162133333	98.8314788906667	98.67610872853336	1013511.125	1.5064985566129732E8	0	7342	0.13998555970609772	2.178923895693266	2.8951910364600115	422.00994873046875	422.0298767089844
1100	422.0451354980469	36.3476548850667					1	DETECTED	422.0451 m/z @36.35 [151020OFc1_NvH-0949-CRLM-28.raw]	422.0451354980469	36.3476548850667	1.24351656906667	99.7622681709333	98.51875160186663	6976124.0	2.3699260032684729E8	0	7342	0.23357437335616993	0.5105330900439866	2.1044301052948438	422.03515625	422.05487060546875
1101	422.06463623046875	28.7528465450667					1	DETECTED	422.0646 m/z @28.75 [151020OFc1_NvH-0949-CRLM-28.raw]	422.06463623046875	28.7528465450667	0.502872906666667	99.5153962674667	99.01252336080003	117338.234375	1.1544933596402012E8	0	7342	10.859542550225527	1.9143229016265506	3.1543775088114185	422.0556945800781	422.0697326660156
1102	422.0797424316406	66.4420953253333					1	DETECTED	422.0797 m/z @66.44 [151020OFc1_NvH-0949-CRLM-28.raw]	422.0797424316406	66.4420953253333	0.283341888533333	99.0260429050667	98.74270101653337	350345.96875	1.3794435900316158E8	0	7342	0.6795555624445484	0.7770179049506637	3.867944015728627	422.06976318359375	422.0895690917969
1103	422.100341796875	91.7532407989333					1	DETECTED	422.1003 m/z @91.75 [151020OFc1_NvH-0949-CRLM-28.raw]	422.100341796875	91.7532407989333	0.456609113066667	98.3066429205333	97.85003380746664	142651.03125	1.052126727370986E8	0	7342	0.07754645680053329	0.5358907114128205	0.001322608906819476	422.0904846191406	422.1102294921875
1104	422.13037109375	90.3452902661333					1	DETECTED	422.1304 m/z @90.35 [151020OFc1_NvH-0949-CRLM-28.raw]	422.13037109375	90.3452902661333	13.5631826594667	99.0580761114667	85.494893452	6707966.0	1.543596301930812E8	0	7342	0.08599973824901497	1.6501324499370287	2.107215303767411	422.12103271484375	422.1402893066406
1105	422.14776611328125	89.3569517429333					1	DETECTED	422.1478 m/z @89.36 [151020OFc1_NvH-0949-CRLM-28.raw]	422.14776611328125	89.3569517429333	32.6079594746667	99.0474758653333	66.4395163906666	82400.4765625	9.4337902979916E7	0	7342	0.34396047667043206	0.5853805832938008	24.05321612069836	422.1419982910156	422.154541015625
1106	422.1665954589844	90.8722882858667					1	DETECTED	422.1666 m/z @90.87 [151020OFc1_NvH-0949-CRLM-28.raw]	422.1665954589844	90.8722882858667	4.44714990426667	95.408807536	90.96165763173333	104348.7734375	1.0303949090221617E8	0	7342	0.6256331553700107	0.5262453687381027	0.36050965446926825	422.158935546875	422.176513671875
1107	422.19189453125	21.4444231330667					1	DETECTED	422.1919 m/z @21.44 [151020OFc1_NvH-0949-CRLM-28.raw]	422.19189453125	21.4444231330667	0.364453297333333	95.2329029690667	94.86844967173337	234522.015625	1.1454216064251843E8	0	7342	0.08889997779562009	5.500822911801793	17.318300745189376	422.18194580078125	422.1929931640625
1108	422.2030029296875	91.8035383661333					1	DETECTED	422.2030 m/z @91.80 [151020OFc1_NvH-0949-CRLM-28.raw]	422.2030029296875	91.8035383661333	2.94990189733333	99.6418424629333	96.69194056559996	2693452.0	1.685567405566979E8	3	7342	0.19903901265448098	0.64073550949771	0.3195484557295223	422.1930847167969	422.2129821777344
1109	422.21966552734375	47.3924035384					1	DETECTED	422.2197 m/z @47.39 [151020OFc1_NvH-0949-CRLM-28.raw]	422.21966552734375	47.3924035384	0.132347631466667	99.2956548712	99.16330723973333	2192572.25	2.4654927472353953E8	3	7342	0.12078907900131952	0.5080791535472937	1.1343178544747652	422.2130126953125	422.2296447753906
1110	422.2299499511719	11.1693263181333					1	DETECTED	422.2299 m/z @11.17 [151020OFc1_NvH-0949-CRLM-28.raw]	422.2299499511719	11.1693263181333	2.53192735093333	94.5147928576	91.98286550666667	461557.15625	1.3520508383877355E8	3	7342	22.584193782263682	12.092774536875387	2.6923773578236307	422.22967529296875	422.23553466796875
1111	422.24554443359375	36.3476548850667					1	DETECTED	422.2455 m/z @36.35 [151020OFc1_NvH-0949-CRLM-28.raw]	422.24554443359375	36.3476548850667	2.4796046728	97.5703636778667	95.0907590050667	7592163.0	2.7894291138138926E8	5	7342	0.23607500908384793	3.8410228507052033	9.20100079350694	422.2355651855469	422.24652099609375
1112	422.25653076171875	28.0655498816					1	DETECTED	422.2565 m/z @28.07 [151020OFc1_NvH-0949-CRLM-28.raw]	422.25653076171875	28.0655498816	0.341285016533333	99.5004729730667	99.15918795653337	1.2004624E8	2.0666545347419682E9	2	7342	0.2261534874966742	0.9449343917013363	0.6992857677848109	422.2465515136719	422.2664794921875
1113	422.2681579589844	36.6268073042667					1	DETECTED	422.2682 m/z @36.63 [151020OFc1_NvH-0949-CRLM-28.raw]	422.2681579589844	36.6268073042667	0.606759365333333	94.0760411405333	93.46928177519997	1686646.25	1.3822331805711597E8	2	7342	0.20963507904501455	0.5829616896083277	0.13173594340564385	422.2665710449219	422.27813720703125
1114	422.2784729003906	30.5924154122667					1	DETECTED	422.2785 m/z @30.59 [151020OFc1_NvH-0949-CRLM-28.raw]	422.2784729003906	30.5924154122667	2.5008128816	90.4251729525333	87.9243600709333	876427.75	1.5122509858976436E8	0	7342	0.05261692504511828	0.5040476765693357	0.011950103461446404	422.2781677246094	422.2872314453125
1115	422.2928466796875	92.070256136					1	DETECTED	422.2928 m/z @92.07 [151020OFc1_NvH-0949-CRLM-28.raw]	422.2928466796875	92.070256136	26.6673232045333	95.8946141114667	69.22729090693339	88031.03125	8.177077676249158E7	0	7342	0.34473838080384667	0.5292368996622376	6.4093964393923795	422.2894592285156	422.30084228515625
1116	422.31134033203125	90.7157504104					1	DETECTED	422.3113 m/z @90.72 [151020OFc1_NvH-0949-CRLM-28.raw]	422.31134033203125	90.7157504104	40.1945754594667	95.8839579104	55.6893824509333	157671.984375	6.091790052132992E7	0	7342	0.2106377620704336	0.5116957088053731	3.072682895686523	422.3078918457031	422.3155822753906
1117	422.4156188964844	9.41270490773333					1	DETECTED	422.4156 m/z @9.41 [151020OFc1_NvH-0949-CRLM-28.raw]	422.4156188964844	9.41270490773333	2.9072794024	99.3617555306667	96.4544761282667	2480210.5	1.475423409732101E8	0	7342	0.18291599571278105	1.1580711628433646	91.55379227836693	422.4056396484375	422.425537109375
1118	422.44573974609375	36.3622861301333					1	DETECTED	422.4457 m/z @36.36 [151020OFc1_NvH-0949-CRLM-28.raw]	422.44573974609375	36.3622861301333	1.26592285893333	99.9247665930667	98.65884373413337	5245225.0	2.1215397725065663E8	5	7342	0.22075390727027155	0.5310772048455902	0.3071157451843342	422.43634033203125	422.4557189941406
1119	422.46759033203125	14.2971745914667					1	DETECTED	422.4676 m/z @14.30 [151020OFc1_NvH-0949-CRLM-28.raw]	422.46759033203125	14.2971745914667	3.75235618373333	97.5155000402667	93.76314385653338	471686.28125	1.1334197282776666E8	0	7342	0.18564606555107943	0.5742053803787132	0.033206286790463196	422.4576110839844	422.4707946777344
1120	422.4809265136719	18.0702360634667					1	DETECTED	422.4809 m/z @18.07 [151020OFc1_NvH-0949-CRLM-28.raw]	422.4809265136719	18.0702360634667	2.75305851653333	95.8617752133333	93.10871669679997	1976415.375	1.4393504196526742E8	4	7342	0.2030811164519868	1.686630655415678	0.27172470066368193	422.4710693359375	422.4908447265625
1121	422.507568359375	21.3888569837333					1	DETECTED	422.5076 m/z @21.39 [151020OFc1_NvH-0949-CRLM-28.raw]	422.507568359375	21.3888569837333	2.552988016	99.6311530914667	97.0781650754667	143795.875	9.4723678344401E7	0	7342	0.04372523768205383	3.268830430826519	0.02068061005855333	422.4981384277344	422.5170593261719
1122	422.53765869140625	24.3550798469333					1	DETECTED	422.5377 m/z @24.36 [151020OFc1_NvH-0949-CRLM-28.raw]	422.53765869140625	24.3550798469333	3.07569889066667	84.0422158344	80.96651694373332	118594.015625	1.0024079602681592E8	0	7342	15.17655936139913	2.4287373869931663	4.651573251260004	422.5277404785156	422.54205322265625
1123	422.55206298828125	26.1729149506667					1	DETECTED	422.5521 m/z @26.17 [151020OFc1_NvH-0949-CRLM-28.raw]	422.55206298828125	26.1729149506667	2.94990189733333	97.2758549082667	94.32595301093336	2.0096472E7	4.1711742283141804E8	3	7342	0.2188267181247241	0.5306995943387239	1.1394940528323096	422.5420837402344	422.5620422363281
1124	422.56439208984375	82.1132688093333					1	DETECTED	422.5644 m/z @82.11 [151020OFc1_NvH-0949-CRLM-28.raw]	422.56439208984375	82.1132688093333	2.46882147333333	87.3182305	84.84940902666666	606130.875	5.535518754927945E8	3	7342	76.13132630970605	0.5356656869553857	0.07316785852767106	422.56207275390625	422.5741271972656
1125	422.5803527832031	39.4499403770667					1	DETECTED	422.5804 m/z @39.45 [151020OFc1_NvH-0949-CRLM-28.raw]	422.5803527832031	39.4499403770667	2.8866796872	95.6127421930667	92.7260625058667	223272.140625	1.1829734972379407E8	0	7342	19.561439536161124	0.6564892801733966	0.4438657997062483	422.5744323730469	422.5899658203125
1126	422.6159362792969	9.4218236696					1	DETECTED	422.6159 m/z @9.42 [151020OFc1_NvH-0949-CRLM-28.raw]	422.6159362792969	9.4218236696	2.46882147333333	95.9596490013333	93.49082752799997	2538932.25	1.5463911753171307E8	0	7342	0.2547525336984169	2.7639450277078565	4.718908054513394	422.6060485839844	422.6256103515625
1127	422.6461181640625	36.3476548850667					1	DETECTED	422.6461 m/z @36.35 [151020OFc1_NvH-0949-CRLM-28.raw]	422.6461181640625	36.3476548850667	2.3942287544	95.1371605786667	92.74293182426669	2203146.25	1.6991947915032196E8	0	7342	0.2553906402407762	0.5453302145581924	0.31069196676380895	422.6368103027344	422.65570068359375
1128	422.658203125	11.9946276189333					1	DETECTED	422.6582 m/z @11.99 [151020OFc1_NvH-0949-CRLM-28.raw]	422.658203125	11.9946276189333	2.552988016	92.5526961136	89.9997080976	78551.2265625	1.1725830799605891E8	0	7342	3.0772868771338615	9.667140134786962	0.027851361029281454	422.6562194824219	422.6676025390625
1129	422.7185363769531	14.2468665552					1	DETECTED	422.7185 m/z @14.25 [151020OFc1_NvH-0949-CRLM-28.raw]	422.7185363769531	14.2468665552	1.77166522826667	87.2429987544	85.47133352613334	268031.59375	1.105615922772285E8	0	7342	0.16093299484260548	0.6883083193421047	229.3379614061607	422.7086181640625	422.72320556640625
1130	422.73321533203125	29.2792699781333					1	DETECTED	422.7332 m/z @29.28 [151020OFc1_NvH-0949-CRLM-28.raw]	422.73321533203125	29.2792699781333	2.36219567066667	98.7349779421333	96.37278227146663	5844934.5	2.6523649370589265E8	2	7342	0.1714108048608729	0.9459987040446176	0.06735838122718964	422.7232666015625	422.7431945800781
1131	422.7538146972656	28.0655498816					1	DETECTED	422.7538 m/z @28.07 [151020OFc1_NvH-0949-CRLM-28.raw]	422.7538146972656	28.0655498816	1.9118577864	98.2528164653333	96.34095867893329	2.695771E7	9.09284555138123E8	2	7342	0.24899130461604102	0.5116994452760332	0.016561106733082743	422.74395751953125	422.763671875
1132	422.770263671875	36.6268073042667					1	DETECTED	422.7703 m/z @36.63 [151020OFc1_NvH-0949-CRLM-28.raw]	422.770263671875	36.6268073042667	3.17131438906667	94.2987201901333	91.12740580106663	696968.6875	1.3094134039191064E8	0	7342	5.739314439765284	29.503121631595185	0.009837489485073764	422.7640686035156	422.7801513671875
1133	422.81622314453125	9.41270490773333					1	DETECTED	422.8162 m/z @9.41 [151020OFc1_NvH-0949-CRLM-28.raw]	422.81622314453125	9.41270490773333	4.16152421626667	82.4795833322667	78.31805911600003	1476536.875	1.2454131222689787E8	0	7342	0.22931545643410445	8.410459784864518	6.410442847533489	422.8074035644531	422.8259582519531
1134	422.8468017578125	36.3622861301333					1	DETECTED	422.8468 m/z @36.36 [151020OFc1_NvH-0949-CRLM-28.raw]	422.8468017578125	36.3622861301333	0.00637161493333333	99.9988798885333	99.99250827359997	953733.3125	5.64335374988848E8	2	7342	6.137612691222174	4.306057169839999	0.7019464395732866	422.8384704589844	422.8484802246094
1135	422.8581237792969	12.0036237445333					1	DETECTED	422.8581 m/z @12.00 [151020OFc1_NvH-0949-CRLM-28.raw]	422.8581237792969	12.0036237445333	1.22079369466667	98.3716465746667	97.15085288000003	72843.25	1.3762099665008122E8	0	7342	6.574373711294867	4.622334561754118	0.02021700668816292	422.85699462890625	422.8639831542969
1136	422.8740539550781	16.9415675672					1	DETECTED	422.8741 m/z @16.94 [151020OFc1_NvH-0949-CRLM-28.raw]	422.8740539550781	16.9415675672	0.1208354784	99.1227879666667	99.00195248826671	105615.96875	1.1362983437973134E8	3	7342	7.996106980709824	4.628274648260824	0.027836302927607123	422.86407470703125	422.87603759765625
1137	422.88604736328125	26.1729149506667					1	DETECTED	422.8860 m/z @26.17 [151020OFc1_NvH-0949-CRLM-28.raw]	422.88604736328125	26.1729149506667	0.00637161493333333	99.8269572704	99.82058565546667	1.3122948E7	3.2959872253985417E8	3	7342	0.17923818526034552	0.5163176569903415	0.04070243923964797	422.8760986328125	422.8960266113281
1138	422.8968505859375	39.7865223477333					1	DETECTED	422.8969 m/z @39.79 [151020OFc1_NvH-0949-CRLM-28.raw]	422.8968505859375	39.7865223477333	0.0290035096	99.9138521722667	99.8848486626667	309894.59375	1.215793013275352E8	0	7342	0.4215070068360376	0.5092935174441496	0.018534513413425407	422.89605712890625	422.9002380371094
1139	422.9103088378906	12.9773185077333					1	DETECTED	422.9103 m/z @12.98 [151020OFc1_NvH-0949-CRLM-28.raw]	422.9103088378906	12.9773185077333	0.00637161493333333	99.9671015184	99.96072990346667	592583.8125	1.2656075398384279E8	3	7342	0.12511500735348413	0.8842885935730439	7.822925511544498	422.90032958984375	422.919921875
1140	422.92279052734375	19.9288820296					1	DETECTED	422.9228 m/z @19.93 [151020OFc1_NvH-0949-CRLM-28.raw]	422.92279052734375	19.9288820296	0.00637161493333333	99.9564205994667	99.95004898453337	121354.1640625	1.0688547549531183E8	0	7342	0.33961514047594576	5.257840362926971	9.589933883311213	422.92034912109375	422.9326477050781
1141	422.9419860839844	47.4239903424					1	DETECTED	422.9420 m/z @47.42 [151020OFc1_NvH-0949-CRLM-28.raw]	422.9419860839844	47.4239903424	0.00637161493333333	99.8269572704	99.82058565546667	41430.07421875	1.2551999327949975E8	0	7342	102.02413593713086	1.0819585266527136	1.1783914549788816	422.932861328125	422.9464416503906
1142	422.9564514160156	16.397817624					1	DETECTED	422.9565 m/z @16.40 [151020OFc1_NvH-0949-CRLM-28.raw]	422.9564514160156	16.397817624	0.295058374933333	99.7840468682667	99.48898849333337	121265.1953125	1.1130399340997288E8	0	7342	12.22174452606939	3.5243895588063268	1.9466197359221307	422.9465026855469	422.96624755859375
1143	422.9690246582031	14.2468665552					1	DETECTED	422.9690 m/z @14.25 [151020OFc1_NvH-0949-CRLM-28.raw]	422.9690246582031	14.2468665552	0.939882572533333	99.0367596458667	98.09687707333336	119386.140625	1.0782118250950116E8	0	7342	1.3617466823893594	6.396838653922467	14.504971572936308	422.9664611816406	422.97235107421875
1144	422.98236083984375	18.0591590037333					1	DETECTED	422.9824 m/z @18.06 [151020OFc1_NvH-0949-CRLM-28.raw]	422.98236083984375	18.0591590037333	0.0176487842666667	99.8160821077333	99.79843332346663	833658.9375	1.2927167542289655E8	5	7342	0.24337421146709204	1.4868514263587935	0.7040862151575253	422.9725036621094	422.9923400878906
1145	422.9991455078125	23.9487591434667					1	DETECTED	422.9991 m/z @23.95 [151020OFc1_NvH-0949-CRLM-28.raw]	422.9991455078125	23.9487591434667	0.2599798568	99.9671015184	99.7071216616	320383.46875	1.1709568866683984E8	4	7342	48.11781816650419	1.9070530105995878	424.24146299806677	422.99237060546875	423.0066833496094
1146	423.0168151855469	9.4218236696					1	DETECTED	423.0168 m/z @9.42 [151020OFc1_NvH-0949-CRLM-28.raw]	423.0168151855469	9.4218236696	0.0522261245333333	99.8921705986667	99.83994447413336	755116.75	1.2496424329963334E8	0	7342	0.12574775410663186	1.044449370870298	4.7845255166309055	423.00689697265625	423.02679443359375
1147	423.0320739746094	37.4019676194667					1	DETECTED	423.0321 m/z @37.40 [151020OFc1_NvH-0949-CRLM-28.raw]	423.0320739746094	37.4019676194667	0.271646049333333	98.4368128768	98.16516682746668	47541.9921875	9.752528350144316E7	0	7342	58.37354119637379	1.4409917864470154	1.9775404898258153	423.0269775390625	423.0368957519531
1148	423.0471496582031	36.3476548850667					1	DETECTED	423.0471 m/z @36.35 [151020OFc1_NvH-0949-CRLM-28.raw]	423.0471496582031	36.3476548850667	0.190207914133333	99.2956548712	99.10544695706666	315006.0625	1.1566261929079284E8	0	7342	1.9810777377916011	0.5046885404994239	0.0102780690155812	423.0373229980469	423.056884765625
1149	423.0682067871094	40.3143371184					1	DETECTED	423.0682 m/z @40.31 [151020OFc1_NvH-0949-CRLM-28.raw]	423.0682067871094	40.3143371184	0.549001969333333	99.9138521722667	99.36485020293337	69450.0078125	9.65229935708212E7	0	7342	32.60634454205962	1.4044929198835818	1.8384350924758948	423.0585632324219	423.07806396484375
1150	423.09173583984375	37.4811602450667					1	DETECTED	423.0917 m/z @37.48 [151020OFc1_NvH-0949-CRLM-28.raw]	423.09173583984375	37.4811602450667	0.0634820461333333	98.9188131941333	98.85533114799998	49971.82421875	1.0638740771127148E8	0	7342	33.019843539031775	1.3358249571904781	1.7081818302462333	423.0817565917969	423.1016845703125
1151	423.1092834472656	37.8104338421333					1	DETECTED	423.1093 m/z @37.81 [151020OFc1_NvH-0949-CRLM-28.raw]	423.1092834472656	37.8104338421333	0.1092879512	95.0554845336	94.94619658239999	43125.5546875	1.1331825967608646E8	0	7342	91.65258828818023	1.2591951032081692	1.5183902064163384	423.1018371582031	423.119140625
1152	423.13372802734375	90.3663297693333					1	DETECTED	423.1337 m/z @90.37 [151020OFc1_NvH-0949-CRLM-28.raw]	423.13372802734375	90.3663297693333	0.802776179466667	95.0351408554667	94.23236467600003	1248633.0	1.2153721606576315E8	0	7342	0.07781505178438408	1.318713905164565	1.6598109099721485	423.1240539550781	423.1426696777344
1153	423.1694030761719	91.0369948522667					1	DETECTED	423.1694 m/z @91.04 [151020OFc1_NvH-0949-CRLM-28.raw]	423.1694030761719	91.0369948522667	0.318227478933333	95.2739404144	94.95571293546666	228606.625	9.510182837357676E7	0	7342	0.11606988203594426	0.5005405176612453	0.0014137831629090953	423.1595153808594	423.1788024902344
1154	423.1898193359375	18.9673154082667					1	DETECTED	423.1898 m/z @18.97 [151020OFc1_NvH-0949-CRLM-28.raw]	423.1898193359375	18.9673154082667	0.0176487842666667	98.1659638850667	98.14831510080003	780983.5625	1.18005149842391E8	5	7342	0.16126080055509462	2.8434773979084498	2.1544278401980628	423.1805114746094	423.1997375488281
1155	423.2065734863281	91.8035383661333					1	DETECTED	423.2066 m/z @91.80 [151020OFc1_NvH-0949-CRLM-28.raw]	423.2065734863281	91.8035383661333	0.1092879512	98.5134053845333	98.4041174333333	531369.8125	1.177759762825894E8	0	7342	0.0961853551314249	0.5030435109786222	0.16275018607617112	423.20001220703125	423.210205078125
1156	423.22021484375	26.1729149506667					1	DETECTED	423.2202 m/z @26.17 [151020OFc1_NvH-0949-CRLM-28.raw]	423.22021484375	26.1729149506667	2.4583030112	99.2850340898667	96.8267310786667	5796874.5	2.6751104612002403E8	3	7342	0.25156844754970464	41.19149214507607	1.1345879512297856	423.2102355957031	423.2301940917969
1157	423.234619140625	29.2792699781333					1	DETECTED	423.2346 m/z @29.28 [151020OFc1_NvH-0949-CRLM-28.raw]	423.234619140625	29.2792699781333	2.36219567066667	95.0452475912	92.68305192053333	2221177.25	1.8201500259824574E8	3	7342	0.21416060724704167	3.650794793771178	0.5577547501304496	423.230224609375	423.2445983886719
1158	423.24517822265625	13.0064974213333					1	DETECTED	423.2452 m/z @13.01 [151020OFc1_NvH-0949-CRLM-28.raw]	423.24517822265625	13.0064974213333	3.30243127466667	91.4408713192	88.13844004453333	368555.375	1.5613730912580955E8	3	7342	9.37115970240863	1.1969865581301546	1.344849663186843	423.24462890625	423.2481689453125
1159	423.2581787109375	14.6289981085333					1	DETECTED	423.2582 m/z @14.63 [151020OFc1_NvH-0949-CRLM-28.raw]	423.2581787109375	14.6289981085333	2.03051256	99.4574903733333	97.4269778133333	9732117.0	3.493095121655067E8	2	7342	0.19416364337357273	38.947494603793544	89.2072662851698	423.2481994628906	423.2681579589844
1160	423.26959228515625	31.0534098394667					1	DETECTED	423.2696 m/z @31.05 [151020OFc1_NvH-0949-CRLM-28.raw]	423.26959228515625	31.0534098394667	3.0041262112	92.4285766949333	89.4244504837333	237284.0625	1.1607481198052485E8	0	7342	27.564786691201196	1.997469206689733	6.189240240175998	423.2681884765625	423.2792053222656
1161	423.2812194824219	30.513035052					1	DETECTED	423.2812 m/z @30.51 [151020OFc1_NvH-0949-CRLM-28.raw]	423.2812194824219	30.513035052	3.10594625253333	93.5960135466667	90.49006729413337	41110.1484375	9.459003004587393E7	0	7342	86.43298745956497	1.7010160803860674	2.396344505385336	423.27984619140625	423.2907409667969
1162	423.2925109863281	91.4129156594667					1	DETECTED	423.2925 m/z @91.41 [151020OFc1_NvH-0949-CRLM-28.raw]	423.2925109863281	91.4129156594667	2.56365869626667	99.5890142482667	97.02535555200002	24044.291015625	7.902105642844059E7	0	7342	0.25505124877822993	0.5460876408318962	0.09203417151860338	423.291259765625	423.29803466796875
1163	423.3103942871094	91.9009286266667					1	DETECTED	423.3104 m/z @91.90 [151020OFc1_NvH-0949-CRLM-28.raw]	423.3103942871094	91.9009286266667	62.0235474938667	92.3910001285333	30.367452634666606	46757.40625	4.083378417417796E7	0	7342	0.48200761054995667	0.5082013798279094	6.5341360253843535	423.3062438964844	423.3151550292969
1164	423.3295593261719	91.4408713192					1	DETECTED	423.3296 m/z @91.44 [151020OFc1_NvH-0949-CRLM-28.raw]	423.3295593261719	91.4408713192	25.0563279464	99.3508910917333	74.2945631453333	50405.45703125	9.796868222907826E7	0	7342	0.6010153257547017	0.5595772703301768	0.0027181728462248433	423.32080078125	423.3360595703125
1165	423.34686279296875	90.8912652045333					1	DETECTED	423.3469 m/z @90.89 [151020OFc1_NvH-0949-CRLM-28.raw]	423.34686279296875	90.8912652045333	19.4859741186667	99.6418424629333	80.1558683442666	78628.59375	1.2182365582952839E8	0	7342	1.4033106461229892	0.561274011528622	2.6772911371424923	423.340576171875	423.3567810058594
1166	423.3683166503906	44.2057600253333					1	DETECTED	423.3683 m/z @44.21 [151020OFc1_NvH-0949-CRLM-28.raw]	423.3683166503906	44.2057600253333	3.6150011696	94.9264208744	91.31141970479999	70856.7421875	1.2140809495220873E8	0	7342	47.24513399865711	1.1247808895287823	1.1665572619156488	423.3586120605469	423.37823486328125
1167	423.3905029296875	18.9907469056					1	DETECTED	423.3905 m/z @18.99 [151020OFc1_NvH-0949-CRLM-28.raw]	423.3905029296875	18.9907469056	3.02504053226667	96.6802697733333	93.65522924106662	1017615.125	1.2920528052520633E8	0	7342	0.14932402439860581	9.019647260913645	34.902622164153605	423.3807678222656	423.400390625
1168	423.4196472167969	90.9904370821333					1	DETECTED	423.4196 m/z @90.99 [151020OFc1_NvH-0949-CRLM-28.raw]	423.4196472167969	90.9904370821333	1.333057012	99.7185247101333	98.3854676981333	267724.5	1.2616176301345818E8	0	7342	1.3308267315549216	0.5021702430252799	0.0013132514986282145	423.4097595214844	423.4288024902344
1169	423.45770263671875	37.0949085973333					1	DETECTED	423.4577 m/z @37.09 [151020OFc1_NvH-0949-CRLM-28.raw]	423.45770263671875	37.0949085973333	0.225163277066667	99.7731427421333	99.54797946506663	283454.8125	1.2977796378384851E8	0	7342	0.09467630961561468	0.5025734873426726	0.16932362084038824	423.4480895996094	423.4676818847656
1170	423.4680480957031	13.3815330189333					1	DETECTED	423.4680 m/z @13.38 [151020OFc1_NvH-0949-CRLM-28.raw]	423.4680480957031	13.3815330189333	3.71088754533333	97.2328970410667	93.52200949573337	250812.46875	1.02916060011473E8	4	7342	11.137389533527145	0.6090826642021925	40.958759375111796	423.4677429199219	423.47796630859375
1171	423.4800720214844	36.7584562509333					1	DETECTED	423.4801 m/z @36.76 [151020OFc1_NvH-0949-CRLM-28.raw]	423.4800720214844	36.7584562509333	3.94564080053333	94.8677846096	90.92214380906667	172449.78125	1.1100590715767512E8	0	7342	18.820606507975782	1.614662809554949	0.49895833381801	423.47808837890625	423.4844055175781
1172	423.49444580078125	24.4191731850667					1	DETECTED	423.4944 m/z @24.42 [151020OFc1_NvH-0949-CRLM-28.raw]	423.49444580078125	24.4191731850667	3.03447572186667	99.6527551490667	96.61827942720004	183418.296875	1.0871099041441631E8	0	7342	2.3870995708583997	2.4298884792237065	18.44701803393032	423.4844970703125	423.5042724609375
1173	423.509521484375	16.7465115208					1	DETECTED	423.5095 m/z @16.75 [151020OFc1_NvH-0949-CRLM-28.raw]	423.509521484375	16.7465115208	3.2713192224	92.1819255208	88.9106062984	143194.859375	1.0479528779870974E8	3	7342	0.4621186861318556	3.2990477734761883	1.2594729106718963	423.5045471191406	423.5187683105469
1174	423.5213928222656	38.8451719202667					1	DETECTED	423.5214 m/z @38.85 [151020OFc1_NvH-0949-CRLM-28.raw]	423.5213928222656	38.8451719202667	3.09622349866667	90.7256131792	87.62938968053332	57796.609375	1.2123198119875197E8	0	7342	87.45801351774288	1.2312646961149016	1.4565709148493857	423.5196533203125	423.5263977050781
1175	423.5364685058594	11.2526047165333					1	DETECTED	423.5365 m/z @11.25 [151020OFc1_NvH-0949-CRLM-28.raw]	423.5364685058594	11.2526047165333	2.8970336416	94.2987201901333	91.40168654853329	207468.921875	1.38268907359174E8	3	7342	0.14405940461539934	0.543508331509688	2.0709987020644776	423.5264892578125	423.5444030761719
1176	423.554443359375	26.0969514893333					1	DETECTED	423.5544 m/z @26.10 [151020OFc1_NvH-0949-CRLM-28.raw]	423.554443359375	26.0969514893333	3.29202321466667	96.5820504888	93.29002727413332	1406510.125	1.6857626748875907E8	3	7342	0.40798977486698007	1.7556128444097467	4.778539145741144	423.5445861816406	423.5644226074219
1177	423.57000732421875	23.0260797901333					1	DETECTED	423.5700 m/z @23.03 [151020OFc1_NvH-0949-CRLM-28.raw]	423.57000732421875	23.0260797901333	3.09622349866667	87.5318342928	84.43561079413332	700866.75	1.3556980059705308E8	3	7342	0.13707096578169597	1.1019120945676195	2.683755795922195	423.564453125	423.5799560546875
1178	423.5906066894531	18.9540035570667					1	DETECTED	423.5906 m/z @18.95 [151020OFc1_NvH-0949-CRLM-28.raw]	423.5906066894531	18.9540035570667	2.99296840133333	98.8314788906667	95.83851048933337	514093.71875	1.3413150230853489E8	3	7342	8.424151915761549	0.6324869994730671	1.055465920713327	423.58062744140625	423.6005554199219
1179	423.6147766113281	13.9900924141333					1	DETECTED	423.6148 m/z @13.99 [151020OFc1_NvH-0949-CRLM-28.raw]	423.6147766113281	13.9900924141333	1.8247184224	81.7900188197333	79.96530039733331	60041.18359375	1.0168915048946261E8	0	7342	77.46590838112712	4.0144041573197535	6.971670545997924	423.6051025390625	423.6197204589844
1180	423.65875244140625	37.1448183325333					1	DETECTED	423.6588 m/z @37.14 [151020OFc1_NvH-0949-CRLM-28.raw]	423.65875244140625	37.1448183325333	2.94990189733333	98.6597433965333	95.70984149919997	404319.40625	1.1455773312922521E8	0	7342	0.15151338523765645	0.5023767414247532	0.3498408205009335	423.6490783691406	423.6686706542969
1181	423.6935119628906	27.8413671754667					1	DETECTED	423.6935 m/z @27.84 [151020OFc1_NvH-0949-CRLM-28.raw]	423.6935119628906	27.8413671754667	6.28243564053333	95.6019528682667	89.31951722773336	114710.2734375	1.1102444629236075E8	0	7342	0.7516859504531546	2.071520035281039	0.16696533086957333	423.6885070800781	423.7034912109375
1182	423.7173156738281	26.0056755410667					1	DETECTED	423.7173 m/z @26.01 [151020OFc1_NvH-0949-CRLM-28.raw]	423.7173156738281	26.0056755410667	2.92810823546667	96.0915457573333	93.16343752186663	657520.125	1.2714330652062547E8	2	7342	0.1636975698870522	1.4040092626951999	3.884059006189644	423.7073974609375	423.727294921875
1183	423.73455810546875	31.5771231509333					1	DETECTED	423.7346 m/z @31.58 [151020OFc1_NvH-0949-CRLM-28.raw]	423.73455810546875	31.5771231509333	3.1162461184	80.4514754109333	77.3352292925333	385418.78125	1.1060847547413269E8	0	7342	21.040868577135004	1.1583600369706955	0.6602444234752892	423.7273254394531	423.734619140625
1184	423.74468994140625	34.7919469008					1	DETECTED	423.7447 m/z @34.79 [151020OFc1_NvH-0949-CRLM-28.raw]	423.74468994140625	34.7919469008	2.8970336416	99.1446874210667	96.2476537794667	3450251.25	3.727946442940311E8	6	7342	1.1765549947508305	0.602690739558333	0.1503436547285988	423.7348327636719	423.7546691894531
1185	423.7593078613281	14.6005174133333					1	DETECTED	423.7593 m/z @14.60 [151020OFc1_NvH-0949-CRLM-28.raw]	423.7593078613281	14.6005174133333	2.5954898496	88.5919143813333	85.9964245317333	2253112.5	1.4606404314928845E8	0	7342	0.1697438068768662	82.85957430225056	112.18764745716338	423.7548522949219	423.7691650390625
1186	423.770751953125	31.0534098394667					1	DETECTED	423.7708 m/z @31.05 [151020OFc1_NvH-0949-CRLM-28.raw]	423.770751953125	31.0534098394667	3.1162461184	73.627100384	70.5108542656	107899.359375	1.073089768332246E8	0	7342	63.94960038395206	1.3476407619463893	1.5172268579658232	423.7693176269531	423.7788391113281
1187	423.7914733886719	18.9907469056					1	DETECTED	423.7915 m/z @18.99 [151020OFc1_NvH-0949-CRLM-28.raw]	423.7914733886719	18.9907469056	4.29424317066667	98.132934828	93.83869165733333	285980.25	1.1758960129802266E8	0	7342	0.09073574118121996	0.8504424289751757	1.0326838810082033	423.7828674316406	423.80096435546875
1188	423.8438720703125	30.2885646909333					1	DETECTED	423.8439 m/z @30.29 [151020OFc1_NvH-0949-CRLM-28.raw]	423.8438720703125	30.2885646909333	0.00637161493333333	99.9988798885333	99.99250827359997	128509.8046875	1.1096555538927509E8	0	7342	23.673188555111974	1.7249985041060734	2.46654517694705	423.83416748046875	423.8484802246094
1189	423.85906982421875	37.0949085973333					1	DETECTED	423.8591 m/z @37.09 [151020OFc1_NvH-0949-CRLM-28.raw]	423.85906982421875	37.0949085973333	0.0290035096	99.9138521722667	99.8848486626667	247605.8125	1.1760371280485903E8	0	7342	0.10030903112300393	1.7893268321143223	0.007494429047956614	423.84967041015625	423.8690490722656
1190	423.8703918457031	11.2712586765333					1	DETECTED	423.8704 m/z @11.27 [151020OFc1_NvH-0949-CRLM-28.raw]	423.8703918457031	11.2712586765333	0.00637161493333333	99.9138521722667	99.90748055733337	171113.4375	1.16557825022903E8	0	7342	0.04408617284964045	0.5323667593520607	0.04144683946020761	423.869140625	423.8783264160156
1191	423.8883972167969	26.1729149506667					1	DETECTED	423.8884 m/z @26.17 [151020OFc1_NvH-0949-CRLM-28.raw]	423.8883972167969	26.1729149506667	0.00637161493333333	99.9778263461333	99.97145473119997	394959.53125	1.1815469358236596E8	0	7342	5.899245270884837	0.9995784020545243	33.11915769052397	423.87841796875	423.8883972167969
1192	423.8984069824219	13.7779201954667					1	DETECTED	423.8984 m/z @13.78 [151020OFc1_NvH-0949-CRLM-28.raw]	423.8984069824219	13.7779201954667	0.155370162133333	99.6636715264	99.50830136426666	2678724.0	1.7077358546178597E8	3	7342	0.2098668989055561	1.1882550386050421	3.353709565354567	423.8884582519531	423.9017333984375
1193	423.9117736816406	34.9360555706667					1	DETECTED	423.9118 m/z @34.94 [151020OFc1_NvH-0949-CRLM-28.raw]	423.9117736816406	34.9360555706667	0.00637161493333333	99.9886363184	99.98226470346667	5280142.0	4.683208201363086E8	3	7342	0.6913209411047418	0.6001108540465746	3.8222525297930594	423.90179443359375	423.92169189453125
1194	423.92864990234375	10.5405544794667					1	DETECTED	423.9286 m/z @10.54 [151020OFc1_NvH-0949-CRLM-28.raw]	423.92864990234375	10.5405544794667	0.0176487842666667	99.7840468682667	99.76639808400003	294845.65625	1.2843474105304965E8	3	7342	20.347455229356633	0.9927548982182297	7.425428888434581	423.92181396484375	423.93853759765625
1195	423.93951416015625	23.975804708					1	DETECTED	423.9395 m/z @23.98 [151020OFc1_NvH-0949-CRLM-28.raw]	423.93951416015625	23.975804708	0.00637161493333333	99.9247665930667	99.91839497813338	73569.8125	1.0250468272566643E8	0	7342	9.983047149618846	2.1424197199533284	5.150587552740757	423.93865966796875	423.9494934082031
1196	423.9527893066406	19.2961284090667					1	DETECTED	423.9528 m/z @19.30 [151020OFc1_NvH-0949-CRLM-28.raw]	423.9527893066406	19.2961284090667	0.0176487842666667	99.9671015184	99.94945273413333	67542.5546875	1.169310316394062E8	0	7342	0.04724730554546497	2.5935869481390164	4.221283788966045	423.94952392578125	423.95831298828125
1197	423.96832275390625	26.03695256					1	DETECTED	423.9683 m/z @26.04 [151020OFc1_NvH-0949-CRLM-28.raw]	423.96832275390625	26.03695256	0.00637161493333333	99.9886363184	99.98226470346667	542442.0	1.2076481953801695E8	4	7342	0.13576688441121476	0.9729661338309096	1.4276205658539	423.9583435058594	423.974853515625
1198	423.9848937988281	44.3308129181333					1	DETECTED	423.9849 m/z @44.33 [151020OFc1_NvH-0949-CRLM-28.raw]	423.9848937988281	44.3308129181333	0.3760244496	99.9988798885333	99.6228554389333	959799.4375	1.4071556371452945E8	4	7342	0.14634376993099352	0.5079254079732304	0.012617981929134612	423.9749450683594	423.994873046875
1199	424.00152587890625	20.1949121437333					1	DETECTED	424.0015 m/z @20.19 [151020OFc1_NvH-0949-CRLM-28.raw]	424.00152587890625	20.1949121437333	1.19845922346667	99.85948578	98.66102655653333	198132.9375	1.0961485992847286E8	0	7342	0.11568678787868336	2.6001572454757134	15.045611484243821	423.9949645996094	424.0115051269531
1200	424.0234375	90.3755482269333					1	DETECTED	424.0234 m/z @90.38 [151020OFc1_NvH-0949-CRLM-28.raw]	424.0234375	90.3755482269333	2.74267491013333	99.3508910917333	96.60821618159997	110737.890625	1.0826244241963013E8	0	7342	0.27925042733257044	0.5521737884974653	0.0020292297407937623	424.01348876953125	424.03277587890625
1201	424.04571533203125	61.0201755536					1	DETECTED	424.0457 m/z @61.02 [151020OFc1_NvH-0949-CRLM-28.raw]	424.04571533203125	61.0201755536	2.8253556264	99.4051010986667	96.57974547226671	102397.3515625	1.093185830325728E8	0	7342	0.10524928820235147	0.8297967550469708	0.015943318650217905	424.035888671875	424.04974365234375
1202	424.05987548828125	37.0106738365333					1	DETECTED	424.0599 m/z @37.01 [151020OFc1_NvH-0949-CRLM-28.raw]	424.05987548828125	37.0106738365333	0.0863359954666667	99.9988798885333	99.91254389306663	153151.3125	1.014311145747897E8	0	7342	1.1757237569941026	1.539521328317393	0.3023959414853092	424.0499267578125	424.0690002441406
1203	424.0792541503906	34.8861793189333					1	DETECTED	424.0793 m/z @34.89 [151020OFc1_NvH-0949-CRLM-28.raw]	424.0792541503906	34.8861793189333	0.1092879512	95.9596490013333	95.8503610501333	3575452.75	3.60488201678865E8	0	7342	0.6985957948733912	5.340124359133563	6.273963879941763	424.0696105957031	424.08905029296875
1204	424.0928039550781	35.4978515312					1	DETECTED	424.0928 m/z @35.50 [151020OFc1_NvH-0949-CRLM-28.raw]	424.0928039550781	35.4978515312	1.557819432	98.5022742864	96.94445485439999	85979.53125	1.1208359525573175E8	0	7342	90.20425723162352	1.4281727043016716	1.6585194367163818	424.0898742675781	424.10272216796875
1205	424.1262512207031	90.3452902661333					1	DETECTED	424.1263 m/z @90.35 [151020OFc1_NvH-0949-CRLM-28.raw]	424.1262512207031	90.3452902661333	10.4715155784	96.2325252736	85.7610096952	586895.25	1.0788778568294984E8	0	7342	0.15438084437600708	0.7387237300787305	2.588079711123972	424.1175842285156	424.1346740722656
1206	424.1401062011719	87.4272880837333					1	DETECTED	424.1401 m/z @87.43 [151020OFc1_NvH-0949-CRLM-28.raw]	424.1401062011719	87.4272880837333	1.60288993893333	99.9671015184	98.36421157946667	45231.0546875	1.369530565155729E8	0	7342	93.89534741872109	0.5448639133258669	0.08942436707149058	424.1365661621094	424.14959716796875
1207	424.1607666015625	91.4874067685333					1	DETECTED	424.1608 m/z @91.49 [151020OFc1_NvH-0949-CRLM-28.raw]	424.1607666015625	91.4874067685333	18.2206262157333	91.9661592405333	73.7455330248	64171.578125	7.193964548470648E7	0	7342	1.2591706097466329	0.5032671864956246	1.4987231184194467	424.1509094238281	424.1697692871094
1208	424.1805419921875	24.3937752962667					1	DETECTED	424.1805 m/z @24.39 [151020OFc1_NvH-0949-CRLM-28.raw]	424.1805419921875	24.3937752962667	0.178676707733333	98.908063244	98.72938653626667	75567.1484375	9.749735602867016E7	0	7342	65.64820696549336	2.0385914634066005	13.235338499178766	424.1708068847656	424.1904296875
1209	424.20086669921875	29.1233819213333					1	DETECTED	424.2009 m/z @29.12 [151020OFc1_NvH-0949-CRLM-28.raw]	424.20086669921875	29.1233819213333	1.83552456266667	96.4722788714667	94.63675430880002	369337.0625	1.1464306315471372E8	0	7342	62.71306794676924	3.14849415560105	6.421540345997465	424.19091796875	424.2015380859375
1210	424.2115783691406	26.4743705226667					1	DETECTED	424.2116 m/z @26.47 [151020OFc1_NvH-0949-CRLM-28.raw]	424.2115783691406	26.4743705226667	2.20235598	98.8859868333333	96.68363085333331	1783369.375	1.8704588652790004E8	2	7342	63.920303824257545	9.947267413022857	0.4882268788836122	424.2016296386719	424.2215576171875
1211	424.22161865234375	14.9411736205333					1	DETECTED	424.2216 m/z @14.94 [151020OFc1_NvH-0949-CRLM-28.raw]	424.22161865234375	14.9411736205333	4.07013976773333	88.6363092576	84.56616948986667	373911.96875	1.3392810080078694E8	0	7342	8.312568744317222	1.3245781715217908	1.3934838591421093	424.2215881347656	424.22271728515625
1212	424.23272705078125	13.7447744322667					1	DETECTED	424.2327 m/z @13.74 [151020OFc1_NvH-0949-CRLM-28.raw]	424.23272705078125	13.7447744322667	2.09497151333333	95.2739404144	93.17896890106667	1870285.875	1.9824642582737666E8	3	7342	0.25223623013741303	1.300216714641143	0.48221760135558767	424.2227478027344	424.2362365722656
1213	424.2462463378906	34.8861793189333					1	DETECTED	424.2462 m/z @34.89 [151020OFc1_NvH-0949-CRLM-28.raw]	424.2462463378906	34.8861793189333	2.01965664346667	95.7643265984	93.74466995493333	2321837.75	2.790880407752253E8	4	7342	0.8436093191609757	1.1536317440335893	0.1938092510655299	424.23626708984375	424.2562255859375
1214	424.258544921875	30.0614814432					1	DETECTED	424.2585 m/z @30.06 [151020OFc1_NvH-0949-CRLM-28.raw]	424.258544921875	30.0614814432	1.99792944266667	93.63863792	91.64070847733332	2041796.125	1.4725183084859842E8	4	7342	0.14560911697168066	2.416833610006171	1.5513681564455815	424.2562561035156	424.2685241699219
1215	424.2685852050781	55.4618000242667					1	DETECTED	424.2686 m/z @55.46 [151020OFc1_NvH-0949-CRLM-28.raw]	424.2685852050781	55.4618000242667	3.15961244986667	92.4563806768	89.29676822693332	96590.2734375	1.417842216038195E8	0	7342	67.58319790943283	0.860293443087918	0.7007601805074879	424.2685546875	424.2784118652344
1216	424.3040466308594	92.7890187408					1	DETECTED	424.3040 m/z @92.79 [151020OFc1_NvH-0949-CRLM-28.raw]	424.3040466308594	92.7890187408	6.93054969493333	93.1715894664	86.24103977146666	34116.6640625	9.417558807855678E7	0	7342	2.200812324329263	0.5022279149037447	0.004455829807489533	424.2940673828125	424.3139343261719
1217	424.327392578125	90.9904370821333					1	DETECTED	424.3274 m/z @90.99 [151020OFc1_NvH-0949-CRLM-28.raw]	424.327392578125	90.9904370821333	35.6705036301333	92.4285766949333	56.7580730648	161335.765625	9.604900997817804E7	0	7342	1.0679602221408686	0.81571565011208	9.460781000388787	424.3201599121094	424.3371887207031
1218	424.3633117675781	90.9999786					1	DETECTED	424.3633 m/z @91.00 [151020OFc1_NvH-0949-CRLM-28.raw]	424.3633117675781	90.9999786	3.237513152	94.3927065698667	91.1551934178667	327925.28125	1.2233459382789727E8	0	7342	1.7675793377535882	0.5083647830166812	1.5636449014005944	424.35357666015625	424.3724365234375
1219	424.4133605957031	34.7246145464					1	DETECTED	424.4134 m/z @34.72 [151020OFc1_NvH-0949-CRLM-28.raw]	424.4133605957031	34.7246145464	1.51364752586667	98.0013488632167	96.48770133735003	1099974.0	1.6510999805200163E8	0	7342	0.5660142784501119	5.034064113354798	15.645448459555515	424.40423583984375	424.4233093261719
[truncated: 34,929 more rows]
