# Supplementary material for: MSFC: a new feature construction method for accurate diagnosis of mass spectrometry data
Source: Sci Rep. 2023 Sep 21;13:15694. doi: 10.1038/s41598-023-42395-5 (PMC10514077; doi:10.1038/s41598-023-42395-5)
Supplement: Supplementary file 1 — Supplementary Information. [file 41598_2023_42395_MOESM1_ESM.zip › dataset/CRLM dataset/crlm/crlm29.csv]

row ID	row m/z	row retention time	row identity (main ID)	row identity (all IDs)	row identity (main ID + details)	row comment	row number of detected peaks	151020OFc1_NvH-0949-CRLM-29.raw Peak status	151020OFc1_NvH-0949-CRLM-29.raw Peak name	151020OFc1_NvH-0949-CRLM-29.raw Peak m/z	151020OFc1_NvH-0949-CRLM-29.raw Peak RT	151020OFc1_NvH-0949-CRLM-29.raw Peak RT start	151020OFc1_NvH-0949-CRLM-29.raw Peak RT end	151020OFc1_NvH-0949-CRLM-29.raw Peak duration time	151020OFc1_NvH-0949-CRLM-29.raw Peak height	151020OFc1_NvH-0949-CRLM-29.raw Peak area	151020OFc1_NvH-0949-CRLM-29.raw Peak charge	151020OFc1_NvH-0949-CRLM-29.raw Peak # data points	151020OFc1_NvH-0949-CRLM-29.raw Peak FWHM	151020OFc1_NvH-0949-CRLM-29.raw Peak tailing factor	151020OFc1_NvH-0949-CRLM-29.raw Peak asymmetry factor	151020OFc1_NvH-0949-CRLM-29.raw Peak m/z min	151020OFc1_NvH-0949-CRLM-29.raw Peak m/z max
1	399.99993896484375	25.0353961528					1	DETECTED	399.9999 m/z @25.04 [151020OFc1_NvH-0949-CRLM-29.raw]	399.99993896484375	25.0353961528	0.0813875736	99.9669707469333	99.8855831733333	43008.98828125	1.2539544396960405E8	0	7313	89.5072977553872	2.184758076280629	3.383596920463276	399.9971618652344	400.00897216796875
2	400.1247253417969	91.0379181429333					1	DETECTED	400.1247 m/z @91.04 [151020OFc1_NvH-0949-CRLM-29.raw]	400.1247253417969	91.0379181429333	0.961556936	99.5666045938667	98.6050476578667	76517.7265625	1.2626943255047639E8	0	7313	0.9148282454226546	0.5473414241908616	5.156111714254381	400.1158142089844	400.13446044921875
3	400.1589050292969	91.0469129104					1	DETECTED	400.1589 m/z @91.05 [151020OFc1_NvH-0949-CRLM-29.raw]	400.1589050292969	91.0469129104	1.91214909013333	99.4776471288	97.56549803866668	81889.15625	1.3014235353903706E8	0	7313	0.24211878937644826	0.5472920657275758	1.0325976722254828	400.1502685546875	400.16864013671875
4	400.18182373046875	17.9205974525333					1	DETECTED	400.1818 m/z @17.92 [151020OFc1_NvH-0949-CRLM-29.raw]	400.18182373046875	17.9205974525333	3.51988915386667	99.4887723722667	95.96888321840002	1425467.625	1.9004008100639626E8	0	7313	0.33768303680120937	0.5477807251954679	0.30668038142337867	400.1719665527344	400.1918029785156
5	400.197998046875	37.7859014256					1	DETECTED	400.1980 m/z @37.79 [151020OFc1_NvH-0949-CRLM-29.raw]	400.197998046875	37.7859014256	3.51988915386667	99.6441888141333	96.12429966026663	1374583.625	1.7101974693607798E8	3	7313	0.19632765751828174	0.504195425624793	0.014283934002809931	400.19183349609375	400.2079772949219
6	400.2081604003906	34.1631456608					1	DETECTED	400.2082 m/z @34.16 [151020OFc1_NvH-0949-CRLM-29.raw]	400.2081604003906	34.1631456608	2.06619109626667	85.6696129346667	83.60342183840004	71568.453125	1.3184256896048175E8	0	7313	77.15805275692165	1.470615936699224	2.0470299909603433	400.2080078125	400.21087646484375
7	400.22088623046875	23.5685171074667					1	DETECTED	400.2209 m/z @23.57 [151020OFc1_NvH-0949-CRLM-29.raw]	400.22088623046875	23.5685171074667	2.67080494	94.6139084330667	91.9431034930667	473575.34375	1.5357053054828784E8	3	7313	24.26419296064635	4.015225272443084	9.17755515092614	400.2109069824219	400.2210388183594
8	400.2310485839844	17.1544080488					1	DETECTED	400.2310 m/z @17.15 [151020OFc1_NvH-0949-CRLM-29.raw]	400.2310485839844	17.1544080488	3.00860302213333	99.5444838112	96.53588078906667	1820228.875	1.837065250525477E8	3	7313	0.18033250343616913	1.399155292034874	1.275195210562711	400.2210693359375	400.23211669921875
9	400.24212646484375	35.4296276936					1	DETECTED	400.2421 m/z @35.43 [151020OFc1_NvH-0949-CRLM-29.raw]	400.24212646484375	35.4296276936	1.0948203624	99.9892291757333	98.8944088133333	1.9824448E8	4.151650633583013E9	3	7313	0.2595664404150142	1.267774036767831	1.4791972855038464	400.2321472167969	400.2514953613281
10	400.25958251953125	77.0850441261333					1	DETECTED	400.2596 m/z @77.09 [151020OFc1_NvH-0949-CRLM-29.raw]	400.25958251953125	77.0850441261333	3.5913699392	95.2278159266667	91.63644598746669	700623.75	1.8509360759695944E8	0	7313	14.289375173949438	1.6192913743671116	0.3443993787278181	400.2522888183594	400.2695617675781
11	400.2729797363281	44.4341772528					1	DETECTED	400.2730 m/z @44.43 [151020OFc1_NvH-0949-CRLM-29.raw]	400.2729797363281	44.4341772528	0.683668571466667	96.4784230256	95.79475445413333	276379.15625	1.4772095176434034E8	2	7313	0.04838997410085	1.3450277526576926	1.6999231523963498	400.26959228515625	400.28179931640625
12	400.2868957519531	89.8249211373333					1	DETECTED	400.2869 m/z @89.82 [151020OFc1_NvH-0949-CRLM-29.raw]	400.2868957519531	89.8249211373333	12.986820968	94.2637454717333	81.2769245037333	164289.8125	1.1297315116384992E8	0	7313	78.86303229535976	0.5121377604358156	0.025371080644044048	400.28338623046875	400.2966613769531
13	400.3058166503906	91.4957434344					1	DETECTED	400.3058 m/z @91.50 [151020OFc1_NvH-0949-CRLM-29.raw]	400.3058166503906	91.4957434344	2.78921595386667	92.4670969848	89.67788103093332	106791.796875	1.3052256130666424E8	0	7313	0.3944075432845864	0.5054750962414415	2.183806345174761	400.29705810546875	400.3133544921875
14	400.3328857421875	35.4665439093333					1	DETECTED	400.3329 m/z @35.47 [151020OFc1_NvH-0949-CRLM-29.raw]	400.3328857421875	35.4665439093333	2.49490050266667	92.3559983157333	89.86109781306664	72719.1328125	1.5337500945378718E8	0	7313	55.12025362267389	1.3627027428498961	1.704678433009363	400.32574462890625	400.3427734375
15	400.34307861328125	90.4129887149333					1	DETECTED	400.3431 m/z @90.41 [151020OFc1_NvH-0949-CRLM-29.raw]	400.34307861328125	90.4129887149333	0.00495268266666667	100.000324732	99.99537204933333	20032.818359375	8.190780410271724E7	0	7313	86.44981754058215	0.5453208987944946	0.1006693599416462	400.3428955078125	400.35150146484375
16	400.4432373046875	37.0438365930667					1	DETECTED	400.4432 m/z @37.04 [151020OFc1_NvH-0949-CRLM-29.raw]	400.4432373046875	37.0438365930667	3.4623024656	99.8339139336	96.371611468	262655.5	1.364490627790412E8	0	7313	18.81616590993815	1.794262912774606	0.0044982759306698775	400.4335632324219	400.45263671875
17	400.4770812988281	31.2931529394667					1	DETECTED	400.4771 m/z @31.29 [151020OFc1_NvH-0949-CRLM-29.raw]	400.4770812988281	31.2931529394667	3.6208175832	94.4376957901333	90.81687820693331	2281445.25	1.4845461791518766E8	0	7313	0.0924377841133861	1.6441543020295755	1.4419515197616106	400.46746826171875	400.4868469238281
18	400.4960021972656	10.3391425901333					1	DETECTED	400.4960 m/z @10.34 [151020OFc1_NvH-0949-CRLM-29.raw]	400.4960021972656	10.3391425901333	3.86661443306667	99.7453502712	95.87873583813332	510139.34375	1.3708692867847726E8	4	7313	0.1868575212812793	1.3831304593096612	120.94178420275361	400.4870910644531	400.5054626464844
19	400.5195007324219	17.7247477034667					1	DETECTED	400.5195 m/z @17.72 [151020OFc1_NvH-0949-CRLM-29.raw]	400.5195007324219	17.7247477034667	1.4967516632	97.3054302786667	95.8086786154667	603243.75	1.6603367957434046E8	0	7313	4.565779269518002	0.5654109441740276	2.00239713727949	400.509521484375	400.52947998046875
20	400.5386962890625	9.8562372728					1	DETECTED	400.5387 m/z @9.86 [151020OFc1_NvH-0949-CRLM-29.raw]	400.5386962890625	9.8562372728	3.111464728	99.6997843664	96.5883196384	285867.03125	1.7569931559401307E8	3	7313	1.2386674285969583	0.8268478047170096	5.842140785612179	400.5295104980469	400.5486755371094
21	400.5589904785156	19.3324483264					1	DETECTED	400.5590 m/z @19.33 [151020OFc1_NvH-0949-CRLM-29.raw]	400.5589904785156	19.3324483264	3.931701424	98.4234127026667	94.4917112786667	409729.5	1.5569418958806562E8	3	7313	0.10384426315525275	0.7125530582730083	1.7548500095865807	400.54901123046875	400.5623779296875
22	400.5723876953125	35.4997059202667					1	DETECTED	400.5724 m/z @35.50 [151020OFc1_NvH-0949-CRLM-29.raw]	400.5723876953125	35.4997059202667	4.11934743973333	99.8228806346667	95.70353319493337	1.32399328E8	2.85670017624949E9	3	7313	0.30368986105339957	1.02574600506596	0.8656842912088616	400.56243896484375	400.5821533203125
23	400.59735107421875	5.39766016933333					1	DETECTED	400.5974 m/z @5.40 [151020OFc1_NvH-0949-CRLM-29.raw]	400.59735107421875	5.39766016933333	3.8756039832	99.1782986722667	95.30269468906671	185618.96875	1.9154487830047998E8	0	7313	0.3464270840137198	0.9004472182448151	0.3411995864412469	400.5880126953125	400.59765625
24	400.607666015625	31.8166494					1	DETECTED	400.6077 m/z @31.82 [151020OFc1_NvH-0949-CRLM-29.raw]	400.607666015625	31.8166494	0.3418969824	95.6638863178667	95.3219893354667	313495.875	1.217864878069023E8	3	7313	0.12476387408250389	1.7890883729640468	0.0030425920138943893	400.5976867675781	400.61712646484375
25	400.6440734863281	36.9851871890667					1	DETECTED	400.6441 m/z @36.99 [151020OFc1_NvH-0949-CRLM-29.raw]	400.6440734863281	36.9851871890667	3.931701424	83.5281119536	79.5964105296	246364.453125	1.476327010858167E8	0	7313	0.1057083075302998	1.2040547114356577	2.091912064169568	400.6352233886719	400.654052734375
26	400.6797790527344	44.1579947696					1	DETECTED	400.6798 m/z @44.16 [151020OFc1_NvH-0949-CRLM-29.raw]	400.6797790527344	44.1579947696	4.12844079333333	94.026085816	89.89764502266668	75155.59375	1.5220876090250766E8	0	7313	76.0263493644578	1.1228909154966673	1.5356757305022686	400.6709289550781	400.6842346191406
27	400.6946105957031	38.3979257058667					1	DETECTED	400.6946 m/z @38.40 [151020OFc1_NvH-0949-CRLM-29.raw]	400.6946105957031	38.3979257058667	3.931701424	96.4562079965333	92.5245065725333	865334.4375	1.4247186395353395E8	2	7313	0.8193403576731555	0.5095349472140988	0.040924227327760576	400.68475341796875	400.7044372558594
28	400.71502685546875	18.5868772890667					1	DETECTED	400.7150 m/z @18.59 [151020OFc1_NvH-0949-CRLM-29.raw]	400.71502685546875	18.5868772890667	1.00012380586667	99.8781884736	98.87806466773334	1719838.75	1.694039927151303E8	2	7313	9.118315086659296	1.3380668256058699	0.04347907423073225	400.70513916015625	400.7247619628906
29	400.73480224609375	22.7455181013333					1	DETECTED	400.7348 m/z @22.75 [151020OFc1_NvH-0949-CRLM-29.raw]	400.73480224609375	22.7455181013333	2.01178513866667	95.9380351648	93.92625002613333	3167237.25	2.3194014425804156E8	2	7313	12.730309005985315	1.5307121225116658	49.56146300094629	400.724853515625	400.74395751953125
30	400.75054931640625	23.5792274525333					1	DETECTED	400.7505 m/z @23.58 [151020OFc1_NvH-0949-CRLM-29.raw]	400.75054931640625	23.5792274525333	3.92254547626667	95.0765661002667	91.15402062400003	720464.6875	1.7742282206906053E8	2	7313	15.265609855926364	1.2683847485437012	5.087228832454067	400.74481201171875	400.7602844238281
31	400.77099609375	21.9611691661333					1	DETECTED	400.7710 m/z @21.96 [151020OFc1_NvH-0949-CRLM-29.raw]	400.77099609375	21.9611691661333	2.64166346293333	98.2018784165333	95.56021495359997	2.2567634E7	3.835687623521287E8	2	7313	0.14658207495960696	1.3381974407365909	1.625080456188292	400.7610778808594	400.7809753417969
32	400.7982177734375	5.42781651946667					1	DETECTED	400.7982 m/z @5.43 [151020OFc1_NvH-0949-CRLM-29.raw]	400.7982177734375	5.42781651946667	1.16088198213333	99.2668679733333	98.10598599119997	144988.859375	1.4090304582456866E8	0	7313	0.413162783476249	0.8128516755689962	0.7804907657580911	400.788330078125	400.8072509765625
33	400.8272399902344	35.6995351954667					1	DETECTED	400.8272 m/z @35.70 [151020OFc1_NvH-0949-CRLM-29.raw]	400.8272399902344	35.6995351954667	0.3734716664	99.9779519368	99.6044802704	61813.77734375	1.3429039985982117E8	0	7313	78.31732377758547	1.380232997355549	2.1525735890903834	400.8172912597656	400.8371887207031
34	400.85089111328125	17.8979808194667					1	DETECTED	400.8509 m/z @17.90 [151020OFc1_NvH-0949-CRLM-29.raw]	400.85089111328125	17.8979808194667	0.2994605728	99.9225002197333	99.6230396469333	172188.359375	1.34608730736286E8	0	7313	24.508069003615034	0.5160467086039906	0.03638488885337529	400.8409118652344	400.8513488769531
35	400.8613586425781	13.2762135418667					1	DETECTED	400.8614 m/z @13.28 [151020OFc1_NvH-0949-CRLM-29.raw]	400.8613586425781	13.2762135418667	0.2204422848	99.6112040901333	99.3907618053333	336414.875	1.4714518309953532E8	0	7313	4.550339202193655	1.387694683181648	1.5920277860004284	400.8514404296875	400.869384765625
36	400.8794860839844	34.5448585024					1	DETECTED	400.8795 m/z @34.54 [151020OFc1_NvH-0949-CRLM-29.raw]	400.8794860839844	34.5448585024	0.0264401338666667	99.9336478797333	99.90720774586663	364960.625	1.519516082259676E8	0	7313	11.249750890806386	1.7742154709084759	0.008602461459841467	400.8695068359375	400.88092041015625
37	400.89093017578125	16.0575728216					1	DETECTED	400.8909 m/z @16.06 [151020OFc1_NvH-0949-CRLM-29.raw]	400.89093017578125	16.0575728216	0.00495268266666667	99.9779519368	99.97299925413333	845089.6875	1.5496243176353762E8	3	7313	0.1306496946329112	1.772738880794516	0.06910170183343664	400.8810119628906	400.8940734863281
38	400.90411376953125	35.4665439093333					1	DETECTED	400.9041 m/z @35.47 [151020OFc1_NvH-0949-CRLM-29.raw]	400.90411376953125	35.4665439093333	0.00495268266666667	100.000324732	99.99537204933333	4.9263344E7	1.1390938880138679E9	3	7313	0.3075110708927298	0.7021031737483859	1.1085651016540021	400.8941345214844	400.9140625
39	400.9178161621094	40.1303167565333					1	DETECTED	400.9178 m/z @40.13 [151020OFc1_NvH-0949-CRLM-29.raw]	400.9178161621094	40.1303167565333	0.156780874666667	100.000324732	99.84354385733333	406776.40625	1.407557090082481E8	3	7313	0.12444632465118133	1.5436442540098005	0.011055288656282199	400.9141845703125	400.9270935058594
40	400.9416809082031	31.7585318189333					1	DETECTED	400.9417 m/z @31.76 [151020OFc1_NvH-0949-CRLM-29.raw]	400.9416809082031	31.7585318189333	0.00495268266666667	99.9336478797333	99.92869519706663	303652.59375	1.6576809486657408E8	0	7313	0.1152862891272406	1.9052729154431733	0.09182548839125375	400.93170166015625	400.9433288574219
41	400.9533386230469	18.6155311432					1	DETECTED	400.9533 m/z @18.62 [151020OFc1_NvH-0949-CRLM-29.raw]	400.9533386230469	18.6155311432	0.0813875736	100.000324732	99.9189371584	359329.21875	1.4515183859781307E8	0	7313	0.07610456730141024	0.5038283956470482	0.017760308736996532	400.943359375	400.95556640625
42	400.965576171875	18.6155311432					1	DETECTED	400.9656 m/z @18.62 [151020OFc1_NvH-0949-CRLM-29.raw]	400.965576171875	18.6155311432	0.103093602133333	99.9892291757333	99.88613557359997	1298193.75	1.6191588677145395E8	0	7313	9.236055412535514	0.6182231345267136	0.09260951079513458	400.95562744140625	400.9755554199219
43	400.978271484375	31.2931529394667					1	DETECTED	400.9783 m/z @31.29 [151020OFc1_NvH-0949-CRLM-29.raw]	400.978271484375	31.2931529394667	0.765305272	99.7786603464	99.0133550744	730369.125	1.45521945677856E8	0	7313	0.11088009841057911	0.6557881958299718	0.010230353158074591	400.9755859375	400.9877624511719
44	401.0011901855469	23.6025062749333					1	DETECTED	401.0012 m/z @23.60 [151020OFc1_NvH-0949-CRLM-29.raw]	401.0011901855469	23.6025062749333	0.00495268266666667	99.9669707469333	99.96201806426663	672119.1875	1.4350864113265863E8	0	7313	0.14351819483986006	0.5046460344563646	0.5096967146001163	400.9917297363281	401.010986328125
45	401.0267639160156	24.9157874381333					1	DETECTED	401.0268 m/z @24.92 [151020OFc1_NvH-0949-CRLM-29.raw]	401.0267639160156	24.9157874381333	0.00495268266666667	99.9779519368	99.97299925413333	74819.34375	1.2533242970724575E8	0	7313	83.93848201848677	1.9039280568852541	2.4248603362289685	401.01702880859375	401.0367431640625
46	401.1084289550781	90.3555232464					1	DETECTED	401.1084 m/z @90.36 [151020OFc1_NvH-0949-CRLM-29.raw]	401.1084289550781	90.3555232464	0.0707527290666667	99.4664745093333	99.39572178026663	215067.71875	1.6697609131885064E8	0	7313	0.038481738538393984	0.500429512785204	9.913157175294152E-4	401.0984802246094	401.1180419921875
47	401.1593322753906	91.0876499898667					1	DETECTED	401.1593 m/z @91.09 [151020OFc1_NvH-0949-CRLM-29.raw]	401.1593322753906	91.0876499898667	8.06350980533333	95.4028515245333	87.33934171919998	260422.40625	1.3866373887021294E8	0	7313	0.3042931580306458	2.063151690884301	1.2828773974640217	401.1524658203125	401.1656494140625
48	401.17657470703125	20.2912518485333					1	DETECTED	401.1766 m/z @20.29 [151020OFc1_NvH-0949-CRLM-29.raw]	401.17657470703125	20.2912518485333	3.65954388906667	98.4679876610667	94.80844377200003	401706.65625	1.425018019846877E8	3	7313	0.21664847945028853	0.6281006138565064	2.5238453197626627	401.1666564941406	401.18646240234375
49	401.197021484375	38.4384274954667					1	DETECTED	401.1970 m/z @38.44 [151020OFc1_NvH-0949-CRLM-29.raw]	401.197021484375	38.4384274954667	2.01178513866667	99.2668679733333	97.25508283466664	427418.5625	1.531850032535068E8	0	7313	21.848954758309656	1.4386908969448664	0.022518161957499363	401.1871337890625	401.204345703125
50	401.21435546875	16.6188408517333					1	DETECTED	401.2144 m/z @16.62 [151020OFc1_NvH-0949-CRLM-29.raw]	401.21435546875	16.6188408517333	1.57132969386667	99.8117643376	98.24043464373332	1407705.625	2.0850286357226288E8	3	7313	16.050815860367063	0.5230424160652122	0.21628782376913372	401.2043762207031	401.2242126464844
51	401.2253723144531	16.0575728216					1	DETECTED	401.2254 m/z @16.06 [151020OFc1_NvH-0949-CRLM-29.raw]	401.2253723144531	16.0575728216	3.452267084	99.4220872216	95.9698201376	453772.4375	1.6670454482891178E8	2	7313	3.595447866022072	1.3712886744912605	1.106460456211999	401.22442626953125	401.22869873046875
52	401.2387390136719	35.4296276936					1	DETECTED	401.2387 m/z @35.43 [151020OFc1_NvH-0949-CRLM-29.raw]	401.2387390136719	35.4296276936	3.2898459096	97.1944834810667	93.9046375714667	1.1661268E7	4.715229335852329E8	2	7313	0.2350480571471678	0.5114643153102841	0.02735662433887781	401.2288818359375	401.24871826171875
53	401.2519226074219	23.3049156736					1	DETECTED	401.2519 m/z @23.30 [151020OFc1_NvH-0949-CRLM-29.raw]	401.2519226074219	23.3049156736	4.39559200026667	99.7107942632	95.31520226293333	1020541.9375	1.8007723082109085E8	3	7313	0.1358991055187353	1.6340962716563034	2.4541367591376964	401.2487487792969	401.26190185546875
54	401.2724914550781	21.970305828					1	DETECTED	401.2725 m/z @21.97 [151020OFc1_NvH-0949-CRLM-29.raw]	401.2724914550781	21.970305828	8.36286249386667	94.7987812250667	86.43591873120003	1.0362368E7	2.426167060111561E8	0	7313	0.1435718253377054	1.3762909084209545	0.7179697251126044	401.2625732421875	401.2807922363281
55	401.2867126464844	30.2887622426667					1	DETECTED	401.2867 m/z @30.29 [151020OFc1_NvH-0949-CRLM-29.raw]	401.2867126464844	30.2887622426667	1.60855012373333	92.283330668	90.67478054426668	170204.421875	1.3000727552250087E8	0	7313	11.998542911658472	3.0359077187237586	5.135818650548639	401.2828369140625	401.29559326171875
56	401.3086853027344	91.7088157944					1	DETECTED	401.3087 m/z @91.71 [151020OFc1_NvH-0949-CRLM-29.raw]	401.3086853027344	91.7088157944	0.425119470133333	92.4487493672	92.02362989706666	50452.09375	1.1847129955280016E8	0	7313	0.3504692220708421	0.5040529338895937	0.008105867779187377	401.3005065917969	401.3160705566406
57	401.3410949707031	91.4957434344					1	DETECTED	401.3411 m/z @91.50 [151020OFc1_NvH-0949-CRLM-29.raw]	401.3410949707031	91.4957434344	1.13265519546667	99.5333547464	98.40069955093333	84801.421875	1.5384886954381186E8	0	7313	0.43750730855556696	0.5444739742113913	0.5233861054767694	401.3333435058594	401.3487548828125
58	401.3779296875	20.2456044032					1	DETECTED	401.3779 m/z @20.25 [151020OFc1_NvH-0949-CRLM-29.raw]	401.3779296875	20.2456044032	3.8009219192	99.6997843664	95.8988624472	333424.96875	1.3993442729016796E8	0	7313	0.07611636841454228	14.754466320686186	17.479697175023404	401.3695983886719	401.38720703125
59	401.3921203613281	30.3013223957333					1	DETECTED	401.3921 m/z @30.30 [151020OFc1_NvH-0949-CRLM-29.raw]	401.3921203613281	30.3013223957333	3.8756039832	98.3238869722667	94.44828298906671	194733.234375	1.8974093929539645E8	0	7313	93.62373377262172	1.8471357118954974	2.661453700294223	401.38873291015625	401.40203857421875
60	401.42572021484375	12.5642407714667					1	DETECTED	401.4257 m/z @12.56 [151020OFc1_NvH-0949-CRLM-29.raw]	401.42572021484375	12.5642407714667	3.4902292584	99.6665843109333	96.1763550525333	241605.65625	1.372598293483002E8	0	7313	0.17152388297798282	1.0792016550992056	1.5371122520862157	401.4159851074219	401.4356994628906
61	401.4469909667969	27.7690240421333					1	DETECTED	401.4470 m/z @27.77 [151020OFc1_NvH-0949-CRLM-29.raw]	401.4469909667969	27.7690240421333	3.91190637706667	99.0125027557333	95.10059637866662	548693.375	1.3620959640820983E8	4	7313	0.06696005277369821	0.5202398357959572	0.0190532117405399	401.4370422363281	401.456787109375
62	401.4674377441406	18.5603984514667					1	DETECTED	401.4674 m/z @18.56 [151020OFc1_NvH-0949-CRLM-29.raw]	401.4674377441406	18.5603984514667	0.7451972128	99.5333547464	98.7881575336	310855.875	1.294887405341398E8	0	7313	9.239014421231062	0.5055126383290663	0.013532307799274322	401.4574890136719	401.47723388671875
63	401.5021667480469	23.5685171074667					1	DETECTED	401.5022 m/z @23.57 [151020OFc1_NvH-0949-CRLM-29.raw]	401.5021667480469	23.5685171074667	3.00860302213333	96.2575539792	93.24895095706667	143186.921875	1.3330548976028116E8	0	7313	7.141227809592287	3.242907507905497	5.47937689418265	401.4931335449219	401.511962890625
64	401.51495361328125	14.6571297992					1	DETECTED	401.5150 m/z @14.66 [151020OFc1_NvH-0949-CRLM-29.raw]	401.51495361328125	14.6571297992	3.91190637706667	99.5444838112	95.63257743413332	113318.9609375	1.3369569353504562E8	0	7313	0.43738951865211284	9.865457143905378	0.02886611320484365	401.51220703125	401.5225830078125
65	401.5325927734375	16.8030013709333					1	DETECTED	401.5326 m/z @16.80 [151020OFc1_NvH-0949-CRLM-29.raw]	401.5325927734375	16.8030013709333	3.58190550106667	98.6787413106667	95.09683580960002	155601.921875	1.4723448379877466E8	0	7313	6.6183157832715445	0.6040810250952604	0.2147288239179522	401.52264404296875	401.53863525390625
66	401.5486755371094	16.5901246821333					1	DETECTED	401.5487 m/z @16.59 [151020OFc1_NvH-0949-CRLM-29.raw]	401.5486755371094	16.5901246821333	1.79512739093333	99.8892320784	98.09410468746667	908946.0	1.5469504746261832E8	0	7313	16.07089530685692	0.5357499193388792	0.16464698704206596	401.5386962890625	401.5584716796875
67	401.5627136230469	17.5823492768					1	DETECTED	401.5627 m/z @17.58 [151020OFc1_NvH-0949-CRLM-29.raw]	401.5627136230469	17.5823492768	4.69730563333333	88.0743174016	83.37701176826667	410430.53125	1.3213269519379482E8	0	7313	4.417474704357371	1.0791793213879926	1.1634886706928116	401.5587158203125	401.5653381347656
68	401.5753479003906	35.378284084					1	DETECTED	401.5753 m/z @35.38 [151020OFc1_NvH-0949-CRLM-29.raw]	401.5753479003906	35.378284084	4.29090598693333	95.7075896288	91.41668364186667	1734234.5	1.650543323827609E8	0	7313	0.35426549038223953	0.5092898309764841	0.018065078460650374	401.56536865234375	401.58526611328125
69	401.5862731933594	23.2423252597333					1	DETECTED	401.5863 m/z @23.24 [151020OFc1_NvH-0949-CRLM-29.raw]	401.5862731933594	23.2423252597333	4.0351112432	99.4664745093333	95.43136326613329	466133.5	1.6835881579797357E8	0	7313	22.711327458161083	1.111439070197622	10.753116958494752	401.5854187011719	401.5960388183594
70	401.6261901855469	12.6452064696					1	DETECTED	401.6262 m/z @12.65 [151020OFc1_NvH-0949-CRLM-29.raw]	401.6261901855469	12.6452064696	8.2986089528	99.5111025274667	91.21249357466671	219167.375	1.3350454735959205E8	0	7313	0.06683733390928559	1.0345151475993646	0.7669727617329928	401.61639404296875	401.6338806152344
71	401.69781494140625	27.7690240421333					1	DETECTED	401.6978 m/z @27.77 [151020OFc1_NvH-0949-CRLM-29.raw]	401.69781494140625	27.7690240421333	3.53343136533333	99.4776471288	95.94421576346667	440537.125	1.409815110675386E8	0	7313	0.24927987729024537	1.0220896265632728	0.0802217410868921	401.68792724609375	401.7077331542969
72	401.7138366699219	39.5802272642667					1	DETECTED	401.7138 m/z @39.58 [151020OFc1_NvH-0949-CRLM-29.raw]	401.7138366699219	39.5802272642667	3.8756039832	96.5997544266667	92.72415044346671	382066.65625	1.5198881068142742E8	0	7313	0.1577665013508991	1.478164401194008	0.0059625337143770305	401.7080383300781	401.7142639160156
73	401.72430419921875	24.1978121029333					1	DETECTED	401.7243 m/z @24.20 [151020OFc1_NvH-0949-CRLM-29.raw]	401.72430419921875	24.1978121029333	3.42362596373333	99.7453502712	96.32172430746667	424844.09375	1.4158690583791083E8	2	7313	11.197673234435822	0.5158869385618589	0.014133916314812978	401.71435546875	401.7263488769531
74	401.7363586425781	20.0009090424					1	DETECTED	401.7364 m/z @20.00 [151020OFc1_NvH-0949-CRLM-29.raw]	401.7363586425781	20.0009090424	3.29900853893333	95.3917704752	92.09276193626667	425414.8125	1.5823815805554074E8	0	7313	16.533884158152468	1.3365814511802518	0.1633939273113464	401.72637939453125	401.7366027832031
75	401.7466125488281	17.5598746986667					1	DETECTED	401.7466 m/z @17.56 [151020OFc1_NvH-0949-CRLM-29.raw]	401.7466125488281	17.5598746986667	3.8756039832	94.9363297866667	91.06072580346671	1256603.125	2.0960787260748583E8	2	7313	0.1739856788420049	1.2349811570187712	1.0087221623699945	401.73663330078125	401.7565612792969
76	401.7589111328125	45.5104674546667					1	DETECTED	401.7589 m/z @45.51 [151020OFc1_NvH-0949-CRLM-29.raw]	401.7589111328125	45.5104674546667	7.015146504	82.0107453405333	74.9955988365333	85706.453125	1.2136640912444799E8	0	7313	0.2589018943423156	0.9740872005281261	0.9481744010562523	401.7568664550781	401.7637939453125
77	401.7740478515625	21.9611691661333					1	DETECTED	401.7740 m/z @21.96 [151020OFc1_NvH-0949-CRLM-29.raw]	401.7740478515625	21.9611691661333	4.5784217152	94.8276412994667	90.24921958426671	2442954.5	1.394597359348778E8	0	7313	0.11915111369761533	1.3816157166278584	1.9402164070521517	401.76434326171875	401.7840270996094
78	401.826904296875	12.573836312					1	DETECTED	401.8269 m/z @12.57 [151020OFc1_NvH-0949-CRLM-29.raw]	401.826904296875	12.573836312	1.26379344213333	99.9336478797333	98.66985443759997	143121.875	1.4509534099323058E8	0	7313	0.06007044570029585	15.729227081696902	0.0634865877748793	401.8169250488281	401.83685302734375
79	401.85858154296875	6.58711757093333					1	DETECTED	401.8586 m/z @6.59 [151020OFc1_NvH-0949-CRLM-29.raw]	401.85858154296875	6.58711757093333	0.036981736	99.9447188208	99.9077370848	211093.0	1.400873232980956E8	3	7313	0.2059736656154625	5.920299006102504	8.867780269336189	401.8486328125	401.8617248535156
80	401.8717346191406	23.6335059544					1	DETECTED	401.8717 m/z @23.63 [151020OFc1_NvH-0949-CRLM-29.raw]	401.8717346191406	23.6335059544	0.00495268266666667	100.000324732	99.99537204933333	300755.59375	1.5467141712812507E8	0	7313	0.0810793615522627	0.5469633638084654	0.046876954833893855	401.86175537109375	401.8736572265625
81	401.88372802734375	27.4889021016					1	DETECTED	401.8837 m/z @27.49 [151020OFc1_NvH-0949-CRLM-29.raw]	401.88372802734375	27.4889021016	0.00495268266666667	99.9557145536	99.95076187093333	4445380.0	1.9809835793314424E8	3	7313	0.16168369992362486	0.73399985469721	54.54174689310088	401.8738098144531	401.8937072753906
82	401.8970947265625	17.6275669565333					1	DETECTED	401.8971 m/z @17.63 [151020OFc1_NvH-0949-CRLM-29.raw]	401.8970947265625	17.6275669565333	0.3418969824	99.9557145536	99.6138175712	364994.1875	1.2985963161825083E8	0	7313	0.1410997021689191	0.5788684655365465	3.199943435759351	401.89385986328125	401.89984130859375
83	401.90985107421875	35.3190269053333					1	DETECTED	401.9099 m/z @35.32 [151020OFc1_NvH-0949-CRLM-29.raw]	401.90985107421875	35.3190269053333	0.00495268266666667	100.000324732	99.99537204933333	389376.375	1.4922612971411332E8	3	7313	34.21398017195948	0.6838363562120308	0.8901604389588634	401.89990234375	401.9198303222656
84	401.920654296875	23.3049156736					1	DETECTED	401.9207 m/z @23.30 [151020OFc1_NvH-0949-CRLM-29.raw]	401.920654296875	23.3049156736	8.2078872664	99.9557145536	91.74782728720001	224263.09375	1.465137158745066E8	0	7313	22.725806997388162	3.1987056772386517	0.003246436148828751	401.91986083984375	401.9264221191406
85	401.9366455078125	23.1644130864					1	DETECTED	401.9366 m/z @23.16 [151020OFc1_NvH-0949-CRLM-29.raw]	401.9366455078125	23.1644130864	0.0264401338666667	99.7786603464	99.75222021253333	456764.6875	1.3994923617424858E8	4	7313	0.12469746186230779	1.0928376268346105	1.1503427710341527	401.927490234375	401.9465637207031
86	401.9571533203125	13.2406977384					1	DETECTED	401.9572 m/z @13.24 [151020OFc1_NvH-0949-CRLM-29.raw]	401.9571533203125	13.2406977384	0.0921792008	99.9779519368	99.88577273599999	922352.5	1.5373899128846297E8	4	7313	0.08916284962429621	31.015814581686122	0.4289792837367534	401.9471740722656	401.9671325683594
87	401.9781799316406	34.1142545232					1	DETECTED	401.9782 m/z @34.11 [151020OFc1_NvH-0949-CRLM-29.raw]	401.9781799316406	34.1142545232	0.0158257344	99.9892291757333	99.9734034413333	90923.84375	1.2948192051783995E8	0	7313	72.26553424924161	1.548439347388741	2.098767692282399	401.96826171875	401.9881591796875
88	401.9987487792969	90.8421571304					1	DETECTED	401.9987 m/z @90.84 [151020OFc1_NvH-0949-CRLM-29.raw]	401.9987487792969	90.8421571304	0.00495268266666667	99.9557145536	99.95076187093333	72234.515625	1.204623832559213E8	0	7313	0.4583342396994823	0.5389708758041157	0.06907683761549407	401.98883056640625	402.008544921875
89	402.00909423828125	40.2090288242667					1	DETECTED	402.0091 m/z @40.21 [151020OFc1_NvH-0949-CRLM-29.raw]	402.00909423828125	40.2090288242667	3.88469824506667	99.8562265024	95.97152825733333	58509.609375	1.0816498226498239E8	0	7313	91.52021105311415	1.308987328757678	1.6369296296350977	402.0087890625	402.0102844238281
90	402.0526123046875	22.7455181013333					1	DETECTED	402.0526 m/z @22.75 [151020OFc1_NvH-0949-CRLM-29.raw]	402.0526123046875	22.7455181013333	3.58190550106667	99.8781884736	96.29628297253333	1064647.125	1.5760686259040606E8	0	7313	0.1064413154627104	0.5071192518635042	1.2326880908390643	402.04278564453125	402.0606384277344
91	402.158203125	90.1408252789333					1	DETECTED	402.1582 m/z @90.14 [151020OFc1_NvH-0949-CRLM-29.raw]	402.158203125	90.1408252789333	1.30107402426667	94.6030207776	93.30194675333333	137204.921875	1.2675412824537967E8	0	7313	90.38190321636667	0.510304850725474	0.015906022252557144	402.1495056152344	402.16802978515625
92	402.1871643066406	23.1957111762667					1	DETECTED	402.1872 m/z @23.20 [151020OFc1_NvH-0949-CRLM-29.raw]	402.1871643066406	23.1957111762667	0.00495268266666667	100.000324732	99.99537204933333	355402.5625	5.53682737017566E8	3	7313	79.65450253162405	5.01643402338327	3.512439722744778	402.1773376464844	402.19622802734375
93	402.2078552246094	13.2762135418667					1	DETECTED	402.2079 m/z @13.28 [151020OFc1_NvH-0949-CRLM-29.raw]	402.2078552246094	13.2762135418667	3.47169184746667	91.6143400557333	88.14264820826662	609120.625	1.5486478911561123E8	2	7313	10.761407863819013	0.5440149073191136	2.127216314141645	402.1978759765625	402.2078857421875
94	402.2178955078125	27.4995643762667					1	DETECTED	402.2179 m/z @27.50 [151020OFc1_NvH-0949-CRLM-29.raw]	402.2178955078125	27.4995643762667	2.75278537733333	99.8007807941333	97.04799541679998	3299753.25	2.1266229153450444E8	2	7313	0.12336883771521201	0.8137946971826219	0.5691228418587112	402.2079162597656	402.22784423828125
95	402.238525390625	23.7190464344					1	DETECTED	402.2385 m/z @23.72 [151020OFc1_NvH-0949-CRLM-29.raw]	402.238525390625	23.7190464344	3.2898459096	97.5270686656	94.237222756	431932.09375	1.5747351805632105E8	0	7313	0.07006215132070182	5.130027700488534	6.607055983533289	402.2285461425781	402.24310302734375
96	402.253173828125	22.7609011728					1	DETECTED	402.2532 m/z @22.76 [151020OFc1_NvH-0949-CRLM-29.raw]	402.253173828125	22.7609011728	1.37563764533333	98.1795827370667	96.80394509173337	979712.0625	1.7808155731654903E8	2	7313	0.14038865187152183	17.10998435289535	52.18260798800336	402.24322509765625	402.2630920410156
97	402.2752990722656	21.9611691661333					1	DETECTED	402.2753 m/z @21.96 [151020OFc1_NvH-0949-CRLM-29.raw]	402.2752990722656	21.9611691661333	3.89375597893333	92.4778156784	88.58405969946668	448836.21875	1.2620447793560968E8	0	7313	0.15694094312807394	3.208524846734412	570.4026295752768	402.2673645019531	402.2852783203125
98	402.3035583496094	92.0079459213333					1	DETECTED	402.3036 m/z @92.01 [151020OFc1_NvH-0949-CRLM-29.raw]	402.3035583496094	92.0079459213333	23.9759895301333	92.0960348072	68.1200452770667	110930.4296875	9.615611858736138E7	0	7313	0.23007982856479714	0.5006474081486071	0.32157779688671456	402.293701171875	402.3106994628906
99	402.3228759765625	89.8038936338667					1	DETECTED	402.3229 m/z @89.80 [151020OFc1_NvH-0949-CRLM-29.raw]	402.3228759765625	89.8038936338667	0.414898488266667	92.3559983157333	91.94109982746663	242646.3125	2.4887710608275768E8	0	7313	91.47273827730528	0.5089133130879901	0.025652632437228363	402.31341552734375	402.33270263671875
100	402.35772705078125	92.0291939133333					1	DETECTED	402.3577 m/z @92.03 [151020OFc1_NvH-0949-CRLM-29.raw]	402.35772705078125	92.0291939133333	6.383522092	99.3668487253333	92.98332663333329	28605.099609375	7.927295095004754E7	0	7313	0.5475191048928849	0.5428372774476402	0.08567455489528047	402.3560485839844	402.3670959472656
101	402.41790771484375	24.2596384696					1	DETECTED	402.4179 m/z @24.26 [151020OFc1_NvH-0949-CRLM-29.raw]	402.41790771484375	24.2596384696	4.66846842853333	99.2005357138667	94.53206728533337	642223.875	1.3563113735919815E8	0	7313	1.426869970823219	0.5806789051198614	0.07380863886902166	402.408203125	402.42767333984375
102	402.453857421875	22.7609011728					1	DETECTED	402.4539 m/z @22.76 [151020OFc1_NvH-0949-CRLM-29.raw]	402.453857421875	22.7609011728	3.7166685656	99.6665843109333	95.9499157453333	765650.375	1.6612004914412814E8	0	7313	1.0167404726604978	0.8461405540351801	10.325524326462432	402.4438781738281	402.46337890625
103	402.46929931640625	17.0494487109333					1	DETECTED	402.4693 m/z @17.05 [151020OFc1_NvH-0949-CRLM-29.raw]	402.46929931640625	17.0494487109333	2.999597172	99.6665843109333	96.66698713893331	234155.59375	1.5339251807221293E8	0	7313	11.468048617705314	0.5446754188097851	0.33907028407004475	402.4639892578125	402.4792175292969
104	402.5229187011719	11.9139480282667					1	DETECTED	402.5229 m/z @11.91 [151020OFc1_NvH-0949-CRLM-29.raw]	402.5229187011719	11.9139480282667	3.82807975706667	98.6120568952	94.78397713813332	108739.8984375	1.2129379495019819E8	3	7313	4.656439117770432	5.919073024952463	0.05885989521476084	402.51300048828125	402.52838134765625
105	402.53839111328125	15.6979118261333					1	DETECTED	402.5384 m/z @15.70 [151020OFc1_NvH-0949-CRLM-29.raw]	402.53839111328125	15.6979118261333	3.89375597893333	97.1388005146667	93.24504453573337	692644.6875	1.439422400359091E8	3	7313	0.1807873048847366	1.6758014867569695	0.030455449571549432	402.52850341796875	402.54180908203125
106	402.5522766113281	27.4889021016					1	DETECTED	402.5523 m/z @27.49 [151020OFc1_NvH-0949-CRLM-29.raw]	402.5522766113281	27.4889021016	3.43281952426667	96.9530110634667	93.52019153920003	1151637.5	1.5827818997045302E8	3	7313	0.17949804603918196	0.5068279853809894	0.014519276913889174	402.54241943359375	402.562255859375
107	402.563232421875	16.5810104869333					1	DETECTED	402.5632 m/z @16.58 [151020OFc1_NvH-0949-CRLM-29.raw]	402.563232421875	16.5810104869333	0.704634822666667	96.7874609245333	96.08282610186664	1063610.125	1.6143735801850018E8	0	7313	0.16846893739050728	0.6229957430383125	0.9645915373789096	402.5622863769531	402.5731201171875
108	402.5786437988281	25.4681269408					1	DETECTED	402.5786 m/z @25.47 [151020OFc1_NvH-0949-CRLM-29.raw]	402.5786437988281	25.4681269408	0.310251656533333	99.1008050594667	98.79055340293336	73047.859375	1.5995845754922464E8	0	7313	41.92458208718254	2.264207026476975	3.7337606898362172	402.57330322265625	402.58819580078125
109	402.6179504394531	24.2958711202667					1	DETECTED	402.6180 m/z @24.30 [151020OFc1_NvH-0949-CRLM-29.raw]	402.6179504394531	24.2958711202667	1.96677544133333	96.5557340453333	94.58895860399997	686562.4375	1.5327030749575087E8	0	7313	1.4475518985063438	0.5301056857139664	0.0757948485615344	402.60797119140625	402.6270751953125
110	402.6542053222656	22.7609011728					1	DETECTED	402.6542 m/z @22.76 [151020OFc1_NvH-0949-CRLM-29.raw]	402.6542053222656	22.7609011728	7.631010388	88.6037839624	80.97277357440001	390519.4375	1.27217919896725E8	0	7313	1.9070888797592858	0.655018970665565	18.5524924865508	402.64422607421875	402.6641845703125
111	402.69866943359375	26.0219544725333					1	DETECTED	402.6987 m/z @26.02 [151020OFc1_NvH-0949-CRLM-29.raw]	402.69866943359375	26.0219544725333	3.7075229488	98.723047244	95.0155242952	928384.75	1.6421106841036335E8	2	7313	0.35344840396387767	2.0536623039175645	0.041862503071784414	402.6887512207031	402.70758056640625
112	402.7176208496094	22.0494881712					1	DETECTED	402.7176 m/z @22.05 [151020OFc1_NvH-0949-CRLM-29.raw]	402.7176208496094	22.0494881712	4.1755426816	95.1304251184	90.9548824368	1.0063673E7	3.357457326848715E8	2	7313	0.20608156997354854	19.876287916055652	42.718103930224466	402.7076416015625	402.72760009765625
113	402.7395935058594	30.3969569802667					1	DETECTED	402.7396 m/z @30.40 [151020OFc1_NvH-0949-CRLM-29.raw]	402.7395935058594	30.3969569802667	3.6208175832	99.8117643376	96.1909467544	421423.28125	1.3585758423191285E8	0	7313	0.1202494204700244	1.2377615492615666	1.9368713965046178	402.7298583984375	402.74957275390625
114	402.8193664550781	22.9510842746667					1	DETECTED	402.8194 m/z @22.95 [151020OFc1_NvH-0949-CRLM-29.raw]	402.8193664550781	22.9510842746667	5.64100777973333	99.8117643376	94.17075655786667	437118.8125	1.2860154872843254E8	0	7313	1.3399337581359276	0.8909468823048543	12.647965654312264	402.8094482421875	402.8291015625
115	402.8543701171875	22.7455181013333					1	DETECTED	402.8544 m/z @22.75 [151020OFc1_NvH-0949-CRLM-29.raw]	402.8543701171875	22.7455181013333	0.00495268266666667	99.9557145536	99.95076187093333	184777.546875	1.430178415059217E8	0	7313	14.129670989840514	4.1352574466971	0.011873198434940821	402.8445739746094	402.8643493652344
116	402.87493896484375	21.8657134256					1	DETECTED	402.8749 m/z @21.87 [151020OFc1_NvH-0949-CRLM-29.raw]	402.87493896484375	21.8657134256	0.00495268266666667	99.8671969888	99.86224430613333	1284957.125	1.4817086400614256E8	0	7313	0.12030843766970989	0.802480392346569	0.06831602500700683	402.8653564453125	402.8849182128906
117	402.8863525390625	27.4617626296					1	DETECTED	402.8864 m/z @27.46 [151020OFc1_NvH-0949-CRLM-29.raw]	402.8863525390625	27.4617626296	0.0921792008	99.6776235605333	99.5854443597333	395530.375	2.1041044475352585E8	0	7313	16.71820512396832	2.7169227639552505	4.324476150088869	402.88494873046875	402.88641357421875
118	402.89642333984375	32.8434566912					1	DETECTED	402.8964 m/z @32.84 [151020OFc1_NvH-0949-CRLM-29.raw]	402.89642333984375	32.8434566912	0.0158257344	100.000324732	99.9844989976	838526.1875	1.5783191884440544E8	3	7313	16.57444635612161	0.5317607889246916	0.08675464068294032	402.8864440917969	402.90631103515625
119	402.90704345703125	34.3991410482667					1	DETECTED	402.9070 m/z @34.40 [151020OFc1_NvH-0949-CRLM-29.raw]	402.90704345703125	34.3991410482667	0.0264401338666667	100.000324732	99.97388459813332	63218.57421875	1.2424326977884048E8	0	7313	96.73499515286368	1.4600697405321021	1.843980278876968	402.906494140625	402.9132385253906
120	402.9234924316406	28.7774730661333					1	DETECTED	402.9235 m/z @28.78 [151020OFc1_NvH-0949-CRLM-29.raw]	402.9234924316406	28.7774730661333	0.00495268266666667	100.000324732	99.99537204933333	168807.625	1.3236707696542573E8	0	7313	0.3219706890829457	1.899310749085636	2.9677255491354675	402.9135437011719	402.9331359863281
121	402.95172119140625	23.5429503698667					1	DETECTED	402.9517 m/z @23.54 [151020OFc1_NvH-0949-CRLM-29.raw]	402.95172119140625	23.5429503698667	0.00495268266666667	99.8892320784	99.88427939573333	340603.09375	1.4307635479887232E8	0	7313	5.156182900831563	0.5091343341200595	2.520814024133645	402.9417724609375	402.9617004394531
122	402.9715881347656	31.8698405101333					1	DETECTED	402.9716 m/z @31.87 [151020OFc1_NvH-0949-CRLM-29.raw]	402.9715881347656	31.8698405101333	0.00495268266666667	99.7345130997333	99.72956041706664	268965.4375	1.3063787322896183E8	0	7313	0.19114703303092284	2.130679194387859	0.003927621700173404	402.9618225097656	402.97430419921875
123	402.98431396484375	45.2076016621333					1	DETECTED	402.9843 m/z @45.21 [151020OFc1_NvH-0949-CRLM-29.raw]	402.98431396484375	45.2076016621333	0.0921792008	99.8339139336	99.7417347328	755439.125	1.3687856902252528E8	2	7313	0.13475169549901267	0.5518976200749238	3.566529560806605	402.97509765625	402.9939880371094
124	403.0027770996094	44.1297911146667					1	DETECTED	403.0028 m/z @44.13 [151020OFc1_NvH-0949-CRLM-29.raw]	403.0027770996094	44.1297911146667	0.0158257344	99.7345130997333	99.71868736533331	82756.59375	1.2622866750099444E8	0	7313	94.69018140071364	1.1341357497248898	1.4484736831749576	402.99456787109375	403.0092468261719
125	403.0194091796875	24.2430576541333					1	DETECTED	403.0194 m/z @24.24 [151020OFc1_NvH-0949-CRLM-29.raw]	403.0194091796875	24.2430576541333	0.0158257344	99.7786603464	99.762834612	266553.53125	1.3029486092835575E8	0	7313	2.1874145721625027	3.7592563364716383	51.11375589327141	403.0094299316406	403.0286865234375
126	403.0427551269531	34.0690742818667					1	DETECTED	403.0428 m/z @34.07 [151020OFc1_NvH-0949-CRLM-29.raw]	403.0427551269531	34.0690742818667	0.784973414133333	100.000324732	99.21535131786666	86020.796875	1.369906220907425E8	0	7313	85.53452456569485	1.6834416747792207	2.363934084613737	403.03302001953125	403.0523681640625
127	403.0899963378906	38.9530130810667					1	DETECTED	403.0900 m/z @38.95 [151020OFc1_NvH-0949-CRLM-29.raw]	403.0899963378906	38.9530130810667	0.00495268266666667	99.8007807941333	99.79582811146663	45944.4765625	1.1663595231672958E8	0	7313	99.30000731075707	1.295438206503804	1.5746289203090136	403.083984375	403.0917053222656
128	403.18792724609375	19.2383386576					1	DETECTED	403.1879 m/z @19.24 [151020OFc1_NvH-0949-CRLM-29.raw]	403.18792724609375	19.2383386576	0.00495268266666667	100.000324732	99.99537204933333	562023.25	1.8237933932013446E8	3	7313	0.11872065040432389	0.9362487910610625	6.005733954540977	403.1779479980469	403.194091796875
129	403.20416259765625	30.8244259421333					1	DETECTED	403.2042 m/z @30.82 [151020OFc1_NvH-0949-CRLM-29.raw]	403.20416259765625	30.8244259421333	0.704634822666667	99.5777231656	98.87308834293334	1025797.625	1.5536921772711533E8	3	7313	0.11792065596083745	0.5284748126818244	0.03206777023338163	403.1941833496094	403.205322265625
130	403.21533203125	21.7209793946667					1	DETECTED	403.2153 m/z @21.72 [151020OFc1_NvH-0949-CRLM-29.raw]	403.21533203125	21.7209793946667	3.81892340666667	99.6776235605333	95.85870015386664	3873135.0	3.317838773722441E8	4	7313	0.5461502218542975	2.1574713011046724	2.7952088182090424	403.2053527832031	403.2215576171875
131	403.2315979003906	31.8358533149333					1	DETECTED	403.2316 m/z @31.84 [151020OFc1_NvH-0949-CRLM-29.raw]	403.2315979003906	31.8358533149333	0.00495268266666667	100.000324732	99.99537204933333	5995034.5	2.6755006005095348E8	2	7313	0.23199485583976198	0.5120233185227568	0.076583272520935	403.22161865234375	403.2415466308594
132	403.24444580078125	33.7063073090667					1	DETECTED	403.2444 m/z @33.71 [151020OFc1_NvH-0949-CRLM-29.raw]	403.24444580078125	33.7063073090667	3.44279452586667	95.2719942986667	91.82919977280002	4086919.0	2.1709927308111325E8	2	7313	0.6644826310182026	1.5939769369265764	1.6942991311606068	403.2416076660156	403.2535400390625
133	403.255615234375	16.8972733488					1	DETECTED	403.2556 m/z @16.90 [151020OFc1_NvH-0949-CRLM-29.raw]	403.255615234375	16.8972733488	2.95401662933333	96.3563594688	93.40234283946667	466835.84375	1.5220195287241495E8	0	7313	0.17235792131882022	0.8937578136427058	0.6985203095941525	403.25445556640625	403.2652282714844
134	403.2669982910156	14.9909281538667					1	DETECTED	403.2670 m/z @14.99 [151020OFc1_NvH-0949-CRLM-29.raw]	403.2669982910156	14.9909281538667	3.41458858613333	92.4778156784	89.06322709226667	66258.2734375	6.497599149214035E7	0	7313	87.38269633956534	3.846778447157504	6.637576126916922	403.2660217285156	403.2718505859375
135	403.3120422363281	50.5960623056					1	DETECTED	403.3120 m/z @50.60 [151020OFc1_NvH-0949-CRLM-29.raw]	403.3120422363281	50.5960623056	45.0878218496	98.6120568952	53.5242350456	66101.6640625	6.5072996480970524E7	0	7313	46.81708718189329	4.8585601403164285	7.459486505560953	403.3023376464844	403.3218994140625
136	403.4003601074219	5.87959245786667					1	DETECTED	403.4004 m/z @5.88 [151020OFc1_NvH-0949-CRLM-29.raw]	403.4003601074219	5.87959245786667	3.54464569706667	99.7897393944	96.24509369733333	69479.3359375	1.1533413050929329E8	0	7313	0.09244858943233858	0.6101221619458541	1.6441665888134356	403.39776611328125	403.4101257324219
137	403.4342041015625	35.1524056448					1	DETECTED	403.4342 m/z @35.15 [151020OFc1_NvH-0949-CRLM-29.raw]	403.4342041015625	35.1524056448	4.43321247626667	96.5005288728	92.06731639653333	178120.453125	1.2483128226796187E8	0	7313	26.74974513467378	1.650566698150734	2.5787700862712093	403.4249572753906	403.44390869140625
138	403.4535827636719	18.471872652					1	DETECTED	403.4536 m/z @18.47 [151020OFc1_NvH-0949-CRLM-29.raw]	403.4535827636719	18.471872652	3.86661443306667	99.6333140933333	95.76669966026662	110604.3671875	1.2395936233418551E8	0	7313	3.6725365128338563	4.305588553283122	10.097495257688736	403.44439697265625	403.46112060546875
139	403.4717712402344	18.9019073410667					1	DETECTED	403.4718 m/z @18.90 [151020OFc1_NvH-0949-CRLM-29.raw]	403.4717712402344	18.9019073410667	3.24418603013333	98.3018707464	95.05768471626666	616658.9375	1.545106937049168E8	4	7313	0.1580837552800638	33.290006561241604	58.47819252775354	403.4619445800781	403.4817199707031
140	403.48577880859375	45.2974302568					1	DETECTED	403.4858 m/z @45.30 [151020OFc1_NvH-0949-CRLM-29.raw]	403.48577880859375	45.2974302568	2.8621944304	97.2941177090667	94.4319232786667	414234.9375	1.3120984446765064E8	0	7313	32.453885007343885	1.2065507971125136	1.6113288997758717	403.48199462890625	403.4956970214844
141	403.5199279785156	14.2721422685333					1	DETECTED	403.5199 m/z @14.27 [151020OFc1_NvH-0949-CRLM-29.raw]	403.5199279785156	14.2721422685333	3.84805049413333	98.3128768698667	94.46482637573337	364252.125	1.4564258039929745E8	0	7313	0.04154987464985105	1.0709168770343858	2.223642633762776	403.5104064941406	403.52557373046875
142	403.5360412597656	12.7580361450667					1	DETECTED	403.5360 m/z @12.76 [151020OFc1_NvH-0949-CRLM-29.raw]	403.5360412597656	12.7580361450667	3.75513878	98.0459714744	94.29083269440001	3468119.25	2.131690449843268E8	3	7313	10.063537529074592	58.90008163001621	1.9537270467912902	403.5262756347656	403.5460205078125
143	403.5472717285156	20.7537258453333					1	DETECTED	403.5473 m/z @20.75 [151020OFc1_NvH-0949-CRLM-29.raw]	403.5472717285156	20.7537258453333	3.24418603013333	98.856489404	95.61230337386667	884750.625	1.4078315379338786E8	3	7313	0.08381791297530583	0.5057651848648613	0.4036056222098873	403.5460510253906	403.5570373535156
144	403.5676574707031	26.5717145698667					1	DETECTED	403.5677 m/z @26.57 [151020OFc1_NvH-0949-CRLM-29.raw]	403.5676574707031	26.5717145698667	0.883723008	95.0053180594667	94.1215950514667	926116.0625	1.668367461526733E8	3	7313	5.29508905476969	0.6630378853946962	0.6126232796491982	403.5577087402344	403.5775451660156
145	403.6009216308594	5.86860938613333					1	DETECTED	403.6009 m/z @5.87 [151020OFc1_NvH-0949-CRLM-29.raw]	403.6009216308594	5.86860938613333	1.97575432106667	77.1244791554667	75.14872483440003	55264.4140625	1.1255130877586278E8	0	7313	3.1593792342440343	0.5520358286099484	0.05136011622155593	403.5933532714844	403.61090087890625
146	403.67498779296875	11.4552261461333					1	DETECTED	403.6750 m/z @11.46 [151020OFc1_NvH-0949-CRLM-29.raw]	403.67498779296875	11.4552261461333	5.0743659152	94.6529768333333	89.5786109181333	230613.640625	1.2773560557743691E8	0	7313	0.09388266639266263	1.2100352655493314	1.7260657713215473	403.6665954589844	403.6849670410156
147	403.6898193359375	19.1674376450667					1	DETECTED	403.6898 m/z @19.17 [151020OFc1_NvH-0949-CRLM-29.raw]	403.6898193359375	19.1674376450667	0.704634822666667	96.4562079965333	95.75157317386663	183611.84375	1.2486036322947018E8	0	7313	0.06882661912220556	4.154456327013908	0.01482510345083826	403.68499755859375	403.6959228515625
148	403.70599365234375	19.5134171669333					1	DETECTED	403.7060 m/z @19.51 [151020OFc1_NvH-0949-CRLM-29.raw]	403.70599365234375	19.5134171669333	3.452267084	97.2830009626667	93.8307338786667	6008676.0	3.775175056473807E8	4	7313	0.3118533722085566	10.927101610750498	41.830996427397906	403.6960144042969	403.7159423828125
149	403.71697998046875	21.6666903168					1	DETECTED	403.7170 m/z @21.67 [151020OFc1_NvH-0949-CRLM-29.raw]	403.71697998046875	21.6666903168	3.2532754624	50.1870357112	46.9337602488	1477127.0	1.2229776545097287E8	0	7313	0.2710835312774762	15.286711088715556	37.99314935892659	403.716064453125	403.7192687988281
150	403.72930908203125	21.7209793946667					1	DETECTED	403.7293 m/z @21.72 [151020OFc1_NvH-0949-CRLM-29.raw]	403.72930908203125	21.7209793946667	3.37712857893333	95.0765661002667	91.69943752133338	4427008.5	3.158531587836247E8	2	7313	10.16102150888742	0.5357677367428255	2.189540491490724	403.7197265625	403.7392883300781
151	403.74615478515625	33.7063073090667					1	DETECTED	403.7462 m/z @33.71 [151020OFc1_NvH-0949-CRLM-29.raw]	403.74615478515625	33.7063073090667	0.455831932266667	95.1624393197333	94.70660738746663	1694679.875	1.716918626449027E8	2	7313	1.3386152044412967	0.5137276068918011	0.01731042909991877	403.73944091796875	403.75482177734375
152	403.7571716308594	16.8972733488					1	DETECTED	403.7572 m/z @16.90 [151020OFc1_NvH-0949-CRLM-29.raw]	403.7571716308594	16.8972733488	4.253881456	88.0974333776	83.8435519216	191425.375	1.280485487043122E8	0	7313	0.11362396088152948	333.56678741791194	0.022218375523373256	403.75665283203125	403.7635803222656
153	403.8034973144531	17.4329070250667					1	DETECTED	403.8035 m/z @17.43 [151020OFc1_NvH-0949-CRLM-29.raw]	403.8034973144531	17.4329070250667	1.77406919946667	99.9669707469333	98.19290154746663	184363.0	1.2664538859081827E8	0	7313	0.053300462962376116	3.7329038096671976	0.006720159562340122	403.79461669921875	403.8134765625
154	403.8475036621094	18.3102676328					1	DETECTED	403.8475 m/z @18.31 [151020OFc1_NvH-0949-CRLM-29.raw]	403.8475036621094	18.3102676328	0.36314892	99.8228806346667	99.4597317146667	96095.765625	1.3156338639990424E8	0	7313	8.588022885010888	4.364550357959004	9.713141699909826	403.83758544921875	403.8502502441406
155	403.8602600097656	26.5919375488					1	DETECTED	403.8603 m/z @26.59 [151020OFc1_NvH-0949-CRLM-29.raw]	403.8602600097656	26.5919375488	0.00495268266666667	99.9447188208	99.93976613813334	148355.96875	1.7283644232469442E8	0	7313	15.764144793345293	2.417277475471248	4.595267111535477	403.8504333496094	403.8603515625
156	403.8703918457031	12.7772985602667					1	DETECTED	403.8704 m/z @12.78 [151020OFc1_NvH-0949-CRLM-29.raw]	403.8703918457031	12.7772985602667	0.00495268266666667	99.9225002197333	99.91754753706662	2116243.25	2.352854923969271E8	3	7313	0.14517325254474578	0.8372867865827802	6.3108149795672395	403.8604431152344	403.88037109375
157	403.8819580078125	20.7273926677333					1	DETECTED	403.8820 m/z @20.73 [151020OFc1_NvH-0949-CRLM-29.raw]	403.8819580078125	20.7273926677333	0.00495268266666667	100.000324732	99.99537204933333	550239.9375	1.4702312613070536E8	3	7313	0.08214486660271447	0.6176178057297315	0.6287867888886849	403.8804016113281	403.8919372558594
158	403.902099609375	26.5275277992					1	DETECTED	403.9021 m/z @26.53 [151020OFc1_NvH-0949-CRLM-29.raw]	403.902099609375	26.5275277992	0.00495268266666667	99.9336478797333	99.92869519706663	524832.75	1.371833700573152E8	0	7313	0.08855409612185383	2.724051756387909	0.00701807220816088	403.89215087890625	403.91192626953125
159	403.926025390625	11.487038208					1	DETECTED	403.9260 m/z @11.49 [151020OFc1_NvH-0949-CRLM-29.raw]	403.926025390625	11.487038208	0.00495268266666667	99.9447188208	99.93976613813334	176524.109375	1.6012987132575253E8	0	7313	0.070430361828695	0.5054186088255697	0.004356838173158395	403.9161682128906	403.93585205078125
160	403.9520568847656	26.4525033741333					1	DETECTED	403.9521 m/z @26.45 [151020OFc1_NvH-0949-CRLM-29.raw]	403.9520568847656	26.4525033741333	0.00495268266666667	99.7453502712	99.74039758853333	1150258.25	1.496252853035431E8	4	7313	0.11927212860261349	0.5042251840722137	0.014966261205524908	403.9422302246094	403.96197509765625
161	403.97314453125	18.9019073410667					1	DETECTED	403.9731 m/z @18.90 [151020OFc1_NvH-0949-CRLM-29.raw]	403.97314453125	18.9019073410667	0.00495268266666667	100.000324732	99.99537204933333	332482.75	1.437601410778313E8	0	7313	12.715807038475877	0.6178548740366407	126.00636210690566	403.9631652832031	403.98309326171875
162	403.9936828613281	10.840362256					1	DETECTED	403.9937 m/z @10.84 [151020OFc1_NvH-0949-CRLM-29.raw]	403.9936828613281	10.840362256	0.455831932266667	99.6333140933333	99.17748216106664	341853.25	1.4573340787664917E8	4	7313	0.07877649573482337	1.156859608312229	66.55448451919068	403.9843444824219	404.0033874511719
163	404.0042419433594	17.4134174541333					1	DETECTED	404.0042 m/z @17.41 [151020OFc1_NvH-0949-CRLM-29.raw]	404.0042419433594	17.4134174541333	0.103093602133333	99.4220872216	99.31899361946667	133661.8125	1.5485902296706694E8	0	7313	0.12650184059470604	3.297588768809646	10426.499032146614	404.0036926269531	404.0132751464844
164	404.0323181152344	46.6210004850667					1	DETECTED	404.0323 m/z @46.62 [151020OFc1_NvH-0949-CRLM-29.raw]	404.0323181152344	46.6210004850667	2.999597172	99.8781884736	96.87859130160001	147577.15625	1.3695542074069294E8	0	7313	0.4046350731769195	0.9938078421269725	2.2220130892840495	404.0227355957031	404.04083251953125
165	404.1195068359375	89.4203437264					1	DETECTED	404.1195 m/z @89.42 [151020OFc1_NvH-0949-CRLM-29.raw]	404.1195068359375	89.4203437264	7.65038295093333	99.6997843664	92.04940141546666	3496987.25	2.924286233648096E8	0	7313	0.8974851987907186	0.7667784184856575	0.9686913400780166	404.110107421875	404.1285400390625
166	404.1749267578125	15.9185987629333					1	DETECTED	404.1749 m/z @15.92 [151020OFc1_NvH-0949-CRLM-29.raw]	404.1749267578125	15.9185987629333	0.00495268266666667	100.000324732	99.99537204933333	164538.296875	1.6563235064844602E8	4	7313	0.17693736603664512	2.8553670988271804	11.029938570177054	404.16510009765625	404.18072509765625
167	404.1909484863281	16.504054836					1	DETECTED	404.1909 m/z @16.50 [151020OFc1_NvH-0949-CRLM-29.raw]	404.1909484863281	16.504054836	0.0158257344	100.000324732	99.9844989976	8352172.5	2.8065180166695845E8	3	7313	0.17975265862249756	0.5667325408158315	518.0633183854598	404.1815490722656	404.2008972167969
168	404.2032775878906	25.4342671552					1	DETECTED	404.2033 m/z @25.43 [151020OFc1_NvH-0949-CRLM-29.raw]	404.2032775878906	25.4342671552	2.31194638373333	97.5493834037333	95.23743701999997	6499386.0	3.728766765935881E8	2	7313	0.26514896200110627	0.536963965657005	0.1494206787096371	404.2009582519531	404.2132568359375
169	404.213623046875	28.5271177053333					1	DETECTED	404.2136 m/z @28.53 [151020OFc1_NvH-0949-CRLM-29.raw]	404.213623046875	28.5271177053333	3.69656222693333	97.8503323496	94.15377012266667	852252.25	1.7911466588385618E8	3	7313	0.17760193052157547	5.227998234156515	0.4362047149664939	404.2132873535156	404.2210998535156
170	404.2311096191406	21.7209793946667					1	DETECTED	404.2311 m/z @21.72 [151020OFc1_NvH-0949-CRLM-29.raw]	404.2311096191406	21.7209793946667	0.036981736	99.9892291757333	99.9522474397333	1692707.5	2.3417485620782024E8	3	7313	0.29225891852499686	0.9215606302550706	0.727685514050351	404.22113037109375	404.2409973144531
171	404.2420349121094	15.7983248856					1	DETECTED	404.2420 m/z @15.80 [151020OFc1_NvH-0949-CRLM-29.raw]	404.2420349121094	15.7983248856	4.10988713226667	86.5635259098667	82.45363877760003	132835.03125	1.5021278271190014E8	0	7313	0.11191728519526123	3.5271453943486057	6.0542907886972115	404.24114990234375	404.2424011230469
172	404.25244140625	30.0688191669333					1	DETECTED	404.2524 m/z @30.07 [151020OFc1_NvH-0949-CRLM-29.raw]	404.25244140625	30.0688191669333	2.50412797093333	98.1352058869333	95.63107791599998	7580170.5	2.6526773762494716E8	2	7313	0.19107243931875573	5.416306825650691	1.7894795555330953	404.24249267578125	404.26226806640625
173	404.26361083984375	24.6305305698667					1	DETECTED	404.2636 m/z @24.63 [151020OFc1_NvH-0949-CRLM-29.raw]	404.26361083984375	24.6305305698667	4.79071708773333	96.5228035424	91.73208645466667	149063.65625	1.2033113014993216E8	0	7313	20.12776795247826	2.189602593641838	3.38543645015046	404.262451171875	404.27337646484375
174	404.29852294921875	89.8038936338667					1	DETECTED	404.2985 m/z @89.80 [151020OFc1_NvH-0949-CRLM-29.raw]	404.29852294921875	89.8038936338667	0.527961573866667	92.8107643861333	92.28280281226664	151490.625	2.5991454886050916E8	0	7313	91.05732551489983	0.5111177980506344	0.022832940925845355	404.29083251953125	404.30181884765625
175	404.3189697265625	90.6707214613333					1	DETECTED	404.3190 m/z @90.67 [151020OFc1_NvH-0949-CRLM-29.raw]	404.3189697265625	90.6707214613333	6.39284339066667	92.4053668565333	86.01252346586664	72291.890625	1.0263713847956926E8	0	7313	1.432819265600358	0.5102912260898733	0.012899641291803411	404.3094177246094	404.3269958496094
176	404.4053955078125	22.1206833210667					1	DETECTED	404.4054 m/z @22.12 [151020OFc1_NvH-0949-CRLM-29.raw]	404.4053955078125	22.1206833210667	4.53078459093333	97.4828950248	92.95211043386666	64270.9453125	1.3902936145868373E8	0	7313	84.38930267179222	2.706383539958395	4.417750092122783	404.39654541015625	404.40655517578125
177	404.4416198730469	7.781869092					1	DETECTED	404.4416 m/z @7.78 [151020OFc1_NvH-0949-CRLM-29.raw]	404.4416198730469	7.781869092	1.9031885008	99.2226523056	97.3194638048	66642.484375	1.3014862911878388E8	3	7313	0.10585973238366098	8.277321951330444	0.2495123865461622	404.4323425292969	404.44281005859375
178	404.45330810546875	26.4208811549333					1	DETECTED	404.4533 m/z @26.42 [151020OFc1_NvH-0949-CRLM-29.raw]	404.45330810546875	26.4208811549333	3.499564392	100.000324732	96.50076034	544639.1875	1.3813918124926072E8	0	7313	8.408426098057713	0.5092383429165709	0.2072253005236849	404.4435729980469	404.4632568359375
179	404.4760437011719	25.7730192045333					1	DETECTED	404.4760 m/z @25.77 [151020OFc1_NvH-0949-CRLM-29.raw]	404.4760437011719	25.7730192045333	2.68910263573333	99.7676245242667	97.07852188853336	256661.171875	1.3150590824364771E8	0	7313	16.069769793753974	2.7878187051255474	0.09151128481378286	404.4661865234375	404.4854431152344
180	404.4951171875	10.8009037882667					1	DETECTED	404.4951 m/z @10.80 [151020OFc1_NvH-0949-CRLM-29.raw]	404.4951171875	10.8009037882667	3.04541350213333	97.2941177090667	94.24870420693337	232520.4375	1.2538363473576675E8	0	7313	0.06168295621022679	1.857147926904227	1.6280403573157893	404.4860534667969	404.50482177734375
181	404.525146484375	16.504054836					1	DETECTED	404.5251 m/z @16.50 [151020OFc1_NvH-0949-CRLM-29.raw]	404.525146484375	16.504054836	2.88941490266667	99.5111025274667	96.62168762480003	5625168.0	2.3115915804593375E8	3	7313	0.1554556521409225	0.5320052422625497	0.049283840451447875	404.51531982421875	404.5351257324219
182	404.54840087890625	23.7747898237333					1	DETECTED	404.5484 m/z @23.77 [151020OFc1_NvH-0949-CRLM-29.raw]	404.54840087890625	23.7747898237333	4.14768274506667	97.715327212	93.56764446693333	9070161.0	3.3377405703166825E8	3	7313	16.8597763473511	1.0520434296802317	2.0891326666674375	404.5384216308594	404.5583801269531
183	404.5591735839844	32.1201082629333					1	DETECTED	404.5592 m/z @32.12 [151020OFc1_NvH-0949-CRLM-29.raw]	404.5591735839844	32.1201082629333	5.6843571128	95.1949103568	89.510553244	209044.53125	1.3354047251926848E8	0	7313	22.65097674625553	1.7201564491504509	0.00552313776140976	404.55841064453125	404.56396484375
184	404.5741271972656	37.4044345778667					1	DETECTED	404.5741 m/z @37.40 [151020OFc1_NvH-0949-CRLM-29.raw]	404.5741271972656	37.4044345778667	1.3943235944	99.4887723722667	98.09444877786669	409421.96875	1.5344116004272178E8	3	7313	13.14136367618653	2.018914508477856	0.01016362724231731	404.5642395019531	404.58392333984375
185	404.66864013671875	24.0323617864					1	DETECTED	404.6686 m/z @24.03 [151020OFc1_NvH-0949-CRLM-29.raw]	404.66864013671875	24.0323617864	5.10459663013333	89.0381773648	83.93358073466668	220179.40625	1.2888213411725922E8	0	7313	0.14093997282536463	2.673266943961992	4.649152001830343	404.660888671875	404.67803955078125
186	404.6923828125	7.781869092					1	DETECTED	404.6924 m/z @7.78 [151020OFc1_NvH-0949-CRLM-29.raw]	404.6923828125	7.781869092	1.99380227973333	89.0381773648	87.04437508506668	77545.2734375	1.305710405883057E8	0	7313	0.09188738729457491	2.406211206769357	1.0106620163364197	404.6826171875	404.6947937011719
187	404.704833984375	25.4932017437333					1	DETECTED	404.7048 m/z @25.49 [151020OFc1_NvH-0949-CRLM-29.raw]	404.704833984375	25.4932017437333	0.310251656533333	96.5887396962667	96.27848803973336	2744240.0	1.909278109482312E8	0	7313	0.3756140921876572	0.623499141317494	0.0740427495205284	404.6949157714844	404.70916748046875
188	404.71917724609375	15.3610318466667					1	DETECTED	404.7192 m/z @15.36 [151020OFc1_NvH-0949-CRLM-29.raw]	404.71917724609375	15.3610318466667	2.46737821386667	98.9341930762667	96.46681486240003	4993103.5	2.3494288210138875E8	2	7313	0.21392483895272996	32.28605739950036	1.607001598819275	404.7091979980469	404.72906494140625
189	404.7323913574219	21.7667829226667					1	DETECTED	404.7324 m/z @21.77 [151020OFc1_NvH-0949-CRLM-29.raw]	404.7323913574219	21.7667829226667	3.452267084	98.8787999109333	95.4265328269333	454935.71875	1.501828826216447E8	2	7313	9.455613659640335	0.5974365259955656	1.0614575076425106	404.72918701171875	404.7417907714844
190	404.7428283691406	9.91065550293333					1	DETECTED	404.7428 m/z @9.91 [151020OFc1_NvH-0949-CRLM-29.raw]	404.7428283691406	9.91065550293333	4.917615388	96.9530110634667	92.0353956754667	61448.15234375	9.730635006876864E7	0	7313	0.023423478380035334	9.21636854070174	17.432737081403477	404.7425842285156	404.7441711425781
191	404.7541809082031	30.0688191669333					1	DETECTED	404.7542 m/z @30.07 [151020OFc1_NvH-0949-CRLM-29.raw]	404.7541809082031	30.0688191669333	5.42781651946667	97.9167643026667	92.48894778320003	3959607.5	1.8083717035092342E8	0	7313	0.14569816912547395	0.5123302879340131	1.2293671215839967	404.7442932128906	404.7638854980469
192	404.8226318359375	24.1291085984					1	DETECTED	404.8226 m/z @24.13 [151020OFc1_NvH-0949-CRLM-29.raw]	404.8226318359375	24.1291085984	1.54347372826667	99.9336478797333	98.39017415146662	130232.9609375	1.3430321543401965E8	0	7313	0.02751461423751067	4.4384361817615625	7.896396151287447	404.8126525878906	404.8324279785156
193	404.8464050292969	9.84324815066667					1	DETECTED	404.8464 m/z @9.84 [151020OFc1_NvH-0949-CRLM-29.raw]	404.8464050292969	9.84324815066667	0.0474962013333333	99.9892291757333	99.94173297439997	267020.59375	1.5245315814472878E8	3	7313	13.18594876386347	1.8363599688126344	1.3470563656732881	404.8365173339844	404.8492126464844
194	404.85931396484375	16.504054836					1	DETECTED	404.8593 m/z @16.50 [151020OFc1_NvH-0949-CRLM-29.raw]	404.85931396484375	16.504054836	0.320974690666667	99.9447188208	99.62374413013333	2063104.25	1.7648199843336073E8	0	7313	0.21289013341825225	0.5690827209178914	1.888856140851343	404.84942626953125	404.8655090332031
195	404.87567138671875	17.506883176					1	DETECTED	404.8757 m/z @17.51 [151020OFc1_NvH-0949-CRLM-29.raw]	404.87567138671875	17.506883176	0.00495268266666667	99.9892291757333	99.98427649306663	8410113.0	3.438845374087765E8	3	7313	6.356095517724487	1.0720520590885385	47.72424993978302	404.8658447265625	404.8856506347656
196	404.8898010253906	40.5632450466667					1	DETECTED	404.8898 m/z @40.56 [151020OFc1_NvH-0949-CRLM-29.raw]	404.8898010253906	40.5632450466667	0.00495268266666667	100.000324732	99.99537204933333	2654615.25	2.286305981242435E8	3	7313	26.565899434267482	0.7855024511993266	0.022120175998735874	404.88568115234375	404.8997802734375
197	404.8999938964844	14.0310346368					1	DETECTED	404.9000 m/z @14.03 [151020OFc1_NvH-0949-CRLM-29.raw]	404.8999938964844	14.0310346368	0.00495268266666667	99.9669707469333	99.96201806426663	2373948.25	1.963277678779168E8	0	7313	0.157925071465284	0.6401695385831345	0.25838706589983174	404.89984130859375	404.9098815917969
198	404.91802978515625	28.0272375018667					1	DETECTED	404.9180 m/z @28.03 [151020OFc1_NvH-0949-CRLM-29.raw]	404.91802978515625	28.0272375018667	0.0158257344	100.000324732	99.9844989976	210358.1875	1.2721268776559597E8	0	7313	11.54168746855251	2.31248864996947	0.015156047959331757	404.9100646972656	404.9280090332031
199	404.9337158203125	29.8782710312					1	DETECTED	404.9337 m/z @29.88 [151020OFc1_NvH-0949-CRLM-29.raw]	404.9337158203125	29.8782710312	0.0264401338666667	99.7107942632	99.68435412933333	142274.046875	1.186829491576881E8	0	7313	0.025358099501133324	1.637457302433493	2.283521714861157	404.92803955078125	404.93658447265625
200	404.9471435546875	21.6666903168					1	DETECTED	404.9471 m/z @21.67 [151020OFc1_NvH-0949-CRLM-29.raw]	404.9471435546875	21.6666903168	0.00495268266666667	100.000324732	99.99537204933333	812022.0	1.4920958265017182E8	0	7313	0.1235964309095614	0.5030326299333723	1.1917712887199359	404.9372863769531	404.9571228027344
201	404.9643859863281	20.8532376314667					1	DETECTED	404.9644 m/z @20.85 [151020OFc1_NvH-0949-CRLM-29.raw]	404.9643859863281	20.8532376314667	0.0158257344	99.9114896106667	99.89566387626671	393525.875	1.4785064616168147E8	0	7313	0.1397860699286504	0.568877753379789	0.4021777164999252	404.95721435546875	404.974365234375
202	404.9856872558594	25.6137085922667					1	DETECTED	404.9857 m/z @25.61 [151020OFc1_NvH-0949-CRLM-29.raw]	404.9856872558594	25.6137085922667	0.0707527290666667	99.8007807941333	99.73002806506663	184841.90625	1.4316293023228198E8	0	7313	0.04831856643048482	2.5091398673009593	8.292961437750245	404.9757385253906	404.99566650390625
203	405.016357421875	53.4322893810667					1	DETECTED	405.0164 m/z @53.43 [151020OFc1_NvH-0949-CRLM-29.raw]	405.016357421875	53.4322893810667	0.00495268266666667	99.9779519368	99.97299925413333	355183.625	1.551607401075234E8	0	7313	0.1975439480041885	0.506977614184354	0.1287492381735018	405.0064392089844	405.0252990722656
204	405.103515625	90.3647329728					1	DETECTED	405.1035 m/z @90.36 [151020OFc1_NvH-0949-CRLM-29.raw]	405.103515625	90.3647329728	43.4866420533333	99.4220872216	55.935445168266696	1515355.375	7.797643495715496E7	0	7313	0.07722795849541342	1.5547340682610937	1.5735786055267011	405.09478759765625	405.1100158691406
205	405.12310791015625	89.5727837826667					1	DETECTED	405.1231 m/z @89.57 [151020OFc1_NvH-0949-CRLM-29.raw]	405.12310791015625	89.5727837826667	3.05449640666667	99.7453502712	96.69085386453332	677279.75	1.4229428672561434E8	0	7313	0.6753413097004852	0.8562004125818331	0.5435423514755344	405.1150817871094	405.132080078125
206	405.1571960449219	24.1141795245333					1	DETECTED	405.1572 m/z @24.11 [151020OFc1_NvH-0949-CRLM-29.raw]	405.1571960449219	24.1141795245333	2.3849270064	99.8228806346667	97.4379536282667	117619.203125	1.3042762931963749E8	0	7313	0.14657679701922532	2.499684617167514	3.9428677068539453	405.1485595703125	405.16644287109375
207	405.17645263671875	90.6525424458667					1	DETECTED	405.1765 m/z @90.65 [151020OFc1_NvH-0949-CRLM-29.raw]	405.17645263671875	90.6525424458667	0.00495268266666667	100.000324732	99.99537204933333	332996.03125	1.383746344305004E8	2	7313	0.18999156769201875	0.5063832014915478	2.074733120938592	405.1669616699219	405.17913818359375
208	405.18914794921875	10.216494116					1	DETECTED	405.1891 m/z @10.22 [151020OFc1_NvH-0949-CRLM-29.raw]	405.18914794921875	10.216494116	0.103093602133333	99.9779519368	99.87485833466667	949746.0	1.795800624282828E8	4	7313	6.406606727588295	47.42412336298387	6.445072042404928	405.1792297363281	405.1991271972656
209	405.20989990234375	17.506883176					1	DETECTED	405.2099 m/z @17.51 [151020OFc1_NvH-0949-CRLM-29.raw]	405.20989990234375	17.506883176	2.88941490266667	99.2557450168	96.36633011413333	5760763.0	3.161729812521609E8	3	7313	0.1527241252162348	13.507568773101315	22.7703973649105	405.1999206542969	405.2198181152344
210	405.220703125	15.3888339536					1	DETECTED	405.2207 m/z @15.39 [151020OFc1_NvH-0949-CRLM-29.raw]	405.220703125	15.3888339536	3.7735844408	98.4344546224	94.6608701816	2171287.5	2.3028647438315883E8	2	7313	25.26659844939788	6.123911117098402	40.59520559410059	405.219970703125	405.2306823730469
211	405.2344665527344	13.977602264					1	DETECTED	405.2345 m/z @13.98 [151020OFc1_NvH-0949-CRLM-29.raw]	405.2344665527344	13.977602264	2.084288732	97.9834119965333	95.8991232645333	1732361.625	1.7852245478533182E8	3	7313	0.2263168491955483	0.6214458655974772	46.210404184151194	405.230712890625	405.244140625
212	405.2453918457031	91.3415054314667					1	DETECTED	405.2454 m/z @91.34 [151020OFc1_NvH-0949-CRLM-29.raw]	405.2453918457031	91.3415054314667	5.00486875973333	91.6536541242667	86.64878536453337	238190.28125	1.2201448974983989E8	2	7313	0.1360558259254958	0.5011638139321459	1.7852377758394156	405.2445983886719	405.2454833984375
213	405.2555236816406	30.0688191669333					1	DETECTED	405.2555 m/z @30.07 [151020OFc1_NvH-0949-CRLM-29.raw]	405.2555236816406	30.0688191669333	0.0604356229333333	98.5677675370667	98.50733191413337	814540.125	1.529294473069389E8	0	7313	0.17344537630527412	29.54277527589985	353.31753831179424	405.24554443359375	405.2650146484375
214	405.2672119140625	44.7774023432					1	DETECTED	405.2672 m/z @44.78 [151020OFc1_NvH-0949-CRLM-29.raw]	405.2672119140625	44.7774023432	4.95593801253333	96.9198067221333	91.96386870959998	196643.28125	1.2338947971102221E8	0	7313	0.0996231405101824	1.0837862172823978	409.6651166687092	405.26556396484375	405.27703857421875
215	405.2847900390625	91.397245024					1	DETECTED	405.2848 m/z @91.40 [151020OFc1_NvH-0949-CRLM-29.raw]	405.2847900390625	91.397245024	6.5314143264	96.9421112981333	90.4106969717333	90202.75	1.399026045270483E8	0	7313	0.8249634582402336	0.5244999842449853	0.5219573393913345	405.2785949707031	405.2932434082031
216	405.2998046875	90.2888070013333					1	DETECTED	405.2998 m/z @90.29 [151020OFc1_NvH-0949-CRLM-29.raw]	405.2998046875	90.2888070013333	0.0264401338666667	100.000324732	99.97388459813332	39667.0	8.391000460584272E7	0	7313	89.94877309448712	0.545443776664654	0.07681413361800653	405.29522705078125	405.3096618652344
217	405.32183837890625	29.1532773093333					1	DETECTED	405.3218 m/z @29.15 [151020OFc1_NvH-0949-CRLM-29.raw]	405.32183837890625	29.1532773093333	3.7735844408	98.6456214104	94.8720369696	35683.33984375	1.2040493787284485E8	0	7313	88.50419315392088	1.8112385390486085	2.671266489508043	405.3119201660156	405.33172607421875
218	405.3359680175781	90.0398660264					1	DETECTED	405.3360 m/z @90.04 [151020OFc1_NvH-0949-CRLM-29.raw]	405.3359680175781	90.0398660264	0.980706862666667	96.9641298698667	95.98342300720003	35308.84375	1.070018858538142E8	0	7313	90.96947831187298	0.5387063784325874	0.07678207640180389	405.3323974609375	405.3453674316406
219	405.3581237792969	46.2962106818667					1	DETECTED	405.3581 m/z @46.30 [151020OFc1_NvH-0949-CRLM-29.raw]	405.3581237792969	46.2962106818667	0.320974690666667	99.0677494797333	98.74677478906662	56289.98046875	1.2389743219621369E8	0	7313	95.26211638030043	1.0499510692566034	1.1002030707891348	405.3486633300781	405.3628234863281
220	405.3731689453125	89.9175072058667					1	DETECTED	405.3732 m/z @89.92 [151020OFc1_NvH-0949-CRLM-29.raw]	405.3731689453125	89.9175072058667	3.7735844408	100.000324732	96.2267402912	81142.90625	1.3529851887667045E8	0	7313	8.703888028447551	0.5407772655007409	2.212167875833916	405.3632507324219	405.3827819824219
221	405.38641357421875	30.3969569802667					1	DETECTED	405.3864 m/z @30.40 [151020OFc1_NvH-0949-CRLM-29.raw]	405.38641357421875	30.3969569802667	2.88941490266667	99.8339139336	96.94449903093333	55395.34765625	1.418813999791726E8	0	7313	84.35274903127448	1.6862684980856706	2.0502414687967803	405.3835144042969	405.3961181640625
222	405.4093322753906	89.9175072058667					1	DETECTED	405.4093 m/z @89.92 [151020OFc1_NvH-0949-CRLM-29.raw]	405.4093322753906	89.9175072058667	2.88941490266667	99.2226523056	96.33323740293332	72302.0390625	1.2796365580951837E8	0	7313	8.762373618486222	0.5330076116347598	0.7060549769276054	405.39959716796875	405.411376953125
223	405.42138671875	23.1957111762667					1	DETECTED	405.4214 m/z @23.20 [151020OFc1_NvH-0949-CRLM-29.raw]	405.42138671875	23.1957111762667	2.96311847146667	99.6000752445333	96.63695677306663	143869.703125	1.465573507435901E8	0	7313	21.69831741336685	2.2916409580963832	3.143030249925576	405.4114074707031	405.4227294921875
224	405.4332580566406	23.1402391341333					1	DETECTED	405.4333 m/z @23.14 [151020OFc1_NvH-0949-CRLM-29.raw]	405.4332580566406	23.1402391341333	2.88941490266667	99.7345130997333	96.84509819706663	397884.375	1.3741015138020173E8	0	7313	0.1291723663161406	4.71265876018459	0.767216312798245	405.42333984375	405.4432373046875
225	405.44769287109375	21.6887172885333					1	DETECTED	405.4477 m/z @21.69 [151020OFc1_NvH-0949-CRLM-29.raw]	405.44769287109375	21.6887172885333	2.88941490266667	99.6997843664	96.81036946373332	294990.625	1.3157439024931364E8	2	7313	0.12323980852750793	2.761565274647001	1.3703337921504617	405.44329833984375	405.45489501953125
226	405.4649353027344	11.4369720709333					1	DETECTED	405.4649 m/z @11.44 [151020OFc1_NvH-0949-CRLM-29.raw]	405.4649353027344	11.4369720709333	2.88941490266667	99.9892291757333	97.09981427306663	365489.65625	1.3919538240158087E8	2	7313	0.24403379149290672	15.059551279988264	92.17425069506066	405.45501708984375	405.47491455078125
227	405.4757385253906	25.0097442973333					1	DETECTED	405.4757 m/z @25.01 [151020OFc1_NvH-0949-CRLM-29.raw]	405.4757385253906	25.0097442973333	3.05449640666667	100.000324732	96.94582832533332	69162.984375	1.4430421904675633E8	0	7313	58.9853651310075	2.1898433525848118	3.378408451562318	405.4750061035156	405.4819641113281
228	405.4920959472656	19.7073207976					1	DETECTED	405.4921 m/z @19.71 [151020OFc1_NvH-0949-CRLM-29.raw]	405.4920959472656	19.7073207976	2.91750822133333	99.9892291757333	97.07172095439996	585795.75	1.438080838507688E8	0	7313	0.1512510049177287	0.7027424491174605	0.017737557106982466	405.4823913574219	405.5020446777344
229	405.5054016113281	17.6165152570667					1	DETECTED	405.5054 m/z @17.62 [151020OFc1_NvH-0949-CRLM-29.raw]	405.5054016113281	17.6165152570667	2.91750822133333	100.000324732	97.08281651066666	95023.375	1.3268446580762123E8	0	7313	74.17538582990343	3.2411708079793073	8.506087725787497	405.50213623046875	405.515380859375
230	405.51708984375	7.40258789013333					1	DETECTED	405.5171 m/z @7.40 [151020OFc1_NvH-0949-CRLM-29.raw]	405.51708984375	7.40258789013333	4.0441773896	100.000324732	95.9561473424	88200.1953125	1.5387329606549975E8	0	7313	79.34397404517085	697.6139213260524	1394.8382102534945	405.5155029296875	405.5214538574219
231	405.5315856933594	20.8532376314667					1	DETECTED	405.5316 m/z @20.85 [151020OFc1_NvH-0949-CRLM-29.raw]	405.5315856933594	20.8532376314667	2.54076265813333	100.000324732	97.45956207386666	3066324.75	2.0149083692800012E8	3	7313	0.15115473855397354	0.7540185905995308	0.03578768290415302	405.5216064453125	405.54156494140625
232	405.5436706542969	17.4848208205333					1	DETECTED	405.5437 m/z @17.48 [151020OFc1_NvH-0949-CRLM-29.raw]	405.5436706542969	17.4848208205333	0.00495268266666667	100.000324732	99.99537204933333	1986371.5	1.6522622215140718E8	0	7313	0.160276762692245	1.8513863279390703	1.9450416490806741	405.5415954589844	405.55364990234375
233	405.55499267578125	42.5879582989333					1	DETECTED	405.5550 m/z @42.59 [151020OFc1_NvH-0949-CRLM-29.raw]	405.55499267578125	42.5879582989333	0.135395823466667	100.000324732	99.86492890853333	278837.53125	1.4587975627312535E8	3	7313	44.399871159149015	1.290205937662383	1.9070109302621563	405.5536804199219	405.5586242675781
234	405.5686340332031	14.022122176					1	DETECTED	405.5686 m/z @14.02 [151020OFc1_NvH-0949-CRLM-29.raw]	405.5686340332031	14.022122176	0.00495268266666667	100.000324732	99.99537204933333	660090.375	1.5106891715139848E8	3	7313	0.1417083704729869	0.6320595643343233	26.54770427369459	405.55865478515625	405.5785827636719
235	405.58526611328125	25.6019653053333					1	DETECTED	405.5853 m/z @25.60 [151020OFc1_NvH-0949-CRLM-29.raw]	405.58526611328125	25.6019653053333	0.00495268266666667	99.9669707469333	99.96201806426663	105712.390625	1.3395231019427826E8	0	7313	63.390077606364756	2.555008615308688	3.362724737274252	405.5786437988281	405.5909729003906
236	405.6009826660156	44.726155724					1	DETECTED	405.6010 m/z @44.73 [151020OFc1_NvH-0949-CRLM-29.raw]	405.6009826660156	44.726155724	0.00495268266666667	99.9669707469333	99.96201806426663	200149.171875	1.386616634837858E8	0	7313	23.977553313510978	0.9807264957187799	1.2411400105106125	405.5910339355469	405.6109619140625
237	405.6183776855469	23.900454632					1	DETECTED	405.6184 m/z @23.90 [151020OFc1_NvH-0949-CRLM-29.raw]	405.6183776855469	23.900454632	0.00495268266666667	99.9557145536	99.95076187093333	171440.671875	1.2869148266478734E8	0	7313	64.64118685392296	1.8201647336088906	1.635813059201272	405.6109924316406	405.6283264160156
238	405.6384582519531	23.900454632					1	DETECTED	405.6385 m/z @23.90 [151020OFc1_NvH-0949-CRLM-29.raw]	405.6384582519531	23.900454632	0.0158257344	99.8562265024	99.84040076800001	365509.5	1.6745367357008284E8	0	7313	64.16228229134012	9.804483612539329	12.183841870913714	405.62847900390625	405.6484375
239	405.65234375	20.8437226461333					1	DETECTED	405.6523 m/z @20.84 [151020OFc1_NvH-0949-CRLM-29.raw]	405.65234375	20.8437226461333	0.0158257344	99.8339139336	99.8180881992	96404.21875	1.918433490930626E8	0	7313	84.38443946832494	2.3949134086854973	3.085502352457782	405.6485900878906	405.6540222167969
240	405.6640319824219	20.8298998893333					1	DETECTED	405.6640 m/z @20.83 [151020OFc1_NvH-0949-CRLM-29.raw]	405.6640319824219	20.8298998893333	0.0264401338666667	99.8450351778667	99.81859504400003	158817.59375	1.445271520813832E8	0	7313	83.8108952375334	2.128694431826271	3.1829419151445695	405.65411376953125	405.67401123046875
241	405.6846008300781	23.1528137709333					1	DETECTED	405.6846 m/z @23.15 [151020OFc1_NvH-0949-CRLM-29.raw]	405.6846008300781	23.1528137709333	0.0264401338666667	99.9447188208	99.91827868693333	241772.546875	1.3490589087672412E8	0	7313	67.76492148882846	1.9403070817006494	208.38756009793838	405.67474365234375	405.694580078125
242	405.700439453125	22.4907251741333					1	DETECTED	405.7004 m/z @22.49 [151020OFc1_NvH-0949-CRLM-29.raw]	405.700439453125	22.4907251741333	0.036981736	99.6554010101333	99.6184192741333	168048.265625	1.9579325791078985E8	2	7313	18.825851825815008	1.9332835763248382	2.9885629469690143	405.6946105957031	405.70050048828125
243	405.7105712890625	29.5690434970667					1	DETECTED	405.7106 m/z @29.57 [151020OFc1_NvH-0949-CRLM-29.raw]	405.7105712890625	29.5690434970667	0.036981736	99.6665843109333	99.6296025749333	307802.25	1.6178459391284642E8	2	7313	16.018458795212286	2.263655770369379	2.0536785376440134	405.7005920410156	405.71221923828125
244	405.72222900390625	15.3610318466667					1	DETECTED	405.7222 m/z @15.36 [151020OFc1_NvH-0949-CRLM-29.raw]	405.72222900390625	15.3610318466667	0.0604356229333333	99.6665843109333	99.60614868799998	576360.6875	1.7795460040636668E8	0	7313	4.024725198814094	3.8019341474953614	1.2402673122519277	405.7122497558594	405.7322082519531
245	405.7448425292969	12.6452064696					1	DETECTED	405.7448 m/z @12.65 [151020OFc1_NvH-0949-CRLM-29.raw]	405.7448425292969	12.6452064696	0.0604356229333333	99.6554010101333	99.59496538719998	1042241.1875	1.7238461297354087E8	2	7313	0.10417268812772207	20.079106485244388	1.3704080652754635	405.73486328125	405.7547607421875
246	405.76348876953125	36.1983671941333					1	DETECTED	405.7635 m/z @36.20 [151020OFc1_NvH-0949-CRLM-29.raw]	405.76348876953125	36.1983671941333	0.0604356229333333	99.6112040901333	99.55076846719997	875986.5625	2.2294676577051416E8	2	7313	0.18324784593053067	2.642105618960326	0.34101270986869736	405.7549743652344	405.7734375
247	405.7735900878906	41.3208054264					1	DETECTED	405.7736 m/z @41.32 [151020OFc1_NvH-0949-CRLM-29.raw]	405.7735900878906	41.3208054264	0.267904295466667	99.6112040901333	99.34329979466663	238356.609375	2.2543591533125994E8	0	7313	44.34122487459907	1.0285032329335013	2.431417463543297	405.77349853515625	405.7835388183594
248	405.78875732421875	45.9686956832					1	DETECTED	405.7888 m/z @45.97 [151020OFc1_NvH-0949-CRLM-29.raw]	405.78875732421875	45.9686956832	0.288770708266667	99.6554010101333	99.36663030186664	199045.140625	2.062712852935842E8	0	7313	41.99468606773439	0.9492833524026518	1.5300392639944258	405.7835998535156	405.790771484375
249	405.8008117675781	41.2444127256					1	DETECTED	405.8008 m/z @41.24 [151020OFc1_NvH-0949-CRLM-29.raw]	405.8008117675781	41.2444127256	0.288770708266667	99.8228806346667	99.53410992640003	278073.125	1.6424470772897533E8	2	7313	21.024673783464515	1.0490885598971402	1.1654308398582243	405.79083251953125	405.8107604980469
250	405.82183837890625	41.5618652816					1	DETECTED	405.8218 m/z @41.56 [151020OFc1_NvH-0949-CRLM-29.raw]	405.82183837890625	41.5618652816	0.7451972128	99.6000752445333	98.8548780317333	267075.46875	1.4904550533642054E8	0	7313	45.75019082071484	1.1087040979708254	2.187721987780976	405.8119812011719	405.8316345214844
251	405.8401184082031	41.1915174149333					1	DETECTED	405.8401 m/z @41.19 [151020OFc1_NvH-0949-CRLM-29.raw]	405.8401184082031	41.1915174149333	0.288770708266667	99.9447188208	99.65594811253334	264536.25	1.6483036545646235E8	0	7313	66.67682617395876	1.4070653998506042	1.3309920497207428	405.8319091796875	405.8443603515625
252	405.8543701171875	92.5463648365333					1	DETECTED	405.8544 m/z @92.55 [151020OFc1_NvH-0949-CRLM-29.raw]	405.8543701171875	92.5463648365333	0.00495268266666667	99.9447188208	99.93976613813334	286903.71875	1.7856026198202682E8	2	7313	70.6331820279077	1.3501849545627298	0.010260821595521155	405.84442138671875	405.8559265136719
253	405.8659362792969	20.8145543765333					1	DETECTED	405.8659 m/z @20.81 [151020OFc1_NvH-0949-CRLM-29.raw]	405.8659362792969	20.8145543765333	0.103093602133333	99.9669707469333	99.86387714479997	1914910.875	2.0779935969209948E8	3	7313	0.1415448027498165	4.9951707239130485	11.474186446136033	405.85595703125	405.8686828613281
254	405.8786926269531	14.6731899538667					1	DETECTED	405.8787 m/z @14.67 [151020OFc1_NvH-0949-CRLM-29.raw]	405.8786926269531	14.6731899538667	0.00495268266666667	100.000324732	99.99537204933333	4040067.25	2.453476805608528E8	3	7313	0.17442607205494554	245.12490368751472	47.26897603971754	405.86871337890625	405.888671875
255	405.8944396972656	17.6789688994667					1	DETECTED	405.8944 m/z @17.68 [151020OFc1_NvH-0949-CRLM-29.raw]	405.8944396972656	17.6789688994667	0.00495268266666667	99.9779519368	99.97299925413333	3391634.75	2.355358800966746E8	2	7313	0.14493741213886935	4.374240117293885	37.26113472318651	405.88873291015625	405.904296875
256	405.90789794921875	36.6702369394667					1	DETECTED	405.9079 m/z @36.67 [151020OFc1_NvH-0949-CRLM-29.raw]	405.90789794921875	36.6702369394667	0.0264401338666667	99.9669707469333	99.94053061306663	523603.34375	2.1366706253222725E8	2	7313	14.731390609415868	0.9776431900152337	13.932992529568098	405.90447998046875	405.9178771972656
257	405.92327880859375	92.7628919552					1	DETECTED	405.9233 m/z @92.76 [151020OFc1_NvH-0949-CRLM-29.raw]	405.92327880859375	92.7628919552	0.00495268266666667	99.9779519368	99.97299925413333	269607.9375	1.8647650290174183E8	3	7313	0.17067162126140545	0.6875584085627011	0.02435536461635847	405.9179382324219	405.9332580566406
258	405.9443359375	92.6522723098667					1	DETECTED	405.9443 m/z @92.65 [151020OFc1_NvH-0949-CRLM-29.raw]	405.9443359375	92.6522723098667	0.00495268266666667	99.8228806346667	99.81792795200003	309386.6875	2.0264108675977838E8	3	7313	43.47198612377935	0.5867743677107371	0.01381639130396642	405.9343566894531	405.94647216796875
259	405.95648193359375	38.4384274954667					1	DETECTED	405.9565 m/z @38.44 [151020OFc1_NvH-0949-CRLM-29.raw]	405.95648193359375	38.4384274954667	0.00495268266666667	100.000324732	99.99537204933333	419177.53125	2.159679885974106E8	0	7313	50.26126954627055	1.566870042330272	0.20985586791536814	405.946533203125	405.9664611816406
260	405.97259521484375	38.4384274954667					1	DETECTED	405.9726 m/z @38.44 [151020OFc1_NvH-0949-CRLM-29.raw]	405.97259521484375	38.4384274954667	0.167604029066667	99.9114896106667	99.74388558160004	300699.46875	2.233214404970349E8	4	7313	24.666802520048602	1.026344820209952	2.547818930370097	405.96649169921875	405.9825744628906
261	405.99285888671875	19.7576952485333					1	DETECTED	405.9929 m/z @19.76 [151020OFc1_NvH-0949-CRLM-29.raw]	405.99285888671875	19.7576952485333	0.156780874666667	99.9336478797333	99.77686700506663	545097.6875	2.3845433180680454E8	4	7313	2.1718611254930735	4.396252736229523	84.10927486960959	405.9828796386719	406.0028381347656
262	406.0028991699219	38.45255846					1	DETECTED	406.0029 m/z @38.45 [151020OFc1_NvH-0949-CRLM-29.raw]	406.0028991699219	38.45255846	0.0474962013333333	99.6885988136	99.64110261226666	419820.40625	2.3478249144499725E8	0	7313	25.233604472960966	1.6921834309574761	35.90951968807153	406.00286865234375	406.0128479003906
263	406.0245361328125	38.45255846					1	DETECTED	406.0245 m/z @38.45 [151020OFc1_NvH-0949-CRLM-29.raw]	406.0245361328125	38.45255846	0.00495268266666667	99.0345041533333	99.02955147066663	331796.28125	2.1967087977479595E8	0	7313	6.588782671434089	1.4935507928975493	3.38270413600358	406.0145568847656	406.03033447265625
264	406.04034423828125	43.1832825709333					1	DETECTED	406.0403 m/z @43.18 [151020OFc1_NvH-0949-CRLM-29.raw]	406.04034423828125	43.1832825709333	0.0474962013333333	99.9669707469333	99.91947454559997	465859.40625	2.318386572622702E8	2	7313	24.906760245404296	0.9927992802916861	1.9359597311228118	406.0303649902344	406.0503234863281
265	406.0585632324219	43.6577608874667					1	DETECTED	406.0586 m/z @43.66 [151020OFc1_NvH-0949-CRLM-29.raw]	406.0585632324219	43.6577608874667	0.0474962013333333	99.1119344221333	99.06443822079997	335562.28125	2.3485426437386394E8	0	7313	23.99761742208326	1.0521287205159597	0.1369410445575698	406.0503845214844	406.06854248046875
266	406.0704650878906	36.9851871890667					1	DETECTED	406.0705 m/z @36.99 [151020OFc1_NvH-0949-CRLM-29.raw]	406.0704650878906	36.9851871890667	0.0474962013333333	96.7542798464	96.70678364506666	292455.6875	2.842130241363839E8	2	7313	61.24122674034214	1.0900335716108518	2.1166963060726207	406.0685729980469	406.0750427246094
267	406.0850524902344	89.7803277445333					1	DETECTED	406.0851 m/z @89.78 [151020OFc1_NvH-0949-CRLM-29.raw]	406.0850524902344	89.7803277445333	0.0474962013333333	98.7677467573333	98.72025055599997	329093.8125	2.6826027325203282E8	0	7313	65.16710063299176	5.691073196441054	0.0068968091226285205	406.0750732421875	406.0910949707031
268	406.1011047363281	89.9753978589333					1	DETECTED	406.1011 m/z @89.98 [151020OFc1_NvH-0949-CRLM-29.raw]	406.1011047363281	89.9753978589333	0.0474962013333333	97.8614093594667	97.81391315813337	449629.5	2.8518599861841303E8	0	7313	47.16130230200093	0.5282344873246404	0.14608960637296264	406.09112548828125	406.1046447753906
269	406.1146545410156	89.9305384197333					1	DETECTED	406.1147 m/z @89.93 [151020OFc1_NvH-0949-CRLM-29.raw]	406.1146545410156	89.9305384197333	0.0474962013333333	99.8781884736	99.83069227226667	561515.8125	2.9191528993535244E8	3	7313	44.78875563549677	0.5270117926852208	0.0500180277539104	406.10467529296875	406.1149597167969
270	406.1249694824219	89.7803277445333					1	DETECTED	406.1250 m/z @89.78 [151020OFc1_NvH-0949-CRLM-29.raw]	406.1249694824219	89.7803277445333	0.0707527290666667	99.6665843109333	99.59583158186663	1010061.625	3.0968363947033155E8	3	7313	0.20854091720374868	0.5082208326263764	0.04561456661369438	406.114990234375	406.13494873046875
271	406.13604736328125	89.8404434904					1	DETECTED	406.1360 m/z @89.84 [151020OFc1_NvH-0949-CRLM-29.raw]	406.13604736328125	89.8404434904	0.2994605728	98.2795937242667	97.9801331514667	640101.8125	2.716934798681754E8	0	7313	77.61352577901467	0.525894802907231	0.006193339888907582	406.1349792480469	406.1382141113281
272	406.1482238769531	89.861540912					1	DETECTED	406.1482 m/z @89.86 [151020OFc1_NvH-0949-CRLM-29.raw]	406.1482238769531	89.861540912	0.2994605728	97.4828950248	97.183434452	721524.375	2.847789015552681E8	0	7313	51.35130003524246	0.5493281508571982	0.196054837869887	406.1382751464844	406.15252685546875
273	406.16253662109375	89.8038936338667					1	DETECTED	406.1625 m/z @89.80 [151020OFc1_NvH-0949-CRLM-29.raw]	406.16253662109375	89.8038936338667	0.2994605728	99.6441888141333	99.3447282413333	906518.9375	2.9365140115468043E8	3	7313	45.543844641324625	0.5026446890754938	0.014671630461032968	406.1525573730469	406.1725158691406
274	406.1825866699219	37.8587293250667					1	DETECTED	406.1826 m/z @37.86 [151020OFc1_NvH-0949-CRLM-29.raw]	406.1825866699219	37.8587293250667	0.113937386666667	100.000324732	99.88638734533333	447844.53125	3.0382109403897715E8	0	7313	22.526874559703586	1.3008841331097019	0.06517817079408073	406.172607421875	406.1900939941406
275	406.2001037597656	20.8437226461333					1	DETECTED	406.2001 m/z @20.84 [151020OFc1_NvH-0949-CRLM-29.raw]	406.2001037597656	20.8437226461333	0.7451972128	99.8228806346667	99.07768342186671	877447.8125	3.0396539220100224E8	2	7313	9.75402083677351	5.02729892815371	4.070347054414101	406.19012451171875	406.20294189453125
276	406.21295166015625	14.7159288109333					1	DETECTED	406.2130 m/z @14.72 [151020OFc1_NvH-0949-CRLM-29.raw]	406.21295166015625	14.7159288109333	1.0381545376	98.7342199344	97.69606539680001	2502944.75	3.73246946839247E8	3	7313	0.20277040804317892	1.646032500822526	2.8274479869157343	406.2029724121094	406.222900390625
277	406.2286376953125	17.6910710810667					1	DETECTED	406.2286 m/z @17.69 [151020OFc1_NvH-0949-CRLM-29.raw]	406.2286376953125	17.6910710810667	1.5620922552	96.1143535965333	94.5522613413333	2266307.5	3.313733168906244E8	3	7313	0.1471511863698467	5.084664125774575	58.455961119732784	406.22296142578125	406.2386169433594
278	406.2411193847656	40.2818631589333					1	DETECTED	406.2411 m/z @40.28 [151020OFc1_NvH-0949-CRLM-29.raw]	406.2411193847656	40.2818631589333	0.805054541333333	98.6568961578667	97.85184161653336	435369.96875	3.334559556273206E8	0	7313	15.20580466458986	1.275888682315755	2.503779628734545	406.2386474609375	406.2447814941406
279	406.2547912597656	18.0371335461333					1	DETECTED	406.2548 m/z @18.04 [151020OFc1_NvH-0949-CRLM-29.raw]	406.2547912597656	18.0371335461333	0.805054541333333	98.6232423045333	97.81818776319997	1438103.0	3.8137798024574035E8	2	7313	0.23681831977204482	38.91336426489055	53.61565172669272	406.2448425292969	406.2647705078125
280	406.2655944824219	36.1983671941333					1	DETECTED	406.2656 m/z @36.20 [151020OFc1_NvH-0949-CRLM-29.raw]	406.2655944824219	36.1983671941333	0.805054541333333	87.99828506375	87.19323052241667	399039.75	3.39305664295611E8	3	7313	24.648734939352273	1.946873981308918	3.5727862150742724	406.2648010253906	406.27557373046875
281	406.2763977050781	25.5722426965333					1	DETECTED	406.2764 m/z @25.57 [151020OFc1_NvH-0949-CRLM-29.raw]	406.2763977050781	25.5722426965333	0.854491623466667	93.5127829722667	92.65829134880003	337751.59375	3.583564186326394E8	0	7313	39.323773349610946	2.837469438540648	3.362600963540184	406.2756042480469	406.2840881347656
282	406.2940979003906	39.080824244					1	DETECTED	406.2941 m/z @39.08 [151020OFc1_NvH-0949-CRLM-29.raw]	406.2940979003906	39.080824244	0.805054541333333	91.6445956893333	90.83954114799997	390159.03125	3.774158696873082E8	4	7313	12.525546732656828	1.340868434376056	10.798846320872306	406.2841491699219	406.2987976074219
283	406.3088073730469	44.0734206893333					1	DETECTED	406.3088 m/z @44.07 [151020OFc1_NvH-0949-CRLM-29.raw]	406.3088073730469	44.0734206893333	0.0158257344	99.9779519368	99.9621262024	399042.28125	3.8968216296593434E8	2	7313	24.014813150731662	1.1798380583520864	0.8754767435870033	406.298828125	406.31878662109375
284	406.3213195800781	38.9974025410667					1	DETECTED	406.3213 m/z @39.00 [151020OFc1_NvH-0949-CRLM-29.raw]	406.3213195800781	38.9974025410667	0.854491623466667	99.9336478797333	99.07915625626663	295515.09375	3.905858768134341E8	0	7313	21.508013595294702	1.120336447283096	5.379940970493758	406.3188171386719	406.32501220703125
285	406.33502197265625	44.0734206893333					1	DETECTED	406.3350 m/z @44.07 [151020OFc1_NvH-0949-CRLM-29.raw]	406.33502197265625	44.0734206893333	0.903602103733333	99.4887723722667	98.58517026853336	527559.6875	4.2707292056994045E8	0	7313	9.891843488253087	0.8310583574239588	1.3514886491521088	406.3250427246094	406.3360900878906
286	406.3460998535156	59.3119113896					1	DETECTED	406.3461 m/z @59.31 [151020OFc1_NvH-0949-CRLM-29.raw]	406.3460998535156	59.3119113896	0.903602103733333	99.8228806346667	98.91927853093337	603832.3125	4.306999602742355E8	2	7313	23.85929968652725	3.2283251579462506	18.61706907314006	406.3362121582031	406.3560791015625
287	406.3621520996094	59.3119113896					1	DETECTED	406.3622 m/z @59.31 [151020OFc1_NvH-0949-CRLM-29.raw]	406.3621520996094	59.3119113896	0.913301439733333	94.0144129202667	93.10111148053336	549962.25	3.982651512389576E8	3	7313	28.44085488060048	10.263635471563122	0.4919846275918302	406.35614013671875	406.37213134765625
288	406.3829650878906	31.0353336168					1	DETECTED	406.3830 m/z @31.04 [151020OFc1_NvH-0949-CRLM-29.raw]	406.3829650878906	31.0353336168	0.971044544266667	92.7740106344	91.80296609013334	308194.1875	4.288003812784362E8	3	7313	2.7034622151863097	1.8052696572147324	1.0707427072330218	406.37298583984375	406.3846740722656
289	406.39471435546875	33.5186074658667					1	DETECTED	406.3947 m/z @33.52 [151020OFc1_NvH-0949-CRLM-29.raw]	406.39471435546875	33.5186074658667	1.0381545376	99.9336478797333	98.8954933421333	350429.0	3.794361302543429E8	3	7313	23.90472161170527	1.2061304549928902	3.2879932951604047	406.384765625	406.4046936035156
290	406.4049377441406	34.2997571232					1	DETECTED	406.4049 m/z @34.30 [151020OFc1_NvH-0949-CRLM-29.raw]	406.4049377441406	34.2997571232	1.0757205136	99.2668679733333	98.1911474597333	239771.03125	3.558831552628333E8	3	7313	13.490321186721651	1.3498305593352087	1.4598123709921418	406.40472412109375	406.4095153808594
291	406.4195251464844	34.4161560784					1	DETECTED	406.4195 m/z @34.42 [151020OFc1_NvH-0949-CRLM-29.raw]	406.4195251464844	34.4161560784	1.0757205136	98.8787999109333	97.80307939733329	423661.0625	3.419623945852466E8	3	7313	19.14803946037568	1.4502095776643178	21.50981464329322	406.4095458984375	406.42950439453125
292	406.429931640625	25.2737251453333					1	DETECTED	406.4299 m/z @25.27 [151020OFc1_NvH-0949-CRLM-29.raw]	406.429931640625	25.2737251453333	1.0757205136	96.1363994552	95.0606789416	322622.3125	3.0894286622500515E8	3	7313	36.95055998953253	2.648163205811779	2.030777657354607	406.4295959472656	406.43988037109375
293	406.44677734375	34.3991410482667					1	DETECTED	406.4468 m/z @34.40 [151020OFc1_NvH-0949-CRLM-29.raw]	406.44677734375	34.3991410482667	1.0948203624	99.8228806346667	98.7280602722667	319996.625	3.18862708533914E8	2	7313	6.98815770011284	1.3566934567208218	0.8088562748128507	406.43994140625	406.4559020996094
294	406.4659118652344	34.5448585024					1	DETECTED	406.4659 m/z @34.54 [151020OFc1_NvH-0949-CRLM-29.raw]	406.4659118652344	34.5448585024	1.0948203624	75.6882118538667	74.5933914914667	326713.875	3.1467702349861175E8	0	7313	20.36983857772397	1.220905101376154	1.0210940668918909	406.4559326171875	406.467041015625
295	406.4770812988281	34.4736383789333					1	DETECTED	406.4771 m/z @34.47 [151020OFc1_NvH-0949-CRLM-29.raw]	406.4770812988281	34.4736383789333	1.10424342026667	99.7217822445333	98.61753882426663	500215.46875	2.7749781079938895E8	2	7313	24.908549438484023	0.9330626895828705	0.7732312189533666	406.46710205078125	406.487060546875
296	406.4932556152344	34.489308948					1	DETECTED	406.4933 m/z @34.49 [151020OFc1_NvH-0949-CRLM-29.raw]	406.4932556152344	34.489308948	1.10424342026667	96.4894957386667	95.38525231840003	320835.125	2.5883020598958746E8	0	7313	26.25668871919427	0.9731641689932078	1.5037486093306371	406.4870910644531	406.5005187988281
297	406.51055908203125	34.5279568509333					1	DETECTED	406.5106 m/z @34.53 [151020OFc1_NvH-0949-CRLM-29.raw]	406.51055908203125	34.5279568509333	3.23440739173333	98.8787999109333	95.64439251919997	361580.53125	2.8439854245580125E8	4	7313	2.5925180171947346	1.1529908585640618	0.6698442932000916	406.5005798339844	406.5205383300781
298	406.5236511230469	34.500323436					1	DETECTED	406.5237 m/z @34.50 [151020OFc1_NvH-0949-CRLM-29.raw]	406.5236511230469	34.500323436	3.91190637706667	84.2987946224	80.38688824533332	269328.84375	2.6416341456175995E8	0	7313	37.26831291560704	1.3257818452926038	0.740232736023636	406.52056884765625	406.524169921875
299	406.5342102050781	34.5133274888					1	DETECTED	406.5342 m/z @34.51 [151020OFc1_NvH-0949-CRLM-29.raw]	406.5342102050781	34.5133274888	3.31733942933333	98.2241341610667	94.90679473173337	449050.8125	3.050484679301004E8	3	7313	30.92118047773386	1.2517917043887818	0.7394510726321032	406.5242614746094	406.53704833984375
300	406.54705810546875	14.6838499816					1	DETECTED	406.5471 m/z @14.68 [151020OFc1_NvH-0949-CRLM-29.raw]	406.54705810546875	14.6838499816	1.25444339253333	99.1008050594667	97.84636166693336	978733.0625	2.3141156914726037E8	3	7313	12.955392499328765	1.7285509592357173	14.49476410805948	406.5372009277344	406.5570373535156
301	406.5627746582031	17.6910710810667					1	DETECTED	406.5628 m/z @17.69 [151020OFc1_NvH-0949-CRLM-29.raw]	406.5627746582031	17.6910710810667	3.55387245573333	96.98618574	93.43231328426667	758825.5625	2.168715508144912E8	0	7313	0.1339113690692102	0.5243698720251214	7.188269873607423	406.55706787109375	406.57275390625
302	406.57464599609375	33.2186687914667					1	DETECTED	406.5746 m/z @33.22 [151020OFc1_NvH-0949-CRLM-29.raw]	406.57464599609375	33.2186687914667	4.09149130133333	99.1782986722667	95.08680737093337	285469.09375	2.7592887757461774E8	0	7313	24.488294466772153	0.9753258237340435	0.819852987218938	406.5727844238281	406.5846252441406
303	406.5928649902344	53.3286132997333					1	DETECTED	406.5929 m/z @53.33 [151020OFc1_NvH-0949-CRLM-29.raw]	406.5928649902344	53.3286132997333	1.63628513653333	97.4939302242667	95.85764508773337	254668.578125	2.369095528910975E8	0	7313	21.082080739100505	0.5074558416692849	0.0182146230429387	406.584716796875	406.6027526855469
304	406.60723876953125	33.3790672818667					1	DETECTED	406.6072 m/z @33.38 [151020OFc1_NvH-0949-CRLM-29.raw]	406.60723876953125	33.3790672818667	2.7163586096	57.02050364	54.3041450304	246779.03125	1.7871878474565923E8	0	7313	25.12160623051714	0.9510368160389069	0.8020327407094501	406.60308837890625	406.6116943359375
305	406.62176513671875	33.3977589005333					1	DETECTED	406.6218 m/z @33.40 [151020OFc1_NvH-0949-CRLM-29.raw]	406.62176513671875	33.3977589005333	2.9448622	99.9225002197333	96.97763801973329	254154.03125	2.516972887081828E8	0	7313	20.796289586559766	0.9170331544774968	0.7625051828311739	406.6118469238281	406.63165283203125
306	406.6445007324219	54.2892799672					1	DETECTED	406.6445 m/z @54.29 [151020OFc1_NvH-0949-CRLM-29.raw]	406.6445007324219	54.2892799672	4.1856694976	97.0835885309333	92.8979190333333	313694.125	1.7958389130977312E8	0	7313	0.45779438616120416	0.5050530069199513	1.6564704219760593	406.634521484375	406.6542053222656
307	406.6625671386719	54.7700580504					1	DETECTED	406.6626 m/z @54.77 [151020OFc1_NvH-0949-CRLM-29.raw]	406.6625671386719	54.7700580504	5.39766016933333	98.7565721685333	93.35891199919996	238755.46875	2.6218616672604746E8	0	7313	0.3415661485158523	0.9593265382160966	0.01331668167087671	406.6545104980469	406.6725158691406
308	406.6742248535156	33.1890841690667					1	DETECTED	406.6742 m/z @33.19 [151020OFc1_NvH-0949-CRLM-29.raw]	406.6742248535156	33.1890841690667	4.09149130133333	99.3334237877333	95.24193248639996	209377.890625	2.1536907741759583E8	0	7313	35.61459525720195	1.754708176358478	0.9198906669948338	406.67266845703125	406.6827087402344
309	406.6927185058594	24.7518414541333					1	DETECTED	406.6927 m/z @24.75 [151020OFc1_NvH-0949-CRLM-29.raw]	406.6927185058594	24.7518414541333	2.91750822133333	96.9198067221333	94.00229850079997	213503.484375	1.6137818247835168E8	2	7313	13.729791731543365	2.5588758528828306	1.5849447708860254	406.6828308105469	406.70269775390625
310	406.70635986328125	55.3249501752					1	DETECTED	406.7064 m/z @55.32 [151020OFc1_NvH-0949-CRLM-29.raw]	406.70635986328125	55.3249501752	3.39540325466667	99.0456378237333	95.65023456906663	187368.28125	1.6477774686192343E8	0	7313	1.398236879659521	0.9467515378551818	0.9371079669381978	406.7027282714844	406.7086486816406
311	406.7186584472656	41.6349602965333					1	DETECTED	406.7187 m/z @41.63 [151020OFc1_NvH-0949-CRLM-29.raw]	406.7186584472656	41.6349602965333	3.452267084	95.31622132	91.863954236	970881.625	1.836440235078292E8	2	7313	4.84474631396494	1.0822743830885433	0.01957321097706132	406.7087097167969	406.7248229980469
312	406.73492431640625	22.9510842746667					1	DETECTED	406.7349 m/z @22.95 [151020OFc1_NvH-0949-CRLM-29.raw]	406.73492431640625	22.9510842746667	2.31194638373333	95.5239167690667	93.21197038533337	1539727.125	2.388270243997234E8	2	7313	18.866422998075304	1.5166895092833241	3.420724348066281	406.7252502441406	406.7448425292969
313	406.74713134765625	38.6526478213333					1	DETECTED	406.7471 m/z @38.65 [151020OFc1_NvH-0949-CRLM-29.raw]	406.74713134765625	38.6526478213333	3.42362596373333	99.0345041533333	95.61087818959997	618185.8125	2.3584740558809394E8	2	7313	8.198309766649803	1.0303321110782875	2.4367627126901654	406.74493408203125	406.7571105957031
314	406.7572937011719	18.0593396666667					1	DETECTED	406.7573 m/z @18.06 [151020OFc1_NvH-0949-CRLM-29.raw]	406.7572937011719	18.0593396666667	4.12844079333333	91.6721809344	87.54374014106668	515406.03125	1.6582246727263102E8	0	7313	10.528378282564287	2.315808929865752	3.3480327243886716	406.75714111328125	406.7667236328125
315	406.7818298339844	55.2172715997333					1	DETECTED	406.7818 m/z @55.22 [151020OFc1_NvH-0949-CRLM-29.raw]	406.7818298339844	55.2172715997333	1.8310393424	98.4568876133333	96.62584827093329	279984.75	1.8496933668072373E8	0	7313	0.08511126909057509	0.8450939448656508	0.6451612915520123	406.7719421386719	406.79180908203125
316	406.79974365234375	55.1645138392					1	DETECTED	406.7997 m/z @55.16 [151020OFc1_NvH-0949-CRLM-29.raw]	406.79974365234375	55.1645138392	0.704634822666667	97.7486813288	97.04404650613334	230191.546875	1.7222404196545184E8	0	7313	0.35342004681194794	1.0194095502758818	1.283599781604674	406.79205322265625	406.8096923828125
317	406.8394470214844	54.8773833149333					1	DETECTED	406.8394 m/z @54.88 [151020OFc1_NvH-0949-CRLM-29.raw]	406.8394470214844	54.8773833149333	0.00495268266666667	99.8007807941333	99.79582811146663	140497.390625	1.4552536975859657E8	0	7313	0.19522615606509675	1.00380992563931	1.0698989354123996	406.8338928222656	406.8462829589844
318	406.8563537597656	54.8971213613333					1	DETECTED	406.8564 m/z @54.90 [151020OFc1_NvH-0949-CRLM-29.raw]	406.8563537597656	54.8971213613333	0.0604356229333333	100.000324732	99.93988910906667	172229.609375	2.1640566548823667E8	0	7313	90.30573372232838	1.0103707189528406	1.0338098832698663	406.84637451171875	406.8595886230469
319	406.86968994140625	23.4741515944					1	DETECTED	406.8697 m/z @23.47 [151020OFc1_NvH-0949-CRLM-29.raw]	406.86968994140625	23.4741515944	0.0813875736	100.000324732	99.9189371584	290977.3125	1.583590740753799E8	0	7313	0.10775867467859612	2.9815169580701104	1.99252417869449	406.8597717285156	406.8792419433594
320	406.8892517089844	27.5596386978667					1	DETECTED	406.8893 m/z @27.56 [151020OFc1_NvH-0949-CRLM-29.raw]	406.8892517089844	27.5596386978667	0.0158257344	100.000324732	99.9844989976	307080.65625	1.468167625353842E8	0	7313	19.211687247572236	2.8033313144432217	0.02557428413743686	406.8793029785156	406.89898681640625
321	406.90899658203125	42.8076241965333					1	DETECTED	406.9090 m/z @42.81 [151020OFc1_NvH-0949-CRLM-29.raw]	406.90899658203125	42.8076241965333	0.00495268266666667	99.9892291757333	99.98427649306663	758271.1875	1.5497409487753874E8	3	7313	0.25327307183022896	0.5052854578329117	0.0057132978412295175	406.8990478515625	406.9189453125
322	406.91998291015625	36.6983842181333					1	DETECTED	406.9200 m/z @36.70 [151020OFc1_NvH-0949-CRLM-29.raw]	406.91998291015625	36.6983842181333	3.82807975706667	100.000324732	96.17224497493332	79669.0	1.663649019721861E8	0	7313	62.09597890902725	1.4393673196891665	1.8793938010355098	406.9190979003906	406.921142578125
323	406.93115234375	35.1843115773333					1	DETECTED	406.9312 m/z @35.18 [151020OFc1_NvH-0949-CRLM-29.raw]	406.93115234375	35.1843115773333	0.00495268266666667	99.9779519368	99.97299925413333	156064.78125	1.3508519913575616E8	0	7313	45.146200744365956	1.4124423572422258	1.821944515438069	406.9211730957031	406.9402160644531
324	406.9490051269531	36.4171790749333					1	DETECTED	406.9490 m/z @36.42 [151020OFc1_NvH-0949-CRLM-29.raw]	406.9490051269531	36.4171790749333	0.00495268266666667	99.9779519368	99.97299925413333	54943.171875	1.3133265853337812E8	0	7313	82.64867706430948	1.3242322299233424	1.6510755949365696	406.9413757324219	406.9490051269531
325	406.9590148925781	32.8015340096					1	DETECTED	406.9590 m/z @32.80 [151020OFc1_NvH-0949-CRLM-29.raw]	406.9590148925781	32.8015340096	0.00495268266666667	100.000324732	99.99537204933333	648761.5	1.2797050652351497E8	0	7313	23.48606459003514	83.32875689660736	0.009817157578745617	406.94903564453125	406.9689636230469
326	406.9803161621094	29.0977842850667					1	DETECTED	406.9803 m/z @29.10 [151020OFc1_NvH-0949-CRLM-29.raw]	406.9803161621094	29.0977842850667	0.0921792008	99.5444838112	99.45230461039999	368508.65625	1.3482733407486174E8	0	7313	9.770019804732119	1.0235661249874501	0.9416356599585886	406.9704284667969	406.9902648925781
327	407.0122375488281	53.7671797410667					1	DETECTED	407.0122 m/z @53.77 [151020OFc1_NvH-0949-CRLM-29.raw]	407.0122375488281	53.7671797410667	0.267904295466667	99.8450351778667	99.57713088240004	72549.03125	1.280041653289869E8	0	7313	0.23652215238651308	0.9426197575897233	0.9354067473138624	407.003173828125	407.0219421386719
328	407.061279296875	46.7619718101333					1	DETECTED	407.0613 m/z @46.76 [151020OFc1_NvH-0949-CRLM-29.raw]	407.061279296875	46.7619718101333	0.538282300533333	99.9557145536	99.41743225306666	1379278.0	1.498320053359587E8	0	7313	0.1654388812062635	1.4358646066733884	0.8002010564444634	407.05181884765625	407.070556640625
329	407.09954833984375	90.4038768336					1	DETECTED	407.0995 m/z @90.40 [151020OFc1_NvH-0949-CRLM-29.raw]	407.09954833984375	90.4038768336	0.599988673333333	99.1341902922667	98.53420161893337	139923.75	1.1860551064284031E8	0	7313	0.05604470196512068	0.5486076585185617	0.09721531703712344	407.0909423828125	407.1081848144531
330	407.11883544921875	89.4681034050667					1	DETECTED	407.1188 m/z @89.47 [151020OFc1_NvH-0949-CRLM-29.raw]	407.11883544921875	89.4681034050667	1.20790646773333	99.8781884736	98.67028200586668	73004.484375	1.2323788552624731E8	0	7313	0.327943992915678	0.5559310124564207	16.449544355038785	407.1102600097656	407.1288146972656
331	407.1307373046875	33.3451446882667					1	DETECTED	407.1307 m/z @33.35 [151020OFc1_NvH-0949-CRLM-29.raw]	407.1307373046875	33.3451446882667	0.00495268266666667	100.000324732	99.99537204933333	43041.1875	1.2565730796201387E8	0	7313	90.2800560865062	1.4764017499778626	2.3366708002778265	407.1307373046875	407.1399841308594
332	407.1558532714844	92.1188216597333					1	DETECTED	407.1559 m/z @92.12 [151020OFc1_NvH-0949-CRLM-29.raw]	407.1558532714844	92.1188216597333	7.86488908533333	99.8228806346667	91.95799154933337	68931.015625	1.196230637201157E8	0	7313	0.12657941210400736	0.545719284189675	0.0015235998792507831	407.1464538574219	407.16534423828125
333	407.1851501464844	27.1213499501333					1	DETECTED	407.1852 m/z @27.12 [151020OFc1_NvH-0949-CRLM-29.raw]	407.1851501464844	27.1213499501333	3.79183000693333	99.2889261744	95.49709616746668	245672.25	1.3491632988013497E8	0	7313	67.52575304014694	2.8390247690037587	3.0797281204640337	407.1751708984375	407.19189453125
334	407.201904296875	44.6161727392					1	DETECTED	407.2019 m/z @44.62 [151020OFc1_NvH-0949-CRLM-29.raw]	407.201904296875	44.6161727392	1.71934684373333	98.9788463864	97.25949954266666	1499065.375	1.8292744093179175E8	2	7313	0.5476715032005259	2.4596910208228437	7.283043378169567	407.1919250488281	407.21185302734375
335	407.2228698730469	16.0434034618667					1	DETECTED	407.2229 m/z @16.04 [151020OFc1_NvH-0949-CRLM-29.raw]	407.2228698730469	16.0434034618667	1.8310393424	98.5790008466667	96.7479615042667	3712136.25	2.814708056696832E8	3	7313	0.16829116758400353	0.5152952119341826	0.02972618578903372	407.2129211425781	407.23284912109375
336	407.2367248535156	23.0722580944					1	DETECTED	407.2367 m/z @23.07 [151020OFc1_NvH-0949-CRLM-29.raw]	407.2367248535156	23.0722580944	3.57253475946667	97.5821768837333	94.00964212426663	663909.875	1.6931111435071158E8	2	7313	23.685015053565735	29.592914976578164	0.21849176718959737	407.2328796386719	407.2467041015625
337	407.25738525390625	26.3864603906667					1	DETECTED	407.2574 m/z @26.39 [151020OFc1_NvH-0949-CRLM-29.raw]	407.25738525390625	26.3864603906667	3.68756693253333	99.0125027557333	95.32493582319997	252904.453125	1.6025463249556202E8	0	7313	20.593085467633458	2.5432687987126945	7.655245816367998	407.2474365234375	407.2665100097656
338	407.2718200683594	27.3691659133333					1	DETECTED	407.2718 m/z @27.37 [151020OFc1_NvH-0949-CRLM-29.raw]	407.2718200683594	27.3691659133333	2.7345294088	95.4028515245333	92.6683221157333	63241.08984375	1.5499902219636065E8	0	7313	76.36667404718305	2.0135628226714064	2.8457435489609413	407.2677307128906	407.2805480957031
339	407.30078125	91.9032203826667					1	DETECTED	407.3008 m/z @91.90 [151020OFc1_NvH-0949-CRLM-29.raw]	407.30078125	91.9032203826667	1.7650729752	93.23624522	91.4711722448	124174.5703125	1.1612274914166048E8	0	7313	0.5711631629768164	0.5471014982718633	0.09073080438797819	407.2908020019531	407.3095703125
340	407.31573486328125	91.8646579229333					1	DETECTED	407.3157 m/z @91.86 [151020OFc1_NvH-0949-CRLM-29.raw]	407.31573486328125	91.8646579229333	11.2422637008	95.4028515245333	84.16058782373331	61775.0390625	1.2858037029214782E8	0	7313	0.9121578477507484	0.5219429950929729	16.676511114677304	407.3109130859375	407.32415771484375
341	407.3369445800781	91.9405281125333					1	DETECTED	407.3369 m/z @91.94 [151020OFc1_NvH-0949-CRLM-29.raw]	407.3369445800781	91.9405281125333	4.71612200986667	95.5654685125333	90.84934650266663	195468.890625	1.891066506096354E8	0	7313	0.9205381402650943	1.4626714503922942	0.9448976174849878	407.3334655761719	407.3448791503906
342	407.35137939453125	89.9175072058667					1	DETECTED	407.3514 m/z @89.92 [151020OFc1_NvH-0949-CRLM-29.raw]	407.35137939453125	89.9175072058667	1.6456247464	99.8228806346667	98.1772558882667	93173.4140625	1.27548175135697E8	0	7313	88.89944881122221	0.5561071835833366	0.021554230610493514	407.3478698730469	407.3606262207031
343	407.3955383300781	46.7619718101333					1	DETECTED	407.3955 m/z @46.76 [151020OFc1_NvH-0949-CRLM-29.raw]	407.3955383300781	46.7619718101333	1.53416772133333	99.6554010101333	98.12123328879997	1529345.5	2.0993768786991996E8	0	7313	0.24699469851717737	0.590839888160945	5.273834316727276	407.3857727050781	407.40496826171875
344	407.4591369628906	29.9706410149333					1	DETECTED	407.4591 m/z @29.97 [151020OFc1_NvH-0949-CRLM-29.raw]	407.4591369628906	29.9706410149333	0.765305272	98.368018424	97.60271315199999	135552.421875	1.3751184484800166E8	0	7313	20.505235530621356	2.2445302983472684	3.326738741415337	407.44970703125	407.4591979980469
345	407.4692077636719	7.6814995368					1	DETECTED	407.4692 m/z @7.68 [151020OFc1_NvH-0949-CRLM-29.raw]	407.4692077636719	7.6814995368	1.1514590824	99.3556824189333	98.2042233365333	774083.875	1.706807591700967E8	4	7313	8.34403252374254	3.4124521521594064	82.87346394117876	407.459228515625	407.4790954589844
346	407.48443603515625	27.7380517645333					1	DETECTED	407.4844 m/z @27.74 [151020OFc1_NvH-0949-CRLM-29.raw]	407.48443603515625	27.7380517645333	0.167604029066667	99.4887723722667	99.32116834320003	285948.59375	1.6086542828201613E8	0	7313	0.17298843547085951	4.530404814780553	1.3947289244204129	407.4796142578125	407.4944152832031
347	407.4977111816406	11.1054821285333					1	DETECTED	407.4977 m/z @11.11 [151020OFc1_NvH-0949-CRLM-29.raw]	407.4977111816406	11.1054821285333	3.40455535893333	98.3349561896	94.93040083066667	107824.078125	1.2635662488048157E8	0	7313	0.1579150333827517	0.508929098128635	2.91627927003012	407.49444580078125	407.50396728515625
348	407.5140686035156	32.9208075170667					1	DETECTED	407.5141 m/z @32.92 [151020OFc1_NvH-0949-CRLM-29.raw]	407.5140686035156	32.9208075170667	3.84805049413333	91.2867602338667	87.43870973973337	318523.125	1.3930041320933467E8	3	7313	16.202790628405506	1.9213795745350135	0.013300150515967103	407.50408935546875	407.5205078125
349	407.530517578125	20.5939065656					1	DETECTED	407.5305 m/z @20.59 [151020OFc1_NvH-0949-CRLM-29.raw]	407.530517578125	20.5939065656	3.20713431706667	96.9973170064	93.79018268933332	341739.34375	1.3426203505916542E8	3	7313	0.054332605367410025	0.63191559626857	0.5456742986930277	407.5205383300781	407.54046630859375
350	407.5415954589844	22.7277346656					1	DETECTED	407.5416 m/z @22.73 [151020OFc1_NvH-0949-CRLM-29.raw]	407.5415954589844	22.7277346656	4.83793718026667	99.8781884736	95.04025129333334	139873.125	1.3082299264689112E8	3	7313	0.1773958355356413	2.977602559252029	4.973427310954542	407.5406188964844	407.5457763671875
351	407.5557861328125	30.0931955056					1	DETECTED	407.5558 m/z @30.09 [151020OFc1_NvH-0949-CRLM-29.raw]	407.5557861328125	30.0931955056	2.41244739306667	99.6333140933333	97.22086670026663	2343411.25	2.1134118586998102E8	3	7313	0.08682684565568977	1.2177887137132863	1.3992197346546078	407.5458068847656	407.5657043457031
352	407.5681457519531	36.8277473152					1	DETECTED	407.5681 m/z @36.83 [151020OFc1_NvH-0949-CRLM-29.raw]	407.5681457519531	36.8277473152	3.57253475946667	99.2226523056	95.65011754613332	722813.8125	1.364092161836931E8	0	7313	0.05587733864005884	0.5053433029680271	69.02950313090506	407.56585693359375	407.57806396484375
353	407.6873779296875	11.3932679845333					1	DETECTED	407.6874 m/z @11.39 [151020OFc1_NvH-0949-CRLM-29.raw]	407.6873779296875	11.3932679845333	3.2898459096	94.7798229477333	91.48997703813329	6161275.0	1.939938300277346E8	0	7313	0.14812968055829323	1.2914928489378072	0.927879245654665	407.6795959472656	407.69732666015625
354	407.70343017578125	44.689607828					1	DETECTED	407.7034 m/z @44.69 [151020OFc1_NvH-0949-CRLM-29.raw]	407.70343017578125	44.689607828	3.73679525653333	98.5234350365333	94.78663977999997	585086.6875	1.5222157259458756E8	0	7313	6.633539778565158	0.6086701634657687	0.011849996296513631	407.6977844238281	407.7133483886719
355	407.7196044921875	7.70166753813333					1	DETECTED	407.7196 m/z @7.70 [151020OFc1_NvH-0949-CRLM-29.raw]	407.7196044921875	7.70166753813333	4.1379865312	78.7560214453333	74.6180349141333	355729.15625	1.385729144756309E8	4	7313	0.26569769738559046	3.290225079234784	34.56472758693165	407.7135009765625	407.72064208984375
356	407.7306823730469	29.3813185853333					1	DETECTED	407.7307 m/z @29.38 [151020OFc1_NvH-0949-CRLM-29.raw]	407.7306823730469	29.3813185853333	1.98475815146667	95.0154909896	93.03073283813333	847146.5	1.6541168468837976E8	2	7313	13.641779260310702	0.7063326888194602	2.9789656480769082	407.720703125	407.7325134277344
357	407.74261474609375	19.2952942837333					1	DETECTED	407.7426 m/z @19.30 [151020OFc1_NvH-0949-CRLM-29.raw]	407.74261474609375	19.2952942837333	3.14995177146667	96.6661517533333	93.51619998186662	1023752.5	1.657018425178289E8	0	7313	0.21658004484751103	24.201695735931	8.225389701816292	407.73291015625	407.7524719238281
358	407.7604675292969	35.3959777946667					1	DETECTED	407.7605 m/z @35.40 [151020OFc1_NvH-0949-CRLM-29.raw]	407.7604675292969	35.3959777946667	0.825006539466667	97.5270686656	96.70206212613333	285296.34375	1.7384396445610958E8	2	7313	7.850170809070015	1.8408902672029244	1.219754481492633	407.75262451171875	407.77020263671875
359	407.7735290527344	20.697697704					1	DETECTED	407.7735 m/z @20.70 [151020OFc1_NvH-0949-CRLM-29.raw]	407.7735290527344	20.697697704	4.7814837616	96.0038219448	91.2223381832	171995.71875	1.2064021353949013E8	0	7313	0.14405407761509892	2.8738900460848735	0.004497301949349074	407.7705383300781	407.78045654296875
360	407.8481750488281	33.0848332450667					1	DETECTED	407.8482 m/z @33.08 [151020OFc1_NvH-0949-CRLM-29.raw]	407.8481750488281	33.0848332450667	0.103093602133333	99.9447188208	99.84162521866668	161725.3125	1.2950813698591061E8	0	7313	3.9598163256991086	2.0572580969787486	3.930072555956426	407.83843994140625	407.85797119140625
361	407.8640441894531	10.0433581632					1	DETECTED	407.8640 m/z @10.04 [151020OFc1_NvH-0949-CRLM-29.raw]	407.8640441894531	10.0433581632	0.00495268266666667	99.9779519368	99.97299925413333	157109.0	1.2612198252105072E8	3	7313	1.0261465648599177	0.6494728690355531	0.8001930204917544	407.8582763671875	407.86602783203125
362	407.87603759765625	19.833952876					1	DETECTED	407.8760 m/z @19.83 [151020OFc1_NvH-0949-CRLM-29.raw]	407.87603759765625	19.833952876	0.0921792008	99.9892291757333	99.8970499749333	416644.46875	1.3914562802337435E8	3	7313	0.09388276425297448	0.6545213990690156	2.4553951049018656	407.8660888671875	407.8802490234375
363	407.8903503417969	30.0931955056					1	DETECTED	407.8904 m/z @30.09 [151020OFc1_NvH-0949-CRLM-29.raw]	407.8903503417969	30.0931955056	0.00495268266666667	99.9557145536	99.95076187093333	1327479.5	1.8162118618008482E8	3	7313	14.143658338926802	0.8928762624549452	0.23692228853129835	407.8804016113281	407.9002685546875
364	407.90216064453125	36.865171996					1	DETECTED	407.9022 m/z @36.87 [151020OFc1_NvH-0949-CRLM-29.raw]	407.90216064453125	36.865171996	0.036981736	99.9892291757333	99.9522474397333	472180.59375	1.288135929132517E8	0	7313	0.07420394216352122	0.5889399824922318	0.021836259240719857	407.9005126953125	407.9118957519531
365	407.9378356933594	11.3704956789333					1	DETECTED	407.9378 m/z @11.37 [151020OFc1_NvH-0949-CRLM-29.raw]	407.9378356933594	11.3704956789333	0.00495268266666667	100.000324732	99.99537204933333	5119155.0	1.8916025860992238E8	0	7313	0.15628840508276376	1.4197983536250298	18.64808713375213	407.927978515625	407.94781494140625
366	407.9554748535156	18.5995751634667					1	DETECTED	407.9555 m/z @18.60 [151020OFc1_NvH-0949-CRLM-29.raw]	407.9554748535156	18.5995751634667	0.00495268266666667	99.9892291757333	99.98427649306663	88267.6015625	1.4184572091701618E8	0	7313	21.11210286852201	2.721018747162856	10.128021045472963	407.9479064941406	407.96527099609375
367	407.9775390625	13.1802938938667					1	DETECTED	407.9775 m/z @13.18 [151020OFc1_NvH-0949-CRLM-29.raw]	407.9775390625	13.1802938938667	0.00495268266666667	99.9557145536	99.95076187093333	606963.5625	1.4114211784270215E8	4	7313	0.09665556230627459	0.8095459927320698	2.6931844877487015	407.96759033203125	407.9873962402344
368	408.00537109375	33.3977589005333					1	DETECTED	408.0054 m/z @33.40 [151020OFc1_NvH-0949-CRLM-29.raw]	408.00537109375	33.3977589005333	0.5792095168	99.8892320784	99.3100225616	96759.703125	1.5254140112156555E8	0	7313	99.57007567198383	1.6354078405385328	3.04593553505158	407.99755859375	408.01519775390625
369	408.1373291015625	57.9389827858667					1	DETECTED	408.1373 m/z @57.94 [151020OFc1_NvH-0949-CRLM-29.raw]	408.1373291015625	57.9389827858667	2.55916265653333	100.000324732	97.44116207546666	55179.83203125	1.4048340411773482E8	0	7313	95.90228279136134	0.864524067617783	0.7293448900757685	408.1273498535156	408.1397705078125
370	408.1507873535156	90.9472139896					1	DETECTED	408.1508 m/z @90.95 [151020OFc1_NvH-0949-CRLM-29.raw]	408.1507873535156	90.9472139896	10.5253698229333	97.9723373784	87.4469675554667	85900.609375	1.2750360572280128E8	0	7313	0.5145575929454367	0.5436767116048787	2.4159341007951785	408.1416320800781	408.1591491699219
371	408.1754455566406	35.6286356829333					1	DETECTED	408.1754 m/z @35.63 [151020OFc1_NvH-0949-CRLM-29.raw]	408.1754455566406	35.6286356829333	7.12149522746667	98.2795937242667	91.15809849680004	48432.73046875	1.3493233592197382E8	0	7313	82.45427389497615	1.5988643027736449	2.246517049361133	408.16571044921875	408.1778564453125
372	408.1878662109375	11.3799747362667					1	DETECTED	408.1879 m/z @11.38 [151020OFc1_NvH-0949-CRLM-29.raw]	408.1878662109375	11.3799747362667	3.0637990672	98.0794820093333	95.01568294213331	2643185.25	1.639487480066144E8	0	7313	0.18972127723862187	291.1653941201145	19.271372218936815	408.1779479980469	408.1978454589844
373	408.20489501953125	44.689607828					1	DETECTED	408.2049 m/z @44.69 [151020OFc1_NvH-0949-CRLM-29.raw]	408.20489501953125	44.689607828	3.4902292584	99.1119344221333	95.6217051637333	247367.375	1.4824062304083693E8	3	7313	34.738079688168746	1.2057531601270977	1.3605947140068784	408.1978759765625	408.2091979980469
374	408.21923828125	19.1432728584					1	DETECTED	408.2192 m/z @19.14 [151020OFc1_NvH-0949-CRLM-29.raw]	408.21923828125	19.1432728584	3.1683700808	99.4443164581333	96.2759463773333	4061028.0	2.436031071140751E8	2	7313	0.16611699344582576	0.6109291571659152	10.392025898671308	408.2092590332031	408.2292175292969
375	408.2347717285156	29.4874320488					1	DETECTED	408.2348 m/z @29.49 [151020OFc1_NvH-0949-CRLM-29.raw]	408.2347717285156	29.4874320488	3.44279452586667	97.5821768837333	94.13938235786662	2029528.0	2.3322886057873824E8	2	7313	17.64918531999515	0.5242250799871998	0.19709427551618286	408.229248046875	408.2447204589844
376	408.2447814941406	19.2720028682667					1	DETECTED	408.2448 m/z @19.27 [151020OFc1_NvH-0949-CRLM-29.raw]	408.2447814941406	19.2720028682667	1.58051495626667	98.3902386296	96.80972367333334	361060.46875	1.4750552445825306E8	0	7313	16.76198060844295	1.9341962576473126	1.354105816249275	408.2447814941406	408.2505798339844
377	408.26068115234375	46.2962106818667					1	DETECTED	408.2607 m/z @46.30 [151020OFc1_NvH-0949-CRLM-29.raw]	408.26068115234375	46.2962106818667	1.8218663616	96.0923370584	94.2704706968	5472011.0	2.1029168431781834E8	2	7313	0.15863847804715192	0.5078913056138389	1.8252689124128565	408.2509460449219	408.27044677734375
378	408.27752685546875	91.7867656592					1	DETECTED	408.2775 m/z @91.79 [151020OFc1_NvH-0949-CRLM-29.raw]	408.27752685546875	91.7867656592	3.41458858613333	98.4789982050667	95.06440961893337	518417.625	1.627116613440282E8	0	7313	0.9593755224252334	0.5088623157771739	0.481903469032356	408.27105712890625	408.28594970703125
379	408.3398132324219	92.0567577650667					1	DETECTED	408.3398 m/z @92.06 [151020OFc1_NvH-0949-CRLM-29.raw]	408.3398132324219	92.0567577650667	2.7163586096	95.1733190112	92.4569604016	63235.36328125	1.1794746640764558E8	0	7313	0.12253359687923648	0.5174420602302771	0.1328966979636852	408.3313293457031	408.349609375
380	408.3742370605469	34.3256755216					1	DETECTED	408.3742 m/z @34.33 [151020OFc1_NvH-0949-CRLM-29.raw]	408.3742370605469	34.3256755216	3.72755394186667	99.0566334573333	95.32907951546663	69539.3984375	1.408845709808268E8	0	7313	88.16955808969828	1.5577603230815298	1.869675804689487	408.3642578125	408.3841857910156
381	408.4090576171875	8.70416895786667					1	DETECTED	408.4091 m/z @8.70 [151020OFc1_NvH-0949-CRLM-29.raw]	408.4090576171875	8.70416895786667	1.71934684373333	99.8450351778667	98.12568833413337	139177.3125	1.2950100238526747E8	0	7313	0.09223420703842677	1.4410070639295132	7.367356575587699	408.39947509765625	408.4182434082031
382	408.4383850097656	11.3704956789333					1	DETECTED	408.4384 m/z @11.37 [151020OFc1_NvH-0949-CRLM-29.raw]	408.4383850097656	11.3704956789333	2.54076265813333	99.8228806346667	97.28211797653337	1242261.0	1.4353437577325785E8	0	7313	0.09998915457111046	1.113143805226433	19.955906067459335	408.42840576171875	408.4483642578125
383	408.46826171875	21.0386354242667					1	DETECTED	408.4683 m/z @21.04 [151020OFc1_NvH-0949-CRLM-29.raw]	408.46826171875	21.0386354242667	4.29090598693333	78.7252176730667	74.43431168613337	119960.328125	1.1600527879347932E8	0	7313	0.24187048839659653	2.2971389590653057	3.585345210720926	408.4657287597656	408.46893310546875
384	408.47894287109375	13.1802938938667					1	DETECTED	408.4789 m/z @13.18 [151020OFc1_NvH-0949-CRLM-29.raw]	408.47894287109375	13.1802938938667	3.60068212106667	95.0358721338667	91.43519001280004	219738.46875	1.5456489719305325E8	0	7313	0.07599781245806447	0.6129106573806987	23.360505950104418	408.4690246582031	408.4886169433594
385	408.5296936035156	39.1918623698667					1	DETECTED	408.5297 m/z @39.19 [151020OFc1_NvH-0949-CRLM-29.raw]	408.5296936035156	39.1918623698667	2.93583965946667	94.7703501024	91.83451044293334	79699.7265625	1.3218438243064664E8	0	7313	84.70006724629069	1.350294211012334	1.6911059124227974	408.5198974609375	408.53240966796875
386	408.54241943359375	6.6422904848					1	DETECTED	408.5424 m/z @6.64 [151020OFc1_NvH-0949-CRLM-29.raw]	408.54241943359375	6.6422904848	1.009565092	97.1832710288	96.17370593679999	220167.796875	1.6257041861056182E8	3	7313	0.17701190371986453	1.192360991019873	36.249961939271614	408.5324401855469	408.543212890625
387	408.55322265625	19.1582499026667					1	DETECTED	408.5532 m/z @19.16 [151020OFc1_NvH-0949-CRLM-29.raw]	408.55322265625	19.1582499026667	3.1683700808	94.8180473714667	91.6496772906667	2882068.75	1.8903988876452917E8	3	7313	0.13054473877399175	0.9122752105133439	16.042856764140982	408.5432434082031	408.5632019042969
388	408.56903076171875	15.5906941808					1	DETECTED	408.5690 m/z @15.59 [151020OFc1_NvH-0949-CRLM-29.raw]	408.56903076171875	15.5906941808	3.17749111253333	97.3943266165333	94.21683550399997	164180.640625	1.3225450769440874E8	0	7313	2.230390995570101	0.5913323719144227	0.43172895167431363	408.56329345703125	408.5790100097656
389	408.6091613769531	22.0876002333333					1	DETECTED	408.6092 m/z @22.09 [151020OFc1_NvH-0949-CRLM-29.raw]	408.6091613769531	22.0876002333333	3.6301424456	95.3272423597333	91.6970999141333	193769.28125	1.498266429929114E8	0	7313	13.366643090117831	3.3152628968736217	5.603392540605351	408.59918212890625	408.618896484375
390	408.68896484375	11.3704956789333					1	DETECTED	408.6890 m/z @11.37 [151020OFc1_NvH-0949-CRLM-29.raw]	408.68896484375	11.3704956789333	6.25483654773333	95.7951095250667	89.54027297733337	375276.71875	1.3803836812520918E8	0	7313	0.07014836402168889	1.13444298232764	20.41396998482535	408.67913818359375	408.691650390625
391	408.70166015625	33.5733693746667					1	DETECTED	408.7017 m/z @33.57 [151020OFc1_NvH-0949-CRLM-29.raw]	408.70166015625	33.5733693746667	3.29900853893333	97.8154404944	94.51643195546666	1094626.125	1.5722550674807265E8	2	7313	0.18742869685943475	0.5118769708103267	0.019639691861434452	408.6916809082031	408.7111511230469
392	408.72119140625	35.6615372154667					1	DETECTED	408.7212 m/z @35.66 [151020OFc1_NvH-0949-CRLM-29.raw]	408.72119140625	35.6615372154667	3.43281952426667	99.2226523056	95.78983278133332	1155266.5	1.6476364213922045E8	2	7313	0.20419008699069963	0.5088631880248972	0.019869721752470895	408.7112121582031	408.7299499511719
393	408.7400207519531	42.0970599248					1	DETECTED	408.7400 m/z @42.10 [151020OFc1_NvH-0949-CRLM-29.raw]	408.7400207519531	42.0970599248	3.89375597893333	96.8865367469333	92.99278076799997	8361765.0	3.508371759297404E8	2	7313	0.22586746729739815	0.5644339505826048	0.022802821209950506	408.7301025390625	408.75
394	408.7502136230469	25.1803091002667					1	DETECTED	408.7502 m/z @25.18 [151020OFc1_NvH-0949-CRLM-29.raw]	408.7502136230469	25.1803091002667	3.931701424	42.6331345248	38.7014331008	162311.53125	6.752727253828347E7	0	7313	8.224659522778197	1.0226031712876513	1.2981606887705355	408.7500305175781	408.75164794921875
395	408.76165771484375	46.3829284752					1	DETECTED	408.7617 m/z @46.38 [151020OFc1_NvH-0949-CRLM-29.raw]	408.76165771484375	46.3829284752	3.7735844408	91.3082018970667	87.5346174562667	2490674.75	2.37475370659173E8	2	7313	22.871807063610195	0.5036682779286442	0.0055676802393370035	408.7517395019531	408.7706298828125
396	408.8100891113281	8.71492090106667					1	DETECTED	408.8101 m/z @8.71 [151020OFc1_NvH-0949-CRLM-29.raw]	408.8100891113281	8.71492090106667	1.30107402426667	98.5456905224	97.24461649813333	79175.9296875	1.3216908462797335E8	0	7313	0.1584920294192571	0.5155505421637158	1.7249238811488194	408.800537109375	408.8119812011719
397	408.8370666503906	28.472276832					1	DETECTED	408.8371 m/z @28.47 [151020OFc1_NvH-0949-CRLM-29.raw]	408.8370666503906	28.472276832	0.0264401338666667	99.9336478797333	99.90720774586663	293936.71875	1.181829235698049E8	5	7313	0.0961064721037026	3.3029759649560657	0.009343846487149116	408.8273620605469	408.8470458984375
398	408.85235595703125	33.9854187421333					1	DETECTED	408.8524 m/z @33.99 [151020OFc1_NvH-0949-CRLM-29.raw]	408.85235595703125	33.9854187421333	0.00495268266666667	98.723047244	98.71809456133333	51128.9453125	1.2133437561341307E8	0	7313	81.34917188979247	1.4609004158800292	1.9187863370497629	408.8470764160156	408.8528747558594
399	408.8628845214844	16.9335314309333					1	DETECTED	408.8629 m/z @16.93 [151020OFc1_NvH-0949-CRLM-29.raw]	408.8628845214844	16.9335314309333	0.0158257344	100.000324732	99.9844989976	553039.5625	1.4256680524840218E8	0	7313	0.1479027504394672	0.5570853814058213	0.5479532673491295	408.8529968261719	408.8727722167969
400	408.8742980957031	44.9077033576					1	DETECTED	408.8743 m/z @44.91 [151020OFc1_NvH-0949-CRLM-29.raw]	408.8742980957031	44.9077033576	0.0813875736	99.8450351778667	99.76364760426671	246835.5625	1.4096793750819427E8	3	7313	32.71628892276808	null	7.591740591512247E-4	408.8728942871094	408.8804626464844
401	408.8904724121094	24.0722155066667					1	DETECTED	408.8905 m/z @24.07 [151020OFc1_NvH-0949-CRLM-29.raw]	408.8904724121094	24.0722155066667	0.00495268266666667	99.9779519368	99.97299925413333	1398797.5	1.7633326554429245E8	3	7313	11.009687814068162	0.7814339181971662	1.4182473614337567	408.8804931640625	408.9004211425781
402	408.9031677246094	33.2526087074667					1	DETECTED	408.9032 m/z @33.25 [151020OFc1_NvH-0949-CRLM-29.raw]	408.9031677246094	33.2526087074667	0.620994488533333	99.9669707469333	99.34597625839997	100078.515625	1.4183217639816326E8	0	7313	81.69697460482784	1.7338422840096575	2.466642913275287	408.9004821777344	408.9091796875
403	408.919189453125	25.6137085922667					1	DETECTED	408.9192 m/z @25.61 [151020OFc1_NvH-0949-CRLM-29.raw]	408.919189453125	25.6137085922667	0.00495268266666667	99.9557145536	99.95076187093333	222260.359375	1.5342842531733027E8	3	7313	25.18469713434667	1.9552302919205522	0.009205731663906706	408.9093017578125	408.92828369140625
404	408.9407653808594	11.3609226104					1	DETECTED	408.9408 m/z @11.36 [151020OFc1_NvH-0949-CRLM-29.raw]	408.9407653808594	11.3609226104	0.0158257344	100.000324732	99.9844989976	88066.953125	1.2189148523215994E8	0	7313	9.736281773553388	4.416683942005986	0.006000621023717959	408.930908203125	408.9449157714844
405	408.9549560546875	18.8768990765333					1	DETECTED	408.9550 m/z @18.88 [151020OFc1_NvH-0949-CRLM-29.raw]	408.9549560546875	18.8768990765333	0.00495268266666667	99.9892291757333	99.98427649306663	370945.375	1.506633125758778E8	4	7313	11.984604559895308	0.511625786943283	4.2921795673752365	408.9449768066406	408.96490478515625
406	408.9692687988281	19.6621442018667					1	DETECTED	408.9693 m/z @19.66 [151020OFc1_NvH-0949-CRLM-29.raw]	408.9692687988281	19.6621442018667	0.0813875736	99.8781884736	99.79680090000001	169724.640625	1.2442937668711653E8	0	7313	0.11019941232941477	3.1374818733579812	0.18106331332875902	408.9649963378906	408.9784851074219
407	408.988525390625	29.6772272616					1	DETECTED	408.9885 m/z @29.68 [151020OFc1_NvH-0949-CRLM-29.raw]	408.988525390625	29.6772272616	0.0813875736	99.9892291757333	99.9078416021333	215515.703125	1.307173813646473E8	0	7313	9.480657931497085	2.1867877743986606	0.056924125631145704	408.9786682128906	408.9983825683594
408	409.00927734375	18.0692500504					1	DETECTED	409.0093 m/z @18.07 [151020OFc1_NvH-0949-CRLM-29.raw]	409.00927734375	18.0692500504	0.4353464152	99.9669707469333	99.5316243317333	683425.375	1.2836326256875941E8	4	7313	0.050174943737271605	0.5203011872065485	1.5526530966030698	408.9992980957031	409.01922607421875
409	409.0373840332031	28.4849934709333					1	DETECTED	409.0374 m/z @28.48 [151020OFc1_NvH-0949-CRLM-29.raw]	409.0373840332031	28.4849934709333	0.352484461333333	99.7107942632	99.35830980186667	368921.1875	1.283546750631713E8	0	7313	0.02418799126506599	1.5996285658335994	408.04438656417193	409.0279235839844	409.0473327636719
410	409.1103515625	9.52374986693333					1	DETECTED	409.1104 m/z @9.52 [151020OFc1_NvH-0949-CRLM-29.raw]	409.1103515625	9.52374986693333	0.00495268266666667	100.000324732	99.99537204933333	102591.375	1.475134230236224E8	7	7313	85.67423776470658	9.294899872190665	13.988634818423742	409.10211181640625	409.1201477050781
411	409.13385009765625	20.7273926677333					1	DETECTED	409.1339 m/z @20.73 [151020OFc1_NvH-0949-CRLM-29.raw]	409.13385009765625	20.7273926677333	0.961556936	99.9892291757333	99.0276722397333	23706.12890625	7.226268365957588E7	0	7313	97.52290660838733	2.499166470475604	3.9297760338286194	409.130615234375	409.13385009765625
412	409.1614685058594	89.9402711872					1	DETECTED	409.1615 m/z @89.94 [151020OFc1_NvH-0949-CRLM-29.raw]	409.1614685058594	89.9402711872	12.9439592466667	99.4443164581333	86.50035721146659	55682.0859375	1.4912650504761392E8	0	7313	77.60080886283785	0.561717535758554	0.02155229840820554	409.15167236328125	409.16473388671875
413	409.1751708984375	23.1644130864					1	DETECTED	409.1752 m/z @23.16 [151020OFc1_NvH-0949-CRLM-29.raw]	409.1751708984375	23.1644130864	1.79512739093333	99.7786603464	97.98353295546667	178945.453125	1.3982004087207687E8	0	7313	0.17990477073833588	3.0223339946008103	0.190012973449276	409.1656494140625	409.1849670410156
414	409.18792724609375	35.4296276936					1	DETECTED	409.1879 m/z @35.43 [151020OFc1_NvH-0949-CRLM-29.raw]	409.18792724609375	35.4296276936	3.98877662773333	91.0286528317333	87.03987620399997	63844.875	1.3560208822335947E8	0	7313	44.99058463256971	1.3841844805927284	2.1677624317233883	409.1852111816406	409.1884460449219
415	409.1984558105469	12.986820968					1	DETECTED	409.1985 m/z @12.99 [151020OFc1_NvH-0949-CRLM-29.raw]	409.1984558105469	12.986820968	3.13148110133333	99.8450351778667	96.71355407653337	3629894.75	1.9939047939137664E8	3	7313	0.1758259929469581	2.706642132297638	14.51522935513516	409.1885070800781	409.20843505859375
416	409.21453857421875	29.5153714064					1	DETECTED	409.2145 m/z @29.52 [151020OFc1_NvH-0949-CRLM-29.raw]	409.21453857421875	29.5153714064	3.3081750424	96.6108315848	93.3026565424	331290.0	1.5141678964609236E8	3	7313	35.12461281039614	0.5106476051540981	0.017414311154685478	409.2084655761719	409.21466064453125
417	409.22467041015625	24.0722155066667					1	DETECTED	409.2247 m/z @24.07 [151020OFc1_NvH-0949-CRLM-29.raw]	409.22467041015625	24.0722155066667	0.83496926	99.8450351778667	99.01006591786671	862624.75	1.936314871194354E8	2	7313	14.46795018241378	1.250378881653173	41.71597919627138	409.2146911621094	409.2282409667969
418	409.23828125	30.7133785256					1	DETECTED	409.2383 m/z @30.71 [151020OFc1_NvH-0949-CRLM-29.raw]	409.23828125	30.7133785256	2.31194638373333	96.8534518109333	94.54150542719997	4425472.5	3.669554464614754E8	3	7313	11.66763687785626	1.2438352881090176	8.012370859885815	409.22833251953125	409.2481994628906
419	409.2498779296875	39.3559150306667					1	DETECTED	409.2499 m/z @39.36 [151020OFc1_NvH-0949-CRLM-29.raw]	409.2498779296875	39.3559150306667	3.20713431706667	81.2731473557333	78.06601303866663	336936.03125	1.4466654440245453E8	0	7313	0.1580113055177108	1.426775250658928	4.204412695979079	409.248291015625	409.25457763671875
420	409.26458740234375	23.5087012973333					1	DETECTED	409.2646 m/z @23.51 [151020OFc1_NvH-0949-CRLM-29.raw]	409.26458740234375	23.5087012973333	1.8310393424	94.8963635768	93.0653242344	740532.9375	1.6866360523053786E8	2	7313	5.4039782905732	1.6196864959884518	1.1660688016266507	409.2546081542969	409.2740478515625
421	409.2773132324219	91.5538404056					1	DETECTED	409.2773 m/z @91.55 [151020OFc1_NvH-0949-CRLM-29.raw]	409.2773132324219	91.5538404056	1.32918629706667	99.7786603464	98.44947404933333	177271.203125	1.3052742964478074E8	0	7313	0.18613839283698042	1.2904642099173083	0.46688076830873126	409.27471923828125	409.2870178222656
422	409.29486083984375	91.7467925933333					1	DETECTED	409.2949 m/z @91.75 [151020OFc1_NvH-0949-CRLM-29.raw]	409.29486083984375	91.7467925933333	1.40369824933333	96.7103555736	95.30665732426667	72356.765625	1.0540345121319108E8	0	7313	1.5135639531886653	0.5274706274802085	0.10744127062236505	409.29248046875	409.30450439453125
423	409.3102111816406	30.5844340976					1	DETECTED	409.3102 m/z @30.58 [151020OFc1_NvH-0949-CRLM-29.raw]	409.3102111816406	30.5844340976	3.7826761512	99.8892320784	96.1065559272	37905.234375	1.1738445226093063E8	0	7313	87.84965789953574	1.7929151535395647	2.5858303070791293	409.3079833984375	409.3199157714844
424	409.3312683105469	91.4957434344					1	DETECTED	409.3313 m/z @91.50 [151020OFc1_NvH-0949-CRLM-29.raw]	409.3312683105469	91.4957434344	3.58190550106667	95.5654685125333	91.98356301146663	96849.5	1.1742429282689784E8	0	7313	1.0247798164654256	0.523146100624224	2.129042412665965	409.325927734375	409.3398132324219
425	409.3418273925781	43.9727677752					1	DETECTED	409.3418 m/z @43.97 [151020OFc1_NvH-0949-CRLM-29.raw]	409.3418273925781	43.9727677752	2.1934437736	92.3470441712	90.1536003976	62228.87109375	1.6887290070688644E8	0	7313	89.33706043836628	1.0789260304229367	1.1383820550103967	409.34136962890625	409.35137939453125
426	409.3675842285156	91.9032203826667					1	DETECTED	409.3676 m/z @91.90 [151020OFc1_NvH-0949-CRLM-29.raw]	409.3675842285156	91.9032203826667	2.07526771093333	99.8007807941333	97.72551308319997	139651.34375	1.4313232943294683E8	0	7313	0.6875245947411486	0.5009580946208847	0.07538423526285362	409.35955810546875	409.37725830078125
427	409.40380859375	91.9032203826667					1	DETECTED	409.4038 m/z @91.90 [151020OFc1_NvH-0949-CRLM-29.raw]	409.40380859375	91.9032203826667	3.54464569706667	98.5677675370667	95.02312184000003	156486.1875	1.545846085635197E8	0	7313	1.1421597683383595	0.5011221325503391	0.0033055904620476694	409.39471435546875	409.4136657714844
428	409.4266357421875	23.2055586842667					1	DETECTED	409.4266 m/z @23.21 [151020OFc1_NvH-0949-CRLM-29.raw]	409.4266357421875	23.2055586842667	3.94081182693333	99.6441888141333	95.70337698719997	328691.5625	1.4081114143567842E8	0	7313	0.07787693929626727	0.5031628214787002	0.34898889406483546	409.41680908203125	409.43597412109375
429	409.4562072753906	18.4390477544					1	DETECTED	409.4562 m/z @18.44 [151020OFc1_NvH-0949-CRLM-29.raw]	409.4562072753906	18.4390477544	2.1934437736	99.5888378613333	97.39539408773331	166438.75	1.351636529017301E8	0	7313	4.2117189228740575	3.1570810769615516	0.2903488681477374	409.446533203125	409.4606018066406
430	409.47064208984375	8.683694168					1	DETECTED	409.4706 m/z @8.68 [151020OFc1_NvH-0949-CRLM-29.raw]	409.47064208984375	8.683694168	3.53343136533333	99.0125027557333	95.47907139039997	431617.59375	1.3634713123675293E8	0	7313	0.18608118945618912	6.738334494302787	6.662492326229805	409.46075439453125	409.4798889160156
431	409.4884948730469	39.1207908850667					1	DETECTED	409.4885 m/z @39.12 [151020OFc1_NvH-0949-CRLM-29.raw]	409.4884948730469	39.1207908850667	4.482249536	99.522171272	95.039921736	228263.953125	1.4461279412524506E8	0	7313	83.00563526647933	1.6245685829187726	2.681804083316902	409.4807434082031	409.4979553222656
432	409.49981689453125	17.3052396829333					1	DETECTED	409.4998 m/z @17.31 [151020OFc1_NvH-0949-CRLM-29.raw]	409.49981689453125	17.3052396829333	11.2422637008	95.5654685125333	84.3232048117333	158212.078125	1.3876094788559207E8	0	7313	0.07955003592054055	6.953945146758077	1.1642922688904933	409.4985656738281	409.500244140625
433	409.51031494140625	18.0177980778667					1	DETECTED	409.5103 m/z @18.02 [151020OFc1_NvH-0949-CRLM-29.raw]	409.51031494140625	18.0177980778667	3.75513878	96.5228035424	92.7676647624	321267.625	1.3880961262474132E8	0	7313	0.05052159337871487	4.488283318111684	0.13130966421123008	409.5003356933594	409.5200500488281
434	409.5326843261719	12.9777379192					1	DETECTED	409.5327 m/z @12.98 [151020OFc1_NvH-0949-CRLM-29.raw]	409.5326843261719	12.9777379192	4.1006370664	99.4331937130667	95.3325566466667	2154657.5	1.872444218239628E8	3	7313	0.14083998732183112	1.7887450548950408	0.27714069455988216	409.522705078125	409.5426330566406
435	409.54510498046875	32.6192384125333					1	DETECTED	409.5451 m/z @32.62 [151020OFc1_NvH-0949-CRLM-29.raw]	409.54510498046875	32.6192384125333	1.99380227973333	99.5000675856	97.50626530586666	150686.03125	1.4664254540109906E8	0	7313	83.3074966544885	1.9004649998443832	2.8061196978063134	409.5426940917969	409.5493469238281
436	409.55938720703125	51.4448509906667					1	DETECTED	409.5594 m/z @51.44 [151020OFc1_NvH-0949-CRLM-29.raw]	409.55938720703125	51.4448509906667	4.9375548992	99.8117643376	94.8742094384	531528.6875	1.4930657187855053E8	3	7313	27.419723241032788	0.5023618677355328	0.005395480017827811	409.5494079589844	409.5629577636719
437	409.5729675292969	30.6540229741333					1	DETECTED	409.5730 m/z @30.65 [151020OFc1_NvH-0949-CRLM-29.raw]	409.5729675292969	30.6540229741333	2.35751025253333	96.1143535965333	93.75684334399998	3134062.75	1.8802591622518387E8	3	7313	0.22585959556314705	1.8508098460245817	17.146744119778415	409.56298828125	409.5829162597656
438	409.5836486816406	39.0564018970667					1	DETECTED	409.5836 m/z @39.06 [151020OFc1_NvH-0949-CRLM-29.raw]	409.5836486816406	39.0564018970667	3.39540325466667	95.2719942986667	91.87659104400002	1195589.625	1.5018485222517365E8	3	7313	0.06507316709942756	23.435815073140766	1.013622858352646	409.5829772949219	409.59356689453125
439	409.611328125	21.8552469226667					1	DETECTED	409.6113 m/z @21.86 [151020OFc1_NvH-0949-CRLM-29.raw]	409.611328125	21.8552469226667	1.5153590184	97.8725404864	96.357181468	362821.34375	1.3120531633741528E8	0	7313	0.12413551239849951	0.5432063392173639	0.05594298532774905	409.6014404296875	409.62115478515625
440	409.6775207519531	23.0597020205333					1	DETECTED	409.6775 m/z @23.06 [151020OFc1_NvH-0949-CRLM-29.raw]	409.6775207519531	23.0597020205333	2.7163586096	97.8835418701333	95.1671832605333	209411.3125	1.2811750074147657E8	0	7313	20.393160634530425	2.339025138055399	0.1874301037158654	409.6679992675781	409.6874084472656
441	409.6877746582031	26.6965025189333					1	DETECTED	409.6878 m/z @26.70 [151020OFc1_NvH-0949-CRLM-29.raw]	409.6877746582031	26.6965025189333	4.71612200986667	90.6201636821333	85.90404167226663	164842.328125	1.4345472412109426E8	0	7313	72.05908309366303	1.9541072466155054	4.767008502860026	409.6876220703125	409.6951599121094
442	409.70556640625	19.0396913136					1	DETECTED	409.7056 m/z @19.04 [151020OFc1_NvH-0949-CRLM-29.raw]	409.70556640625	19.0396913136	3.14995177146667	90.1842168978667	87.03426512640003	2207918.25	1.6838866365805882E8	2	7313	0.24503531226991626	1.4659705423239158	1.1623129262318357	409.6961975097656	409.7138977050781
443	409.7239074707031	26.3380671176					1	DETECTED	409.7239 m/z @26.34 [151020OFc1_NvH-0949-CRLM-29.raw]	409.7239074707031	26.3380671176	2.72539170853333	97.0636513565333	94.33825964799996	1.7541202E7	4.492387783998127E8	2	7313	0.24501443957440117	1.4161033264367207	1.7354818633163975	409.71392822265625	409.73388671875
444	409.738037109375	26.5144127704					1	DETECTED	409.7380 m/z @26.51 [151020OFc1_NvH-0949-CRLM-29.raw]	409.738037109375	26.5144127704	3.04541350213333	98.6010821197333	95.55566861759998	1736917.5	1.9618303999669275E8	2	7313	0.2388066569829661	1.0067892083000949	0.5353711344313183	409.73394775390625	409.7480163574219
445	409.7484130859375	29.2685633712					1	DETECTED	409.7484 m/z @29.27 [151020OFc1_NvH-0949-CRLM-29.raw]	409.7484130859375	29.2685633712	3.20713431706667	93.5908530325333	90.38371871546663	133993.859375	1.6541669415519312E8	2	7313	19.345952906007795	1.7340514698508411	2.4681029397016823	409.7480773925781	409.7556457519531
446	409.76605224609375	23.5334590410667					1	DETECTED	409.7661 m/z @23.53 [151020OFc1_NvH-0949-CRLM-29.raw]	409.76605224609375	23.5334590410667	2.1934437736	97.6708134050667	95.4773696314667	163707.15625	1.2957119931839016E8	0	7313	14.962998118811871	3.3766937372851893	0.003404325580453123	409.7560729980469	409.7735290527344
447	409.812255859375	21.8657134256					1	DETECTED	409.8123 m/z @21.87 [151020OFc1_NvH-0949-CRLM-29.raw]	409.812255859375	21.8657134256	0.874012554933333	99.9336478797333	99.05963532479997	210875.34375	1.363344760705139E8	0	7313	0.30534930532231286	2.29590374543407	0.05091343982354862	409.8025817871094	409.8219909667969
448	409.8352966308594	16.1928270141333					1	DETECTED	409.8353 m/z @16.19 [151020OFc1_NvH-0949-CRLM-29.raw]	409.8352966308594	16.1928270141333	0.0474962013333333	99.9225002197333	99.87500401839996	122139.2421875	1.3762019519208312E8	0	7313	23.16252357967271	3.158924997447759	0.3692769893684644	409.8254089355469	409.84521484375
449	409.8608093261719	15.4965495568					1	DETECTED	409.8608 m/z @15.50 [151020OFc1_NvH-0949-CRLM-29.raw]	409.8608093261719	15.4965495568	0.00495268266666667	100.000324732	99.99537204933333	361760.84375	1.5011097885922664E8	0	7313	2.367192287002469	1.5083331576106014	16.5130500174985	409.8509521484375	409.8664855957031
450	409.8764953613281	20.9027010789333					1	DETECTED	409.8765 m/z @20.90 [151020OFc1_NvH-0949-CRLM-29.raw]	409.8764953613281	20.9027010789333	0.0707527290666667	99.9779519368	99.90719920773333	2341010.25	1.8941693442693147E8	3	7313	0.17132549004529452	0.5562292966383495	2.108308348257452	409.86651611328125	409.8775634765625
451	409.88763427734375	19.2848072850667					1	DETECTED	409.8876 m/z @19.28 [151020OFc1_NvH-0949-CRLM-29.raw]	409.88763427734375	19.2848072850667	0.00495268266666667	100.000324732	99.99537204933333	3834191.0	2.0220816667001063E8	3	7313	0.14520023947513394	17.312932779147616	2.2233923146866514	409.877685546875	409.8975830078125
452	409.90740966796875	30.6540229741333					1	DETECTED	409.9074 m/z @30.65 [151020OFc1_NvH-0949-CRLM-29.raw]	409.90740966796875	30.6540229741333	0.0474962013333333	99.9779519368	99.93045573546667	1086185.125	1.4688967212190542E8	0	7313	0.21092102341453156	1.8111330953901168	18.039211136283857	409.8976745605469	409.91644287109375
453	409.9179992675781	39.0426015285333					1	DETECTED	409.9180 m/z @39.04 [151020OFc1_NvH-0949-CRLM-29.raw]	409.9179992675781	39.0426015285333	0.00495268266666667	100.000324732	99.99537204933333	547125.875	1.5510278742457137E8	0	7313	9.46779119021005	0.6827831629622768	0.6096382916540267	409.9176940917969	409.92791748046875
454	409.9391174316406	44.8520265824					1	DETECTED	409.9391 m/z @44.85 [151020OFc1_NvH-0949-CRLM-29.raw]	409.9391174316406	44.8520265824	0.00495268266666667	100.000324732	99.99537204933333	410454.875	1.3308163500398177E8	3	7313	0.09950297163920396	1.5400699010484447	0.04702034093900336	409.92913818359375	409.948974609375
455	409.9522399902344	15.5209783544					1	DETECTED	409.9522 m/z @15.52 [151020OFc1_NvH-0949-CRLM-29.raw]	409.9522399902344	15.5209783544	0.00495268266666667	99.9003897954667	99.89543711280002	103529.8984375	1.3201865488327649E8	0	7313	0.055470221047540846	3.3315178331104627	6.889682954954362	409.9493408203125	409.9554748535156
456	409.9654846191406	11.1434519698667					1	DETECTED	409.9655 m/z @11.14 [151020OFc1_NvH-0949-CRLM-29.raw]	409.9654846191406	11.1434519698667	0.00495268266666667	99.9003897954667	99.89543711280002	2704405.0	1.7702664790671974E8	0	7313	0.2110116708585874	0.6238363794981426	1.2746239579728367	409.9555969238281	409.9754638671875
457	409.9957275390625	0.445617340533333					1	DETECTED	409.9957 m/z @0.45 [151020OFc1_NvH-0949-CRLM-29.raw]	409.9957275390625	0.445617340533333	0.00495268266666667	99.9557145536	99.95076187093333	174175.15625	1.3837336852004746E8	0	7313	0.6088312865921996	1.2690369624794158	1.318533943661188	409.9857482910156	410.00567626953125
458	410.0127868652344	21.8782776898667					1	DETECTED	410.0128 m/z @21.88 [151020OFc1_NvH-0949-CRLM-29.raw]	410.0127868652344	21.8782776898667	0.0604356229333333	99.9557145536	99.89527893066668	71930.4140625	1.2241110576286814E8	0	7313	0.07090047338710548	2.2945412228756066	3.6084960091039764	410.005859375	410.022705078125
459	410.07025146484375	0.496987217066667					1	DETECTED	410.0703 m/z @0.50 [151020OFc1_NvH-0949-CRLM-29.raw]	410.07025146484375	0.496987217066667	0.0158257344	99.9114896106667	99.89566387626671	39326.59765625	7.290582672954269E7	0	7313	0.5875974371174473	0.977519634130171	1.0561257753917448	410.0701904296875	410.0799255371094
460	410.1072998046875	26.2622972496					1	DETECTED	410.1073 m/z @26.26 [151020OFc1_NvH-0949-CRLM-29.raw]	410.1072998046875	26.2622972496	0.0158257344	100.000324732	99.9844989976	29684.005859375	1.1168427008348855E8	0	7313	93.06447279754316	1.8820517090002666	2.7392093442964605	410.1013488769531	410.1171875
461	410.147705078125	92.3735771576					1	DETECTED	410.1477 m/z @92.37 [151020OFc1_NvH-0949-CRLM-29.raw]	410.147705078125	92.3735771576	1.0381545376	97.2168101986667	96.17865566106671	222604.015625	1.6056862125313258E8	0	7313	0.1267115276272648	6.45389181635741	1.9156164041791839	410.13775634765625	410.1571044921875
462	410.1778259277344	23.1528137709333					1	DETECTED	410.1778 m/z @23.15 [151020OFc1_NvH-0949-CRLM-29.raw]	410.1778259277344	23.1528137709333	3.09318782853333	95.7621495242667	92.66896169573337	253007.765625	1.399862422791843E8	0	7313	0.06964475670601544	4.65067463932748	0.06752315402120303	410.1684875488281	410.18719482421875
463	410.19720458984375	20.6679245104					1	DETECTED	410.1972 m/z @20.67 [151020OFc1_NvH-0949-CRLM-29.raw]	410.19720458984375	20.6679245104	3.1867953248	99.8450351778667	96.6582398530667	6312964.0	2.3042634240204182E8	2	7313	0.15448105122032985	1.2244462198126351	0.8917362933543778	410.187255859375	410.2071838378906
464	410.2108459472656	20.9265680170667					1	DETECTED	410.2108 m/z @20.93 [151020OFc1_NvH-0949-CRLM-29.raw]	410.2108459472656	20.9265680170667	2.8621944304	99.4220872216	96.5598927912	1375900.625	1.895757099695012E8	2	7313	2.049753093773397	3.135421030726283	6.890853525992993	410.20721435546875	410.2153625488281
465	410.2253723144531	26.3288422394667					1	DETECTED	410.2254 m/z @26.33 [151020OFc1_NvH-0949-CRLM-29.raw]	410.2253723144531	26.3288422394667	2.63248664266667	99.7786603464	97.14617370373333	7755687.0	3.846678237279856E8	3	7313	0.24015813707423206	0.5179597481651246	0.04461476061772109	410.21539306640625	410.2353515625
466	410.2390441894531	43.2844919074667					1	DETECTED	410.2390 m/z @43.28 [151020OFc1_NvH-0949-CRLM-29.raw]	410.2390441894531	43.2844919074667	2.63248664266667	97.4609889437333	94.82850230106664	1620790.25	1.8938034888540807E8	3	7313	0.06798370050314162	21.568843768350185	0.010378946089288882	410.2353820800781	410.2489318847656
467	410.25250244140625	53.7172381490667					1	DETECTED	410.2525 m/z @53.72 [151020OFc1_NvH-0949-CRLM-29.raw]	410.25250244140625	53.7172381490667	3.13148110133333	94.9955101906667	91.86402908933337	581006.5625	1.8651986202418596E8	2	7313	0.2193518109976651	0.9071593796171933	0.9656323140676216	410.2491149902344	410.2623596191406
468	410.27410888671875	42.2498744341333					1	DETECTED	410.2741 m/z @42.25 [151020OFc1_NvH-0949-CRLM-29.raw]	410.27410888671875	42.2498744341333	2.88941490266667	92.4053668565333	89.51595195386663	267153.75	1.496522268027941E8	0	7313	0.22210311107932768	1.1299718068188662	1.2502874654380756	410.2641296386719	410.2831726074219
469	410.292236328125	91.3670801832					1	DETECTED	410.2922 m/z @91.37 [151020OFc1_NvH-0949-CRLM-29.raw]	410.292236328125	91.3670801832	11.8760463450667	97.2055647826667	85.3295184376	55409.390625	1.052652415897077E8	0	7313	0.1555092701338623	0.5367241707495938	148.02043857827096	410.2844543457031	410.2989807128906
470	410.31195068359375	33.3451446882667					1	DETECTED	410.3120 m/z @33.35 [151020OFc1_NvH-0949-CRLM-29.raw]	410.31195068359375	33.3451446882667	0.714720065866667	96.6329686818667	95.91824861600003	46118.6640625	1.3225301162721674E8	0	7313	90.96508943513501	1.4697670920003039	1.939534184000608	410.3022766113281	410.3179016113281
471	410.3550720214844	43.0830692456					1	DETECTED	410.3551 m/z @43.08 [151020OFc1_NvH-0949-CRLM-29.raw]	410.3550720214844	43.0830692456	1.75591086853333	99.8892320784	98.13332120986666	56786.00390625	1.5986246851233009E8	0	7313	66.7501139602773	1.1872739992731143	1.3745479985462286	410.3456726074219	410.3599853515625
472	410.4479064941406	20.6272418338667					1	DETECTED	410.4479 m/z @20.63 [151020OFc1_NvH-0949-CRLM-29.raw]	410.4479064941406	20.6272418338667	2.32104223226667	98.6456214104	96.32457917813332	5098318.0	2.0209893064887956E8	2	7313	0.1520098386337132	0.5148165510286484	1.363074089281457	410.438232421875	410.45782470703125
473	410.4668273925781	11.1649752258667					1	DETECTED	410.4668 m/z @11.16 [151020OFc1_NvH-0949-CRLM-29.raw]	410.4668273925781	11.1649752258667	3.8009219192	96.4121834842667	92.61126156506671	1146465.0	1.4881775704808402E8	4	7313	0.2149467165963177	1.5265991439163988	2.674002410071152	410.4579162597656	410.4767761230469
474	410.478271484375	24.9615949256					1	DETECTED	410.4783 m/z @24.96 [151020OFc1_NvH-0949-CRLM-29.raw]	410.478271484375	24.9615949256	3.67842738933333	96.6993432989333	93.02091590959996	99564.734375	1.4399158417711475E8	0	7313	84.30808545271829	2.185316535968898	5.74049918672829	410.4773254394531	410.4881896972656
475	410.520751953125	6.0328091872					1	DETECTED	410.5208 m/z @6.03 [151020OFc1_NvH-0949-CRLM-29.raw]	410.520751953125	6.0328091872	3.26230883386667	98.7677467573333	95.50543792346663	181701.734375	1.4760760673740962E8	3	7313	0.2984896442879288	0.765160838212614	38.14693678729779	410.5108642578125	410.5307312011719
476	410.54534912109375	20.9027010789333					1	DETECTED	410.5453 m/z @20.90 [151020OFc1_NvH-0949-CRLM-29.raw]	410.54534912109375	20.9027010789333	4.7535734704	98.7453574957333	93.9917840253333	394361.0	1.4949539392402366E8	0	7313	5.773328243478055	0.5135850944976714	0.5404400895552139	410.5353698730469	410.5492858886719
477	410.559326171875	19.8777376589333					1	DETECTED	410.5593 m/z @19.88 [151020OFc1_NvH-0949-CRLM-29.raw]	410.559326171875	19.8777376589333	1.1514590824	99.2889261744	98.13746709200001	950034.0625	1.8277132962571505E8	3	7313	0.5738285033827388	2.1313535162672066	1.0520534697019848	410.5493469238281	410.569091796875
478	410.57171630859375	46.5616512117333					1	DETECTED	410.5717 m/z @46.56 [151020OFc1_NvH-0949-CRLM-29.raw]	410.57171630859375	46.5616512117333	1.29163674906667	95.1624393197333	93.87080257066663	868807.875	1.4792825747000933E8	3	7313	3.3422383663207924	0.5018114521392147	0.0038414436598793143	410.5697021484375	410.58160400390625
479	410.5818176269531	36.8130826805333					1	DETECTED	410.5818 m/z @36.81 [151020OFc1_NvH-0949-CRLM-29.raw]	410.5818176269531	36.8130826805333	4.58785671866667	93.7691511141333	89.18129439546662	57064.2578125	1.4580321720744824E8	0	7313	86.08822283181642	1.3837186820815213	1.8933787368112518	410.5817565917969	410.5859069824219
480	410.6197204589844	28.6265536893333					1	DETECTED	410.6197 m/z @28.63 [151020OFc1_NvH-0949-CRLM-29.raw]	410.6197204589844	28.6265536893333	4.404917116	98.1795827370667	93.7746656210667	688394.1875	1.471532353999754E8	5	7313	0.48775275185361266	1.5943388863435688	2.2536905327772705	410.6098327636719	410.6281433105469
481	410.6985778808594	20.6679245104					1	DETECTED	410.6986 m/z @20.67 [151020OFc1_NvH-0949-CRLM-29.raw]	410.6985778808594	20.6679245104	4.5593090656	97.8725404864	93.3132314208	3138536.25	1.556442086336579E8	0	7313	0.1393802651304341	0.7517946249166529	0.8422247521271634	410.6893615722656	410.70855712890625
482	410.7090148925781	24.3399710685333					1	DETECTED	410.7090 m/z @24.34 [151020OFc1_NvH-0949-CRLM-29.raw]	410.7090148925781	24.3399710685333	13.0611413701333	69.4197530973333	56.3586117272	302677.0625	1.0426961033926076E8	0	7313	5.457402231459778	2.498424625348983	7.075973944827366	410.7085876464844	410.7091369628906
483	410.7191467285156	20.4161941056					1	DETECTED	410.7191 m/z @20.42 [151020OFc1_NvH-0949-CRLM-29.raw]	410.7191467285156	20.4161941056	2.8621944304	93.9149555522667	91.05276112186671	8325385.0	3.864066940898575E8	2	7313	0.9736086091956508	0.5199029222872955	11.24148695847345	410.70916748046875	410.7291259765625
484	410.7316589355469	27.3825572392					1	DETECTED	410.7317 m/z @27.38 [151020OFc1_NvH-0949-CRLM-29.raw]	410.7316589355469	27.3825572392	4.49254981706667	96.1473493581333	91.65479954106662	1139419.5	1.7968088478879562E8	2	7313	0.188555330574534	9.03195457827548	0.1595585605003457	410.7292175292969	410.7416076660156
485	410.74176025390625	43.2844919074667					1	DETECTED	410.7418 m/z @43.28 [151020OFc1_NvH-0949-CRLM-29.raw]	410.74176025390625	43.2844919074667	3.41458858613333	95.9269535194667	92.51236493333336	290994.5625	1.4435568553570652E8	0	7313	11.6648170807238	1.3093429727608705	1.8349628562529015	410.7416687011719	410.75146484375
486	410.75347900390625	53.6777573789333					1	DETECTED	410.7535 m/z @53.68 [151020OFc1_NvH-0949-CRLM-29.raw]	410.75347900390625	53.6777573789333	3.33627283253333	95.7730218106667	92.43674897813338	192456.078125	1.5349433689198202E8	0	7313	12.688991809933484	0.9180971698692558	0.021784474300665213	410.7518005371094	410.7632141113281
487	410.76812744140625	19.9339224634667					1	DETECTED	410.7681 m/z @19.93 [151020OFc1_NvH-0949-CRLM-29.raw]	410.76812744140625	19.9339224634667	1.52473649066667	96.0923370584	94.56760056773334	155604.40625	1.3186200415032052E8	0	7313	0.09394819167789237	2.568489467906376	0.0057873726179516645	410.7644348144531	410.77703857421875
488	410.82080078125	28.6004793050667					1	DETECTED	410.8208 m/z @28.60 [151020OFc1_NvH-0949-CRLM-29.raw]	410.82080078125	28.6004793050667	0.673218742666667	99.8562265024	99.18300775973334	896388.3125	1.54672657947204E8	0	7313	0.12795163726813996	1.0166424005090968	1.9483818601107776	410.8113708496094	410.8302001953125
489	410.8408508300781	41.7609365074667					1	DETECTED	410.8409 m/z @41.76 [151020OFc1_NvH-0949-CRLM-29.raw]	410.8408508300781	41.7609365074667	0.00495268266666667	99.9779519368	99.97299925413333	325980.28125	1.4087257250613475E8	5	7313	0.20214841797840677	1.3737991953713986	4.766969393713992	410.8310852050781	410.8451843261719
490	410.8551940917969	24.9486038088					1	DETECTED	410.8552 m/z @24.95 [151020OFc1_NvH-0949-CRLM-29.raw]	410.8551940917969	24.9486038088	0.0158257344	99.9779519368	99.9621262024	392112.71875	1.4434992660729E8	3	7313	1.5219631321615665	0.5541784001917424	1.1691365011012111	410.84521484375	410.85894775390625
491	410.86895751953125	24.1554021496					1	DETECTED	410.8690 m/z @24.16 [151020OFc1_NvH-0949-CRLM-29.raw]	410.86895751953125	24.1554021496	0.00495268266666667	100.000324732	99.99537204933333	1153827.125	1.4598106848536023E8	3	7313	0.22914484861676954	0.6163920015663148	0.24342466492185164	410.8589782714844	410.8789367675781
492	410.8818359375	19.679596692					1	DETECTED	410.8818 m/z @19.68 [151020OFc1_NvH-0949-CRLM-29.raw]	410.8818359375	19.679596692	0.036981736	99.9557145536	99.9187328176	214377.6875	1.3666906328509164E8	0	7313	1.4124497095327548	3.181474444307459	0.33159903430120424	410.8789978027344	410.88385009765625
493	410.8938903808594	19.8094466442667					1	DETECTED	410.8939 m/z @19.81 [151020OFc1_NvH-0949-CRLM-29.raw]	410.8938903808594	19.8094466442667	0.0264401338666667	99.9336478797333	99.90720774586663	633541.875	1.8355409286747423E8	0	7313	0.15860416336146343	0.7879031232244121	11.034791158343532	410.8839416503906	410.89605712890625
494	410.90606689453125	46.5616512117333					1	DETECTED	410.9061 m/z @46.56 [151020OFc1_NvH-0949-CRLM-29.raw]	410.90606689453125	46.5616512117333	0.00495268266666667	99.9892291757333	99.98427649306663	752894.6875	1.5327518701200333E8	3	7313	21.361488564157728	0.5017324536020027	0.0020250382688285135	410.8960876464844	410.9101867675781
495	410.92041015625	32.2962563306667					1	DETECTED	410.9204 m/z @32.30 [151020OFc1_NvH-0949-CRLM-29.raw]	410.92041015625	32.2962563306667	0.00495268266666667	100.000324732	99.99537204933333	1141289.25	1.5081396063029864E8	3	7313	0.12953346531853782	0.5053456176060586	0.1653612185004138	410.9104309082031	410.9303894042969
496	410.9490966796875	20.6272418338667					1	DETECTED	410.9491 m/z @20.63 [151020OFc1_NvH-0949-CRLM-29.raw]	410.9490966796875	20.6272418338667	0.3734716664	100.000324732	99.6268530656	973148.4375	1.5301611869787982E8	0	7313	0.13659872697737896	1.3947966260742348	1.8304407743998223	410.9391174316406	410.9590148925781
497	410.9727478027344	26.1104530890667					1	DETECTED	410.9727 m/z @26.11 [151020OFc1_NvH-0949-CRLM-29.raw]	410.9727478027344	26.1104530890667	0.209780287466667	99.8562265024	99.64644621493333	172167.328125	1.4652967876345372E8	0	7313	18.54801542637467	2.8897587745720505	0.0020877747032535415	410.962890625	410.98028564453125
498	410.99029541015625	36.2836288026667					1	DETECTED	410.9903 m/z @36.28 [151020OFc1_NvH-0949-CRLM-29.raw]	410.99029541015625	36.2836288026667	0.00495268266666667	99.9003897954667	99.89543711280002	305559.84375	1.7208324400139335E8	2	7313	19.792676354219694	1.3187954841055118	3.1083329298855533	410.98040771484375	411.0002746582031
499	411.0213928222656	28.6097060312					1	DETECTED	411.0214 m/z @28.61 [151020OFc1_NvH-0949-CRLM-29.raw]	411.0213928222656	28.6097060312	0.620994488533333	99.0677494797333	98.44675499119997	453842.75	1.3393709477277878E8	0	7313	0.19985615474023888	2.605962961814654	1.8568874850706125	411.0115966796875	411.0313415527344
500	411.0412902832031	41.6994427384					1	DETECTED	411.0413 m/z @41.70 [151020OFc1_NvH-0949-CRLM-29.raw]	411.0412902832031	41.6994427384	0.527961573866667	99.9447188208	99.41675724693334	314089.78125	1.7236651629611892E8	0	7313	0.2182794396327168	0.7298412560181938	0.43486408036623736	411.031494140625	411.05047607421875
501	411.0537109375	65.2748758093333					1	DETECTED	411.0537 m/z @65.27 [151020OFc1_NvH-0949-CRLM-29.raw]	411.0537109375	65.2748758093333	0.320974690666667	99.8562265024	99.53525181173333	42654.296875	1.3815902689460197E8	0	7313	99.6009710915284	0.7637709431570213	0.5281939153286377	411.0517272949219	411.056884765625
502	411.06689453125	35.6615372154667					1	DETECTED	411.0669 m/z @35.66 [151020OFc1_NvH-0949-CRLM-29.raw]	411.06689453125	35.6615372154667	0.0158257344	99.9447188208	99.92889308640001	58790.7109375	1.2909636550742322E8	0	7313	89.20067984247974	1.402851983876322	1.7742695656693728	411.0569152832031	411.0719909667969
503	411.0824279785156	44.6331162533333					1	DETECTED	411.0824 m/z @44.63 [151020OFc1_NvH-0949-CRLM-29.raw]	411.0824279785156	44.6331162533333	0.00495268266666667	99.9557145536	99.95076187093333	69127.2265625	1.3508463296590513E8	0	7313	89.24735953784928	1.062562292180997	1.1149854945671096	411.0729675292969	411.0921936035156
504	411.09735107421875	30.8244259421333					1	DETECTED	411.0974 m/z @30.82 [151020OFc1_NvH-0949-CRLM-29.raw]	411.09735107421875	30.8244259421333	0.00495268266666667	100.000324732	99.99537204933333	44159.04296875	1.2246628985790186E8	0	7313	97.29922053566939	1.6764705313950168	2.451209454386411	411.0927429199219	411.1073303222656
505	411.1087646484375	16.7147108224					1	DETECTED	411.1088 m/z @16.71 [151020OFc1_NvH-0949-CRLM-29.raw]	411.1087646484375	16.7147108224	0.036981736	99.9557145536	99.9187328176	16342.3701171875	5.2395059424680315E7	0	7313	94.8237038809289	2.88106655847951	4.715788309886422	411.10736083984375	411.1087646484375
506	411.1225280761719	92.4907434672					1	DETECTED	411.1225 m/z @92.49 [151020OFc1_NvH-0949-CRLM-29.raw]	411.1225280761719	92.4907434672	0.714720065866667	99.8562265024	99.14150643653333	535582.875	1.5166858336656258E8	0	7313	2.2124348339712014	2.1352825139910236	0.4740980418516403	411.11358642578125	411.1321105957031
507	411.1773986816406	11.4279201832					1	DETECTED	411.1774 m/z @11.43 [151020OFc1_NvH-0949-CRLM-29.raw]	411.1773986816406	11.4279201832	0.267904295466667	99.9779519368	99.71004764133333	195244.296875	1.4044949495278758E8	0	7313	23.92145908843598	0.9305052916888076	0.6585260138195955	411.1676025390625	411.1806335449219
508	411.19085693359375	12.0246570749333					1	DETECTED	411.1909 m/z @12.02 [151020OFc1_NvH-0949-CRLM-29.raw]	411.19085693359375	12.0246570749333	1.16088198213333	99.2226523056	98.06177032346666	986843.5	1.5955917936234373E8	3	7313	0.1734482593365101	5.343014683794149	1.0610057484054332	411.18115234375	411.19708251953125
509	411.20709228515625	25.5483341157333					1	DETECTED	411.2071 m/z @25.55 [151020OFc1_NvH-0949-CRLM-29.raw]	411.20709228515625	25.5483341157333	1.6917740416	99.3778310941333	97.6860570525333	1932914.25	2.0050757334661925E8	3	7313	0.2171696651691164	0.7093169115040471	0.4231895207016259	411.1971435546875	411.21051025390625
510	411.22052001953125	20.4397772013333					1	DETECTED	411.2205 m/z @20.44 [151020OFc1_NvH-0949-CRLM-29.raw]	411.22052001953125	20.4397772013333	2.07526771093333	99.8339139336	97.75864622266667	3649500.0	3.234102601587914E8	3	7313	0.9117097312746161	1.076412888677306	30.746269493130207	411.2105407714844	411.2304992675781
511	411.230712890625	24.4742572381333					1	DETECTED	411.2307 m/z @24.47 [151020OFc1_NvH-0949-CRLM-29.raw]	411.230712890625	24.4742572381333	2.64166346293333	99.7786603464	97.13699688346668	1577800.125	1.6727282941494143E8	3	7313	0.10804841834279344	0.6445776749340367	1.523638006292159	411.23052978515625	411.2406921386719
512	411.2418212890625	29.9864008512					1	DETECTED	411.2418 m/z @29.99 [151020OFc1_NvH-0949-CRLM-29.raw]	411.2418212890625	29.9864008512	3.4623024656	98.3459643682667	94.8836619026667	749537.4375	1.490395286009862E8	2	7313	0.05711793791898856	0.5781926120830684	1.8944390472415376	411.24072265625	411.2517395019531
513	411.2542724609375	32.2672649552					1	DETECTED	411.2543 m/z @32.27 [151020OFc1_NvH-0949-CRLM-29.raw]	411.2542724609375	32.2672649552	3.7735844408	96.6770914328	92.903506992	699315.875	1.8212086365030763E8	0	7313	0.1479020123722279	329.1296466136228	163.2258241884719	411.2522277832031	411.2640686035156
514	411.2744445800781	91.3319562418667					1	DETECTED	411.2744 m/z @91.33 [151020OFc1_NvH-0949-CRLM-29.raw]	411.2744445800781	91.3319562418667	3.75513878	99.0677494797333	95.3126106997333	65981.921875	1.6646725504350728E8	0	7313	2.0433620109138957	0.544165759056242	25.561823651962143	411.2669677734375	411.2798767089844
515	411.2923278808594	91.277683148					1	DETECTED	411.2923 m/z @91.28 [151020OFc1_NvH-0949-CRLM-29.raw]	411.2923278808594	91.277683148	6.669492208	92.5230445965333	85.8535523885333	59213.66015625	1.2696110997556819E8	0	7313	0.9211529396366274	0.5073595796972923	0.0030227704024107624	411.28466796875	411.2944641113281
516	411.310302734375	91.4259004696					1	DETECTED	411.3103 m/z @91.43 [151020OFc1_NvH-0949-CRLM-29.raw]	411.310302734375	91.4259004696	2.4582592008	99.0456378237333	96.5873786229333	87568.7578125	1.181088605429783E8	0	7313	0.44239639034910283	0.5428230828954519	1.5850777005745786	411.302001953125	411.3199768066406
517	411.3289794921875	91.4750207090667					1	DETECTED	411.3290 m/z @91.48 [151020OFc1_NvH-0949-CRLM-29.raw]	411.3289794921875	91.4750207090667	1.35699671573333	92.3735771576	91.01658044186667	82363.546875	1.3824480147978976E8	0	7313	0.4981533356235559	0.5049854424715292	0.769611268148262	411.3230895996094	411.3358459472656
518	411.3462219238281	89.9175072058667					1	DETECTED	411.3462 m/z @89.92 [151020OFc1_NvH-0949-CRLM-29.raw]	411.3462219238281	89.9175072058667	4.404917116	95.5874616837333	91.18254456773329	150563.59375	2.690360769812151E8	0	7313	87.30367759700542	0.5121164163576034	0.012654130409140677	411.3365478515625	411.3558044433594
519	411.3670349121094	32.5984658378667					1	DETECTED	411.3670 m/z @32.60 [151020OFc1_NvH-0949-CRLM-29.raw]	411.3670349121094	32.5984658378667	5.576147844	98.8677203922667	93.2915725482667	56532.3046875	1.4691506250053954E8	0	7313	85.00578568429302	1.7261948543689194	2.1935025241734736	411.3582763671875	411.3671569824219
520	411.39190673828125	35.4296276936					1	DETECTED	411.3919 m/z @35.43 [151020OFc1_NvH-0949-CRLM-29.raw]	411.39190673828125	35.4296276936	4.404917116	99.8117643376	95.4068472216	72682.5625	1.5415181175185996E8	0	7313	55.7893153537303	1.5375944762315406	1.8054194999625766	411.3823547363281	411.4017333984375
521	411.425048828125	35.0867751458667					1	DETECTED	411.4250 m/z @35.09 [151020OFc1_NvH-0949-CRLM-29.raw]	411.425048828125	35.0867751458667	5.9729456344	99.8339139336	93.8609682992	208435.65625	1.4035713203958836E8	0	7313	24.04843865885635	1.7275457569123078	2.726106589813579	411.41522216796875	411.429931640625
522	411.44158935546875	12.0663921224					1	DETECTED	411.4416 m/z @12.07 [151020OFc1_NvH-0949-CRLM-29.raw]	411.44158935546875	12.0663921224	3.72755394186667	98.7342199344	95.00666599253333	965392.5625	1.5123403153542832E8	0	7313	0.1664943578017244	26.462880143972654	12.177261890803708	411.4317932128906	411.45147705078125
523	411.4587097167969	16.072666112					1	DETECTED	411.4587 m/z @16.07 [151020OFc1_NvH-0949-CRLM-29.raw]	411.4587097167969	16.072666112	3.43281952426667	94.9461084749333	91.51328895066662	136651.859375	1.470428121441796E8	0	7313	11.208848321291455	3.9995965081889104	0.4163913959960541	411.4516296386719	411.463623046875
524	411.4737548828125	23.2160542997333					1	DETECTED	411.4738 m/z @23.22 [151020OFc1_NvH-0949-CRLM-29.raw]	411.4737548828125	23.2160542997333	2.8439219808	99.8339139336	96.9899919528	228794.5	1.2633355598108688E8	0	7313	15.246293805758302	3.075093194229958	0.002266560531498616	411.4645080566406	411.48046875
525	411.4906921386719	27.5596386978667					1	DETECTED	411.4907 m/z @27.56 [151020OFc1_NvH-0949-CRLM-29.raw]	411.4906921386719	27.5596386978667	2.5225024432	94.6420389968	92.1195365536	238199.140625	1.5692038635110328E8	0	7313	11.128705295621014	3.5240691458114695	0.006711042472248219	411.48077392578125	411.5006103515625
526	411.52276611328125	19.9085353293333					1	DETECTED	411.5228 m/z @19.91 [151020OFc1_NvH-0949-CRLM-29.raw]	411.52276611328125	19.9085353293333	4.56898424186667	98.4568876133333	93.88790337146662	228723.140625	1.5158841298809138E8	0	7313	0.09509202849868004	3.6037291862965684	0.5340042151001442	411.5137939453125	411.53167724609375
527	411.541748046875	28.5721382413333					1	DETECTED	411.5417 m/z @28.57 [151020OFc1_NvH-0949-CRLM-29.raw]	411.541748046875	28.5721382413333	2.51332140053333	99.2780118130667	96.76469041253337	661923.0625	1.4474410516294116E8	0	7313	0.15831893246507533	0.5080261489714053	0.0862938350447309	411.5317687988281	411.54229736328125
528	411.55230712890625	28.0912849301333					1	DETECTED	411.5523 m/z @28.09 [151020OFc1_NvH-0949-CRLM-29.raw]	411.55230712890625	28.0912849301333	2.999597172	95.5457165349333	92.54611936293331	737387.9375	1.6546015661290112E8	3	7313	20.269393989813913	0.5349076416259726	0.3270856272409373	411.5423278808594	411.5556945800781
529	411.56591796875	24.4878942909333					1	DETECTED	411.5659 m/z @24.49 [151020OFc1_NvH-0949-CRLM-29.raw]	411.56591796875	24.4878942909333	4.14768274506667	99.6221623696	95.47447962453333	876484.625	1.8443865705923563E8	3	7313	18.779669643508743	1.2587043977331414	0.5733995413686873	411.55596923828125	411.57568359375
530	411.58111572265625	43.2844919074667					1	DETECTED	411.5811 m/z @43.28 [151020OFc1_NvH-0949-CRLM-29.raw]	411.58111572265625	43.2844919074667	3.83892969893333	98.6456214104	94.80669171146667	447735.8125	1.5325282279087502E8	3	7313	16.261232840857595	0.6032114257331312	0.12952384421528768	411.57623291015625	411.5910949707031
531	411.5916748046875	54.0066891322667					1	DETECTED	411.5917 m/z @54.01 [151020OFc1_NvH-0949-CRLM-29.raw]	411.5916748046875	54.0066891322667	3.37712857893333	93.1375269914667	89.76039841253338	351394.5625	1.511154845579262E8	3	7313	25.271869688492853	1.3302226447702645	1.1568619434572	411.5911560058594	411.6014404296875
532	411.67572021484375	35.2530962925333					1	DETECTED	411.6757 m/z @35.25 [151020OFc1_NvH-0949-CRLM-29.raw]	411.67572021484375	35.2530962925333	7.2430396056	98.9565254624	91.71348585679999	218472.71875	1.308371304550235E8	0	7313	23.94111179551136	1.8386791597881882	0.0019883954585741023	411.665771484375	411.6820068359375
533	411.6920471191406	11.9923408568					1	DETECTED	411.6920 m/z @11.99 [151020OFc1_NvH-0949-CRLM-29.raw]	411.6920471191406	11.9923408568	4.69730563333333	98.368018424	93.67071279066667	365399.28125	1.2173794617016321E8	0	7313	0.694637686939771	1.2874744263818794	1.4408663268817445	411.6820983886719	411.692138671875
534	411.7021789550781	40.2433006698667					1	DETECTED	411.7022 m/z @40.24 [151020OFc1_NvH-0949-CRLM-29.raw]	411.7021789550781	40.2433006698667	0.527961573866667	98.7677467573333	98.23978518346664	940208.5	2.1217682469913924E8	2	7313	14.759192169429625	0.5078290801523944	0.01166031320424501	411.69219970703125	411.712158203125
535	411.72235107421875	20.3456517072					1	DETECTED	411.7224 m/z @20.35 [151020OFc1_NvH-0949-CRLM-29.raw]	411.72235107421875	20.3456517072	2.5957371592	98.3018707464	95.7061335872	906838.0625	1.679952428100665E8	0	7313	0.8683856842180937	6.503904040895129	3.2575077337777736	411.71240234375	411.7323303222656
536	411.732421875	27.2850002469333					1	DETECTED	411.7324 m/z @27.29 [151020OFc1_NvH-0949-CRLM-29.raw]	411.732421875	27.2850002469333	2.9266753232	52.5610159976	49.6343406744	189577.8125	8.955098975625181E7	0	7313	26.218392899441234	1.0196190996290484	1.5885619663987571	411.73236083984375	411.7335510253906
537	411.7435607910156	29.9864008512					1	DETECTED	411.7436 m/z @29.99 [151020OFc1_NvH-0949-CRLM-29.raw]	411.7435607910156	29.9864008512	3.02702431973333	94.9755876514667	91.94856333173337	314263.53125	1.3606966731296915E8	0	7313	2.494795536205686	2.906479651665229	6.996914625351229	411.733642578125	411.74774169921875
538	411.75775146484375	27.8358898938667					1	DETECTED	411.7578 m/z @27.84 [151020OFc1_NvH-0949-CRLM-29.raw]	411.75775146484375	27.8358898938667	2.72539170853333	95.4470715194667	92.72167981093338	1327882.375	1.5899611912416938E8	2	7313	0.19288123718820316	0.5085453654059734	0.030055006005011112	411.747802734375	411.7674255371094
539	411.78131103515625	25.3112685925333					1	DETECTED	411.7813 m/z @25.31 [151020OFc1_NvH-0949-CRLM-29.raw]	411.78131103515625	25.3112685925333	3.53343136533333	99.3111198722667	95.77768850693337	57542.52734375	1.405490522885372E8	2	7313	84.16345772743946	2.204047578248751	3.4282226464101315	411.7724609375	411.7908020019531
540	411.8404541015625	28.7167026557333					1	DETECTED	411.8405 m/z @28.72 [151020OFc1_NvH-0949-CRLM-29.raw]	411.8404541015625	28.7167026557333	0.00495268266666667	100.000324732	99.99537204933333	72740.5546875	1.3395456399533491E8	0	7313	84.93872024249967	1.7529418079145787	3.493683997210488	411.8312072753906	411.8503112792969
541	411.86083984375	12.5428911685333					1	DETECTED	411.8608 m/z @12.54 [151020OFc1_NvH-0949-CRLM-29.raw]	411.86083984375	12.5428911685333	0.0264401338666667	99.9779519368	99.95151180293333	270473.40625	1.7037259033068952E8	3	7313	0.10951307298822321	0.5290224986274837	97.696663614292	411.8511047363281	411.865234375
542	411.87530517578125	15.8767346405333					1	DETECTED	411.8753 m/z @15.88 [151020OFc1_NvH-0949-CRLM-29.raw]	411.87530517578125	15.8767346405333	0.00495268266666667	99.9892291757333	99.98427649306663	644034.4375	1.4923466267236206E8	3	7313	9.660428910474335	7.017717775281854	9.839491335678844	411.865478515625	411.8852844238281
543	411.8868713378906	28.0499830957333					1	DETECTED	411.8869 m/z @28.05 [151020OFc1_NvH-0949-CRLM-29.raw]	411.8868713378906	28.0499830957333	0.0158257344	99.9892291757333	99.9734034413333	578511.625	1.6472157860540545E8	0	7313	0.16956673990502225	0.524434287568995	0.337845144427568	411.8853454589844	411.8968505859375
544	411.900146484375	24.4878942909333					1	DETECTED	411.9001 m/z @24.49 [151020OFc1_NvH-0949-CRLM-29.raw]	411.900146484375	24.4878942909333	0.0604356229333333	100.000324732	99.93988910906667	500103.25	1.4396440468745008E8	0	7313	7.461068678121265	1.7149004347550467	2.7615373660618983	411.8968811035156	411.9099426269531
545	411.9150695800781	43.3275625565333					1	DETECTED	411.9151 m/z @43.33 [151020OFc1_NvH-0949-CRLM-29.raw]	411.9150695800781	43.3275625565333	0.0474962013333333	99.8562265024	99.80873030106667	205271.25	1.426146857751229E8	0	7313	5.1501193668250735	1.2144634229438294	0.15621018399171113	411.9103088378906	411.9250183105469
546	411.9260559082031	37.0593742448					1	DETECTED	411.9261 m/z @37.06 [151020OFc1_NvH-0949-CRLM-29.raw]	411.9260559082031	37.0593742448	0.00495268266666667	99.8450351778667	99.84008249520004	203905.890625	1.3501184719623867E8	0	7313	0.1646202455991741	1.307708499691613	2.3629340707619932	411.9250793457031	411.93218994140625
547	411.9427490234375	12.0157407096					1	DETECTED	411.9427 m/z @12.02 [151020OFc1_NvH-0949-CRLM-29.raw]	411.9427490234375	12.0157407096	0.00495268266666667	100.000324732	99.99537204933333	216466.078125	1.3420199510355796E8	0	7313	0.06164734520585213	0.5198852403685351	0.00927241028674314	411.932861328125	411.95269775390625
548	411.9544372558594	17.1967114714667					1	DETECTED	411.9544 m/z @17.20 [151020OFc1_NvH-0949-CRLM-29.raw]	411.9544372558594	17.1967114714667	0.00495268266666667	99.9557145536	99.95076187093333	120486.1953125	1.3006988843916553E8	0	7313	3.6504322262495847	2.933633436237447	0.19845802847864932	411.9527587890625	411.96392822265625
549	411.96990966796875	25.1255122298667					1	DETECTED	411.9699 m/z @25.13 [151020OFc1_NvH-0949-CRLM-29.raw]	411.96990966796875	25.1255122298667	0.036981736	99.9225002197333	99.88551848373329	56117.12109375	1.1690764057601291E8	0	7313	3.497757329092213	2.5262081267205807	3.848072479330125	411.96466064453125	411.9798583984375
550	411.9803161621094	34.2381219525333					1	DETECTED	411.9803 m/z @34.24 [151020OFc1_NvH-0949-CRLM-29.raw]	411.9803161621094	34.2381219525333	0.00495268266666667	99.0677494797333	99.06279679706662	49821.58984375	1.3251437341375712E8	0	7313	98.58756439153095	1.4654307053954299	1.8949527475991905	411.97998046875	411.9832763671875
551	411.9933166503906	23.4647705232					1	DETECTED	411.9933 m/z @23.46 [151020OFc1_NvH-0949-CRLM-29.raw]	411.9933166503906	23.4647705232	0.00495268266666667	99.8007807941333	99.79582811146663	213502.90625	1.468100197710955E8	0	7313	0.28607379181839576	2.4326139580931465	0.2242260307473718	411.9834289550781	412.0032958984375
552	412.02374267578125	29.7089211568					1	DETECTED	412.0237 m/z @29.71 [151020OFc1_NvH-0949-CRLM-29.raw]	412.02374267578125	29.7089211568	0.610428084533333	99.8781884736	99.26776038906667	252682.28125	1.5333010255840454E8	5	7313	0.061934904821114856	1.826506971733126	13.254674078692421	412.01385498046875	412.0336608886719
553	412.1263122558594	92.5230445965333					1	DETECTED	412.1263 m/z @92.52 [151020OFc1_NvH-0949-CRLM-29.raw]	412.1263122558594	92.5230445965333	2.98125157493333	99.7345130997333	96.75326152479998	175761.1875	1.737515253503018E8	0	7313	0.04517197892467095	5.385431111651946	12.377456902532614	412.116455078125	412.1338195800781
554	412.1432189941406	92.3735771576					1	DETECTED	412.1432 m/z @92.37 [151020OFc1_NvH-0949-CRLM-29.raw]	412.1432189941406	92.3735771576	1.33834468346667	97.6486806317333	96.31033594826663	93424.046875	1.1471002655839802E8	0	7313	0.058236341327599916	0.5289728675962473	36.40348885746176	412.1386413574219	412.1531677246094
555	412.16131591796875	92.3914496424					1	DETECTED	412.1613 m/z @92.39 [151020OFc1_NvH-0949-CRLM-29.raw]	412.16131591796875	92.3914496424	2.78007055413333	99.1561801645333	96.37610961039996	83475.9609375	1.3953484206480116E8	0	7313	0.050989403870929095	0.5377448187437784	9.742216795704087	412.1532287597656	412.16650390625
556	412.1767272949219	16.504054836					1	DETECTED	412.1767 m/z @16.50 [151020OFc1_NvH-0949-CRLM-29.raw]	412.1767272949219	16.504054836	4.1856694976	99.2668679733333	95.0811984757333	165764.71875	1.3400849062215051E8	0	7313	0.08077349135530554	3.5517772607182074	1864.2524749764991	412.1673583984375	412.183349609375
557	412.1934814453125	25.7367446445333					1	DETECTED	412.1935 m/z @25.74 [151020OFc1_NvH-0949-CRLM-29.raw]	412.1934814453125	25.7367446445333	2.40325417786667	98.1018774245333	95.69862324666663	792930.9375	1.576444704386471E8	3	7313	14.623328148667209	0.6306510275576088	6.182966692118515	412.18353271484375	412.2034606933594
558	412.2131042480469	24.9615949256					1	DETECTED	412.2131 m/z @24.96 [151020OFc1_NvH-0949-CRLM-29.raw]	412.2131042480469	24.9615949256	3.31733942933333	97.8945669962667	94.57722756693337	516654.5625	1.8428323204465494E8	3	7313	9.056746679020595	8.182311326553593	1.0578315046295061	412.2034912109375	412.22100830078125
559	412.2310485839844	26.7753202522667					1	DETECTED	412.2310 m/z @26.78 [151020OFc1_NvH-0949-CRLM-29.raw]	412.2310485839844	26.7753202522667	4.5982441368	99.6554010101333	95.0571568733333	1854958.0	2.1017688318016726E8	3	7313	18.3976928921663	2.139229571263735	0.8494936817496008	412.2210693359375	412.2327575683594
560	412.2427673339844	17.5823492768					1	DETECTED	412.2428 m/z @17.58 [151020OFc1_NvH-0949-CRLM-29.raw]	412.2427673339844	17.5823492768	2.01178513866667	95.5654685125333	93.55368337386663	5599931.5	2.2326602751587346E8	3	7313	0.1377869630957207	1.9027972091283292	2.7212808945603078	412.2327880859375	412.2527160644531
561	412.25421142578125	91.8936599333333					1	DETECTED	412.2542 m/z @91.89 [151020OFc1_NvH-0949-CRLM-29.raw]	412.25421142578125	91.8936599333333	3.43281952426667	95.7075896288	92.27477010453332	725893.8125	2.051110208554548E8	2	7313	0.5813773146130359	0.7503215868178342	0.5610472095710546	412.2527770996094	412.26416015625
562	412.2651062011719	28.8063831864					1	DETECTED	412.2651 m/z @28.81 [151020OFc1_NvH-0949-CRLM-29.raw]	412.2651062011719	28.8063831864	5.63026005013333	92.4269267522667	86.79666670213336	72815.9609375	1.3024795764816566E8	0	7313	85.53025885287916	1.8725449936514924	2.705398537819665	412.2643127441406	412.2743225097656
563	412.2763977050781	34.5133274888					1	DETECTED	412.2764 m/z @34.51 [151020OFc1_NvH-0949-CRLM-29.raw]	412.2763977050781	34.5133274888	3.54464569706667	92.1188216597333	88.57417596266663	53163.59765625	1.6693956630426976E8	0	7313	88.48521168105928	1.4305868587930333	1.86234960644344	412.2751770019531	412.27978515625
564	412.3089294433594	91.4846434805333					1	DETECTED	412.3089 m/z @91.48 [151020OFc1_NvH-0949-CRLM-29.raw]	412.3089294433594	91.4846434805333	2.3757186824	92.4487493672	90.07303068479999	138165.3125	1.182073905217584E8	0	7313	0.8259736239311621	0.5054097044086817	4.898268228749769	412.3031311035156	412.3180847167969
565	412.3414001464844	34.2850983949333					1	DETECTED	412.3414 m/z @34.29 [151020OFc1_NvH-0949-CRLM-29.raw]	412.3414001464844	34.2850983949333	3.0362259624	95.4250115877333	92.3887856253333	55500.609375	1.4350623681582135E8	0	7313	77.01010563257167	1.4782739093194774	1.8391032047790237	412.3316345214844	412.3511962890625
566	412.368408203125	22.2402173469333					1	DETECTED	412.3684 m/z @22.24 [151020OFc1_NvH-0949-CRLM-29.raw]	412.368408203125	22.2402173469333	3.481004836	100.000324732	96.519319896	45568.34375	1.3103971151373583E8	0	7313	96.20369141438967	2.598939287528564	4.20547072384491	412.3594970703125	412.3687438964844
567	412.3788146972656	91.9032203826667					1	DETECTED	412.3788 m/z @91.90 [151020OFc1_NvH-0949-CRLM-29.raw]	412.3788146972656	91.9032203826667	1.44087469733333	93.5634225242667	92.12254782693337	52837.06640625	1.3154546422834685E8	0	7313	0.21014567309168797	0.5091762054643978	0.39359890179980367	412.37017822265625	412.38153076171875
568	412.42376708984375	29.6599172648					1	DETECTED	412.4238 m/z @29.66 [151020OFc1_NvH-0949-CRLM-29.raw]	412.42376708984375	29.6599172648	3.20713431706667	99.7786603464	96.57152602933333	197910.015625	1.470055666431687E8	0	7313	67.93555080843643	1.664854829569957	4.981951254022531	412.4138488769531	412.43359375
569	412.45263671875	22.0772566256					1	DETECTED	412.4526 m/z @22.08 [151020OFc1_NvH-0949-CRLM-29.raw]	412.45263671875	22.0772566256	3.36623908586667	99.8562265024	96.48998741653334	136717.25	1.2691757451395091E8	0	7313	82.73877577369149	2.6007971245397754	6.284742475816647	412.4427490234375	412.46240234375
570	412.4638366699219	10.4350272621333					1	DETECTED	412.4638 m/z @10.44 [151020OFc1_NvH-0949-CRLM-29.raw]	412.4638366699219	10.4350272621333	2.9905455832	96.7984795536	93.8079339704	131802.046875	1.4122110455219644E8	0	7313	0.10140736392373206	0.5355164247752489	1.006134935851663	412.46295166015625	412.47357177734375
571	412.4857482910156	33.0281962042667					1	DETECTED	412.4857 m/z @33.03 [151020OFc1_NvH-0949-CRLM-29.raw]	412.4857482910156	33.0281962042667	0.874012554933333	98.3459643682667	97.47195181333338	97941.4765625	1.460864505352738E8	0	7313	2.88116614649876	1.8183218618247545	3.22588207714633	412.47576904296875	412.4944763183594
572	412.5045471191406	24.3775059805333					1	DETECTED	412.5045 m/z @24.38 [151020OFc1_NvH-0949-CRLM-29.raw]	412.5045471191406	24.3775059805333	3.6115673784	95.1198176349333	91.5082502565333	261105.703125	1.4073190726362318E8	0	7313	6.884923629748535	3.4480250749874535	0.007523218327829646	412.4945983886719	412.5143737792969
573	412.5330505371094	22.5312954181333					1	DETECTED	412.5331 m/z @22.53 [151020OFc1_NvH-0949-CRLM-29.raw]	412.5330505371094	22.5312954181333	3.7735844408	96.6218878248	92.848303384	119965.8828125	1.2796158640254743E8	0	7313	17.61994060921501	2.5010608392412434	8.099614609976028	412.5231018066406	412.53643798828125
574	412.5465393066406	37.752920192					1	DETECTED	412.5465 m/z @37.75 [151020OFc1_NvH-0949-CRLM-29.raw]	412.5465393066406	37.752920192	4.71612200986667	95.7841221632	91.06800015333333	1969249.875	1.7571557552381954E8	3	7313	0.21495780565035716	0.5056737456615302	0.01187291132212394	412.53656005859375	412.5469970703125
575	412.5570373535156	14.0310346368					1	DETECTED	412.5570 m/z @14.03 [151020OFc1_NvH-0949-CRLM-29.raw]	412.5570373535156	14.0310346368	3.82807975706667	99.6333140933333	95.80523433626662	1.20496744E8	2.0103306198388095E9	3	7313	0.21027358300323762	1.0611651854797515	1.007093165339313	412.54705810546875	412.5669860839844
576	412.57391357421875	37.0438365930667					1	DETECTED	412.5739 m/z @37.04 [151020OFc1_NvH-0949-CRLM-29.raw]	412.57391357421875	37.0438365930667	2.9448622	73.750260784	70.805398584	675903.5	1.531537037594017E8	3	7313	1.46137302840976	0.5067757316226411	0.005173871910667612	412.5672607421875	412.58355712890625
577	412.6567687988281	41.4883851728					1	DETECTED	412.6568 m/z @41.49 [151020OFc1_NvH-0949-CRLM-29.raw]	412.6567687988281	41.4883851728	7.57191352933333	95.2829422904	87.71102876106667	614144.875	1.7510981107043064E8	2	7313	6.423918174493295	0.5103070202130234	1.994774864135959	412.6470031738281	412.6666564941406
578	412.6952209472656	25.6929745557333					1	DETECTED	412.6952 m/z @25.69 [151020OFc1_NvH-0949-CRLM-29.raw]	412.6952209472656	25.6929745557333	2.7983618568	99.9003897954667	97.1020279386667	321708.28125	1.4669528837641075E8	2	7313	1.5629189105900743	4.532551805436077	2.638014243981748	412.68524169921875	412.7052001953125
579	412.7074890136719	11.1434519698667					1	DETECTED	412.7075 m/z @11.14 [151020OFc1_NvH-0949-CRLM-29.raw]	412.7074890136719	11.1434519698667	2.8986546984	91.2193799938667	88.3207252954667	184578.5625	1.4967808655872437E8	0	7313	7.485949899543083	0.8954929143712894	9.417493234976535	412.70526123046875	412.71746826171875
580	412.71759033203125	16.5167321693333					1	DETECTED	412.7176 m/z @16.52 [151020OFc1_NvH-0949-CRLM-29.raw]	412.71759033203125	16.5167321693333	9.11921856346667	63.7082396096	54.589021046133325	126544.3203125	1.1676823943005995E8	0	7313	19.128365644894608	3.689687099922417	6.379374199844835	412.71759033203125	412.7187194824219
581	412.728759765625	22.4485380162667					1	DETECTED	412.7288 m/z @22.45 [151020OFc1_NvH-0949-CRLM-29.raw]	412.728759765625	22.4485380162667	2.999597172	99.3000326488	96.3004354768	2446014.0	2.054607816787503E8	2	7313	0.25487615579625	0.6515507874528536	1.8185393531705063	412.7187805175781	412.7372741699219
582	412.7474060058594	25.7730192045333					1	DETECTED	412.7474 m/z @25.77 [151020OFc1_NvH-0949-CRLM-29.raw]	412.7474060058594	25.7730192045333	0.445617340533333	98.6568961578667	98.21127881733337	1.1748943E7	3.930851262108571E8	2	7313	0.28842568834519255	0.5807515604440596	0.01699728347138454	412.7374572753906	412.7573547363281
583	412.7711486816406	11.4147325224					1	DETECTED	412.7711 m/z @11.41 [151020OFc1_NvH-0949-CRLM-29.raw]	412.7711486816406	11.4147325224	3.60068212106667	98.9788463864	95.37816426533333	303425.03125	1.3746179879644054E8	0	7313	0.1641421153749647	1.7574249671453732	40.907316824304964	412.76116943359375	412.77911376953125
584	412.84124755859375	20.2793894322667					1	DETECTED	412.8412 m/z @20.28 [151020OFc1_NvH-0949-CRLM-29.raw]	412.84124755859375	20.2793894322667	0.00495268266666667	99.8339139336	99.82896125093333	602650.9375	1.409409778216923E8	3	7313	0.16985913521922313	0.6488077040154064	4.849395348712732	412.8321228027344	412.8512268066406
585	412.8594665527344	54.0719381944					1	DETECTED	412.8595 m/z @54.07 [151020OFc1_NvH-0949-CRLM-29.raw]	412.8594665527344	54.0719381944	0.00495268266666667	100.000324732	99.99537204933333	212931.40625	1.808328898962903E8	0	7313	0.14513965423072506	0.9230730447807411	0.001262273261158813	412.85125732421875	412.8641662597656
586	412.8741760253906	45.2441102432					1	DETECTED	412.8742 m/z @45.24 [151020OFc1_NvH-0949-CRLM-29.raw]	412.8741760253906	45.2441102432	0.0158257344	99.9892291757333	99.9734034413333	487000.78125	1.4888569943914625E8	3	7313	0.09499257612325351	0.5023838365216771	0.048952526105883756	412.8642272949219	412.8769836425781
587	412.8869934082031	14.0310346368					1	DETECTED	412.8870 m/z @14.03 [151020OFc1_NvH-0949-CRLM-29.raw]	412.8869934082031	14.0310346368	0.00495268266666667	100.000324732	99.99537204933333	7.4453288E7	1.3503969653249977E9	3	7313	0.21496452063677118	1.087689418051173	0.9627271619332354	412.87701416015625	412.89697265625
588	412.90484619140625	41.284541692					1	DETECTED	412.9048 m/z @41.28 [151020OFc1_NvH-0949-CRLM-29.raw]	412.90484619140625	41.284541692	0.00495268266666667	99.9892291757333	99.98427649306663	624192.0	1.5726290104822028E8	3	7313	24.287583458986795	0.5055730253017576	0.1372919290874554	412.8970031738281	412.9147033691406
589	412.9224548339844	26.3479774386667					1	DETECTED	412.9225 m/z @26.35 [151020OFc1_NvH-0949-CRLM-29.raw]	412.9224548339844	26.3479774386667	0.209780287466667	100.000324732	99.79054444453332	149540.34375	1.3705280227509663E8	0	7313	0.031820358220635114	2.6593760827966606	4.300183678274389	412.9148864746094	412.9322814941406
590	412.9437255859375	38.6040941362667					1	DETECTED	412.9437 m/z @38.60 [151020OFc1_NvH-0949-CRLM-29.raw]	412.9437255859375	38.6040941362667	0.00495268266666667	100.000324732	99.99537204933333	64262.04296875	1.2443518878229274E8	0	7313	95.38114096917676	1.3353591751916498	1.5047682799818272	412.93389892578125	412.94830322265625
591	412.9584045410156	11.1540648474667					1	DETECTED	412.9584 m/z @11.15 [151020OFc1_NvH-0949-CRLM-29.raw]	412.9584045410156	11.1540648474667	0.0604356229333333	99.9669707469333	99.90653512399997	114696.046875	1.2833180794010592E8	2	7313	0.05366009856989251	5.540386644153085	0.01954609718827857	412.9484558105469	412.9617004394531
592	412.9718017578125	24.8461443837333					1	DETECTED	412.9718 m/z @24.85 [151020OFc1_NvH-0949-CRLM-29.raw]	412.9718017578125	24.8461443837333	3.3863176848	99.9779519368	96.59163425199999	1120683.125	1.534744147246135E8	4	7313	0.17853510540056305	0.5064743929444018	0.0364093774918695	412.9618225097656	412.98175048828125
593	412.9898376464844	20.4489789946667					1	DETECTED	412.9898 m/z @20.45 [151020OFc1_NvH-0949-CRLM-29.raw]	412.9898376464844	20.4489789946667	0.0921792008	100.000324732	99.90814553119999	522852.15625	1.3675327523743972E8	4	7313	0.023884435400521653	1.4740487536647788	165.0837700258006	412.9818115234375	412.999755859375
594	413.003662109375	47.5286905845333					1	DETECTED	413.0037 m/z @47.53 [151020OFc1_NvH-0949-CRLM-29.raw]	413.003662109375	47.5286905845333	0.589590783733333	99.9557145536	99.36612376986668	203148.53125	1.4756921874621433E8	0	7313	24.25909205995437	1.1359062800654947	1.711462386647991	412.9998474121094	413.0136413574219
595	413.01727294921875	7.20521299173333					1	DETECTED	413.0173 m/z @7.21 [151020OFc1_NvH-0949-CRLM-29.raw]	413.01727294921875	7.20521299173333	0.384038221333333	99.8781884736	99.49415025226668	74660.265625	1.3015522707488976E8	0	7313	0.05386026473977701	0.586887872878361	1.051525989997293	413.013916015625	413.027099609375
596	413.07391357421875	33.2656287808					1	DETECTED	413.0739 m/z @33.27 [151020OFc1_NvH-0949-CRLM-29.raw]	413.07391357421875	33.2656287808	0.00495268266666667	99.9892291757333	99.98427649306663	63827.16015625	1.4550635864715993E8	0	7313	95.28752327284906	1.451421214285775	1.897747221509055	413.0641174316406	413.08221435546875
597	413.089599609375	32.188517824					1	DETECTED	413.0896 m/z @32.19 [151020OFc1_NvH-0949-CRLM-29.raw]	413.089599609375	32.188517824	0.3312824792	99.9892291757333	99.6579466965333	61876.1875	1.5790419603554332E8	0	7313	94.00625699442503	1.474753460641785	1.9395796448451081	413.08673095703125	413.0991516113281
598	413.1094970703125	54.8048803549333					1	DETECTED	413.1095 m/z @54.80 [151020OFc1_NvH-0949-CRLM-29.raw]	413.1094970703125	54.8048803549333	0.3734716664	98.0794820093333	97.70601034293331	70168.4921875	1.3017205080646203E8	0	7313	91.29540810747316	0.8975149890206349	0.6785686169020906	413.10174560546875	413.1188659667969
599	413.1452331542969	34.6619362026667					1	DETECTED	413.1452 m/z @34.66 [151020OFc1_NvH-0949-CRLM-29.raw]	413.1452331542969	34.6619362026667	13.8538136013333	99.9114896106667	86.0576760093334	39045.50390625	1.2104116298474096E8	0	7313	78.51107382671151	1.9485371868185006	2.8981276179842275	413.14068603515625	413.1481018066406
600	413.1584777832031	41.6349602965333					1	DETECTED	413.1585 m/z @41.63 [151020OFc1_NvH-0949-CRLM-29.raw]	413.1584777832031	41.6349602965333	6.91554768746667	99.3111198722667	92.39557218480003	337148.03125	1.321695655865062E8	0	7313	5.815776635710243	1.2333809635946338	8.168763610969537	413.1487121582031	413.1683044433594
601	413.1759338378906	20.2298380010667					1	DETECTED	413.1759 m/z @20.23 [151020OFc1_NvH-0949-CRLM-29.raw]	413.1759338378906	20.2298380010667	3.79183000693333	99.0125027557333	95.22067274879997	306002.71875	1.3501593118947685E8	4	7313	2.4449444740730755	8.691159455884263	0.4108569998962425	413.1685485839844	413.1824035644531
602	413.19244384765625	39.8874278354667					1	DETECTED	413.1924 m/z @39.89 [151020OFc1_NvH-0949-CRLM-29.raw]	413.19244384765625	39.8874278354667	2.707211188	98.8677203922667	96.1605092042667	329159.75	1.478559207181484E8	2	7313	0.33546279734670037	1.105041510080172	0.00491547448305223	413.1825256347656	413.1982727050781
603	413.2082824707031	45.2974302568					1	DETECTED	413.2083 m/z @45.30 [151020OFc1_NvH-0949-CRLM-29.raw]	413.2082824707031	45.2974302568	2.2390409576	99.1561801645333	96.9171392069333	378406.34375	1.4771578286922383E8	3	7313	24.436766684110992	1.3851298174535405	0.0020916270114366285	413.19830322265625	413.20843505859375
604	413.21844482421875	14.0310346368					1	DETECTED	413.2184 m/z @14.03 [151020OFc1_NvH-0949-CRLM-29.raw]	413.21844482421875	14.0310346368	1.44087469733333	99.8228806346667	98.38200593733337	2.7042944E7	6.701684364804195E8	3	7313	0.21783376920597597	1.1813766125396201	25.02400097189649	413.2084655761719	413.2283935546875
605	413.23046875	22.3957491256					1	DETECTED	413.2305 m/z @22.40 [151020OFc1_NvH-0949-CRLM-29.raw]	413.23046875	22.3957491256	2.63248664266667	95.2165953237333	92.58410868106662	1074670.25	1.9882379589906338E8	2	7313	13.651324834158855	0.9613620397438778	4.98316167686373	413.22845458984375	413.23883056640625
606	413.24884033203125	25.6929745557333					1	DETECTED	413.2488 m/z @25.69 [151020OFc1_NvH-0949-CRLM-29.raw]	413.24884033203125	25.6929745557333	1.79512739093333	99.9557145536	98.16058716266667	5142127.5	2.8565010132721674E8	2	7313	0.25890982730282985	0.5392995866947727	4.726499641497827	413.2388610839844	413.2588195800781
607	413.2633056640625	33.7382029970667					1	DETECTED	413.2633 m/z @33.74 [151020OFc1_NvH-0949-CRLM-29.raw]	413.2633056640625	33.7382029970667	0.00495268266666667	100.000324732	99.99537204933333	229065.046875	1.439627635641595E8	2	7313	30.078049052935043	1.6533505574988545	1.8120292620581773	413.2588806152344	413.2731628417969
608	413.29010009765625	91.4750207090667					1	DETECTED	413.2901 m/z @91.48 [151020OFc1_NvH-0949-CRLM-29.raw]	413.29010009765625	91.4750207090667	3.6301424456	95.6420490485333	92.0119066029333	56353.74609375	1.4565454698366576E8	0	7313	0.5978013994669737	0.5239469858584515	0.004241350384004794	413.2801818847656	413.2978820800781
609	413.30804443359375	90.9472139896					1	DETECTED	413.3080 m/z @90.95 [151020OFc1_NvH-0949-CRLM-29.raw]	413.30804443359375	90.9472139896	4.74415931386667	96.3785051304	91.63434581653333	61811.8125	8.606531901256034E7	0	7313	1.4880214839724033	0.5315264476257247	0.008776152685669756	413.29852294921875	413.3155212402344
610	413.3264465332031	91.4957434344					1	DETECTED	413.3264 m/z @91.50 [151020OFc1_NvH-0949-CRLM-29.raw]	413.3264465332031	91.4957434344	19.5134171669333	96.4451893866667	76.9317722197334	107110.3203125	1.618499423551094E8	0	7313	0.3685091111485974	0.5343795915533204	1.1235200277879949	413.3179016113281	413.3357238769531
611	413.3443298339844	92.0291939133333					1	DETECTED	413.3443 m/z @92.03 [151020OFc1_NvH-0949-CRLM-29.raw]	413.3443298339844	92.0291939133333	3.07467583253333	99.3000326488	96.22535681626667	61525.23046875	1.3381501987979002E8	0	7313	0.31081150177598715	0.5408682936647601	70.87831339327145	413.3367004394531	413.35418701171875
612	413.3607177734375	24.8152115242667					1	DETECTED	413.3607 m/z @24.82 [151020OFc1_NvH-0949-CRLM-29.raw]	413.3607177734375	24.8152115242667	0.00495268266666667	100.000324732	99.99537204933333	42348.2265625	1.1429253998404577E8	0	7313	71.80919530837518	2.1260096443894283	3.240529642278361	413.3584899902344	413.3688659667969
613	413.41033935546875	89.9499627306667					1	DETECTED	413.4103 m/z @89.95 [151020OFc1_NvH-0949-CRLM-29.raw]	413.41033935546875	89.9499627306667	2.47659708	99.8671969888	97.3905999088	76591.9296875	1.269795771221874E8	0	7313	83.82103328043736	0.5565517384757989	0.10914750182061861	413.4004821777344	413.4203186035156
614	413.4457092285156	20.2793894322667					1	DETECTED	413.4457 m/z @20.28 [151020OFc1_NvH-0949-CRLM-29.raw]	413.4457092285156	20.2793894322667	2.27522814346667	99.2226523056	96.94742416213333	847522.125	1.382501040314986E8	0	7313	0.10125796507734464	0.9898647256240037	7.193939938213029	413.4361267089844	413.45556640625
615	413.4585876464844	14.2721422685333					1	DETECTED	413.4586 m/z @14.27 [151020OFc1_NvH-0949-CRLM-29.raw]	413.4585876464844	14.2721422685333	7.28082437626667	99.2226523056	91.94182792933333	844961.4375	1.5406816947266603E8	0	7313	0.5527983059206267	1.1357940849959318	1.498821713510588	413.4557189941406	413.45892333984375
616	413.46893310546875	27.9374241658667					1	DETECTED	413.4689 m/z @27.94 [151020OFc1_NvH-0949-CRLM-29.raw]	413.46893310546875	27.9374241658667	1.6456247464	99.9114896106667	98.2658648642667	3684295.0	2.080798953850402E8	4	7313	16.53323675076171	0.5702017864865886	11.752152766098623	413.458984375	413.4787902832031
617	413.4911193847656	20.4397772013333					1	DETECTED	413.4911 m/z @20.44 [151020OFc1_NvH-0949-CRLM-29.raw]	413.4911193847656	20.4397772013333	3.47169184746667	98.9341930762667	95.46250122880002	164423.5	1.3183931291559881E8	0	7313	0.09703925525521129	3.342574888181754	0.06556794056338905	413.48114013671875	413.50030517578125
618	413.5103759765625	20.2676538890667					1	DETECTED	413.5104 m/z @20.27 [151020OFc1_NvH-0949-CRLM-29.raw]	413.5103759765625	20.2676538890667	3.499564392	98.9009099789333	95.4013455869333	172045.671875	1.27187571822311E8	0	7313	2.5518412900722502	8.123435846433743	0.06018098482427179	413.5003967285156	413.519775390625
619	413.53216552734375	20.1061105869333					1	DETECTED	413.5322 m/z @20.11 [151020OFc1_NvH-0949-CRLM-29.raw]	413.53216552734375	20.1061105869333	2.1662022168	98.5124415901333	96.3462393733333	277046.6875	1.5214322146372306E8	0	7313	8.371286184615672	0.7501315112824106	0.386489421037168	413.5221862792969	413.5421447753906
620	413.55224609375	13.9668544034667					1	DETECTED	413.5522 m/z @13.97 [151020OFc1_NvH-0949-CRLM-29.raw]	413.55224609375	13.9668544034667	4.10988713226667	99.8892320784	95.77934494613334	5210956.0	2.7337599967343116E8	3	7313	0.2659021084751547	1.011108736094109	3.4752038290891916	413.5422668457031	413.5622253417969
621	413.56304931640625	12.7580361450667					1	DETECTED	413.5630 m/z @12.76 [151020OFc1_NvH-0949-CRLM-29.raw]	413.56304931640625	12.7580361450667	4.81946488933333	99.2780118130667	94.45854692373337	333876.15625	1.428035503154648E8	0	7313	0.13113649628343715	0.520752131165193	2.2643982672800704	413.562255859375	413.5686340332031
622	413.5787048339844	23.9355712976					1	DETECTED	413.5787 m/z @23.94 [151020OFc1_NvH-0949-CRLM-29.raw]	413.5787048339844	23.9355712976	2.47659708	99.5666045938667	97.0900075138667	2315012.75	1.7532991574386698E8	3	7313	0.15621832719566342	1.1010543025756245	1.1559511475165865	413.5687255859375	413.5885925292969
623	413.6835021972656	20.1652386493333					1	DETECTED	413.6835 m/z @20.17 [151020OFc1_NvH-0949-CRLM-29.raw]	413.6835021972656	20.1652386493333	4.3281601024	64.0432838482667	59.7151237458667	131860.25	9.776653949240594E7	0	7313	0.0918464949069211	3.01031103075067	0.03069051060445713	413.6739501953125	413.6864013671875
624	413.6964111328125	20.2456044032					1	DETECTED	413.6964 m/z @20.25 [151020OFc1_NvH-0949-CRLM-29.raw]	413.6964111328125	20.2456044032	3.81892340666667	95.7841221632	91.96519875653333	578264.9375	1.426474514257393E8	0	7313	0.12278193352970135	1.0178358763255797	62.41825022239238	413.68646240234375	413.6991271972656
625	413.70916748046875	14.2627944693333					1	DETECTED	413.7092 m/z @14.26 [151020OFc1_NvH-0949-CRLM-29.raw]	413.70916748046875	14.2627944693333	0.3418969824	99.5666045938667	99.2247076114667	767748.25	1.4812947561812583E8	0	7313	0.5158397008964464	0.9310821021114731	1.6186607933903825	413.6991882324219	413.7098388671875
626	413.7198486328125	11.4650696632					1	DETECTED	413.7198 m/z @11.47 [151020OFc1_NvH-0949-CRLM-29.raw]	413.7198486328125	11.4650696632	1.52473649066667	98.1241248738667	96.59938838320004	1827316.875	2.2884404619928074E8	2	7313	16.621724098725704	24.7307888827367	77.07798891847841	413.7098693847656	413.7297668457031
627	413.73004150390625	26.4525033741333					1	DETECTED	413.7300 m/z @26.45 [151020OFc1_NvH-0949-CRLM-29.raw]	413.73004150390625	26.4525033741333	4.80033953253333	99.9669707469333	95.16663121439997	275493.9375	1.375693224825802E8	0	7313	4.3150430214433975	3.1789315040260235	0.34431812787909205	413.72991943359375	413.7399597167969
628	413.750732421875	25.7045699765333					1	DETECTED	413.7507 m/z @25.70 [151020OFc1_NvH-0949-CRLM-29.raw]	413.750732421875	25.7045699765333	3.6688002672	99.9669707469333	96.2981704797333	1155386.25	1.7116895711462542E8	2	7313	0.2236629218599937	0.5673887732738268	0.6174845352366882	413.74078369140625	413.76055908203125
629	413.7733459472656	31.9961662042667					1	DETECTED	413.7733 m/z @32.00 [151020OFc1_NvH-0949-CRLM-29.raw]	413.7733459472656	31.9961662042667	3.5913699392	99.4110642768	95.8196943376	1321660.0	1.5012226754787928E8	2	7313	0.16333310140789692	16.49848168247557	0.7811697797779514	413.76336669921875	413.7831115722656
630	413.8367919921875	35.1524056448					1	DETECTED	413.8368 m/z @35.15 [151020OFc1_NvH-0949-CRLM-29.raw]	413.8367919921875	35.1524056448	5.9164751168	99.9557145536	94.0392394368	41092.79296875	1.1330166031508467E8	0	7313	92.86074605223864	1.5671839735872293	2.1390219711683756	413.8346862792969	413.8388671875
631	413.8702392578125	9.75725948773333					1	DETECTED	413.8702 m/z @9.76 [151020OFc1_NvH-0949-CRLM-29.raw]	413.8702392578125	9.75725948773333	0.1247103824	99.9779519368	99.8532415544	303045.0625	1.3672324036434898E8	3	7313	13.577478982659322	17.681293705376444	7.006335008769157	413.8603210449219	413.87469482421875
632	413.88470458984375	26.7512687744					1	DETECTED	413.8847 m/z @26.75 [151020OFc1_NvH-0949-CRLM-29.raw]	413.88470458984375	26.7512687744	0.00495268266666667	100.000324732	99.99537204933333	3042389.25	1.9207616011648184E8	3	7313	0.1266230651009188	0.6401809930024724	0.4329009363337332	413.8747253417969	413.8946838378906
633	413.8953857421875	19.1165106618667					1	DETECTED	413.8954 m/z @19.12 [151020OFc1_NvH-0949-CRLM-29.raw]	413.8953857421875	19.1165106618667	0.0604356229333333	99.9892291757333	99.92879355279997	670026.4375	1.4528198494235438E8	0	7313	0.12812401682414887	1.0553520339578975	0.08295981058946347	413.89471435546875	413.9028625488281
634	413.9128723144531	23.900454632					1	DETECTED	413.9129 m/z @23.90 [151020OFc1_NvH-0949-CRLM-29.raw]	413.9128723144531	23.900454632	0.0604356229333333	99.9779519368	99.91751631386667	1657494.25	1.6474950426173615E8	0	7313	1.5167981660517569	0.8025951949888425	16.67061862318883	413.90289306640625	413.9228515625
635	413.93267822265625	20.3107908378667					1	DETECTED	413.9327 m/z @20.31 [151020OFc1_NvH-0949-CRLM-29.raw]	413.93267822265625	20.3107908378667	0.0604356229333333	99.9779519368	99.91751631386667	135386.59375	1.1684465800114685E8	0	7313	0.08773159888566084	2.3880893516023924	106.50103115503663	413.9228820800781	413.9382629394531
636	413.9482727050781	20.3887260053333					1	DETECTED	413.9483 m/z @20.39 [151020OFc1_NvH-0949-CRLM-29.raw]	413.9482727050781	20.3887260053333	0.00495268266666667	100.000324732	99.99537204933333	257428.375	1.3538007681295308E8	4	7313	0.16064165849882883	4.293536529227835	0.05131541832400985	413.9385070800781	413.9547119140625
637	413.9647521972656	10.9108176794667					1	DETECTED	413.9648 m/z @10.91 [151020OFc1_NvH-0949-CRLM-29.raw]	413.9647521972656	10.9108176794667	0.0158257344	99.9669707469333	99.9511450125333	1.5470438E7	4.1686135039732224E8	4	7313	0.24300039159025033	1.080490815515492	1.2413701970003563	413.95477294921875	413.9747009277344
638	413.9833984375	43.8093342938667					1	DETECTED	413.9834 m/z @43.81 [151020OFc1_NvH-0949-CRLM-29.raw]	413.9833984375	43.8093342938667	0.0264401338666667	99.9779519368	99.95151180293333	276132.4375	1.4426089579330367E8	0	7313	0.1275320558683859	0.4342659181194014	null	413.97491455078125	413.9933166503906
639	413.9961242675781	25.6238957925333					1	DETECTED	413.9961 m/z @25.62 [151020OFc1_NvH-0949-CRLM-29.raw]	413.9961242675781	25.6238957925333	0.00495268266666667	99.9669707469333	99.96201806426663	198291.9375	1.388495158882819E8	0	7313	0.21137617881714377	1.9901315501727368	3.0034426080088052	413.9935302734375	414.00592041015625
640	414.0098571777344	31.6519949130667					1	DETECTED	414.0099 m/z @31.65 [151020OFc1_NvH-0949-CRLM-29.raw]	414.0098571777344	31.6519949130667	0.0707527290666667	99.9669707469333	99.89621801786663	46206.734375	9.822761443024418E7	0	7313	82.07897419796409	1.573509626585406	2.147563395614924	414.0064697265625	414.0148010253906
641	414.0673828125	33.6465810197333					1	DETECTED	414.0674 m/z @33.65 [151020OFc1_NvH-0949-CRLM-29.raw]	414.0673828125	33.6465810197333	0.00495268266666667	99.2115318848	99.20657920213333	53553.01953125	1.2355932737245305E8	0	7313	95.62671297316913	1.4297880984156186	1.8423856845581132	414.0586242675781	414.076904296875
642	414.1742248535156	91.4638330248					1	DETECTED	414.1742 m/z @91.46 [151020OFc1_NvH-0949-CRLM-29.raw]	414.1742248535156	91.4638330248	3.85699398986667	99.522171272	95.66517728213333	149577.671875	1.388673454842063E8	0	7313	0.2746338466957212	0.5026968846413252	2.3938277673828354	414.1643981933594	414.18414306640625
643	414.1957702636719	18.5715667269333					1	DETECTED	414.1958 m/z @18.57 [151020OFc1_NvH-0949-CRLM-29.raw]	414.1957702636719	18.5715667269333	3.3472667288	99.4443164581333	96.0970497293333	2560003.0	1.8843285776264608E8	4	7313	0.15524653411985412	0.6586919093920228	3.6929074066867886	414.1861267089844	414.20452880859375
644	414.21453857421875	10.98028778					1	DETECTED	414.2145 m/z @10.98 [151020OFc1_NvH-0949-CRLM-29.raw]	414.21453857421875	10.98028778	1.34761558426667	99.3222597186667	97.97464413440002	1.3517205E7	4.5803611597122186E8	3	7313	0.23672815357176447	37.80106746940184	0.6522081302887248	414.2045593261719	414.2245178222656
645	414.23016357421875	16.3145714965333					1	DETECTED	414.2302 m/z @16.31 [151020OFc1_NvH-0949-CRLM-29.raw]	414.23016357421875	16.3145714965333	3.39540325466667	99.0345041533333	95.63910089866663	4882657.0	2.3836353377593264E8	3	7313	0.19875143625634095	8.624652738719433	18.91349315139841	414.22454833984375	414.2401428222656
646	414.2484436035156	71.6407071194667					1	DETECTED	414.2484 m/z @71.64 [151020OFc1_NvH-0949-CRLM-29.raw]	414.2484436035156	71.6407071194667	2.8074121232	95.1411380098667	92.3337258866667	2186855.5	3.025380384777336E8	2	7313	42.81689648733763	1.4498497163480621	0.40642958650366856	414.24017333984375	414.2583312988281
647	414.2705078125	44.0734206893333					1	DETECTED	414.2705 m/z @44.07 [151020OFc1_NvH-0949-CRLM-29.raw]	414.2705078125	44.0734206893333	0.0707527290666667	100.000324732	99.92957200293333	1264457.25	1.9015701622351468E8	2	7313	30.158657452719183	1.8885962241603969	0.01944108567760063	414.2605285644531	414.2794189453125
648	414.2850646972656	92.5798193296					1	DETECTED	414.2851 m/z @92.58 [151020OFc1_NvH-0949-CRLM-29.raw]	414.2850646972656	92.5798193296	3.51060191066667	96.4562079965333	92.94560608586663	915669.4375	1.417444820633431E8	0	7313	0.12677972355255918	0.6969179691566869	0.16240867405124776	414.2806091308594	414.2919921875
649	414.30010986328125	91.2104363621333					1	DETECTED	414.3001 m/z @91.21 [151020OFc1_NvH-0949-CRLM-29.raw]	414.30010986328125	91.2104363621333	4.734936284	96.7766085285333	92.0416722445333	115782.9765625	1.349187395710669E8	0	7313	0.08518067891154146	0.5321835211208423	0.027103911385908497	414.2958679199219	414.30999755859375
650	414.32147216796875	91.8936599333333					1	DETECTED	414.3215 m/z @91.89 [151020OFc1_NvH-0949-CRLM-29.raw]	414.32147216796875	91.8936599333333	6.48192132186667	98.5456905224	92.06376920053333	99376.390625	1.2778777356465036E8	0	7313	0.6839506661449377	0.5389409623150655	0.27743461327604085	414.31201171875	414.3313293457031
651	414.3578186035156	91.4957434344					1	DETECTED	414.3578 m/z @91.50 [151020OFc1_NvH-0949-CRLM-29.raw]	414.3578186035156	91.4957434344	0.167604029066667	99.9669707469333	99.79936671786663	60743.10546875	1.441401667810568E8	0	7313	0.5730454064169805	0.5180910242935859	0.00365996485122361	414.3480224609375	414.367431640625
652	414.4464111328125	18.5603984514667					1	DETECTED	414.4464 m/z @18.56 [151020OFc1_NvH-0949-CRLM-29.raw]	414.4464111328125	18.5603984514667	1.40369824933333	99.8781884736	98.47449022426667	2167874.5	1.6252379036853823E8	0	7313	0.15799378136864206	0.8706082926636606	1.1742104692682112	414.4365234375	414.45428466796875
653	414.46429443359375	10.948358836					1	DETECTED	414.4643 m/z @10.95 [151020OFc1_NvH-0949-CRLM-29.raw]	414.46429443359375	10.948358836	3.51988915386667	99.8228806346667	96.30299148080003	6191074.0	2.476591690058075E8	4	7313	0.22642101034320739	0.9788567070589073	0.9543162405897436	414.454345703125	414.4737548828125
654	414.50115966796875	38.5522778826667					1	DETECTED	414.5012 m/z @38.55 [151020OFc1_NvH-0949-CRLM-29.raw]	414.50115966796875	38.5522778826667	3.58190550106667	99.0677494797333	95.48584397866662	209049.578125	1.3940194487544826E8	0	7313	10.389075788892796	1.6506921888094264	0.40509924477818404	414.4917297363281	414.51007080078125
655	414.5219421386719	14.4918791741333					1	DETECTED	414.5219 m/z @14.49 [151020OFc1_NvH-0949-CRLM-29.raw]	414.5219421386719	14.4918791741333	4.79071708773333	99.4887723722667	94.69805528453337	610524.0625	1.6488939794314662E8	0	7313	0.30570307948763364	10.49250885016444	0.8741522837945789	414.5122375488281	414.52783203125
656	414.5378723144531	18.4222413992					1	DETECTED	414.5379 m/z @18.42 [151020OFc1_NvH-0949-CRLM-29.raw]	414.5378723144531	18.4222413992	2.87124465386667	98.9901214522667	96.11887679840004	725927.4375	1.486951520860618E8	3	7313	0.19023008812625264	0.608726465166479	0.42403317035702603	414.52789306640625	414.54779052734375
657	414.5537414550781	26.7392127464					1	DETECTED	414.5537 m/z @26.74 [151020OFc1_NvH-0949-CRLM-29.raw]	414.5537414550781	26.7392127464	6.383522092	99.0012211658667	92.6176990738667	634771.0625	1.6219731522160113E8	0	7313	5.248728191672129	0.5097394962285374	1.277202655898859	414.5478820800781	414.5541687011719
658	414.5641784667969	16.3052567584					1	DETECTED	414.5642 m/z @16.31 [151020OFc1_NvH-0949-CRLM-29.raw]	414.5641784667969	16.3052567584	3.05449640666667	99.3111198722667	96.25662346560003	3313526.5	2.4052444179872614E8	3	7313	3.5940770083974094	3.749856697739613	0.01501009808594856	414.55426025390625	414.5740661621094
659	414.5811462402344	23.9355712976					1	DETECTED	414.5811 m/z @23.94 [151020OFc1_NvH-0949-CRLM-29.raw]	414.5811462402344	23.9355712976	1.33834468346667	98.6120568952	97.27371221173333	202436.0	1.7227431483341938E8	0	7313	7.504977378027704	2.629025815672482	0.007176714387094114	414.5742492675781	414.5910949707031
660	414.6024169921875	42.3380940762667					1	DETECTED	414.6024 m/z @42.34 [151020OFc1_NvH-0949-CRLM-29.raw]	414.6024169921875	42.3380940762667	3.04541350213333	94.1682214048	91.12280790266666	343386.90625	1.400058434671441E8	3	7313	39.61920967315888	1.2019923845990401	0.1923921532190244	414.5935363769531	414.6119689941406
661	414.67437744140625	16.8030013709333					1	DETECTED	414.6744 m/z @16.80 [151020OFc1_NvH-0949-CRLM-29.raw]	414.67437744140625	16.8030013709333	6.003828712	99.1119344221333	93.1081057101333	139245.890625	1.3701063735433754E8	0	7313	0.09381973599577265	4.310890688145094	0.4436068813399441	414.6645202636719	414.6842956542969
662	414.6967468261719	18.6155311432					1	DETECTED	414.6967 m/z @18.62 [151020OFc1_NvH-0949-CRLM-29.raw]	414.6967468261719	18.6155311432	3.22534054026667	97.0835885309333	93.85824799066663	1168384.875	1.5618785655189183E8	4	7313	0.1476020802740905	0.5538213866701256	0.020874913685453505	414.68682861328125	414.705322265625
663	414.7153625488281	10.9108176794667					1	DETECTED	414.7154 m/z @10.91 [151020OFc1_NvH-0949-CRLM-29.raw]	414.7153625488281	10.9108176794667	1.88513261813333	97.4498326738667	95.56470005573337	2227531.25	2.101904064870574E8	2	7313	0.22529050946330642	21.864017370159104	59.62664852389192	414.7054748535156	414.7251892089844
664	414.732177734375	16.9597480792					1	DETECTED	414.7322 m/z @16.96 [151020OFc1_NvH-0949-CRLM-29.raw]	414.732177734375	16.9597480792	4.27222479013333	96.7984795536	92.52625476346667	386721.65625	1.5179006873103803E8	2	7313	8.297463467219522	0.5546569558652478	42.52117226189705	414.72540283203125	414.7402648925781
665	414.7504577636719	9.48332718026667					1	DETECTED	414.7505 m/z @9.48 [151020OFc1_NvH-0949-CRLM-29.raw]	414.7504577636719	9.48332718026667	3.28075235946667	98.7120138221333	95.43126146266663	3346762.5	2.2058782332281917E8	2	7313	24.164841312460172	65.91409290708908	147.65192405580973	414.7405090332031	414.76031494140625
666	414.76263427734375	25.8920160794667					1	DETECTED	414.7626 m/z @25.89 [151020OFc1_NvH-0949-CRLM-29.raw]	414.76263427734375	25.8920160794667	3.09318782853333	96.4231645466667	93.32997671813337	369432.03125	1.736893115045514E8	2	7313	47.16570194085174	2.241389893503821	0.008147800966309638	414.7606201171875	414.76324462890625
667	414.7732849121094	44.0927936570667					1	DETECTED	414.7733 m/z @44.09 [151020OFc1_NvH-0949-CRLM-29.raw]	414.7732849121094	44.0927936570667	3.76440355546667	98.5345265429333	94.77012298746664	565386.5	1.645984285073513E8	0	7313	30.075898639929402	0.5349735591858975	0.06724638154274716	414.76336669921875	414.7830810546875
668	414.8557434082031	14.4625507693333					1	DETECTED	414.8557 m/z @14.46 [151020OFc1_NvH-0949-CRLM-29.raw]	414.8557434082031	14.4625507693333	0.00495268266666667	99.9669707469333	99.96201806426663	245429.25	1.2243607264802735E8	0	7313	3.477791624753513	7.891458814988357	15.458971000743963	414.8458557128906	414.8557434082031
669	414.8657531738281	14.0458285386667					1	DETECTED	414.8658 m/z @14.05 [151020OFc1_NvH-0949-CRLM-29.raw]	414.8657531738281	14.0458285386667	0.00495268266666667	99.9779519368	99.97299925413333	2038831.25	1.9374425826066485E8	3	7313	16.025255456289944	2.0818587960798207	3.6502282970414375	414.85577392578125	414.875732421875
670	414.8783874511719	21.8141283626667					1	DETECTED	414.8784 m/z @21.81 [151020OFc1_NvH-0949-CRLM-29.raw]	414.8783874511719	21.8141283626667	0.662808216533333	100.000324732	99.33751651546666	274697.3125	1.6874256116776225E8	0	7313	3.3992189269552604	4.472082646517068	0.015729978150649273	414.8757629394531	414.879638671875
671	414.8896789550781	42.7556810936					1	DETECTED	414.8897 m/z @42.76 [151020OFc1_NvH-0949-CRLM-29.raw]	414.8896789550781	42.7556810936	0.00495268266666667	100.000324732	99.99537204933333	1090586.75	1.8885462380585492E8	3	7313	24.715014862743065	0.7090208734628083	0.0061840569348794875	414.8797607421875	414.896240234375
672	414.90625	25.9426338949333					1	DETECTED	414.9062 m/z @25.94 [151020OFc1_NvH-0949-CRLM-29.raw]	414.90625	25.9426338949333	0.00495268266666667	100.000324732	99.99537204933333	1859848.75	1.7775066166290757E8	3	7313	9.671151602722116	0.5139590396788162	0.08786026592306775	414.8962707519531	414.91619873046875
673	414.92352294921875	24.9615949256					1	DETECTED	414.9235 m/z @24.96 [151020OFc1_NvH-0949-CRLM-29.raw]	414.92352294921875	24.9615949256	0.00495268266666667	100.000324732	99.99537204933333	90795.09375	1.3421347603431617E8	0	7313	83.25718114861813	2.006041752818029	2.9855183472166744	414.9162902832031	414.92608642578125
674	414.93609619140625	42.4150183002667					1	DETECTED	414.9361 m/z @42.42 [151020OFc1_NvH-0949-CRLM-29.raw]	414.93609619140625	42.4150183002667	0.310251656533333	100.000324732	99.69007307546666	160653.890625	1.420615518336907E8	0	7313	56.37137352202793	1.2190751378107179	1.4382300217159378	414.9261169433594	414.9378967285156
675	414.94793701171875	18.5302113216					1	DETECTED	414.9479 m/z @18.53 [151020OFc1_NvH-0949-CRLM-29.raw]	414.94793701171875	18.5302113216	0.0813875736	100.000324732	99.9189371584	362602.0	1.408473249424621E8	0	7313	0.12913625380621596	0.8793026852283884	44.01867190472532	414.93798828125	414.955810546875
676	414.9659423828125	10.9108176794667					1	DETECTED	414.9659 m/z @10.91 [151020OFc1_NvH-0949-CRLM-29.raw]	414.9659423828125	10.9108176794667	0.103093602133333	100.000324732	99.89723112986667	694340.8125	1.5528859997277564E8	0	7313	0.15941361313833546	1.874437001000713	1.7199343083389724	414.9560241699219	414.9759216308594
677	415.0305480957031	70.169088188					1	DETECTED	415.0305 m/z @70.17 [151020OFc1_NvH-0949-CRLM-29.raw]	415.0305480957031	70.169088188	0.00495268266666667	100.000324732	99.99537204933333	286002.5	1.3627689300874978E8	0	7313	1.0408278780538467	7.8611105312198655	0.5785329501973765	415.02081298828125	415.0402526855469
678	415.0678405761719	25.5069513909333					1	DETECTED	415.0678 m/z @25.51 [151020OFc1_NvH-0949-CRLM-29.raw]	415.0678405761719	25.5069513909333	0.00495268266666667	99.9225002197333	99.91754753706662	93039.125	1.350921519329597E8	0	7313	94.24403372456567	1.8952453132980094	2.713325776789004	415.0580749511719	415.0769958496094
679	415.1278991699219	52.3579406493333					1	DETECTED	415.1279 m/z @52.36 [151020OFc1_NvH-0949-CRLM-29.raw]	415.1278991699219	52.3579406493333	0.246639839733333	99.6997843664	99.45314452666666	56599.25390625	1.584934143176985E8	0	7313	90.86080627227697	0.9542377851019347	0.6003014155047781	415.1188049316406	415.1369934082031
680	415.1685791015625	13.1621129714667					1	DETECTED	415.1686 m/z @13.16 [151020OFc1_NvH-0949-CRLM-29.raw]	415.1685791015625	13.1621129714667	5.58693736746667	98.4789982050667	92.89206083760003	161646.40625	1.3050528445856299E8	3	7313	0.05904048700545417	38.96552764082752	77.72373414979914	415.1611328125	415.17852783203125
681	415.1865234375	25.1119559496					1	DETECTED	415.1865 m/z @25.11 [151020OFc1_NvH-0949-CRLM-29.raw]	415.1865234375	25.1119559496	3.51060191066667	97.3719582714667	93.86135636080003	157019.203125	1.2844092750089014E8	0	7313	10.694482851731387	2.637802765657615	9.781109572610523	415.1786804199219	415.1900329589844
682	415.20013427734375	14.0567613181333					1	DETECTED	415.2001 m/z @14.06 [151020OFc1_NvH-0949-CRLM-29.raw]	415.20013427734375	14.0567613181333	2.47659708	99.7217822445333	97.2451851645333	1150126.75	1.8565334352078572E8	3	7313	2.2582129787104748	1.048172530255362	0.6904319078863568	415.1901550292969	415.2101135253906
683	415.2137145996094	40.7881571669333					1	DETECTED	415.2137 m/z @40.79 [151020OFc1_NvH-0949-CRLM-29.raw]	415.2137145996094	40.7881571669333	2.68910263573333	96.3125265381333	93.62342390239996	274003.03125	1.4449351974174967E8	2	7313	22.43550038214139	1.3764610748922093	1.7346148191039392	415.21014404296875	415.21527099609375
684	415.22528076171875	36.2420539842667					1	DETECTED	415.2253 m/z @36.24 [151020OFc1_NvH-0949-CRLM-29.raw]	415.22528076171875	36.2420539842667	2.49490050266667	99.6885988136	97.19369831093333	581426.5	2.0657573097348627E8	3	7313	3.140410478734559	0.9635867623791814	0.01605561322662667	415.2153015136719	415.2352600097656
685	415.24627685546875	46.0161409925333					1	DETECTED	415.2463 m/z @46.02 [151020OFc1_NvH-0949-CRLM-29.raw]	415.24627685546875	46.0161409925333	2.8348597504	97.405357576	94.5704978256	1751430.0	2.7409962440466523E8	3	7313	21.73544858090584	1.115539350378966	1.263384286045247	415.2363586425781	415.2562561035156
686	415.2677001953125	51.4264163274667					1	DETECTED	415.2677 m/z @51.43 [151020OFc1_NvH-0949-CRLM-29.raw]	415.2677001953125	51.4264163274667	3.05449640666667	98.5456905224	95.49119411573332	6114741.5	2.958872296837076E8	2	7313	14.882416359455846	0.5136341786931665	0.015957281706720894	415.25775146484375	415.2776184082031
687	415.2803649902344	53.4812175738667					1	DETECTED	415.2804 m/z @53.48 [151020OFc1_NvH-0949-CRLM-29.raw]	415.2803649902344	53.4812175738667	2.8166178296	91.2960309749333	88.4794131453333	135463.515625	1.7314723572778124E8	0	7313	76.58119021269223	0.9293724029342805	0.9726376444328689	415.2779235839844	415.28125
688	415.291259765625	43.8946938474667					1	DETECTED	415.2913 m/z @43.89 [151020OFc1_NvH-0949-CRLM-29.raw]	415.291259765625	43.8946938474667	9.25010474906667	95.469148224	86.21904347493333	395570.25	1.4423661283898184E8	0	7313	0.6190821001189022	1.196990518827953	392.70057733128135	415.2813720703125	415.3011474609375
689	415.3038635253906	91.1975574301333					1	DETECTED	415.3039 m/z @91.20 [151020OFc1_NvH-0949-CRLM-29.raw]	415.3038635253906	91.1975574301333	14.0761340514667	95.0663992194667	80.99026516800001	50505.28515625	7.558965597371557E7	0	7313	0.41191874017273733	0.5250827955439655	0.005239436523572817	415.3036804199219	415.3096618652344
690	415.3240966796875	91.1393223370667					1	DETECTED	415.3241 m/z @91.14 [151020OFc1_NvH-0949-CRLM-29.raw]	415.3240966796875	91.1393223370667	14.704343868	98.6568961578667	83.9525522898667	61429.15625	9.907180473857832E7	0	7313	1.3428930919408089	0.5491762670139455	10.421366663223502	415.31646728515625	415.3320617675781
691	415.4474182128906	23.1075015424					1	DETECTED	415.4474 m/z @23.11 [151020OFc1_NvH-0949-CRLM-29.raw]	415.4474182128906	23.1075015424	3.82807975706667	97.0525158477333	93.22443609066663	73139.1015625	1.2063949334834869E8	0	7313	89.16800475437093	2.4177186724963504	5.494189063493488	415.4448547363281	415.4495544433594
692	415.45977783203125	20.8145543765333					1	DETECTED	415.4598 m/z @20.81 [151020OFc1_NvH-0949-CRLM-29.raw]	415.45977783203125	20.8145543765333	3.75513878	99.1561801645333	95.4010413845333	1.0813058E7	3.5775480672706294E8	4	7313	0.3839613090070415	0.8714786179099494	0.7039504663177903	415.44989013671875	415.4697265625
693	415.4734191894531	16.4945572808					1	DETECTED	415.4734 m/z @16.49 [151020OFc1_NvH-0949-CRLM-29.raw]	415.4734191894531	16.4945572808	2.2390409576	98.1684865824	95.92944562480001	300268.46875	1.3477805088668305E8	0	7313	0.35066277722645367	0.5042547630452217	47.85180686713751	415.46990966796875	415.48321533203125
694	415.5026550292969	13.1530565408					1	DETECTED	415.5027 m/z @13.15 [151020OFc1_NvH-0949-CRLM-29.raw]	415.5026550292969	13.1530565408	3.31733942933333	99.1561801645333	95.83884073519997	84296.578125	1.426096848041216E8	0	7313	0.03485895439388287	8.402773910197519	0.17280223445715434	415.4989318847656	415.5124206542969
695	415.523681640625	19.4504823141333					1	DETECTED	415.5237 m/z @19.45 [151020OFc1_NvH-0949-CRLM-29.raw]	415.523681640625	19.4504823141333	6.85896252453333	99.2337369194667	92.37477439493337	233429.046875	1.2361528543507423E8	0	7313	5.038295409198794	9.473824626838999	0.09387100391044612	415.51397705078125	415.5249328613281
696	415.5350036621094	14.0761340514667					1	DETECTED	415.5350 m/z @14.08 [151020OFc1_NvH-0949-CRLM-29.raw]	415.5350036621094	14.0761340514667	3.8756039832	99.7345130997333	95.85890911653331	480279.375	1.4158852950931567E8	3	7313	0.1340563191648645	4.327350946226978	0.5421605712118229	415.5252685546875	415.5449523925781
697	415.5525207519531	23.0171879485333					1	DETECTED	415.5525 m/z @23.02 [151020OFc1_NvH-0949-CRLM-29.raw]	415.5525207519531	23.0171879485333	1.89413247733333	98.2351092717333	96.34097679439996	185947.296875	1.5016956769408345E8	3	7313	0.11406754940633235	3.0893554191842414	8.208731349751055	415.5451354980469	415.5540466308594
698	415.5640869140625	29.7918602106667					1	DETECTED	415.5641 m/z @29.79 [151020OFc1_NvH-0949-CRLM-29.raw]	415.5640869140625	29.7918602106667	2.7345294088	97.8945669962667	95.1600375874667	564506.0625	1.542074293153735E8	3	7313	9.383993138275812	0.5389686863991664	0.3339414554944469	415.5541076660156	415.57061767578125
699	415.5806579589844	45.9826824850667					1	DETECTED	415.5807 m/z @45.98 [151020OFc1_NvH-0949-CRLM-29.raw]	415.5806579589844	45.9826824850667	2.28444683146667	99.0236585688	96.73921173733333	1261893.625	2.2305598534643808E8	3	7313	21.756258634098188	0.6502142188399803	0.06079016289497787	415.5706787109375	415.59014892578125
700	415.5918273925781	32.6428025621333					1	DETECTED	415.5918 m/z @32.64 [151020OFc1_NvH-0949-CRLM-29.raw]	415.5918273925781	32.6428025621333	3.79183000693333	32.7230139328	28.93118392586667	77639.890625	4.975572284604879E7	0	7313	0.15629796392932604	0.5013900982109569	0.0027801964219138944	415.5907287597656	415.5931701660156
701	415.6670837402344	23.5087012973333					1	DETECTED	415.6671 m/z @23.51 [151020OFc1_NvH-0949-CRLM-29.raw]	415.6670837402344	23.5087012973333	3.6393694552	95.5874616837333	91.9480922285333	165693.875	1.4313672248784706E8	0	7313	0.3427855533153803	2.3138194318531538	0.009511491400518367	415.65728759765625	415.6764831542969
702	415.6845397949219	24.3891578381333					1	DETECTED	415.6845 m/z @24.39 [151020OFc1_NvH-0949-CRLM-29.raw]	415.6845397949219	24.3891578381333	5.90739418826667	95.9048542842667	89.99746009600004	134362.71875	1.164339110568531E8	0	7313	0.06761474502814124	2.434763851572398	9.654102063444679	415.67742919921875	415.6852111816406
703	415.6971435546875	52.3057313682667					1	DETECTED	415.6971 m/z @52.31 [151020OFc1_NvH-0949-CRLM-29.raw]	415.6971435546875	52.3057313682667	4.14768274506667	97.9499955709333	93.80231282586662	253014.390625	1.3936766400217158E8	2	7313	0.14326742757365452	1.023830748904708	0.003681597470389761	415.687255859375	415.70013427734375
704	415.71014404296875	20.8919344968					1	DETECTED	415.7101 m/z @20.89 [151020OFc1_NvH-0949-CRLM-29.raw]	415.71014404296875	20.8919344968	3.7166685656	98.1795827370667	94.46291417146669	8593062.0	3.3971998721409583E8	2	7313	0.3899116138933003	0.7239507987894459	0.39835645337850545	415.7001953125	415.7201232910156
705	415.7236328125	16.4605906029333					1	DETECTED	415.7236 m/z @16.46 [151020OFc1_NvH-0949-CRLM-29.raw]	415.7236328125	16.4605906029333	4.67795379893333	98.5345265429333	93.85657274399998	268539.96875	1.582943679540581E8	0	7313	0.3567782962590691	0.6025450717214047	0.21936233324259238	415.7201843261719	415.7240295410156
706	415.7340393066406	21.6771382549333					1	DETECTED	415.7340 m/z @21.68 [151020OFc1_NvH-0949-CRLM-29.raw]	415.7340393066406	21.6771382549333	3.23440739173333	99.9669707469333	96.73256335519997	3951546.25	2.5903378481312576E8	2	7313	0.2840309798484526	2.809965666218333	11.316452853094765	415.72406005859375	415.7440185546875
707	415.7523498535156	32.9683111485333					1	DETECTED	415.7523 m/z @32.97 [151020OFc1_NvH-0949-CRLM-29.raw]	415.7523498535156	32.9683111485333	3.1978620504	97.8043323037333	94.6064702533333	1621852.625	1.8391414856067854E8	4	7313	0.1569656952496672	0.5359554610841913	0.01252860697081397	415.7440490722656	415.75994873046875
708	415.7699890136719	51.4448509906667					1	DETECTED	415.7700 m/z @51.44 [151020OFc1_NvH-0949-CRLM-29.raw]	415.7699890136719	51.4448509906667	3.8009219192	98.0012803573333	94.2003584381333	2579149.75	2.1681752288771746E8	2	7313	24.613371433023037	0.5087029228809716	0.021936130557957362	415.760498046875	415.77996826171875
709	415.8042907714844	32.8752273488					1	DETECTED	415.8043 m/z @32.88 [151020OFc1_NvH-0949-CRLM-29.raw]	415.8042907714844	32.8752273488	0.814962763466667	99.9336478797333	99.11868511626663	136516.046875	1.4056794051577893E8	0	7313	70.47045094608654	1.529477164238874	2.0743648757304363	415.79473876953125	415.8140563964844
710	415.85748291015625	19.4180434962667					1	DETECTED	415.8575 m/z @19.42 [151020OFc1_NvH-0949-CRLM-29.raw]	415.85748291015625	19.4180434962667	0.00495268266666667	100.000324732	99.99537204933333	133692.71875	1.4275796110050976E8	0	7313	2.6668841539489563	4.923364647295949	0.013252836874234583	415.847900390625	415.8665466308594
711	415.8765563964844	9.0589800104					1	DETECTED	415.8766 m/z @9.06 [151020OFc1_NvH-0949-CRLM-29.raw]	415.8765563964844	9.0589800104	0.0264401338666667	100.000324732	99.97388459813332	626747.25	1.458909766037591E8	3	7313	0.20103616840027527	55.11729249927499	105.63455341551523	415.86669921875	415.886474609375
712	415.89251708984375	26.8785987538667					1	DETECTED	415.8925 m/z @26.88 [151020OFc1_NvH-0949-CRLM-29.raw]	415.89251708984375	26.8785987538667	0.893716599466667	99.6776235605333	98.78390696106663	220138.984375	1.513232959379121E8	3	7313	0.15033433299705123	2.6698287975036115	0.00785718321226909	415.8865966796875	415.89312744140625
713	415.90325927734375	26.8368140394667					1	DETECTED	415.9033 m/z @26.84 [151020OFc1_NvH-0949-CRLM-29.raw]	415.90325927734375	26.8368140394667	0.0158257344	100.000324732	99.9844989976	1060164.0	1.7890671200706697E8	3	7313	5.192597657238224	0.7436802583013796	0.5729970056886239	415.89337158203125	415.9132385253906
714	415.9153747558594	46.0832271890667					1	DETECTED	415.9154 m/z @46.08 [151020OFc1_NvH-0949-CRLM-29.raw]	415.9153747558594	46.0832271890667	0.0707527290666667	99.9669707469333	99.89621801786663	642305.0	1.7939381097743845E8	0	7313	0.1517430451197228	0.7739321353479997	0.5517193427912263	415.91326904296875	415.92462158203125
715	415.9263610839844	32.5103146941333					1	DETECTED	415.9264 m/z @32.51 [151020OFc1_NvH-0949-CRLM-29.raw]	415.9263610839844	32.5103146941333	0.0264401338666667	100.000324732	99.97388459813332	78043.4921875	1.388499176534722E8	0	7313	1.2778614314801438	1.5349620831610413	2.0698182415985604	415.9256286621094	415.9362487792969
716	415.9604187011719	20.8532376314667					1	DETECTED	415.9604 m/z @20.85 [151020OFc1_NvH-0949-CRLM-29.raw]	415.9604187011719	20.8532376314667	0.00495268266666667	99.9447188208	99.93976613813334	4435538.5	2.2968653451467624E8	0	7313	0.3387616046416113	0.7437882409466207	0.45897908327749093	415.9504699707031	415.97039794921875
717	415.9728088378906	38.9530130810667					1	DETECTED	415.9728 m/z @38.95 [151020OFc1_NvH-0949-CRLM-29.raw]	415.9728088378906	38.9530130810667	0.113937386666667	99.9003897954667	99.78645240880003	464537.65625	1.4622364988537776E8	4	7313	0.1258769776030988	2.0484039213279224	0.03486096295193155	415.9704284667969	415.982666015625
718	415.9896240234375	33.6104857456					1	DETECTED	415.9896 m/z @33.61 [151020OFc1_NvH-0949-CRLM-29.raw]	415.9896240234375	33.6104857456	0.0707527290666667	100.000324732	99.92957200293333	77056.8359375	1.3197863810703823E8	0	7313	62.01363039272465	1.4328433645869292	1.8778463817075173	415.9828186035156	415.99420166015625
719	416.0044860839844	32.8752273488					1	DETECTED	416.0045 m/z @32.88 [151020OFc1_NvH-0949-CRLM-29.raw]	416.0044860839844	32.8752273488	0.00495268266666667	99.9336478797333	99.92869519706663	151056.84375	1.719767436521295E8	0	7313	99.50420930985828	1.521128837157522	2.0435546066908277	415.9947204589844	416.004638671875
720	416.0149230957031	78.0140988029333					1	DETECTED	416.0149 m/z @78.01 [151020OFc1_NvH-0949-CRLM-29.raw]	416.0149230957031	78.0140988029333	0.00495268266666667	99.9892291757333	99.98427649306663	318795.0625	1.7178339420125884E8	2	7313	5.257119441628944	2.7003015481946444	6.12454605365982	416.00506591796875	416.02490234375
721	416.0782470703125	31.1930961061333					1	DETECTED	416.0782 m/z @31.19 [151020OFc1_NvH-0949-CRLM-29.raw]	416.0782470703125	31.1930961061333	3.31733942933333	99.9336478797333	96.61630845039997	64250.25	1.2091678628364584E8	0	7313	92.27731826716655	1.6361303524876332	2.2888757919148532	416.06854248046875	416.0872802734375
722	416.16461181640625	22.3957491256					1	DETECTED	416.1646 m/z @22.40 [151020OFc1_NvH-0949-CRLM-29.raw]	416.16461181640625	22.3957491256	9.47398990773333	94.6824783893333	85.20848848159997	80730.15625	1.2559550778647554E8	0	7313	81.87662738481745	3.2970931838670943	5.35521111048107	416.1546325683594	416.1743469238281
723	416.18890380859375	19.3765244309333					1	DETECTED	416.1889 m/z @19.38 [151020OFc1_NvH-0949-CRLM-29.raw]	416.18890380859375	19.3765244309333	0.178063584533333	99.9114896106667	99.73342602613337	306419.25	1.4537722098056328E8	3	7313	0.29174780640900977	14.908446739844171	7.908118389614478	416.1789245605469	416.1988830566406
724	416.2110900878906	20.8145543765333					1	DETECTED	416.2111 m/z @20.81 [151020OFc1_NvH-0949-CRLM-29.raw]	416.2110900878906	20.8145543765333	3.00860302213333	99.3222597186667	96.31365669653337	1967106.0	1.982359962502747E8	3	7313	0.25625608697212243	0.5941109449915579	12.237745182136992	416.2011413574219	416.2210693359375
725	416.2319030761719	20.1061105869333					1	DETECTED	416.2319 m/z @20.11 [151020OFc1_NvH-0949-CRLM-29.raw]	416.2319030761719	20.1061105869333	2.707211188	99.7107942632	97.0035830752	1809143.625	2.3828138248004678E8	2	7313	0.21223137690906668	0.7859842594000713	0.8658908437289468	416.221923828125	416.2401123046875
726	416.2501220703125	30.310843952					1	DETECTED	416.2501 m/z @30.31 [151020OFc1_NvH-0949-CRLM-29.raw]	416.2501220703125	30.310843952	1.20790646773333	99.6997843664	98.49187789866667	5.92647E7	1.580331559184774E9	2	7313	0.25464842510711705	21.962066512403197	52.207008976488964	416.2401428222656	416.26007080078125
727	416.2611999511719	20.0598979984					1	DETECTED	416.2612 m/z @20.06 [151020OFc1_NvH-0949-CRLM-29.raw]	416.2611999511719	20.0598979984	9.88014600906667	98.689851796	88.80970578693334	514197.1875	1.2853975090909474E8	0	7313	0.3015755117520733	1.4627695075231149	2.202587599779487	416.26025390625	416.2625427246094
728	416.2725830078125	27.0303593573333					1	DETECTED	416.2726 m/z @27.03 [151020OFc1_NvH-0949-CRLM-29.raw]	416.2725830078125	27.0303593573333	3.7166685656	97.1276215088	93.4109529432	1073473.5	1.9714399139256757E8	3	7313	43.5126005940038	164.26919378869212	4.829951943499987	416.2626647949219	416.2820129394531
729	416.2864990234375	46.458433672					1	DETECTED	416.2865 m/z @46.46 [151020OFc1_NvH-0949-CRLM-29.raw]	416.2864990234375	46.458433672	9.1334210352	92.6410447605333	83.5076237253333	193348.578125	1.2595701376678452E8	0	7313	0.16288988565114693	1.1120900727354666	1.1996295575313474	416.2829284667969	416.29144287109375
730	416.3016662597656	89.8038936338667					1	DETECTED	416.3017 m/z @89.80 [151020OFc1_NvH-0949-CRLM-29.raw]	416.3016662597656	89.8038936338667	9.1100810968	94.3615592586667	85.2514781618667	399330.65625	1.3274615525281392E8	0	7313	1.9423382035971457	1.0106280633740505	0.43031378154014993	416.2939758300781	416.3095397949219
731	416.33709716796875	91.3415054314667					1	DETECTED	416.3371 m/z @91.34 [151020OFc1_NvH-0949-CRLM-29.raw]	416.33709716796875	91.3415054314667	4.0441773896	96.6661517533333	92.6219743637333	81960.3828125	1.5326918680681723E8	0	7313	0.9793129995130982	0.5304971895549482	2.763028796896751	416.3289794921875	416.3465881347656
732	416.38079833984375	35.4296276936					1	DETECTED	416.3808 m/z @35.43 [151020OFc1_NvH-0949-CRLM-29.raw]	416.38079833984375	35.4296276936	0.188655247466667	100.000324732	99.81166948453333	61984.34765625	1.4384618761446947E8	0	7313	77.26211224400963	1.385776530666877	1.5883648244729023	416.3712463378906	416.3904113769531
733	416.4490051269531	17.4225153354667					1	DETECTED	416.4490 m/z @17.42 [151020OFc1_NvH-0949-CRLM-29.raw]	416.4490051269531	17.4225153354667	3.57253475946667	97.2609179693333	93.68838320986663	141545.671875	1.3210643375870499E8	0	7313	0.09173340395200213	5.954464228118238	0.00868555392410564	416.43927001953125	416.45172119140625
734	416.4617614746094	20.8145543765333					1	DETECTED	416.4618 m/z @20.81 [151020OFc1_NvH-0949-CRLM-29.raw]	416.4617614746094	20.8145543765333	2.68910263573333	99.7107942632	97.02169162746667	586201.9375	1.4693269328972462E8	0	7313	0.09567712047817523	2.3006093634715494	0.9529328548633877	416.4517822265625	416.47149658203125
735	416.49322509765625	44.1579947696					1	DETECTED	416.4932 m/z @44.16 [151020OFc1_NvH-0949-CRLM-29.raw]	416.49322509765625	44.1579947696	3.43281952426667	99.4552935917333	96.02247406746662	1333085.625	1.9045380369829375E8	0	7313	3.4610251482242944	0.5007685745989565	0.004356377358644371	416.4832458496094	416.50311279296875
736	416.52294921875	24.1141795245333					1	DETECTED	416.5229 m/z @24.11 [151020OFc1_NvH-0949-CRLM-29.raw]	416.52294921875	24.1141795245333	4.72557600053333	98.2241341610667	93.49855816053338	276253.1875	1.3057908155660282E8	3	7313	4.707706273007624	5.406595361272849	0.4232459651350406	416.5130310058594	416.52886962890625
737	416.5390625	31.6385032810667					1	DETECTED	416.5391 m/z @31.64 [151020OFc1_NvH-0949-CRLM-29.raw]	416.5390625	31.6385032810667	4.43321247626667	97.4498326738667	93.01662019760002	2240339.75	1.5738141115494508E8	3	7313	0.16966239261379457	0.5131515552254838	0.044187791139187915	416.52923583984375	416.5490417480469
738	416.5529479980469	39.3335446797333					1	DETECTED	416.5529 m/z @39.33 [151020OFc1_NvH-0949-CRLM-29.raw]	416.5529479980469	39.3335446797333	3.0362259624	95.1733190112	92.1370930488	282792.15625	1.3404564242108893E8	0	7313	16.517122777375747	1.6423530929289858	2.974733001204066	416.549072265625	416.55352783203125
739	416.56353759765625	25.3599287613333					1	DETECTED	416.5635 m/z @25.36 [151020OFc1_NvH-0949-CRLM-29.raw]	416.56353759765625	25.3599287613333	3.07467583253333	98.0907693704	95.01609353786667	1265324.125	1.782367514898525E8	3	7313	1.5855611421555906	1.302846656090335	0.1521781919716933	416.5535583496094	416.5735168457031
740	416.5796813964844	46.6354443058667					1	DETECTED	416.5797 m/z @46.64 [151020OFc1_NvH-0949-CRLM-29.raw]	416.5796813964844	46.6354443058667	3.3472667288	97.7041816528	94.35691492400001	236992.390625	1.4583131348917913E8	3	7313	37.82382817195335	1.2004171143165034	0.0017778273385600247	416.5736083984375	416.58953857421875
741	416.7080383300781	50.0953726506667					1	DETECTED	416.7080 m/z @50.10 [151020OFc1_NvH-0949-CRLM-29.raw]	416.7080383300781	50.0953726506667	2.72539170853333	99.4110642768	96.68567256826668	1218765.25	1.7369027085847664E8	2	7313	0.23128717523114517	0.5086013327523295	0.014868302171923514	416.6981201171875	416.7179260253906
742	416.7237854003906	21.2894158696					1	DETECTED	416.7238 m/z @21.29 [151020OFc1_NvH-0949-CRLM-29.raw]	416.7237854003906	21.2894158696	3.85699398986667	96.0367944125333	92.17980042266663	265704.5625	1.5837794650711566E8	2	7313	4.892197958436263	2.6439183568013997	16.75578315629921	416.7181396484375	416.723876953125
743	416.73388671875	20.1061105869333					1	DETECTED	416.7339 m/z @20.11 [151020OFc1_NvH-0949-CRLM-29.raw]	416.73388671875	20.1061105869333	3.41458858613333	94.314519828	90.89993124186667	749799.5	1.6207835890167794E8	2	7313	1.6983156204670884	0.8494945047506605	0.7227104158710733	416.7239074707031	416.7416076660156
744	416.7516174316406	30.3488636402667					1	DETECTED	416.7516 m/z @30.35 [151020OFc1_NvH-0949-CRLM-29.raw]	416.7516174316406	30.3488636402667	3.27155681893333	98.9901214522667	95.71856463333337	2.4934046E7	7.509350522897222E8	2	7313	0.31128822140060564	2.8611424197475053	41.11609029193587	416.74163818359375	416.7613525390625
745	416.7742919921875	27.0061178904					1	DETECTED	416.7743 m/z @27.01 [151020OFc1_NvH-0949-CRLM-29.raw]	416.7742919921875	27.0061178904	3.68756693253333	99.3445464818667	95.65697954933337	341555.21875	1.3467850786383286E8	0	7313	24.49323778673412	1.1784485642444609	117.6424164543375	416.76434326171875	416.7842712402344
746	416.821533203125	36.0395935578667					1	DETECTED	416.8215 m/z @36.04 [151020OFc1_NvH-0949-CRLM-29.raw]	416.821533203125	36.0395935578667	1.1514590824	99.9557145536	98.80425547120001	72945.7578125	1.3101206686514059E8	0	7313	32.6516986710331	1.5033587311979084	2.241721763083958	416.81158447265625	416.83013916015625
747	416.8563232421875	24.0447888733333					1	DETECTED	416.8563 m/z @24.04 [151020OFc1_NvH-0949-CRLM-29.raw]	416.8563232421875	24.0447888733333	0.00495268266666667	100.000324732	99.99537204933333	224626.703125	1.2683085629344986E8	0	7313	6.35497203864346	2.8520061883589807	0.012518410123888353	416.84649658203125	416.8630676269531
748	416.8732604980469	31.5831272936					1	DETECTED	416.8733 m/z @31.58 [151020OFc1_NvH-0949-CRLM-29.raw]	416.8732604980469	31.5831272936	0.00495268266666667	99.9892291757333	99.98427649306663	1308792.75	1.870156273708748E8	3	7313	13.598434886676497	0.5974413450212203	0.1935703772160026	416.86334228515625	416.88323974609375
749	416.88763427734375	39.3335446797333					1	DETECTED	416.8876 m/z @39.33 [151020OFc1_NvH-0949-CRLM-29.raw]	416.88763427734375	39.3335446797333	0.00495268266666667	99.8671969888	99.86224430613333	176398.09375	1.6474743978769928E8	0	7313	0.06336280764738689	1.4606014538987409	2.424241324285206	416.8832702636719	416.88818359375
750	416.898193359375	25.3227909890667					1	DETECTED	416.8982 m/z @25.32 [151020OFc1_NvH-0949-CRLM-29.raw]	416.898193359375	25.3227909890667	0.00495268266666667	99.9779519368	99.97299925413333	791394.375	1.585629800997729E8	3	7313	1.5199223016591326	1.0861009632095275	0.05533812685182493	416.8882141113281	416.90814208984375
751	416.91839599609375	34.4161560784					1	DETECTED	416.9184 m/z @34.42 [151020OFc1_NvH-0949-CRLM-29.raw]	416.91839599609375	34.4161560784	0.00495268266666667	100.000324732	99.99537204933333	793210.5	1.4031681884212887E8	3	7313	0.16380706176452264	8.45475308037794	0.030414890339932252	416.9084167480469	416.9283752441406
752	416.9326171875	54.4307216085333					1	DETECTED	416.9326 m/z @54.43 [151020OFc1_NvH-0949-CRLM-29.raw]	416.9326171875	54.4307216085333	0.246639839733333	100.000324732	99.75368489226666	64876.8046875	1.388691478334568E8	0	7313	70.01278636609445	0.9021763343249114	0.8830127158365135	416.92840576171875	416.9404296875
753	416.950439453125	17.473199952					1	DETECTED	416.9504 m/z @17.47 [151020OFc1_NvH-0949-CRLM-29.raw]	416.950439453125	17.473199952	0.0813875736	100.000324732	99.9189371584	96474.8046875	1.3466322417289692E8	0	7313	19.509265816523637	4.600707888688094	9.059698435803766	416.9404602050781	416.956787109375
754	416.96710205078125	26.4617093544					1	DETECTED	416.9671 m/z @26.46 [151020OFc1_NvH-0949-CRLM-29.raw]	416.96710205078125	26.4617093544	0.00495268266666667	99.9225002197333	99.91754753706662	142038.953125	1.3488545884490493E8	0	7313	5.1626913312053375	2.6814146284841014	4.9672675365252745	416.9571838378906	416.97705078125
755	416.9887390136719	33.9595208666667					1	DETECTED	416.9887 m/z @33.96 [151020OFc1_NvH-0949-CRLM-29.raw]	416.9887390136719	33.9595208666667	0.103093602133333	100.000324732	99.89723112986667	414736.4375	1.4294441692785433E8	0	7313	0.13547901208326607	0.6190318797035884	0.020105041168567764	416.9789123535156	416.9986877441406
756	417.0108642578125	17.799715476					1	DETECTED	417.0109 m/z @17.80 [151020OFc1_NvH-0949-CRLM-29.raw]	417.0108642578125	17.799715476	0.0921792008	100.000324732	99.90814553119999	126961.03125	1.3949776375758505E8	0	7313	68.62773317697702	3.996821255804508	6.953300627169569	417.00103759765625	417.0208435058594
757	417.02618408203125	69.563142832					1	DETECTED	417.0262 m/z @69.56 [151020OFc1_NvH-0949-CRLM-29.raw]	417.02618408203125	69.563142832	3.53343136533333	99.3668487253333	95.83341735999997	77737.5546875	1.2470997222940734E8	0	7313	0.7199021784389004	0.7256840536731628	1.5622469803581975	417.0209045410156	417.0306091308594
758	417.06103515625	23.9093547530667					1	DETECTED	417.0610 m/z @23.91 [151020OFc1_NvH-0949-CRLM-29.raw]	417.06103515625	23.9093547530667	0.0264401338666667	99.9892291757333	99.96278904186663	43851.42578125	1.3119597378319557E8	0	7313	94.90885767547319	2.0073641656722434	3.0207953084284123	417.05120849609375	417.0652160644531
759	417.12469482421875	49.8543893968					1	DETECTED	417.1247 m/z @49.85 [151020OFc1_NvH-0949-CRLM-29.raw]	417.12469482421875	49.8543893968	0.0264401338666667	99.9669707469333	99.94053061306663	58536.22265625	1.4123972708543685E8	0	7313	93.03556951531316	0.9492353812211491	0.8935848358800242	417.1148681640625	417.1340637207031
760	417.1872863769531	9.797546272					1	DETECTED	417.1873 m/z @9.80 [151020OFc1_NvH-0949-CRLM-29.raw]	417.1872863769531	9.797546272	3.75513878	96.7766085285333	93.0214697485333	156972.625	1.299341255041314E8	3	7313	7.690591331752088	0.6431033068702271	0.39219671330243744	417.17730712890625	417.189208984375
761	417.1994934082031	9.55393278186667					1	DETECTED	417.1995 m/z @9.55 [151020OFc1_NvH-0949-CRLM-29.raw]	417.1994934082031	9.55393278186667	1.81296840506667	99.4887723722667	97.67580396720003	320926.6875	1.439765988370321E8	3	7313	0.10492001939397255	0.7571608234667375	3.2487776948351432	417.18951416015625	417.2010803222656
762	417.2110900878906	25.5069513909333					1	DETECTED	417.2111 m/z @25.51 [151020OFc1_NvH-0949-CRLM-29.raw]	417.2110900878906	25.5069513909333	2.394145644	99.2780118130667	96.88386616906669	1255227.625	2.1564949675357655E8	2	7313	11.414840855751955	16.420165287031686	0.3883760661201131	417.20111083984375	417.2210693359375
763	417.22576904296875	27.9057265002667					1	DETECTED	417.2258 m/z @27.91 [151020OFc1_NvH-0949-CRLM-29.raw]	417.22576904296875	27.9057265002667	3.65031108586667	98.1795827370667	94.52927165120002	782833.8125	1.717761223020544E8	4	7313	11.655890056524754	1.2029832680282586	0.23315005059353316	417.2210998535156	417.2286682128906
764	417.2386779785156	39.5036883858667					1	DETECTED	417.2387 m/z @39.50 [151020OFc1_NvH-0949-CRLM-29.raw]	417.2386779785156	39.5036883858667	3.31733942933333	97.8154404944	94.49810106506666	1504495.25	1.810894861234248E8	2	7313	0.2224181811981225	0.5087999626486089	0.06778493762140661	417.22869873046875	417.2425842285156
765	417.2525939941406	30.310843952					1	DETECTED	417.2526 m/z @30.31 [151020OFc1_NvH-0949-CRLM-29.raw]	417.2525939941406	30.310843952	1.48739952266667	99.2226523056	97.73525278293333	7695472.5	3.0845105522883683E8	2	7313	0.1993097336625702	1.5293861276124325	9.362927737971155	417.24261474609375	417.26251220703125
766	417.2658996582031	39.1770860469333					1	DETECTED	417.2659 m/z @39.18 [151020OFc1_NvH-0949-CRLM-29.raw]	417.2658996582031	39.1770860469333	3.36623908586667	93.8657503338667	90.49951124800003	297442.65625	1.6284164636643553E8	0	7313	46.90351754827765	1.5587852597490746	1.2763327728083291	417.2626953125	417.2756652832031
767	417.316650390625	89.8404434904					1	DETECTED	417.3167 m/z @89.84 [151020OFc1_NvH-0949-CRLM-29.raw]	417.316650390625	89.8404434904	36.3816773018667	92.4269267522667	56.04524945039999	127561.0859375	1.452860167544453E8	0	7313	53.755885819773965	0.5159263685143402	0.028516198777780357	417.308349609375	417.3224792480469
768	417.3943786621094	15.6764541562667					1	DETECTED	417.3944 m/z @15.68 [151020OFc1_NvH-0949-CRLM-29.raw]	417.3943786621094	15.6764541562667	3.94081182693333	99.5000675856	95.55925575866667	118734.21875	1.4352734684028E8	0	7313	3.389472275290805	4.071326182113408	0.01060409419880734	417.3850402832031	417.40411376953125
769	417.4454345703125	14.2019828237333					1	DETECTED	417.4454 m/z @14.20 [151020OFc1_NvH-0949-CRLM-29.raw]	417.4454345703125	14.2019828237333	1.83998920773333	99.4776471288	97.63765792106668	95331.4765625	1.4576019995622566E8	0	7313	6.4471517123539	5.259225145339844	9.537461702761723	417.4355773925781	417.4471435546875
770	417.4571838378906	10.6550954517333					1	DETECTED	417.4572 m/z @10.66 [151020OFc1_NvH-0949-CRLM-29.raw]	417.4571838378906	10.6550954517333	2.7983618568	99.3111198722667	96.5127580154667	143425.84375	1.898426652990587E8	0	7313	0.02853007644634431	0.5500664668847557	2.2339832757177396	417.44720458984375	417.4579162597656
771	417.46795654296875	11.1760335584					1	DETECTED	417.4680 m/z @11.18 [151020OFc1_NvH-0949-CRLM-29.raw]	417.46795654296875	11.1760335584	3.08394640453333	98.0237589173333	94.93981251279996	2834904.75	1.8707126275380188E8	4	7313	0.21127002905880232	3.938788459572435	1.19989744092184	417.4579772949219	417.4779357910156
772	417.4786376953125	37.5524372354667					1	DETECTED	417.4786 m/z @37.55 [151020OFc1_NvH-0949-CRLM-29.raw]	417.4786376953125	37.5524372354667	3.80994451146667	99.7565248362667	95.94658032480004	297571.96875	1.4326826492990834E8	0	7313	5.148239123357797	1.4217470699275885	977.4540538206036	417.4779968261719	417.4886169433594
773	417.520751953125	19.6304450304					1	DETECTED	417.5208 m/z @19.63 [151020OFc1_NvH-0949-CRLM-29.raw]	417.520751953125	19.6304450304	3.8009219192	98.9009099789333	95.0999880597333	147471.15625	1.418498290822217E8	0	7313	89.13193708928738	4.566920493676326	8.199568095787212	417.5107727050781	417.5238952636719
774	417.533935546875	9.56299264773333					1	DETECTED	417.5339 m/z @9.56 [151020OFc1_NvH-0949-CRLM-29.raw]	417.533935546875	9.56299264773333	3.481004836	46.6210004850667	43.139995649066705	170592.921875	9.691955672836888E7	0	7313	8.7162257167404	0.5038905930968991	4.215824953872456	417.52447509765625	417.53399658203125
775	417.54400634765625	14.2112700781333					1	DETECTED	417.5440 m/z @14.21 [151020OFc1_NvH-0949-CRLM-29.raw]	417.54400634765625	14.2112700781333	2.8166178296	97.2389806581333	94.4223628285333	432497.03125	1.619331680093317E8	3	7313	20.953826704759017	10.344715839559766	9.783575706247328	417.5340270996094	417.5539855957031
776	417.5548400878906	32.2799772629333					1	DETECTED	417.5548 m/z @32.28 [151020OFc1_NvH-0949-CRLM-29.raw]	417.5548400878906	32.2799772629333	6.59781959706667	95.1733190112	88.57549941413332	142532.546875	1.1599771418961476E8	3	7313	20.076885067511014	1.727898266434006	2.6690453462684482	417.5540466308594	417.5565185546875
777	417.5665283203125	25.7228989978667					1	DETECTED	417.5665 m/z @25.72 [151020OFc1_NvH-0949-CRLM-29.raw]	417.5665283203125	25.7228989978667	1.93929641546667	97.7821747861333	95.84287837066663	525844.4375	1.619368689205269E8	3	7313	12.641203706385905	0.6027363003299685	0.0407232379362921	417.556640625	417.5765075683594
778	417.5986633300781	29.8511816192					1	DETECTED	417.5987 m/z @29.85 [151020OFc1_NvH-0949-CRLM-29.raw]	417.5986633300781	29.8511816192	3.481004836	93.3023607048	89.8213558688	172066.125	1.5222822693084773E8	0	7313	12.685403109114343	2.1422605335609948	5.034911224113166	417.591796875	417.6073303222656
779	417.69281005859375	24.2755236805333					1	DETECTED	417.6928 m/z @24.28 [151020OFc1_NvH-0949-CRLM-29.raw]	417.69281005859375	24.2755236805333	4.81946488933333	97.2168101986667	92.39734530933337	64382.1953125	1.5799397471070704E8	0	7313	9.907794303678576	2.37451341766928	3.7490268353385607	417.68292236328125	417.69354248046875
780	417.70355224609375	20.3552720936					1	DETECTED	417.7036 m/z @20.36 [151020OFc1_NvH-0949-CRLM-29.raw]	417.70355224609375	20.3552720936	3.6688002672	99.5777231656	95.90892289840001	207435.1875	1.5463016021069807E8	2	7313	9.920321635996212	4.52697544678268	0.19129667356917043	417.69366455078125	417.7085876464844
781	417.7185974121094	11.1540648474667					1	DETECTED	417.7186 m/z @11.15 [151020OFc1_NvH-0949-CRLM-29.raw]	417.7185974121094	11.1540648474667	3.1978620504	98.6676998712	95.4698378208	2216480.75	2.3710185730831748E8	2	7313	0.2723753103551072	4.363472769539398	53.3807703537724	417.7086181640625	417.728515625
782	417.7396240234375	35.8084236245333					1	DETECTED	417.7396 m/z @35.81 [151020OFc1_NvH-0949-CRLM-29.raw]	417.7396240234375	35.8084236245333	3.92254547626667	97.8154404944	93.89289501813332	2.7299962E7	5.2444443586041075E8	2	7313	0.2038488536626275	1.8044306905018694	2.064548468642852	417.7298278808594	417.7496032714844
783	417.7543640136719	30.3488636402667					1	DETECTED	417.7544 m/z @30.35 [151020OFc1_NvH-0949-CRLM-29.raw]	417.7543640136719	30.3488636402667	3.13148110133333	93.7782527557333	90.64677165439997	1308316.125	1.7877954983271086E8	2	7313	0.2583043238714886	0.7831320175248442	3.534482829298783	417.7496337890625	417.7643127441406
784	417.83990478515625	39.1918623698667					1	DETECTED	417.8399 m/z @39.19 [151020OFc1_NvH-0949-CRLM-29.raw]	417.83990478515625	39.1918623698667	0.704634822666667	99.9557145536	99.25107973093334	133259.046875	1.466496756909376E8	0	7313	79.29063173081667	1.263377229914505	1.528873542000872	417.8299255371094	417.8492736816406
785	417.8594665527344	42.6126827842667					1	DETECTED	417.8595 m/z @42.61 [151020OFc1_NvH-0949-CRLM-29.raw]	417.8594665527344	42.6126827842667	0.0707527290666667	99.9557145536	99.88496182453333	59653.08203125	1.3221242671110952E8	0	7313	85.13347153214904	1.128047236167334	1.628864169799001	417.85003662109375	417.8605651855469
786	417.87066650390625	13.3859144853333					1	DETECTED	417.8707 m/z @13.39 [151020OFc1_NvH-0949-CRLM-29.raw]	417.87066650390625	13.3859144853333	0.00495268266666667	99.9447188208	99.93976613813334	418331.34375	1.7997292714064935E8	3	7313	0.13442281088638808	0.5124820195092015	2.5734163815326436	417.8614196777344	417.8723449707031
787	417.8825378417969	17.8370400648					1	DETECTED	417.8825 m/z @17.84 [151020OFc1_NvH-0949-CRLM-29.raw]	417.8825378417969	17.8370400648	0.036981736	99.9336478797333	99.8966661437333	479237.9375	1.6526784065840048E8	3	7313	15.598743900180914	0.5279933206378266	3.107474484219775	417.87255859375	417.8843994140625
788	417.8944091796875	23.8515076250667					1	DETECTED	417.8944 m/z @23.85 [151020OFc1_NvH-0949-CRLM-29.raw]	417.8944091796875	23.8515076250667	0.00495268266666667	99.9779519368	99.97299925413333	555391.125	1.7061994676266652E8	3	7313	15.834258919976188	0.5461333392634875	1.1817765490559216	417.8844299316406	417.8967590332031
789	417.9067687988281	27.1213499501333					1	DETECTED	417.9068 m/z @27.12 [151020OFc1_NvH-0949-CRLM-29.raw]	417.9067687988281	27.1213499501333	0.036981736	100.000324732	99.963342996	837910.1875	1.5773939680521595E8	3	7313	16.078490201510487	28.81526556490576	1.9771972148355514	417.8969421386719	417.91656494140625
790	417.92047119140625	42.0970599248					1	DETECTED	417.9205 m/z @42.10 [151020OFc1_NvH-0949-CRLM-29.raw]	417.92047119140625	42.0970599248	0.0264401338666667	100.000324732	99.97388459813332	47214.2734375	1.3666806334075347E8	0	7313	74.15399378615226	1.1890690646430004	1.2676909142626547	417.9173583984375	417.9223327636719
791	417.93292236328125	30.2154608061333					1	DETECTED	417.9329 m/z @30.22 [151020OFc1_NvH-0949-CRLM-29.raw]	417.93292236328125	30.2154608061333	0.0264401338666667	99.9779519368	99.95151180293333	155788.40625	1.4172755235561657E8	0	7313	80.93697397144972	1.7344163902358654	2.534787823685656	417.9230041503906	417.9429016113281
792	417.946533203125	14.6242384874667					1	DETECTED	417.9465 m/z @14.62 [151020OFc1_NvH-0949-CRLM-29.raw]	417.946533203125	14.6242384874667	0.00495268266666667	99.8228806346667	99.81792795200003	56352.703125	1.3707463166625723E8	0	7313	86.98855899842214	3.5207142965787765	6.078667311274744	417.943115234375	417.94921875
793	417.9694519042969	11.1968351688					1	DETECTED	417.9695 m/z @11.20 [151020OFc1_NvH-0949-CRLM-29.raw]	417.9694519042969	11.1968351688	0.1461332184	99.9669707469333	99.8208375285333	1093848.375	1.7596920450082123E8	4	7313	0.7303510146779715	2.60931630916223	0.5848363408197123	417.9600830078125	417.9792785644531
794	417.9881286621094	32.3124707594667					1	DETECTED	417.9881 m/z @32.31 [151020OFc1_NvH-0949-CRLM-29.raw]	417.9881286621094	32.3124707594667	0.00495268266666667	100.000324732	99.99537204933333	78012.8828125	1.524810438922757E8	0	7313	96.79284409854729	1.4927903685493145	2.0348601424686237	417.9794616699219	417.9974670410156
795	418.0041198730469	36.1708423093333					1	DETECTED	418.0041 m/z @36.17 [151020OFc1_NvH-0949-CRLM-29.raw]	418.0041198730469	36.1708423093333	3.452267084	98.4123796213333	94.9601125373333	68061.203125	1.439642739161852E8	0	7313	74.77539662614757	1.4511651544014619	1.4446199858947637	417.99908447265625	418.0137023925781
796	418.0520935058594	43.7538992074667					1	DETECTED	418.0521 m/z @43.75 [151020OFc1_NvH-0949-CRLM-29.raw]	418.0520935058594	43.7538992074667	3.41458858613333	94.8371624018667	91.42257381573337	80547.4765625	1.6170028045071885E8	0	7313	91.4348504764559	1.1360860966056283	1.2678773479568817	418.04266357421875	418.0603942871094
797	418.1295471191406	49.0788439594667					1	DETECTED	418.1295 m/z @49.08 [151020OFc1_NvH-0949-CRLM-29.raw]	418.1295471191406	49.0788439594667	6.18396454826667	94.5339319474667	88.34996739920003	49744.43359375	1.4809258963965347E8	0	7313	69.21556112702973	1.029842822872367	0.9084231794186691	418.1197509765625	418.13641357421875
798	418.2049560546875	13.3948019952					1	DETECTED	418.2050 m/z @13.39 [151020OFc1_NvH-0949-CRLM-29.raw]	418.2049560546875	13.3948019952	3.14071856746667	98.2241341610667	95.08341559360004	359992.78125	1.6375635572756717E8	3	7313	0.09172010063574021	23.122625921012514	0.8239978338988705	418.1949768066406	418.2105712890625
799	418.2205810546875	29.5364272741333					1	DETECTED	418.2206 m/z @29.54 [151020OFc1_NvH-0949-CRLM-29.raw]	418.2205810546875	29.5364272741333	3.02702431973333	97.6486806317333	94.62165631199997	5.3515748E7	1.4516874563871849E9	2	7313	0.32101065937082396	1.8506536827937994	2.410509698775344	418.21063232421875	418.2305603027344
800	418.24102783203125	35.8084236245333					1	DETECTED	418.2410 m/z @35.81 [151020OFc1_NvH-0949-CRLM-29.raw]	418.24102783203125	35.8084236245333	3.0362259624	99.7565248362667	96.72029887386671	1.1661136E7	3.840494697057774E8	3	7313	0.1920274539167366	0.7711391657523213	2.1239821910324226	418.2310485839844	418.2509765625
801	418.2586669921875	34.0177474448					1	DETECTED	418.2587 m/z @34.02 [151020OFc1_NvH-0949-CRLM-29.raw]	418.2586669921875	34.0177474448	2.98125157493333	95.3807016933333	92.39945011839997	850269.9375	1.6815870622312316E8	3	7313	0.11757108189198817	1.6288176097699232	0.3513889691884712	418.2510986328125	418.2686462402344
802	418.2789001464844	32.7872152962667					1	DETECTED	418.2789 m/z @32.79 [151020OFc1_NvH-0949-CRLM-29.raw]	418.2789001464844	32.7872152962667	3.21610525413333	92.3735771576	89.15747190346667	181423.28125	1.567308621431797E8	0	7313	58.70546571618375	1.4039840310458236	1.9909601959144254	418.26904296875	418.2815246582031
803	418.2981262207031	91.4846434805333					1	DETECTED	418.2981 m/z @91.48 [151020OFc1_NvH-0949-CRLM-29.raw]	418.2981262207031	91.4846434805333	75.5246302066667	99.1561801645333	23.631549957866596	45127.26953125	2.1377995175227623E7	0	7313	0.24197839109731945	0.7403361623941005	0.48067232478820104	418.29302978515625	418.3038330078125
804	418.3160705566406	92.6974278704					1	DETECTED	418.3161 m/z @92.70 [151020OFc1_NvH-0949-CRLM-29.raw]	418.3160705566406	92.6974278704	1.91214909013333	92.6974278704	90.78527878026668	65274.9140625	1.0900216666697472E8	0	7313	1.2020614607988875	0.5	null	418.3079833984375	418.3239440917969
805	418.4228210449219	12.1624556885333					1	DETECTED	418.4228 m/z @12.16 [151020OFc1_NvH-0949-CRLM-29.raw]	418.4228210449219	12.1624556885333	5.6843571128	99.9114896106667	94.2271324978667	101259.7109375	1.3813710497061574E8	0	7313	6.659965026751862	7.272746114950906	0.08749771505631107	418.41351318359375	418.4320373535156
806	418.4496765136719	20.9123659597333					1	DETECTED	418.4497 m/z @20.91 [151020OFc1_NvH-0949-CRLM-29.raw]	418.4496765136719	20.9123659597333	4.35566404293333	98.723047244	94.36738320106667	185558.390625	1.3610337967248493E8	0	7313	0.1522617325461475	3.0687045289815864	0.010322902345172668	418.4398193359375	418.45416259765625
807	418.4642639160156	10.4958949733333					1	DETECTED	418.4643 m/z @10.50 [151020OFc1_NvH-0949-CRLM-29.raw]	418.4642639160156	10.4958949733333	3.51988915386667	96.655056248	93.13516709413332	260162.578125	1.4648602918779975E8	0	7313	4.907989140124525	0.5761394301497429	0.13278155368950534	418.4543151855469	418.4740295410156
808	418.5101013183594	47.4004460344					1	DETECTED	418.5101 m/z @47.40 [151020OFc1_NvH-0949-CRLM-29.raw]	418.5101013183594	47.4004460344	3.53343136533333	94.8963635768	91.36293221146667	163866.859375	1.4080741384571323E8	0	7313	81.76499976587537	1.0413625465592977	1.383505326911092	418.5068359375	418.5197448730469
809	418.5335693359375	24.9615949256					1	DETECTED	418.5336 m/z @24.96 [151020OFc1_NvH-0949-CRLM-29.raw]	418.5335693359375	24.9615949256	4.95593801253333	62.6783799477333	57.72244193519997	71579.8046875	1.1398339586821155E8	0	7313	56.4434664262718	1.5091295076417528	2.0184548765939074	418.5238952636719	418.5344543457031
810	418.544677734375	14.9442659189333					1	DETECTED	418.5447 m/z @14.94 [151020OFc1_NvH-0949-CRLM-29.raw]	418.544677734375	14.9442659189333	4.82877074693333	97.161056648	92.33228590106667	175810.28125	1.4440071857786545E8	0	7313	4.758859901996445	6.653890791946648	0.025249361860144464	418.5347900390625	418.5469055175781
811	418.5570373535156	34.3256755216					1	DETECTED	418.5570 m/z @34.33 [151020OFc1_NvH-0949-CRLM-29.raw]	418.5570373535156	34.3256755216	2.4857382528	99.4220872216	96.93634896879999	1520261.375	1.9497688740391633E8	3	7313	0.1617602135320766	0.552319448297576	0.29326313784451385	418.5472717285156	418.5670166015625
812	418.5723571777344	23.7836207506667					1	DETECTED	418.5724 m/z @23.78 [151020OFc1_NvH-0949-CRLM-29.raw]	418.5723571777344	23.7836207506667	0.874012554933333	82.9385977714667	82.06458521653337	245079.46875	1.4184495934446704E8	3	7313	3.430861837883409	3.1867210160504835	0.7799337757178976	418.56707763671875	418.58197021484375
813	418.5930480957031	33.9854187421333					1	DETECTED	418.5930 m/z @33.99 [151020OFc1_NvH-0949-CRLM-29.raw]	418.5930480957031	33.9854187421333	2.8986546984	93.0527405050667	90.1540858066667	509690.0	1.5980803076185933E8	3	7313	2.4300092951509598	14.11236105517307	1.0071605342775043	418.5832214355469	418.60302734375
814	418.6232604980469	12.2571022792					1	DETECTED	418.6233 m/z @12.26 [151020OFc1_NvH-0949-CRLM-29.raw]	418.6232604980469	12.2571022792	2.68910263573333	86.4008879338667	83.71178529813336	66141.1484375	1.3886049551892212E8	0	7313	0.14353995108615258	4.374570883021217	614.7065631637585	418.61358642578125	418.6331481933594
815	418.6458740234375	24.0604634408					1	DETECTED	418.6459 m/z @24.06 [151020OFc1_NvH-0949-CRLM-29.raw]	418.6458740234375	24.0604634408	5.35254838186667	92.1976460576	86.84509767573333	102260.8359375	1.4856777212293166E8	0	7313	68.40683207781717	2.3210790032495736	3.6421580064991477	418.6387023925781	418.6557922363281
816	418.6878662109375	21.2222788232					1	DETECTED	418.6879 m/z @21.22 [151020OFc1_NvH-0949-CRLM-29.raw]	418.6878662109375	21.2222788232	4.5593090656	91.6995557354667	87.1402466698667	128783.875	1.230213460409645E8	0	7313	0.3438299368386808	3.3921249639087567	3.464940127145035	418.6779479980469	418.6976623535156
817	418.70782470703125	20.3887260053333					1	DETECTED	418.7078 m/z @20.39 [151020OFc1_NvH-0949-CRLM-29.raw]	418.70782470703125	20.3887260053333	3.47169184746667	96.5997544266667	93.12806257920003	162371.4375	1.4385873126082528E8	2	7313	21.474760957744394	3.169264117287706	0.02214036952027902	418.6979675292969	418.7113952636719
818	418.7214660644531	29.5364272741333					1	DETECTED	418.7215 m/z @29.54 [151020OFc1_NvH-0949-CRLM-29.raw]	418.7214660644531	29.5364272741333	3.36623908586667	99.8007807941333	96.43454170826664	2.3522838E7	7.318221832779123E8	2	7313	0.2831659771277941	0.5192029467370078	2.787964646281318	418.711669921875	418.7309875488281
819	418.74273681640625	35.8350625445333					1	DETECTED	418.7427 m/z @35.84 [151020OFc1_NvH-0949-CRLM-29.raw]	418.74273681640625	35.8350625445333	3.84805049413333	95.2610014445333	91.41295095039997	3003434.75	2.2756743370051864E8	2	7313	0.2377581497461847	0.5316473320635309	0.143109823006092	418.7328186035156	418.7527160644531
820	418.75860595703125	18.5603984514667					1	DETECTED	418.7586 m/z @18.56 [151020OFc1_NvH-0949-CRLM-29.raw]	418.75860595703125	18.5603984514667	4.58785671866667	83.4423251944	78.85446847573333	1059494.0	1.5400091306234962E8	2	7313	0.14084117483879055	0.8528722868613221	0.03567618653981833	418.7528076171875	418.7663879394531
821	418.7823791503906	3.67842738933333					1	DETECTED	418.7824 m/z @3.68 [151020OFc1_NvH-0949-CRLM-29.raw]	418.7823791503906	3.67842738933333	3.1978620504	99.5333547464	96.33549269599999	582688.125	1.5880299940852353E8	2	7313	0.1900432278553832	2.6140470043040422	3.3092362232289982	418.7737731933594	418.7919006347656
822	418.8135681152344	9.53317429173333					1	DETECTED	418.8136 m/z @9.53 [151020OFc1_NvH-0949-CRLM-29.raw]	418.8135681152344	9.53317429173333	2.78007055413333	98.0237589173333	95.24368836319996	51971.9921875	1.35244990713397E8	0	7313	0.06987901695818088	7.051845496826976	1344.2522919478001	418.806640625	418.8150329589844
823	418.8393859863281	40.9374932970667					1	DETECTED	418.8394 m/z @40.94 [151020OFc1_NvH-0949-CRLM-29.raw]	418.8393859863281	40.9374932970667	1.23577492986667	99.9892291757333	98.75345424586664	79052.46875	1.5153912006833696E8	0	7313	98.89383875826013	1.2236294089999649	1.4521101568382901	418.8298645019531	418.8490295410156
824	418.85076904296875	47.9326218613333					1	DETECTED	418.8508 m/z @47.93 [151020OFc1_NvH-0949-CRLM-29.raw]	418.85076904296875	47.9326218613333	0.384038221333333	100.000324732	99.61628651066667	56061.43359375	1.3712234352730286E8	0	7313	97.35583690114932	1.022220405200813	1.0447809818398435	418.8493957519531	418.8607177734375
825	418.8763732910156	24.9870280434667					1	DETECTED	418.8764 m/z @24.99 [151020OFc1_NvH-0949-CRLM-29.raw]	418.8763732910156	24.9870280434667	0.00495268266666667	99.9336478797333	99.92869519706663	271335.625	1.2815395753367698E8	0	7313	0.10936359703296716	1.936987168444918	0.013187042099913166	418.8664245605469	418.8814392089844
826	418.8915100097656	34.3631439218667					1	DETECTED	418.8915 m/z @34.36 [151020OFc1_NvH-0949-CRLM-29.raw]	418.8915100097656	34.3631439218667	0.00495268266666667	99.9557145536	99.95076187093333	608820.5625	1.8568394501601717E8	3	7313	1.022177359806129	0.9453782502531616	0.6406992306782285	418.88153076171875	418.89312744140625
827	418.90313720703125	33.8831099562667					1	DETECTED	418.9031 m/z @33.88 [151020OFc1_NvH-0949-CRLM-29.raw]	418.90313720703125	33.8831099562667	0.036981736	100.000324732	99.963342996	3412938.5	2.1428784459465986E8	3	7313	7.6714769090907	0.5114205489661572	0.03204860498606111	418.8931579589844	418.9131164550781
828	418.9148254394531	42.6533968845333					1	DETECTED	418.9148 m/z @42.65 [151020OFc1_NvH-0949-CRLM-29.raw]	418.9148254394531	42.6533968845333	3.33627283253333	100.000324732	96.66405189946667	552129.9375	1.5965811250564688E8	3	7313	0.15510537498003174	0.5006697734611749	0.002757331821045627	418.9132995605469	418.924560546875
829	418.9263610839844	34.0003708618667					1	DETECTED	418.9264 m/z @34.00 [151020OFc1_NvH-0949-CRLM-29.raw]	418.9263610839844	34.0003708618667	0.00495268266666667	100.000324732	99.99537204933333	272982.78125	1.3335986376443699E8	0	7313	0.7428569684009645	1.4045259165861497	0.02263006086021636	418.92498779296875	418.9354248046875
830	418.9427490234375	13.2106518421333					1	DETECTED	418.9427 m/z @13.21 [151020OFc1_NvH-0949-CRLM-29.raw]	418.9427490234375	13.2106518421333	0.0921792008	99.9892291757333	99.8970499749333	115253.796875	1.3023179068232054E8	0	7313	8.40943468325614	5.526580565348112	13.547378872776301	418.9366455078125	418.9527282714844
831	418.9650573730469	32.5103146941333					1	DETECTED	418.9651 m/z @32.51 [151020OFc1_NvH-0949-CRLM-29.raw]	418.9650573730469	32.5103146941333	0.0474962013333333	99.8562265024	99.80873030106667	493418.625	1.524809560891145E8	4	7313	10.06398991620593	1.7432763569066727	1.2679525757363241	418.9551086425781	418.9748229980469
832	418.979736328125	23.900454632					1	DETECTED	418.9797 m/z @23.90 [151020OFc1_NvH-0949-CRLM-29.raw]	418.979736328125	23.900454632	0.0707527290666667	100.000324732	99.92957200293333	351256.3125	1.5191872863489082E8	3	7313	8.424605949390187	2.9482760344335013	201.7329625780236	418.9750671386719	418.9897155761719
833	418.99188232421875	34.0819761864					1	DETECTED	418.9919 m/z @34.08 [151020OFc1_NvH-0949-CRLM-29.raw]	418.99188232421875	34.0819761864	0.0158257344	99.5666045938667	99.5507788594667	93418.09375	1.2872554839247482E8	0	7313	99.30333027745937	1.4737199713036886	1.9462007442364422	418.9898681640625	419.00140380859375
834	419.01239013671875	33.6465810197333					1	DETECTED	419.0124 m/z @33.65 [151020OFc1_NvH-0949-CRLM-29.raw]	419.01239013671875	33.6465810197333	0.00495268266666667	99.522171272	99.51721858933332	69549.0078125	1.496850870802609E8	0	7313	72.6174262225856	1.424375042768654	1.4533565319303932	419.0024108886719	419.021728515625
835	419.0576477050781	17.8105940922667					1	DETECTED	419.0576 m/z @17.81 [151020OFc1_NvH-0949-CRLM-29.raw]	419.0576477050781	17.8105940922667	0.135395823466667	99.7217822445333	99.58638642106663	133151.390625	1.2665214241865635E8	0	7313	0.19081996437355642	2.769348003921898	488.15808012180656	419.0478210449219	419.0670471191406
836	419.11907958984375	39.1918623698667					1	DETECTED	419.1191 m/z @39.19 [151020OFc1_NvH-0949-CRLM-29.raw]	419.11907958984375	39.1918623698667	0.883723008	100.000324732	99.11660172399999	77927.0625	1.5510307408763552E8	0	7313	89.28003436755058	1.2221624819545995	1.445384079793417	419.1101989746094	419.12176513671875
837	419.1372985839844	92.4907434672					1	DETECTED	419.1373 m/z @92.49 [151020OFc1_NvH-0949-CRLM-29.raw]	419.1372985839844	92.4907434672	5.56705418853333	99.9003897954667	94.33333560693336	48601.75	1.1068707745554787E8	0	7313	87.79148606702599	0.5106033443905068	0.017324961133443048	419.130126953125	419.1463623046875
838	419.169921875	91.0876499898667					1	DETECTED	419.1699 m/z @91.09 [151020OFc1_NvH-0949-CRLM-29.raw]	419.169921875	91.0876499898667	1.94836494666667	93.996442044	92.04807709733333	161618.859375	1.3794225232388002E8	0	7313	0.35766917272894716	1.1381078719866975	2.5723907566528985	419.1612243652344	419.1798095703125
839	419.2118835449219	14.8635777984					1	DETECTED	419.2119 m/z @14.86 [151020OFc1_NvH-0949-CRLM-29.raw]	419.2118835449219	14.8635777984	3.21610525413333	99.3445464818667	96.12844122773338	517805.53125	1.6248696501475826E8	2	7313	0.11403559714372236	0.9268749536438434	3.9801950748976536	419.201904296875	419.2126159667969
840	419.22265625	29.5364272741333					1	DETECTED	419.2227 m/z @29.54 [151020OFc1_NvH-0949-CRLM-29.raw]	419.22265625	29.5364272741333	2.91750822133333	99.8228806346667	96.90537241333337	5017322.0	3.3343651044593674E8	2	7313	0.4555447005616102	0.864465245126339	0.029055795757603496	419.2127685546875	419.2326354980469
841	419.2373352050781	33.9325650765333					1	DETECTED	419.2373 m/z @33.93 [151020OFc1_NvH-0949-CRLM-29.raw]	419.2373352050781	33.9325650765333	3.41458858613333	96.1032994352	92.68871084906667	2102108.5	2.225835313591616E8	2	7313	7.484823644228559	0.6284155984930619	0.10930044573702255	419.232666015625	419.247314453125
842	419.2497863769531	42.6126827842667					1	DETECTED	419.2498 m/z @42.61 [151020OFc1_NvH-0949-CRLM-29.raw]	419.2497863769531	42.6126827842667	3.8009219192	97.3277234021333	93.52680148293331	493811.84375	1.624324089075349E8	0	7313	0.07166674546003549	1.3762963418685232	0.0018747393466193038	419.24737548828125	419.2597351074219
843	419.2604064941406	18.5995751634667					1	DETECTED	419.2604 m/z @18.60 [151020OFc1_NvH-0949-CRLM-29.raw]	419.2604064941406	18.5995751634667	4.4425539336	95.7730218106667	91.33046787706671	318073.90625	1.5585523533976933E8	2	7313	4.924390999835948	3.285603874087958	0.12778833216478272	419.25982666015625	419.26959228515625
844	419.2839660644531	3.72755394186667					1	DETECTED	419.2840 m/z @3.73 [151020OFc1_NvH-0949-CRLM-29.raw]	419.2839660644531	3.72755394186667	2.7983618568	92.43658916	89.6382273032	275638.78125	1.2619696994499807E8	0	7313	0.12040839719204355	323.91310522198376	1.1796188361439024	419.2741394042969	419.293701171875
845	419.3160095214844	89.9175072058667					1	DETECTED	419.3160 m/z @89.92 [151020OFc1_NvH-0949-CRLM-29.raw]	419.3160095214844	89.9175072058667	0.00495268266666667	100.000324732	99.99537204933333	652989.8125	2.6248712322082144E8	2	7313	90.26287160545037	0.5162839601786727	0.1098416969677738	419.3134460449219	419.3171081542969
846	419.349609375	28.2131422266667					1	DETECTED	419.3496 m/z @28.21 [151020OFc1_NvH-0949-CRLM-29.raw]	419.349609375	28.2131422266667	15.0436006464	92.4670969848	77.4234963384	39339.875	1.2673182559460093E8	0	7313	76.45201027251511	2.939490940763333	4.8789818815266655	419.349609375	419.3559265136719
847	419.4171142578125	9.94316371093333					1	DETECTED	419.4171 m/z @9.94 [151020OFc1_NvH-0949-CRLM-29.raw]	419.4171142578125	9.94316371093333	0.951846808266667	94.9755876514667	94.02374084320003	653847.4375	1.4725739271872875E8	0	7313	0.205782060433215	40.424378916648685	5.084162492561857	419.4078674316406	419.42657470703125
848	419.4583435058594	14.5862309					1	DETECTED	419.4583 m/z @14.59 [151020OFc1_NvH-0949-CRLM-29.raw]	419.4583435058594	14.5862309	3.3472667288	95.5457165349333	92.19844980613331	1334557.875	2.3011624116629928E8	0	7313	0.34639126179949287	9.515961646987039	2.136951187974983	419.4487609863281	419.4681701660156
849	419.4800109863281	15.1995071133333					1	DETECTED	419.4800 m/z @15.20 [151020OFc1_NvH-0949-CRLM-29.raw]	419.4800109863281	15.1995071133333	4.1379865312	95.6638863178667	91.5258997866667	172986.546875	1.4265621026331434E8	0	7313	0.10414550823557178	6.877220929795288	7.914389420109359	419.47003173828125	419.48980712890625
850	419.5375061035156	17.799715476					1	DETECTED	419.5375 m/z @17.80 [151020OFc1_NvH-0949-CRLM-29.raw]	419.5375061035156	17.799715476	3.89375597893333	97.7486813288	93.85492534986668	1698750.875	1.7181272671700105E8	3	7313	0.15739711351753627	0.5317363188533146	0.046683058435728765	419.52777099609375	419.54742431640625
851	419.5477294921875	33.3977589005333					1	DETECTED	419.5477 m/z @33.40 [151020OFc1_NvH-0949-CRLM-29.raw]	419.5477294921875	33.3977589005333	4.82877074693333	97.161056648	92.33228590106667	307960.4375	1.4355387322324753E8	3	7313	13.035938812343115	2.1141863383413715	4.979961247667798	419.5477294921875	419.5577087402344
852	419.5603332519531	10.3573214861333					1	DETECTED	419.5603 m/z @10.36 [151020OFc1_NvH-0949-CRLM-29.raw]	419.5603332519531	10.3573214861333	4.30924729813333	43.5245498181333	39.21530251999997	139770.65625	8.868367098639809E7	0	7313	0.08367733306148395	0.5680337660295298	2.502995407410049	419.5577392578125	419.5616455078125
853	419.5716552734375	33.9325650765333					1	DETECTED	419.5717 m/z @33.93 [151020OFc1_NvH-0949-CRLM-29.raw]	419.5716552734375	33.9325650765333	3.58190550106667	95.5654685125333	91.98356301146663	787679.0625	1.715771941192058E8	0	7313	7.520482334975725	0.6084706108005085	0.1289315150745061	419.5617370605469	419.58160400390625
854	419.5841979980469	42.6331345248					1	DETECTED	419.5842 m/z @42.63 [151020OFc1_NvH-0949-CRLM-29.raw]	419.5841979980469	42.6331345248	4.24393972426667	81.2974948213333	77.05355509706663	545698.375	1.560139353717376E8	3	7313	0.42459523450955317	0.5190077505984924	0.0511596918451967	419.58172607421875	419.5940246582031
855	419.6172790527344	9.96612832053333					1	DETECTED	419.6173 m/z @9.97 [151020OFc1_NvH-0949-CRLM-29.raw]	419.6172790527344	9.96612832053333	3.1222665752	94.1045766384	90.9823100632	359020.78125	1.4777471751218233E8	0	7313	0.1653017911659589	3.068405543791449	0.8130599367058848	419.6074523925781	419.62713623046875
856	419.69879150390625	31.9109752794667					1	DETECTED	419.6988 m/z @31.91 [151020OFc1_NvH-0949-CRLM-29.raw]	419.69879150390625	31.9109752794667	3.81892340666667	71.2448990816	67.42597567493333	122223.6640625	1.15851036466018E8	0	7313	15.258541107265742	1.2299260718758196	2.0243233555450204	419.68890380859375	419.6988830566406
857	419.70892333984375	14.7159288109333					1	DETECTED	419.7089 m/z @14.72 [151020OFc1_NvH-0949-CRLM-29.raw]	419.70892333984375	14.7159288109333	2.91750822133333	89.1623908584	86.24488263706667	1225108.125	2.0327897574790466E8	0	7313	0.34044966028657697	3.2338781954557727	15.286758026645844	419.698974609375	419.7188720703125
858	419.719970703125	29.5364272741333					1	DETECTED	419.7200 m/z @29.54 [151020OFc1_NvH-0949-CRLM-29.raw]	419.719970703125	29.5364272741333	3.65031108586667	96.7103555736	93.06004448773332	750432.875	1.7628369024521998E8	0	7313	14.63701857638573	0.6721907587646176	0.03890914185816814	419.71893310546875	419.7298278808594
859	419.7303466796875	24.880333524					1	DETECTED	419.7303 m/z @24.88 [151020OFc1_NvH-0949-CRLM-29.raw]	419.7303466796875	24.880333524	3.21610525413333	82.1543458517333	78.93824059759997	297178.625	1.4064719840811247E8	2	7313	15.272879461380743	3.792358947155731	1.4600901992626716	419.7301940917969	419.7398376464844
860	419.7423095703125	36.0709059029333					1	DETECTED	419.7423 m/z @36.07 [151020OFc1_NvH-0949-CRLM-29.raw]	419.7423095703125	36.0709059029333	6.07325078506667	70.7603464141333	64.68709562906662	88604.8203125	1.4690740759697935E8	0	7313	34.53416216509892	1.078202535746518	1.6307668320405895	419.74066162109375	419.74493408203125
861	419.7551574707031	24.9615949256					1	DETECTED	419.7552 m/z @24.96 [151020OFc1_NvH-0949-CRLM-29.raw]	419.7551574707031	24.9615949256	4.3281601024	99.7676245242667	95.43946442186669	4.910652E7	8.015024392972014E8	2	7313	0.17730801914244765	1.3705563653100663	1.7316800615819772	419.7455139160156	419.76287841796875
862	419.7787170410156	38.4811058698667					1	DETECTED	419.7787 m/z @38.48 [151020OFc1_NvH-0949-CRLM-29.raw]	419.7787170410156	38.4811058698667	4.07157331226667	98.8677203922667	94.79614708000004	339222.875	1.311733809631271E8	0	7313	0.14537437080303306	1.5556728367181327	0.013398164510916005	419.7691955566406	419.7810974121094
863	419.7914733886719	40.7881571669333					1	DETECTED	419.7915 m/z @40.79 [151020OFc1_NvH-0949-CRLM-29.raw]	419.7914733886719	40.7881571669333	1.67320552826667	99.8117643376	98.13855880933333	385848.46875	1.413514147685659E8	2	7313	0.09234309556499909	0.5029670781813874	0.2481707961267059	419.78155517578125	419.7999572753906
864	419.8173828125	9.96612832053333					1	DETECTED	419.8174 m/z @9.97 [151020OFc1_NvH-0949-CRLM-29.raw]	419.8173828125	9.96612832053333	0.1247103824	99.9225002197333	99.7977898373333	173191.609375	1.523990986611466E8	0	7313	0.03558879011749205	2.439692071738348	0.9182437080831315	419.8081359863281	419.8273620605469
865	419.8314208984375	19.3765244309333					1	DETECTED	419.8314 m/z @19.38 [151020OFc1_NvH-0949-CRLM-29.raw]	419.8314208984375	19.3765244309333	6.55990950533333	100.000324732	93.44041522666666	34866.09375	9.985631318143617E7	0	7313	90.32123074921884	3.542326623496717	6.017829202729043	419.827392578125	419.8314208984375
866	419.8417053222656	28.3642961856					1	DETECTED	419.8417 m/z @28.36 [151020OFc1_NvH-0949-CRLM-29.raw]	419.8417053222656	28.3642961856	0.0813875736	99.9557145536	99.87432698	67820.3359375	1.4282941597593346E8	0	7313	69.7733131990848	1.7518207421259924	2.503270726598967	419.83172607421875	419.85125732421875
867	419.86126708984375	28.3927438802667					1	DETECTED	419.8613 m/z @28.39 [151020OFc1_NvH-0949-CRLM-29.raw]	419.86126708984375	28.3927438802667	0.0158257344	99.9336478797333	99.9178221453333	68775.2734375	2.0619973579500082E8	0	7313	79.39904604700098	1.7264868862885812	2.44194581355621	419.8512878417969	419.8615417480469
868	419.8716735839844	17.799715476					1	DETECTED	419.8717 m/z @17.80 [151020OFc1_NvH-0949-CRLM-29.raw]	419.8716735839844	17.799715476	0.00495268266666667	100.000324732	99.99537204933333	1127895.375	1.7891992985416454E8	3	7313	0.15157915906427988	0.7373164903832757	0.6897428069290557	419.8617248535156	419.8816223144531
869	419.8833312988281	35.7944714048					1	DETECTED	419.8833 m/z @35.79 [151020OFc1_NvH-0949-CRLM-29.raw]	419.8833312988281	35.7944714048	0.103093602133333	99.6112040901333	99.50811048799997	677414.25	1.737165996063964E8	3	7313	0.1093123545097825	0.5076068216369465	0.014134107368654772	419.8816833496094	419.88800048828125
870	419.8980712890625	24.6791878141333					1	DETECTED	419.8981 m/z @24.68 [151020OFc1_NvH-0949-CRLM-29.raw]	419.8980712890625	24.6791878141333	0.00495268266666667	100.000324732	99.99537204933333	2146706.0	1.8927347653070405E8	3	7313	0.17755696476989158	1.573525238978319	72.64344021660835	419.88812255859375	419.9080505371094
871	419.9084777832031	12.1754179853333					1	DETECTED	419.9085 m/z @12.18 [151020OFc1_NvH-0949-CRLM-29.raw]	419.9084777832031	12.1754179853333	0.0604356229333333	99.4776471288	99.41721150586667	52002.60546875	1.2681478655407614E8	0	7313	87.34396224988056	4.365542303166691	7.674475675810852	419.9081115722656	419.9089660644531
872	419.9189758300781	42.5662189154667					1	DETECTED	419.9190 m/z @42.57 [151020OFc1_NvH-0949-CRLM-29.raw]	419.9189758300781	42.5662189154667	0.0158257344	99.9892291757333	99.9734034413333	301224.03125	1.5407111802901936E8	3	7313	4.307599842906946	1.3191468619772808	0.24966445823117894	419.90899658203125	419.928955078125
873	419.935302734375	27.6374258653333					1	DETECTED	419.9353 m/z @27.64 [151020OFc1_NvH-0949-CRLM-29.raw]	419.935302734375	27.6374258653333	0.00495268266666667	99.9779519368	99.97299925413333	126894.6875	1.3981319281081772E8	0	7313	72.29910130879946	1.8107945510860164	2.6452697977062427	419.9289855957031	419.9452819824219
874	419.94854736328125	6.18396454826667					1	DETECTED	419.9485 m/z @6.18 [151020OFc1_NvH-0949-CRLM-29.raw]	419.94854736328125	6.18396454826667	4.9284298056	98.7677467573333	93.8393169517333	117958.578125	1.1304093229875073E8	4	7313	0.10700431690528145	1.07295516307982	0.9969043222642052	419.9454345703125	419.9492492675781
875	419.9592590332031	14.7744051077333					1	DETECTED	419.9593 m/z @14.77 [151020OFc1_NvH-0949-CRLM-29.raw]	419.9592590332031	14.7744051077333	0.00495268266666667	100.000324732	99.99537204933333	534694.8125	1.646234567631671E8	4	7313	0.42603960853718625	0.6487573700981215	0.5464227854167337	419.9493103027344	419.9689636230469
876	419.9779357910156	12.3668970978667					1	DETECTED	419.9779 m/z @12.37 [151020OFc1_NvH-0949-CRLM-29.raw]	419.9779357910156	12.3668970978667	0.178063584533333	100.000324732	99.82226114746666	70995.4296875	1.3231543576985963E8	0	7313	6.497487242355339	3.9810865234176167	30.15998303634696	419.9692687988281	419.97821044921875
877	419.9882507324219	24.4501277925333					1	DETECTED	419.9883 m/z @24.45 [151020OFc1_NvH-0949-CRLM-29.raw]	419.9882507324219	24.4501277925333	0.0921792008	100.000324732	99.90814553119999	165674.53125	1.4594524448144656E8	0	7313	14.742142316008431	3.3305981394075976	0.24087692343042302	419.978271484375	419.9976806640625
878	420.0186767578125	9.86809565333333					1	DETECTED	420.0187 m/z @9.87 [151020OFc1_NvH-0949-CRLM-29.raw]	420.0186767578125	9.86809565333333	5.0439683384	99.7345130997333	94.6905447613333	81711.96875	1.4208840547778335E8	0	7313	26.10238773903246	9.814266765743714	2.5460386722039936	420.0088195800781	420.02734375
879	420.11444091796875	64.47426804					1	DETECTED	420.1144 m/z @64.47 [151020OFc1_NvH-0949-CRLM-29.raw]	420.11444091796875	64.47426804	0.673218742666667	96.6108315848	95.93761284213333	94975.3203125	1.6378762247753623E8	0	7313	0.6028978073739637	0.6942026500438278	60.61396725626397	420.10491943359375	420.1221618652344
880	420.174560546875	24.9774971877333					1	DETECTED	420.1746 m/z @24.98 [151020OFc1_NvH-0949-CRLM-29.raw]	420.174560546875	24.9774971877333	5.41810592106667	94.6232314138667	89.20512549280004	59007.1640625	1.2107630858135808E8	0	7313	85.46662411452172	2.280365586960382	3.560731173920764	420.1669616699219	420.177001953125
881	420.1871032714844	90.822042716					1	DETECTED	420.1871 m/z @90.82 [151020OFc1_NvH-0949-CRLM-29.raw]	420.1871032714844	90.822042716	3.2898459096	92.283330668	88.9934847584	283359.0	1.4230001166504192E8	0	7313	0.14850968860292824	2.4592536368498092	0.005584787962034123	420.1777038574219	420.1952209472656
882	420.20526123046875	17.778202896					1	DETECTED	420.2053 m/z @17.78 [151020OFc1_NvH-0949-CRLM-29.raw]	420.20526123046875	17.778202896	0.2994605728	94.6030207776	94.3035602048	509883.0625	1.699126884205196E8	2	7313	0.12706651143423997	0.7892317394655382	0.35168820436965614	420.1954345703125	420.21124267578125
883	420.2212829589844	11.0955755866667					1	DETECTED	420.2213 m/z @11.10 [151020OFc1_NvH-0949-CRLM-29.raw]	420.2212829589844	11.0955755866667	3.44279452586667	92.283330668	88.84053614213333	933253.75	1.8489196673931268E8	3	7313	18.702978799528143	8.230165062783028	186.40391061758143	420.2113342285156	420.22247314453125
884	420.23248291015625	24.6791878141333					1	DETECTED	420.2325 m/z @24.68 [151020OFc1_NvH-0949-CRLM-29.raw]	420.23248291015625	24.6791878141333	3.1222665752	99.9225002197333	96.8002336445333	1369100.25	2.2693754300405973E8	3	7313	5.930557943301107	3.9302318146203685	12.406230847234779	420.2225036621094	420.242431640625
885	420.2566833496094	24.9486038088					1	DETECTED	420.2567 m/z @24.95 [151020OFc1_NvH-0949-CRLM-29.raw]	420.2566833496094	24.9486038088	3.57253475946667	98.8898457394667	95.31731098000003	2.1261932E7	4.511213754748715E8	3	7313	0.17503698536673085	1.4018121115228512	1.792985304928427	420.2467346191406	420.2666015625
886	420.2708435058594	35.3608432552					1	DETECTED	420.2708 m/z @35.36 [151020OFc1_NvH-0949-CRLM-29.raw]	420.2708435058594	35.3608432552	3.81892340666667	95.5654685125333	91.74654510586663	218849.25	2.2738511771269864E8	0	7313	0.03727269059824323	1.8022004425034515	2.9346784773206056	420.2666931152344	420.28070068359375
887	420.2930908203125	40.7881571669333					1	DETECTED	420.2931 m/z @40.79 [151020OFc1_NvH-0949-CRLM-29.raw]	420.2930908203125	40.7881571669333	3.6208175832	92.43658916	88.8157715768	161875.53125	1.444816694430506E8	0	7313	50.724893788885026	1.1827758071998953	1.3802783840072979	420.2848205566406	420.2968444824219
888	420.3194580078125	89.9175072058667					1	DETECTED	420.3195 m/z @89.92 [151020OFc1_NvH-0949-CRLM-29.raw]	420.3194580078125	89.9175072058667	0.00495268266666667	100.000324732	99.99537204933333	180874.796875	1.4613259069866434E8	0	7313	88.96928802168031	0.5291709331592008	0.10829258839762809	420.3127746582031	420.32061767578125
889	420.3323669433594	91.3319562418667					1	DETECTED	420.3324 m/z @91.33 [151020OFc1_NvH-0949-CRLM-29.raw]	420.3323669433594	91.3319562418667	11.3513439648	99.9447188208	88.59337485600001	53754.328125	6.474177287646547E7	0	7313	1.3189445019908703	0.5538428147380092	0.10768562947601847	420.33050537109375	420.3397216796875
890	420.4507141113281	21.6771382549333					1	DETECTED	420.4507 m/z @21.68 [151020OFc1_NvH-0949-CRLM-29.raw]	420.4507141113281	21.6771382549333	2.7345294088	98.6676998712	95.9331704624	172321.9375	1.3591699212835726E8	0	7313	6.984811339869138	2.9639014608158503	0.001758995864215217	420.4409484863281	420.4606628417969
891	420.4837341308594	32.3124707594667					1	DETECTED	420.4837 m/z @32.31 [151020OFc1_NvH-0949-CRLM-29.raw]	420.4837341308594	32.3124707594667	2.78921595386667	96.0367944125333	93.24757845866662	166086.875	1.6098330191680682E8	0	7313	83.60090738244102	2.0789835857820584	3.1660124060586643	420.47412109375	420.49371337890625
892	420.49456787109375	10.5869811773333					1	DETECTED	420.4946 m/z @10.59 [151020OFc1_NvH-0949-CRLM-29.raw]	420.49456787109375	10.5869811773333	3.32645828586667	94.4086605570667	91.08220227120003	108514.328125	1.54067423427094E8	0	7313	0.62694991691904	144.91494585684822	0.3178115686903615	420.4938659667969	420.5041809082031
893	420.5263977050781	21.0386354242667					1	DETECTED	420.5264 m/z @21.04 [151020OFc1_NvH-0949-CRLM-29.raw]	420.5263977050781	21.0386354242667	3.57253475946667	98.4456652048	94.87313044533332	535354.8125	1.6308139910437098E8	0	7313	0.17898641779622082	0.5696894638517933	3.9925929918634964	420.51641845703125	420.536376953125
894	420.54010009765625	13.977602264					1	DETECTED	420.5401 m/z @13.98 [151020OFc1_NvH-0949-CRLM-29.raw]	420.54010009765625	13.977602264	1.89413247733333	98.2241341610667	96.33000168373337	302113.8125	1.5919612812571022E8	3	7313	0.1411274734154322	0.8577152987014648	0.02911176557373639	420.5364685058594	420.5456848144531
895	420.5557556152344	11.0628512088					1	DETECTED	420.5558 m/z @11.06 [151020OFc1_NvH-0949-CRLM-29.raw]	420.5557556152344	11.0628512088	5.88885671546667	99.2337369194667	93.34488020400002	498071.3125	1.7689521707366526E8	0	7313	0.1194954794463321	0.556740050342744	9.426519520253018	420.5458068847656	420.5560302734375
896	420.5660705566406	12.8069877333333					1	DETECTED	420.5661 m/z @12.81 [151020OFc1_NvH-0949-CRLM-29.raw]	420.5660705566406	12.8069877333333	3.08394640453333	99.5777231656	96.49377676106667	735999.375	1.8310601700978062E8	3	7313	0.13078310952496075	2.147412232356378	8.872661257492208	420.5561218261719	420.5721130371094
897	420.5821228027344	12.9536280293333					1	DETECTED	420.5821 m/z @12.95 [151020OFc1_NvH-0949-CRLM-29.raw]	420.5821228027344	12.9536280293333	3.17749111253333	96.1363994552	92.95890834266667	1998266.25	1.8694098568277612E8	3	7313	0.12157004207952227	0.6527887342853792	6.098809243287824	420.572265625	420.59210205078125
898	420.6632080078125	17.5823492768					1	DETECTED	420.6632 m/z @17.58 [151020OFc1_NvH-0949-CRLM-29.raw]	420.6632080078125	17.5823492768	3.26230883386667	90.8326133018667	87.57030446800003	93015.6484375	1.1239371649903339E8	0	7313	0.042454400168320916	3.05761372731368	5.11522745462736	420.6542053222656	420.669189453125
899	420.6943054199219	12.0663921224					1	DETECTED	420.6943 m/z @12.07 [151020OFc1_NvH-0949-CRLM-29.raw]	420.6943054199219	12.0663921224	2.0209578912	89.4545225696	87.4335646784	331931.78125	1.544709530809951E8	4	7313	0.09089012138571384	6.5063642984305305	28.547423913314308	420.6843566894531	420.7042236328125
900	420.71038818359375	34.5694896376					1	DETECTED	420.7104 m/z @34.57 [151020OFc1_NvH-0949-CRLM-29.raw]	420.71038818359375	34.5694896376	3.96931770106667	67.694963708	63.72564600693333	58611.0234375	1.1386188454829156E8	0	7313	46.32203536886213	1.0522196616913948	1.1049239261703379	420.7044677734375	420.7119445800781
901	420.7220458984375	39.1634903813333					1	DETECTED	420.7220 m/z @39.16 [151020OFc1_NvH-0949-CRLM-29.raw]	420.7220458984375	39.1634903813333	4.86778948746667	74.4449551114667	69.57716562400003	525116.6875	1.3966891914054093E8	0	7313	4.539012636126323	0.7141717704035971	0.02102383780818119	420.7121276855469	420.724365234375
902	420.734375	43.1678805525333					1	DETECTED	420.7344 m/z @43.17 [151020OFc1_NvH-0949-CRLM-29.raw]	420.734375	43.1678805525333	4.09149130133333	99.7453502712	95.65385896986666	1070534.375	1.8311157503806183E8	4	7313	31.939856810559775	0.5060707753303153	0.013201338097526386	420.72442626953125	420.7443542480469
903	420.7452087402344	49.7612074946667					1	DETECTED	420.7452 m/z @49.76 [151020OFc1_NvH-0949-CRLM-29.raw]	420.7452087402344	49.7612074946667	3.39540325466667	52.3057313682667	48.91032811360003	144169.984375	8.03247328795798E7	0	7313	39.2912246887281	0.5319941853651904	0.06400529375162364	420.7444152832031	420.7471008300781
904	420.7580871582031	24.9615949256					1	DETECTED	420.7581 m/z @24.96 [151020OFc1_NvH-0949-CRLM-29.raw]	420.7580871582031	24.9615949256	0.589590783733333	73.3120902898667	72.72249950613337	5509592.0	1.908039588040135E8	0	7313	0.1786079445857247	1.2952446415389969	1.78357319977131	420.74810791015625	420.7593994140625
905	420.7694091796875	28.1009185981333					1	DETECTED	420.7694 m/z @28.10 [151020OFc1_NvH-0949-CRLM-29.raw]	420.7694091796875	28.1009185981333	3.17749111253333	98.6232423045333	95.44575119199997	1.3422444E7	3.52815138878978E8	0	7313	0.1982395178250087	1.3239751501342305	1.4071278333024408	420.7594909667969	420.7792053222656
906	420.78704833984375	37.6421385674667					1	DETECTED	420.7870 m/z @37.64 [151020OFc1_NvH-0949-CRLM-29.raw]	420.78704833984375	37.6421385674667	2.33013988773333	99.0236585688	96.69351868106668	340012.90625	1.4015746869433758E8	2	7313	5.851885872134581	5.804515418531777	1.488541591682015	420.7801818847656	420.7967834472656
907	420.80426025390625	18.0692500504					1	DETECTED	420.8043 m/z @18.07 [151020OFc1_NvH-0949-CRLM-29.raw]	420.80426025390625	18.0692500504	2.743654292	99.9225002197333	97.17884592773329	75091.8203125	1.383706865663435E8	0	7313	82.35320645887586	3.1704753100534218	5.3409506201068435	420.797607421875	420.814208984375
908	420.860595703125	17.4511900138667					1	DETECTED	420.8606 m/z @17.45 [151020OFc1_NvH-0949-CRLM-29.raw]	420.860595703125	17.4511900138667	0.036981736	99.9557145536	99.9187328176	855346.125	1.5272775352761114E8	3	7313	0.210745644377063	1.2701999614928037	0.10668786675141753	420.8506164550781	420.87054443359375
909	420.87060546875	11.8656111032					1	DETECTED	420.8706 m/z @11.87 [151020OFc1_NvH-0949-CRLM-29.raw]	420.87060546875	11.8656111032	0.00495268266666667	99.9003897954667	99.89543711280002	135896.890625	1.218373308828276E8	0	7313	2.199842774654515	4.49442004858771	25.68482925406828	420.87060546875	420.8756103515625
910	420.88568115234375	15.8466938698667					1	DETECTED	420.8857 m/z @15.85 [151020OFc1_NvH-0949-CRLM-29.raw]	420.88568115234375	15.8466938698667	0.036981736	99.9779519368	99.9409702008	400641.1875	1.5626261871810955E8	3	7313	1.3447726162634854	0.6325040571643308	1.6277096852914832	420.875732421875	420.89080810546875
911	420.90081787109375	12.8273081426667					1	DETECTED	420.9008 m/z @12.83 [151020OFc1_NvH-0949-CRLM-29.raw]	420.90081787109375	12.8273081426667	0.00495268266666667	99.8671969888	99.86224430613333	481760.875	1.6116265682600927E8	0	7313	7.932102312687974	3.203957152313861	5.1903576305119445	420.8908386230469	420.9064025878906
912	420.9164123535156	12.9777379192					1	DETECTED	420.9164 m/z @12.98 [151020OFc1_NvH-0949-CRLM-29.raw]	420.9164123535156	12.9777379192	0.00495268266666667	100.000324732	99.99537204933333	1246519.75	1.7086085962976712E8	0	7313	0.1466654658916937	1.6363098916803063	2.3321900760100416	420.9064636230469	420.9263916015625
913	420.9305725097656	5.61956222346667					1	DETECTED	420.9306 m/z @5.62 [151020OFc1_NvH-0949-CRLM-29.raw]	420.9305725097656	5.61956222346667	0.00495268266666667	100.000324732	99.99537204933333	45890.90234375	1.0893542185218915E8	0	7313	5.133282369408477	8.60708184966965	18.200903045702372	420.9264221191406	420.9350891113281
914	420.9451904296875	12.0051116205333					1	DETECTED	420.9452 m/z @12.01 [151020OFc1_NvH-0949-CRLM-29.raw]	420.9451904296875	12.0051116205333	0.00495268266666667	99.9779519368	99.97299925413333	350532.59375	1.536528669879011E8	0	7313	0.11096937016189834	13.016855728387558	30.795407745006337	420.9352111816406	420.9551696777344
915	420.9651794433594	36.0176066746667					1	DETECTED	420.9652 m/z @36.02 [151020OFc1_NvH-0949-CRLM-29.raw]	420.9651794433594	36.0176066746667	0.00495268266666667	99.9779519368	99.97299925413333	279022.65625	1.682181326682862E8	0	7313	32.28759558445765	1.2838648560558272	2.228213552738179	420.9553527832031	420.9751281738281
916	420.98895263671875	47.8137167138667					1	DETECTED	420.9890 m/z @47.81 [151020OFc1_NvH-0949-CRLM-29.raw]	420.98895263671875	47.8137167138667	0.1247103824	99.0345041533333	98.9097937709333	634377.9375	1.499384697368083E8	0	7313	19.73670895281209	0.5034148037547671	0.004418572406928723	420.979248046875	420.9982604980469
917	421.0125732421875	24.9774971877333					1	DETECTED	421.0126 m/z @24.98 [151020OFc1_NvH-0949-CRLM-29.raw]	421.0125732421875	24.9774971877333	0.00495268266666667	99.7676245242667	99.76267184160002	57730.96875	1.4319359453151587E8	0	7313	102.28865572303222	2.0142346604419785	3.0161766640870264	421.00262451171875	421.02252197265625
918	421.05914306640625	18.2698123122667					1	DETECTED	421.0591 m/z @18.27 [151020OFc1_NvH-0949-CRLM-29.raw]	421.05914306640625	18.2698123122667	0.236025785333333	99.8892320784	99.65320629306666	456858.53125	2.5171897979780388E8	2	7313	1.023607950032524	4.178010431830921	2.6334413847621203	421.0494689941406	421.06890869140625
919	421.10418701171875	43.9727677752					1	DETECTED	421.1042 m/z @43.97 [151020OFc1_NvH-0949-CRLM-29.raw]	421.10418701171875	43.9727677752	12.3435575184	96.655056248	84.31149872959999	76570.015625	1.5295509363185054E8	0	7313	79.34825829298867	1.3328106842546563	1.5107608342060859	421.0942687988281	421.1131896972656
920	421.1462707519531	89.3298612144					1	DETECTED	421.1463 m/z @89.33 [151020OFc1_NvH-0949-CRLM-29.raw]	421.1462707519531	89.3298612144	2.91750822133333	99.8228806346667	96.90537241333337	335633.21875	1.0294931232484087E8	0	7313	0.5908386262393606	1.3701788856767985	1.787981052984425	421.1371765136719	421.1558837890625
921	421.18267822265625	90.0936151912					1	DETECTED	421.1827 m/z @90.09 [151020OFc1_NvH-0949-CRLM-29.raw]	421.18267822265625	90.0936151912	7.83631035786667	95.1949103568	87.35859999893333	242419.0	1.449358351812532E8	0	7313	0.09040924004891338	0.5069985958982107	0.012768399246042532	421.1731262207031	421.18511962890625
922	421.1958312988281	16.6557071653333					1	DETECTED	421.1958 m/z @16.66 [151020OFc1_NvH-0949-CRLM-29.raw]	421.1958312988281	16.6557071653333	3.68756693253333	94.7489689570667	91.06140202453336	759857.125	1.8518040089306092E8	3	7313	12.478671186941412	1.4600007369301728	19.282501593377756	421.18609619140625	421.20574951171875
923	421.2088623046875	22.1088478178667					1	DETECTED	421.2089 m/z @22.11 [151020OFc1_NvH-0949-CRLM-29.raw]	421.2088623046875	22.1088478178667	2.9448622	92.2359225762667	89.2910603762667	138517.96875	1.4954143047312745E8	0	7313	85.94754194001176	2.5550611078972674	5.347909925652573	421.2059020996094	421.20904541015625
924	421.21905517578125	90.7458497714667					1	DETECTED	421.2191 m/z @90.75 [151020OFc1_NvH-0949-CRLM-29.raw]	421.21905517578125	90.7458497714667	3.28075235946667	99.2889261744	96.00817381493333	1997128.25	2.4424085414025718E8	3	7313	51.32835706383385	1.865100472426002	0.004947335307575096	421.2090759277344	421.2290344238281
925	421.2320861816406	24.1141795245333					1	DETECTED	421.2321 m/z @24.11 [151020OFc1_NvH-0949-CRLM-29.raw]	421.2320861816406	24.1141795245333	3.42362596373333	97.4498326738667	94.02620671013337	1318745.75	1.8715027604816055E8	2	7313	10.944385964490877	1.3520975305555023	1.2651626299763652	421.2290954589844	421.2420654296875
926	421.24468994140625	36.0176066746667					1	DETECTED	421.2447 m/z @36.02 [151020OFc1_NvH-0949-CRLM-29.raw]	421.24468994140625	36.0176066746667	3.6393694552	99.1561801645333	95.5168107093333	664740.3125	1.6515359811753565E8	2	7313	17.577798135216934	1.7819577847707186	0.13491978930380383	421.2420959472656	421.2496032714844
927	421.2596130371094	24.9615949256					1	DETECTED	421.2596 m/z @24.96 [151020OFc1_NvH-0949-CRLM-29.raw]	421.2596130371094	24.9615949256	3.41458858613333	94.8468729730667	91.43228438693336	1269790.375	2.021694030106477E8	2	7313	4.073353915338913	0.5611241528485627	0.04653317713640265	421.2496337890625	421.2608947753906
928	421.2709045410156	28.1009185981333					1	DETECTED	421.2709 m/z @28.10 [151020OFc1_NvH-0949-CRLM-29.raw]	421.2709045410156	28.1009185981333	1.83998920773333	97.1276215088	95.28763230106668	6990477.5	2.727780830248419E8	3	7313	0.18701402065342876	0.5253225165267957	1.1331882350961378	421.26092529296875	421.2808532714844
929	421.28851318359375	37.6421385674667					1	DETECTED	421.2885 m/z @37.64 [151020OFc1_NvH-0949-CRLM-29.raw]	421.28851318359375	37.6421385674667	4.8954741632	94.6420389968	89.74656483359999	240589.703125	1.791193170715964E8	0	7313	16.720383392520482	1.4587407720815955	1.95433653609682	421.2810974121094	421.2982177734375
930	421.31591796875	45.4918839341333					1	DETECTED	421.3159 m/z @45.49 [151020OFc1_NvH-0949-CRLM-29.raw]	421.31591796875	45.4918839341333	0.0158257344	100.000324732	99.9844989976	150319.21875	1.6490863759124738E8	0	7313	91.17827124162808	1.0128000333133886	1.0213064796642954	421.306884765625	421.3239440917969
931	421.3306579589844	92.2072520229333					1	DETECTED	421.3307 m/z @92.21 [151020OFc1_NvH-0949-CRLM-29.raw]	421.3306579589844	92.2072520229333	65.9262812341333	92.4269267522667	26.500645518133396	61788.9375	4.038786817071621E7	0	7313	1.6512448770972838	0.5041793495966863	0.26650789930700736	421.3298645019531	421.3324279785156
932	421.349609375	91.4164882648					1	DETECTED	421.3496 m/z @91.42 [151020OFc1_NvH-0949-CRLM-29.raw]	421.349609375	91.4164882648	10.2258980741333	92.415789396	82.1898913218667	190807.828125	1.73581393589967E8	0	7313	0.19588531165666723	2.0030465205377914	0.8260396106078334	421.34393310546875	421.3587951660156
933	421.36749267578125	91.4957434344					1	DETECTED	421.3675 m/z @91.50 [151020OFc1_NvH-0949-CRLM-29.raw]	421.36749267578125	91.4957434344	5.06316604986667	99.2226523056	94.15948625573333	84974.1953125	1.2846999171618623E8	0	7313	1.3039382182470831	0.5446990539043134	0.768248010077245	421.3596496582031	421.3773498535156
934	421.4305114746094	18.7280215517333					1	DETECTED	421.4305 m/z @18.73 [151020OFc1_NvH-0949-CRLM-29.raw]	421.4305114746094	18.7280215517333	0.352484461333333	99.7897393944	99.43725493306667	63207.80078125	1.6279352851323375E8	0	7313	81.14860002160817	2.705696558524437	4.411393117048873	421.421630859375	421.4356384277344
935	421.4459228515625	12.0428254221333					1	DETECTED	421.4459 m/z @12.04 [151020OFc1_NvH-0949-CRLM-29.raw]	421.4459228515625	12.0428254221333	3.76440355546667	99.0236585688	95.25925501333333	67451.1328125	1.4061113986953375E8	0	7313	19.057344662681643	5.753467058552442	10.506934117104882	421.4365539550781	421.4557800292969
936	421.475830078125	12.1624556885333					1	DETECTED	421.4758 m/z @12.16 [151020OFc1_NvH-0949-CRLM-29.raw]	421.475830078125	12.1624556885333	3.88469824506667	98.4901417584	94.60544351333333	785405.8125	2.154418683776121E8	4	7313	0.21626298180917303	3.6352548427572753	10.353994304554226	421.4659118652344	421.48577880859375
937	421.49041748046875	47.8137167138667					1	DETECTED	421.4904 m/z @47.81 [151020OFc1_NvH-0949-CRLM-29.raw]	421.49041748046875	47.8137167138667	4.05318764346667	94.5339319474667	90.48074430400003	178305.015625	1.44656540098599E8	0	7313	19.67313232616922	1.0877057056375787	0.002910013387456369	421.48583984375	421.5000305175781
938	421.523681640625	21.4775969053333					1	DETECTED	421.5237 m/z @21.48 [151020OFc1_NvH-0949-CRLM-29.raw]	421.523681640625	21.4775969053333	3.95923027786667	98.4901417584	94.53091148053333	596614.125	1.4553452638971263E8	3	7313	4.841281652413006	0.528855189007515	0.13821929259695223	421.51446533203125	421.5334777832031
939	421.5434875488281	35.4054899522667					1	DETECTED	421.5435 m/z @35.41 [151020OFc1_NvH-0949-CRLM-29.raw]	421.5434875488281	35.4054899522667	5.16848334346667	95.31622132	90.14773797653332	845058.0	1.6354735030968732E8	3	7313	10.990028244462472	0.8591506957674487	0.006458914223805694	421.53350830078125	421.54931640625
940	421.55938720703125	39.5435856778667					1	DETECTED	421.5594 m/z @39.54 [151020OFc1_NvH-0949-CRLM-29.raw]	421.55938720703125	39.5435856778667	3.00860302213333	92.43658916	89.42798613786667	1042605.875	1.9120413917275816E8	3	7313	3.4853145845152653	0.5784504092760919	0.11353546690234598	421.5494079589844	421.5693054199219
941	421.5776672363281	39.6728426944					1	DETECTED	421.5777 m/z @39.67 [151020OFc1_NvH-0949-CRLM-29.raw]	421.5776672363281	39.6728426944	3.65954388906667	98.2018784165333	94.54233452746664	294817.75	1.5038538164293772E8	3	7313	45.23903280537837	0.8002588919657385	0.5539521035350966	421.5694885253906	421.5875549316406
942	421.7109069824219	29.4754797426667					1	DETECTED	421.7109 m/z @29.48 [151020OFc1_NvH-0949-CRLM-29.raw]	421.7109069824219	29.4754797426667	2.78921595386667	87.6600091858667	84.87079323200003	346721.5	1.421147332724576E8	3	7313	0.34725427516108454	3.048132830114017	0.18965451764998204	421.70111083984375	421.71661376953125
943	421.72662353515625	12.1624556885333					1	DETECTED	421.7266 m/z @12.16 [151020OFc1_NvH-0949-CRLM-29.raw]	421.72662353515625	12.1624556885333	3.51060191066667	94.1135303208	90.60292841013333	748436.9375	1.6704526621911317E8	2	7313	0.10057198757136376	3.1100180828203334	0.4596860679631525	421.7166442871094	421.7364501953125
944	421.7464904785156	36.0520206976					1	DETECTED	421.7465 m/z @36.05 [151020OFc1_NvH-0949-CRLM-29.raw]	421.7464904785156	36.0520206976	3.00860302213333	99.5888378613333	96.58023483919997	395886.21875	1.5681942567665797E8	2	7313	0.12182913905223813	1.0519213023724516	0.595020671064061	421.73681640625	421.74859619140625
945	421.7586364746094	27.9696818213333					1	DETECTED	421.7586 m/z @27.97 [151020OFc1_NvH-0949-CRLM-29.raw]	421.7586364746094	27.9696818213333	3.28075235946667	99.7217822445333	96.44102988506663	7.7543472E7	1.607442245300446E9	2	7313	0.27671639583186547	1.3506328127020046	1.876715527155826	421.7488098144531	421.76788330078125
946	421.7706298828125	29.6089056376					1	DETECTED	421.7706 m/z @29.61 [151020OFc1_NvH-0949-CRLM-29.raw]	421.7706298828125	29.6089056376	8.71492090106667	97.9834119965333	89.26849109546663	2289311.5	2.1995503429689977E8	2	7313	0.2087179089600717	0.5096458204190608	2.0548014978946796	421.7688903808594	421.7806091308594
947	421.8193664550781	37.8769589786667					1	DETECTED	421.8194 m/z @37.88 [151020OFc1_NvH-0949-CRLM-29.raw]	421.8193664550781	37.8769589786667	0.0474962013333333	100.000324732	99.95282853066666	65018.0546875	1.4860923013475558E8	0	7313	86.41518822240293	1.2939367157910044	2.0691222234915507	421.8096618652344	421.8289794921875
948	421.8349609375	33.9445294912					1	DETECTED	421.8350 m/z @33.94 [151020OFc1_NvH-0949-CRLM-29.raw]	421.8349609375	33.9445294912	0.589590783733333	99.9336478797333	99.34405709599997	46284.8828125	1.1977291124068835E8	0	7313	79.67332474037673	1.475610387293648	1.9518993704060512	421.83013916015625	421.8415832519531
949	421.85174560546875	26.5457228490667					1	DETECTED	421.8517 m/z @26.55 [151020OFc1_NvH-0949-CRLM-29.raw]	421.85174560546875	26.5457228490667	0.2204422848	99.8562265024	99.6357842176	71531.4921875	1.2035796237929212E8	0	7313	80.77274631162533	1.851097076912808	2.704122481900268	421.8420104980469	421.854248046875
950	421.8642578125	49.7811404096					1	DETECTED	421.8643 m/z @49.78 [151020OFc1_NvH-0949-CRLM-29.raw]	421.8642578125	49.7811404096	0.00495268266666667	99.9557145536	99.95076187093333	533716.8125	1.9448289741321513E8	3	7313	28.341359018570476	0.5053433856502091	0.013470484576016356	421.85430908203125	421.8740234375
951	421.87786865234375	35.3190269053333					1	DETECTED	421.8779 m/z @35.32 [151020OFc1_NvH-0949-CRLM-29.raw]	421.87786865234375	35.3190269053333	0.0921792008	100.000324732	99.90814553119999	364644.4375	1.6794068385402372E8	0	7313	0.24170603022301407	1.7611656093000387	0.019075027814431076	421.8743591308594	421.8823547363281
952	421.8924865722656	31.5831272936					1	DETECTED	421.8925 m/z @31.58 [151020OFc1_NvH-0949-CRLM-29.raw]	421.8924865722656	31.5831272936	0.00495268266666667	100.000324732	99.99537204933333	1168218.375	1.9181074403727394E8	3	7313	18.171389873621038	0.9467436254875812	0.037375213297708786	421.8827209472656	421.9024658203125
953	421.9055480957031	29.8678568512					1	DETECTED	421.9055 m/z @29.87 [151020OFc1_NvH-0949-CRLM-29.raw]	421.9055480957031	29.8678568512	0.0158257344	99.8671969888	99.85137125440001	213694.546875	1.6416145606554642E8	0	7313	11.023821414697032	2.3036002694753748	6.4045921508367565	421.90252685546875	421.91546630859375
954	421.93115234375	59.3119113896					1	DETECTED	421.9312 m/z @59.31 [151020OFc1_NvH-0949-CRLM-29.raw]	421.93115234375	59.3119113896	0.00495268266666667	100.000324732	99.99537204933333	102106.578125	2.004344797842506E8	0	7313	67.02265004993527	0.8418601371151421	0.6829465888244759	421.9211730957031	421.9411315917969
955	421.9556579589844	15.1889738264					1	DETECTED	421.9557 m/z @15.19 [151020OFc1_NvH-0949-CRLM-29.raw]	421.9556579589844	15.1889738264	0.00495268266666667	99.9779519368	99.97299925413333	119544.4296875	1.3708549604755E8	0	7313	0.1336543805475472	4.894721664612375	0.0063252895909666875	421.94580078125	421.95831298828125
956	421.96844482421875	9.09692149413333					1	DETECTED	421.9684 m/z @9.10 [151020OFc1_NvH-0949-CRLM-29.raw]	421.96844482421875	9.09692149413333	0.156780874666667	99.1008050594667	98.94402418480003	350341.5	1.4063005977830544E8	0	7313	0.056603437298001325	0.5683051638681992	0.5481522205977641	421.9585876464844	421.96868896484375
957	421.97869873046875	30.8244259421333					1	DETECTED	421.9787 m/z @30.82 [151020OFc1_NvH-0949-CRLM-29.raw]	421.97869873046875	30.8244259421333	0.036981736	99.9225002197333	99.88551848373329	454645.71875	1.8291270275982E8	4	7313	0.6191747347914998	0.5621887552549076	0.12489068799145582	421.9687194824219	421.9797668457031
958	421.9897766113281	25.7588936445333					1	DETECTED	421.9898 m/z @25.76 [151020OFc1_NvH-0949-CRLM-29.raw]	421.9897766113281	25.7588936445333	0.610428084533333	99.8450351778667	99.23460709333337	626541.5625	1.622146736233519E8	0	7313	0.08403765918594885	0.5074618674445116	1.120839787319744	421.9798583984375	421.9995422363281
959	422.0198669433594	24.3672705994667					1	DETECTED	422.0199 m/z @24.37 [151020OFc1_NvH-0949-CRLM-29.raw]	422.0198669433594	24.3672705994667	0.0158257344	99.1782986722667	99.16247293786671	356768.4375	1.3537421987178993E8	0	7313	0.05078839866873963	3.1363769588872983	0.01660252846020177	422.0099182128906	422.02984619140625
960	422.04315185546875	25.5917880232					1	DETECTED	422.0432 m/z @25.59 [151020OFc1_NvH-0949-CRLM-29.raw]	422.04315185546875	25.5917880232	1.99380227973333	99.8892320784	97.89542979866667	265606.4375	1.8526823550857648E8	2	7313	0.4536863048212574	2.64954521345738	3.6910325018712298	422.0331726074219	422.0526428222656
961	422.0604248046875	39.9978138637333					1	DETECTED	422.0604 m/z @40.00 [151020OFc1_NvH-0949-CRLM-29.raw]	422.0604248046875	39.9978138637333	0.610428084533333	98.9676483165333	98.35722023199996	68915.5234375	1.4261711227161115E8	0	7313	80.6528509315108	1.4118088977116907	1.82989311335917	422.0539245605469	422.0702209472656
962	422.1002502441406	91.7867656592					1	DETECTED	422.1003 m/z @91.79 [151020OFc1_NvH-0949-CRLM-29.raw]	422.1002502441406	91.7867656592	2.01178513866667	95.7621495242667	93.75036438560004	188010.625	1.4533919804159662E8	0	7313	0.06606424854584247	1.1134159781818027	1.3610541031358083	422.0903015136719	422.1100158691406
963	422.13018798828125	90.3647329728					1	DETECTED	422.1302 m/z @90.36 [151020OFc1_NvH-0949-CRLM-29.raw]	422.13018798828125	90.3647329728	4.22489811493333	96.5116038096	92.28670569466668	4012412.25	1.9831864861692235E8	0	7313	0.08915553109656571	1.3517844080552877	2.0224357483908437	422.1202392578125	422.1390075683594
964	422.1495056152344	89.3889545912					1	DETECTED	422.1495 m/z @89.39 [151020OFc1_NvH-0949-CRLM-29.raw]	422.1495056152344	89.3889545912	4.33729698746667	94.6139084330667	90.27661144560003	89555.3828125	1.5291026391024193E8	0	7313	0.29817844124167436	6.580137821072318	1.0750613043352883	422.1412353515625	422.158447265625
965	422.1669616699219	90.8920251456					1	DETECTED	422.1670 m/z @90.89 [151020OFc1_NvH-0949-CRLM-29.raw]	422.1669616699219	90.8920251456	2.49490050266667	96.0367944125333	93.54189390986663	87161.5	1.508682682715758E8	0	7313	74.48409827208212	0.5291003202180773	7.3547105559043	422.1609191894531	422.1769104003906
966	422.1917724609375	21.3497086696					1	DETECTED	422.1918 m/z @21.35 [151020OFc1_NvH-0949-CRLM-29.raw]	422.1917724609375	21.3497086696	1.83998920773333	98.8898457394667	97.04985653173337	189396.453125	1.4602364210895222E8	0	7313	13.283619273540236	3.0882314827634443	14.591379875386743	422.18182373046875	422.1926574707031
967	422.20269775390625	91.8069422653333					1	DETECTED	422.2027 m/z @91.81 [151020OFc1_NvH-0949-CRLM-29.raw]	422.20269775390625	91.8069422653333	3.1867953248	96.8094836061333	93.6226882813333	1799351.5	1.899782660272582E8	0	7313	0.09174271135904633	0.6986022926633886	0.0033921240442066833	422.1928405761719	422.2126770019531
968	422.2186279296875	47.4109982666667					1	DETECTED	422.2186 m/z @47.41 [151020OFc1_NvH-0949-CRLM-29.raw]	422.2186279296875	47.4109982666667	5.7562812328	98.9231600328	93.16687879999999	677907.8125	1.7813526219792673E8	4	7313	14.937515881333141	0.749290234120196	1.2491241726007203	422.21270751953125	422.21875
969	422.228759765625	21.1838255053333					1	DETECTED	422.2288 m/z @21.18 [151020OFc1_NvH-0949-CRLM-29.raw]	422.228759765625	21.1838255053333	3.37712857893333	99.5666045938667	96.18947601493338	2227967.5	2.6337174788664094E8	3	7313	10.425770554638653	0.5253078564514656	9.543079127166187	422.2187805175781	422.2387390136719
970	422.24078369140625	25.7045699765333					1	DETECTED	422.2408 m/z @25.70 [151020OFc1_NvH-0949-CRLM-29.raw]	422.24078369140625	25.7045699765333	3.9028038008	94.2742725077333	90.3714687069333	691533.0	1.7472472564048266E8	2	7313	0.0825816019230956	2.2483534531013873	0.07559124642636815	422.23876953125	422.2490234375
971	422.2591247558594	27.9696818213333					1	DETECTED	422.2591 m/z @27.97 [151020OFc1_NvH-0949-CRLM-29.raw]	422.2591247558594	27.9696818213333	3.65031108586667	98.4679876610667	94.81767657520003	3.4874636E7	8.452100448273503E8	2	7313	0.2612873832181748	7.425593599375826	0.885606159175506	422.2491455078125	422.26910400390625
972	422.27264404296875	29.6438300904					1	DETECTED	422.2726 m/z @29.64 [151020OFc1_NvH-0949-CRLM-29.raw]	422.27264404296875	29.6438300904	3.8009219192	92.3094115632	88.50848964400001	1009749.25	1.6881537054068944E8	0	7313	0.1719975698434908	1.7592511745876505	4.297930435325211	422.2691650390625	422.28106689453125
973	422.29351806640625	92.0567577650667					1	DETECTED	422.2935 m/z @92.06 [151020OFc1_NvH-0949-CRLM-29.raw]	422.29351806640625	92.0567577650667	1.47811990533333	92.4670969848	90.98897707946666	61794.21484375	1.3122356123123477E8	0	7313	0.2683465105794056	0.5023089504474569	0.004621249795665844	422.2852783203125	422.2939758300781
974	422.3058776855469	42.4865490730667					1	DETECTED	422.3059 m/z @42.49 [151020OFc1_NvH-0949-CRLM-29.raw]	422.3058776855469	42.4865490730667	15.4349731826667	96.3345015146667	80.899528332	149984.625	2.3068071557823226E8	0	7313	75.3583729475822	1.40771260552485	1.8087750313873794	422.2960205078125	422.3135681152344
975	422.32940673828125	91.4750207090667					1	DETECTED	422.3294 m/z @91.48 [151020OFc1_NvH-0949-CRLM-29.raw]	422.32940673828125	91.4750207090667	1.4967516632	99.9225002197333	98.42574855653329	51213.9140625	1.1801504375793095E8	0	7313	0.6223718460260841	0.5469417760546186	0.09388355210923727	422.3232116699219	422.3358154296875
976	422.352294921875	38.45255846					1	DETECTED	422.3523 m/z @38.45 [151020OFc1_NvH-0949-CRLM-29.raw]	422.352294921875	38.45255846	12.515710344	99.7565248362667	87.24081449226671	146431.609375	2.1586707611769435E8	0	7313	78.96434265380745	1.5288541310426949	2.0401416367305774	422.3460693359375	422.3576965332031
977	422.415771484375	9.50336659146667					1	DETECTED	422.4158 m/z @9.50 [151020OFc1_NvH-0949-CRLM-29.raw]	422.415771484375	9.50336659146667	6.3266456216	99.9225002197333	93.5958545981333	3048313.75	1.8574946456947765E8	0	7313	0.19193561870129727	1.1923040460185108	1.5600657322181581	422.4057922363281	422.42535400390625
978	422.4465026855469	36.3991295333333					1	DETECTED	422.4465 m/z @36.40 [151020OFc1_NvH-0949-CRLM-29.raw]	422.4465026855469	36.3991295333333	3.31733942933333	99.8228806346667	96.50554120533337	88833.2265625	1.5220066361717758E8	0	7313	94.688394468419	1.5139983432114021	1.9217310592920847	422.4367370605469	422.45648193359375
979	422.4684143066406	23.7190464344					1	DETECTED	422.4684 m/z @23.72 [151020OFc1_NvH-0949-CRLM-29.raw]	422.4684143066406	23.7190464344	2.15707742	95.0358721338667	92.87879471386671	181677.53125	1.3702268083654562E8	0	7313	9.432312285821855	3.0279564175499765	5.337461286493515	422.45892333984375	422.4708251953125
980	422.481201171875	18.083591576					1	DETECTED	422.4812 m/z @18.08 [151020OFc1_NvH-0949-CRLM-29.raw]	422.481201171875	18.083591576	3.1683700808	97.0725742613333	93.9042041805333	351151.46875	1.761358333150785E8	4	7313	11.559475377442691	0.5192016514450806	1.8917411583156398	422.4712829589844	422.4910583496094
981	422.4912109375	25.7588936445333					1	DETECTED	422.4912 m/z @25.76 [151020OFc1_NvH-0949-CRLM-29.raw]	422.4912109375	25.7588936445333	10.4767035357333	94.9063572378667	84.42965370213341	244525.359375	1.3999166717549634E8	0	7313	0.11869368993998464	2.8039077392741905	4.672778716889974	422.4912109375	422.5011901855469
982	422.5333251953125	49.716314056					1	DETECTED	422.5333 m/z @49.72 [151020OFc1_NvH-0949-CRLM-29.raw]	422.5333251953125	49.716314056	3.08394640453333	99.2668679733333	96.18292156879997	238909.40625	1.4105499964728296E8	0	7313	31.58210641437695	1.1185453031006622	0.006900150045590985	422.5233459472656	422.54180908203125
983	422.5518493652344	26.2016834029333					1	DETECTED	422.5518 m/z @26.20 [151020OFc1_NvH-0949-CRLM-29.raw]	422.5518493652344	26.2016834029333	2.58656819413333	99.4000706325333	96.81350243839996	1.3472636E7	3.296173533207384E8	3	7313	0.1736076634974104	1.208163442817623	6.224000357983974	422.5419006347656	422.56182861328125
984	422.5639953613281	24.9615949256					1	DETECTED	422.5640 m/z @24.96 [151020OFc1_NvH-0949-CRLM-29.raw]	422.5639953613281	24.9615949256	1.41297268693333	94.8766716562667	93.46369896933336	516912.625	1.4189534966294017E8	3	7313	0.9831523570908622	1.0774654723422838	1.2929468445147019	422.5618591308594	422.57379150390625
985	422.5810546875	25.9283824653333					1	DETECTED	422.5811 m/z @25.93 [151020OFc1_NvH-0949-CRLM-29.raw]	422.5810546875	25.9283824653333	6.6334068768	95.2165953237333	88.5831884469333	245985.515625	1.4706063672649756E8	0	7313	10.582030234377434	2.671203275195492	1.2325840596457143	422.5740051269531	422.5827331542969
986	422.6158752441406	9.52374986693333					1	DETECTED	422.6159 m/z @9.52 [151020OFc1_NvH-0949-CRLM-29.raw]	422.6158752441406	9.52374986693333	3.09318782853333	97.8835418701333	94.79035404159997	3128131.5	1.75362989857726E8	0	7313	0.28994268486839303	2.2402369615092885	4.130922167277218	422.6065979003906	422.62579345703125
987	422.7012634277344	18.083591576					1	DETECTED	422.7013 m/z @18.08 [151020OFc1_NvH-0949-CRLM-29.raw]	422.7012634277344	18.083591576	3.3081750424	97.7375919597333	94.4294169173333	83637.84375	1.426035707468389E8	0	7313	4.053936710739922	3.5635126424214087	6.232792522972066	422.6976623535156	422.7109680175781
988	422.72113037109375	25.9776714866667					1	DETECTED	422.7211 m/z @25.98 [151020OFc1_NvH-0949-CRLM-29.raw]	422.72113037109375	25.9776714866667	5.72582783733333	99.2337369194667	93.50790908213337	351058.1875	1.426579307295669E8	0	7313	0.13756404515540055	0.5455873783923749	1.3517837630710294	422.7111511230469	422.72296142578125
989	422.73333740234375	29.3813185853333					1	DETECTED	422.7333 m/z @29.38 [151020OFc1_NvH-0949-CRLM-29.raw]	422.73333740234375	29.3813185853333	3.58190550106667	87.2372202994667	83.65531479840003	1648035.75	2.1931184364597806E8	2	7313	8.227673679046362	1.798755539790339	0.019680028894762412	422.7234191894531	422.7433166503906
990	422.74774169921875	20.0426817933333					1	DETECTED	422.7477 m/z @20.04 [151020OFc1_NvH-0949-CRLM-29.raw]	422.74774169921875	20.0426817933333	3.7735844408	97.2168101986667	93.44322575786671	1238684.5	2.1812055894977474E8	4	7313	4.099019917999456	0.546957743466347	2.2954308875058835	422.74334716796875	422.7502746582031
991	422.76031494140625	27.9696818213333					1	DETECTED	422.7603 m/z @27.97 [151020OFc1_NvH-0949-CRLM-29.raw]	422.76031494140625	27.9696818213333	2.7983618568	89.1746171314667	86.3762552746667	9202066.0	4.4186238976260346E8	2	7313	13.528103444852464	1.1065371206693786	50.28955884694683	422.75042724609375	422.7702941894531
992	422.7707824707031	36.5623002109333					1	DETECTED	422.7708 m/z @36.56 [151020OFc1_NvH-0949-CRLM-29.raw]	422.7707824707031	36.5623002109333	1.89413247733333	73.5114510394667	71.61731856213338	807567.9375	2.17280698536882E8	0	7313	0.3758565083535643	1.5571247844403477	1.3953079029157276	422.77032470703125	422.77978515625
993	422.81634521484375	9.52374986693333					1	DETECTED	422.8163 m/z @9.52 [151020OFc1_NvH-0949-CRLM-29.raw]	422.81634521484375	9.52374986693333	0.844679196533333	91.7467925933333	90.90211339679996	1963347.625	1.6827374295946908E8	0	7313	0.24848456371374716	1.6063481315394752	4.5737985032726645	422.8066101074219	422.8261413574219
994	422.8407287597656	97.0636513565333					1	DETECTED	422.8407 m/z @97.06 [151020OFc1_NvH-0949-CRLM-29.raw]	422.8407287597656	97.0636513565333	0.00495268266666667	100.000324732	99.99537204933333	217364.140625	4.030629584397117E8	3	7313	93.92239430297369	0.5706785664438959	0.5555546875620638	422.8389587402344	422.84991455078125
995	422.87176513671875	20.5080804104					1	DETECTED	422.8718 m/z @20.51 [151020OFc1_NvH-0949-CRLM-29.raw]	422.87176513671875	20.5080804104	0.0264401338666667	94.8085394122667	94.78209927840003	385371.65625	1.4446695377237615E8	3	7313	3.5128471898420273	0.5060300335191693	0.023455336126548258	422.8619079589844	422.87603759765625
996	422.8861083984375	26.2108102768					1	DETECTED	422.8861 m/z @26.21 [151020OFc1_NvH-0949-CRLM-29.raw]	422.8861083984375	26.2108102768	0.00495268266666667	99.9892291757333	99.98427649306663	9867197.0	3.498261828062557E8	3	7313	4.713001418570169	0.5146829840775048	0.0311495190404518	422.87615966796875	422.8960876464844
997	422.8963317871094	30.8974344594667					1	DETECTED	422.8963 m/z @30.90 [151020OFc1_NvH-0949-CRLM-29.raw]	422.8963317871094	30.8974344594667	0.0707527290666667	99.8450351778667	99.77428244880004	1511752.125	2.486923110999438E8	3	7313	14.934497584049943	15.295112310635853	1.4841696749003481	422.8961181640625	422.900146484375
998	422.91015625	13.0094002594667					1	DETECTED	422.9102 m/z @13.01 [151020OFc1_NvH-0949-CRLM-29.raw]	422.91015625	13.0094002594667	0.00495268266666667	100.000324732	99.99537204933333	2471302.25	1.8726339137279302E8	3	7313	0.156782771687336	2.759818084213308	136.60688037672662	422.9002685546875	422.91998291015625
999	422.9307861328125	34.8104346296					1	DETECTED	422.9308 m/z @34.81 [151020OFc1_NvH-0949-CRLM-29.raw]	422.9307861328125	34.8104346296	0.00495268266666667	100.000324732	99.99537204933333	253131.734375	1.4582513817027652E8	0	7313	null	1.9295065163371188	0.02812985375741877	422.9208984375	422.9407653808594
1000	422.95556640625	16.504054836					1	DETECTED	422.9556 m/z @16.50 [151020OFc1_NvH-0949-CRLM-29.raw]	422.95556640625	16.504054836	0.00495268266666667	99.9447188208	99.93976613813334	284144.90625	1.5759403886054644E8	0	7313	0.07266811609740387	0.5580772549052041	0.3558705292731355	422.9455871582031	422.9654235839844
1001	422.96783447265625	22.9510842746667					1	DETECTED	422.9678 m/z @22.95 [151020OFc1_NvH-0949-CRLM-29.raw]	422.96783447265625	22.9510842746667	0.5792095168	99.8228806346667	99.2436711178667	121594.0703125	1.3489052151285234E8	0	7313	59.240694047393745	3.272058589831652	4.0070651936091854	422.965576171875	422.9754333496094
1002	422.9854431152344	15.5411320045333					1	DETECTED	422.9854 m/z @15.54 [151020OFc1_NvH-0949-CRLM-29.raw]	422.9854431152344	15.5411320045333	0.1247103824	99.9779519368	99.8532415544	164267.046875	1.4101607203696206E8	0	7313	0.20387003089491884	12.823200445161683	1.4000770322006144	422.9754943847656	422.98724365234375
1003	422.998779296875	24.0722155066667					1	DETECTED	422.9988 m/z @24.07 [151020OFc1_NvH-0949-CRLM-29.raw]	422.998779296875	24.0722155066667	0.558749013866667	99.9779519368	99.41920292293332	1008870.5	1.642512841368771E8	0	7313	0.21215283334777268	37.04465148732289	76.1614883339999	422.9888610839844	423.008544921875
1004	423.01666259765625	9.46281272826667					1	DETECTED	423.0167 m/z @9.46 [151020OFc1_NvH-0949-CRLM-29.raw]	423.01666259765625	9.46281272826667	0.5792095168	99.2557450168	98.6765355	718933.375	1.74249544401288E8	0	7313	0.16996818242149558	1.6412700565707126	10.233009655679515	423.00897216796875	423.0263671875
1005	423.0547790527344	18.3254075088					1	DETECTED	423.0548 m/z @18.33 [151020OFc1_NvH-0949-CRLM-29.raw]	423.0547790527344	18.3254075088	0.0264401338666667	98.8344186608	98.80797852693333	98627.609375	1.3745958443185675E8	0	7313	8.796362180080799	4.494211184106566	5.970989413722378	423.04486083984375	423.064453125
1006	423.1334228515625	90.3647329728					1	DETECTED	423.1334 m/z @90.36 [151020OFc1_NvH-0949-CRLM-29.raw]	423.1334228515625	90.3647329728	5.61956222346667	98.6787413106667	93.05917908720002	832597.25	1.6285640422335488E8	0	7313	0.08090189405572801	0.7585843590342592	0.08925113537029565	423.1236877441406	423.14312744140625
1007	423.1694641113281	91.0286528317333					1	DETECTED	423.1695 m/z @91.03 [151020OFc1_NvH-0949-CRLM-29.raw]	423.1694641113281	91.0286528317333	5.3434669264	97.5493834037333	92.2059164773333	267417.59375	1.4319059710098994E8	0	7313	0.10810442629677652	0.5009457591745975	0.0016956480690255545	423.1597595214844	423.1790771484375
1008	423.1902770996094	19.0287392346667					1	DETECTED	423.1903 m/z @19.03 [151020OFc1_NvH-0949-CRLM-29.raw]	423.1902770996094	19.0287392346667	2.1113048168	95.0983531474667	92.9870483306667	400856.09375	1.408323002857611E8	0	7313	0.1630416457019983	18.851377307606818	20.200128596054704	423.1803283691406	423.1915283203125
1009	423.2015686035156	18.1767318530667					1	DETECTED	423.2016 m/z @18.18 [151020OFc1_NvH-0949-CRLM-29.raw]	423.2015686035156	18.1767318530667	3.111464728	99.8450351778667	96.7335704498667	402926.0	1.7408943594906214E8	4	7313	0.096006933430413	51.7704688813078	11.920589916025289	423.1916198730469	423.2098388671875
1010	423.2198791503906	26.2795822373333					1	DETECTED	423.2199 m/z @26.28 [151020OFc1_NvH-0949-CRLM-29.raw]	423.2198791503906	26.2795822373333	3.6115673784	99.7897393944	96.178172016	1907064.125	2.2077602236599046E8	3	7313	6.992651357442789	2.4278865818631323	0.05165176166346046	423.2099304199219	423.21990966796875
1011	423.22991943359375	25.7730192045333					1	DETECTED	423.2299 m/z @25.77 [151020OFc1_NvH-0949-CRLM-29.raw]	423.22991943359375	25.7730192045333	2.43082665226667	99.9336478797333	97.50282122746663	4846818.5	4.139878206459873E8	3	7313	0.6392600531828521	0.8251818685771225	6.962102640101362	423.219970703125	423.2398986816406
1012	423.24468994140625	13.048284984					1	DETECTED	423.2447 m/z @13.05 [151020OFc1_NvH-0949-CRLM-29.raw]	423.24468994140625	13.048284984	2.30278818373333	95.2610014445333	92.95821326079998	1583066.125	1.997499798645893E8	2	7313	9.64774639244605	6.737540149762854	158.75531060629797	423.23992919921875	423.2486267089844
1013	423.2586364746094	14.5718324389333					1	DETECTED	423.2586 m/z @14.57 [151020OFc1_NvH-0949-CRLM-29.raw]	423.2586364746094	14.5718324389333	2.06619109626667	97.8043323037333	95.73814120746664	3053410.0	3.297181921963058E8	3	7313	13.47318389309194	31.023271916592435	4.235307615780493	423.2486572265625	423.26861572265625
1014	423.2713928222656	36.469651496					1	DETECTED	423.2714 m/z @36.47 [151020OFc1_NvH-0949-CRLM-29.raw]	423.2713928222656	36.469651496	3.3472667288	92.3647607661333	89.01749403733331	212110.296875	1.5515752266863185E8	0	7313	72.24897624404932	1.3618464019685317	3.1773538943607016	423.2686462402344	423.28131103515625
1015	423.310546875	90.5230211784					1	DETECTED	423.3105 m/z @90.52 [151020OFc1_NvH-0949-CRLM-29.raw]	423.310546875	90.5230211784	17.5161556325333	92.4778156784	74.96166004586671	70712.53125	1.006216278183283E8	0	7313	0.6566203192923297	0.5133877443264011	0.01923368602952741	423.30377197265625	423.3157653808594
1016	423.32861328125	89.9305384197333					1	DETECTED	423.3286 m/z @89.93 [151020OFc1_NvH-0949-CRLM-29.raw]	423.32861328125	89.9305384197333	33.5910542133333	92.4577700624	58.8667158490667	87366.578125	1.7766670423562694E8	0	7313	57.930837123592234	0.5224286011690148	0.024590751665356132	423.3188781738281	423.3323059082031
1017	423.3467102050781	92.0291939133333					1	DETECTED	423.3467 m/z @92.03 [151020OFc1_NvH-0949-CRLM-29.raw]	423.3467102050781	92.0291939133333	0.558749013866667	98.9454447152	98.38669570133332	94929.796875	1.2479082591526219E8	0	7313	0.8286133254425039	0.537805931792877	0.2612792334134021	423.3399963378906	423.35498046875
1018	423.36968994140625	36.6830764906667					1	DETECTED	423.3697 m/z @36.68 [151020OFc1_NvH-0949-CRLM-29.raw]	423.36968994140625	36.6830764906667	3.74587225226667	99.6885988136	95.94272656133333	54718.26171875	1.434216765038395E8	0	7313	87.63319573354434	1.4564491549874465	1.912898309974893	423.3601989746094	423.3789367675781
1019	423.39105224609375	19.0287392346667					1	DETECTED	423.3911 m/z @19.03 [151020OFc1_NvH-0949-CRLM-29.raw]	423.39105224609375	19.0287392346667	2.35751025253333	99.8117643376	97.45425408506667	462895.96875	2.026633249043635E8	0	7313	0.06965583043900736	17.8823955674744	20.494282891734862	423.38177490234375	423.40093994140625
1020	423.41961669921875	92.0291939133333					1	DETECTED	423.4196 m/z @92.03 [151020OFc1_NvH-0949-CRLM-29.raw]	423.41961669921875	92.0291939133333	9.30383527573333	100.000324732	90.69648945626666	213142.390625	1.5132159527019832E8	0	7313	90.48687547746094	11.120024350699271	14.285674390519775	423.4096984863281	423.4290771484375
1021	423.4522705078125	18.1574486704					1	DETECTED	423.4523 m/z @18.16 [151020OFc1_NvH-0949-CRLM-29.raw]	423.4522705078125	18.1574486704	0.135395823466667	99.7107942632	99.57539843973333	362149.625	1.4038729925352725E8	0	7313	7.376752061982348	0.5804262876474658	0.0836002908827388	423.4425354003906	423.45843505859375
1022	423.46844482421875	24.4878942909333					1	DETECTED	423.4684 m/z @24.49 [151020OFc1_NvH-0949-CRLM-29.raw]	423.46844482421875	24.4878942909333	2.999597172	99.5444838112	96.5448866392	969325.8125	1.4869478281317726E8	4	7313	0.04506978057757749	0.5518143455414181	0.5670655455249218	423.45849609375	423.4780578613281
1023	423.5101013183594	16.8124301882667					1	DETECTED	423.5101 m/z @16.81 [151020OFc1_NvH-0949-CRLM-29.raw]	423.5101013183594	16.8124301882667	4.28146052853333	84.7893330253333	80.50787249679998	112010.0859375	1.360021507024088E8	3	7313	0.15071149439751608	3.21235605395732	0.007121556426939158	423.5094299316406	423.52008056640625
1024	423.5401611328125	20.5080804104					1	DETECTED	423.5402 m/z @20.51 [151020OFc1_NvH-0949-CRLM-29.raw]	423.5401611328125	20.5080804104	4.01643361573333	94.5045138290667	90.48808021333336	157183.609375	1.5772994166158026E8	0	7313	23.614097979952078	3.8413412055577107	6.747861581115259	423.53094482421875	423.5401611328125
1025	423.5501708984375	20.3456517072					1	DETECTED	423.5502 m/z @20.35 [151020OFc1_NvH-0949-CRLM-29.raw]	423.5501708984375	20.3456517072	3.8756039832	96.6218878248	92.7462838416	358648.25	1.60890302150791E8	3	7313	13.567398672525105	0.7064456470206166	0.17908586949052696	423.5403137207031	423.5541076660156
1026	423.5641174316406	25.7730192045333					1	DETECTED	423.5641 m/z @25.77 [151020OFc1_NvH-0949-CRLM-29.raw]	423.5641174316406	25.7730192045333	2.88941490266667	98.7565721685333	95.86715726586662	2975576.5	2.7128447798178667E8	3	7313	5.257368565047621	0.5680987604462518	3.2568999856898326	423.5541687011719	423.5740661621094
1027	423.5785827636719	46.2566695178667					1	DETECTED	423.5786 m/z @46.26 [151020OFc1_NvH-0949-CRLM-29.raw]	423.5785827636719	46.2566695178667	3.1592495216	98.8456481298667	95.6863986082667	1087711.875	1.68614899536198E8	3	7313	33.32555531526697	0.5033466027933432	0.006612773100122113	423.5741271972656	423.5882263183594
1028	423.5933532714844	31.9540998141333					1	DETECTED	423.5934 m/z @31.95 [151020OFc1_NvH-0949-CRLM-29.raw]	423.5933532714844	31.9540998141333	3.60068212106667	95.5764266989333	91.97574457786664	965728.0	1.807601557425066E8	0	7313	0.2821127900684104	2.560908216008925	0.020217497047301677	423.5889892578125	423.60308837890625
1029	423.6945495605469	27.8487168394667					1	DETECTED	423.6945 m/z @27.85 [151020OFc1_NvH-0949-CRLM-29.raw]	423.6945495605469	27.8487168394667	5.00486875973333	93.6810082861333	88.67613952639998	153387.25	1.3250296593966107E8	0	7313	22.91350290354808	1.940919481185654	2.8818389623713077	423.6849670410156	423.69866943359375
1030	423.7088317871094	20.8437226461333					1	DETECTED	423.7088 m/z @20.84 [151020OFc1_NvH-0949-CRLM-29.raw]	423.7088317871094	20.8437226461333	3.41458858613333	96.6218878248	93.20729923866666	232545.1875	1.4526136215307876E8	0	7313	0.10063183956317445	4.416875616366047	0.023843379934788175	423.69921875	423.7132263183594
1031	423.7232666015625	43.9553238178667					1	DETECTED	423.7233 m/z @43.96 [151020OFc1_NvH-0949-CRLM-29.raw]	423.7232666015625	43.9553238178667	0.156780874666667	92.1664314	92.00965052533333	627497.0625	1.549375649193647E8	4	7313	17.91906203182543	0.5045427925063597	0.005881214993813053	423.7132873535156	423.7272644042969
1032	423.7373046875	20.5609841133333					1	DETECTED	423.7373 m/z @20.56 [151020OFc1_NvH-0949-CRLM-29.raw]	423.7373046875	20.5609841133333	3.32645828586667	95.2498861768	91.92342789093334	849569.25	1.993574674747822E8	2	7313	2.259542224248939	22.664877517791457	0.054834893435313316	423.7273254394531	423.7472839355469
1033	423.74871826171875	31.9109752794667					1	DETECTED	423.7487 m/z @31.91 [151020OFc1_NvH-0949-CRLM-29.raw]	423.74871826171875	31.9109752794667	4.734936284	74.6639694061333	69.9290331221333	198869.859375	1.5708856928055218E8	0	7313	11.963001119834207	1.2865935527579706	0.08999997839377798	423.74737548828125	423.7507019042969
1034	423.7607116699219	14.5959557648					1	DETECTED	423.7607 m/z @14.60 [151020OFc1_NvH-0949-CRLM-29.raw]	423.7607116699219	14.5959557648	0.913301439733333	94.6420389968	93.72873755706667	675770.625	1.6836957433877197E8	0	7313	18.869523141560112	25.936105989972123	192.69649434810268	423.750732421875	423.7706298828125
1035	423.79095458984375	19.103384148					1	DETECTED	423.7910 m/z @19.10 [151020OFc1_NvH-0949-CRLM-29.raw]	423.79095458984375	19.103384148	4.07157331226667	97.9388978581333	93.86732454586664	141915.015625	1.3038433658382615E8	0	7313	78.85463061723613	3.122289309373394	5.244578618746788	423.7816467285156	423.8007507324219
1036	423.8533935546875	11.8273718722667					1	DETECTED	423.8534 m/z @11.83 [151020OFc1_NvH-0949-CRLM-29.raw]	423.8533935546875	11.8273718722667	0.00495268266666667	100.000324732	99.99537204933333	123226.796875	1.6351949311576387E8	0	7313	0.06832789565870101	4.50153184620131	12.24149692919922	423.8434143066406	423.8633728027344
1037	423.8680419921875	13.2583118616					1	DETECTED	423.8680 m/z @13.26 [151020OFc1_NvH-0949-CRLM-29.raw]	423.8680419921875	13.2583118616	0.0264401338666667	99.9779519368	99.95151180293333	86112.8828125	1.4972162290550396E8	0	7313	11.307755158571563	3.9561674709353944	25.141021161923874	423.86346435546875	423.8721923828125
1038	423.8822021484375	33.3284825450667					1	DETECTED	423.8822 m/z @33.33 [151020OFc1_NvH-0949-CRLM-29.raw]	423.8822021484375	33.3284825450667	0.00495268266666667	100.000324732	99.99537204933333	267582.3125	1.5144766480995706E8	0	7313	15.968381729957382	1.468837256350431	0.01822506617288081	423.8722229003906	423.8880615234375
1039	423.8981018066406	13.8353656792					1	DETECTED	423.8981 m/z @13.84 [151020OFc1_NvH-0949-CRLM-29.raw]	423.8981018066406	13.8353656792	0.0264401338666667	99.9336478797333	99.90720774586663	1194522.75	2.1980245647056344E8	3	7313	0.6356712224662715	27.873594641895558	1.3333592820493052	423.88812255859375	423.9079284667969
1040	423.9132995605469	46.1713058832					1	DETECTED	423.9133 m/z @46.17 [151020OFc1_NvH-0949-CRLM-29.raw]	423.9132995605469	46.1713058832	0.0158257344	99.9779519368	99.9621262024	749852.6875	1.6183324169303164E8	0	7313	0.2183320471886958	0.5042471382172072	0.008249228386216697	423.9081115722656	423.92303466796875
1041	423.9276123046875	31.9682248426667					1	DETECTED	423.9276 m/z @31.97 [151020OFc1_NvH-0949-CRLM-29.raw]	423.9276123046875	31.9682248426667	0.00495268266666667	99.9114896106667	99.90653692800004	372847.25	1.7560093644018066E8	0	7313	0.9441528163064454	0.5060877336858063	1.5857715314704588	423.9239807128906	423.9375915527344
1042	423.9539794921875	18.0959183317333					1	DETECTED	423.9540 m/z @18.10 [151020OFc1_NvH-0949-CRLM-29.raw]	423.9539794921875	18.0959183317333	0.00495268266666667	99.8117643376	99.80681165493333	83967.6640625	1.337378852316521E8	0	7313	15.792260205447501	3.18674913190684	4.441842372432391	423.9441223144531	423.9634094238281
1043	423.9734191894531	44.0734206893333					1	DETECTED	423.9734 m/z @44.07 [151020OFc1_NvH-0949-CRLM-29.raw]	423.9734191894531	44.0734206893333	0.036981736	99.9557145536	99.9187328176	543206.875	1.5155987453382328E8	0	7313	16.141527872318726	1.425738857119118	5.87697337443989	423.96343994140625	423.9833984375
1044	423.9857177734375	31.5314087498667					1	DETECTED	423.9857 m/z @31.53 [151020OFc1_NvH-0949-CRLM-29.raw]	423.9857177734375	31.5314087498667	0.0707527290666667	99.9669707469333	99.89621801786663	458732.9375	1.6101305833675617E8	0	7313	12.67582878635545	0.8998433986848591	0.008756676985692893	423.9836120605469	423.9954528808594
1045	424.07843017578125	36.3006804314667					1	DETECTED	424.0784 m/z @36.30 [151020OFc1_NvH-0949-CRLM-29.raw]	424.07843017578125	36.3006804314667	3.35643483146667	96.3234346866667	92.96699985520003	191222.296875	1.5098622695489118E8	0	7313	89.02983688645168	1.387730193702059	1.7923959804578316	424.06951904296875	424.08831787109375
1046	424.1035461425781	43.9327055584					1	DETECTED	424.1035 m/z @43.93 [151020OFc1_NvH-0949-CRLM-29.raw]	424.1035461425781	43.9327055584	10.5253698229333	98.4456652048	87.9202953818667	60971.87890625	1.507840622417788E8	0	7313	81.27910456180803	1.3158830754726518	1.6317661509453034	424.09356689453125	424.1127624511719
1047	424.1259460449219	90.3756204376					1	DETECTED	424.1259 m/z @90.38 [151020OFc1_NvH-0949-CRLM-29.raw]	424.1259460449219	90.3756204376	17.6910710810667	98.7342199344	81.0431488533333	349993.75	1.6850244900538647E8	0	7313	0.09988401929311408	0.5574991492056948	0.0026533576661306145	424.1174011230469	424.134033203125
1048	424.1607360839844	91.5430551352					1	DETECTED	424.1607 m/z @91.54 [151020OFc1_NvH-0949-CRLM-29.raw]	424.1607360839844	91.5430551352	6.82011568586667	99.9447188208	93.12460313493334	51266.40625	1.1983990350279458E8	0	7313	0.27867689572025256	0.5495831692113587	0.09916633842271758	424.1513671875	424.1627197265625
1049	424.173095703125	91.0195777504					1	DETECTED	424.1731 m/z @91.02 [151020OFc1_NvH-0949-CRLM-29.raw]	424.173095703125	91.0195777504	6.68816037573333	94.8865075594667	88.19834718373336	64432.921875	1.4232476089396217E8	0	7313	0.07380926591490322	0.5229269821938765	0.04790663139910033	424.16412353515625	424.18304443359375
1050	424.19866943359375	91.8361978213333					1	DETECTED	424.1987 m/z @91.84 [151020OFc1_NvH-0949-CRLM-29.raw]	424.19866943359375	91.8361978213333	3.39540325466667	96.3563594688	92.96095621413332	179971.1875	1.4665090888581133E8	0	7313	0.0970566910033881	0.5005483072500824	0.0028879795745286527	424.188720703125	424.2013244628906
1051	424.21136474609375	26.5717145698667					1	DETECTED	424.2114 m/z @26.57 [151020OFc1_NvH-0949-CRLM-29.raw]	424.21136474609375	26.5717145698667	2.49490050266667	97.3719582714667	94.87705776880003	1627926.5	2.132154872076225E8	2	7313	0.21182743587586117	1.018001717569626	3.0579649899279833	424.201416015625	424.2213439941406
1052	424.2324523925781	13.8353656792					1	DETECTED	424.2325 m/z @13.84 [151020OFc1_NvH-0949-CRLM-29.raw]	424.2324523925781	13.8353656792	3.68756693253333	95.0154909896	91.32792405706667	731850.125	2.189151397729081E8	3	7313	6.758833186626605	1.040713960828661	1.8642640648950841	424.22247314453125	424.242431640625
1053	424.24676513671875	23.25609558					1	DETECTED	424.2468 m/z @23.26 [151020OFc1_NvH-0949-CRLM-29.raw]	424.24676513671875	23.25609558	3.51060191066667	97.8279656808	94.31736377013334	412422.6875	1.6853137705458906E8	3	7313	7.57280528149294	3.4145729349687977	8.428944236787654	424.24249267578125	424.2474365234375
1054	424.2574462890625	30.0288628578667					1	DETECTED	424.2574 m/z @30.03 [151020OFc1_NvH-0949-CRLM-29.raw]	424.2574462890625	30.0288628578667	2.88941490266667	94.9363297866667	92.04691488400003	563468.6875	1.5644750316439036E8	4	7313	0.2134776304143493	1.4943354582170998	0.5145979626751891	424.2474670410156	424.2672424316406
1055	424.2723388671875	90.5034087346667					1	DETECTED	424.2723 m/z @90.50 [151020OFc1_NvH-0949-CRLM-29.raw]	424.2723388671875	90.5034087346667	5.29291998773333	93.9262846304	88.63336464266668	90616.640625	1.5167558614015037E8	0	7313	0.9047427516354816	0.5200848272675614	7.868641844816401	424.2676086425781	424.27655029296875
1056	424.2919006347656	18.7548670234667					1	DETECTED	424.2919 m/z @18.75 [151020OFc1_NvH-0949-CRLM-29.raw]	424.2919006347656	18.7548670234667	3.83892969893333	92.3914496424	88.55251994346668	91040.8203125	1.2063220849283583E8	0	7313	0.04330034635319535	2.968386029546318	116.85525767275796	424.28253173828125	424.30133056640625
1057	424.30609130859375	90.9803411282667					1	DETECTED	424.3061 m/z @90.98 [151020OFc1_NvH-0949-CRLM-29.raw]	424.30609130859375	90.9803411282667	2.54076265813333	92.3094115632	89.76864890506667	27595.234375	7.542221586717942E7	0	7313	0.11109450507512975	0.507514002542324	0.01502800508464811	424.3044738769531	424.3145751953125
1058	424.32708740234375	91.8936599333333					1	DETECTED	424.3271 m/z @91.89 [151020OFc1_NvH-0949-CRLM-29.raw]	424.32708740234375	91.8936599333333	58.1480467234667	92.4269267522667	34.278880028799996	136848.046875	4.952334726902387E7	0	7313	1.2508100508785418	0.5030552060058808	0.16098391427835299	424.3226013183594	424.3343505859375
1059	424.36322021484375	92.0079459213333					1	DETECTED	424.3632 m/z @92.01 [151020OFc1_NvH-0949-CRLM-29.raw]	424.36322021484375	92.0079459213333	4.63820868933333	99.9114896106667	95.27328092133338	1018809.6875	2.4435307174097693E8	0	7313	0.19600255620866847	0.7572679751690903	0.5119759155159007	424.35760498046875	424.3729248046875
1060	424.4424743652344	12.0552733085333					1	DETECTED	424.4425 m/z @12.06 [151020OFc1_NvH-0949-CRLM-29.raw]	424.4424743652344	12.0552733085333	6.73547902533333	95.9818781709333	89.24639914559997	147268.40625	1.268604778924678E8	0	7313	0.23041463141634644	8.388143826110166	0.5045136754572495	424.4325256347656	424.44677734375
1061	424.45697021484375	15.4112150154667					1	DETECTED	424.4570 m/z @15.41 [151020OFc1_NvH-0949-CRLM-29.raw]	424.45697021484375	15.4112150154667	3.14071856746667	97.0193414930667	93.87862292560004	317481.53125	1.6401092449515018E8	0	7313	4.945093338377104	12.670819278367473	2.7175729017488517	424.4472961425781	424.4669189453125
1062	424.4731140136719	15.0652441821333					1	DETECTED	424.4731 m/z @15.07 [151020OFc1_NvH-0949-CRLM-29.raw]	424.4731140136719	15.0652441821333	5.40724136666667	94.663028472	89.25578710533333	285244.625	1.387501136119669E8	0	7313	0.14381452830094332	1.5302640048674438	114.82056369610893	424.46734619140625	424.47869873046875
1063	424.4887390136719	29.6599172648					1	DETECTED	424.4887 m/z @29.66 [151020OFc1_NvH-0949-CRLM-29.raw]	424.4887390136719	29.6599172648	3.73679525653333	95.9380351648	92.20123990826667	354323.46875	1.5202724566565984E8	0	7313	23.90755952652406	3.0525505387874117	0.2170363195063101	424.478759765625	424.4976806640625
1064	424.5079040527344	30.0288628578667					1	DETECTED	424.5079 m/z @30.03 [151020OFc1_NvH-0949-CRLM-29.raw]	424.5079040527344	30.0288628578667	1.20790646773333	94.2839142034667	93.07600773573337	367669.46875	1.4955880615993157E8	0	7313	0.16721036768491615	1.614727951352739	0.6958292837228398	424.4979248046875	424.51715087890625
1065	424.5430603027344	10.8864885661333					1	DETECTED	424.5431 m/z @10.89 [151020OFc1_NvH-0949-CRLM-29.raw]	424.5430603027344	10.8864885661333	4.46140411946667	97.0084064866667	92.54700236720004	164595.09375	1.4329969647467625E8	3	7313	0.08108766596872385	1.0565693560288438	1.286979731969082	424.5330810546875	424.54827880859375
1066	424.55828857421875	22.1579578616					1	DETECTED	424.5583 m/z @22.16 [151020OFc1_NvH-0949-CRLM-29.raw]	424.55828857421875	22.1579578616	5.42781651946667	99.4776471288	94.04983060933333	1605034.5	1.772357575652132E8	3	7313	0.13477218479924247	1.8640906429031978	1.3745994953581926	424.5486145019531	424.5682678222656
1067	424.5694885253906	25.0353961528					1	DETECTED	424.5695 m/z @25.04 [151020OFc1_NvH-0949-CRLM-29.raw]	424.5694885253906	25.0353961528	4.72557600053333	70.8158681490667	66.09029214853336	206786.40625	1.3106706271740194E8	0	7313	10.558143739297963	1.9853581494672763	0.008520060494984175	424.5683288574219	424.5714416503906
1068	424.5815124511719	44.5202284677333					1	DETECTED	424.5815 m/z @44.52 [151020OFc1_NvH-0949-CRLM-29.raw]	424.5815124511719	44.5202284677333	2.2480599136	98.1130063885333	95.86494647493329	2960378.0	1.775642173087969E8	0	7313	0.21752503505597787	0.5052274619031983	1.4094077869708033	424.57159423828125	424.5909423828125
1069	424.6872253417969	26.4921548845333					1	DETECTED	424.6872 m/z @26.49 [151020OFc1_NvH-0949-CRLM-29.raw]	424.6872253417969	26.4921548845333	9.7041708968	92.4269267522667	82.7227558554667	228448.78125	1.3446593703808507E8	0	7313	0.05714889440870152	2.463748950318003	2.67942092148809	424.679443359375	424.6905212402344
1070	424.7005310058594	29.8282176544					1	DETECTED	424.7005 m/z @29.83 [151020OFc1_NvH-0949-CRLM-29.raw]	424.7005310058594	29.8282176544	4.10988713226667	59.2369492232	55.12706209093333	575256.3125	1.1203382266227195E8	0	7313	0.21872171490269565	1.6342272338407555	0.015451811726594572	424.6921081542969	424.70086669921875
1071	424.71087646484375	27.8678062501333					1	DETECTED	424.7109 m/z @27.87 [151020OFc1_NvH-0949-CRLM-29.raw]	424.71087646484375	27.8678062501333	1.0757205136	92.6522723098667	91.5765517962667	2559111.5	2.498670069377698E8	2	7313	0.3667583347144827	0.5519729036991254	0.795182834808322	424.7008972167969	424.7208557128906
1072	424.72332763671875	15.0930788765333					1	DETECTED	424.7233 m/z @15.09 [151020OFc1_NvH-0949-CRLM-29.raw]	424.72332763671875	15.0930788765333	8.84109095173333	91.4750207090667	82.63392975733336	219804.96875	1.648235409998781E8	0	7313	0.06560016455144613	7.946043161945423	0.22700925878960443	424.72088623046875	424.7245178222656
1073	424.7345275878906	44.3263638234667					1	DETECTED	424.7345 m/z @44.33 [151020OFc1_NvH-0949-CRLM-29.raw]	424.7345275878906	44.3263638234667	2.78921595386667	99.8117643376	97.02254838373332	7025020.0	3.64165626913606E8	2	7313	25.847452049965625	0.5086766401718608	0.016383329726764994	424.7249755859375	424.7442932128906
1074	424.7475891113281	35.1994365669333					1	DETECTED	424.7476 m/z @35.20 [151020OFc1_NvH-0949-CRLM-29.raw]	424.7475891113281	35.1994365669333	4.0351112432	86.9890856424	82.95397439919999	288782.15625	1.4328884305211082E8	2	7313	0.15093734014419624	1.6560272801422873	0.01689135133316547	424.7445373535156	424.7574462890625
1075	424.7712097167969	17.9205974525333					1	DETECTED	424.7712 m/z @17.92 [151020OFc1_NvH-0949-CRLM-29.raw]	424.7712097167969	17.9205974525333	1.25444339253333	97.6598256962667	96.40538230373336	676642.8125	1.5375906672454032E8	2	7313	0.1011772369511057	1.4544628956163763	29.400623087433424	424.7615661621094	424.7804260253906
1076	424.8282775878906	34.0690742818667					1	DETECTED	424.8283 m/z @34.07 [151020OFc1_NvH-0949-CRLM-29.raw]	424.8282775878906	34.0690742818667	0.00495268266666667	100.000324732	99.99537204933333	78643.5546875	1.3097701525882356E8	0	7313	83.0074882896586	1.5012687105026907	2.031416535320909	424.8189697265625	424.8379821777344
1077	424.85302734375	26.5144127704					1	DETECTED	424.8530 m/z @26.51 [151020OFc1_NvH-0949-CRLM-29.raw]	424.85302734375	26.5144127704	0.00495268266666667	100.000324732	99.99537204933333	272018.5	1.349997549853452E8	0	7313	5.435971107167166	1.896594516661879	0.02281566993084201	424.8434753417969	424.8628234863281
1078	424.8728332519531	19.4504823141333					1	DETECTED	424.8728 m/z @19.45 [151020OFc1_NvH-0949-CRLM-29.raw]	424.8728332519531	19.4504823141333	0.00495268266666667	100.000324732	99.99537204933333	303598.875	1.4437438083614045E8	3	7313	18.356494944565057	9.011722867117008	3.1567581774146136	424.86285400390625	424.8795166015625
1079	424.8895263671875	16.504054836					1	DETECTED	424.8895 m/z @16.50 [151020OFc1_NvH-0949-CRLM-29.raw]	424.8895263671875	16.504054836	0.00495268266666667	100.000324732	99.99537204933333	3986121.25	2.5317067018632162E8	3	7313	0.1526805058979761	0.5793672739152101	8.186399573683158	424.8796081542969	424.8994445800781
1080	424.90478515625	24.9774971877333					1	DETECTED	424.9048 m/z @24.98 [151020OFc1_NvH-0949-CRLM-29.raw]	424.90478515625	24.9774971877333	0.0813875736	99.9447188208	99.86333124720001	115059.109375	1.3045234347617891E8	0	7313	15.273182627326808	2.437746208509106	3.8839917925438368	424.8996276855469	424.9051818847656
1081	424.91534423828125	44.5027849397333					1	DETECTED	424.9153 m/z @44.50 [151020OFc1_NvH-0949-CRLM-29.raw]	424.91534423828125	44.5027849397333	0.0264401338666667	100.000324732	99.97388459813332	2227801.0	1.848093128491034E8	3	7313	0.16902113556970022	0.5043996447548009	23.80144707097275	424.9053649902344	424.92510986328125
1082	424.93536376953125	51.4264163274667					1	DETECTED	424.9354 m/z @51.43 [151020OFc1_NvH-0949-CRLM-29.raw]	424.93536376953125	51.4264163274667	0.00495268266666667	99.9892291757333	99.98427649306663	137441.25	1.366134030908327E8	3	7313	0.2744616568809306	0.9685624395862251	0.9422153137251723	424.9254150390625	424.94482421875
1083	424.9598083496094	28.5271177053333					1	DETECTED	424.9598 m/z @28.53 [151020OFc1_NvH-0949-CRLM-29.raw]	424.9598083496094	28.5271177053333	0.00495268266666667	99.9779519368	99.97299925413333	228258.59375	1.3758215807472098E8	0	7313	13.056119689875384	1.5818600275025982	3.351629816559572	424.9501647949219	424.96978759765625
1084	424.97979736328125	12.5428911685333					1	DETECTED	424.9798 m/z @12.54 [151020OFc1_NvH-0949-CRLM-29.raw]	424.97979736328125	12.5428911685333	0.00495268266666667	99.9669707469333	99.96201806426663	783004.125	1.687033981073155E8	4	7313	0.18538692932628287	1.5026489526483335	8.483214449247608	424.9698791503906	424.98968505859375
1085	424.99261474609375	17.506883176					1	DETECTED	424.9926 m/z @17.51 [151020OFc1_NvH-0949-CRLM-29.raw]	424.99261474609375	17.506883176	1.65472266106667	99.9114896106667	98.25676694960003	192078.609375	1.4599841627219367E8	4	7313	0.15491798820639602	3.0991601068207224	0.12386258816971513	424.98992919921875	425.0021667480469
1086	425.02056884765625	26.5052255632					1	DETECTED	425.0206 m/z @26.51 [151020OFc1_NvH-0949-CRLM-29.raw]	425.02056884765625	26.5052255632	3.21610525413333	99.9779519368	96.76184668266667	219261.421875	1.4475122117723882E8	0	7313	0.20884251101005802	2.0857313161738738	3.2375449579980873	425.0106506347656	425.030029296875
1087	425.071533203125	52.3579406493333					1	DETECTED	425.0715 m/z @52.36 [151020OFc1_NvH-0949-CRLM-29.raw]	425.071533203125	52.3579406493333	0.036981736	99.7453502712	99.7083685352	41460.328125	1.4256935488621742E8	0	7313	87.17859943485253	0.9561077573869854	0.9118960003616432	425.0622253417969	425.0754699707031
1088	425.16668701171875	91.0195777504					1	DETECTED	425.1667 m/z @91.02 [151020OFc1_NvH-0949-CRLM-29.raw]	425.16668701171875	91.0195777504	9.0008993592	94.3797819002667	85.3788825410667	95703.7890625	1.5644367042221352E8	0	7313	0.06008578409696952	0.5204843836536827	0.0015203706733361573	425.1619873046875	425.1766052246094
1089	425.195068359375	20.9774524277333					1	DETECTED	425.1951 m/z @20.98 [151020OFc1_NvH-0949-CRLM-29.raw]	425.195068359375	20.9774524277333	3.27155681893333	92.2684303632	88.99687354426666	104046.2265625	1.5077108426621193E8	0	7313	16.69174590340184	3.694367177003018	5.2127487879443315	425.1851501464844	425.1972351074219
1090	425.2072448730469	32.1201082629333					1	DETECTED	425.2072 m/z @32.12 [151020OFc1_NvH-0949-CRLM-29.raw]	425.2072448730469	32.1201082629333	2.03890788693333	99.9669707469333	97.92806285999997	7948692.5	2.9348344062706494E8	3	7313	0.17025333713038293	0.507786787170047	0.045162378358728	425.197265625	425.2171936035156
1091	425.2236022949219	16.504054836					1	DETECTED	425.2236 m/z @16.50 [151020OFc1_NvH-0949-CRLM-29.raw]	425.2236022949219	16.504054836	3.75513878	99.9336478797333	96.1785090997333	2896312.0	3.110568238018342E8	2	7313	2.248002672238794	0.744680682231303	0.6170527066108424	425.21728515625	425.23358154296875
1092	425.24468994140625	32.0861253232					1	DETECTED	425.2447 m/z @32.09 [151020OFc1_NvH-0949-CRLM-29.raw]	425.24468994140625	32.0861253232	0.903602103733333	98.634394248	97.73079214426667	4497122.5	3.649282577701541E8	2	7313	12.419534721534163	0.5698102594406982	3.20685844813497	425.2347106933594	425.2544860839844
1093	425.2576599121094	39.7345378485333					1	DETECTED	425.2577 m/z @39.73 [151020OFc1_NvH-0949-CRLM-29.raw]	425.2576599121094	39.7345378485333	3.452267084	97.5382500328	94.0859829488	367108.53125	1.5149577331837168E8	2	7313	0.11372716443237607	0.6983177143214216	0.6922734962299717	425.25469970703125	425.2676086425781
1094	425.2729797363281	17.8979808194667					1	DETECTED	425.2730 m/z @17.90 [151020OFc1_NvH-0949-CRLM-29.raw]	425.2729797363281	17.8979808194667	3.95923027786667	94.5339319474667	90.57470166960003	344028.34375	2.1625754782472977E8	0	7313	0.09789044711982697	4.505046881889672	377.11206991244535	425.26824951171875	425.28240966796875
1095	425.2896728515625	91.3507552165333					1	DETECTED	425.2897 m/z @91.35 [151020OFc1_NvH-0949-CRLM-29.raw]	425.2896728515625	91.3507552165333	3.89375597893333	93.4998872133333	89.60613123439997	59709.0703125	1.7637671918766645E8	0	7313	0.6779815788026013	0.5122867924553489	0.005160914624730377	425.283447265625	425.29547119140625
1096	425.3110656738281	90.4906214144					1	DETECTED	425.3111 m/z @90.49 [151020OFc1_NvH-0949-CRLM-29.raw]	425.3110656738281	90.4906214144	0.0921792008	99.9003897954667	99.80821059466669	215694.46875	8.996275738516088E7	0	7313	2.0448601121117918	0.5062687126392343	7.096355078767441	425.3035583496094	425.31787109375
1097	425.32611083984375	90.9564845584					1	DETECTED	425.3261 m/z @90.96 [151020OFc1_NvH-0949-CRLM-29.raw]	425.32611083984375	90.9564845584	3.86661443306667	92.6522723098667	88.78565787680003	79583.328125	1.3407530774135098E8	0	7313	1.7835136210117923	0.5097358495828863	0.9744213762467739	425.324462890625	425.33416748046875
1098	425.3448181152344	91.4957434344					1	DETECTED	425.3448 m/z @91.50 [151020OFc1_NvH-0949-CRLM-29.raw]	425.3448181152344	91.4957434344	5.72582783733333	98.3238869722667	92.59805913493338	78900.8203125	1.8386470035818923E8	0	7313	1.220151853836498	0.5398050032481333	22.45797900921392	425.33984375	425.35443115234375
1099	425.36688232421875	92.0079459213333					1	DETECTED	425.3669 m/z @92.01 [151020OFc1_NvH-0949-CRLM-29.raw]	425.36688232421875	92.0079459213333	0.0813875736	99.9669707469333	99.8855831733333	212324.609375	1.669026221908762E8	0	7313	0.4074599247640265	5.857430252126942	0.14938015255617848	425.35791015625	425.37646484375
1100	425.398681640625	91.4957434344					1	DETECTED	425.3987 m/z @91.50 [151020OFc1_NvH-0949-CRLM-29.raw]	425.398681640625	91.4957434344	5.0743659152	97.3943266165333	92.3199607013333	81183.828125	1.2861439888254037E8	0	7313	0.8676080033980185	0.5341268754991948	1.767086008723142	425.38934326171875	425.4086608886719
1101	425.4190368652344	9.77787382853333					1	DETECTED	425.4190 m/z @9.78 [151020OFc1_NvH-0949-CRLM-29.raw]	425.4190368652344	9.77787382853333	6.11348574266667	98.3349561896	92.22147044693334	759692.625	1.5407014156777707E8	0	7313	0.17525614970704417	1.4069872093474316	1.6362932355025075	425.4094543457031	425.42852783203125
1102	425.45361328125	20.1981841997333					1	DETECTED	425.4536 m/z @20.20 [151020OFc1_NvH-0949-CRLM-29.raw]	425.45361328125	20.1981841997333	3.4623024656	99.9557145536	96.493412088	943649.1875	1.5386314814764896E8	0	7313	0.0859394844734318	1.2845562075383195	1.1578392445129275	425.4439697265625	425.4627990722656
1103	425.4747619628906	11.8506670810667					1	DETECTED	425.4748 m/z @11.85 [151020OFc1_NvH-0949-CRLM-29.raw]	425.4747619628906	11.8506670810667	3.76440355546667	98.6787413106667	94.91433775520002	8677679.0	2.9744612033167726E8	4	7313	0.21310052325617335	2.0348323744556582	0.7312472250379344	425.46478271484375	425.4847412109375
1104	425.4937744140625	26.0512370090667					1	DETECTED	425.4938 m/z @26.05 [151020OFc1_NvH-0949-CRLM-29.raw]	425.4937744140625	26.0512370090667	4.09149130133333	95.7511763864	91.65968508506667	4254453.0	2.2080520324262485E8	4	7313	1.6294716494027455	4.94514702159063	3.491475769213605	425.4847717285156	425.5028076171875
1105	425.5225830078125	25.0006073285333					1	DETECTED	425.5226 m/z @25.00 [151020OFc1_NvH-0949-CRLM-29.raw]	425.5225830078125	25.0006073285333	4.98583175173333	61.4146961730667	56.42886442133337	63110.8359375	1.1932174140091106E8	0	7313	42.21016682206984	1.4096801686535676	2.391411354217929	425.5129699707031	425.5312805175781
1106	425.5413513183594	32.1201082629333					1	DETECTED	425.5414 m/z @32.12 [151020OFc1_NvH-0949-CRLM-29.raw]	425.5413513183594	32.1201082629333	1.8218663616	99.9225002197333	98.10063385813329	5016225.5	2.6155885717426455E8	3	7313	26.543034546428828	0.5071758031175703	0.014097084380713517	425.531494140625	425.55133056640625
1107	425.5519104003906	18.6491202882667					1	DETECTED	425.5519 m/z @18.65 [151020OFc1_NvH-0949-CRLM-29.raw]	425.5519104003906	18.6491202882667	7.07266253973333	98.5790008466667	91.50633830693337	101434.734375	1.600181216700133E8	0	7313	79.95590867653452	4.5151566153789275	8.046548917525465	425.5513610839844	425.5525817871094
1108	425.5625915527344	28.1409841512					1	DETECTED	425.5626 m/z @28.14 [151020OFc1_NvH-0949-CRLM-29.raw]	425.5625915527344	28.1409841512	3.86661443306667	64.5126386981333	60.64602426506663	1368043.0	1.6775994792749506E8	3	7313	11.675584988771714	0.6571854482510294	1.2320456297810378	425.55267333984375	425.572509765625
1109	425.5747375488281	33.1255078530667					1	DETECTED	425.5747 m/z @33.13 [151020OFc1_NvH-0949-CRLM-29.raw]	425.5747375488281	33.1255078530667	3.0362259624	95.7951095250667	92.75888356266671	605708.5625	1.9311121976002368E8	3	7313	21.36707275564107	1.0345797691449015	1.262353047431667	425.5726013183594	425.5828552246094
1110	425.5928649902344	22.1088478178667					1	DETECTED	425.5929 m/z @22.11 [151020OFc1_NvH-0949-CRLM-29.raw]	425.5928649902344	22.1088478178667	4.253881456	98.2573064146667	94.0034249586667	1575235.875	1.5516813268617648E8	0	7313	0.12907923134054045	0.6420795416860909	0.28539484015599237	425.5829162597656	425.602783203125
1111	425.6143798828125	9.20437595866667					1	DETECTED	425.6144 m/z @9.20 [151020OFc1_NvH-0949-CRLM-29.raw]	425.6143798828125	9.20437595866667	5.30365496933333	99.8339139336	94.53025896426666	5405773.0	2.2760188713235825E8	0	7313	0.19464434167874245	2.060538744001508	1.2361643774244393	425.60626220703125	425.62396240234375
1112	425.6670227050781	18.9019073410667					1	DETECTED	425.6670 m/z @18.90 [151020OFc1_NvH-0949-CRLM-29.raw]	425.6670227050781	18.9019073410667	7.31808650853333	94.4738372146667	87.15575070613338	103685.6875	1.2906841538376516E8	0	7313	0.07986821091452967	3.8901315206698386	6.8047301673211695	425.6570739746094	425.67694091796875
1113	425.70404052734375	20.1536495805333					1	DETECTED	425.7040 m/z @20.15 [151020OFc1_NvH-0949-CRLM-29.raw]	425.70404052734375	20.1536495805333	3.36623908586667	95.7511763864	92.38493730053334	860106.125	1.5304095021353477E8	2	7313	0.03805842743544119	1.0659020874510077	1.1807483216231076	425.69427490234375	425.7140197753906
1114	425.71405029296875	27.9542925997333					1	DETECTED	425.7141 m/z @27.95 [151020OFc1_NvH-0949-CRLM-29.raw]	425.71405029296875	27.9542925997333	6.42312654426667	57.7894305541333	51.366304009866624	313655.59375	1.0475832991279119E8	0	7313	3.78578336908879	1.1928360934456923	0.16191393048832886	425.71405029296875	425.7152099609375
1115	425.7252502441406	11.8506670810667					1	DETECTED	425.7253 m/z @11.85 [151020OFc1_NvH-0949-CRLM-29.raw]	425.7252502441406	11.8506670810667	0.1247103824	98.5677675370667	98.4430571546667	7060534.5	4.3916461941542804E8	2	7313	25.2982012393338	7.6992719809972865	102.04115742369605	425.71533203125	425.7352294921875
1116	425.7443542480469	26.0512370090667					1	DETECTED	425.7444 m/z @26.05 [151020OFc1_NvH-0949-CRLM-29.raw]	425.7443542480469	26.0512370090667	2.54992723946667	97.8614093594667	95.31148212000004	3998931.25	3.190776966215256E8	2	7313	0.3763432806808247	1.9741063287477203	0.6368138457812884	425.7352600097656	425.7543029785156
1117	425.7552795410156	31.1515964832					1	DETECTED	425.7553 m/z @31.15 [151020OFc1_NvH-0949-CRLM-29.raw]	425.7552795410156	31.1515964832	10.948358836	71.5293354370667	60.58097660106671	253102.734375	1.2991052516561803E8	0	7313	6.895971640988435	1.5028425313799	0.011067592545897715	425.7544250488281	425.75640869140625
1118	425.7665710449219	23.3792212776					1	DETECTED	425.7666 m/z @23.38 [151020OFc1_NvH-0949-CRLM-29.raw]	425.7665710449219	23.3792212776	0.704634822666667	86.4008879338667	85.69625311120004	1.3001555E7	3.566321128595128E8	2	7313	0.21790487948130632	1.6150653804776693	1.9340047726308813	425.7572937011719	425.7760925292969
1119	425.7844543457031	20.1652386493333					1	DETECTED	425.7845 m/z @20.17 [151020OFc1_NvH-0949-CRLM-29.raw]	425.7844543457031	20.1652386493333	3.65954388906667	99.1450736122667	95.48552972320003	66594.5703125	1.3605005424434444E8	2	7313	16.556574659014263	2.8925998782472595	4.787552544179028	425.77716064453125	425.7940368652344
1120	425.81475830078125	9.18530115333333					1	DETECTED	425.8148 m/z @9.19 [151020OFc1_NvH-0949-CRLM-29.raw]	425.81475830078125	9.18530115333333	0.980706862666667	99.8339139336	98.85320707093334	5606781.0	2.2090793425068134E8	0	7313	0.2032567153548257	1.3681190626283766	5.421990537595705	425.80487060546875	425.8245544433594
1121	425.8456726074219	19.6304450304					1	DETECTED	425.8457 m/z @19.63 [151020OFc1_NvH-0949-CRLM-29.raw]	425.8456726074219	19.6304450304	0.0158257344	100.000324732	99.9844989976	150277.53125	1.4747644138755816E8	0	7313	0.19637397770588905	2.603370807283604	8.1584548309253	425.8359375	425.8555908203125
1122	425.8615417480469	34.6061327026667					1	DETECTED	425.8615 m/z @34.61 [151020OFc1_NvH-0949-CRLM-29.raw]	425.8615417480469	34.6061327026667	0.0813875736	99.9892291757333	99.9078416021333	85062.0	1.3986150713221654E8	3	7313	91.1570375689969	1.8135663826673714	2.6292573234787526	425.85577392578125	425.8652038574219
1123	425.87542724609375	21.195370616					1	DETECTED	425.8754 m/z @21.20 [151020OFc1_NvH-0949-CRLM-29.raw]	425.87542724609375	21.195370616	0.00495268266666667	99.9892291757333	99.98427649306663	4556339.0	2.5235287336142135E8	3	7313	0.18646933989780834	0.5146753820210526	0.7168647698362252	425.8654479980469	425.8854064941406
1124	425.89691162109375	28.1409841512					1	DETECTED	425.8969 m/z @28.14 [151020OFc1_NvH-0949-CRLM-29.raw]	425.89691162109375	28.1409841512	0.0158257344	99.9669707469333	99.9511450125333	807296.5	1.706994121639515E8	3	7313	1.9513881035828646	0.7335415414760004	0.01378631612306595	425.8869323730469	425.9001159667969
1125	425.9101257324219	22.4583383088					1	DETECTED	425.9101 m/z @22.46 [151020OFc1_NvH-0949-CRLM-29.raw]	425.9101257324219	22.4583383088	0.00495268266666667	100.000324732	99.99537204933333	3100847.25	2.2270844681444687E8	3	7313	1.1014467270921706	30.010379946340198	113.15929976182115	425.900146484375	425.92010498046875
1126	425.92816162109375	22.0876002333333					1	DETECTED	425.9282 m/z @22.09 [151020OFc1_NvH-0949-CRLM-29.raw]	425.92816162109375	22.0876002333333	0.00495268266666667	100.000324732	99.99537204933333	1331913.25	1.6755825863789004E8	0	7313	0.13176324309469578	15.136466103701329	30.17142328215551	425.9208068847656	425.9380798339844
1127	425.94140625	31.0528242925333					1	DETECTED	425.9414 m/z @31.05 [151020OFc1_NvH-0949-CRLM-29.raw]	425.94140625	31.0528242925333	0.0813875736	100.000324732	99.9189371584	52815.8828125	1.3125707981349687E8	0	7313	89.85531858296838	1.6017743875479142	2.295155037508003	425.93829345703125	425.9444885253906
1128	425.9544982910156	20.1440742586667					1	DETECTED	425.9545 m/z @20.14 [151020OFc1_NvH-0949-CRLM-29.raw]	425.9544982910156	20.1440742586667	0.00495268266666667	99.9892291757333	99.98427649306663	429418.8125	1.3908133181418058E8	0	7313	0.17005549629887184	0.6926873013556253	0.13213147328835653	425.94451904296875	425.9638977050781
1129	425.9757995605469	11.8506670810667					1	DETECTED	425.9758 m/z @11.85 [151020OFc1_NvH-0949-CRLM-29.raw]	425.9757995605469	11.8506670810667	0.00495268266666667	100.000324732	99.99537204933333	3486779.25	2.228236198972257E8	0	7313	16.57600461044164	0.8786379301925129	32.398703686946234	425.9658203125	425.98577880859375
1130	425.9952697753906	26.0686206829333					1	DETECTED	425.9953 m/z @26.07 [151020OFc1_NvH-0949-CRLM-29.raw]	425.9952697753906	26.0686206829333	4.80033953253333	99.8228806346667	95.02254110213337	2040831.625	1.7827405959618244E8	0	7313	1.6207398903676875	0.5154189065331903	1.3565140360840953	425.9858093261719	426.0050354003906
1131	426.0152282714844	9.20437595866667					1	DETECTED	426.0152 m/z @9.20 [151020OFc1_NvH-0949-CRLM-29.raw]	426.0152282714844	9.20437595866667	0.961556936	99.8781884736	98.91663153760001	3474964.5	2.3498049556798005E8	0	7313	0.19094687131091703	1.0400518243640169	0.8586266821629585	426.006103515625	426.025146484375
1132	426.0558166503906	26.3288422394667					1	DETECTED	426.0558 m/z @26.33 [151020OFc1_NvH-0949-CRLM-29.raw]	426.0558166503906	26.3288422394667	0.36314892	96.8424853016	96.47933638159999	805994.8125	1.6302594372273976E8	0	7313	0.10192836937712357	3.8744154745579498	5.362439058836352	426.0470275878906	426.0657043457031
1133	426.10150146484375	89.4203437264					1	DETECTED	426.1015 m/z @89.42 [151020OFc1_NvH-0949-CRLM-29.raw]	426.10150146484375	89.4203437264	17.1452247522667	95.9157705221333	78.7705457698666	1302848.25	2.0468668838327798E8	0	7313	0.6375505869841049	5.117228908841865	0.54488087178016	426.09326171875	426.1096496582031
1134	426.13714599609375	1.75591086853333					1	DETECTED	426.1371 m/z @1.76 [151020OFc1_NvH-0949-CRLM-29.raw]	426.13714599609375	1.75591086853333	0.00495268266666667	100.000324732	99.99537204933333	39027.640625	1.2138648983533111E8	0	7313	0.08571485975887239	40.39129737903203	128.46186599653922	426.1298828125	426.1405944824219
1135	426.17974853515625	19.6491796709333					1	DETECTED	426.1797 m/z @19.65 [151020OFc1_NvH-0949-CRLM-29.raw]	426.17974853515625	19.6491796709333	6.55990950533333	99.5777231656	93.01781366026668	165880.296875	1.4277800902999035E8	0	7313	2.5937775519766753	4.852030240448181	9.652433450204885	426.16998291015625	426.1897277832031
1136	426.1935729980469	69.4751669610667					1	DETECTED	426.1936 m/z @69.48 [151020OFc1_NvH-0949-CRLM-29.raw]	426.1935729980469	69.4751669610667	6.05368826373333	97.0946386624	91.04095039866667	108627.5546875	1.5157533629145092E8	2	7313	54.82416704060737	0.7196238476655872	0.0036928008952795952	426.1897888183594	426.194091796875
1137	426.2041015625	22.7455181013333					1	DETECTED	426.2041 m/z @22.75 [151020OFc1_NvH-0949-CRLM-29.raw]	426.2041015625	22.7455181013333	3.51060191066667	99.1008050594667	95.59020314880003	588811.5625	1.7917926665762877E8	0	7313	0.23134607259774143	0.9885238613789076	26.45094190035407	426.1941223144531	426.2068786621094
1138	426.2168884277344	23.6186621242667					1	DETECTED	426.2169 m/z @23.62 [151020OFc1_NvH-0949-CRLM-29.raw]	426.2168884277344	23.6186621242667	1.8310393424	99.9892291757333	98.1581898333333	5.023628E7	2.0262499076565275E9	2	7313	0.42453334488369876	0.6580720496347253	3.2382513137655664	426.2069396972656	426.22686767578125
1139	426.23480224609375	20.9774524277333					1	DETECTED	426.2348 m/z @20.98 [151020OFc1_NvH-0949-CRLM-29.raw]	426.23480224609375	20.9774524277333	3.481004836	95.5764266989333	92.0954218629333	8359898.0	4.0671562808441895E8	2	7313	0.20763565481674107	1.725138492164329	10.623878130109278	426.2268981933594	426.2447509765625
1140	426.24481201171875	22.4694319357333					1	DETECTED	426.2448 m/z @22.47 [151020OFc1_NvH-0949-CRLM-29.raw]	426.24481201171875	22.4694319357333	3.481004836	96.4341895157333	92.9531846797333	1953732.75	2.0843529865727952E8	2	7313	17.976923672856174	4.721356204770598	3.172958194185692	426.24481201171875	426.2547912597656
1141	426.2578125	25.9570903173333					1	DETECTED	426.2578 m/z @25.96 [151020OFc1_NvH-0949-CRLM-29.raw]	426.2578125	25.9570903173333	3.81892340666667	91.3769197221333	87.55799631546662	1679607.75	1.747675182367071E8	2	7313	5.469109147696724	0.6429304819812274	1.0597921877476109	426.2548828125	426.2578430175781
1142	426.2678527832031	23.3792212776					1	DETECTED	426.2679 m/z @23.38 [151020OFc1_NvH-0949-CRLM-29.raw]	426.2678527832031	23.3792212776	3.69656222693333	96.5228035424	92.82624131546667	6024687.0	3.0298916746642774E8	2	7313	0.41987521261507865	0.5445734629713086	0.11019773801747261	426.25787353515625	426.2774963378906
1143	426.28826904296875	91.8936599333333					1	DETECTED	426.2883 m/z @91.89 [151020OFc1_NvH-0949-CRLM-29.raw]	426.28826904296875	91.8936599333333	3.499564392	96.6108315848	93.1112671928	230085.8125	1.303081484878047E8	0	7313	0.712584817901643	0.5267602258549892	0.25673116268633905	426.27838134765625	426.29754638671875
1144	426.30572509765625	90.6707214613333					1	DETECTED	426.3057 m/z @90.67 [151020OFc1_NvH-0949-CRLM-29.raw]	426.30572509765625	90.6707214613333	68.9282042888	92.3364484952	23.4082442064	114534.3203125	2.208141605816156E7	0	7313	0.04853300269861904	0.5383057541279298	0.03572189411773024	426.3055725097656	426.3143005371094
1145	426.3217468261719	90.4242199085333					1	DETECTED	426.3217 m/z @90.42 [151020OFc1_NvH-0949-CRLM-29.raw]	426.3217468261719	90.4242199085333	59.08591184	92.2179126549333	33.1320008149333	44681.71484375	4.2512350166650794E7	0	7313	32.311784265377916	0.5286182129309183	0.057236425861836464	426.3165588378906	426.33062744140625
1146	426.3638610839844	22.3267807909333					1	DETECTED	426.3639 m/z @22.33 [151020OFc1_NvH-0949-CRLM-29.raw]	426.3638610839844	22.3267807909333	0.883723008	99.9779519368	99.09422892879999	57172.2890625	1.4066644248767862E8	0	7313	90.5132440926891	2.310636615633939	3.2276147524745387	426.3540954589844	426.37200927734375
1147	426.38897705078125	26.3024758866667					1	DETECTED	426.3890 m/z @26.30 [151020OFc1_NvH-0949-CRLM-29.raw]	426.38897705078125	26.3024758866667	4.99570478026667	99.7565248362667	94.76082005600004	191564.96875	1.3923490073748866E8	0	7313	0.22248911077344502	2.8366713221346957	4.862354983257285	426.3795471191406	426.3989562988281
1148	426.416259765625	9.172334784					1	DETECTED	426.4163 m/z @9.17 [151020OFc1_NvH-0949-CRLM-29.raw]	426.416259765625	9.172334784	3.1592495216	95.5983994410667	92.4391499194667	501009.96875	1.6377987913039175E8	0	7313	0.1813064734781502	2.9805112520890877	1.859949936323225	426.4065856933594	426.42559814453125
1149	426.4576721191406	21.9611691661333					1	DETECTED	426.4577 m/z @21.96 [151020OFc1_NvH-0949-CRLM-29.raw]	426.4576721191406	21.9611691661333	3.3472667288	99.9003897954667	96.5531230666667	4460204.0	2.4791025193038163E8	0	7313	0.21710898768341025	0.8288972135208766	1.7763249821205604	426.4479064941406	426.46759033203125
1150	426.4771423339844	11.8030864877333					1	DETECTED	426.4771 m/z @11.80 [151020OFc1_NvH-0949-CRLM-29.raw]	426.4771423339844	11.8030864877333	3.1867953248	94.3994880906667	91.21269276586669	417047.71875	1.4654406958861542E8	4	7313	0.09821925602545001	0.5167445506308855	4.1659971720239515	426.4676818847656	426.4870910644531
1151	426.5044860839844	39.4133146485333					1	DETECTED	426.5045 m/z @39.41 [151020OFc1_NvH-0949-CRLM-29.raw]	426.5044860839844	39.4133146485333	3.65954388906667	97.405357576	93.74581368693333	413808.21875	1.596383080797179E8	0	7313	13.482152543429873	0.5044746833748832	0.013958062736523724	426.49456787109375	426.5141296386719
1152	426.5332946777344	29.065538408					1	DETECTED	426.5333 m/z @29.07 [151020OFc1_NvH-0949-CRLM-29.raw]	426.5332946777344	29.065538408	6.74470172	79.9776203962667	73.2329186762667	343717.3125	1.3247243880461475E8	0	7313	8.299372012695994	1.8424551719958475	0.232544105331502	426.5237731933594	426.53375244140625
1153	426.54376220703125	21.1707170096					1	DETECTED	426.5438 m/z @21.17 [151020OFc1_NvH-0949-CRLM-29.raw]	426.54376220703125	21.1707170096	3.10218346133333	92.8685362376	89.76635277626667	1256521.5	2.039275116665768E8	3	7313	13.179252886509639	0.9156631374087945	0.04886799834988391	426.5337829589844	426.5537414550781
1154	426.5565185546875	31.1930961061333					1	DETECTED	426.5565 m/z @31.19 [151020OFc1_NvH-0949-CRLM-29.raw]	426.5565185546875	31.1930961061333	2.25718251013333	95.4800318765333	93.22284936639997	289851.65625	1.3227641652042326E8	0	7313	0.1696261266541228	1.8987410383017893	0.5628743118906429	426.55377197265625	426.5594177246094
1155	426.5699157714844	34.9229668317333					1	DETECTED	426.5699 m/z @34.92 [151020OFc1_NvH-0949-CRLM-29.raw]	426.5699157714844	34.9229668317333	3.51988915386667	96.6770914328	93.15720227893333	970709.9375	1.736128864572457E8	3	7313	12.391887539754485	1.4145066984956782	0.2799951695349131	426.5600891113281	426.5798645019531
1156	426.5807189941406	47.6716012781333					1	DETECTED	426.5807 m/z @47.67 [151020OFc1_NvH-0949-CRLM-29.raw]	426.5807189941406	47.6716012781333	4.06220853226667	89.4835348074667	85.42132627520003	434454.625	1.581376345104543E8	0	7313	11.600878313696576	0.6851189257655811	0.46214154770182786	426.5799255371094	426.5906982421875
1157	426.59552001953125	22.1379561629333					1	DETECTED	426.5955 m/z @22.14 [151020OFc1_NvH-0949-CRLM-29.raw]	426.59552001953125	22.1379561629333	2.6506425776	57.9595143261333	55.3088717485333	270223.375	1.0304576768867347E8	0	7313	6.155329101457074	1.4190994440136764	3895.5627467229738	426.5907287597656	426.60479736328125
1158	426.6163024902344	9.1514976784					1	DETECTED	426.6163 m/z @9.15 [151020OFc1_NvH-0949-CRLM-29.raw]	426.6163024902344	9.1514976784	3.58190550106667	94.7013010056	91.11939550453333	173053.78125	1.3365077534439625E8	0	7313	0.18657936161024935	5.4750497209103175	9.992976316903427	426.6076354980469	426.6249084472656
1159	426.7073669433594	22.1466559232					1	DETECTED	426.7074 m/z @22.15 [151020OFc1_NvH-0949-CRLM-29.raw]	426.7073669433594	22.1466559232	3.3863176848	97.3497753365333	93.9634576517333	1135054.25	1.5962276932174858E8	0	7313	8.470763783339404	1.1636405756538468	1.2130390666711528	426.6976013183594	426.7073669433594
1160	426.7173767089844	23.6485768986667					1	DETECTED	426.7174 m/z @23.65 [151020OFc1_NvH-0949-CRLM-29.raw]	426.7173767089844	23.6485768986667	3.7166685656	98.723047244	95.0063786784	2.1407808E7	9.554228779290514E8	2	7313	0.35220272465964086	3.603793659823778	0.7971566586313261	426.7074279785156	426.727294921875
1161	426.7359924316406	20.9942563005333					1	DETECTED	426.7360 m/z @20.99 [151020OFc1_NvH-0949-CRLM-29.raw]	426.7359924316406	20.9942563005333	2.40325417786667	90.4526948514667	88.04944067360003	3730299.0	2.1005969348411697E8	2	7313	0.23717433578235259	29.183394476928058	104.86742775780127	426.7273864746094	426.745849609375
1162	426.7503967285156	18.5163118626667					1	DETECTED	426.7504 m/z @18.52 [151020OFc1_NvH-0949-CRLM-29.raw]	426.7503967285156	18.5163118626667	3.7075229488	96.7103555736	93.00283262479999	2468950.25	2.2511882632626566E8	2	7313	0.19467898144170448	0.5671509545850969	0.20179109790833696	426.7460021972656	426.76025390625
1163	426.7629699707031	26.2508038669333					1	DETECTED	426.7630 m/z @26.25 [151020OFc1_NvH-0949-CRLM-29.raw]	426.7629699707031	26.2508038669333	3.65031108586667	63.7326432256	60.08233213973333	2104135.25	1.9295151803424457E8	2	7313	3.091985137346157	2.692011429838061	0.03193921167533929	426.7604064941406	426.77294921875
1164	426.7868957519531	45.0201999978667					1	DETECTED	426.7869 m/z @45.02 [151020OFc1_NvH-0949-CRLM-29.raw]	426.7868957519531	45.0201999978667	0.951846808266667	98.7677467573333	97.81589994906663	1235816.375	1.404280265371995E8	2	7313	0.17145027886949293	1.0639250402676803	0.4605627552267252	426.7776184082031	426.7964172363281
1165	426.8166809082031	35.1994365669333					1	DETECTED	426.8167 m/z @35.20 [151020OFc1_NvH-0949-CRLM-29.raw]	426.8166809082031	35.1994365669333	1.009565092	99.7676245242667	98.75805943226669	83783.65625	1.5459271129355854E8	0	7313	95.10738996183481	1.4442590037911127	2.5678754463404423	426.8072814941406	426.82659912109375
1166	426.8468322753906	34.0458597749333					1	DETECTED	426.8468 m/z @34.05 [151020OFc1_NvH-0949-CRLM-29.raw]	426.8468322753906	34.0458597749333	0.00495268266666667	99.9779519368	99.97299925413333	80117.0546875	1.500295577142559E8	0	7313	26.16767933839359	1.409175361249133	1.8271948301110787	426.8375244140625	426.8568115234375
1167	426.8680114746094	29.0491805928					1	DETECTED	426.8680 m/z @29.05 [151020OFc1_NvH-0949-CRLM-29.raw]	426.8680114746094	29.0491805928	0.00495268266666667	99.9669707469333	99.96201806426663	316779.09375	1.4776000491884968E8	0	7313	0.047604747385406654	2.208612647600424	0.2515404595531407	426.8580322265625	426.87200927734375
1168	426.88201904296875	17.330620444					1	DETECTED	426.8820 m/z @17.33 [151020OFc1_NvH-0949-CRLM-29.raw]	426.88201904296875	17.330620444	0.00495268266666667	100.000324732	99.99537204933333	1083677.25	1.914712215219922E8	3	7313	9.94651430271228	0.7814431783134318	0.549266947438278	426.8720397949219	426.8919677734375
1169	426.9040832519531	34.8966421024					1	DETECTED	426.9041 m/z @34.90 [151020OFc1_NvH-0949-CRLM-29.raw]	426.9040832519531	34.8966421024	0.00495268266666667	99.9779519368	99.97299925413333	516066.03125	1.6135731742089E8	3	7313	21.35875951989184	1.0647227307608327	4.968077336129491	426.8944396972656	426.9140625
1170	426.9155578613281	35.9795820693333					1	DETECTED	426.9156 m/z @35.98 [151020OFc1_NvH-0949-CRLM-29.raw]	426.9155578613281	35.9795820693333	0.00495268266666667	100.000324732	99.99537204933333	212714.4375	1.5078775739677927E8	0	7313	0.1825296876807485	1.3756845573861525	5.259352902744403E-4	426.91412353515625	426.925537109375
1171	426.9306335449219	25.7922635816					1	DETECTED	426.9306 m/z @25.79 [151020OFc1_NvH-0949-CRLM-29.raw]	426.9306335449219	25.7922635816	0.00495268266666667	100.000324732	99.99537204933333	170967.59375	1.419191474822876E8	0	7313	0.05212954058762875	1.9702712030166416	2.9057940459499108	426.92559814453125	426.9384460449219
1172	426.9484558105469	44.9077033576					1	DETECTED	426.9485 m/z @44.91 [151020OFc1_NvH-0949-CRLM-29.raw]	426.9484558105469	44.9077033576	0.0158257344	100.000324732	99.9844989976	240829.984375	1.4353772204926783E8	0	7313	0.21825945162527915	1.091043010872236	761.4545076441287	426.9384765625	426.948974609375
1173	426.958984375	22.0249364765333					1	DETECTED	426.9590 m/z @22.02 [151020OFc1_NvH-0949-CRLM-29.raw]	426.958984375	22.0249364765333	0.0813875736	99.9892291757333	99.9078416021333	2138388.25	1.7212848928163612E8	0	7313	0.17568249836389072	0.8294507592849584	0.043201821910430864	426.9490966796875	426.96875
1174	426.96929931640625	30.6970122709333					1	DETECTED	426.9693 m/z @30.70 [151020OFc1_NvH-0949-CRLM-29.raw]	426.96929931640625	30.6970122709333	0.805054541333333	97.8391096874667	97.03405514613337	69505.8515625	1.2751125689477748E8	0	7313	93.82235949092578	1.7607562069866245	2.5254604949013317	426.9690246582031	426.97198486328125
1175	426.994140625	10.7326024781333					1	DETECTED	426.9941 m/z @10.73 [151020OFc1_NvH-0949-CRLM-29.raw]	426.994140625	10.7326024781333	0.0474962013333333	99.7676245242667	99.72012832293336	174588.890625	1.534558938585727E8	0	7313	0.9227846947624663	1.9873038688349314	3.4831197457781142	426.9842224121094	426.9951477050781
1176	427.0052490234375	27.1213499501333					1	DETECTED	427.0052 m/z @27.12 [151020OFc1_NvH-0949-CRLM-29.raw]	427.0052490234375	27.1213499501333	1.98475815146667	99.8007807941333	97.81602264266664	457968.75	1.4538824976277882E8	4	7313	0.2706822496347918	0.5039784082249215	299.1017402192172	426.9954528808594	427.0149230957031
1177	427.0514831542969	43.6782354354667					1	DETECTED	427.0515 m/z @43.68 [151020OFc1_NvH-0949-CRLM-29.raw]	427.0514831542969	43.6782354354667	6.82011568586667	98.4789982050667	91.65888251920003	61050.36328125	1.4821710436663738E8	0	7313	75.05141185041843	1.2434014966294458	1.076580721752536	427.0457458496094	427.0614318847656
1178	427.0855712890625	90.3854224893333					1	DETECTED	427.0856 m/z @90.39 [151020OFc1_NvH-0949-CRLM-29.raw]	427.0855712890625	90.3854224893333	0.662808216533333	99.8781884736	99.21538025706667	194850.828125	1.501050534579442E8	0	7313	0.06840493123804947	0.5529006319154062	1.323363753892915	427.0769348144531	427.0951843261719
1179	427.1053161621094	89.5569071109333					1	DETECTED	427.1053 m/z @89.56 [151020OFc1_NvH-0949-CRLM-29.raw]	427.1053161621094	89.5569071109333	1.0191189776	96.7766085285333	95.7574895509333	227362.59375	1.5165663266512758E8	0	7313	0.651509474841447	0.6167817812708123	0.2405910855857827	427.0954284667969	427.11480712890625
1180	427.1172790527344	91.5430551352					1	DETECTED	427.1173 m/z @91.54 [151020OFc1_NvH-0949-CRLM-29.raw]	427.1172790527344	91.5430551352	2.85302782533333	100.000324732	97.14729690666667	82647.734375	1.451283850091795E8	0	7313	0.23491198191983642	0.5422777601382316	0.7911526622741027	427.1158142089844	427.1233215332031
1181	427.1338195800781	38.573200668					1	DETECTED	427.1338 m/z @38.57 [151020OFc1_NvH-0949-CRLM-29.raw]	427.1338195800781	38.573200668	0.310251656533333	100.000324732	99.69007307546666	38865.01953125	1.223266605361111E8	0	7313	92.1690111906762	1.3256728294025502	1.5786480589432796	427.1275939941406	427.1420593261719
1182	427.18902587890625	13.5296089992					1	DETECTED	427.1890 m/z @13.53 [151020OFc1_NvH-0949-CRLM-29.raw]	427.18902587890625	13.5296089992	2.00283565306667	96.8534518109333	94.85061615786663	253299.375	1.509246663184762E8	3	7313	0.1314787388371279	2.28496891925967	12.05342136002261	427.17950439453125	427.1977233886719
1183	427.2077331542969	22.0674296314667					1	DETECTED	427.2077 m/z @22.07 [151020OFc1_NvH-0949-CRLM-29.raw]	427.2077331542969	22.0674296314667	2.8986546984	91.0195777504	88.12092305200001	539121.0625	1.5343617166892442E8	0	7313	3.701348337243516	0.7145828695533908	0.42613802022379027	427.1978759765625	427.20855712890625
1184	427.21856689453125	23.6186621242667					1	DETECTED	427.2186 m/z @23.62 [151020OFc1_NvH-0949-CRLM-29.raw]	427.21856689453125	23.6186621242667	2.87124465386667	98.6676998712	95.79645521733333	6141844.5	5.182754023138339E8	3	7313	6.682232580421122	1.2443321603606385	1.172649352104616	427.2086181640625	427.2285461425781
1185	427.23785400390625	21.0077857525333					1	DETECTED	427.2379 m/z @21.01 [151020OFc1_NvH-0949-CRLM-29.raw]	427.23785400390625	21.0077857525333	3.0362259624	99.9557145536	96.91948859120001	1144264.25	2.1161925534588823E8	2	7313	9.710339381210515	1.0919117109565828	0.09406262654116038	427.22857666015625	427.2478332519531
1186	427.251953125	18.546444404					1	DETECTED	427.2520 m/z @18.55 [151020OFc1_NvH-0949-CRLM-29.raw]	427.251953125	18.546444404	3.1978620504	96.9421112981333	93.7442492477333	1051004.625	2.1392290829475918E8	2	7313	31.66579674915517	1.8389676116363873	1.5800906897972464	427.24786376953125	427.26190185546875
1187	427.2647399902344	26.2508038669333					1	DETECTED	427.2647 m/z @26.25 [151020OFc1_NvH-0949-CRLM-29.raw]	427.2647399902344	26.2508038669333	3.5913699392	94.484612108	90.89324216879999	842931.4375	2.018568274758408E8	2	7313	1.5544799759293788	4.71899826347961	0.20027726507349722	427.26202392578125	427.274658203125
1188	427.2890930175781	45.0542722709333					1	DETECTED	427.2891 m/z @45.05 [151020OFc1_NvH-0949-CRLM-29.raw]	427.2890930175781	45.0542722709333	3.6208175832	92.2684303632	88.64761278	523932.71875	1.600213322754886E8	0	7313	0.2015167531083506	1.241721851468849	0.659857597505381	427.27911376953125	427.29736328125
1189	427.3045654296875	89.9175072058667					1	DETECTED	427.3046 m/z @89.92 [151020OFc1_NvH-0949-CRLM-29.raw]	427.3045654296875	89.9175072058667	20.7657340261333	97.8503323496	77.0845983234667	96377.75	1.1443237924418774E8	0	7313	70.63054641228894	0.5573580747026904	0.024126857347409613	427.29937744140625	427.3139953613281
1190	427.32373046875	91.8646579229333					1	DETECTED	427.3237 m/z @91.86 [151020OFc1_NvH-0949-CRLM-29.raw]	427.32373046875	91.8646579229333	73.3554585085333	92.4778156784	19.122357169866703	52767.01171875	1.8182801654145304E7	0	7313	0.3960814829026731	0.5165635947222458	0.002909763183468089	427.3221435546875	427.3316955566406
1191	427.3421630859375	90.5647041306667					1	DETECTED	427.3422 m/z @90.56 [151020OFc1_NvH-0949-CRLM-29.raw]	427.3421630859375	90.5647041306667	2.7345294088	95.7841221632	93.0495927544	73090.8359375	1.250321032970303E8	0	7313	0.6295728004992611	0.5297131256374117	0.01393539445643863	427.3337707519531	427.3519287109375
1192	427.36016845703125	91.4957434344					1	DETECTED	427.3602 m/z @91.50 [151020OFc1_NvH-0949-CRLM-29.raw]	427.36016845703125	91.4957434344	11.2422637008	94.1876129728	82.945349272	68050.3203125	1.3065229669442251E8	0	7313	0.689990288982969	0.5167710456128234	2.3803606269250865	427.3526611328125	427.36090087890625
1193	427.3709716796875	36.1195424501333					1	DETECTED	427.3710 m/z @36.12 [151020OFc1_NvH-0949-CRLM-29.raw]	427.3709716796875	36.1195424501333	0.00495268266666667	100.000324732	99.99537204933333	92825.3828125	1.4157090880480257E8	0	7313	80.48176873841797	1.334151619195803	1.5537234646224016	427.3610534667969	427.3804016113281
1194	427.4396057128906	8.23887281466667					1	DETECTED	427.4396 m/z @8.24 [151020OFc1_NvH-0949-CRLM-29.raw]	427.4396057128906	8.23887281466667	3.43281952426667	97.8154404944	94.38262097013332	177936.4375	1.475744452008E8	0	7313	2.7718053923814665	5.794517830438701	13.351499031576484	427.42999267578125	427.4494934082031
1195	427.4609680175781	22.0378991346667					1	DETECTED	427.4610 m/z @22.04 [151020OFc1_NvH-0949-CRLM-29.raw]	427.4609680175781	22.0378991346667	2.6506425776	99.4664745093333	96.8158319317333	293685.46875	1.5263911758559427E8	0	7313	3.680401933315583	3.320703110444379	2.4334238508946644	427.4510192871094	427.4709167480469
1196	427.4843444824219	11.2897361053333					1	DETECTED	427.4843 m/z @11.29 [151020OFc1_NvH-0949-CRLM-29.raw]	427.4843444824219	11.2897361053333	3.6688002672	99.6441888141333	95.9753885469333	642030.3125	1.5336574476424375E8	0	7313	0.16723387104003962	6.187880452096534	9.12509250780997	427.4743957519531	427.49432373046875
1197	427.50726318359375	27.1824826621333					1	DETECTED	427.5073 m/z @27.18 [151020OFc1_NvH-0949-CRLM-29.raw]	427.50726318359375	27.1824826621333	2.95401662933333	97.1944834810667	94.24046685173337	384178.34375	2.0513702366679078E8	0	7313	0.19660812148432427	0.5036064149034034	7.073860281844751	427.49749755859375	427.51690673828125
1198	427.5229797363281	13.5174215584					1	DETECTED	427.5230 m/z @13.52 [151020OFc1_NvH-0949-CRLM-29.raw]	427.5229797363281	13.5174215584	3.7735844408	99.5444838112	95.7708993704	212172.8125	1.531217269493881E8	0	7313	0.47576826464666944	1.3980219288669808	0.9028646778929965	427.51739501953125	427.5328063964844
1199	427.54803466796875	31.9109752794667					1	DETECTED	427.5480 m/z @31.91 [151020OFc1_NvH-0949-CRLM-29.raw]	427.54803466796875	31.9109752794667	1.9031885008	94.5827168989333	92.6795283981333	419394.0625	1.5916993442572767E8	3	7313	3.457678055582498	1.8821900662749247	0.2141403225571063	427.53814697265625	427.54840087890625
1200	427.55841064453125	30.0931955056					1	DETECTED	427.5584 m/z @30.09 [151020OFc1_NvH-0949-CRLM-29.raw]	427.55841064453125	30.0931955056	3.1867953248	99.8007807941333	96.6139854693333	2994147.25	2.2369315874699083E8	0	7313	0.18841835867499412	3.1384688601578903	0.012990458942741548	427.5484313964844	427.5683898925781
1201	427.5758972167969	45.9021854322667					1	DETECTED	427.5759 m/z @45.90 [151020OFc1_NvH-0949-CRLM-29.raw]	427.5758972167969	45.9021854322667	2.51332140053333	92.2072520229333	89.69393062239998	256052.1875	1.7215519444379485E8	3	7313	52.64988435413031	1.0427470324448267	0.3403618627712003	427.56842041015625	427.5802001953125
1202	427.5903015136719	21.195370616					1	DETECTED	427.5903 m/z @21.20 [151020OFc1_NvH-0949-CRLM-29.raw]	427.5903015136719	21.195370616	0.961556936	86.5542283618667	85.59267142586671	3189820.5	2.014151077321611E8	3	7313	0.32286682835181324	0.5215843698914329	0.02745174305853814	427.5804443359375	427.6000671386719
1203	427.640380859375	8.36286249386667					1	DETECTED	427.6404 m/z @8.36 [151020OFc1_NvH-0949-CRLM-29.raw]	427.640380859375	8.36286249386667	3.51060191066667	92.4577700624	88.94716815173334	112104.234375	1.622831838361362E8	0	7313	0.2241625498812141	1.2006325183348745	0.5759310552815046	427.630615234375	427.6492919921875
1204	427.67138671875	44.5943481736					1	DETECTED	427.6714 m/z @44.59 [151020OFc1_NvH-0949-CRLM-29.raw]	427.67138671875	44.5943481736	3.9499601056	93.996442044	90.0464819384	199808.25	1.4250889948950052E8	0	7313	0.17064116701968146	1.3852481775577892	0.00840714987177237	427.66192626953125	427.68072509765625
1205	427.6947021484375	14.8928311314667					1	DETECTED	427.6947 m/z @14.89 [151020OFc1_NvH-0949-CRLM-29.raw]	427.6947021484375	14.8928311314667	1.58051495626667	98.5790008466667	96.99848589040003	454470.625	1.59357861017747E8	2	7313	0.2521869480009187	0.9710221849429532	0.9858506986774689	427.6847229003906	427.70458984375
1206	427.7066345214844	18.3917522013333					1	DETECTED	427.7066 m/z @18.39 [151020OFc1_NvH-0949-CRLM-29.raw]	427.7066345214844	18.3917522013333	3.72755394186667	92.1545298826667	88.42697594080002	123719.359375	1.3766641757502124E8	0	7313	0.05908421425878885	3.027980420302878	5.047206688586142	427.70501708984375	427.7092590332031
1207	427.7192687988281	28.4355684130667					1	DETECTED	427.7193 m/z @28.44 [151020OFc1_NvH-0949-CRLM-29.raw]	427.7192687988281	28.4355684130667	3.43281952426667	97.8725404864	94.43972096213332	1350086.125	2.3418747221550965E8	4	7313	8.232346324490706	0.5210381176354547	0.3302636292820381	427.7093505859375	427.729248046875
1208	427.7324523925781	28.6004793050667					1	DETECTED	427.7325 m/z @28.60 [151020OFc1_NvH-0949-CRLM-29.raw]	427.7324523925781	28.6004793050667	3.14995177146667	96.0038219448	92.85387017333332	1342458.5	1.7034297073357615E8	4	7313	0.09949169126595692	0.618143853849051	9.846011374090862	427.7292785644531	427.742431640625
1209	427.7469482421875	22.0876002333333					1	DETECTED	427.7469 m/z @22.09 [151020OFc1_NvH-0949-CRLM-29.raw]	427.7469482421875	22.0876002333333	4.12844079333333	80.5498509821333	76.42141018879997	526742.1875	1.4779318195233423E8	0	7313	0.1527806549797539	0.5125761801811419	0.1430089277993697	427.7424621582031	427.7481994628906
1210	427.75836181640625	31.1129345458667					1	DETECTED	427.7584 m/z @31.11 [151020OFc1_NvH-0949-CRLM-29.raw]	427.75836181640625	31.1129345458667	3.7166685656	98.9120142328	95.1953456672	1247425.25	1.8734717062658584E8	2	7313	11.055529825580223	1.2429276694341074	5.588952976578349	427.7485046386719	427.768310546875
1211	427.7709045410156	36.8277473152					1	DETECTED	427.7709 m/z @36.83 [151020OFc1_NvH-0949-CRLM-29.raw]	427.7709045410156	36.8277473152	3.7075229488	97.6821086296	93.97458568079999	810295.3125	1.4752077208134344E8	2	7313	0.13935081436581243	0.5097580992126217	20.83819000686079	427.76837158203125	427.7806701660156
1212	427.7906188964844	45.0542722709333					1	DETECTED	427.7906 m/z @45.05 [151020OFc1_NvH-0949-CRLM-29.raw]	427.7906188964844	45.0542722709333	1.3943235944	99.4552935917333	98.06096999733329	159603.109375	1.9140581963093165E8	0	7313	0.07194641822871972	1.2452249947464118	1.4974552599028406	427.78106689453125	427.8004150390625
1213	427.8123779296875	29.5364272741333					1	DETECTED	427.8124 m/z @29.54 [151020OFc1_NvH-0949-CRLM-29.raw]	427.8123779296875	29.5364272741333	0.7350511328	99.8117643376	99.0767132048	1248408.875	1.622486431576722E8	2	7313	0.20535436606157376	0.5516513756448957	0.8700959658698909	427.8030090332031	427.8218994140625
1214	427.8365173339844	17.069827528					1	DETECTED	427.8365 m/z @17.07 [151020OFc1_NvH-0949-CRLM-29.raw]	427.8365173339844	17.069827528	0.5485116864	99.9003897954667	99.35187810906669	79956.4140625	1.2409783324318181E8	0	7313	24.369541259650646	2.9341066184675153	9.136899514554367	427.8276062011719	427.84649658203125
1215	427.8580627441406	14.8275754288					1	DETECTED	427.8581 m/z @14.83 [151020OFc1_NvH-0949-CRLM-29.raw]	427.8580627441406	14.8275754288	0.00495268266666667	100.000324732	99.99537204933333	76300.0078125	1.4109852739320174E8	0	7313	17.56919550499553	3.295316350791604	5.619764909992316	427.8485107421875	427.8678283691406
1216	427.8778381347656	13.3061530605333					1	DETECTED	427.8778 m/z @13.31 [151020OFc1_NvH-0949-CRLM-29.raw]	427.8778381347656	13.3061530605333	0.00495268266666667	99.9892291757333	99.98427649306663	130265.8046875	1.538786297858927E8	0	7313	1.0862419318412666	6.307970434622518	0.028126581310451412	427.8678894042969	427.88067626953125
1217	427.89068603515625	18.3102676328					1	DETECTED	427.8907 m/z @18.31 [151020OFc1_NvH-0949-CRLM-29.raw]	427.89068603515625	18.3102676328	0.00495268266666667	100.000324732	99.99537204933333	1188569.125	1.774882222427985E8	0	7313	11.810050419176605	0.9776521949085637	1.3774474750471886	427.8807373046875	427.9006652832031
1218	427.9017028808594	16.11486332					1	DETECTED	427.9017 m/z @16.11 [151020OFc1_NvH-0949-CRLM-29.raw]	427.9017028808594	16.11486332	0.00495268266666667	99.9892291757333	99.98427649306663	639387.0	1.825755719557065E8	3	7313	0.14924940208899784	1.108710227968175	71.00927918976431	427.9007873535156	427.91168212890625
1219	427.9181213378906	24.3527938194667					1	DETECTED	427.9181 m/z @24.35 [151020OFc1_NvH-0949-CRLM-29.raw]	427.9181213378906	24.3527938194667	0.288770708266667	99.9557145536	99.66694384533334	230568.640625	1.5599020450779107E8	0	7313	0.24643891542883622	3.5565953755941258	0.014230865512161552	427.9117126464844	427.9206237792969
1220	427.9306335449219	31.4153347746667					1	DETECTED	427.9306 m/z @31.42 [151020OFc1_NvH-0949-CRLM-29.raw]	427.9306335449219	31.4153347746667	0.00495268266666667	100.000324732	99.99537204933333	4374874.5	2.343311033076887E8	3	7313	0.22956929186854325	1.3556973571343338	0.022514622458917964	427.92108154296875	427.94061279296875
1221	427.94342041015625	11.014591048					1	DETECTED	427.9434 m/z @11.01 [151020OFc1_NvH-0949-CRLM-29.raw]	427.94342041015625	11.014591048	0.00495268266666667	99.1894402293333	99.18448754666663	69113.921875	1.6403733335597035E8	0	7313	87.20464786865851	4.458322372148449	8.088942309366184	427.9406433105469	427.9442443847656
1222	427.954345703125	18.7877582856					1	DETECTED	427.9543 m/z @18.79 [151020OFc1_NvH-0949-CRLM-29.raw]	427.954345703125	18.7877582856	0.103093602133333	99.9892291757333	99.88613557359997	193367.640625	1.2599550525152077E8	0	7313	11.861135344982323	3.20091918428374	0.2879625314829857	427.9443664550781	427.96380615234375
1223	427.97381591796875	32.1201082629333					1	DETECTED	427.9738 m/z @32.12 [151020OFc1_NvH-0949-CRLM-29.raw]	427.97381591796875	32.1201082629333	0.00495268266666667	100.000324732	99.99537204933333	1153545.875	1.9606785759220874E8	0	7313	3.6743743198325163	0.5256174105846443	0.08247745748013417	427.96405029296875	427.9837646484375
1224	427.98431396484375	31.1322341898667					1	DETECTED	427.9843 m/z @31.13 [151020OFc1_NvH-0949-CRLM-29.raw]	427.98431396484375	31.1322341898667	4.5593090656	99.1782986722667	94.6189896066667	217575.8125	1.465085788396025E8	0	7313	19.931512792559104	2.579752282638958	0.0012665672846295245	427.9839782714844	427.9939270019531
[truncated: 33,526 more rows]
