# Supplementary material for: MSFC: a new feature construction method for accurate diagnosis of mass spectrometry data
Source: Sci Rep. 2023 Sep 21;13:15694. doi: 10.1038/s41598-023-42395-5 (PMC10514077; doi:10.1038/s41598-023-42395-5)
Supplement: Supplementary file 1 — Supplementary Information. [file 41598_2023_42395_MOESM1_ESM.zip › dataset/CRLM dataset/crlm/crlm3.csv]

row ID	row m/z	row retention time	row identity (main ID)	row identity (all IDs)	row identity (main ID + details)	row comment	row number of detected peaks	151020OFc1_NvH-0949-CRLM-3.raw Peak status	151020OFc1_NvH-0949-CRLM-3.raw Peak name	151020OFc1_NvH-0949-CRLM-3.raw Peak m/z	151020OFc1_NvH-0949-CRLM-3.raw Peak RT	151020OFc1_NvH-0949-CRLM-3.raw Peak RT start	151020OFc1_NvH-0949-CRLM-3.raw Peak RT end	151020OFc1_NvH-0949-CRLM-3.raw Peak duration time	151020OFc1_NvH-0949-CRLM-3.raw Peak height	151020OFc1_NvH-0949-CRLM-3.raw Peak area	151020OFc1_NvH-0949-CRLM-3.raw Peak charge	151020OFc1_NvH-0949-CRLM-3.raw Peak # data points	151020OFc1_NvH-0949-CRLM-3.raw Peak FWHM	151020OFc1_NvH-0949-CRLM-3.raw Peak tailing factor	151020OFc1_NvH-0949-CRLM-3.raw Peak asymmetry factor	151020OFc1_NvH-0949-CRLM-3.raw Peak m/z min	151020OFc1_NvH-0949-CRLM-3.raw Peak m/z max
1	400.037353515625	33.4766654202667					1	DETECTED	400.0374 m/z @33.48 [151020OFc1_NvH-0949-CRLM-3.raw]	400.037353515625	33.4766654202667	0.0555061738666667	99.7212063525333	99.66570017866664	123560.734375	2.827749345150622E8	0	7113	72.53648548098406	1.5137909587813827	2.350355192685818	400.02740478515625	400.04644775390625
2	400.1819152832031	17.6048598237333					1	DETECTED	400.1819 m/z @17.60 [151020OFc1_NvH-0949-CRLM-3.raw]	400.1819152832031	17.6048598237333	3.27369706853333	99.5074193749333	96.23372230639998	1285579.875	3.084511824001382E8	0	7113	0.13704567620469987	0.8473975518621324	1.6843099295124089	400.1720886230469	400.19189453125
3	400.2023010253906	8.27833678613333					1	DETECTED	400.2023 m/z @8.28 [151020OFc1_NvH-0949-CRLM-3.raw]	400.2023010253906	8.27833678613333	3.57709586906667	99.656037896	96.07894202693333	1075665.625	3.4050058769416296E8	2	7113	7.050259319952282	2.1818174627229507	6.935553738094872	400.19232177734375	400.2024230957031
4	400.2124328613281	23.0595729477333					1	DETECTED	400.2124 m/z @23.06 [151020OFc1_NvH-0949-CRLM-3.raw]	400.2124328613281	23.0595729477333	3.84777648266667	98.7227570541333	94.87498057146662	1.1169847E7	6.062675409070876E8	2	7113	0.2305644622752112	0.5901783744558952	0.27147328567974666	400.20245361328125	400.222412109375
5	400.2266540527344	20.5114849656					1	DETECTED	400.2267 m/z @20.51 [151020OFc1_NvH-0949-CRLM-3.raw]	400.2266540527344	20.5114849656	4.00973664266667	96.5645673922667	92.55483074960003	6238590.5	4.9406215765930146E8	3	7113	0.27485197073768575	0.5297959564135303	7.531987983137715	400.2224426269531	400.2315979003906
6	400.2416076660156	34.8772781458667					1	DETECTED	400.2416 m/z @34.88 [151020OFc1_NvH-0949-CRLM-3.raw]	400.2416076660156	34.8772781458667	0.632980696266667	99.9706866637333	99.33770596746663	2.06612256E8	4.708486978575701E9	3	7113	0.2910410351603616	1.2298555297649618	1.528868349524117	400.23162841796875	400.2507019042969
7	400.2596130371094	91.1800957749333					1	DETECTED	400.2596 m/z @91.18 [151020OFc1_NvH-0949-CRLM-3.raw]	400.2596130371094	91.1800957749333	4.318245944	99.8045134701333	95.4862675261333	1460222.0	3.5230487204421496E8	0	7113	68.57036062335118	0.5095566611200228	0.023573070385460918	400.25164794921875	400.26959228515625
8	400.2740478515625	43.7247136357333					1	DETECTED	400.2740 m/z @43.72 [151020OFc1_NvH-0949-CRLM-3.raw]	400.2740478515625	43.7247136357333	9.86854802613333	98.6030982624	88.73455023626667	355213.5625	2.871028952203324E8	0	7113	24.021291046392037	1.3440702400877986	1.6299076949942992	400.2696228027344	400.2799072265625
9	400.3052062988281	91.5178733210667					1	DETECTED	400.3052 m/z @91.52 [151020OFc1_NvH-0949-CRLM-3.raw]	400.3052062988281	91.5178733210667	8.5787420248	92.6076108450667	84.0288688202667	197477.703125	2.5766815912797013E8	0	7113	0.21597803091682977	1.0159255231097137	0.6121690854909445	400.29632568359375	400.31439208984375
10	400.34161376953125	38.7241766952					1	DETECTED	400.3416 m/z @38.72 [151020OFc1_NvH-0949-CRLM-3.raw]	400.34161376953125	38.7241766952	0.00509379893333333	99.9986052154667	99.99351141653337	82634.0859375	2.6336516430193734E8	0	7113	90.24755039590534	1.3178980652672647	1.3957234509951912	400.33172607421875	400.3515930175781
11	400.3745422363281	32.8227910533333					1	DETECTED	400.3745 m/z @32.82 [151020OFc1_NvH-0949-CRLM-3.raw]	400.3745422363281	32.8227910533333	1.2863130328	97.6787089458667	96.39239591306671	125156.671875	3.1504844848744744E8	0	7113	26.99763014259795	1.7293825242741123	2.170852905661103	400.3647155761719	400.38446044921875
12	400.4532165527344	19.3553979242667					1	DETECTED	400.4532 m/z @19.36 [151020OFc1_NvH-0949-CRLM-3.raw]	400.4532165527344	19.3553979242667	3.88129637413333	97.3226920634667	93.44139568933338	315173.15625	2.876672757334002E8	0	7113	2.9732930772808572	5.95310301034287	0.05885097341980554	400.4432373046875	400.46270751953125
13	400.46453857421875	29.283648028					1	DETECTED	400.4645 m/z @29.28 [151020OFc1_NvH-0949-CRLM-3.raw]	400.46453857421875	29.283648028	3.67718036746667	91.4411466674667	87.76396630000002	97112.640625	2.778538895669974E8	0	7113	85.4758192353058	1.8378219824165238	2.6589930641387123	400.4634094238281	400.4671630859375
14	400.47723388671875	30.7090525128					1	DETECTED	400.4772 m/z @30.71 [151020OFc1_NvH-0949-CRLM-3.raw]	400.47723388671875	30.7090525128	2.56278621946667	99.0315496328	96.46876341333332	1929102.75	3.339696456678087E8	0	7113	0.1564686390140686	0.9292068785928814	0.8649177096902214	400.4674072265625	400.4872131347656
15	400.5043029785156	23.662942908					1	DETECTED	400.5043 m/z @23.66 [151020OFc1_NvH-0949-CRLM-3.raw]	400.5043029785156	23.662942908	3.92481079946667	99.5353685517333	95.61055775226663	971627.1875	3.0426801967222244E8	0	7113	13.668928111374676	3.6584280735945707	3.9969655020365464	400.49432373046875	400.51409912109375
16	400.51702880859375	17.6536200074667					1	DETECTED	400.5170 m/z @17.65 [151020OFc1_NvH-0949-CRLM-3.raw]	400.51702880859375	17.6536200074667	3.666918152	85.3130890693333	81.64617091733331	622192.875	3.4224471911819315E8	0	7113	0.05576594662358403	0.5178345530083126	0.5132561282610802	400.5146179199219	400.5270080566406
17	400.5379943847656	15.4736528410667					1	DETECTED	400.5380 m/z @15.47 [151020OFc1_NvH-0949-CRLM-3.raw]	400.5379943847656	15.4736528410667	4.08381944506667	96.336611988	92.25279254293334	1319268.875	3.582754055907318E8	3	7113	5.54509341794941	0.5609718097515418	4.455279630371423	400.52801513671875	400.5478820800781
18	400.5583190917969	47.8700856474667					1	DETECTED	400.5583 m/z @47.87 [151020OFc1_NvH-0949-CRLM-3.raw]	400.5583190917969	47.8700856474667	3.84777648266667	97.4049764285333	93.55719994586663	1083963.25	3.564280559233093E8	0	7113	34.10318804072456	0.5042025022826342	0.0069230676820298265	400.54833984375	400.5636901855469
19	400.57373046875	34.8772781458667					1	DETECTED	400.5737 m/z @34.88 [151020OFc1_NvH-0949-CRLM-3.raw]	400.57373046875	34.8772781458667	3.62639518186667	99.9429472186667	96.31655203680003	1.41424992E8	3.3312776092508135E9	3	7113	0.31004254007813614	1.2462572953742839	1.4234497092750023	400.56378173828125	400.5837097167969
20	400.597412109375	5.52000969786667					1	DETECTED	400.5974 m/z @5.52 [151020OFc1_NvH-0949-CRLM-3.raw]	400.597412109375	5.52000969786667	4.00973664266667	48.1881697952	44.17843315253333	179288.1875	1.634636035681091E8	0	7113	0.2355287641626722	53.61533308566371	1.307190816599047	400.5938415527344	400.5979309082031
21	400.60797119140625	31.3428037477333					1	DETECTED	400.6080 m/z @31.34 [151020OFc1_NvH-0949-CRLM-3.raw]	400.60797119140625	31.3428037477333	3.88129637413333	91.8497108557333	87.96841448159998	1266986.625	3.0302980208695674E8	0	7113	0.0924741943712526	0.928549153338728	0.6547397522444189	400.5980224609375	400.6174011230469
22	400.69512939453125	37.8726778528					1	DETECTED	400.6951 m/z @37.87 [151020OFc1_NvH-0949-CRLM-3.raw]	400.69512939453125	37.8726778528	0.0555061738666667	97.7706887330667	97.71518255920004	3714542.75	3.85607849629556E8	2	7113	0.2108405307410237	1.664040258589756	0.06302989505411122	400.6851501464844	400.7051086425781
23	400.7142333984375	23.0757791917333					1	DETECTED	400.7142 m/z @23.08 [151020OFc1_NvH-0949-CRLM-3.raw]	400.7142333984375	23.0757791917333	3.51977136746667	98.0191407109333	94.49936934346663	2783245.25	3.857521160835059E8	0	7113	0.3889965718423376	0.632576948597892	0.19131279262231127	400.70513916015625	400.7242126464844
24	400.7347412109375	22.3189191344					1	DETECTED	400.7347 m/z @22.32 [151020OFc1_NvH-0949-CRLM-3.raw]	400.7347412109375	22.3189191344	3.82535414053333	97.7706887330667	93.94533459253337	4578728.0	5.505916707950946E8	2	7113	0.23254373756924096	0.8420732494062904	12.063014827600897	400.7247619628906	400.7447204589844
25	400.7477722167969	40.1087544805333					1	DETECTED	400.7478 m/z @40.11 [151020OFc1_NvH-0949-CRLM-3.raw]	400.7477722167969	40.1087544805333	3.7194612248	97.6604985682667	93.9410373434667	3948559.5	4.6658131319483393E8	2	7113	19.306904767561313	0.5053250982659117	0.00728495146267935	400.7448425292969	400.7576904296875
26	400.7715759277344	21.4357534144					1	DETECTED	400.7716 m/z @21.44 [151020OFc1_NvH-0949-CRLM-3.raw]	400.7715759277344	21.4357534144	3.73056343706667	97.4324557256	93.70189228853333	4.123598E7	7.528549316575433E8	2	7113	0.16991250457582296	1.2573442895194133	1.4117381767494042	400.76171875	400.78094482421875
27	400.7981872558594	5.2022423112					1	DETECTED	400.7982 m/z @5.20 [151020OFc1_NvH-0949-CRLM-3.raw]	400.7981872558594	5.2022423112	3.7414398336	92.4699431557333	88.7285033221333	234349.84375	2.972561183486073E8	0	7113	0.08060944247990776	2.6153668401736074	9.117958182395322	400.7886962890625	400.8077697753906
28	400.8387756347656	24.0053891928					1	DETECTED	400.8388 m/z @24.01 [151020OFc1_NvH-0949-CRLM-3.raw]	400.8387756347656	24.0053891928	0.0756309978666667	99.6189740432	99.54334304533333	699190.875	2.981286943060609E8	0	7113	0.36022725445750226	4.81047934604118	0.11175537295565302	400.82977294921875	400.8487548828125
29	400.8526611328125	15.6450467821333					1	DETECTED	400.8527 m/z @15.65 [151020OFc1_NvH-0949-CRLM-3.raw]	400.8526611328125	15.6450467821333	0.0555061738666667	98.9167863264	98.86128015253334	291051.3125	3.0559086444608736E8	0	7113	0.25991120003814316	4.925850049328312	0.2593072064887203	400.848876953125	400.8621826171875
30	400.8725280761719	15.4561471616					1	DETECTED	400.8725 m/z @15.46 [151020OFc1_NvH-0949-CRLM-3.raw]	400.8725280761719	15.4561471616	0.2645808624	99.8970417576	99.6324608952	776617.375	3.7227808189507586E8	0	7113	0.06567235678774175	0.5551250362021918	1.9902843028603185	400.86260986328125	400.8802795410156
31	400.8902893066406	33.1352106506667					1	DETECTED	400.8903 m/z @33.14 [151020OFc1_NvH-0949-CRLM-3.raw]	400.8902893066406	33.1352106506667	0.0257520501333333	99.9613623128	99.93561026266667	3580430.25	4.5397935981385326E8	3	7113	17.542699552029674	0.5104809362549944	0.03897697625570997	400.88031005859375	400.89678955078125
32	400.90679931640625	34.9007659277333					1	DETECTED	400.9068 m/z @34.90 [151020OFc1_NvH-0949-CRLM-3.raw]	400.90679931640625	34.9007659277333	0.00509379893333333	99.7489639901333	99.74387019119997	5.2079488E7	1.4399966598629172E9	3	7113	0.3071811597108365	1.115963467234182	1.1671665961918247	400.8968505859375	400.9167785644531
33	400.9179382324219	39.5798965114667					1	DETECTED	400.9179 m/z @39.58 [151020OFc1_NvH-0949-CRLM-3.raw]	400.9179382324219	39.5798965114667	0.324006782666667	99.9892486589333	99.66524187626663	408087.40625	3.978477831551359E8	0	7113	75.83598911526222	1.4270277839702965	2.6025601741525515	400.91680908203125	400.9278564453125
34	400.9416809082031	31.3638960765333					1	DETECTED	400.9417 m/z @31.36 [151020OFc1_NvH-0949-CRLM-3.raw]	400.9416809082031	31.3638960765333	0.00509379893333333	99.9429472186667	99.93785341973337	637062.4375	3.097693663677732E8	0	7113	0.10632896907370082	2.0286257245197152	0.005599133616896757	400.931884765625	400.94464111328125
35	400.9546813964844	17.9840115104					1	DETECTED	400.9547 m/z @17.98 [151020OFc1_NvH-0949-CRLM-3.raw]	400.9546813964844	17.9840115104	0.0358266309333333	99.6283154002667	99.59248876933337	866178.4375	2.956393160630623E8	0	7113	0.34504469939009397	0.5054655464905301	1.9674138121789655	400.9449462890625	400.9646301269531
36	400.96588134765625	18.2712543285333					1	DETECTED	400.9659 m/z @18.27 [151020OFc1_NvH-0949-CRLM-3.raw]	400.96588134765625	18.2712543285333	1.32430636453333	95.2882009488	93.96389458426667	555298.3125	2.695372749925402E8	0	7113	9.0220274030492	0.5644508375154008	0.05118349414371313	400.9647216796875	400.9687805175781
37	400.9788818359375	30.73994198					1	DETECTED	400.9789 m/z @30.74 [151020OFc1_NvH-0949-CRLM-3.raw]	400.9788818359375	30.73994198	0.1754648408	99.9892486589333	99.8137838181333	727744.125	3.01959623250443E8	0	7113	0.15767968284174216	2.8234952669579934	1.2956044880366888	400.9689636230469	400.98846435546875
38	401.0009460449219	23.2725371717333					1	DETECTED	401.0009 m/z @23.27 [151020OFc1_NvH-0949-CRLM-3.raw]	401.0009460449219	23.2725371717333	0.00509379893333333	99.4332385522667	99.42814475333337	1150357.75	3.4784423811303777E8	0	7113	0.050015522095009146	0.5766561122378302	0.007825297693366979	400.990966796875	401.010498046875
39	401.0381164550781	25.1038306805333					1	DETECTED	401.0381 m/z @25.10 [151020OFc1_NvH-0949-CRLM-3.raw]	401.0381164550781	25.1038306805333	0.1158090272	99.7304890496	99.6146800224	139952.203125	3.2574725927945703E8	0	7113	93.35920033070693	2.232641249821573	3.5968551621042786	401.0284118652344	401.04803466796875
40	401.1112976074219	39.7648698248					1	DETECTED	401.1113 m/z @39.76 [151020OFc1_NvH-0949-CRLM-3.raw]	401.1112976074219	39.7648698248	0.00509379893333333	99.3959850765333	99.39089127759996	81813.375	2.4588509543313324E8	0	7113	91.61478832692308	1.2582203121610203	1.3180502219257388	401.101806640625	401.1166687011719
41	401.1608581542969	33.7309596653333					1	DETECTED	401.1609 m/z @33.73 [151020OFc1_NvH-0949-CRLM-3.raw]	401.1608581542969	33.7309596653333	4.61758214453333	98.5572076170667	93.93962547253336	96145.46875	3.0767664263761467E8	0	7113	86.69100476392613	1.6133412450241897	1.9608785833503064	401.15167236328125	401.1632080078125
42	401.1732482910156	23.6764616730667					1	DETECTED	401.1732 m/z @23.68 [151020OFc1_NvH-0949-CRLM-3.raw]	401.1732482910156	23.6764616730667	0.899348602666667	92.2579854810667	91.35863687840003	295379.90625	2.818050877382361E8	0	7113	8.009139710825824	2.749138982472913	0.1264840650399619	401.16351318359375	401.1780090332031
43	401.1880187988281	26.8713107229333					1	DETECTED	401.1880 m/z @26.87 [151020OFc1_NvH-0949-CRLM-3.raw]	401.1880187988281	26.8713107229333	3.67718036746667	99.693218916	96.01603854853333	4369447.5	4.0554793940281767E8	3	7113	0.14430974360543303	0.7307819176385006	103.32721635535695	401.1781005859375	401.197998046875
44	401.20721435546875	7.83098155653333					1	DETECTED	401.2072 m/z @7.83 [151020OFc1_NvH-0949-CRLM-3.raw]	401.20721435546875	7.83098155653333	2.31852001733333	99.3773455018667	97.05882548453337	1187770.125	3.9172486602858263E8	3	7113	15.468289680138763	4.093361794000085	2.1331544341012734	401.1980285644531	401.2145690917969
45	401.2245788574219	33.1259999546667					1	DETECTED	401.2246 m/z @33.13 [151020OFc1_NvH-0949-CRLM-3.raw]	401.2245788574219	33.1259999546667	1.71824129466667	99.7582563642667	98.04001506960003	2541658.0	5.035551686422631E8	2	7113	22.571765848833948	0.5170055944917981	0.028485949990816696	401.214599609375	401.2308654785156
46	401.2408752441406	34.9007659277333					1	DETECTED	401.2409 m/z @34.90 [151020OFc1_NvH-0949-CRLM-3.raw]	401.2408752441406	34.9007659277333	2.52483674746667	99.9706866637333	97.44584991626664	1.3388731E7	8.49836232176988E8	3	7113	4.292560729424331	0.6339402350583346	0.25541662659779624	401.23089599609375	401.2508239746094
47	401.2547607421875	8.93230210693333					1	DETECTED	401.2548 m/z @8.93 [151020OFc1_NvH-0949-CRLM-3.raw]	401.2547607421875	8.93230210693333	4.82815281066667	92.3146683008	87.48651549013333	1195055.125	3.9078727364154905E8	0	7113	0.09932678621267321	59.04980022121648	111.71826419726818	401.25091552734375	401.2628479003906
48	401.2729187011719	21.4357534144					1	DETECTED	401.2729 m/z @21.44 [151020OFc1_NvH-0949-CRLM-3.raw]	401.2729187011719	21.4357534144	4.69706672906667	94.8445726309333	90.14750590186662	1.7765642E7	5.212562096317387E8	0	7113	0.16340613103464463	1.2174290392327627	1.1779870094656322	401.262939453125	401.28204345703125
49	401.28704833984375	29.0985497962667					1	DETECTED	401.2870 m/z @29.10 [151020OFc1_NvH-0949-CRLM-3.raw]	401.28704833984375	29.0985497962667	4.8503276832	92.514251428	87.6639237448	288370.75	3.1676937504000664E8	0	7113	12.665982347084913	1.7823973073878596	5.649137324554903	401.2838134765625	401.29119873046875
50	401.3083801269531	91.4113995893333					1	DETECTED	401.3084 m/z @91.41 [151020OFc1_NvH-0949-CRLM-3.raw]	401.3083801269531	91.4113995893333	5.48916188826667	95.446188684	89.95702679573334	74107.515625	2.5095029190923494E8	0	7113	1.7050176436335818	0.5234793064206743	0.7189877206832279	401.29962158203125	401.3180236816406
51	401.3302001953125	46.3425115274667					1	DETECTED	401.3302 m/z @46.34 [151020OFc1_NvH-0949-CRLM-3.raw]	401.3302001953125	46.3425115274667	37.6529306976	96.9670649229333	59.314134225333305	72814.5859375	1.64600485205091E8	0	7113	54.212207471823206	3.4129456521922474	5.205766245947323	401.3252258300781	401.3399963378906
52	401.3496398925781	45.9348766677333					1	DETECTED	401.3496 m/z @45.93 [151020OFc1_NvH-0949-CRLM-3.raw]	401.3496398925781	45.9348766677333	0.8894505408	99.2558281645333	98.3663776237333	69381.078125	2.6155034188979673E8	0	7113	91.48821819687745	1.0918575544889633	1.0136477650205444	401.3402404785156	401.3555908203125
53	401.3907775878906	15.8392820066667					1	DETECTED	401.3908 m/z @15.84 [151020OFc1_NvH-0949-CRLM-3.raw]	401.3907775878906	15.8392820066667	3.87016972426667	99.6375908128	95.76742108853333	171848.84375	3.3260472426231855E8	0	7113	11.233958353473378	4.246913024383494	0.038668935207787254	401.3808898925781	401.4007568359375
54	401.42608642578125	13.0348700685333					1	DETECTED	401.4261 m/z @13.03 [151020OFc1_NvH-0949-CRLM-3.raw]	401.42608642578125	13.0348700685333	1.6164197232	97.2306222325333	95.61420250933331	704606.0625	3.016714367186601E8	0	7113	17.241842223328145	0.5010599053738443	0.028669194661679324	401.4169616699219	401.4360046386719
55	401.44696044921875	27.1966486352					1	DETECTED	401.4470 m/z @27.20 [151020OFc1_NvH-0949-CRLM-3.raw]	401.44696044921875	27.1966486352	3.7194612248	98.1999735594667	94.4805123346667	521742.8125	3.192681421724758E8	0	7113	9.463004695336767	2.5627260504229765	0.09736344984698339	401.4376220703125	401.4569396972656
56	401.45782470703125	7.90873845573333					1	DETECTED	401.4578 m/z @7.91 [151020OFc1_NvH-0949-CRLM-3.raw]	401.45782470703125	7.90873845573333	3.51977136746667	99.5259414826667	96.00617011520002	508142.90625	3.054633619650372E8	4	7113	0.21463416847566386	2.114889385312428	6.4532483375629885	401.45697021484375	401.4677429199219
57	401.480224609375	30.73994198					1	DETECTED	401.4802 m/z @30.74 [151020OFc1_NvH-0949-CRLM-3.raw]	401.480224609375	30.73994198	3.64474306266667	97.5507419488	93.90599888613332	296334.90625	2.915982496918477E8	0	7113	1.8460937761109442	1.9352938785882265	2.872452759919759	401.4704895019531	401.48992919921875
58	401.5104064941406	10.9803495752					1	DETECTED	401.5104 m/z @10.98 [151020OFc1_NvH-0949-CRLM-3.raw]	401.5104064941406	10.9803495752	1.5040083672	96.4556979394667	94.9516895722667	447271.53125	2.764278603964228E8	3	7113	12.312334355477278	0.5363979088256869	2.0757962749902164	401.50091552734375	401.5123291015625
59	401.5223388671875	26.9057752445333					1	DETECTED	401.5223 m/z @26.91 [151020OFc1_NvH-0949-CRLM-3.raw]	401.5223388671875	26.9057752445333	3.40681654773333	89.0727589968	85.66594244906668	2576037.5	3.042796522356647E8	0	7113	0.17098144367074042	0.5052515367363537	1.0549655909176299	401.5126037597656	401.53228759765625
60	401.5336608886719	27.0301626594667					1	DETECTED	401.5337 m/z @27.03 [151020OFc1_NvH-0949-CRLM-3.raw]	401.5336608886719	27.0301626594667	3.59697294346667	71.6109613432	68.01398839973334	406540.25	2.691742971170398E8	0	7113	0.09079357770447061	1.4596628307658175	0.00365249609641789	401.5323486328125	401.53485107421875
61	401.5448913574219	26.580274908					1	DETECTED	401.5449 m/z @26.58 [151020OFc1_NvH-0949-CRLM-3.raw]	401.5448913574219	26.580274908	4.28489452106667	87.5105725149333	83.22567799386663	787205.125	3.366456685087187E8	3	7113	24.207767984673616	0.6705828483508322	0.3780585096130381	401.534912109375	401.5525817871094
62	401.5625915527344	17.2410313272					1	DETECTED	401.5626 m/z @17.24 [151020OFc1_NvH-0949-CRLM-3.raw]	401.5625915527344	17.2410313272	0.830759370133333	98.8798344594667	98.04907508933336	5592950.5	4.2858114488328516E8	3	7113	0.22029680388093453	1.3292310928592554	11.832768384104522	401.5526428222656	401.572509765625
63	401.57562255859375	34.9546003746667					1	DETECTED	401.5756 m/z @34.95 [151020OFc1_NvH-0949-CRLM-3.raw]	401.57562255859375	34.9546003746667	4.57427859306667	99.9613623128	95.38708371973334	2973676.25	3.450203383350371E8	0	7113	0.16951356667242834	0.552894709506977	0.7325732148703761	401.5726623535156	401.5856018066406
64	401.5865783691406	22.8002859970667					1	DETECTED	401.5866 m/z @22.80 [151020OFc1_NvH-0949-CRLM-3.raw]	401.5865783691406	22.8002859970667	4.0312576288	97.8807258053333	93.84946817653329	804302.5	3.107050975726025E8	0	7113	0.024348290203519696	0.5102680430175881	0.05017868217174737	401.5856628417969	401.5962829589844
65	401.62640380859375	12.8827264674667					1	DETECTED	401.6264 m/z @12.88 [151020OFc1_NvH-0949-CRLM-3.raw]	401.62640380859375	12.8827264674667	0.284380674133333	96.9304675149333	96.64608684079997	417976.125	3.166348511240205E8	0	7113	0.18406171871535015	0.5569767439130895	3.4622128538435644	401.6165466308594	401.6361389160156
66	401.6815185546875	14.7648588125333					1	DETECTED	401.6815 m/z @14.76 [151020OFc1_NvH-0949-CRLM-3.raw]	401.6815185546875	14.7648588125333	3.95582304586667	97.9635408109333	94.00771776506663	168067.3125	2.8753117820320976E8	0	7113	6.009007113174782	8.11362909204306	14.08472563456196	401.6724853515625	401.6882629394531
67	401.6985168457031	37.9547349466667					1	DETECTED	401.6985 m/z @37.95 [151020OFc1_NvH-0949-CRLM-3.raw]	401.6985168457031	37.9547349466667	1.37201006693333	97.9635408109333	96.59153074399997	588176.25	3.007475336047693E8	0	7113	8.462035668812756	1.527823237114879	1.2762282648960936	401.6885681152344	401.6996154785156
68	401.7096862792969	17.0971762736					1	DETECTED	401.7097 m/z @17.10 [151020OFc1_NvH-0949-CRLM-3.raw]	401.7096862792969	17.0971762736	3.57709586906667	97.9635408109333	94.38644494186663	2947564.0	4.273726424548317E8	4	7113	0.12828861965697413	0.8372676084907227	0.6679801660338743	401.69976806640625	401.7196350097656
69	401.7242126464844	14.6604393896					1	DETECTED	401.7242 m/z @14.66 [151020OFc1_NvH-0949-CRLM-3.raw]	401.7242126464844	14.6604393896	3.998876312	99.5074193749333	95.50854306293331	1143733.75	3.167399583609443E8	2	7113	0.17056727141168082	1.3012648859975333	6.510354635519453	401.7196960449219	401.73419189453125
70	401.7449645996094	31.2777417757333					1	DETECTED	401.7450 m/z @31.28 [151020OFc1_NvH-0949-CRLM-3.raw]	401.7449645996094	31.2777417757333	4.0202846528	99.656037896	95.6357532432	3063552.25	5.264289123824687E8	2	7113	17.999824637086217	0.6007229564785367	0.03460492215579354	401.7353210449219	401.7549133300781
71	401.75531005859375	24.5007562730667					1	DETECTED	401.7553 m/z @24.50 [151020OFc1_NvH-0949-CRLM-3.raw]	401.75531005859375	24.5007562730667	4.55451811386667	99.5074193749333	94.95290126106664	939759.1875	3.2312942616388184E8	2	7113	4.093897588140759	0.6354383771338595	0.015115209062432652	401.7549743652344	401.7646179199219
72	401.7746276855469	21.4357534144					1	DETECTED	401.7746 m/z @21.44 [151020OFc1_NvH-0949-CRLM-3.raw]	401.7746276855469	21.4357534144	3.39751857813333	99.7026060397333	96.30508746159997	4389195.5	3.042344993621218E8	0	7113	0.1279583318615991	1.0783203089820455	1.156495562366404	401.7646484375	401.783203125
73	401.82611083984375	12.8827264674667					1	DETECTED	401.8261 m/z @12.88 [151020OFc1_NvH-0949-CRLM-3.raw]	401.82611083984375	12.8827264674667	0.443055523733333	99.7026060397333	99.25955051599996	235616.546875	3.775660382305559E8	0	7113	0.04617821771597086	3.9848047196625185	1680.4111027295307	401.8164978027344	401.83453369140625
74	401.8445739746094	10.9803495752					1	DETECTED	401.8446 m/z @10.98 [151020OFc1_NvH-0949-CRLM-3.raw]	401.8445739746094	10.9803495752	0.1459909888	99.8229488837333	99.67695789493331	297684.78125	2.7408323858337486E8	0	7113	0.12908757593303655	368.56014373916634	0.0477430861381132	401.8348388671875	401.8463134765625
75	401.8563232421875	26.9263582429333					1	DETECTED	401.8563 m/z @26.93 [151020OFc1_NvH-0949-CRLM-3.raw]	401.8563232421875	26.9263582429333	0.165585824	99.6002387845333	99.4346529605333	847048.8125	3.159666303395896E8	3	7113	6.302713848920359	2.056348258946582	0.007257468642253769	401.8465270996094	401.8663024902344
76	401.8712158203125	23.1834486501333					1	DETECTED	401.8712 m/z @23.18 [151020OFc1_NvH-0949-CRLM-3.raw]	401.8712158203125	23.1834486501333	0.00509379893333333	99.9152768514667	99.91018305253337	716964.875	3.211973225071543E8	0	7113	0.06456386525672642	3.0845246248204137	0.25031865405790943	401.8663330078125	401.8737487792969
77	401.8837585449219	27.0019260786667					1	DETECTED	401.8838 m/z @27.00 [151020OFc1_NvH-0949-CRLM-3.raw]	401.8837585449219	27.0019260786667	0.00509379893333333	99.8137236821333	99.80862988319997	2047875.125	3.5330260406489813E8	3	7113	0.27303924665036305	0.6735681430548186	0.3341165983607908	401.873779296875	401.8871154785156
78	401.8971252441406	17.2533823613333					1	DETECTED	401.8971 m/z @17.25 [151020OFc1_NvH-0949-CRLM-3.raw]	401.8971252441406	17.2533823613333	0.00509379893333333	99.9892486589333	99.98415485999998	3598893.0	4.13170178619905E8	0	7113	0.15052522254320166	2.9493819903540395	0.06674623122380069	401.88714599609375	401.9070129394531
79	401.912353515625	46.4638144165333					1	DETECTED	401.9124 m/z @46.46 [151020OFc1_NvH-0949-CRLM-3.raw]	401.912353515625	46.4638144165333	0.00509379893333333	99.9060226544	99.90092885546667	1034626.75	3.0251676114552903E8	3	7113	11.528111065325106	0.5034818148421076	0.016835980454194748	401.9072265625	401.92230224609375
80	401.9363708496094	22.7167059845333					1	DETECTED	401.9364 m/z @22.72 [151020OFc1_NvH-0949-CRLM-3.raw]	401.9363708496094	22.7167059845333	0.0159915842666667	99.9060226544	99.89003107013333	967475.9375	3.0164228804204494E8	0	7113	6.92155450358371	231.45788117515036	0.43313451945982323	401.92645263671875	401.9463195800781
81	401.94830322265625	27.1966486352					1	DETECTED	401.9483 m/z @27.20 [151020OFc1_NvH-0949-CRLM-3.raw]	401.94830322265625	27.1966486352	0.00509379893333333	99.8876893605333	99.88259556159997	345882.9375	3.149415866532608E8	0	7113	18.567138417913252	2.4427612123414466	3.4958075305020277	401.9464111328125	401.9504699707031
82	401.9604797363281	17.1072698776					1	DETECTED	401.9605 m/z @17.11 [151020OFc1_NvH-0949-CRLM-3.raw]	401.9604797363281	17.1072698776	0.0159915842666667	99.9152768514667	99.89928526720003	3363091.25	3.300008579335899E8	5	7113	0.09897019172193566	1.151535571063473	2.911287930398138	401.9505920410156	401.9703369140625
83	401.98028564453125	33.7032933384					1	DETECTED	401.9803 m/z @33.70 [151020OFc1_NvH-0949-CRLM-3.raw]	401.98028564453125	33.7032933384	0.3931001152	99.9152768514667	99.5221767362667	157402.890625	3.093540969540941E8	0	7113	76.77981561698944	1.4291520593674858	1.6879374600361554	401.97052001953125	401.98028564453125
84	401.9906005859375	5.41089631546667					1	DETECTED	401.9906 m/z @5.41 [151020OFc1_NvH-0949-CRLM-3.raw]	401.9906005859375	5.41089631546667	0.00509379893333333	99.9892486589333	99.98415485999998	280336.71875	3.188066730116129E8	0	7113	0.31850376345918985	145.03151994305279	136.10841764808202	401.9806823730469	402.00054931640625
85	402.00799560546875	24.5938243930667					1	DETECTED	402.0080 m/z @24.59 [151020OFc1_NvH-0949-CRLM-3.raw]	402.00799560546875	24.5938243930667	0.0257520501333333	99.9152768514667	99.88952480133337	105323.5859375	2.983224577625468E8	0	7113	80.87319076030809	1.941347320930836	4.106715880612861	402.0006103515625	402.0122985839844
86	402.0225524902344	93.255878628					1	DETECTED	402.0226 m/z @93.26 [151020OFc1_NvH-0949-CRLM-3.raw]	402.0225524902344	93.255878628	0.6825843104	99.9152768514667	99.2326925410667	150437.640625	2.9591201513375986E8	0	7113	80.28145762739518	0.7570524964199399	0.5019966957040776	402.0126953125	402.0290222167969
87	402.0393371582031	93.255878628					1	DETECTED	402.0393 m/z @93.26 [151020OFc1_NvH-0949-CRLM-3.raw]	402.0393371582031	93.255878628	0.2447435296	99.9800235170667	99.7352799874667	209700.375	3.1204094045282084E8	0	7113	7.199412656178708	0.5056659049381925	0.5111177359268746	402.0293884277344	402.0422668457031
88	402.0525207519531	22.6487463808					1	DETECTED	402.0525 m/z @22.65 [151020OFc1_NvH-0949-CRLM-3.raw]	402.0525207519531	22.6487463808	1.00654286826667	99.8876893605333	98.88114649226664	369181.71875	3.212606547028922E8	0	7113	63.732163073717004	2.155934291467855	251.2825850639622	402.0427551269531	402.0623779296875
89	402.0715026855469	61.2579304536					1	DETECTED	402.0715 m/z @61.26 [151020OFc1_NvH-0949-CRLM-3.raw]	402.0715026855469	61.2579304536	5.56652963546667	99.9521197432	94.38559010773334	253058.375	3.4896280742041576E8	0	7113	32.007411864335786	0.7706345157652866	0.45195049650930774	402.0626525878906	402.08123779296875
90	402.0818176269531	61.2579304536					1	DETECTED	402.0818 m/z @61.26 [151020OFc1_NvH-0949-CRLM-3.raw]	402.0818176269531	61.2579304536	1.20995754	99.6653587048	98.4554011648	245264.375	3.661360419745328E8	0	7113	95.58842964401349	0.7455360190517715	0.40389065747543235	402.0815124511719	402.090087890625
91	402.10015869140625	61.2579304536					1	DETECTED	402.1002 m/z @61.26 [151020OFc1_NvH-0949-CRLM-3.raw]	402.10015869140625	61.2579304536	3.01899569973333	99.9986052154667	96.97960951573337	275706.53125	3.5985924804084057E8	0	7113	25.134560098057804	0.7593047642732219	0.5381404436334694	402.09033203125	402.108642578125
92	402.1186828613281	54.7284538842667					1	DETECTED	402.1187 m/z @54.73 [151020OFc1_NvH-0949-CRLM-3.raw]	402.1186828613281	54.7284538842667	15.7788391773333	99.9986052154667	84.2197660381334	581442.6875	5.206813689020155E8	0	7113	45.49117218740339	0.9388942677639676	0.9696613281077998	402.1094055175781	402.12841796875
93	402.1334228515625	61.2336748562667					1	DETECTED	402.1334 m/z @61.23 [151020OFc1_NvH-0949-CRLM-3.raw]	402.1334228515625	61.2336748562667	1.9674911432	99.9986052154667	98.0311140722667	376463.03125	5.121341323528107E8	0	7113	75.9031192465263	0.7528824820196189	0.5393673535503257	402.1287841796875	402.136474609375
94	402.1465148925781	61.2996759253333					1	DETECTED	402.1465 m/z @61.30 [151020OFc1_NvH-0949-CRLM-3.raw]	402.1465148925781	61.2996759253333	3.54779827573333	99.9986052154667	96.45080693973337	394469.125	4.1793253176837856E8	0	7113	31.35978819988538	0.7611237037643801	0.5544411187975621	402.13653564453125	402.15631103515625
95	402.1605529785156	61.3198111570667					1	DETECTED	402.1606 m/z @61.32 [151020OFc1_NvH-0949-CRLM-3.raw]	402.1605529785156	61.3198111570667	0.662628684533333	99.9800235170667	99.31739483253337	338620.46875	6.590257168368062E8	0	7113	91.8623352825254	0.7736420197025068	0.4578279007564766	402.1565246582031	402.16314697265625
96	402.17315673828125	18.4047488248					1	DETECTED	402.1732 m/z @18.40 [151020OFc1_NvH-0949-CRLM-3.raw]	402.17315673828125	18.4047488248	3.68853838213333	99.8784131069333	96.18987472479996	537215.125	3.52182656819826E8	0	7113	9.83765277470847	4.395348001765046	509.4042565514104	402.1632080078125	402.1778564453125
97	402.1878662109375	22.7052598269333					1	DETECTED	402.1879 m/z @22.71 [151020OFc1_NvH-0949-CRLM-3.raw]	402.1878662109375	22.7052598269333	0.00509379893333333	99.9986052154667	99.99351141653337	822959.3125	3.8996174975799847E8	4	7113	0.17851037875055198	3.753386960382289	0.05150000630607083	402.17791748046875	402.1978454589844
98	402.2073974609375	61.3409508290667					1	DETECTED	402.2074 m/z @61.34 [151020OFc1_NvH-0949-CRLM-3.raw]	402.2073974609375	61.3409508290667	3.77306476266667	99.7118668552	95.93880209253334	483232.0625	4.0050212519833076E8	4	7113	69.86416057018634	0.7828382640445692	0.47527214681038854	402.1978759765625	402.2084045410156
99	402.2184143066406	26.9394158912					1	DETECTED	402.2184 m/z @26.94 [151020OFc1_NvH-0949-CRLM-3.raw]	402.2184143066406	26.9394158912	1.85653213973333	99.9338101186667	98.07727797893337	1341128.375	4.9406308794884855E8	2	7113	7.51078217476223	12.440218954093535	0.803595888887996	402.20843505859375	402.2283935546875
100	402.2311706542969	17.2316679581333					1	DETECTED	402.2312 m/z @17.23 [151020OFc1_NvH-0949-CRLM-3.raw]	402.2311706542969	17.2316679581333	3.814145588	99.7118668552	95.8977212672	1210346.5	4.878402666363916E8	2	7113	6.343231650854229	1.0253649850245596	0.6366340541796104	402.2284240722656	402.2366638183594
101	402.2466735839844	31.2574445013333					1	DETECTED	402.2467 m/z @31.26 [151020OFc1_NvH-0949-CRLM-3.raw]	402.2466735839844	31.2574445013333	3.6155809456	99.8784131069333	96.2628321613333	1657764.125	4.9713016046944195E8	2	7113	18.13928903126503	2.976567150576003	0.9886102442892474	402.2366943359375	402.25665283203125
102	402.26190185546875	89.7656473322667					1	DETECTED	402.2619 m/z @89.77 [151020OFc1_NvH-0949-CRLM-3.raw]	402.26190185546875	89.7656473322667	5.06901696293333	99.7857263042667	94.71670934133337	716527.6875	4.3451896109565073E8	0	7113	63.59988904065382	0.5188672308917345	1.3095818984807468	402.2566833496094	402.26605224609375
103	402.2760925292969	21.4357534144					1	DETECTED	402.2761 m/z @21.44 [151020OFc1_NvH-0949-CRLM-3.raw]	402.2760925292969	21.4357534144	0.9186987712	99.8784131069333	98.9597143357333	989087.75	4.100022785682171E8	0	7113	68.33092301313997	15.343260323301314	439.0232575250724	402.2662048339844	402.28607177734375
104	402.2943115234375	89.7944158338667					1	DETECTED	402.2943 m/z @89.79 [151020OFc1_NvH-0949-CRLM-3.raw]	402.2943115234375	89.7944158338667	17.2640657397333	99.8784131069333	82.6143473672	350285.75	3.36912749247059E8	0	7113	3.131339321730195	5.129722567006998	0.3158798310353821	402.2861022949219	402.29443359375
105	402.304443359375	89.7944158338667					1	DETECTED	402.3044 m/z @89.79 [151020OFc1_NvH-0949-CRLM-3.raw]	402.304443359375	89.7944158338667	36.2885161853333	99.9245183136	63.6360021282667	761131.0	2.761893308654042E8	0	7113	28.489430299069866	1.011010383594016	0.5108244327374707	402.2945251464844	402.31158447265625
106	402.3216247558594	89.7944158338667					1	DETECTED	402.3216 m/z @89.79 [151020OFc1_NvH-0949-CRLM-3.raw]	402.3216247558594	89.7944158338667	3.76212525093333	99.8784131069333	96.11628785599997	910501.5	3.8162957523908937E8	0	7113	29.710089616870853	0.7792485079001841	0.0236418337220301	402.31170654296875	402.33160400390625
107	402.3369140625	89.8564188789333					1	DETECTED	402.3369 m/z @89.86 [151020OFc1_NvH-0949-CRLM-3.raw]	402.3369140625	89.8564188789333	3.6558808008	99.9245183136	96.2686375128	731359.8125	3.60216767947534E8	0	7113	26.76123689989759	0.7094723208662064	0.29359459605634464	402.3316345214844	402.3372497558594
108	402.3472900390625	89.8251779642667					1	DETECTED	402.3473 m/z @89.83 [151020OFc1_NvH-0949-CRLM-3.raw]	402.3472900390625	89.8251779642667	0.7621895688	99.9338101186667	99.1716205498667	738265.75	4.103719301442367E8	0	7113	29.704849509155544	0.7065651422005816	0.16405902389574678	402.3373107910156	402.3572692871094
109	402.3617858886719	89.8251779642667					1	DETECTED	402.3618 m/z @89.83 [151020OFc1_NvH-0949-CRLM-3.raw]	402.3617858886719	89.8251779642667	0.0756309978666667	99.9338101186667	99.85817912080003	596960.4375	4.0413642383065987E8	0	7113	22.696490483502117	1.2739163154939541	0.12128323903719627	402.3572998046875	402.37176513671875
110	402.377197265625	61.5297084965333					1	DETECTED	402.3772 m/z @61.53 [151020OFc1_NvH-0949-CRLM-3.raw]	402.377197265625	61.5297084965333	6.5852017176	99.9429472186667	93.3577455010667	471468.96875	4.059756134785521E8	0	7113	15.184800574763301	0.7115558853477343	4.227634007720285	402.3717956542969	402.3871765136719
111	402.3982238769531	24.5363557989333					1	DETECTED	402.3982 m/z @24.54 [151020OFc1_NvH-0949-CRLM-3.raw]	402.3982238769531	24.5363557989333	4.08381944506667	99.9613623128	95.87754286773334	849581.25	4.531865425859164E8	0	7113	41.244879303007714	2.166928805093425	4.052926912546347	402.38824462890625	402.4081726074219
112	402.4184875488281	22.7167059845333					1	DETECTED	402.4185 m/z @22.72 [151020OFc1_NvH-0949-CRLM-3.raw]	402.4184875488281	22.7167059845333	1.01629726133333	99.9706866637333	98.95438940239997	1009687.375	4.6037234495269877E8	0	7113	38.49131225849837	5.371375391328203	34.36968533183036	402.40850830078125	402.4284362792969
113	402.43743896484375	22.8002859970667					1	DETECTED	402.4374 m/z @22.80 [151020OFc1_NvH-0949-CRLM-3.raw]	402.43743896484375	22.8002859970667	3.78276008933333	99.9613623128	96.17860222346667	472581.1875	4.790199772489388E8	0	7113	57.407153669360326	2.8692574007015934	6.20598842428309	402.4284973144531	402.4474182128906
114	402.45001220703125	58.0722226704					1	DETECTED	402.4500 m/z @58.07 [151020OFc1_NvH-0949-CRLM-3.raw]	402.45001220703125	58.0722226704	3.17030886693333	99.9706866637333	96.80037779679998	451605.25	5.043727197793819E8	0	7113	59.572683890240626	0.7754182802616283	0.46049679259814885	402.44744873046875	402.4508972167969
115	402.4609069824219	17.0971762736					1	DETECTED	402.4609 m/z @17.10 [151020OFc1_NvH-0949-CRLM-3.raw]	402.4609069824219	17.0971762736	3.998876312	99.9706866637333	95.9718103517333	620226.625	5.211054247034231E8	0	7113	48.77932882137402	4.302929456786997	5.571441885797964	402.450927734375	402.47088623046875
116	402.4752502441406	54.7491044277333					1	DETECTED	402.4753 m/z @54.75 [151020OFc1_NvH-0949-CRLM-3.raw]	402.4752502441406	54.7491044277333	3.57709586906667	99.9706866637333	96.39359079466664	449063.5	4.7375945940251106E8	2	7113	20.752478263403127	0.9120476899159186	0.48704681878810857	402.4709167480469	402.4812927246094
117	402.4913024902344	60.8131564029333					1	DETECTED	402.4913 m/z @60.81 [151020OFc1_NvH-0949-CRLM-3.raw]	402.4913024902344	60.8131564029333	3.92481079946667	99.9706866637333	96.04587586426663	477132.21875	4.727338946105458E8	0	7113	10.26474574225088	0.781434389653173	0.3957139056243039	402.4813537597656	402.496826171875
118	402.5068664550781	58.5853938005333					1	DETECTED	402.5069 m/z @58.59 [151020OFc1_NvH-0949-CRLM-3.raw]	402.5068664550781	58.5853938005333	1.40979319146667	99.9706866637333	98.56089347226663	514662.125	5.282158539066395E8	0	7113	12.896184338142177	0.7177966093885702	27.013815899388526	402.4969482421875	402.5153503417969
119	402.5253601074219	54.9728678154667					1	DETECTED	402.5254 m/z @54.97 [151020OFc1_NvH-0949-CRLM-3.raw]	402.5253601074219	54.9728678154667	3.83658913066667	99.9706866637333	96.13409753306664	576672.5	5.413998147394837E8	0	7113	20.603225062910724	0.8867255850521694	0.17104939158759414	402.5154724121094	402.5325622558594
120	402.5425720214844	28.2497286176					1	DETECTED	402.5426 m/z @28.25 [151020OFc1_NvH-0949-CRLM-3.raw]	402.5425720214844	28.2497286176	1.8287339064	99.9706866637333	98.1419527573333	1048689.0	5.598477589138395E8	3	7113	44.6692913184431	5.248525446597669	1.4904266002968463	402.5325927734375	402.55255126953125
121	402.5629577636719	16.2439360098667					1	DETECTED	402.5630 m/z @16.24 [151020OFc1_NvH-0949-CRLM-3.raw]	402.5629577636719	16.2439360098667	1.5601264992	98.5205371128	96.9604106136	1374345.375	6.058640231457702E8	0	7113	42.922642412706	2.715769652111762	27.71128426616031	402.5530090332031	402.57293701171875
122	402.572998046875	61.8105431914667					1	DETECTED	402.5730 m/z @61.81 [151020OFc1_NvH-0949-CRLM-3.raw]	402.572998046875	61.8105431914667	4.45565301173333	91.9536888389333	87.49803582719997	442656.6875	5.202348641119441E8	0	7113	7.187949058245572	0.7647851269298782	0.35448538960229486	402.5729675292969	402.57574462890625
123	402.58575439453125	59.0077415205333					1	DETECTED	402.5858 m/z @59.01 [151020OFc1_NvH-0949-CRLM-3.raw]	402.58575439453125	59.0077415205333	1.47582303573333	97.7706887330667	96.29486569733338	600503.8125	6.245040726731219E8	0	7113	3.831121693332456	0.6857497135258713	1.270068301624006	402.5757751464844	402.5885925292969
124	402.5986022949219	24.4113696085333					1	DETECTED	402.5986 m/z @24.41 [151020OFc1_NvH-0949-CRLM-3.raw]	402.5986022949219	24.4113696085333	3.85905136213333	98.2803767760167	94.42132541388337	617269.375	5.536611656618996E8	0	7113	30.2112410995132	3.1203780412322666	296.90774785478834	402.5886535644531	402.60858154296875
125	402.6191711425781	24.0667342938667					1	DETECTED	402.6192 m/z @24.07 [151020OFc1_NvH-0949-CRLM-3.raw]	402.6191711425781	24.0667342938667	5.52975931626667	97.8807258053333	92.35096648906662	690641.375	5.853468137940154E8	0	7113	34.92318929963249	8.49954559541321	26.578488105079646	402.60919189453125	402.629150390625
126	402.642822265625	43.2954712184					1	DETECTED	402.6428 m/z @43.30 [151020OFc1_NvH-0949-CRLM-3.raw]	402.642822265625	43.2954712184	3.998876312	95.0511823997333	91.05230608773331	591875.0	5.755379153006055E8	0	7113	17.20634619743973	1.3900689845134153	0.622906555955786	402.63287353515625	402.65277099609375
127	402.6556091308594	54.1680436538667					1	DETECTED	402.6556 m/z @54.17 [151020OFc1_NvH-0949-CRLM-3.raw]	402.6556091308594	54.1680436538667	2.3932943768	85.260733816	82.8674394392	581124.1875	5.62920514387908E8	0	7113	16.242494237613407	1.4191732166348752	0.09297963304693138	402.6528625488281	402.6600036621094
128	402.6700134277344	53.0978954794667					1	DETECTED	402.6700 m/z @53.10 [151020OFc1_NvH-0949-CRLM-3.raw]	402.6700134277344	53.0978954794667	2.22424410666667	98.4927098002667	96.26846569360002	708678.5	5.673897906294751E8	0	7113	17.39568467517757	0.8710007222639625	0.09800515162646874	402.6600341796875	402.6799011230469
129	402.68353271484375	60.0945372690667					1	DETECTED	402.6835 m/z @60.09 [151020OFc1_NvH-0949-CRLM-3.raw]	402.68353271484375	60.0945372690667	3.34028220746667	82.5407649608	79.20048275333333	564081.75	5.3310951216616493E8	2	7113	3.485275743193384	0.6941464903704079	22.765461802244207	402.6800231933594	402.688720703125
130	402.6987609863281	25.6014917264					1	DETECTED	402.6988 m/z @25.60 [151020OFc1_NvH-0949-CRLM-3.raw]	402.6987609863281	25.6014917264	3.42569318853333	98.8890699245333	95.46337673599997	2934273.0	6.860953058327296E8	2	7113	0.4250138639348755	1.7896498203368632	9.428458674890006	402.68878173828125	402.708740234375
131	402.7179260253906	21.6163618458667					1	DETECTED	402.7179 m/z @21.62 [151020OFc1_NvH-0949-CRLM-3.raw]	402.7179260253906	21.6163618458667	3.68853838213333	99.9338101186667	96.24527173653337	1308567.5	7.015609131533649E8	2	7113	8.81051468026745	2.848866301328872	0.01833148160783236	402.7087707519531	402.7279052734375
132	402.7401123046875	29.857605676					1	DETECTED	402.7401 m/z @29.86 [151020OFc1_NvH-0949-CRLM-3.raw]	402.7401123046875	29.857605676	0.45297644	99.1810186722667	98.7280422322667	1864074.0	5.870127642583466E8	2	7113	2.486869544150178	1.7034499130310092	1.3605802408973384	402.7301940917969	402.7500915527344
133	402.7583923339844	22.8110523416					1	DETECTED	402.7584 m/z @22.81 [151020OFc1_NvH-0949-CRLM-3.raw]	402.7583923339844	22.8110523416	0.562746452266667	98.8431138405333	98.28036738826664	745776.4375	6.214162883645644E8	2	7113	34.34040874690495	14.942448846261668	27.45748003830109	402.7501220703125	402.76837158203125
134	402.7808837890625	43.5023725426667					1	DETECTED	402.7809 m/z @43.50 [151020OFc1_NvH-0949-CRLM-3.raw]	402.7808837890625	43.5023725426667	6.089276208	99.9338101186667	93.8445339106667	577108.8125	7.04921817611676E8	0	7113	15.266581965910227	1.0582989580415572	1.020613959549316	402.77099609375	402.7857971191406
135	402.7958068847656	53.0325961056					1	DETECTED	402.7958 m/z @53.03 [151020OFc1_NvH-0949-CRLM-3.raw]	402.7958068847656	53.0325961056	0.830759370133333	99.6002387845333	98.76947941439997	642255.125	6.223799698794737E8	0	7113	12.910793765114924	0.7677014153929814	36.110469658257	402.7858581542969	402.80072021484375
136	402.81072998046875	52.6879877442667					1	DETECTED	402.8107 m/z @52.69 [151020OFc1_NvH-0949-CRLM-3.raw]	402.81072998046875	52.6879877442667	4.25994849866667	99.7026060397333	95.44265754106662	755023.25	5.655253062662823E8	2	7113	9.002521929354842	3.065278675414801	2.1070645008194497	402.8007507324219	402.8206787109375
137	402.8226013183594	43.6433606261333					1	DETECTED	402.8226 m/z @43.64 [151020OFc1_NvH-0949-CRLM-3.raw]	402.8226013183594	43.6433606261333	1.30543132746667	99.9521197432	98.64668841573334	649947.125	7.749008387973312E8	0	7113	18.41213869253943	0.6794531637541169	3.9452087613060467	402.82073974609375	402.8292541503906
138	402.8392639160156	18.2957291341333					1	DETECTED	402.8393 m/z @18.30 [151020OFc1_NvH-0949-CRLM-3.raw]	402.8392639160156	18.2957291341333	0.5427111424	98.9167863264	98.374075184	1699315.375	5.887839322222345E8	0	7113	0.2707639080549846	74.82674551871521	172.64917736489932	402.82928466796875	402.8492431640625
139	402.85943603515625	21.9421833904					1	DETECTED	402.8594 m/z @21.94 [151020OFc1_NvH-0949-CRLM-3.raw]	402.85943603515625	21.9421833904	0.00509379893333333	96.8389704581333	96.83387665919997	2735635.25	7.615424990286272E8	3	7113	0.17954779000110932	2.3078109325988474	15.938742239444554	402.8494567871094	402.8694152832031
140	402.8753662109375	21.3778104376					1	DETECTED	402.8754 m/z @21.38 [151020OFc1_NvH-0949-CRLM-3.raw]	402.8753662109375	21.3778104376	0.0159915842666667	99.8784131069333	99.86242152266662	1425741.875	6.370532671675336E8	3	7113	27.721248156623883	0.931438138285063	2.0731626900947044	402.86944580078125	402.8813781738281
141	402.89141845703125	32.6852737704					1	DETECTED	402.8914 m/z @32.69 [151020OFc1_NvH-0949-CRLM-3.raw]	402.89141845703125	32.6852737704	0.00509379893333333	99.3773455018667	99.37225170293337	2677998.0	6.955969194683249E8	2	7113	0.23113129016620348	2.4458012742429944	2.912099391885935	402.8814392089844	402.89337158203125
142	402.90338134765625	28.9736222256					1	DETECTED	402.9034 m/z @28.97 [151020OFc1_NvH-0949-CRLM-3.raw]	402.90338134765625	28.9736222256	0.0257520501333333	99.8784131069333	99.85266105679996	3027553.25	9.119404858919346E8	3	7113	2.9670407302592885	3.6600462033737617	3.261499796140187	402.8934326171875	402.9132385253906
143	402.925048828125	42.9103416853333					1	DETECTED	402.9250 m/z @42.91 [151020OFc1_NvH-0949-CRLM-3.raw]	402.925048828125	42.9103416853333	0.00509379893333333	99.6375908128	99.63249701386667	560900.875	4.75287293869581E8	0	7113	22.730044718984914	1.3009247022254335	0.8595760129086537	402.91522216796875	402.92803955078125
144	402.93804931640625	52.3910912074667					1	DETECTED	402.9380 m/z @52.39 [151020OFc1_NvH-0949-CRLM-3.raw]	402.93804931640625	52.3910912074667	0.00509379893333333	99.9245183136	99.91942451466667	563952.9375	5.133305823865857E8	3	7113	13.022277902252398	1.0748643778460139	0.40923401036081314	402.9280700683594	402.9480285644531
145	402.95294189453125	40.1510371336					1	DETECTED	402.9529 m/z @40.15 [151020OFc1_NvH-0949-CRLM-3.raw]	402.95294189453125	40.1510371336	0.1754648408	98.6306356389333	98.4551707981333	522960.03125	5.365113736946039E8	4	7113	36.645370214109455	1.4448026302037784	0.31040806346088023	402.94805908203125	402.9621276855469
146	402.9721374511719	39.7863733232					1	DETECTED	402.9721 m/z @39.79 [151020OFc1_NvH-0949-CRLM-3.raw]	402.9721374511719	39.7863733232	0.00509379893333333	99.6283154002667	99.62322160133337	850130.6875	5.0782972960446876E8	0	7113	14.217809465490006	0.659365625396049	0.6192866616994214	402.962158203125	402.98211669921875
147	402.98468017578125	44.7139134221333					1	DETECTED	402.9847 m/z @44.71 [151020OFc1_NvH-0949-CRLM-3.raw]	402.98468017578125	44.7139134221333	0.383279204266667	97.3775308618667	96.99425165760003	570005.0	5.413475359543527E8	0	7113	11.773405946026244	1.1588582838724222	0.9169001517504699	402.9821472167969	402.992431640625
148	403.00244140625	42.06707228775					1	DETECTED	403.0024 m/z @42.07 [151020OFc1_NvH-0949-CRLM-3.raw]	403.00244140625	42.06707228775	0.0856076512	99.3401936784	99.2545860272	654047.6875	4.7054757293749976E8	0	7113	10.33896126490739	0.613653837708501	2.4504746573677085	402.9924621582031	403.0028076171875
149	403.0128173828125	42.06707228775					1	DETECTED	403.0128 m/z @42.07 [151020OFc1_NvH-0949-CRLM-3.raw]	403.0128173828125	42.06707228775	0.7225176704	98.0979538442667	97.3754361738667	733283.6875	4.968703871251061E8	0	7113	3.397865906604011	0.6982312285194441	6.928509642791543	403.0028381347656	403.0196533203125
150	403.0296936035156	38.6224504568					1	DETECTED	403.0297 m/z @38.62 [151020OFc1_NvH-0949-CRLM-3.raw]	403.0296936035156	38.6224504568	0.195285931733333	99.9613623128	99.76607638106667	995907.875	5.1678293293202275E8	0	7113	9.578784870652264	0.8167760452025972	4.137989649021052	403.01971435546875	403.0396423339844
151	403.04522705078125	39.3897145026667					1	DETECTED	403.0452 m/z @39.39 [151020OFc1_NvH-0949-CRLM-3.raw]	403.04522705078125	39.3897145026667	0.2745164728	99.5445873048	99.270070832	730526.6875	6.652831104294604E8	2	7113	3.546250267846297	0.9689707484585446	0.22915157267744263	403.0397033691406	403.0550537109375
152	403.0665588378906	37.329635676					1	DETECTED	403.0666 m/z @37.33 [151020OFc1_NvH-0949-CRLM-3.raw]	403.0665588378906	37.329635676	1.1714975424	99.9800235170667	98.8085259746667	803388.3125	7.692700470607908E8	0	7113	8.079523476778078	0.8179413406709947	14.615892153875249	403.05657958984375	403.0765380859375
153	403.0792541503906	38.7001056					1	DETECTED	403.0793 m/z @38.70 [151020OFc1_NvH-0949-CRLM-3.raw]	403.0792541503906	38.7001056	0.0159915842666667	98.4742791264	98.45828754213333	646403.9375	7.115637571836973E8	0	7113	9.94608448238965	0.6464213738942438	12.532361805396674	403.0765686035156	403.0892333984375
154	403.0946350097656	38.4203632893333					1	DETECTED	403.0946 m/z @38.42 [151020OFc1_NvH-0949-CRLM-3.raw]	403.0946350097656	38.4203632893333	0.155525744266667	91.269119676	91.11359393173333	561253.875	4.648902995490617E8	0	7113	8.12673857357241	1.6887353949074568	11.274418181315218	403.0894470214844	403.1044616699219
155	403.1170654296875	47.6332153853333					1	DETECTED	403.1171 m/z @47.63 [151020OFc1_NvH-0949-CRLM-3.raw]	403.1170654296875	47.6332153853333	0.1459909888	92.1339219125333	91.9879309237333	591843.0	5.2158650988666075E8	0	7113	30.920685381295815	0.5168686314992342	0.27550554668974836	403.1071472167969	403.12127685546875
156	403.13128662109375	36.963081676					1	DETECTED	403.1313 m/z @36.96 [151020OFc1_NvH-0949-CRLM-3.raw]	403.13128662109375	36.963081676	0.1459909888	92.6261732304	92.4801822416	635748.125	4.8163780615722305E8	0	7113	12.989495173795767	1.9320323601557001	0.7102730027968843	403.1213684082031	403.14117431640625
157	403.15228271484375	37.1735898765333					1	DETECTED	403.1523 m/z @37.17 [151020OFc1_NvH-0949-CRLM-3.raw]	403.15228271484375	37.1735898765333	0.1358365352	96.6461059418667	96.5102694066667	689704.25	5.598074416736075E8	0	7113	14.417627838888045	1.835516580268896	0.5864420386888662	403.142333984375	403.1622619628906
158	403.1729431152344	18.3389350770667					1	DETECTED	403.1729 m/z @18.34 [151020OFc1_NvH-0949-CRLM-3.raw]	403.1729431152344	18.3389350770667	0.00509379893333333	99.9986052154667	99.99351141653337	1300950.5	5.575247653900107E8	0	7113	20.219063843345662	6.031091723163931	24.58774089600995	403.1629943847656	403.18292236328125
159	403.1935119628906	22.1661370893333					1	DETECTED	403.1935 m/z @22.17 [151020OFc1_NvH-0949-CRLM-3.raw]	403.1935119628906	22.1661370893333	0.1257799328	99.9892486589333	99.8634687261333	1921000.375	4.7739969734082085E8	3	7113	11.499797800811498	0.8655647399154568	3.5534947157458854	403.18353271484375	403.2034912109375
160	403.208740234375	21.3415550330667					1	DETECTED	403.2087 m/z @21.34 [151020OFc1_NvH-0949-CRLM-3.raw]	403.208740234375	21.3415550330667	0.215131596266667	96.048587528	95.83345593173333	689602.4375	5.025754805994994E8	2	7113	18.27030899079184	0.5307154426671609	0.5607415927773198	403.2035217285156	403.208984375
161	403.218994140625	23.4526749749333					1	DETECTED	403.2190 m/z @23.45 [151020OFc1_NvH-0949-CRLM-3.raw]	403.218994140625	23.4526749749333	0.00509379893333333	99.8784131069333	99.87331930799996	1.2049534E7	6.622187019094499E8	2	7113	0.21209002804302202	1.9926710376321042	5.72720530746219	403.2090148925781	403.22894287109375
162	403.23211669921875	31.3010024968					1	DETECTED	403.2321 m/z @31.30 [151020OFc1_NvH-0949-CRLM-3.raw]	403.23211669921875	31.3010024968	0.00509379893333333	99.9986052154667	99.99351141653337	7316110.5	5.759791823999646E8	3	7113	0.22223471539087214	0.5175153502392268	0.6850024212961247	403.22900390625	403.2420959472656
163	403.2447509765625	33.1259999546667					1	DETECTED	403.2448 m/z @33.13 [151020OFc1_NvH-0949-CRLM-3.raw]	403.2447509765625	33.1259999546667	0.00509379893333333	98.0284210304	98.02332723146667	2537740.75	4.9630155294912E8	2	7113	21.820478769541943	19.732123782506648	1.393439055288587	403.2421569824219	403.2547302246094
164	403.2558898925781	16.5040831077333					1	DETECTED	403.2559 m/z @16.50 [151020OFc1_NvH-0949-CRLM-3.raw]	403.2558898925781	16.5040831077333	0.00509379893333333	92.4235148416	92.41842104266667	1221096.875	4.2741511986017865E8	3	7113	8.672086334174008	0.5307672343186548	40.73441048902492	403.2547912597656	403.2657165527344
165	403.268310546875	25.1666219898667					1	DETECTED	403.2683 m/z @25.17 [151020OFc1_NvH-0949-CRLM-3.raw]	403.268310546875	25.1666219898667	0.00509379893333333	92.5788964928	92.57380269386667	721746.625	4.60351666633342E8	0	7113	8.769412911671886	4.32766837978454	8.142743637216713	403.26593017578125	403.27825927734375
166	403.2900695800781	25.0937847184					1	DETECTED	403.2901 m/z @25.09 [151020OFc1_NvH-0949-CRLM-3.raw]	403.2900695800781	25.0937847184	0.0555061738666667	92.4874453208	92.43193914693335	843501.9375	8.218415183513037E8	0	7113	11.04914790059616	5.214180609627886	0.1505320669113514	403.28009033203125	403.29608154296875
167	403.3061218261719	25.0937847184					1	DETECTED	403.3061 m/z @25.09 [151020OFc1_NvH-0949-CRLM-3.raw]	403.3061218261719	25.0937847184	0.0756309978666667	97.2762196949333	97.20058869706664	854364.5	4.660763261882769E8	0	7113	15.90572792588884	0.596943147168097	3.78999533266749	403.2961730957031	403.3160705566406
168	403.3163146972656	36.2119821938667					1	DETECTED	403.3163 m/z @36.21 [151020OFc1_NvH-0949-CRLM-3.raw]	403.3163146972656	36.2119821938667	0.632980696266667	92.3323242288	91.69934353253333	471408.90625	9.15700785821143E8	0	7113	20.581944107122904	1.5445573219611446	2.399182888994128	403.3161315917969	403.32122802734375
169	403.33123779296875	25.0800017613333					1	DETECTED	403.3312 m/z @25.08 [151020OFc1_NvH-0949-CRLM-3.raw]	403.33123779296875	25.0800017613333	0.6427263664	92.3962775229333	91.7535511565333	676456.625	4.272217155799435E8	0	7113	22.85497926435273	2.6762507007037564	0.047378176330568664	403.3212890625	403.3412170410156
170	403.3428649902344	35.9582119541333					1	DETECTED	403.3429 m/z @35.96 [151020OFc1_NvH-0949-CRLM-3.raw]	403.3428649902344	35.9582119541333	0.6427263664	91.9907592741333	91.3480329077333	662209.8125	6.222690282738764E8	0	7113	15.842510074569912	1.8774081063393713	2.9747104499391157	403.34124755859375	403.3528137207031
171	403.36090087890625	35.8601152997333					1	DETECTED	403.3609 m/z @35.86 [151020OFc1_NvH-0949-CRLM-3.raw]	403.36090087890625	35.8601152997333	0.652635012266667	99.6468030354667	98.99416802320003	627357.8125	3.968447789768977E8	0	7113	14.213949439755567	1.938009445959268	2.7752192223998717	403.3528747558594	403.370849609375
172	403.37774658203125	25.0489773741333					1	DETECTED	403.3777 m/z @25.05 [151020OFc1_NvH-0949-CRLM-3.raw]	403.37774658203125	25.0489773741333	0.662628684533333	97.8899103037333	97.22728161919997	553804.625	3.5828103904331887E8	2	7113	10.70952033316485	0.9148642882331194	0.1914923010461551	403.3709411621094	403.3877258300781
173	403.39776611328125	24.9356140458667					1	DETECTED	403.3978 m/z @24.94 [151020OFc1_NvH-0949-CRLM-3.raw]	403.39776611328125	24.9356140458667	0.662628684533333	99.9986052154667	99.33597653093337	520813.3125	3.8247450962047064E8	3	7113	6.685495301501486	2.719698795569559	0.6160811661786167	403.3879699707031	403.3988037109375
174	403.4088134765625	22.6487463808					1	DETECTED	403.4088 m/z @22.65 [151020OFc1_NvH-0949-CRLM-3.raw]	403.4088134765625	22.6487463808	0.7025712336	98.3265553474667	97.6239841138667	632703.8125	4.381008456713781E8	0	7113	0.18373864129495132	0.5176217220742343	0.01788622975553573	403.39886474609375	403.4121398925781
175	403.4221496582031	21.6526927093333					1	DETECTED	403.4221 m/z @21.65 [151020OFc1_NvH-0949-CRLM-3.raw]	403.4221496582031	21.6526927093333	0.7025712336	98.5665362712	97.8639650376	858940.4375	3.871735707821513E8	0	7113	1.1909443533072057	0.6027693631794327	0.25840875537151337	403.4122009277344	403.43212890625
176	403.4336242675781	34.8203834653333					1	DETECTED	403.4336 m/z @34.82 [151020OFc1_NvH-0949-CRLM-3.raw]	403.4336242675781	34.8203834653333	0.9186987712	58.7394295725333	57.8207308013333	827934.125	3.3578810967259043E8	0	7113	13.091829165179895	0.5056477381721917	0.047875342276888326	403.43218994140625	403.443603515625
177	403.4458923339844	34.2432477424					1	DETECTED	403.4459 m/z @34.24 [151020OFc1_NvH-0949-CRLM-3.raw]	403.4458923339844	34.2432477424	0.9186987712	81.9376360037333	81.0189372325333	562771.875	3.892261091838861E8	0	7113	15.859617665392754	1.3775245976245285	0.13377101331662777	403.4436340332031	403.4486083984375
178	403.4586486816406	9.02336986533333					1	DETECTED	403.4586 m/z @9.02 [151020OFc1_NvH-0949-CRLM-3.raw]	403.4586486816406	9.02336986533333	0.9186987712	99.4144906882667	98.4957919170667	738521.9375	4.089118056567835E8	3	7113	0.10590722899469007	1.2415543519220016	6.500465479277088	403.4486999511719	403.4618225097656
179	403.4718322753906	32.7431751536					1	DETECTED	403.4718 m/z @32.74 [151020OFc1_NvH-0949-CRLM-3.raw]	403.4718322753906	32.7431751536	0.294303510133333	98.2092962536	97.91499274346667	1163801.625	4.1249870520300484E8	0	7113	8.447617740300458	0.5632594204205376	21.652513083819468	403.4619140625	403.47918701171875
180	403.48919677734375	12.8258099621333					1	DETECTED	403.4892 m/z @12.83 [151020OFc1_NvH-0949-CRLM-3.raw]	403.48919677734375	12.8258099621333	0.343967529066667	99.3773455018667	99.03337797280004	1304325.125	4.423418151618801E8	4	7113	9.917517181826101	3.264030751554146	14.20217627556358	403.4792175292969	403.4991760253906
181	403.5001220703125	29.3225056893333					1	DETECTED	403.5001 m/z @29.32 [151020OFc1_NvH-0949-CRLM-3.raw]	403.5001220703125	29.3225056893333	0.294303510133333	98.28960782215	97.99530431201667	685899.9375	5.240099584829612E8	0	7113	2.96469952153884	0.5688436525679296	0.11387367981927886	403.49920654296875	403.5101013183594
182	403.5203857421875	13.9620469216					1	DETECTED	403.5204 m/z @13.96 [151020OFc1_NvH-0949-CRLM-3.raw]	403.5203857421875	13.9620469216	0.294303510133333	98.4371519506667	98.14284844053337	803682.8125	4.801884687991861E8	0	7113	11.431229358727776	0.5850869619053748	0.977816392008987	403.5104064941406	403.5259094238281
183	403.5359191894531	12.5549838016					1	DETECTED	403.5359 m/z @12.55 [151020OFc1_NvH-0949-CRLM-3.raw]	403.5359191894531	12.5549838016	0.0456582610666667	99.9800235170667	99.93436525600004	3152778.75	4.9534337805113435E8	3	7113	0.1607773618113768	2.13703354356299	31.497024819679602	403.52593994140625	403.5458679199219
184	403.547119140625	20.3315745392					1	DETECTED	403.5471 m/z @20.33 [151020OFc1_NvH-0949-CRLM-3.raw]	403.547119140625	20.3315745392	0.0456582610666667	88.4261748909333	88.38051662986663	864764.0	4.4318576365764725E8	3	7113	14.666021401137797	0.5098404136249369	2.1841166436337693	403.5459289550781	403.5570983886719
185	403.5674133300781	26.0238139954667					1	DETECTED	403.5674 m/z @26.02 [151020OFc1_NvH-0949-CRLM-3.raw]	403.5674133300781	26.0238139954667	0.0257520501333333	95.9472055325333	95.92145348239997	935123.375	4.253505900028855E8	3	7113	5.643751870064044	0.5109305326196795	0.14732008577949632	403.55743408203125	403.577392578125
186	403.58001708984375	33.7309596653333					1	DETECTED	403.5800 m/z @33.73 [151020OFc1_NvH-0949-CRLM-3.raw]	403.58001708984375	33.7309596653333	0.0257520501333333	97.414053304	97.38830125386667	767396.8125	4.8210357670783436E8	2	7113	9.41639375338552	0.5407435231694692	1.5049676206101756	403.5774230957031	403.5899658203125
187	403.60125732421875	32.7982541216					1	DETECTED	403.6013 m/z @32.80 [151020OFc1_NvH-0949-CRLM-3.raw]	403.60125732421875	32.7982541216	0.0257520501333333	98.28960782215	98.26385577201667	710304.5625	4.9478744755686855E8	3	7113	11.850270762851686	0.5429146334028747	0.4634815538206202	403.59130859375	403.6112365722656
188	403.62347412109375	33.6086198736					1	DETECTED	403.6235 m/z @33.61 [151020OFc1_NvH-0949-CRLM-3.raw]	403.62347412109375	33.6086198736	0.0257520501333333	92.514251428	92.48849937786666	985701.3125	4.632095329137878E8	0	7113	0.5109286308210699	0.5265164687670739	0.1342701659734763	403.6134948730469	403.6334228515625
189	403.63720703125	34.0352626736					1	DETECTED	403.6372 m/z @34.04 [151020OFc1_NvH-0949-CRLM-3.raw]	403.63720703125	34.0352626736	0.0257520501333333	94.9786751576	94.95292310746666	806722.4375	4.472672338831629E8	0	7113	1.2942713346361572	0.5144629078260647	0.03112850709281196	403.6335144042969	403.64715576171875
190	403.6501159667969	33.5877973578667					1	DETECTED	403.6501 m/z @33.59 [151020OFc1_NvH-0949-CRLM-3.raw]	403.6501159667969	33.5877973578667	0.0257520501333333	85.6484811965333	85.62272914639996	724802.5	4.657107243038585E8	0	7113	10.471353941181835	1.447379909328801	0.03458076714481535	403.6472473144531	403.6600646972656
191	403.6667785644531	33.9387701877333					1	DETECTED	403.6668 m/z @33.94 [151020OFc1_NvH-0949-CRLM-3.raw]	403.6667785644531	33.9387701877333	0.0655916322666667	94.1969425176	94.13135088533333	578568.25	5.3554232239044E8	0	7113	14.393398017474112	1.599397243147937	0.08164856812505131	403.66015625	403.6767272949219
192	403.6814270019531	34.6860514002667					1	DETECTED	403.6814 m/z @34.69 [151020OFc1_NvH-0949-CRLM-3.raw]	403.6814270019531	34.6860514002667	0.0655916322666667	98.8890699245333	98.82347829226664	538673.625	4.399442895121201E8	0	7113	5.834120157320122	1.842007918001641	11.272626786876302	403.6767883300781	403.6859130859375
193	403.69598388671875	30.0940617269333					1	DETECTED	403.6960 m/z @30.09 [151020OFc1_NvH-0949-CRLM-3.raw]	403.69598388671875	30.0940617269333	1.9674911432	96.5645673922667	94.5970762490667	620017.5	4.1372399833831775E8	2	7113	2.456613723838956	0.530644442072641	0.01736044963790119	403.6860046386719	403.7015380859375
194	403.7115478515625	26.0097395541333					1	DETECTED	403.7115 m/z @26.01 [151020OFc1_NvH-0949-CRLM-3.raw]	403.7115478515625	26.0097395541333	1.9674911432	99.9706866637333	98.00319552053331	1.164136E7	8.545352934815297E8	2	7113	2.7227463129658496	1.9084954533294083	0.34381322841483114	403.7015686035156	403.7215270996094
195	403.729736328125	21.2821387112					1	DETECTED	403.7297 m/z @21.28 [151020OFc1_NvH-0949-CRLM-3.raw]	403.729736328125	21.2821387112	1.9767093304	97.8991810322667	95.9224717018667	1.149697E7	6.20484275941071E8	2	7113	0.20801295090799599	0.6063357096376637	1.1975581376218187	403.7215576171875	403.7397155761719
196	403.7425842285156	31.7781695648					1	DETECTED	403.7426 m/z @31.78 [151020OFc1_NvH-0949-CRLM-3.raw]	403.7425842285156	31.7781695648	2.28079786986667	95.6492797914667	93.36848192160002	3059807.5	4.5677458285748994E8	2	7113	1.4890393709810077	0.5461087491295804	0.4894450783099895	403.73974609375	403.7525329589844
197	403.7583923339844	33.2470719698667					1	DETECTED	403.7584 m/z @33.25 [151020OFc1_NvH-0949-CRLM-3.raw]	403.7583923339844	33.2470719698667	2.28079786986667	99.2840320898667	97.00323422000002	640668.25	4.3890468116168576E8	0	7113	16.919898318123433	1.719469831321663	7.783679690290514E-4	403.7526550292969	403.7627868652344
198	403.77294921875	33.1352106506667					1	DETECTED	403.7729 m/z @33.14 [151020OFc1_NvH-0949-CRLM-3.raw]	403.77294921875	33.1352106506667	0.967293814933333	99.4889395624	98.52164574746668	709317.5625	4.199330308343603E8	0	7113	9.04019097710151	1.7323976578367388	0.0034040862647449735	403.7629699707031	403.78289794921875
199	403.7903137207031	33.1352106506667					1	DETECTED	403.7903 m/z @33.14 [151020OFc1_NvH-0949-CRLM-3.raw]	403.7903137207031	33.1352106506667	0.967293814933333	92.6356435077333	91.66834969279998	639136.0625	4.1933381058931917E8	0	7113	3.6200288442189503	1.554727597172414	0.0800169448279966	403.7831726074219	403.7981872558594
200	403.8083801269531	33.1084316650667					1	DETECTED	403.8084 m/z @33.11 [151020OFc1_NvH-0949-CRLM-3.raw]	403.8083801269531	33.1084316650667	0.967293814933333	98.1444891352	97.17719532026668	722705.5625	3.6564205506301636E8	0	7113	1.6860696024643786	1.7118942059475366	0.07752345230633173	403.7986145019531	403.818359375
201	403.82012939453125	33.1681747386667					1	DETECTED	403.8201 m/z @33.17 [151020OFc1_NvH-0949-CRLM-3.raw]	403.82012939453125	33.1681747386667	0.879830136533333	87.141081036	86.26125089946667	597060.625	3.5457731233222264E8	0	7113	2.3930448884961386	1.503581508993874	0.008508993605045282	403.8185729980469	403.8273010253906
202	403.8373107910156	33.3939157389333					1	DETECTED	403.8373 m/z @33.39 [151020OFc1_NvH-0949-CRLM-3.raw]	403.8373107910156	33.3939157389333	0.582777191466667	99.5724452122667	98.98966802080004	674941.375	3.613907066762665E8	0	7113	69.89571278054966	1.7184688151239043	5.658536084049068	403.8273620605469	403.8471984863281
203	403.85150146484375	33.1860411656					1	DETECTED	403.8515 m/z @33.19 [151020OFc1_NvH-0949-CRLM-3.raw]	403.85150146484375	33.1860411656	0.00509379893333333	99.46099672	99.45590292106667	553828.375	3.302295627080707E8	0	7113	19.36807067890072	null	0.1681993890832956	403.8473205566406	403.8601989746094
204	403.8702392578125	12.5427673213333					1	DETECTED	403.8702 m/z @12.54 [151020OFc1_NvH-0949-CRLM-3.raw]	403.8702392578125	12.5427673213333	0.0555061738666667	99.693218916	99.63771274213335	2002542.0	4.044093232001441E8	3	7113	4.6263657588918825	0.5642888347118057	6.068575546333867	403.86029052734375	403.8802185058594
205	403.8841247558594	27.5786818309333					1	DETECTED	403.8841 m/z @27.58 [151020OFc1_NvH-0949-CRLM-3.raw]	403.8841247558594	27.5786818309333	0.00509379893333333	99.9892486589333	99.98415485999998	730756.5625	3.275281726679171E8	0	7113	2.1759318657971107	0.5034701152670358	1.2611071836666234	403.8802490234375	403.89410400390625
206	403.89678955078125	29.5871297408					1	DETECTED	403.8968 m/z @29.59 [151020OFc1_NvH-0949-CRLM-3.raw]	403.89678955078125	29.5871297408	0.4728886008	98.4001794098667	97.92729080906669	426931.09375	3.018415500345558E8	0	7113	21.160243640541527	1.922390591026946	0.056827174124261505	403.8941345214844	403.9018859863281
207	403.91192626953125	28.8541214578667					1	DETECTED	403.9119 m/z @28.85 [151020OFc1_NvH-0949-CRLM-3.raw]	403.91192626953125	28.8541214578667	0.00509379893333333	99.9338101186667	99.92871631973337	1632953.625	4.019629097882518E8	3	7113	6.786512538916696	0.5442841577230032	0.360820470397474	403.9019470214844	403.9219055175781
208	403.9329528808594	29.6606517909333					1	DETECTED	403.9330 m/z @29.66 [151020OFc1_NvH-0949-CRLM-3.raw]	403.9329528808594	29.6606517909333	0.00509379893333333	99.5353685517333	99.53027475279997	411726.5625	3.10755557545013E8	0	7113	18.448754712293848	2.2539064224536682	3.7841421786102427	403.92303466796875	403.94219970703125
209	403.9522705078125	25.9219633746667					1	DETECTED	403.9523 m/z @25.92 [151020OFc1_NvH-0949-CRLM-3.raw]	403.9522705078125	25.9219633746667	0.0257520501333333	99.6838839290667	99.65813187893336	1156013.125	3.152525808326566E8	0	7113	3.8399683617836473	0.5035623355761438	0.22969102771017685	403.9424133300781	403.9620666503906
210	403.9736022949219	32.7982541216					1	DETECTED	403.9736 m/z @32.80 [151020OFc1_NvH-0949-CRLM-3.raw]	403.9736022949219	32.7982541216	0.2052630448	99.8600525549333	99.6547895101333	610844.6875	3.005314465110087E8	0	7113	0.1656340401238765	2.71965184673943	0.002300568150096342	403.96368408203125	403.9808654785156
211	403.9908752441406	12.8594077141333					1	DETECTED	403.9909 m/z @12.86 [151020OFc1_NvH-0949-CRLM-3.raw]	403.9908752441406	12.8594077141333	0.4630218432	99.6095659584	99.1465441152	712097.9375	3.354058574668211E8	0	7113	0.16606175998757067	0.6782198430160442	0.10011895465307638	403.98089599609375	404.0005187988281
212	404.038330078125	32.8985004514667					1	DETECTED	404.0383 m/z @32.90 [151020OFc1_NvH-0949-CRLM-3.raw]	404.038330078125	32.8985004514667	0.5728360976	98.6123378989333	98.0395018013333	120834.109375	3.376528349087678E8	0	7113	33.6734997519799	1.601674306582885	2.202229276383973	404.02862548828125	404.04827880859375
213	404.1195373535156	89.1363915496					1	DETECTED	404.1195 m/z @89.14 [151020OFc1_NvH-0949-CRLM-3.raw]	404.1195373535156	89.1363915496	0.25464726	98.4463521506667	98.1917048906667	2285422.5	3.797866723760786E8	0	7113	0.6506125653017136	1.3426060212359736	1.3818507420659967	404.1151123046875	404.1286926269531
214	404.17230224609375	14.444366668					1	DETECTED	404.1723 m/z @14.44 [151020OFc1_NvH-0949-CRLM-3.raw]	404.17230224609375	14.444366668	0.0856076512	99.9986052154667	99.9129975642667	148526.703125	2.8431960934218097E8	0	7113	80.41803623708056	3.807951794938399	16.254015262040152	404.16265869140625	404.1807861328125
215	404.19085693359375	16.1754345170667					1	DETECTED	404.1909 m/z @16.18 [151020OFc1_NvH-0949-CRLM-3.raw]	404.19085693359375	16.1754345170667	2.00446139093333	99.8229488837333	97.81848749279997	4109400.0	4.7213271995486873E8	3	7113	0.19982179091017116	5.821014270930089	591.3550813943228	404.1810302734375	404.1935119628906
216	404.2035217285156	25.0369149096					1	DETECTED	404.2035 m/z @25.04 [151020OFc1_NvH-0949-CRLM-3.raw]	404.2035217285156	25.0369149096	1.45716530426667	99.4796443442667	98.02247904000004	1.8609588E7	9.1143631640685E8	3	7113	0.2739833287361293	0.5480574690108088	0.07837415680440496	404.19354248046875	404.2135009765625
217	404.21368408203125	26.1582085122667					1	DETECTED	404.2137 m/z @26.16 [151020OFc1_NvH-0949-CRLM-3.raw]	404.21368408203125	26.1582085122667	0.25464726	99.2558281645333	99.0011809045333	1844675.75	4.032893565316932E8	0	7113	9.292324191558553	0.5356876922375257	6.814141663958792	404.2135314941406	404.2213439941406
218	404.2313537597656	21.2821387112					1	DETECTED	404.2314 m/z @21.28 [151020OFc1_NvH-0949-CRLM-3.raw]	404.2313537597656	21.2821387112	0.304198768266667	99.9152768514667	99.61107808320003	5259465.5	5.773750710631924E8	3	7113	0.16238216024047247	0.5987904650339057	2.6689985331266786	404.22137451171875	404.2413330078125
219	404.252685546875	29.5471551906667					1	DETECTED	404.2527 m/z @29.55 [151020OFc1_NvH-0949-CRLM-3.raw]	404.252685546875	29.5471551906667	1.6998498144	98.1538577968	96.4540079824	4899583.5	4.8055077617777586E8	2	7113	0.8476194432302719	2.1178406500201064	0.389862291094098	404.2427673339844	404.26263427734375
220	404.2640380859375	24.0515658762667					1	DETECTED	404.2640 m/z @24.05 [151020OFc1_NvH-0949-CRLM-3.raw]	404.2640380859375	24.0515658762667	3.9142733912	93.44962448	89.5353510888	377339.3125	3.16903234484916E8	0	7113	0.0718595451678361	2.194222928486832	3.3953506653609242	404.2627258300781	404.2704772949219
221	404.3000793457031	90.8712325434667					1	DETECTED	404.3001 m/z @90.87 [151020OFc1_NvH-0949-CRLM-3.raw]	404.3000793457031	90.8712325434667	17.1994458746667	93.7940555624	76.59460968773331	83359.6796875	1.773866269726676E8	0	7113	0.7189675876168877	0.519836786584756	0.2325549678783142	404.2947082519531	404.308349609375
222	404.3192138671875	92.2200902186667					1	DETECTED	404.3192 m/z @92.22 [151020OFc1_NvH-0949-CRLM-3.raw]	404.3192138671875	92.2200902186667	0.0555061738666667	94.7224199485333	94.66691377466664	84684.7265625	2.506492660830603E8	0	7113	2.0870848854894035	0.513575332411039	0.3757555948326407	404.3095397949219	404.3285217285156
223	404.3375549316406	23.7009779802667					1	DETECTED	404.3376 m/z @23.70 [151020OFc1_NvH-0949-CRLM-3.raw]	404.3375549316406	23.7009779802667	4.4658695992	92.514251428	88.04838182879999	70489.734375	2.5518868741526625E8	0	7113	86.52392356974498	2.2887415054928115	3.524850576410983	404.32958984375	404.33929443359375
224	404.41815185546875	45.8766690418667					1	DETECTED	404.4182 m/z @45.88 [151020OFc1_NvH-0949-CRLM-3.raw]	404.41815185546875	45.8766690418667	1.00654286826667	98.5111972821333	97.50465441386663	1591150.0	3.4131905094272166E8	0	7113	0.15661804915027489	1.2597097260160495	401.1501573484773	404.40826416015625	404.42803955078125
225	404.4454040527344	17.6684988077333					1	DETECTED	404.4454 m/z @17.67 [151020OFc1_NvH-0949-CRLM-3.raw]	404.4454040527344	17.6684988077333	1.16140570453333	97.121123076	95.95971737146667	485855.96875	3.086323593036846E8	0	7113	0.09994539074285314	0.5039230909594186	0.7233623977046265	404.4355773925781	404.4530944824219
226	404.463134765625	18.757496432					1	DETECTED	404.4631 m/z @18.76 [151020OFc1_NvH-0949-CRLM-3.raw]	404.463134765625	18.757496432	3.7082901408	99.1716687672	95.4633786264	772859.875	3.228313699019515E8	0	7113	7.2220494258431955	0.7683826671344002	0.82195460846455	404.4531555175781	404.4728698730469
227	404.4884338378906	52.9364221936					1	DETECTED	404.4884 m/z @52.94 [151020OFc1_NvH-0949-CRLM-3.raw]	404.4884338378906	52.9364221936	3.7194612248	98.0004930637333	94.2810318389333	307742.46875	3.661935831900917E8	0	7113	42.30277451014742	1.0362683915704234	1.0679205286613875	404.486083984375	404.4982604980469
228	404.50640869140625	14.4346627608					1	DETECTED	404.5064 m/z @14.43 [151020OFc1_NvH-0949-CRLM-3.raw]	404.50640869140625	14.4346627608	3.78276008933333	98.7134827416	94.93072265226667	155664.3125	2.8464601392468286E8	0	7113	3.928840838713935	4.456045346084427	21.896533602411846	404.49871826171875	404.51513671875
229	404.5252990722656	16.1856133685333					1	DETECTED	404.5253 m/z @16.19 [151020OFc1_NvH-0949-CRLM-3.raw]	404.5252990722656	16.1856133685333	1.25780888506667	99.8693313813333	98.61152249626663	2530912.5	4.268133729613394E8	3	7113	0.141167113462906	1.1317111158676927	2.9387599734181746	404.5154113769531	404.5352783203125
230	404.5380859375	18.7471236224					1	DETECTED	404.5381 m/z @18.75 [151020OFc1_NvH-0949-CRLM-3.raw]	404.5380859375	18.7471236224	3.98825981786667	62.6616062152	58.67334639733333	627193.3125	2.5575952079080224E8	3	7113	3.995441177651589	0.6066908323238532	0.08441787328329825	404.53533935546875	404.54608154296875
231	404.5561218261719	39.9081485357333					1	DETECTED	404.5561 m/z @39.91 [151020OFc1_NvH-0949-CRLM-3.raw]	404.5561218261719	39.9081485357333	3.17984396746667	99.3214025362667	96.14155856880004	2955494.75	4.0145417242130816E8	3	7113	16.749817814159403	0.5039249472320247	0.2767324517793497	404.546142578125	404.5660400390625
232	404.57135009765625	34.8021831048					1	DETECTED	404.5714 m/z @34.80 [151020OFc1_NvH-0949-CRLM-3.raw]	404.57135009765625	34.8021831048	3.7934748424	70.9803974853333	67.1869226429333	1261694.625	3.174091403276255E8	3	7113	16.33179395288262	0.5559073907252524	0.14324464455714112	404.5661315917969	404.57373046875
233	404.583740234375	33.023939024					1	DETECTED	404.5837 m/z @33.02 [151020OFc1_NvH-0949-CRLM-3.raw]	404.583740234375	33.023939024	3.7414398336	96.4829724861333	92.74153265253331	2582197.25	4.0835326729727286E8	3	7113	5.582182325864242	0.836752773461798	0.42634407402371594	404.5737609863281	404.59368896484375
234	404.6187744140625	45.9348766677333					1	DETECTED	404.6188 m/z @45.93 [151020OFc1_NvH-0949-CRLM-3.raw]	404.6187744140625	45.9348766677333	7.560961248	99.9060226544	92.3450614064	1361230.25	3.1162490335683155E8	0	7113	0.08290736105843166	0.5042847970249811	0.04074602234306275	404.60882568359375	404.62835693359375
235	404.6823425292969	14.3162473192					1	DETECTED	404.6823 m/z @14.32 [151020OFc1_NvH-0949-CRLM-3.raw]	404.6823425292969	14.3162473192	5.944615168	97.0213931229333	91.0767779549333	398330.875	2.791694284192457E8	0	7113	0.09206172095701959	415.721282649136	20.034463370259772	404.67303466796875	404.6844787597656
236	404.69464111328125	31.9054282941333					1	DETECTED	404.6946 m/z @31.91 [151020OFc1_NvH-0949-CRLM-3.raw]	404.69464111328125	31.9054282941333	3.55713561653333	80.0790527973333	76.52191718079997	545025.0625	2.923600427959088E8	2	7113	20.211859509738296	1.4641957117336861	1.2063986642378581	404.68511962890625	404.6952819824219
237	404.7052917480469	24.9683700029333					1	DETECTED	404.7053 m/z @24.97 [151020OFc1_NvH-0949-CRLM-3.raw]	404.7052917480469	24.9683700029333	3.64474306266667	99.46099672	95.81625365733333	8176490.0	4.896727746346321E8	0	7113	0.29199085711334405	0.5658171350648932	3.0050698924503583	404.6953430175781	404.71527099609375
238	404.7189025878906	15.1018488477333					1	DETECTED	404.7189 m/z @15.10 [151020OFc1_NvH-0949-CRLM-3.raw]	404.7189025878906	15.1018488477333	3.59697294346667	98.3818406474667	94.78486770400004	3713882.25	3.667988371562361E8	2	7113	0.18293460239731196	4.073511819413983	1.833167980817927	404.7153015136719	404.7287902832031
239	404.73175048828125	12.1789968362667					1	DETECTED	404.7318 m/z @12.18 [151020OFc1_NvH-0949-CRLM-3.raw]	404.73175048828125	12.1789968362667	3.2830575608	78.8569416962667	75.5738841354667	1711611.375	3.630099656458117E8	2	7113	11.446077995595381	4.175074255090606	0.17509776621587803	404.7289123535156	404.7417297363281
240	404.7420654296875	40.7652929893333					1	DETECTED	404.7421 m/z @40.77 [151020OFc1_NvH-0949-CRLM-3.raw]	404.7420654296875	40.7652929893333	5.2881689168	96.3822801562667	91.0941112394667	822691.875	3.378169324193139E8	0	7113	0.07887191523599313	1.5806236987168962	1.7833406876785893	404.7417907714844	404.74432373046875
241	404.75439453125	29.497464388					1	DETECTED	404.7544 m/z @29.50 [151020OFc1_NvH-0949-CRLM-3.raw]	404.75439453125	29.497464388	1.5791474208	99.199658044	97.6205106232	2273579.75	3.57782522203007E8	0	7113	0.25452378857854896	3.007170896849451	0.8752241617316252	404.7444763183594	404.7637939453125
242	404.8196716308594	45.9348766677333					1	DETECTED	404.8197 m/z @45.93 [151020OFc1_NvH-0949-CRLM-3.raw]	404.8196716308594	45.9348766677333	0.6825843104	98.9647922333333	98.2822079229333	1152163.125	3.203192335410539E8	3	7113	0.12937789350154105	1.196047256635586	0.21410991090361264	404.8099670410156	404.82958984375
243	404.8485107421875	22.4854059448					1	DETECTED	404.8485 m/z @22.49 [151020OFc1_NvH-0949-CRLM-3.raw]	404.8485107421875	22.4854059448	0.0756309978666667	95.0335183874667	94.95788738960003	196075.9375	3.20829761383476E8	0	7113	0.05308365811558602	3.309948895878094	5.6750355115892726	404.8387756347656	404.84979248046875
244	404.8598937988281	16.1643347013333					1	DETECTED	404.8599 m/z @16.16 [151020OFc1_NvH-0949-CRLM-3.raw]	404.8598937988281	16.1643347013333	0.422972898666667	99.3494833392	98.92651044053333	1157521.5	3.44087467756317E8	3	7113	11.288828530715794	9.278561501642562	2.045177608967185	404.8502197265625	404.8652038574219
245	404.8752136230469	17.1072698776					1	DETECTED	404.8752 m/z @17.11 [151020OFc1_NvH-0949-CRLM-3.raw]	404.8752136230469	17.1072698776	0.0358266309333333	99.7212063525333	99.68537972159997	7027215.0	4.722767665267457E8	3	7113	0.15406537150918354	0.5525281560865581	46.71350930719177	404.86529541015625	404.8851623535156
246	404.89056396484375	39.9249339994667					1	DETECTED	404.8906 m/z @39.92 [151020OFc1_NvH-0949-CRLM-3.raw]	404.89056396484375	39.9249339994667	0.00509379893333333	99.9892486589333	99.98415485999998	2373226.0	4.1742138214382935E8	3	7113	26.2219032935796	0.5593142739937171	0.004561476739391672	404.88525390625	404.9005432128906
247	404.9060974121094	34.7050424090667					1	DETECTED	404.9061 m/z @34.71 [151020OFc1_NvH-0949-CRLM-3.raw]	404.9060974121094	34.7050424090667	0.0555061738666667	99.9986052154667	99.94309904160004	897941.0	3.2918617472204447E8	3	7113	19.106251772959848	0.5059052000132299	0.10125447182829939	404.90057373046875	404.90826416015625
248	404.91827392578125	33.0427177317333					1	DETECTED	404.9183 m/z @33.04 [151020OFc1_NvH-0949-CRLM-3.raw]	404.91827392578125	33.0427177317333	0.00509379893333333	99.7212063525333	99.71611255359997	1398596.375	3.349496079759056E8	3	7113	5.63473061839991	0.8131246724553244	0.48380460471075526	404.9082946777344	404.9281311035156
249	404.93359375	29.3426659768					1	DETECTED	404.9336 m/z @29.34 [151020OFc1_NvH-0949-CRLM-3.raw]	404.93359375	29.3426659768	0.00509379893333333	99.1434501184	99.13835631946667	586251.25	3.0379548170945275E8	0	7113	15.468673341107738	2.8173571002676128	1.226107537233916	404.9284362792969	404.9433898925781
250	404.9471740722656	21.1559549106667					1	DETECTED	404.9472 m/z @21.16 [151020OFc1_NvH-0949-CRLM-3.raw]	404.9471740722656	21.1559549106667	0.00509379893333333	99.7118668552	99.70677305626667	567592.25	3.120506359804101E8	4	7113	3.616956034053679	3.316148761602905	3.191659367723796	404.9437255859375	404.9571228027344
251	404.9644775390625	18.8037589568					1	DETECTED	404.9645 m/z @18.80 [151020OFc1_NvH-0949-CRLM-3.raw]	404.9644775390625	18.8037589568	0.0456582610666667	76.7009790568	76.65532079573333	532153.3125	2.8560629761099035E8	0	7113	7.26727427336435	0.8427050362148295	4.683598294095919	404.957275390625	404.9740295410156
252	404.99847412109375	25.1363133664					1	DETECTED	404.9985 m/z @25.14 [151020OFc1_NvH-0949-CRLM-3.raw]	404.99847412109375	25.1363133664	0.165585824	99.9800235170667	99.8144376930667	152717.859375	3.1054273999152577E8	0	7113	82.79202602755956	2.4506101478767452	3.8781976174041453	404.99554443359375	405.0083923339844
253	405.0195007324219	45.8391568837333					1	DETECTED	405.0195 m/z @45.84 [151020OFc1_NvH-0949-CRLM-3.raw]	405.0195007324219	45.8391568837333	0.830759370133333	99.8876893605333	99.05692999039996	578143.3125	2.9151490607086426E8	0	7113	0.08718412576155288	1.5044159184565458	0.005157229045204379	405.0107727050781	405.0292663574219
254	405.0562438964844	23.1438381888					1	DETECTED	405.0562 m/z @23.14 [151020OFc1_NvH-0949-CRLM-3.raw]	405.0562438964844	23.1438381888	4.57427859306667	99.9892486589333	95.41497006586664	104975.0234375	3.0145057550143373E8	0	7113	75.18511620349543	2.5102688876082975	4.023562388330599	405.0473327636719	405.06610107421875
255	405.1038818359375	90.3136412730667					1	DETECTED	405.1039 m/z @90.31 [151020OFc1_NvH-0949-CRLM-3.raw]	405.1038818359375	90.3136412730667	3.16081718533333	98.9942941717333	95.83347698639997	198029.296875	3.11619113464483E8	0	7113	0.17731599879820692	0.5498013288125244	2.4971116456195763	405.0954284667969	405.11279296875
256	405.1229553222656	89.3383749026667					1	DETECTED	405.1230 m/z @89.34 [151020OFc1_NvH-0949-CRLM-3.raw]	405.1229553222656	89.3383749026667	21.0069460429333	92.4427809656	71.43583492266669	402163.1875	1.8733487793619055E8	0	7113	0.22452898257019172	1.4444348965457996	3.5796347121617953	405.1147766113281	405.13055419921875
257	405.1676940917969	19.0648434856					1	DETECTED	405.1677 m/z @19.06 [151020OFc1_NvH-0949-CRLM-3.raw]	405.1676940917969	19.0648434856	2.5060286384	98.9757147722667	96.4696861338667	288268.34375	3.047254708400569E8	0	7113	11.120100237447877	3.7624647725921	6.428563415265264	405.15771484375	405.1719970703125
258	405.18206787109375	17.6421222530667					1	DETECTED	405.1821 m/z @17.64 [151020OFc1_NvH-0949-CRLM-3.raw]	405.18206787109375	17.6421222530667	0.6427263664	99.9613623128	99.31863594640001	299873.4375	3.128392913939881E8	0	7113	0.06181227592805172	5.070709688301805	7.49361918073444	405.17236328125	405.1878967285156
259	405.1979064941406	11.3449269096					1	DETECTED	405.1979 m/z @11.34 [151020OFc1_NvH-0949-CRLM-3.raw]	405.1979064941406	11.3449269096	0.672634489066667	98.4371519506667	97.76451746160004	541731.6875	3.3339868329162097E8	0	7113	4.8508778570103	1.659737119841741	2.3142034341175526	405.1879577636719	405.19921875
260	405.209228515625	17.0875011666667					1	DETECTED	405.2092 m/z @17.09 [151020OFc1_NvH-0949-CRLM-3.raw]	405.209228515625	17.0875011666667	1.24826585733333	99.7582563642667	98.50999050693336	4756927.0	5.0463318548036176E8	3	7113	0.12737528822240307	0.9661131001529063	2.5285461816241717	405.19927978515625	405.2192077636719
261	405.223876953125	21.7488582557333					1	DETECTED	405.2239 m/z @21.75 [151020OFc1_NvH-0949-CRLM-3.raw]	405.223876953125	21.7488582557333	1.7275057008	99.1154230405333	97.3879173397333	3322694.75	5.3235198624686456E8	3	7113	12.757282235064356	1.1354708274241272	53.330440578159674	405.21923828125	405.23382568359375
262	405.2339782714844	13.8114863469333					1	DETECTED	405.2340 m/z @13.81 [151020OFc1_NvH-0949-CRLM-3.raw]	405.2339782714844	13.8114863469333	4.15241041066667	98.7134827416	94.56107233093333	1170233.875	4.3540076341907066E8	2	7113	30.013503177083926	1.4876795985553932	2.334511518460029	405.23388671875	405.24395751953125
263	405.2481994628906	36.7947402925333					1	DETECTED	405.2482 m/z @36.79 [151020OFc1_NvH-0949-CRLM-3.raw]	405.2481994628906	36.7947402925333	4.45565301173333	99.8045134701333	95.34886045839997	318107.03125	3.561332688975048E8	0	7113	67.68612030189678	1.4332779252287453	1.7490652356734366	405.2439880371094	405.2501220703125
264	405.2601623535156	62.5974055629333					1	DETECTED	405.2602 m/z @62.60 [151020OFc1_NvH-0949-CRLM-3.raw]	405.2601623535156	62.5974055629333	0.850349297333333	98.29877860055	97.44842930321666	1758828.5	3.5312604452218956E8	2	7113	0.18784249462066782	0.5056382015489655	0.008774953216673449	405.250244140625	405.26861572265625
265	405.27996826171875	31.4649190616					1	DETECTED	405.2800 m/z @31.46 [151020OFc1_NvH-0949-CRLM-3.raw]	405.27996826171875	31.4649190616	5.54782175386667	96.8480409693333	91.30021921546663	289313.21875	3.432482216636883E8	0	7113	26.08944270778709	1.6620784078733388	2.314155368517431	405.2713623046875	405.2866516113281
266	405.3011169433594	64.7123789757333					1	DETECTED	405.3011 m/z @64.71 [151020OFc1_NvH-0949-CRLM-3.raw]	405.3011169433594	64.7123789757333	0.00509379893333333	99.9986052154667	99.99351141653337	88930.84375	2.5370947902328196E8	0	7113	91.24428994198705	0.7676575049394254	0.4104140518839362	405.2958068847656	405.3091735839844
267	405.338134765625	66.6792075213333					1	DETECTED	405.3381 m/z @66.68 [151020OFc1_NvH-0949-CRLM-3.raw]	405.338134765625	66.6792075213333	2.05688988186667	92.4142152869333	90.35732540506663	47282.76171875	2.1457518678716162E8	0	7113	89.92445744279584	0.6991185762570277	0.3982371525140554	405.3309631347656	405.338134765625
268	405.4013366699219	26.7022107178667					1	DETECTED	405.4013 m/z @26.70 [151020OFc1_NvH-0949-CRLM-3.raw]	405.4013366699219	26.7022107178667	3.87016972426667	95.6131786186667	91.74300889440002	160487.140625	3.125433724551815E8	0	7113	18.3085318253381	2.3333505561926278	3.7157102170510234	405.3918151855469	405.40673828125
269	405.4339294433594	22.6487463808					1	DETECTED	405.4339 m/z @22.65 [151020OFc1_NvH-0949-CRLM-3.raw]	405.4339294433594	22.6487463808	1.05520692453333	99.9060226544	98.85081572986667	601701.625	2.8412945107310206E8	0	7113	17.102774974365467	5.207707850673419	0.016048272891482526	405.4242248535156	405.44378662109375
270	405.44873046875	27.0301626594667					1	DETECTED	405.4487 m/z @27.03 [151020OFc1_NvH-0949-CRLM-3.raw]	405.44873046875	27.0301626594667	2.92399500293333	99.7026060397333	96.77861103679997	577295.4375	3.20020513376013E8	4	7113	0.13189820879379965	0.5108776662192821	0.09719946184557748	405.4440002441406	405.4587097167969
271	405.46453857421875	17.4557177013333					1	DETECTED	405.4645 m/z @17.46 [151020OFc1_NvH-0949-CRLM-3.raw]	405.46453857421875	17.4557177013333	3.11322561946667	94.5757610221333	91.46253540266663	566585.375	2.793388582947869E8	0	7113	0.03686268838385942	0.5308747685148404	0.0876000442697289	405.4587707519531	405.4652404785156
272	405.4752502441406	23.6220993824					1	DETECTED	405.4753 m/z @23.62 [151020OFc1_NvH-0949-CRLM-3.raw]	405.4752502441406	23.6220993824	3.34028220746667	99.2653067197333	95.92502451226663	1006106.75	3.119030611643143E8	0	7113	0.21382171091837066	0.5162389603917817	348.8339836345798	405.46527099609375	405.48468017578125
273	405.4919738769531	19.4816779328					1	DETECTED	405.4920 m/z @19.48 [151020OFc1_NvH-0949-CRLM-3.raw]	405.4919738769531	19.4816779328	4.0629527088	97.2953985818667	93.23244587306671	302857.75	3.008051902685737E8	0	7113	0.14098191744941602	3.3006036409704618	0.011327682726138717	405.4853515625	405.50177001953125
274	405.51617431640625	17.7170375093333					1	DETECTED	405.5162 m/z @17.72 [151020OFc1_NvH-0949-CRLM-3.raw]	405.51617431640625	17.7170375093333	4.56439910213333	96.8117039850667	92.24730488293336	137677.015625	2.858517029428532E8	0	7113	79.19447300307004	3.6902717134748215	7.215803166908114	405.5065002441406	405.5212097167969
275	405.5315246582031	20.3967619784					1	DETECTED	405.5315 m/z @20.40 [151020OFc1_NvH-0949-CRLM-3.raw]	405.5315246582031	20.3967619784	3.21726464533333	99.096665764	95.87940111866666	4508902.5	3.6173304869226176E8	3	7113	0.13340243012591202	0.5487535184731566	0.1840675261337543	405.52154541015625	405.54150390625
276	405.5433044433594	17.0875011666667					1	DETECTED	405.5433 m/z @17.09 [151020OFc1_NvH-0949-CRLM-3.raw]	405.5433044433594	17.0875011666667	3.37855864346667	98.9167863264	95.53822768293333	1938554.625	4.030280106174642E8	3	7113	1.9620755176335472	1.9795397058257334	51.24668963548914	405.54156494140625	405.55328369140625
277	405.55780029296875	27.1966486352					1	DETECTED	405.5578 m/z @27.20 [151020OFc1_NvH-0949-CRLM-3.raw]	405.55780029296875	27.1966486352	4.51128731733333	48.0508064888	43.53951917146667	458739.0	1.631221269229603E8	0	7113	17.53011626031961	1.0866928398869533	1.1617916979479173	405.5533142089844	405.55810546875
278	405.568115234375	21.7821413453333					1	DETECTED	405.5681 m/z @21.78 [151020OFc1_NvH-0949-CRLM-3.raw]	405.568115234375	21.7821413453333	1.73684330106667	99.9521197432	98.21527644213333	991108.375	3.39558113785892E8	0	7113	14.991203252640604	0.5311729780467098	2.1107494966385354	405.5581359863281	405.5780944824219
279	405.5888977050781	32.8627680034667					1	DETECTED	405.5889 m/z @32.86 [151020OFc1_NvH-0949-CRLM-3.raw]	405.5888977050781	32.8627680034667	4.2033158688	95.5113502458667	91.30803437706669	148772.5	3.11132741692342E8	0	7113	16.653258777718886	1.7533798288983695	2.427519228697973	405.5792236328125	405.5909118652344
280	405.60205078125	44.2249915605333					1	DETECTED	405.6021 m/z @44.22 [151020OFc1_NvH-0949-CRLM-3.raw]	405.60205078125	44.2249915605333	2.54383250053333	89.2045097514667	86.66067725093338	356016.0	3.333490469862143E8	0	7113	0.022975803235397052	1.1271097572378286	0.00288181193942259	405.5921630859375	405.6119689941406
281	405.6846618652344	22.7460511746667					1	DETECTED	405.6847 m/z @22.75 [151020OFc1_NvH-0949-CRLM-3.raw]	405.6846618652344	22.7460511746667	2.76159622133333	75.2961763602667	72.53458013893336	302262.125	2.5431665846241376E8	0	7113	0.10458562254700254	2.9967313518513516	2.1898440541772173	405.67486572265625	405.6923828125
282	405.702392578125	6.84811089226667					1	DETECTED	405.7024 m/z @6.85 [151020OFc1_NvH-0949-CRLM-3.raw]	405.702392578125	6.84811089226667	3.5290941472	98.6398957922667	95.1108016450667	1000277.125	3.3627798054907966E8	3	7113	20.22024974586764	31.437176908963487	149.89962061050844	405.6925964355469	405.7123107910156
283	405.7129821777344	16.6240977992					1	DETECTED	405.7130 m/z @16.62 [151020OFc1_NvH-0949-CRLM-3.raw]	405.7129821777344	16.6240977992	5.83504335893333	67.2596461453333	61.42460278639997	512777.75	2.5291810488820073E8	0	7113	0.9801520178278658	1.7100002583213259	0.28898497695994685	405.71240234375	405.715576171875
284	405.7255859375	21.7488582557333					1	DETECTED	405.7256 m/z @21.75 [151020OFc1_NvH-0949-CRLM-3.raw]	405.7255859375	21.7488582557333	3.20800192346667	96.4829724861333	93.27497056266664	1442999.875	3.515623798378134E8	2	7113	6.167694638510895	0.5298703901507872	14.548748854681941	405.71563720703125	405.72967529296875
285	405.73980712890625	17.9840115104					1	DETECTED	405.7398 m/z @17.98 [151020OFc1_NvH-0949-CRLM-3.raw]	405.73980712890625	17.9840115104	4.28489452106667	99.2183553605333	94.93346083946662	1698320.125	3.603274006073622E8	2	7113	5.635510063677659	0.5931438619767145	2.418870728888254	405.72991943359375	405.749755859375
286	405.76397705078125	35.6094264922667					1	DETECTED	405.7640 m/z @35.61 [151020OFc1_NvH-0949-CRLM-3.raw]	405.76397705078125	35.6094264922667	2.1868242256	63.2066254557333	61.019801230133304	1102266.0	2.580611020598762E8	2	7113	27.17213749225226	1.2514992897419024	0.03269519494195001	405.7547302246094	405.77056884765625
287	405.80029296875	30.5976808818667					1	DETECTED	405.8003 m/z @30.60 [151020OFc1_NvH-0949-CRLM-3.raw]	405.80029296875	30.5976808818667	1.06497160293333	92.7900065530667	91.72503495013338	103592.6875	2.972614032412576E8	0	7113	85.20076764516044	1.845084721477034	2.6908988498993276	405.79156494140625	405.80126953125
288	405.8113098144531	39.4275225512					1	DETECTED	405.8113 m/z @39.43 [151020OFc1_NvH-0949-CRLM-3.raw]	405.8113098144531	39.4275225512	1.01629726133333	97.0123208186667	95.99602355733336	160894.671875	3.11015220712717E8	0	7113	69.87526107193165	1.3383208532213193	1.8579318325972938	405.80133056640625	405.8210144042969
289	405.83526611328125	17.4557177013333					1	DETECTED	405.8353 m/z @17.46 [151020OFc1_NvH-0949-CRLM-3.raw]	405.83526611328125	17.4557177013333	0.7324736128	98.1629968989333	97.4305232861333	436494.0625	2.896649894426328E8	0	7113	0.11915213944169878	4.7489718871096676	0.06372740648816351	405.8255310058594	405.8451843261719
290	405.8475341796875	24.873629428					1	DETECTED	405.8475 m/z @24.87 [151020OFc1_NvH-0949-CRLM-3.raw]	405.8475341796875	24.873629428	0.0159915842666667	97.1846183626667	97.16862677840003	120885.8203125	2.6835201307889065E8	0	7113	82.35796409225964	1.954502422741195	4.1766047032656415	405.84527587890625	405.85589599609375
291	405.86590576171875	20.3967619784					1	DETECTED	405.8659 m/z @20.40 [151020OFc1_NvH-0949-CRLM-3.raw]	405.86590576171875	20.3967619784	0.0856076512	99.693218916	99.60761126480001	2726007.25	3.4041603249943066E8	3	7113	0.15268042975434426	0.5653704631510247	0.02017914910364345	405.8559265136719	405.8687744140625
292	405.8787841796875	14.4253232021333					1	DETECTED	405.8788 m/z @14.43 [151020OFc1_NvH-0949-CRLM-3.raw]	405.8787841796875	14.4253232021333	0.00509379893333333	99.9800235170667	99.97492971813337	5476611.5	4.0747298261122394E8	3	7113	0.14086779517680448	3.7796444154119158	7.517864387189546	405.8688049316406	405.8887634277344
293	405.8945007324219	17.3196153933333					1	DETECTED	405.8945 m/z @17.32 [151020OFc1_NvH-0949-CRLM-3.raw]	405.8945007324219	17.3196153933333	0.0159915842666667	98.7782815933333	98.76229000906663	3270109.25	3.962820288931513E8	3	7113	0.35795309278847753	7.821481607025914	0.1775185101907317	405.88885498046875	405.9044494628906
294	405.9082946777344	36.1779592688					1	DETECTED	405.9083 m/z @36.18 [151020OFc1_NvH-0949-CRLM-3.raw]	405.9082946777344	36.1779592688	0.0655916322666667	95.9562888432	95.89069721093334	625920.1875	3.06667518248632E8	3	7113	12.945882090576465	1.8097372999563037	1.8281253092929652	405.9045104980469	405.9182434082031
295	405.92340087890625	23.1693631738667					1	DETECTED	405.9234 m/z @23.17 [151020OFc1_NvH-0949-CRLM-3.raw]	405.92340087890625	23.1693631738667	0.0159915842666667	97.9728471458667	97.95685556160002	279762.0625	2.5578339637054947E8	0	7113	0.14132149616001044	2.26028634031366	3.916103085148969	405.9183349609375	405.9264221191406
296	405.9530944824219	6.8919754328					1	DETECTED	405.9531 m/z @6.89 [151020OFc1_NvH-0949-CRLM-3.raw]	405.9530944824219	6.8919754328	0.00509379893333333	99.9892486589333	99.98415485999998	764126.0	3.2269024574727833E8	0	7113	0.17281501650174924	0.9430396110976799	0.018964284611494367	405.94317626953125	405.9552307128906
297	405.9653625488281	41.4701205453333					1	DETECTED	405.9654 m/z @41.47 [151020OFc1_NvH-0949-CRLM-3.raw]	405.9653625488281	41.4701205453333	0.3931001152	99.7674929704	99.3743928552	1096355.5	3.198030903797655E8	4	7113	27.111700278619075	0.50478134109903	0.0322050477403513	405.9554443359375	405.975341796875
298	405.983154296875	38.5565322016					1	DETECTED	405.9832 m/z @38.56 [151020OFc1_NvH-0949-CRLM-3.raw]	405.983154296875	38.5565322016	0.672634489066667	99.5445873048	98.87195281573334	549216.875	3.480312413319138E8	2	7113	33.678675166073674	1.3957239408310655	1.8034072463238864	405.97540283203125	405.99310302734375
299	406.03314208984375	38.5667594008					1	DETECTED	406.0331 m/z @38.57 [151020OFc1_NvH-0949-CRLM-3.raw]	406.03314208984375	38.5667594008	1.25780888506667	99.9152768514667	98.65746796640003	128134.546875	3.029955237599416E8	0	7113	72.58820142896782	1.387633658564834	1.7759006570876834	406.023681640625	406.0425109863281
300	406.0589904785156	25.0369149096					1	DETECTED	406.0590 m/z @25.04 [151020OFc1_NvH-0949-CRLM-3.raw]	406.0589904785156	25.0369149096	9.90108715013333	99.9152768514667	90.01418970133336	82198.3984375	2.4610150853873622E8	0	7113	87.41558687640101	2.8821626626340606	4.765556778701928	406.05572509765625	406.0589904785156
301	406.1156005859375	88.9895372557333					1	DETECTED	406.1156 m/z @88.99 [151020OFc1_NvH-0949-CRLM-3.raw]	406.1156005859375	88.9895372557333	1.86574809306667	97.5781723250667	95.71242423200003	216612.90625	3.3572456588861287E8	0	7113	0.7025515683312449	0.5492898389284802	0.015533962574431957	406.1063537597656	406.1244201660156
302	406.1763610839844	15.6540380106667					1	DETECTED	406.1764 m/z @15.65 [151020OFc1_NvH-0949-CRLM-3.raw]	406.1763610839844	15.6540380106667	2.36519457653333	99.46099672	97.09580214346667	347122.6875	2.6786099044631183E8	0	7113	1.8713000404640123	4.467351406243163	0.17974033360086814	406.1665344238281	406.1819152832031
303	406.1919860839844	47.7158354781333					1	DETECTED	406.1920 m/z @47.72 [151020OFc1_NvH-0949-CRLM-3.raw]	406.1919860839844	47.7158354781333	1.06497160293333	99.2653067197333	98.20033511679998	819429.6875	3.5196984903068084E8	2	7113	0.18369348370469396	1.2270805816874093	1.0178887081968253	406.1820068359375	406.1925964355469
304	406.2026062011719	89.7944158338667					1	DETECTED	406.2026 m/z @89.79 [151020OFc1_NvH-0949-CRLM-3.raw]	406.2026062011719	89.7944158338667	3.62639518186667	99.1247440666667	95.49834888480002	2252885.25	4.295154450065262E8	3	7113	72.29876451998936	0.5024473336971212	8.826257409061374E-4	406.192626953125	406.21142578125
305	406.221435546875	39.4605016149333					1	DETECTED	406.2214 m/z @39.46 [151020OFc1_NvH-0949-CRLM-3.raw]	406.221435546875	39.4605016149333	3.67718036746667	99.7397452936	96.06256492613332	1.5469927E7	7.9902796422296E8	2	7113	0.3412525560062605	0.5463418866846828	0.01543901120792829	406.2114562988281	406.2314147949219
306	406.239501953125	34.7616319792					1	DETECTED	406.2395 m/z @34.76 [151020OFc1_NvH-0949-CRLM-3.raw]	406.239501953125	34.7616319792	3.77306476266667	99.9060226544	96.13295789173334	1893531.25	3.9601896238185036E8	3	7113	17.395752474435337	0.5765580151879678	0.06492317499612525	406.2314453125	406.2453918457031
307	406.2554016113281	17.6279801522667					1	DETECTED	406.2554 m/z @17.63 [151020OFc1_NvH-0949-CRLM-3.raw]	406.2554016113281	17.6279801522667	0.6427263664	95.0698266906667	94.4271003242667	2591094.25	4.2657682372548777E8	2	7113	19.34001863987678	5.6942856040467635	0.07249058852030474	406.2454528808594	406.265380859375
308	406.26812744140625	46.2295508586667					1	DETECTED	406.2681 m/z @46.23 [151020OFc1_NvH-0949-CRLM-3.raw]	406.26812744140625	46.2295508586667	3.0471853624	96.6839410453333	93.6367556829333	692088.75	3.0726315573374254E8	2	7113	1.1126603574891192	1.084201323929656	0.007424990790153803	406.2654113769531	406.27618408203125
309	406.2798767089844	90.4685830349333					1	DETECTED	406.2799 m/z @90.47 [151020OFc1_NvH-0949-CRLM-3.raw]	406.2798767089844	90.4685830349333	5.0595541752	97.5781723250667	92.5186181498667	113675.640625	2.692381270379567E8	0	7113	1.0329567540707671	0.5028821120272914	0.004504438852002095	406.27862548828125	406.2885437011719
310	406.3196716308594	35.6962552608					1	DETECTED	406.3197 m/z @35.70 [151020OFc1_NvH-0949-CRLM-3.raw]	406.3196716308594	35.6962552608	1.19064320613333	98.1351678954667	96.94452468933336	94117.4609375	2.3128968482000524E8	0	7113	90.60167014331685	1.404764600838637	1.6025732717875856	406.31201171875	406.3268737792969
311	406.3887634277344	38.6224504568					1	DETECTED	406.3888 m/z @38.62 [151020OFc1_NvH-0949-CRLM-3.raw]	406.3887634277344	38.6224504568	1.39085936426667	99.5074193749333	98.11656001066663	160480.453125	3.017376391208895E8	0	7113	95.83105845055894	1.37430658587153	1.7484105975939639	406.3788757324219	406.398681640625
312	406.4540710449219	17.912154744					1	DETECTED	406.4541 m/z @17.91 [151020OFc1_NvH-0949-CRLM-3.raw]	406.4540710449219	17.912154744	1.5791474208	98.1258372957333	96.5466898749333	374488.53125	3.164677182395685E8	0	7113	0.14448762355927514	4.223352878684374	7.476903940570393	406.4442138671875	406.4545593261719
313	406.4645690917969	26.3345774114667					1	DETECTED	406.4646 m/z @26.33 [151020OFc1_NvH-0949-CRLM-3.raw]	406.4645690917969	26.3345774114667	4.07322148106667	98.5847838936	94.51156241253334	645950.375	3.245778044044131E8	0	7113	4.204822448747461	4.150016922708923	1.297452448614879	406.45458984375	406.47454833984375
314	406.5008239746094	17.3870932674667					1	DETECTED	406.5008 m/z @17.39 [151020OFc1_NvH-0949-CRLM-3.raw]	406.5008239746094	17.3870932674667	1.5040083672	98.29877860055	96.79477023335	584117.1875	2.93694658386709E8	0	7113	0.10241317432192432	0.5100614724730279	1.008770795925785	406.4908447265625	406.51080322265625
315	406.5352478027344	14.7552363984					1	DETECTED	406.5352 m/z @14.76 [151020OFc1_NvH-0949-CRLM-3.raw]	406.5352478027344	14.7552363984	1.80136779946667	99.2183553605333	97.41698756106662	1.4838829E7	5.198915135631729E8	3	7113	0.17811821051367716	1.3490927261148848	54.179076982445224	406.5252990722656	406.54522705078125
316	406.54742431640625	14.4041964434667					1	DETECTED	406.5474 m/z @14.40 [151020OFc1_NvH-0949-CRLM-3.raw]	406.54742431640625	14.4041964434667	0.821024376533333	99.4424675485333	98.62144317199997	1401358.25	3.677047706558637E8	3	7113	0.11305582290429861	2.531394624267194	2.863878097516966	406.5452880859375	406.5572509765625
317	406.56597900390625	22.7052598269333					1	DETECTED	406.5660 m/z @22.71 [151020OFc1_NvH-0949-CRLM-3.raw]	406.56597900390625	22.7052598269333	1.42888839146667	96.6189813408	95.19009294933333	1020613.25	3.214339960663817E8	0	7113	5.5717810821556135	0.5423807866617864	0.06417982051151855	406.5574951171875	406.57574462890625
318	406.5769958496094	36.2678811154667					1	DETECTED	406.5770 m/z @36.27 [151020OFc1_NvH-0949-CRLM-3.raw]	406.5769958496094	36.2678811154667	3.00007306266667	84.1543772565333	81.15430419386662	331175.375	3.348598914539222E8	6	7113	79.15929902696054	1.2986992576256144	1.5506768666228594	406.5761413574219	406.5869140625
319	406.59259033203125	23.0757791917333					1	DETECTED	406.5926 m/z @23.08 [151020OFc1_NvH-0949-CRLM-3.raw]	406.59259033203125	23.0757791917333	3.7414398336	97.0669805101333	93.32554067653331	203010.9375	2.890372111344067E8	0	7113	75.4770865447616	2.5523452766630252	5.895711132208829	406.58709716796875	406.6019287109375
320	406.68243408203125	19.5173589949333					1	DETECTED	406.6824 m/z @19.52 [151020OFc1_NvH-0949-CRLM-3.raw]	406.68243408203125	19.5173589949333	3.82535414053333	91.9907592741333	88.16540513359996	183048.8125	3.3634446153929305E8	0	7113	0.20766905177309525	2.809246044455523	19.364365120168433	406.6725769042969	406.68353271484375
321	406.6940002441406	47.587203444					1	DETECTED	406.6940 m/z @47.59 [151020OFc1_NvH-0949-CRLM-3.raw]	406.6940002441406	47.587203444	3.814145588	97.7061981096	93.8920525216	375588.59375	3.057258890547295E8	0	7113	36.1267461092883	1.1912644287617167	0.004525350704754086	406.6842041015625	406.70147705078125
322	406.7115478515625	17.5738457026667					1	DETECTED	406.7115 m/z @17.57 [151020OFc1_NvH-0949-CRLM-3.raw]	406.7115478515625	17.5738457026667	3.76212525093333	99.6747195248	95.91259427386667	590520.8125	3.0874098150042653E8	0	7113	8.405951489333031	0.5225069948775398	8.013732674689978	406.70159912109375	406.71331787109375
323	406.72332763671875	39.4275225512					1	DETECTED	406.7233 m/z @39.43 [151020OFc1_NvH-0949-CRLM-3.raw]	406.72332763671875	39.4275225512	3.68853838213333	99.6747195248	95.98618114266667	6791740.0	5.730046662682761E8	2	7113	1.7072521953145383	0.5878024963687847	0.6199405327630549	406.7133483886719	406.7333068847656
324	406.7349548339844	22.5914384538667					1	DETECTED	406.7350 m/z @22.59 [151020OFc1_NvH-0949-CRLM-3.raw]	406.7349548339844	22.5914384538667	2.48707915146667	98.3635591845333	95.87648003306663	3764938.25	3.9022149800894535E8	2	7113	0.23409192991962513	0.5734649251919133	15.482593813238166	406.73345947265625	406.74493408203125
325	406.7479248046875	24.6059743896					1	DETECTED	406.7479 m/z @24.61 [151020OFc1_NvH-0949-CRLM-3.raw]	406.7479248046875	24.6059743896	4.07322148106667	98.4463521506667	94.37313066960003	928356.125	3.328816174254832E8	2	7113	12.825839658783906	17.501160628590785	2.6551404882968512	406.7449645996094	406.75579833984375
326	406.7658386230469	30.4935133168					1	DETECTED	406.7658 m/z @30.49 [151020OFc1_NvH-0949-CRLM-3.raw]	406.7658386230469	30.4935133168	2.6857225112	97.9728471458667	95.2871246346667	2263374.25	3.661920705442114E8	2	7113	6.461309154882382	0.9317125568951302	0.9803798382674848	406.7558898925781	406.7755432128906
327	406.79388427734375	21.6163618458667					1	DETECTED	406.7939 m/z @21.62 [151020OFc1_NvH-0949-CRLM-3.raw]	406.79388427734375	21.6163618458667	4.0312576288	97.6696149557333	93.63835732693329	102046.5390625	2.3604636847192657E8	0	7113	79.49752481303135	2.6624339603303393	4.3248679206606795	406.7864074707031	406.79388427734375
328	406.83514404296875	17.3870932674667					1	DETECTED	406.8351 m/z @17.39 [151020OFc1_NvH-0949-CRLM-3.raw]	406.83514404296875	17.3870932674667	0.0257520501333333	99.5353685517333	99.50961650159996	346018.28125	2.8625769785561025E8	0	7113	1.8347942564334652	0.45686444344896965	2.28895030849481	406.8251647949219	406.8450927734375
329	406.8581237792969	23.3453338082667					1	DETECTED	406.8581 m/z @23.35 [151020OFc1_NvH-0949-CRLM-3.raw]	406.8581237792969	23.3453338082667	0.195285931733333	99.4144906882667	99.21920475653336	1087845.875	3.0343798550102943E8	3	7113	0.05423870687277699	3.7538433782163585	0.01018472144880239	406.8490295410156	406.85906982421875
330	406.86920166015625	14.7552363984					1	DETECTED	406.8692 m/z @14.76 [151020OFc1_NvH-0949-CRLM-3.raw]	406.86920166015625	14.7552363984	0.3732714416	99.1341548816	98.76088344	1.6269674E7	6.354717536310484E8	3	7113	0.2279255622981573	11.161516467299183	1.391595234982864	406.8592224121094	406.8747253417969
331	406.8847351074219	18.5629097592					1	DETECTED	406.8847 m/z @18.56 [151020OFc1_NvH-0949-CRLM-3.raw]	406.8847351074219	18.5629097592	0.00509379893333333	99.3494833392	99.34438954026668	2.1691636E7	6.151825584007176E8	3	7113	0.19215049869293566	1.155890277877307	1.2842104608926574	406.874755859375	406.8946838378906
332	406.9034729003906	36.4695416717333					1	DETECTED	406.9035 m/z @36.47 [151020OFc1_NvH-0949-CRLM-3.raw]	406.9034729003906	36.4695416717333	0.00509379893333333	98.8614203197333	98.85632652079997	504847.25	3.020408926087551E8	3	7113	24.84628815731007	1.705553217135843	14.359379298654389	406.8947448730469	406.91033935546875
333	406.92034912109375	35.9582119541333					1	DETECTED	406.9203 m/z @35.96 [151020OFc1_NvH-0949-CRLM-3.raw]	406.92034912109375	35.9582119541333	0.00509379893333333	99.7026060397333	99.69751224079997	509501.375	3.342220562663367E8	0	7113	25.81318941236811	1.387000588861108	0.002463032499309034	406.910400390625	406.93017578125
334	406.93218994140625	50.9016830189333					1	DETECTED	406.9322 m/z @50.90 [151020OFc1_NvH-0949-CRLM-3.raw]	406.93218994140625	50.9016830189333	0.00509379893333333	99.5445873048	99.53949350586667	424463.03125	3.163300733032246E8	0	7113	16.30979055573085	0.9825670996390571	0.00318457965241684	406.9307556152344	406.9419250488281
335	406.9437255859375	52.2962589333333					1	DETECTED	406.9437 m/z @52.30 [151020OFc1_NvH-0949-CRLM-3.raw]	406.9437255859375	52.2962589333333	0.0159915842666667	94.3096223264	94.29363074213333	93185.78125	2.805061136826292E8	0	7113	80.78998298121834	0.9019428967869555	0.9100543711078171	406.9429016113281	406.9493103027344
336	406.9593200683594	32.3636466138667					1	DETECTED	406.9593 m/z @32.36 [151020OFc1_NvH-0949-CRLM-3.raw]	406.9593200683594	32.3636466138667	0.00509379893333333	99.7949035304	99.78980973146668	691437.1875	3.1081779168591404E8	4	7113	0.11524660170471179	2.114346658899546	1.2899596301488803	406.9493408203125	406.96923828125
337	406.9803161621094	28.7486830805333					1	DETECTED	406.9803 m/z @28.75 [151020OFc1_NvH-0949-CRLM-3.raw]	406.9803161621094	28.7486830805333	0.105730125333333	99.7674929704	99.66176284506666	342455.625	3.041949283692188E8	0	7113	9.72073953053878	2.108278367627615	0.005602386869526365	406.97052001953125	406.9902038574219
338	407.0603942871094	47.5414230824					1	DETECTED	407.0604 m/z @47.54 [151020OFc1_NvH-0949-CRLM-3.raw]	407.0603942871094	47.5414230824	0.7225176704	99.8876893605333	99.1651716901333	606288.3125	2.738454069270186E8	0	7113	0.1951615523585417	1.0562739894815014	0.9160053721411411	407.05096435546875	407.0703125
339	407.1412353515625	37.329635676					1	DETECTED	407.1412 m/z @37.33 [151020OFc1_NvH-0949-CRLM-3.raw]	407.1412353515625	37.329635676	7.95870081333333	99.8508047338667	91.89210392053337	124856.3125	2.8347086323911804E8	0	7113	84.35619828982564	1.5485266574089906	1.8649962104592364	407.1317138671875	407.1507568359375
340	407.18182373046875	34.8203834653333					1	DETECTED	407.1818 m/z @34.82 [151020OFc1_NvH-0949-CRLM-3.raw]	407.18182373046875	34.8203834653333	3.01899569973333	97.9451850618667	94.92618936213337	403143.5	3.082323092977031E8	0	7113	19.279957255905654	1.6807303835575087	0.030549487491524464	407.17218017578125	407.1825256347656
341	407.1925964355469	23.3783315712					1	DETECTED	407.1926 m/z @23.38 [151020OFc1_NvH-0949-CRLM-3.raw]	407.1925964355469	23.3783315712	3.88129637413333	98.2803767760167	94.39908040188337	995028.5	3.03167459831743E8	0	7113	0.033352179649437375	2.7724994896112003	0.82154098544625	407.1826477050781	407.193359375
342	407.203369140625	14.7648588125333					1	DETECTED	407.2034 m/z @14.76 [151020OFc1_NvH-0949-CRLM-3.raw]	407.203369140625	14.7648588125333	2.22424410666667	99.9800235170667	97.75577941040002	8439432.0	5.461677805891967E8	3	7113	0.25962258233769653	1.0047186858305897	1.2253477403530133	407.1933898925781	407.2088623046875
343	407.2188720703125	18.5629097592					1	DETECTED	407.2189 m/z @18.56 [151020OFc1_NvH-0949-CRLM-3.raw]	407.2188720703125	18.5629097592	3.63558251653333	98.9460858634667	95.31050334693337	1.3625107E7	7.142715403919349E8	3	7113	0.247009240657043	3.7928388427160984	7.311230625378289	407.2088928222656	407.2288513183594
344	407.2291259765625	28.8836444045333					1	DETECTED	407.2291 m/z @28.88 [151020OFc1_NvH-0949-CRLM-3.raw]	407.2291259765625	28.8836444045333	3.94490207253333	96.7751462816	92.83024420906668	1893408.875	3.7041283709372646E8	0	7113	18.52221283423499	0.5324723885920808	1.8903712952080247	407.2288818359375	407.2391052246094
345	407.2466125488281	22.0715879669333					1	DETECTED	407.2466 m/z @22.07 [151020OFc1_NvH-0949-CRLM-3.raw]	407.2466125488281	22.0715879669333	3.64474306266667	95.0061479272	91.36140486453334	1513942.375	3.8203996693493986E8	3	7113	9.723645658381013	1.1513172729331793	2.7636615248960945	407.2391662597656	407.2565612792969
346	407.2573547363281	34.8402307736					1	DETECTED	407.2574 m/z @34.84 [151020OFc1_NvH-0949-CRLM-3.raw]	407.2573547363281	34.8402307736	6.8919754328	94.1832909024	87.29131546960001	744275.375	3.282529684786534E8	2	7113	0.09733294704011541	1.8223637375574016	0.004461061824418182	407.2567443847656	407.2578430175781
347	407.2678527832031	30.4520118738667					1	DETECTED	407.2679 m/z @30.45 [151020OFc1_NvH-0949-CRLM-3.raw]	407.2678527832031	30.4520118738667	4.42463438346667	95.7035500208	91.27891563733333	1027906.5	3.666680843508988E8	0	7113	0.03523138476170473	2.9150481400424813	0.030142505385934746	407.2579345703125	407.27783203125
348	407.28070068359375	53.4360191226667					1	DETECTED	407.2807 m/z @53.44 [151020OFc1_NvH-0949-CRLM-3.raw]	407.28070068359375	53.4360191226667	3.23616401626667	92.514251428	89.27808741173332	92671.703125	2.946535951690122E8	0	7113	78.69062225442528	0.8989948298074927	0.7787399357599316	407.27789306640625	407.2890930175781
349	407.3009948730469	92.2299940248					1	DETECTED	407.3010 m/z @92.23 [151020OFc1_NvH-0949-CRLM-3.raw]	407.3009948730469	92.2299940248	26.6636171026667	92.549113228	65.8854961253333	128135.484375	2.5869440283826363E8	0	7113	0.39916555882686566	0.6214227185271851	0.24400951350483605	407.29193115234375	407.30841064453125
350	407.31500244140625	92.4235148416					1	DETECTED	407.3150 m/z @92.42 [151020OFc1_NvH-0949-CRLM-3.raw]	407.31500244140625	92.4235148416	25.7763706621333	97.15726678	71.3808961178667	88940.421875	2.5725480671147934E8	0	7113	0.9817170418896382	0.5355135392272249	3.1050731585305917	407.313232421875	407.31671142578125
351	407.3421936035156	64.9123452490667					1	DETECTED	407.3422 m/z @64.91 [151020OFc1_NvH-0949-CRLM-3.raw]	407.3421936035156	64.9123452490667	19.2971445688	92.5054306333333	73.2082860645333	97933.65625	2.8213687890555584E8	0	7113	72.01144827566017	0.8024549379676791	0.5820218949708295	407.3330993652344	407.3510437011719
352	407.3610534667969	52.7840202106667					1	DETECTED	407.3611 m/z @52.78 [151020OFc1_NvH-0949-CRLM-3.raw]	407.3610534667969	52.7840202106667	2.2055006336	92.5988586429333	90.3933580093333	120019.3828125	3.5818698582804376E8	0	7113	88.88026510673073	0.8935943436580875	0.7555713495645899	407.3511047363281	407.3655090332031
353	407.3944396972656	47.5710619282667					1	DETECTED	407.3944 m/z @47.57 [151020OFc1_NvH-0949-CRLM-3.raw]	407.3944396972656	47.5710619282667	3.67718036746667	98.1258372957333	94.44865692826663	686722.4375	3.3030919261825764E8	0	7113	0.18660965654879647	1.0073397339189953	0.004415947997770072	407.3845520019531	407.4028015136719
354	407.440673828125	34.0182128112					1	DETECTED	407.4407 m/z @34.02 [151020OFc1_NvH-0949-CRLM-3.raw]	407.440673828125	34.0182128112	3.998876312	98.7782815933333	94.77940528133331	138203.15625	3.205343631631776E8	0	7113	22.76580797877879	1.716220469169748	2.5474025489814376	407.4307556152344	407.443359375
355	407.45343017578125	30.2616011962667					1	DETECTED	407.4534 m/z @30.26 [151020OFc1_NvH-0949-CRLM-3.raw]	407.45343017578125	30.2616011962667	3.85905136213333	98.0004930637333	94.14144170159997	138369.171875	2.918480665538592E8	0	7113	12.10255577884195	1.8413437941434552	2.9859912510470816	407.4434509277344	407.4634094238281
356	407.47491455078125	29.8861704856					1	DETECTED	407.4749 m/z @29.89 [151020OFc1_NvH-0949-CRLM-3.raw]	407.47491455078125	29.8861704856	3.45409313653333	95.9289417578667	92.47484862133336	410001.03125	3.0782022162232405E8	0	7113	9.577347230523316	2.067410936010818	0.03667883456318641	407.465087890625	407.48468017578125
357	407.4938659667969	23.1438381888					1	DETECTED	407.4939 m/z @23.14 [151020OFc1_NvH-0949-CRLM-3.raw]	407.4938659667969	23.1438381888	3.78276008933333	98.4742791264	94.69151903706667	260984.359375	3.0491635959672135E8	0	7113	20.26333051608964	3.59901050871168	6.140911601043503	407.4849548339844	407.5035095214844
358	407.5088806152344	15.6450467821333					1	DETECTED	407.5089 m/z @15.65 [151020OFc1_NvH-0949-CRLM-3.raw]	407.5088806152344	15.6450467821333	4.16246882346667	97.7061981096	93.54372928613333	202688.21875	2.881154108719438E8	0	7113	0.8633492274489818	8.861267552086595	0.17562679568047518	407.5041198730469	407.5166320800781
359	407.52667236328125	23.3982563021333					1	DETECTED	407.5267 m/z @23.40 [151020OFc1_NvH-0949-CRLM-3.raw]	407.52667236328125	23.3982563021333	4.16246882346667	94.9607606512	90.79829182773334	310882.84375	3.2470361329562503E8	0	7113	0.1293703178081742	2.8566825093934427	5.361353648745587	407.5166931152344	407.5276794433594
360	407.5376892089844	14.7552363984					1	DETECTED	407.5377 m/z @14.76 [151020OFc1_NvH-0949-CRLM-3.raw]	407.5376892089844	14.7552363984	2.8373999104	99.2840320898667	96.4466321794667	2564720.5	3.968332024642986E8	3	7113	0.28098957032392136	1.1452621918836214	0.7976118347362451	407.5279235839844	407.5430603027344
361	407.5530700683594	18.5904593258667					1	DETECTED	407.5531 m/z @18.59 [151020OFc1_NvH-0949-CRLM-3.raw]	407.5530700683594	18.5904593258667	3.77306476266667	98.0563025645333	94.28323780186663	5474468.0	4.7100359888912475E8	3	7113	0.19586692921637905	1.0307628953823489	2.3455001202183015	407.5431213378906	407.56304931640625
362	407.5644226074219	19.2819930018667					1	DETECTED	407.5644 m/z @19.28 [151020OFc1_NvH-0949-CRLM-3.raw]	407.5644226074219	19.2819930018667	4.1063502408	96.0667897885333	91.9604395477333	2166864.0	3.244260163853764E8	3	7113	0.18622031185522303	68.70363101748518	0.041524521033955396	407.5630798339844	407.57440185546875
363	407.58111572265625	22.0854460821333					1	DETECTED	407.5811 m/z @22.09 [151020OFc1_NvH-0949-CRLM-3.raw]	407.58111572265625	22.0854460821333	3.88129637413333	95.7894347453333	91.90813837119997	1038970.375	3.1881719412032324E8	0	7113	0.20808743408707997	0.5754064281801824	15.64071873947339	407.5744323730469	407.5909423828125
364	407.5960388183594	32.1244695304					1	DETECTED	407.5960 m/z @32.12 [151020OFc1_NvH-0949-CRLM-3.raw]	407.5960388183594	32.1244695304	3.34995893893333	95.1145942773333	91.76463533839997	413791.90625	3.053563385789777E8	3	7113	0.3104820841172504	1.6284090598428325	109.2622595350228	407.59234619140625	407.60589599609375
365	407.6872253417969	11.1574251330667					1	DETECTED	407.6872 m/z @11.16 [151020OFc1_NvH-0949-CRLM-3.raw]	407.6872253417969	11.1574251330667	3.34995893893333	98.2803767760167	94.93041783708337	8464581.0	3.711228124814385E8	0	7113	0.1530842905665608	1.3128000338016994	1.2174842346220052	407.6782531738281	407.6968688964844
366	407.70416259765625	44.1015452965333					1	DETECTED	407.7042 m/z @44.10 [151020OFc1_NvH-0949-CRLM-3.raw]	407.70416259765625	44.1015452965333	3.48253858266667	98.7967082989333	95.31416971626663	743105.0	3.197617707623028E8	0	7113	11.851002830883658	1.501448402470539	0.008538086010248108	407.69732666015625	407.7098388671875
367	407.7198486328125	13.8974187986667					1	DETECTED	407.7198 m/z @13.90 [151020OFc1_NvH-0949-CRLM-3.raw]	407.7198486328125	13.8974187986667	3.4162686904	99.4238284288	96.00755973839999	1982005.25	3.7518473985300326E8	2	7113	0.1914055711572864	2.751919922283167	101.72254767972483	407.7098693847656	407.7298278808594
368	407.7308349609375	28.9210063336					1	DETECTED	407.7308 m/z @28.92 [151020OFc1_NvH-0949-CRLM-3.raw]	407.7308349609375	28.9210063336	3.88129637413333	95.8439695496	91.96267317546668	767932.125	3.45964944042965E8	0	7113	7.291313771720517	1.5975743170186938	0.07646147632186513	407.7298583984375	407.7406311035156
369	407.74261474609375	23.4778801266667					1	DETECTED	407.7426 m/z @23.48 [151020OFc1_NvH-0949-CRLM-3.raw]	407.74261474609375	23.4778801266667	4.00973664266667	97.7154333426667	93.70569670000003	616047.1875	3.203129569021772E8	2	7113	13.178518771737625	0.5173182125438512	0.06091429306752076	407.7409362792969	407.7455139160156
370	407.75555419921875	27.3904487282667					1	DETECTED	407.7556 m/z @27.39 [151020OFc1_NvH-0949-CRLM-3.raw]	407.75555419921875	27.3904487282667	0.772093428533333	99.4332385522667	98.66114512373336	1.2190269E7	5.110763116347372E8	2	7113	0.19009759442021235	1.0237414773496345	7.7847548346955735	407.7455749511719	407.7653503417969
371	407.7729797363281	17.1072698776					1	DETECTED	407.7730 m/z @17.11 [151020OFc1_NvH-0949-CRLM-3.raw]	407.7729797363281	17.1072698776	4.3954933568	95.9109643666667	91.5154710098667	348798.6875	3.374931435277399E8	0	7113	0.17714980594034913	5.145118113280945	0.2614887831671844	407.76556396484375	407.7828674316406
372	407.796630859375	31.9494157224					1	DETECTED	407.7966 m/z @31.95 [151020OFc1_NvH-0949-CRLM-3.raw]	407.796630859375	31.9494157224	0.5427111424	99.5445873048	99.00187616240001	391022.46875	3.2563183869229573E8	0	7113	0.4157411190754452	1.576126459084871	0.014442026248098207	407.7867431640625	407.8064270019531
373	407.84930419921875	32.8985004514667					1	DETECTED	407.8493 m/z @32.90 [151020OFc1_NvH-0949-CRLM-3.raw]	407.84930419921875	32.8985004514667	0.1851415984	99.2653067197333	99.08016512133331	136237.53125	2.8429336919507444E8	3	7113	75.57597263948864	1.7570843370908718	2.709702193435554	407.83935546875	407.8592834472656
374	407.8695983886719	13.717199552					1	DETECTED	407.8696 m/z @13.72 [151020OFc1_NvH-0949-CRLM-3.raw]	407.8695983886719	13.717199552	0.00509379893333333	99.8137236821333	99.80862988319997	1843773.875	3.768600719865895E8	3	7113	0.15419537837541242	1.9082858738374329	0.026071733391022773	407.85968017578125	407.87957763671875
375	407.88134765625	32.8985004514667					1	DETECTED	407.8813 m/z @32.90 [151020OFc1_NvH-0949-CRLM-3.raw]	407.88134765625	32.8985004514667	5.09911206	98.7227570541333	93.6236449941333	994265.0625	3.555684050368575E8	3	7113	7.92699122440445	0.9310122157170299	0.8976591672264583	407.8796081542969	407.8825988769531
376	407.8926086425781	41.9019281381333					1	DETECTED	407.8926 m/z @41.90 [151020OFc1_NvH-0949-CRLM-3.raw]	407.8926086425781	41.9019281381333	0.00509379893333333	99.7026060397333	99.69751224079997	1915460.0	4.229278636963044E8	3	7113	23.40688396574515	0.5211715272670862	0.014458949642591683	407.8826599121094	407.902587890625
377	407.90289306640625	36.3004889002667					1	DETECTED	407.9029 m/z @36.30 [151020OFc1_NvH-0949-CRLM-3.raw]	407.90289306640625	36.3004889002667	0.0456582610666667	99.6838839290667	99.63822566800003	592165.125	2.863906215251358E8	0	7113	20.66286023743657	1.6396000846389718	0.34831930263782307	407.90264892578125	407.912841796875
378	407.9156799316406	22.0715879669333					1	DETECTED	407.9157 m/z @22.07 [151020OFc1_NvH-0949-CRLM-3.raw]	407.9156799316406	22.0715879669333	0.0358266309333333	99.4332385522667	99.39741192133337	292296.15625	2.811218430150664E8	0	7113	null	3.2960610036341897	10.061518194704602	407.9129333496094	407.9175109863281
379	407.9275207519531	19.4816779328					1	DETECTED	407.9275 m/z @19.48 [151020OFc1_NvH-0949-CRLM-3.raw]	407.9275207519531	19.4816779328	0.2052630448	99.9152768514667	99.7100138066667	716134.3125	2.5770545544460994E8	3	7113	0.12254894603219668	0.5109000382444621	0.021353277603093242	407.9176025390625	407.9276428222656
380	407.9376525878906	11.1574251330667					1	DETECTED	407.9377 m/z @11.16 [151020OFc1_NvH-0949-CRLM-3.raw]	407.9376525878906	11.1574251330667	0.00509379893333333	99.9986052154667	99.99351141653337	7157434.5	3.707382229383191E8	2	7113	0.14789480333550564	3.5658852850622673	1.2360571915086498	407.9277038574219	407.94757080078125
381	407.95672607421875	13.0753135344					1	DETECTED	407.9567 m/z @13.08 [151020OFc1_NvH-0949-CRLM-3.raw]	407.95672607421875	13.0753135344	0.00509379893333333	99.9521197432	99.94702594426667	376877.21875	3.307972003828551E8	0	7113	9.311403975659596	0.5575123536652661	0.10622847407129081	407.9478454589844	407.96661376953125
382	407.9873962402344	26.6903043376					1	DETECTED	407.9874 m/z @26.69 [151020OFc1_NvH-0949-CRLM-3.raw]	407.9873962402344	26.6903043376	0.0358266309333333	99.3866516053333	99.35082497439997	410161.25	2.932350518990469E8	0	7113	19.03955010631556	2.4669557359031575	0.0018651044000259004	407.9774169921875	407.9972839355469
383	408.0111999511719	37.0447456922667					1	DETECTED	408.0112 m/z @37.04 [151020OFc1_NvH-0949-CRLM-3.raw]	408.0111999511719	37.0447456922667	0.0358266309333333	99.2090122741333	99.17318564319997	593207.9375	3.1614113739342254E8	0	7113	0.16494258029590725	1.9549833201558902	0.0024936770776683467	408.0013427734375	408.02117919921875
384	408.1188659667969	53.1943655112					1	DETECTED	408.1189 m/z @53.19 [151020OFc1_NvH-0949-CRLM-3.raw]	408.1188659667969	53.1943655112	1.89342719893333	92.5054306333333	90.61200343439998	111350.4609375	3.214832032680515E8	0	7113	90.48603339204553	0.8831417749403384	0.7617013271892149	408.1089782714844	408.1241149902344
385	408.1502380371094	90.5515612933333					1	DETECTED	408.1502 m/z @90.55 [151020OFc1_NvH-0949-CRLM-3.raw]	408.1502380371094	90.5515612933333	0.801383382666667	99.9613623128	99.15997893013333	97298.2734375	2.8463248768171453E8	0	7113	91.61585069801556	0.5524221858859868	0.009699521885619108	408.1408996582031	408.1578674316406
386	408.1683654785156	91.5178733210667					1	DETECTED	408.1684 m/z @91.52 [151020OFc1_NvH-0949-CRLM-3.raw]	408.1683654785156	91.5178733210667	4.61758214453333	96.903140312	92.28555816746668	208706.734375	2.9596112571928203E8	0	7113	0.4906847937598542	1.1767904599456365	0.8248806892182515	408.1606750488281	408.177734375
387	408.1879577636719	11.1333504994667					1	DETECTED	408.1880 m/z @11.13 [151020OFc1_NvH-0949-CRLM-3.raw]	408.1879577636719	11.1333504994667	0.3732714416	99.7766119549333	99.4033405133333	3821289.25	3.64420994581136E8	2	7113	0.14095288616104362	0.5783481789505038	1.6388336915192179	408.178466796875	408.19793701171875
388	408.2038879394531	13.671425804					1	DETECTED	408.2039 m/z @13.67 [151020OFc1_NvH-0949-CRLM-3.raw]	408.2038879394531	13.671425804	3.3306927696	99.4516798744	96.1209871048	1165844.75	3.486129501244192E8	3	7113	0.2187225377825417	1.076817930878111	2.1579836989606944	408.1979675292969	408.209228515625
389	408.21923828125	18.7471236224					1	DETECTED	408.2192 m/z @18.75 [151020OFc1_NvH-0949-CRLM-3.raw]	408.21923828125	18.7471236224	2.89394296053333	99.9892486589333	97.09530569839998	5139554.0	5.126644797474831E8	3	7113	0.12268010593203371	10.596441653737731	0.0795077290200659	408.2092590332031	408.2247619628906
390	408.2347717285156	28.9736222256					1	DETECTED	408.2348 m/z @28.97 [151020OFc1_NvH-0949-CRLM-3.raw]	408.2347717285156	28.9736222256	3.7082901408	99.6002387845333	95.8919486437333	7999758.5	5.90829211561654E8	2	7113	0.27589779977193274	1.8744248505070824	0.02383619935440952	408.22479248046875	408.2447509765625
391	408.2496032714844	39.8054725152					1	DETECTED	408.2496 m/z @39.81 [151020OFc1_NvH-0949-CRLM-3.raw]	408.2496032714844	39.8054725152	3.53847342666667	91.7280332037333	88.18955977706663	972338.0625	3.5795091171059155E8	2	7113	12.56653615765623	0.5226777833651935	0.08589642874090694	408.2447814941406	408.25079345703125
392	408.26080322265625	45.7060812354667					1	DETECTED	408.2608 m/z @45.71 [151020OFc1_NvH-0949-CRLM-3.raw]	408.26080322265625	45.7060812354667	3.60625590586667	98.7042097570667	95.09795385120003	9690008.0	5.558311457200179E8	2	7113	18.582916972528785	0.6232166921285689	2.0694514891800995	408.2508239746094	408.270751953125
393	408.2769470214844	91.5178733210667					1	DETECTED	408.2769 m/z @91.52 [151020OFc1_NvH-0949-CRLM-3.raw]	408.2769470214844	91.5178733210667	3.85905136213333	96.7661675338667	92.90711617173338	1047028.0625	3.6237959492689645E8	0	7113	0.369502136582156	0.5075763971566551	0.7328701870587874	408.2712707519531	408.2865295410156
394	408.2930908203125	34.3334550552					1	DETECTED	408.2931 m/z @34.33 [151020OFc1_NvH-0949-CRLM-3.raw]	408.2930908203125	34.3334550552	5.22233592853333	96.7021036789333	91.47976775039997	71135.5859375	2.6359253952755317E8	0	7113	85.00518948527005	1.5712169524015607	1.9604530713134496	408.2880554199219	408.30303955078125
395	408.3343200683594	59.0395951357333					1	DETECTED	408.3343 m/z @59.04 [151020OFc1_NvH-0949-CRLM-3.raw]	408.3343200683594	59.0395951357333	1.23880975706667	92.2673143498667	91.02850459280002	105508.15625	2.914783395697461E8	0	7113	89.64766451348311	0.7836440568166659	0.5671539925457841	408.3258361816406	408.3424987792969
396	408.3969421386719	31.8299065					1	DETECTED	408.3969 m/z @31.83 [151020OFc1_NvH-0949-CRLM-3.raw]	408.3969421386719	31.8299065	3.95582304586667	91.8870522869333	87.93122924106663	101151.6171875	2.7894782647382194E8	0	7113	83.99465345850588	1.5772936424215893	2.4967607483629517	408.38751220703125	408.4013671875
397	408.4114074707031	37.0447456922667					1	DETECTED	408.4114 m/z @37.04 [151020OFc1_NvH-0949-CRLM-3.raw]	408.4114074707031	37.0447456922667	0.7818353632	99.7397452936	98.95790993039999	413404.46875	2.960017423036877E8	0	7113	0.023814229246525542	1.5792206163887965	2.213929679042378	408.4014892578125	408.42022705078125
398	408.4390563964844	11.1482936405333					1	DETECTED	408.4391 m/z @11.15 [151020OFc1_NvH-0949-CRLM-3.raw]	408.4390563964844	11.1482936405333	3.36904599893333	99.5538746781333	96.18482867919997	1368310.625	3.1666132358181494E8	5	7113	0.14858860155852582	57.14980266810094	1.1182831654534937	408.4297180175781	408.4490051269531
399	408.45465087890625	29.4126587106667					1	DETECTED	408.4547 m/z @29.41 [151020OFc1_NvH-0949-CRLM-3.raw]	408.45465087890625	29.4126587106667	1.36238756186667	99.9060226544	98.54363509253334	367408.34375	3.27564936177655E8	0	7113	21.974635799952313	2.403855969312309	0.09344224809763406	408.44915771484375	408.45916748046875
400	408.46917724609375	46.8937695941333					1	DETECTED	408.4692 m/z @46.89 [151020OFc1_NvH-0949-CRLM-3.raw]	408.46917724609375	46.8937695941333	4.00973664266667	99.5445873048	95.53485066213334	625747.6875	3.122152285589176E8	4	7113	29.537168377887483	1.2758593863417897	0.10043162741188003	408.4591979980469	408.4791564941406
401	408.51531982421875	25.0937847184					1	DETECTED	408.5153 m/z @25.09 [151020OFc1_NvH-0949-CRLM-3.raw]	408.51531982421875	25.0937847184	1.43828432826667	99.8045134701333	98.36622914186663	560881.625	3.112987395247654E8	3	7113	18.398982866165333	2.920983439182215	6.925405005859512	408.50579833984375	408.5252685546875
402	408.5367126464844	25.7938475928					1	DETECTED	408.5367 m/z @25.79 [151020OFc1_NvH-0949-CRLM-3.raw]	408.5367126464844	25.7938475928	3.69921551386667	94.8087899978667	91.10957448400002	1153201.375	2.8129733396285874E8	3	7113	12.64158984426152	0.5063110367368117	0.5782732964200288	408.5267639160156	408.54107666015625
403	408.55120849609375	29.4569248					1	DETECTED	408.5512 m/z @29.46 [151020OFc1_NvH-0949-CRLM-3.raw]	408.55120849609375	29.4569248	3.7521043576	97.1122339925333	93.3601296349333	3986544.0	4.207955051607181E8	3	7113	0.1404775226924322	0.8094078882009376	0.008841329866072748	408.5412292480469	408.5611877441406
404	408.56280517578125	6.96411814613333					1	DETECTED	408.5628 m/z @6.96 [151020OFc1_NvH-0949-CRLM-3.raw]	408.56280517578125	6.96411814613333	4.0312576288	98.6583058512	94.62704822239999	835260.0	3.365061167272207E8	0	7113	0.1459173310405717	17.020613568762556	61.47069043701338	408.56121826171875	408.57012939453125
405	408.58038330078125	26.0960838832					1	DETECTED	408.5804 m/z @26.10 [151020OFc1_NvH-0949-CRLM-3.raw]	408.58038330078125	26.0960838832	3.55713561653333	99.8600525549333	96.30291693839997	1762277.875	3.4693572977406645E8	0	7113	0.31665141650035267	0.8082391979999274	0.6259433171086963	408.5705261230469	408.58966064453125
406	408.59564208984375	19.4816779328					1	DETECTED	408.5956 m/z @19.48 [151020OFc1_NvH-0949-CRLM-3.raw]	408.59564208984375	19.4816779328	0.712658969866667	99.1434501184	98.43079114853333	208471.1875	2.979097714789595E8	0	7113	0.054207232364053226	4.636273468636074	9.038133028159333	408.5905456542969	408.6020812988281
407	408.6120910644531	37.0096935224					1	DETECTED	408.6121 m/z @37.01 [151020OFc1_NvH-0949-CRLM-3.raw]	408.6120910644531	37.0096935224	3.8923649736	96.6371769845333	92.7448120109333	409669.28125	2.948950467196004E8	0	7113	28.381043781735464	1.5477804189286568	2.101438319662453	408.6023864746094	408.6214599609375
408	408.6441955566406	47.5414230824					1	DETECTED	408.6442 m/z @47.54 [151020OFc1_NvH-0949-CRLM-3.raw]	408.6441955566406	47.5414230824	0.996837190133333	95.3345792584	94.33774206826666	853476.5625	2.949780405993974E8	0	7113	0.28195021671636766	0.5016091700002413	0.543865468797852	408.63427734375	408.65399169921875
409	408.6884765625	11.1482936405333					1	DETECTED	408.6885 m/z @11.15 [151020OFc1_NvH-0949-CRLM-3.raw]	408.6884765625	11.1482936405333	3.97740985066667	99.3401936784	95.36278382773332	531548.3125	3.2740571161187994E8	0	7113	0.06523513647154822	0.943616387427034	0.9505224073550167	408.6788024902344	408.6936950683594
410	408.7037658691406	15.3787123530667					1	DETECTED	408.7038 m/z @15.38 [151020OFc1_NvH-0949-CRLM-3.raw]	408.7037658691406	15.3787123530667	3.03792040986667	98.6123378989333	95.57441748906663	656036.375	3.2769027139280057E8	0	7113	0.17454043006100406	0.5264037752934463	1.4907913701071405	408.6938781738281	408.7108459472656
411	408.7208557128906	30.1874706042667					1	DETECTED	408.7209 m/z @30.19 [151020OFc1_NvH-0949-CRLM-3.raw]	408.7208557128906	30.1874706042667	3.03792040986667	99.3309042805333	96.29298387066663	938826.875	3.736235889556536E8	2	7113	5.03335908000437	0.5223029252658081	0.04138972564045618	408.7109375	408.7220764160156
412	408.7320861816406	18.2712543285333					1	DETECTED	408.7321 m/z @18.27 [151020OFc1_NvH-0949-CRLM-3.raw]	408.7320861816406	18.2712543285333	3.68853838213333	99.6002387845333	95.91170040239997	1500424.375	3.611103213139594E8	2	7113	17.0426371025024	0.5363947639468634	0.32817038206359816	408.72210693359375	408.73480224609375
413	408.744873046875	28.6962357773333					1	DETECTED	408.7449 m/z @28.70 [151020OFc1_NvH-0949-CRLM-3.raw]	408.744873046875	28.6962357773333	3.22665996826667	99.1716687672	95.94500879893333	3.84284E7	1.120570551128004E9	2	7113	0.2108774314031443	29.582525140361792	88.56171638268188	408.73492431640625	408.75482177734375
414	408.7626037597656	45.7429412722667					1	DETECTED	408.7626 m/z @45.74 [151020OFc1_NvH-0949-CRLM-3.raw]	408.7626037597656	45.7429412722667	4.08381944506667	92.4142152869333	88.33039584186663	4371951.0	4.578749881830745E8	2	7113	14.006478356477945	0.5057002127335232	0.00870769251438808	408.7548828125	408.7723388671875
415	408.8453369140625	47.6139928544					1	DETECTED	408.8453 m/z @47.61 [151020OFc1_NvH-0949-CRLM-3.raw]	408.8453369140625	47.6139928544	0.00509379893333333	99.6838839290667	99.67879013013336	584001.125	3.2128069015492606E8	3	7113	0.14932381207129453	1.288547641541708	0.003109510254352721	408.8355407714844	408.85528564453125
416	408.8728332519531	6.7135144568					1	DETECTED	408.8728 m/z @6.71 [151020OFc1_NvH-0949-CRLM-3.raw]	408.8728332519531	6.7135144568	0.0159915842666667	99.9706866637333	99.95469507946663	676992.25	3.5437558571902734E8	3	7113	14.18156859644862	21.79873528086692	0.5184457365788071	408.86285400390625	408.87542724609375
417	408.8854675292969	29.4799997421333					1	DETECTED	408.8855 m/z @29.48 [151020OFc1_NvH-0949-CRLM-3.raw]	408.8854675292969	29.4799997421333	0.00509379893333333	99.5074193749333	99.50232557599998	2356607.0	3.892882666919808E8	3	7113	0.1446010697143194	0.7070203764501158	0.9376057436252874	408.87548828125	408.89544677734375
418	408.90020751953125	35.9432493170667					1	DETECTED	408.9002 m/z @35.94 [151020OFc1_NvH-0949-CRLM-3.raw]	408.90020751953125	35.9432493170667	0.00509379893333333	99.4982231666667	99.49312936773337	549907.9375	3.200137063954612E8	3	7113	28.857516683697018	1.7446823605987467	0.00409844156713141	408.8954772949219	408.90472412109375
419	408.914794921875	26.0618012072					1	DETECTED	408.9148 m/z @26.06 [151020OFc1_NvH-0949-CRLM-3.raw]	408.914794921875	26.0618012072	0.00509379893333333	99.6747195248	99.66962572586667	1052510.75	3.2621731878639907E8	3	7113	1.0452711729363955	0.5393807739458278	1.303048376232115	408.9051208496094	408.92462158203125
420	408.9279479980469	22.7167059845333					1	DETECTED	408.9279 m/z @22.72 [151020OFc1_NvH-0949-CRLM-3.raw]	408.9279479980469	22.7167059845333	0.00509379893333333	99.9986052154667	99.99351141653337	139608.375	2.8187556428968734E8	0	7113	84.60448302076468	2.1773779502771697	3.3514150475105504	408.92498779296875	408.9377136230469
421	408.93939208984375	11.1574251330667					1	DETECTED	408.9394 m/z @11.16 [151020OFc1_NvH-0949-CRLM-3.raw]	408.93939208984375	11.1574251330667	0.909049098133333	99.2558281645333	98.34677906639996	118360.0703125	2.5550184899448526E8	0	7113	0.06924517710737099	4.798164056976827	8.596328113953655	408.9383544921875	408.9410400390625
422	408.9513854980469	3.7414398336					1	DETECTED	408.9514 m/z @3.74 [151020OFc1_NvH-0949-CRLM-3.raw]	408.9513854980469	3.7414398336	0.00509379893333333	99.9800235170667	99.97492971813337	391134.25	3.6014709212544614E8	0	7113	13.917376885349388	19.44872710807091	122.7528426565809	408.9414978027344	408.9574890136719
423	408.9676513671875	27.4760227688					1	DETECTED	408.9677 m/z @27.48 [151020OFc1_NvH-0949-CRLM-3.raw]	408.9676513671875	27.4760227688	0.562746452266667	99.4982231666667	98.93547671440004	514857.34375	3.150933933544894E8	0	7113	5.161965136001346	2.4272341197753806	0.03101706261900237	408.95794677734375	408.9775085449219
424	408.9883728027344	35.1983600752					1	DETECTED	408.9884 m/z @35.20 [151020OFc1_NvH-0949-CRLM-3.raw]	408.9883728027344	35.1983600752	0.00509379893333333	99.9338101186667	99.92871631973337	533066.0625	3.0700028445509326E8	0	7113	0.15722428811477585	2.000898833870729	0.005601239285622748	408.9784851074219	408.99822998046875
425	409.0095520019531	17.9840115104					1	DETECTED	409.0096 m/z @17.98 [151020OFc1_NvH-0949-CRLM-3.raw]	409.0095520019531	17.9840115104	0.00509379893333333	99.9986052154667	99.99351141653337	869173.6875	3.070328337513901E8	4	7113	0.19777185156249288	11.334312680805292	41.69354144211576	408.9996032714844	409.0187683105469
426	409.0670166015625	52.6879877442667					1	DETECTED	409.0670 m/z @52.69 [151020OFc1_NvH-0949-CRLM-3.raw]	409.0670166015625	52.6879877442667	0.6825843104	99.8693313813333	99.1867470709333	159785.65625	2.983626568636948E8	0	7113	54.42419692099398	0.8753670569832532	0.7757745454873908	409.05804443359375	409.0761413574219
427	409.1075744628906	35.129832384					1	DETECTED	409.1076 m/z @35.13 [151020OFc1_NvH-0949-CRLM-3.raw]	409.1075744628906	35.129832384	0.00509379893333333	99.9986052154667	99.99351141653337	134468.265625	3.3735862628480077E8	0	7113	96.49891435374848	1.4129099731213868	1.9081788069251946	409.0990295410156	409.1139831542969
428	409.1646728515625	39.9768187938667					1	DETECTED	409.1647 m/z @39.98 [151020OFc1_NvH-0949-CRLM-3.raw]	409.1646728515625	39.9768187938667	6.49722970693333	99.9986052154667	93.50137550853337	77694.71875	2.3296985434667802E8	0	7113	90.52043131640634	1.3554614162151362	1.7054749419823347	409.15496826171875	409.1646728515625
429	409.1747741699219	22.689226756					1	DETECTED	409.1748 m/z @22.69 [151020OFc1_NvH-0949-CRLM-3.raw]	409.1747741699219	22.689226756	3.59697294346667	92.3412052168	88.74423227333334	356763.53125	2.8083146717055875E8	0	7113	17.633839829615653	3.143994187140041	9.60067246016678	409.16790771484375	409.18463134765625
430	409.18572998046875	27.830743708					1	DETECTED	409.1857 m/z @27.83 [151020OFc1_NvH-0949-CRLM-3.raw]	409.18572998046875	27.830743708	3.6155809456	99.0501159578667	95.43453501226669	280291.78125	3.141180927338332E8	0	7113	5.052538789095291	2.2383681516818927	3.665138924071615	409.1848449707031	409.188232421875
431	409.1982727050781	12.7993206413333					1	DETECTED	409.1983 m/z @12.80 [151020OFc1_NvH-0949-CRLM-3.raw]	409.1982727050781	12.7993206413333	3.27369706853333	98.2803767760167	95.00667970748337	6686330.0	4.3971427114023644E8	3	7113	0.16104268593615423	6.696751879253464	0.27344085679838565	409.1883239746094	409.208251953125
432	409.21063232421875	10.763718872					1	DETECTED	409.2106 m/z @10.76 [151020OFc1_NvH-0949-CRLM-3.raw]	409.21063232421875	10.763718872	3.34028220746667	97.6059596586667	94.26567745120003	1590746.375	4.0151701033506846E8	3	7113	4.715626943877332	7.357369177545776	22.87629589467721	409.2082824707031	409.2206115722656
433	409.224853515625	23.5434068613333					1	DETECTED	409.2249 m/z @23.54 [151020OFc1_NvH-0949-CRLM-3.raw]	409.224853515625	23.5434068613333	3.60625590586667	98.7042097570667	95.09795385120003	1246686.5	4.132359988217455E8	2	7113	5.746551991329415	0.8652904386023609	2.4008974701445838	409.22064208984375	409.2348327636719
434	409.235595703125	28.2605722653333					1	DETECTED	409.2356 m/z @28.26 [151020OFc1_NvH-0949-CRLM-3.raw]	409.235595703125	28.2605722653333	4.74799567626667	99.8229488837333	95.07495320746663	437024.84375	3.3296511362945896E8	0	7113	92.75548228105241	2.032849308317271	3.4183066237787587	409.23486328125	409.2363586425781
435	409.2463684082031	28.6848485909333					1	DETECTED	409.2464 m/z @28.68 [151020OFc1_NvH-0949-CRLM-3.raw]	409.2463684082031	28.6848485909333	2.93362593893333	98.3357157298667	95.40208979093337	1.7364294E7	7.927716186969953E8	3	7113	0.2543396145911778	0.7326424316214477	0.5671904296506395	409.23638916015625	409.25634765625
436	409.2649841308594	23.0595729477333					1	DETECTED	409.2650 m/z @23.06 [151020OFc1_NvH-0949-CRLM-3.raw]	409.2649841308594	23.0595729477333	1.21957002373333	97.9267184357333	96.70714841199998	1190228.625	3.743150669351118E8	0	7113	0.13226767773139514	8.771255848857528	136.20392824636022	409.2563781738281	409.27294921875
437	409.28021240234375	91.7827282538667					1	DETECTED	409.2802 m/z @91.78 [151020OFc1_NvH-0949-CRLM-3.raw]	409.28021240234375	91.7827282538667	1.91202916106667	96.3641258085333	94.45209664746663	173408.03125	2.7769637108368003E8	0	7113	0.5701005644531847	0.805025464463884	0.7218726133527611	409.27593994140625	409.28857421875
438	409.2947082519531	90.3850794304					1	DETECTED	409.2947 m/z @90.39 [151020OFc1_NvH-0949-CRLM-3.raw]	409.2947082519531	90.3850794304	42.4872526888	99.8600525549333	57.372799866133306	91198.1015625	1.4385821654144475E8	0	7113	1.2848888603552808	0.5416305727272002	0.011203407683959976	409.2904968261719	409.3023986816406
439	409.3135681152344	91.4707611474667					1	DETECTED	409.3136 m/z @91.47 [151020OFc1_NvH-0949-CRLM-3.raw]	409.3135681152344	91.4707611474667	49.5674190101333	99.0315496328	49.464130622666694	59236.4296875	1.224764697420773E8	0	7113	1.4424631448849539	0.5902170101438887	7.513561617203855	409.30706787109375	409.31890869140625
440	409.3309326171875	92.0693749010667					1	DETECTED	409.3309 m/z @92.07 [151020OFc1_NvH-0949-CRLM-3.raw]	409.3309326171875	92.0693749010667	1.60703656746667	99.7397452936	98.13270872613333	94773.2109375	2.952228840555112E8	0	7113	1.3865422775639047	0.5423953798554659	0.14221077773647922	409.3242492675781	409.33660888671875
441	409.3551940917969	62.4934705874667					1	DETECTED	409.3552 m/z @62.49 [151020OFc1_NvH-0949-CRLM-3.raw]	409.3551940917969	62.4934705874667	5.73993638933333	92.3783986424	86.63846225306668	79896.28125	2.7865579369307756E8	0	7113	85.68622721061274	0.7632869342603532	0.5137231447164966	409.34521484375	409.3552551269531
442	409.3764343261719	16.1754345170667					1	DETECTED	409.3764 m/z @16.18 [151020OFc1_NvH-0949-CRLM-3.raw]	409.3764343261719	16.1754345170667	5.19258830186667	92.9743340677333	87.78174576586663	271860.09375	2.931275452226694E8	0	7113	0.11043793506597765	4.479017003714755	697.6379744293512	409.3664855957031	409.3857727050781
443	409.396240234375	47.7158354781333					1	DETECTED	409.3962 m/z @47.72 [151020OFc1_NvH-0949-CRLM-3.raw]	409.396240234375	47.7158354781333	3.7194612248	97.4597472370667	93.7402860122667	163456.65625	3.336356387007597E8	0	7113	27.366124943215368	1.0023618342915908	0.9980652664887796	409.3868713378906	409.4059753417969
444	409.42669677734375	22.7271347754667					1	DETECTED	409.4267 m/z @22.73 [151020OFc1_NvH-0949-CRLM-3.raw]	409.42669677734375	22.7271347754667	0.482907835466667	97.2032706546667	96.72036281920003	655728.8125	3.0764680595687115E8	0	7113	0.22569711610466925	2.1740553870468626	0.13829343709740738	409.4167175292969	409.4363708496094
445	409.45068359375	11.6533399421333					1	DETECTED	409.4507 m/z @11.65 [151020OFc1_NvH-0949-CRLM-3.raw]	409.45068359375	11.6533399421333	3.59697294346667	98.9167863264	95.31981338293333	172518.84375	3.036162549861652E8	0	7113	14.771442237502797	6.106524571322295	11.1760199143423	409.44073486328125	409.4560241699219
446	409.4660339355469	30.73994198					1	DETECTED	409.4660 m/z @30.74 [151020OFc1_NvH-0949-CRLM-3.raw]	409.4660339355469	30.73994198	3.53847342666667	99.6838839290667	96.14541050240003	587865.625	2.9714635288925457E8	4	7113	22.232176984258402	2.268561425559857	0.17439208241737292	409.4560852050781	409.4757995605469
447	409.4888000488281	38.4540625629333					1	DETECTED	409.4888 m/z @38.45 [151020OFc1_NvH-0949-CRLM-3.raw]	409.4888000488281	38.4540625629333	0.772093428533333	98.6306356389333	97.85854221039996	474248.5	2.9610426340828276E8	0	7113	8.789894803639445	1.4135959674010923	0.06002408695533353	409.4791259765625	409.4978942871094
448	409.5111083984375	17.9840115104					1	DETECTED	409.5111 m/z @17.98 [151020OFc1_NvH-0949-CRLM-3.raw]	409.5111083984375	17.9840115104	3.95582304586667	94.0034719952	90.04764894933334	342857.84375	2.949169039526473E8	3	7113	0.9959898771042219	4.560632481602285	0.04342758486744305	409.50128173828125	409.5209045410156
449	409.53271484375	12.7696563917333					1	DETECTED	409.5327 m/z @12.77 [151020OFc1_NvH-0949-CRLM-3.raw]	409.53271484375	12.7696563917333	3.7521043576	99.5724452122667	95.8203408546667	4100086.0	4.415521904556896E8	3	7113	15.780372443404644	2.910890765730949	14.736253979825895	409.5227355957031	409.5426940917969
450	409.54510498046875	10.7538589328					1	DETECTED	409.5451 m/z @10.75 [151020OFc1_NvH-0949-CRLM-3.raw]	409.54510498046875	10.7538589328	2.23382539093333	97.1846183626667	94.95079297173336	922807.1875	2.849082907685058E8	0	7113	0.14571509173176977	3.1858786926136773	0.22516184022913163	409.542724609375	409.5494384765625
451	409.5594482421875	50.9471988986667					1	DETECTED	409.5594 m/z @50.95 [151020OFc1_NvH-0949-CRLM-3.raw]	409.5594482421875	50.9471988986667	2.31852001733333	99.1154230405333	96.79690302319997	2893032.25	4.2459029443275344E8	3	7113	11.167081140257459	0.6281687674497818	0.10223067777096073	409.5494689941406	409.56939697265625
452	409.5732727050781	30.1718604136					1	DETECTED	409.5733 m/z @30.17 [151020OFc1_NvH-0949-CRLM-3.raw]	409.5732727050781	30.1718604136	3.84777648266667	94.4516376672	90.60386118453333	2272763.5	3.380632017125165E8	0	7113	0.26607549783505746	2.705283660960886	6.840410616541041	409.5694885253906	409.5740661621094
453	409.5841064453125	38.3632722821333					1	DETECTED	409.5841 m/z @38.36 [151020OFc1_NvH-0949-CRLM-3.raw]	409.5841064453125	38.3632722821333	3.40681654773333	96.5645673922667	93.15775084453337	2512485.0	3.50267147128123E8	3	7113	0.2055194609618951	0.9254678016476171	0.03676667359364758	409.5741271972656	409.593994140625
454	409.5951843261719	15.4442864376					1	DETECTED	409.5952 m/z @15.44 [151020OFc1_NvH-0949-CRLM-3.raw]	409.5951843261719	15.4442864376	3.84777648266667	96.294378696	92.44660221333332	278063.875	2.862324968295013E8	0	7113	0.3292368888422956	4.030649844488857	1.155623179347592	409.59417724609375	409.60498046875
455	409.6773986816406	22.7167059845333					1	DETECTED	409.6774 m/z @22.72 [151020OFc1_NvH-0949-CRLM-3.raw]	409.6773986816406	22.7167059845333	1.7830181536	99.0686803325333	97.28566217893331	562413.5625	2.998546499200514E8	0	7113	0.08084873997018249	8.458522872754182	0.39900538667277546	409.66827392578125	409.6856384277344
456	409.6956481933594	37.0313723981333					1	DETECTED	409.6956 m/z @37.03 [151020OFc1_NvH-0949-CRLM-3.raw]	409.6956481933594	37.0313723981333	0.215131596266667	98.1538577968	97.93872620053332	861316.0	3.143668060428332E8	2	7113	11.055686910715824	1.7786049050705732	0.004464926513486059	409.6859130859375	409.6956787109375
457	409.7056884765625	18.6851436418667					1	DETECTED	409.7057 m/z @18.69 [151020OFc1_NvH-0949-CRLM-3.raw]	409.7056884765625	18.6851436418667	3.6558808008	98.7689522373333	95.11307143653329	2774915.25	3.7263603389907485E8	2	7113	0.24817115540668055	1.894074678473255	0.08774706422748682	409.6957092285156	409.7140808105469
458	409.7240905761719	25.8800844197333					1	DETECTED	409.7241 m/z @25.88 [151020OFc1_NvH-0949-CRLM-3.raw]	409.7240905761719	25.8800844197333	1.8103821152	99.1716687672	97.361286652	5.5223924E7	1.2444075778564336E9	2	7113	0.2287847303845858	1.4078068238040953	1.541791026782339	409.714111328125	409.73406982421875
459	409.7377014160156	26.0708089957333					1	DETECTED	409.7377 m/z @26.07 [151020OFc1_NvH-0949-CRLM-3.raw]	409.7377014160156	26.0708089957333	3.93579817546667	99.9060226544	95.97022447893333	2457865.0	4.864757835144104E8	0	7113	0.03279147882968658	0.5273271489383282	0.02344398129252604	409.7341003417969	409.7378845214844
460	409.7479248046875	28.6848485909333					1	DETECTED	409.7479 m/z @28.68 [151020OFc1_NvH-0949-CRLM-3.raw]	409.7479248046875	28.6848485909333	2.36519457653333	96.9304675149333	94.56527293839997	4371479.0	4.543894581325498E8	2	7113	2.7710007884880454	1.3099741547792934	0.3269271823230507	409.73797607421875	409.7576904296875
461	409.760986328125	41.9577550261333					1	DETECTED	409.7610 m/z @41.96 [151020OFc1_NvH-0949-CRLM-3.raw]	409.760986328125	41.9577550261333	4.43428246506667	94.2181650909333	89.78388262586662	382544.6875	3.07337811213404E8	0	7113	24.043381559504056	1.3080658213089118	0.16502731512946237	409.7586364746094	409.7708740234375
462	409.7771301269531	16.1970985050667					1	DETECTED	409.7771 m/z @16.20 [151020OFc1_NvH-0949-CRLM-3.raw]	409.7771301269531	16.1970985050667	2.6382561896	96.7661675338667	94.1279113442667	209571.75	2.847575069329211E8	0	7113	0.21547933738865765	3.4710895353098885	1.7623740787865623	409.7710266113281	409.785400390625
463	409.7955322265625	15.6540380106667					1	DETECTED	409.7955 m/z @15.65 [151020OFc1_NvH-0949-CRLM-3.raw]	409.7955322265625	15.6540380106667	1.16140570453333	98.9757147722667	97.81430906773336	368176.625	2.8018782749149555E8	0	7113	0.47434899630982486	0.5279181931268073	0.24104084026619413	409.78656005859375	409.80511474609375
464	409.8487548828125	8.08668898746667					1	DETECTED	409.8488 m/z @8.09 [151020OFc1_NvH-0949-CRLM-3.raw]	409.8487548828125	8.08668898746667	0.0856076512	99.9429472186667	99.85733956746671	133209.65625	2.7633124960440135E8	0	7113	0.07291629999842186	0.5806957116142231	16.422394768766292	409.8392333984375	409.8530578613281
465	409.86322021484375	11.3849390141333					1	DETECTED	409.8632 m/z @11.38 [151020OFc1_NvH-0949-CRLM-3.raw]	409.86322021484375	11.3849390141333	0.00509379893333333	99.8137236821333	99.80862988319997	1585128.25	3.378058368134051E8	0	7113	0.2983614845702238	7.014210702246894	12.729933581742037	409.85333251953125	409.8666076660156
466	409.8766174316406	20.4559607317333					1	DETECTED	409.8766 m/z @20.46 [151020OFc1_NvH-0949-CRLM-3.raw]	409.8766174316406	20.4559607317333	0.0159915842666667	99.8693313813333	99.85333979706662	5670839.0	4.426877919805175E8	3	7113	0.1845818506010417	0.572267609949185	0.021820706856067344	409.86663818359375	409.8865966796875
467	409.8874816894531	18.8816806536					1	DETECTED	409.8875 m/z @18.88 [151020OFc1_NvH-0949-CRLM-3.raw]	409.8874816894531	18.8816806536	0.0856076512	99.0779801325333	98.9923724813333	3473148.75	4.439199605253849E8	3	7113	0.180647864255171	0.9577131473999542	85.26001356162567	409.8866271972656	409.8974304199219
468	409.9075012207031	30.0940617269333					1	DETECTED	409.9075 m/z @30.09 [151020OFc1_NvH-0949-CRLM-3.raw]	409.9075012207031	30.0940617269333	0.00509379893333333	99.6095659584	99.60447215946667	794979.6875	3.1413293384953105E8	3	7113	6.039819148668354	0.5098074939357885	0.09417484826117473	409.89752197265625	409.90850830078125
469	409.9185791015625	38.3632722821333					1	DETECTED	409.9186 m/z @38.36 [151020OFc1_NvH-0949-CRLM-3.raw]	409.9185791015625	38.3632722821333	0.00509379893333333	99.9892486589333	99.98415485999998	1643430.125	3.463593672460216E8	0	7113	3.408554032695527	0.5265445161511794	0.18258902585955283	409.9085998535156	409.9285583496094
470	409.939453125	44.244251704					1	DETECTED	409.9395 m/z @44.24 [151020OFc1_NvH-0949-CRLM-3.raw]	409.939453125	44.244251704	0.00509379893333333	99.9706866637333	99.96559286479997	1019494.4375	2.9907654179905033E8	3	7113	2.6722211210638207	1.0188993877683425	0.0074154908752276155	409.9294738769531	409.94940185546875
471	409.95257568359375	15.2834735072					1	DETECTED	409.9526 m/z @15.28 [151020OFc1_NvH-0949-CRLM-3.raw]	409.95257568359375	15.2834735072	0.0456582610666667	95.8258575549333	95.78019929386663	208029.125	3.176024669807277E8	0	7113	2.8981514908541435	5.519195281305684	0.22577779789418434	409.94976806640625	409.9625549316406
472	409.9740905761719	22.5482643408					1	DETECTED	409.9741 m/z @22.55 [151020OFc1_NvH-0949-CRLM-3.raw]	409.9740905761719	22.5482643408	0.00509379893333333	99.6747195248	99.66962572586667	407157.65625	3.328070004161777E8	0	7113	0.23277714435963404	3.986515734988969	0.9594226398356649	409.96417236328125	409.9840087890625
473	409.9969787597656	15.3589980464					1	DETECTED	409.9970 m/z @15.36 [151020OFc1_NvH-0949-CRLM-3.raw]	409.9969787597656	15.3589980464	0.00509379893333333	96.7569859970667	96.75189219813338	261835.78125	3.7335842033022773E8	0	7113	0.2613966184906751	3.388171100552671	0.02742940151386509	409.9871826171875	410.00604248046875
474	410.07843017578125	30.5807417144					1	DETECTED	410.0784 m/z @30.58 [151020OFc1_NvH-0949-CRLM-3.raw]	410.07843017578125	30.5807417144	0.00509379893333333	99.693218916	99.68812511706668	104017.46875	2.804323620542199E8	0	7113	99.27419229604531	1.6550026657058285	2.2663112337341547	410.0690002441406	410.0855712890625
475	410.1109924316406	28.7105210056					1	DETECTED	410.1110 m/z @28.71 [151020OFc1_NvH-0949-CRLM-3.raw]	410.1109924316406	28.7105210056	0.0159915842666667	99.9986052154667	99.98261363120002	53240.7265625	2.2395508212700322E8	0	7113	96.30599751348059	1.7021340952245978	2.5536792146026497	410.1062316894531	410.12042236328125
476	410.1470031738281	92.3606201394667					1	DETECTED	410.1470 m/z @92.36 [151020OFc1_NvH-0949-CRLM-3.raw]	410.1470031738281	92.3606201394667	1.54123503413333	92.6356435077333	91.09440847359997	243025.53125	2.3513740379079998E8	0	7113	0.17073597206342583	0.5015141226069062	0.0021992441230083144	410.1386413574219	410.1558532714844
477	410.1776428222656	22.7167059845333					1	DETECTED	410.1776 m/z @22.72 [151020OFc1_NvH-0949-CRLM-3.raw]	410.1776428222656	22.7167059845333	0.2645808624	98.5020366272	98.2374557648	465109.0	2.86162666999642E8	0	7113	0.23135464715259957	3.35596229290572	4.766229773700246	410.167724609375	410.18756103515625
478	410.2024841308594	7.82109204506667					1	DETECTED	410.2025 m/z @7.82 [151020OFc1_NvH-0949-CRLM-3.raw]	410.2024841308594	7.82109204506667	3.54779827573333	99.3309042805333	95.78310600479998	7939483.0	5.455614605127145E8	3	7113	0.1565498307478128	1.99419373761695	3.977623998515642	410.1927795410156	410.21246337890625
479	410.21392822265625	20.6357377058667					1	DETECTED	410.2139 m/z @20.64 [151020OFc1_NvH-0949-CRLM-3.raw]	410.21392822265625	20.6357377058667	4.4658695992	98.8706305810667	94.4047609818667	3969498.5	4.2902583472475785E8	2	7113	0.13048993707780454	0.6567802895386743	0.6362851069866593	410.2124938964844	410.21539306640625
480	410.22540283203125	25.8800844197333					1	DETECTED	410.2254 m/z @25.88 [151020OFc1_NvH-0949-CRLM-3.raw]	410.22540283203125	25.8800844197333	3.5104862848	99.096665764	95.5861794792	2.5337212E7	1.1401001809983742E9	3	7113	0.22476871106866625	0.5280279490574649	0.023849148307751367	410.2154235839844	410.2353820800781
481	410.2393493652344	42.7012005944					1	DETECTED	410.2393 m/z @42.70 [151020OFc1_NvH-0949-CRLM-3.raw]	410.2393493652344	42.7012005944	1.45716530426667	99.2090122741333	97.75184696986663	3212710.25	4.917641127850676E8	3	7113	27.42816914983052	0.5326685515980789	0.07350008115036523	410.23541259765625	410.24932861328125
482	410.25836181640625	40.3858511914667					1	DETECTED	410.2584 m/z @40.39 [151020OFc1_NvH-0949-CRLM-3.raw]	410.25836181640625	40.3858511914667	2.5153909896	95.4280245618667	92.91263357226671	1211676.125	3.722590651290177E8	2	7113	5.095079873796067	0.6930608541700255	0.12524269977064276	410.2493591308594	410.2681579589844
483	410.2744140625	44.2948115762667					1	DETECTED	410.2744 m/z @44.29 [151020OFc1_NvH-0949-CRLM-3.raw]	410.2744140625	44.2948115762667	4.52250813786667	92.5788964928	88.05638835493333	658220.375	2.953586964275786E8	0	7113	0.08745889244978855	100.9456251353791	268.16699277414506	410.2691345214844	410.2838134765625
484	410.2929382324219	91.0951443293333					1	DETECTED	410.2929 m/z @91.10 [151020OFc1_NvH-0949-CRLM-3.raw]	410.2929382324219	91.0951443293333	17.8876195581333	96.3548531965333	78.4672336384	86684.296875	2.3542247971153995E8	0	7113	0.6147289666260178	0.5359232803160502	25.978938625526897	410.2886962890625	410.299072265625
485	410.3106384277344	91.5178733210667					1	DETECTED	410.3106 m/z @91.52 [151020OFc1_NvH-0949-CRLM-3.raw]	410.3106384277344	91.5178733210667	12.9901353530667	95.7035500208	82.71341466773329	225673.3125	2.5770729860333028E8	0	7113	0.037983251421948694	0.6646727274806341	0.2247874329367273	410.30859375	410.3199768066406
486	410.33746337890625	51.3555091552					1	DETECTED	410.3375 m/z @51.36 [151020OFc1_NvH-0949-CRLM-3.raw]	410.33746337890625	51.3555091552	2.8373999104	99.5816599608	96.7442600504	64646.12109375	2.253852318506281E8	0	7113	89.08507371677948	0.9969912426128675	0.8256472135980424	410.3296203613281	410.3428039550781
487	410.38031005859375	30.7739621826667					1	DETECTED	410.3803 m/z @30.77 [151020OFc1_NvH-0949-CRLM-3.raw]	410.38031005859375	30.7739621826667	4.12937952693333	97.5967039541333	93.46732442719997	163750.25	2.993975513367167E8	0	7113	73.20899980400313	1.641196595095339	2.306522827393191	410.3703308105469	410.3901062011719
488	410.44744873046875	20.2211570549333					1	DETECTED	410.4474 m/z @20.22 [151020OFc1_NvH-0949-CRLM-3.raw]	410.44744873046875	20.2211570549333	3.60625590586667	99.1154230405333	95.50916713466663	2876659.5	3.3037499288216037E8	0	7113	0.11551417291883936	0.5108419022564116	0.010558071962905652	410.4375305175781	410.4574279785156
489	410.4727783203125	36.6961514312					1	DETECTED	410.4728 m/z @36.70 [151020OFc1_NvH-0949-CRLM-3.raw]	410.4727783203125	36.6961514312	3.7934748424	99.9521197432	96.1586449008	8686824.0	4.913704130838144E8	2	7113	0.2796738035966939	3.1012409911018763	10.14029486797066	410.46295166015625	410.4826354980469
490	410.5252380371094	17.7477955642667					1	DETECTED	410.5252 m/z @17.75 [151020OFc1_NvH-0949-CRLM-3.raw]	410.5252380371094	17.7477955642667	3.359439808	94.6314021074667	91.2719622994667	581427.6875	3.270718763983556E8	3	7113	0.25345870311131335	0.5352453311978678	0.018896904142067468	410.5156555175781	410.52618408203125
491	410.5362243652344	7.79584447386667					1	DETECTED	410.5362 m/z @7.80 [151020OFc1_NvH-0949-CRLM-3.raw]	410.5362243652344	7.79584447386667	0.772093428533333	99.2090122741333	98.43691884559996	4892257.0	3.9667929745676374E8	0	7113	0.15604606484527928	3.677873494715565	2.427052790174003	410.5263366699219	410.546142578125
492	410.5485534667969	20.6470521274667					1	DETECTED	410.5486 m/z @20.65 [151020OFc1_NvH-0949-CRLM-3.raw]	410.5485534667969	20.6470521274667	3.21726464533333	98.9849645557333	95.76769991039997	2487956.25	3.7513901102849174E8	0	7113	4.140121020660921	1.2895329647399016	1.0352924835650952	410.5462341308594	410.55853271484375
493	410.5690002441406	14.2821454605333					1	DETECTED	410.5690 m/z @14.28 [151020OFc1_NvH-0949-CRLM-3.raw]	410.5690002441406	14.2821454605333	3.88129637413333	96.7294618792	92.84816550506667	1836473.625	4.421699808679439E8	3	7113	28.502712003662104	8.118930552922148	153.55857304574377	410.5590515136719	410.57879638671875
494	410.58135986328125	15.3874765330667					1	DETECTED	410.5814 m/z @15.39 [151020OFc1_NvH-0949-CRLM-3.raw]	410.58135986328125	15.3874765330667	3.83658913066667	60.2854499589333	56.44886082826663	1043861.375	2.3345483446365955E8	0	7113	0.09790379182826747	0.8340242142789436	0.9875787593279087	410.5790100097656	410.59112548828125
495	410.59625244140625	34.8609263002667					1	DETECTED	410.5963 m/z @34.86 [151020OFc1_NvH-0949-CRLM-3.raw]	410.59625244140625	34.8609263002667	3.49190063146667	91.0858617138667	87.59396108240004	347864.9375	2.9017271181288964E8	0	7113	20.74626730968952	1.512762242422419	2.7305767074101825	410.59149169921875	410.6062316894531
496	410.61968994140625	28.1169822442667					1	DETECTED	410.6197 m/z @28.12 [151020OFc1_NvH-0949-CRLM-3.raw]	410.61968994140625	28.1169822442667	5.81291242933333	91.7089457437333	85.89603331439997	1024605.8125	2.8622014166384935E8	5	7113	0.2218526992639056	0.5229945350593915	2.849506731574264	410.6098937988281	410.6285400390625
497	410.67889404296875	31.5695593434667					1	DETECTED	410.6789 m/z @31.57 [151020OFc1_NvH-0949-CRLM-3.raw]	410.67889404296875	31.5695593434667	4.28489452106667	97.8991810322667	93.61428651120002	360260.09375	3.3160448840929854E8	0	7113	0.05012286967861357	1.7433270528569682	3.866869321215393	410.6699523925781	410.6880187988281
498	410.69830322265625	20.2709813538667					1	DETECTED	410.6983 m/z @20.27 [151020OFc1_NvH-0949-CRLM-3.raw]	410.69830322265625	20.2709813538667	0.0358266309333333	98.8060623152	98.77023568426667	1351876.125	3.513332450473841E8	2	7113	0.13079400739717428	0.9103389010859535	1.5274749901765188	410.6884765625	410.708251953125
499	410.7086181640625	18.6851436418667					1	DETECTED	410.7086 m/z @18.69 [151020OFc1_NvH-0949-CRLM-3.raw]	410.7086181640625	18.6851436418667	3.63558251653333	43.5873278370667	39.95174532053337	341940.90625	1.3952919026287502E8	0	7113	2.329842721677558	2.3501459564904974	2.1081652247501363	410.70831298828125	410.7090148925781
500	410.7190246582031	20.0317595298667					1	DETECTED	410.7190 m/z @20.03 [151020OFc1_NvH-0949-CRLM-3.raw]	410.7190246582031	20.0317595298667	3.47311995653333	95.8920630130667	92.41894305653338	1.6890802E7	8.415252180614102E8	2	7113	0.22630455628459956	0.7044164081296663	27.876514883191337	410.70904541015625	410.72900390625
501	410.7320556640625	26.8480523602667					1	DETECTED	410.7321 m/z @26.85 [151020OFc1_NvH-0949-CRLM-3.raw]	410.7320556640625	26.8480523602667	3.7414398336	92.2766081605333	88.5351683269333	1211160.0	3.6831343947395855E8	2	7113	2.629816682490464	0.5573482751050048	0.5596680376495989	410.7290344238281	410.7420349121094
502	410.7503356933594	26.364412064					1	DETECTED	410.7503 m/z @26.36 [151020OFc1_NvH-0949-CRLM-3.raw]	410.7503356933594	26.364412064	0.801383382666667	91.8970441970667	91.09566081440003	1160954.875	3.786407200095386E8	2	7113	0.21469645712874552	1.930530281389854	1.4567952156279953	410.7420654296875	410.76031494140625
503	410.7607727050781	40.3670791352					1	DETECTED	410.7608 m/z @40.37 [151020OFc1_NvH-0949-CRLM-3.raw]	410.7607727050781	40.3670791352	5.47121193866667	54.6307411706667	49.15952923200003	350280.21875	1.7106716640677202E8	0	7113	35.166400307875925	0.7043746606888122	0.6855700101778558	410.7603759765625	410.76873779296875
504	410.82025146484375	28.1973123096					1	DETECTED	410.8203 m/z @28.20 [151020OFc1_NvH-0949-CRLM-3.raw]	410.82025146484375	28.1973123096	0.602843408	97.0579136994667	96.4550702914667	816867.4375	3.3961237327953523E8	0	7113	0.23277003777280214	1.7477247095318071	2.5527709437212605	410.810546875	410.8301086425781
505	410.8408508300781	41.1875028749333					1	DETECTED	410.8409 m/z @41.19 [151020OFc1_NvH-0949-CRLM-3.raw]	410.8408508300781	41.1875028749333	0.0555061738666667	99.8045134701333	99.74900729626664	8290372.5	4.162764969437688E8	0	7113	0.2163196969128549	1.1591371034329756	1.2146897808173842	410.8310546875	410.850830078125
506	410.8554382324219	24.2688089906667					1	DETECTED	410.8554 m/z @24.27 [151020OFc1_NvH-0949-CRLM-3.raw]	410.8554382324219	24.2688089906667	0.4927704168	99.199658044	98.7068876272	229714.09375	3.283338229837901E8	0	7113	0.6260132045805555	2.540467201668424	6.167860013545777	410.8508605957031	410.8594055175781
507	410.8694152832031	7.8070023312					1	DETECTED	410.8694 m/z @7.81 [151020OFc1_NvH-0949-CRLM-3.raw]	410.8694152832031	7.8070023312	0.00509379893333333	99.5909535893333	99.58585979039997	2536364.5	3.6854272147732717E8	3	7113	15.903494335256095	1.287921326332911	82.80810984527415	410.85943603515625	410.87933349609375
508	410.8821105957031	9.93170109413333					1	DETECTED	410.8821 m/z @9.93 [151020OFc1_NvH-0949-CRLM-3.raw]	410.8821105957031	9.93170109413333	0.602843408	99.9060226544	99.3031792464	858323.3125	3.054073128785369E8	3	7113	10.7027272311162	5.238828780063333	0.0581469892790258	410.8794860839844	410.8836975097656
509	410.8937072753906	26.0708089957333					1	DETECTED	410.8937 m/z @26.07 [151020OFc1_NvH-0949-CRLM-3.raw]	410.8937072753906	26.0708089957333	0.0257520501333333	99.9986052154667	99.97285316533336	972603.5625	3.3387036135913175E8	3	7113	6.5046615754998705	0.5098652034487361	1.4609191252224085	410.8837585449219	410.89825439453125
510	410.908447265625	40.5909203141333					1	DETECTED	410.9084 m/z @40.59 [151020OFc1_NvH-0949-CRLM-3.raw]	410.908447265625	40.5909203141333	0.00509379893333333	99.8322296664	99.82713586746667	2045360.375	3.8071864405609804E8	3	7113	0.07835019167895041	0.7950534443114905	0.009889896758647546	410.8984680175781	410.9179992675781
511	410.9203186035156	31.7017685034667					1	DETECTED	410.9203 m/z @31.70 [151020OFc1_NvH-0949-CRLM-3.raw]	410.9203186035156	31.7017685034667	0.0159915842666667	99.9613623128	99.94537072853333	977684.6875	2.9768504798284096E8	0	7113	0.17339733778655386	0.5891094772483686	26.713312710768715	410.9186706542969	410.93023681640625
512	410.94970703125	13.9921577944					1	DETECTED	410.9497 m/z @13.99 [151020OFc1_NvH-0949-CRLM-3.raw]	410.94970703125	13.9921577944	0.4728886008	98.7782815933333	98.3053929925333	821438.0625	3.277726190377195E8	0	7113	0.11106767668527695	0.8601611515240618	0.7183024496820793	410.9399108886719	410.95166015625
513	410.961669921875	25.8800844197333					1	DETECTED	410.9617 m/z @25.88 [151020OFc1_NvH-0949-CRLM-3.raw]	410.961669921875	25.8800844197333	0.632980696266667	99.7026060397333	99.06962534346663	1018736.9375	2.9472008851066715E8	0	7113	0.2513028270220481	1.3177564673079294	0.11090095589009721	410.95172119140625	410.9641418457031
514	410.97418212890625	36.7947402925333					1	DETECTED	410.9742 m/z @36.79 [151020OFc1_NvH-0949-CRLM-3.raw]	410.97418212890625	36.7947402925333	0.4728886008	99.2931965032	98.82030790239999	1978380.5	3.149550842791708E8	0	7113	0.09660253344855363	0.9065984114140639	0.012513078845125048	410.9642333984375	410.98382568359375
515	410.990966796875	13.0438448106667					1	DETECTED	410.9910 m/z @13.04 [151020OFc1_NvH-0949-CRLM-3.raw]	410.990966796875	13.0438448106667	0.00509379893333333	99.8322296664	99.82713586746667	200988.609375	3.1431867236962116E8	0	7113	0.19829712283863365	3.9564644831457834	3.185425786173511	410.9847106933594	411.0009460449219
516	411.0204772949219	28.2172892034667					1	DETECTED	411.0205 m/z @28.22 [151020OFc1_NvH-0949-CRLM-3.raw]	411.0204772949219	28.2172892034667	1.6535859448	99.7118668552	98.0582809104	760384.0625	3.130835633830151E8	0	7113	0.3249747606987654	0.5028084236151463	0.7196605971656795	411.0106201171875	411.0303039550781
517	411.04150390625	41.1658616008					1	DETECTED	411.0415 m/z @41.17 [151020OFc1_NvH-0949-CRLM-3.raw]	411.04150390625	41.1658616008	0.612918312533333	99.6283154002667	99.01539708773336	1.0111042E7	4.7851269807855994E8	5	7113	0.21151970655106567	11.55902476290934	18.353395140439456	411.03167724609375	411.0511779785156
518	411.09393310546875	33.023939024					1	DETECTED	411.0939 m/z @33.02 [151020OFc1_NvH-0949-CRLM-3.raw]	411.09393310546875	33.023939024	0.294303510133333	99.9060226544	99.61171914426667	119604.765625	3.286376542535599E8	0	7113	88.16233754930252	1.6500001379267695	2.02811763788465	411.0868835449219	411.1038818359375
519	411.11236572265625	37.5365313242667					1	DETECTED	411.1124 m/z @37.54 [151020OFc1_NvH-0949-CRLM-3.raw]	411.11236572265625	37.5365313242667	0.0159915842666667	99.9800235170667	99.96403193280003	90748.6171875	3.225082371109145E8	0	7113	96.37393053312773	1.312427943880535	1.652822698363196	411.10400390625	411.11236572265625
520	411.12237548828125	90.1473346202667					1	DETECTED	411.1224 m/z @90.15 [151020OFc1_NvH-0949-CRLM-3.raw]	411.12237548828125	90.1473346202667	0.4331187832	99.7674929704	99.3343741872	1596881.875	4.328956361850682E8	0	7113	2.543849899307304	0.5146602207178835	0.02830975577639369	411.1124572753906	411.1319580078125
521	411.15435791015625	44.0134564834667					1	DETECTED	411.1544 m/z @44.01 [151020OFc1_NvH-0949-CRLM-3.raw]	411.15435791015625	44.0134564834667	13.9620469216	94.0713064568	80.1092595352	78102.2421875	2.3872364555541366E8	0	7113	78.43877422334734	1.332870249734533	1.581798490156483	411.1445617675781	411.15435791015625
522	411.1796875	31.5822301549333					1	DETECTED	411.1797 m/z @31.58 [151020OFc1_NvH-0949-CRLM-3.raw]	411.1796875	31.5822301549333	0.00509379893333333	99.8600525549333	99.85495875599997	320363.125	2.8862854320826054E8	0	7113	20.373060494495824	2.136367787060999	3.3060013623246705	411.1702880859375	411.1810302734375
523	411.1910400390625	11.8284483837333					1	DETECTED	411.1910 m/z @11.83 [151020OFc1_NvH-0949-CRLM-3.raw]	411.1910400390625	11.8284483837333	3.67718036746667	99.7118668552	96.03468648773332	2414801.5	4.325729177977069E8	2	7113	16.372130003110904	1.864974767906664	1.4047351785534914	411.1814880371094	411.2010192871094
524	411.2071838378906	28.1003156752					1	DETECTED	411.2072 m/z @28.10 [151020OFc1_NvH-0949-CRLM-3.raw]	411.2071838378906	28.1003156752	4.07322148106667	99.4238284288	95.35060694773333	1999828.625	3.7083157012326837E8	3	7113	3.084443184100696	0.7515242165531986	0.01559927350910354	411.2010498046875	411.2104797363281
525	411.2204895019531	20.0477844026667					1	DETECTED	411.2205 m/z @20.05 [151020OFc1_NvH-0949-CRLM-3.raw]	411.2204895019531	20.0477844026667	3.42569318853333	99.9892486589333	96.56355547039998	7453016.0	6.607336651529477E8	3	7113	0.1872837888548169	1.370758033257616	0.03623784254387351	411.2105407714844	411.23046875
526	411.2313537597656	23.9623999338667					1	DETECTED	411.2314 m/z @23.96 [151020OFc1_NvH-0949-CRLM-3.raw]	411.2313537597656	23.9623999338667	4.0629527088	95.2139684536	91.1510157448	1923983.25	3.4304637006439227E8	3	7113	0.051998641878022056	0.5709480201052519	121.69616033215115	411.2304992675781	411.2315979003906
527	411.2416076660156	41.1875028749333					1	DETECTED	411.2416 m/z @41.19 [151020OFc1_NvH-0949-CRLM-3.raw]	411.2416076660156	41.1875028749333	0.0756309978666667	99.4238284288	99.34819743093333	6197422.5	5.2341731751507837E8	2	7113	0.1936715575754775	0.6552936400956847	5.337345830535591	411.23162841796875	411.2515563964844
528	411.2547302246094	31.6856641229333					1	DETECTED	411.2547 m/z @31.69 [151020OFc1_NvH-0949-CRLM-3.raw]	411.2547302246094	31.6856641229333	3.54779827573333	97.5598707293333	94.01207245359997	768313.375	3.193855271371287E8	0	7113	5.565274724173374	1.7922988425562647	2.5857240243984396	411.2516174316406	411.26470947265625
529	411.26641845703125	22.8470625482667					1	DETECTED	411.2664 m/z @22.85 [151020OFc1_NvH-0949-CRLM-3.raw]	411.26641845703125	22.8470625482667	2.7710711792	98.0099029213333	95.2388317421333	128840.6171875	3.145914978854544E8	0	7113	71.44321708905233	2.2234114704468646	3.4545953910964022	411.2647399902344	411.2760314941406
530	411.29278564453125	91.4893983112					1	DETECTED	411.2928 m/z @91.49 [151020OFc1_NvH-0949-CRLM-3.raw]	411.29278564453125	91.4893983112	3.84777648266667	95.6041120514667	91.75633556880003	85535.34375	2.724456715687055E8	0	7113	0.09567996376246413	0.5234746553887201	0.42073065126573733	411.284423828125	411.2970886230469
531	411.31005859375	91.5081941650667					1	DETECTED	411.3101 m/z @91.51 [151020OFc1_NvH-0949-CRLM-3.raw]	411.31005859375	91.5081941650667	18.8254519354667	97.8531216610667	79.02766972559999	113287.7578125	2.60688651435701E8	0	7113	0.5380268821431144	0.54364810202095	0.9693541954292083	411.30316162109375	411.3119812011719
532	411.3289489746094	90.1855110757333					1	DETECTED	411.3289 m/z @90.19 [151020OFc1_NvH-0949-CRLM-3.raw]	411.3289489746094	90.1855110757333	9.3475599656	93.8609028312	84.5133428656	112008.7421875	2.99601044219358E8	0	7113	1.1066362664986258	0.5227330833166427	0.009412213226680071	411.3205871582031	411.33636474609375
533	411.34722900390625	90.3136412730667					1	DETECTED	411.3472 m/z @90.31 [151020OFc1_NvH-0949-CRLM-3.raw]	411.34722900390625	90.3136412730667	1.54123503413333	99.4516798744	97.91044484026666	111441.296875	3.413308711774678E8	0	7113	1.3788030180501352	0.5029545258441401	4.0078795992379606	411.33935546875	411.3554992675781
534	411.36199951171875	38.3063163568					1	DETECTED	411.3620 m/z @38.31 [151020OFc1_NvH-0949-CRLM-3.raw]	411.36199951171875	38.3063163568	0.9479997832	95.1780354509333	94.23003566773329	100489.21875	3.2911077188708836E8	0	7113	90.7609702917681	1.2611654419985672	1.4412219509600916	411.3575134277344	411.3707275390625
535	411.3807678222656	44.6315576810667					1	DETECTED	411.3808 m/z @44.63 [151020OFc1_NvH-0949-CRLM-3.raw]	411.3807678222656	44.6315576810667	0.7225176704	97.8807258053333	97.1582081349333	154309.75	3.164660561715595E8	0	7113	90.48848008649364	1.0343618718250878	1.0535082075811535	411.3710021972656	411.3905029296875
536	411.4251403808594	34.8609263002667					1	DETECTED	411.4251 m/z @34.86 [151020OFc1_NvH-0949-CRLM-3.raw]	411.4251403808594	34.8609263002667	5.78019163786667	99.9706866637333	94.19049502586664	454073.78125	2.868483088744328E8	0	7113	0.06381945749421192	1.871450239182194	2.7459173306325995	411.4154357910156	411.432373046875
537	411.4424743652344	41.1658616008					1	DETECTED	411.4425 m/z @41.17 [151020OFc1_NvH-0949-CRLM-3.raw]	411.4424743652344	41.1658616008	1.16140570453333	99.2370805613333	98.07567485679996	2859536.25	4.239292734516701E8	4	7113	29.422798045066934	0.5617654226051518	0.19098109352106699	411.4327087402344	411.4524230957031
538	411.4555358886719	22.5687201496					1	DETECTED	411.4555 m/z @22.57 [151020OFc1_NvH-0949-CRLM-3.raw]	411.4555358886719	22.5687201496	3.3879980904	99.8137236821333	96.4257255917333	679923.0	3.0604189125469095E8	0	7113	3.6025683783828235	0.9061076387782336	22.389711198428518	411.4525146484375	411.46551513671875
539	411.4691467285156	35.0449767037333					1	DETECTED	411.4691 m/z @35.04 [151020OFc1_NvH-0949-CRLM-3.raw]	411.4691467285156	35.0449767037333	4.89017893226667	99.5445873048	94.65440837253334	536039.75	3.074228917609346E8	0	7113	0.11780422632635634	1.8105581468041776	0.6198159136284174	411.4655456542969	411.4789733886719
540	411.498291015625	10.2524308904					1	DETECTED	411.4983 m/z @10.25 [151020OFc1_NvH-0949-CRLM-3.raw]	411.498291015625	10.2524308904	0.0555061738666667	95.7214353109333	95.66592913706664	466646.3125	3.212565998434994E8	0	7113	0.14979717761830713	0.8958618617965057	1.1256545142736158	411.4884338378906	411.5079650878906
541	411.522216796875	7.17436590773333					1	DETECTED	411.5222 m/z @7.17 [151020OFc1_NvH-0949-CRLM-3.raw]	411.522216796875	7.17436590773333	4.89017893226667	84.4486407381333	79.55846180586664	385491.8125	2.9187607017778033E8	3	7113	6.784991789256631	10.557123630463199	0.2002401570127246	411.5126037597656	411.5314636230469
542	411.5416259765625	28.1169822442667					1	DETECTED	411.5416 m/z @28.12 [151020OFc1_NvH-0949-CRLM-3.raw]	411.5416259765625	28.1169822442667	3.51977136746667	95.6853631325333	92.16559176506662	1312991.5	3.4741108096096075E8	0	7113	12.878981871543356	0.5354384190459127	0.008113194119252992	411.53167724609375	411.5423889160156
543	411.5523986816406	27.5168824941333					1	DETECTED	411.5524 m/z @27.52 [151020OFc1_NvH-0949-CRLM-3.raw]	411.5523986816406	27.5168824941333	3.37855864346667	99.6468030354667	96.26824439200003	3812817.25	4.247747956109451E8	3	7113	8.04810069618605	0.9489893212403587	2.32338368003612	411.54248046875	411.5623779296875
544	411.56597900390625	23.9623999338667					1	DETECTED	411.5660 m/z @23.96 [151020OFc1_NvH-0949-CRLM-3.raw]	411.56597900390625	23.9623999338667	3.43521829333333	95.1601812477333	91.72496295439997	1253283.5	3.018375737687867E8	0	7113	0.1030648008835584	1.1595917121227686	1.6467119532474612	411.5624084472656	411.5758056640625
545	411.579833984375	47.8309301936					1	DETECTED	411.5798 m/z @47.83 [151020OFc1_NvH-0949-CRLM-3.raw]	411.579833984375	47.8309301936	3.7521043576	84.0942513648	80.3421470072	1023251.875	3.071447343733512E8	3	7113	0.13604269771516186	0.5019528539301299	0.011036472478861758	411.5760192871094	411.5897521972656
546	411.595458984375	28.1519128477333					1	DETECTED	411.5955 m/z @28.15 [151020OFc1_NvH-0949-CRLM-3.raw]	411.595458984375	28.1519128477333	0.879830136533333	98.9942941717333	98.11446403519997	571694.375	3.7181289974950635E8	0	7113	8.45024797581926	3.4314684756377747	4.103274722789336	411.58984375	411.6053161621094
547	411.64324951171875	41.2208798605333					1	DETECTED	411.6432 m/z @41.22 [151020OFc1_NvH-0949-CRLM-3.raw]	411.64324951171875	41.2208798605333	4.35660795093333	99.1060445349333	94.74943658399998	1334411.25	3.21876690704906E8	0	7113	0.1736667545703554	0.5889858689263445	16.232459851240733	411.6335754394531	411.6511535644531
548	411.6921691894531	11.8284483837333					1	DETECTED	411.6922 m/z @11.83 [151020OFc1_NvH-0949-CRLM-3.raw]	411.6921691894531	11.8284483837333	1.01629726133333	99.3401936784	98.32389641706666	1137763.75	3.705889080011597E8	0	7113	0.1098425897740114	0.7460895211644476	55.133733084050604	411.6822204589844	411.7021484375
549	411.7026672363281	13.4719526250667					1	DETECTED	411.7027 m/z @13.47 [151020OFc1_NvH-0949-CRLM-3.raw]	411.7026672363281	13.4719526250667	4.99166105573333	99.4703632178667	94.47870216213337	754788.5	3.295858626431002E8	0	7113	0.2083680468139999	1.517578358950761	11.719961677271023	411.7021789550781	411.7066650390625
550	411.7166748046875	21.6526927093333					1	DETECTED	411.7167 m/z @21.65 [151020OFc1_NvH-0949-CRLM-3.raw]	411.7166748046875	21.6526927093333	3.359439808	98.9849645557333	95.6255247477333	1.0018964E7	5.863434087868042E8	2	7113	0.1773233785018924	1.2545866209793743	0.07651020655571995	411.70672607421875	411.7266540527344
551	411.7305603027344	11.0549196616					1	DETECTED	411.7306 m/z @11.05 [151020OFc1_NvH-0949-CRLM-3.raw]	411.7305603027344	11.0549196616	3.49190063146667	95.7214353109333	92.22953467946664	1778417.25	4.0636873797785044E8	2	7113	0.16195721637558513	0.8416237235930869	12.639398382597216	411.7266845703125	411.74041748046875
552	411.7441101074219	36.9018595514667					1	DETECTED	411.7441 m/z @36.90 [151020OFc1_NvH-0949-CRLM-3.raw]	411.7441101074219	36.9018595514667	3.9035567008	94.4715684634667	90.5680117626667	681712.5	3.1424743052402157E8	2	7113	7.620885019532171	1.4360682091814743	1.2643172288717954	411.7406005859375	411.748046875
553	411.758056640625	27.4111526234667					1	DETECTED	411.7581 m/z @27.41 [151020OFc1_NvH-0949-CRLM-3.raw]	411.758056640625	27.4111526234667	4.2033158688	92.4235148416	88.22019897279999	3040204.5	3.6795307781713283E8	2	7113	14.346229719713364	0.5073502086093671	0.014451139346204574	411.7484436035156	411.76763916015625
554	411.7711181640625	19.5411152381333					1	DETECTED	411.7711 m/z @19.54 [151020OFc1_NvH-0949-CRLM-3.raw]	411.7711181640625	19.5411152381333	3.96650430693333	97.7246125293333	93.75810822239997	77275.046875	2.573347490298949E8	2	7113	93.69195373604053	3.01488365286275	5.037433592829101	411.7690734863281	411.7797546386719
555	411.84442138671875	41.204765492					1	DETECTED	411.8444 m/z @41.20 [151020OFc1_NvH-0949-CRLM-3.raw]	411.84442138671875	41.204765492	0.0257520501333333	99.9338101186667	99.90805806853336	319501.90625	2.982288121581134E8	0	7113	3.9633017766558183	1.352723002600584	1.9618298019179965	411.8345642089844	411.8543395996094
556	411.8546447753906	13.0851990728					1	DETECTED	411.8546 m/z @13.09 [151020OFc1_NvH-0949-CRLM-3.raw]	411.8546447753906	13.0851990728	0.1358365352	99.9986052154667	99.8627686802667	252460.28125	3.125706138854091E8	0	7113	7.16846031824417	8.021238124385954	3.31711378939186	411.85443115234375	411.8646240234375
557	411.8753967285156	15.6065283976					1	DETECTED	411.8754 m/z @15.61 [151020OFc1_NvH-0949-CRLM-3.raw]	411.8753967285156	15.6065283976	0.0655916322666667	99.8693313813333	99.80373974906664	1860842.25	3.358365958252239E8	3	7113	9.425876034070882	13.646922836104174	1.4138415902036443	411.865478515625	411.876708984375
558	411.88677978515625	27.4760227688					1	DETECTED	411.8868 m/z @27.48 [151020OFc1_NvH-0949-CRLM-3.raw]	411.88677978515625	27.4760227688	0.0756309978666667	99.7397452936	99.66411429573333	2175128.5	3.848873783376538E8	3	7113	8.16566885038841	0.8957503573903209	5.166527962195364	411.8768005371094	411.896728515625
559	411.9039611816406	32.8985004514667					1	DETECTED	411.9040 m/z @32.90 [151020OFc1_NvH-0949-CRLM-3.raw]	411.9039611816406	32.8985004514667	0.0159915842666667	99.9986052154667	99.98261363120002	697402.0625	3.586372943992995E8	3	7113	9.009639624178977	2.3617052302368164	0.007393396993136059	411.8968505859375	411.9043884277344
560	411.9143981933594	47.8700856474667					1	DETECTED	411.9144 m/z @47.87 [151020OFc1_NvH-0949-CRLM-3.raw]	411.9143981933594	47.8700856474667	0.0159915842666667	99.199658044	99.18366645973333	908513.9375	3.5241340799155504E8	0	7113	2.458192504914976	0.5367237554323756	0.002983678684526668	411.9044189453125	411.9241943359375
561	411.9303894042969	28.1169822442667					1	DETECTED	411.9304 m/z @28.12 [151020OFc1_NvH-0949-CRLM-3.raw]	411.9303894042969	28.1169822442667	0.1257799328	99.7674929704	99.6417130376	582234.0	3.094600827573527E8	0	7113	8.543309585451002	2.4403956507524573	1.5592584440647592	411.9244079589844	411.9401550292969
562	411.9434814453125	29.1544536506667					1	DETECTED	411.9435 m/z @29.15 [151020OFc1_NvH-0949-CRLM-3.raw]	411.9434814453125	29.1544536506667	0.6825843104	97.0669805101333	96.3843961997333	459369.9375	3.021176000539892E8	0	7113	17.631356371714062	2.4826543858947883	0.0014906115755792724	411.9405212402344	411.9447937011719
563	411.9548034667969	16.8934179757333					1	DETECTED	411.9548 m/z @16.89 [151020OFc1_NvH-0949-CRLM-3.raw]	411.9548034667969	16.8934179757333	0.00509379893333333	99.8876893605333	99.88259556159997	607535.375	3.2472448381810606E8	0	7113	4.03841248231606	0.6119775841505203	1.642833625275271	411.94482421875	411.96478271484375
564	411.9708557128906	35.0122582394667					1	DETECTED	411.9709 m/z @35.01 [151020OFc1_NvH-0949-CRLM-3.raw]	411.9708557128906	35.0122582394667	0.00509379893333333	99.4238284288	99.41873462986666	365401.8125	3.2487301691283935E8	0	7113	2.4481790448011225	1.8632055301735493	2.8754616906708974	411.9648132324219	411.9808349609375
565	411.99365234375	22.9073283306667					1	DETECTED	411.9937 m/z @22.91 [151020OFc1_NvH-0949-CRLM-3.raw]	411.99365234375	22.9073283306667	0.00509379893333333	98.3172452042667	98.31215140533337	252360.359375	2.663407003415292E8	0	7113	0.02124443000314713	2.6437303526107336	5.950122943311931	411.9838562011719	412.00347900390625
566	412.07232666015625	50.4615479458667					1	DETECTED	412.0723 m/z @50.46 [151020OFc1_NvH-0949-CRLM-3.raw]	412.07232666015625	50.4615479458667	0.2348725936	99.7489639901333	99.5140913965333	905190.0625	3.1075106992813945E8	0	7113	0.2532764300868706	0.6097919773793253	0.07840725514361345	412.06365966796875	412.08203125
567	412.0947265625	37.0447456922667					1	DETECTED	412.0947 m/z @37.04 [151020OFc1_NvH-0949-CRLM-3.raw]	412.0947265625	37.0447456922667	0.512736406666667	98.9260570848	98.41332067813333	97973.203125	3.2646556858419573E8	0	7113	95.7362914330995	1.4067996506224703	1.8318036898654158	412.08477783203125	412.10400390625
568	412.1259765625	90.127257872					1	DETECTED	412.1260 m/z @90.13 [151020OFc1_NvH-0949-CRLM-3.raw]	412.1259765625	90.127257872	2.8184726912	99.1341548816	96.3156821904	433744.09375	3.30690331840297E8	0	7113	0.55061537495952	0.511074867999706	0.028721824142038378	412.1221008300781	412.135009765625
569	412.1427307128906	92.4339755456					1	DETECTED	412.1427 m/z @92.43 [151020OFc1_NvH-0949-CRLM-3.raw]	412.1427307128906	92.4339755456	4.8792768896	99.7118668552	94.8325899656	109414.421875	2.4448206880627698E8	0	7113	0.09976553132098331	0.5415619688110322	47.85355997937309	412.1380310058594	412.14984130859375
570	412.185302734375	27.9636625042667					1	DETECTED	412.1853 m/z @27.96 [151020OFc1_NvH-0949-CRLM-3.raw]	412.185302734375	27.9636625042667	3.00007306266667	99.5074193749333	96.50734631226663	274643.71875	2.9452008808814484E8	0	7113	14.968292957824959	2.0771914152111095	3.1787042068768927	412.17547607421875	412.19122314453125
571	412.20123291015625	14.444366668					1	DETECTED	412.2012 m/z @14.44 [151020OFc1_NvH-0949-CRLM-3.raw]	412.20123291015625	14.444366668	1.921260216	99.7674929704	97.8462327544	9973876.0	6.790310339913521E8	2	7113	0.4121170297265717	0.869594435126076	2.3739750406167186	412.19140625	412.2112121582031
572	412.2184143066406	21.6958714405333					1	DETECTED	412.2184 m/z @21.70 [151020OFc1_NvH-0949-CRLM-3.raw]	412.2184143066406	21.6958714405333	3.6558808008	99.5167022717333	95.86082147093329	4388674.5	5.838240101214398E8	2	7113	0.18678023776041996	2.538417079668899	0.8590501525011883	412.21124267578125	412.2283630371094
573	412.2312316894531	44.539879852					1	DETECTED	412.2312 m/z @44.54 [151020OFc1_NvH-0949-CRLM-3.raw]	412.2312316894531	44.539879852	3.68853838213333	99.46099672	95.77245833786667	4110947.25	4.7159543382406425E8	2	7113	0.185451789570088	0.5099655281149797	0.006613592962380187	412.2284240722656	412.23284912109375
574	412.24285888671875	17.2098538834667					1	DETECTED	412.2429 m/z @17.21 [151020OFc1_NvH-0949-CRLM-3.raw]	412.24285888671875	17.2098538834667	3.62639518186667	98.4279377306667	94.80154254880003	5178071.5	4.463319772095773E8	2	7113	0.15285553992123369	0.5308312234309013	4.758857906811308	412.2328796386719	412.2528381347656
575	412.2558288574219	29.9195987965333					1	DETECTED	412.2558 m/z @29.92 [151020OFc1_NvH-0949-CRLM-3.raw]	412.2558288574219	29.9195987965333	3.80293704906667	95.7894347453333	91.98649769626662	2224365.25	3.8814440935938567E8	2	7113	2.6602950134467562	3.299855591482583	5.6128096012293645	412.2529296875	412.26580810546875
576	412.27410888671875	37.9719041416					1	DETECTED	412.2741 m/z @37.97 [151020OFc1_NvH-0949-CRLM-3.raw]	412.27410888671875	37.9719041416	3.998876312	93.2361476048	89.23727129279999	140171.15625	3.0607883475421214E8	0	7113	87.56778066037735	1.2904982069753603	1.592811917928145	412.2658996582031	412.27923583984375
577	412.29193115234375	47.9099459170667					1	DETECTED	412.2919 m/z @47.91 [151020OFc1_NvH-0949-CRLM-3.raw]	412.29193115234375	47.9099459170667	0.2052630448	92.3323242288	92.127061184	866089.0	2.769029504604337E8	0	7113	0.1849990832924675	87.2280478184356	199.94285648113413	412.28271484375	412.2995300292969
578	412.30841064453125	90.4580791098667					1	DETECTED	412.3084 m/z @90.46 [151020OFc1_NvH-0949-CRLM-3.raw]	412.30841064453125	90.4580791098667	0.353625471733333	93.5335191754667	93.17989370373336	305222.34375	2.6203750483488268E8	0	7113	2.105477281190076	0.8803453896368942	0.8966837649382746	412.3023681640625	412.3150939941406
579	412.3191223144531	37.6001306906667					1	DETECTED	412.3191 m/z @37.60 [151020OFc1_NvH-0949-CRLM-3.raw]	412.3191223144531	37.6001306906667	6.21479981706667	91.7639018824	85.54910206533333	71175.3046875	2.3301272435276732E8	0	7113	84.7822808823804	1.3628835459767845	1.7020606392823387	412.3191223144531	412.32861328125
580	412.3480224609375	59.079567476					1	DETECTED	412.3480 m/z @59.08 [151020OFc1_NvH-0949-CRLM-3.raw]	412.3480224609375	59.079567476	13.6945834536	92.4427809656	78.74819751199999	83374.140625	2.4478797400480774E8	0	7113	77.92980849021481	0.8675578410816823	0.7059707117428976	412.33856201171875	412.34942626953125
581	412.3804626464844	37.9913594621333					1	DETECTED	412.3805 m/z @37.99 [151020OFc1_NvH-0949-CRLM-3.raw]	412.3804626464844	37.9913594621333	1.91202916106667	96.939502644	95.02747348293333	152714.84375	3.038795959421636E8	0	7113	62.568248716623685	1.244356310991709	1.4983585145020408	412.3709411621094	412.3904113769531
582	412.4071350097656	50.4108220274667					1	DETECTED	412.4071 m/z @50.41 [151020OFc1_NvH-0949-CRLM-3.raw]	412.4071350097656	50.4108220274667	1.6164197232	95.0238414506667	93.4074217274667	466116.28125	3.3714116243102574E8	0	7113	40.096200911218865	0.9508548359393426	400.0744689226941	412.397216796875	412.4169921875
583	412.4531555175781	20.5448365674667					1	DETECTED	412.4532 m/z @20.54 [151020OFc1_NvH-0949-CRLM-3.raw]	412.4531555175781	20.5448365674667	3.51977136746667	99.2931965032	95.77342513573332	3351562.75	3.5045331969110835E8	4	7113	0.1360045643551544	2.021310518178535	0.08687539015231795	412.443359375	412.463134765625
584	412.4688415527344	9.90108715013333					1	DETECTED	412.4688 m/z @9.90 [151020OFc1_NvH-0949-CRLM-3.raw]	412.4688415527344	9.90108715013333	2.26195606	96.1583911522667	93.8964350922667	479638.3125	3.2552820239403427E8	0	7113	0.08070476456807718	0.6953873539461346	6.29390253456054	412.4631652832031	412.478759765625
585	412.4902648925781	48.9409922685333					1	DETECTED	412.4903 m/z @48.94 [151020OFc1_NvH-0949-CRLM-3.raw]	412.4902648925781	48.9409922685333	2.55329021706667	99.9521197432	97.39882952613333	320162.78125	3.009364614866265E8	0	7113	35.12860147666898	1.0801693607847285	1.1633185335817668	412.4803161621094	412.4939270019531
586	412.5044250488281	23.8480869506667					1	DETECTED	412.5044 m/z @23.85 [151020OFc1_NvH-0949-CRLM-3.raw]	412.5044250488281	23.8480869506667	3.814145588	98.4463521506667	94.6322065626667	443367.84375	3.1433488248658997E8	0	7113	7.07004022082819	4.094569993331177	1.3535666232798262	412.49462890625	412.51434326171875
587	412.52337646484375	13.0975609797333					1	DETECTED	412.5234 m/z @13.10 [151020OFc1_NvH-0949-CRLM-3.raw]	412.52337646484375	13.0975609797333	3.92481079946667	86.3322778933333	82.40746709386663	212125.5	2.9320086618621194E8	0	7113	12.156749797713609	7.329697581997683	0.00628109876853747	412.5146179199219	412.52508544921875
588	412.5351867675781	14.4677166045333					1	DETECTED	412.5352 m/z @14.47 [151020OFc1_NvH-0949-CRLM-3.raw]	412.5351867675781	14.4677166045333	3.30206740773333	99.2090122741333	95.90694486639997	6444748.0	4.955963713641377E8	3	7113	0.41884294730065896	1.9804546626834378	17.40853604931601	412.5252685546875	412.5451354980469
589	412.5557556152344	13.7941220304					1	DETECTED	412.5558 m/z @13.79 [151020OFc1_NvH-0949-CRLM-3.raw]	412.5557556152344	13.7941220304	3.95582304586667	99.8876893605333	95.93186631466664	1.55647776E8	2.7191888228320446E9	3	7113	0.20359367332249612	1.1133721524558418	1.1033534271240617	412.5458068847656	412.5657043457031
590	412.5657653808594	44.5649779850667					1	DETECTED	412.5658 m/z @44.56 [151020OFc1_NvH-0949-CRLM-3.raw]	412.5657653808594	44.5649779850667	3.6155809456	86.3907231432	82.7751421976	2147102.75	3.540704184922149E8	3	7113	8.227640156233072	0.5029233553870825	0.007355991142988281	412.5657653808594	412.57574462890625
591	412.57659912109375	37.9547349466667					1	DETECTED	412.5766 m/z @37.95 [151020OFc1_NvH-0949-CRLM-3.raw]	412.57659912109375	37.9547349466667	3.6155809456	67.1676258416	63.552044896	1520688.75	2.5818339711604494E8	3	7113	0.07468399030921091	2.2514201246783805	0.02579904337834623	412.5757751464844	412.5863037109375
592	412.59906005859375	19.7632980162667					1	DETECTED	412.5991 m/z @19.76 [151020OFc1_NvH-0949-CRLM-3.raw]	412.59906005859375	19.7632980162667	3.39751857813333	99.6375908128	96.24007223466667	369309.1875	3.0047451974745566E8	0	7113	0.13388941171288593	4.516759298055619	0.007416558403869231	412.58917236328125	412.60894775390625
593	412.6866149902344	5.9745046448					1	DETECTED	412.6866 m/z @5.97 [151020OFc1_NvH-0949-CRLM-3.raw]	412.6866149902344	5.9745046448	3.69921551386667	98.6859413125333	94.98672579866663	196080.59375	3.065010212643224E8	0	7113	0.186235290970429	0.6927592622610007	63.853112824996664	412.6771545410156	412.6935729980469
594	412.7035827636719	20.5114849656					1	DETECTED	412.7036 m/z @20.51 [151020OFc1_NvH-0949-CRLM-3.raw]	412.7035827636719	20.5114849656	3.51977136746667	98.0004930637333	94.48072169626663	2066796.375	3.70580308207246E8	4	7113	20.155512566344886	0.992565215140556	0.30407557518350276	412.693603515625	412.71356201171875
595	412.7170715332031	16.1856133685333					1	DETECTED	412.7171 m/z @16.19 [151020OFc1_NvH-0949-CRLM-3.raw]	412.7170715332031	16.1856133685333	4.18252654666667	97.3226920634667	93.14016551680004	639223.625	3.113984143028268E8	0	7113	8.31322034903339	0.6943809094483286	0.7698490824622798	412.713623046875	412.71875
596	412.7287902832031	21.9942097328					1	DETECTED	412.7288 m/z @21.99 [151020OFc1_NvH-0949-CRLM-3.raw]	412.7287902832031	21.9942097328	3.98825981786667	98.6398957922667	94.65163597440002	2.7490326E7	8.227282909857987E8	2	7113	0.22639904872597683	1.2050521747440033	1.9893689030767894	412.71881103515625	412.7383728027344
597	412.74749755859375	25.2888540050667					1	DETECTED	412.7475 m/z @25.29 [151020OFc1_NvH-0949-CRLM-3.raw]	412.74749755859375	25.2888540050667	0.652635012266667	98.9367447082667	98.28410969600003	5083509.0	4.5285086920876616E8	2	7113	14.032713321088746	1.0999936577911988	0.02158540882580229	412.7388000488281	412.7574768066406
598	412.7651672363281	28.7324625448					1	DETECTED	412.7652 m/z @28.73 [151020OFc1_NvH-0949-CRLM-3.raw]	412.7651672363281	28.7324625448	2.05688988186667	98.9647922333333	96.90790235146663	1524693.0	3.815717098014233E8	2	7113	0.28139578707068935	0.9924894647239042	0.33315938708516174	412.75750732421875	412.7732238769531
599	412.81805419921875	33.5187812282667					1	DETECTED	412.8181 m/z @33.52 [151020OFc1_NvH-0949-CRLM-3.raw]	412.81805419921875	33.5187812282667	0.1257799328	98.7596586237333	98.6338786909333	139121.15625	2.81581808835509E8	0	7113	81.37693722690719	1.5756491969223232	2.1435445093923384	412.80908203125	412.81903076171875
600	412.82928466796875	30.4358975954667					1	DETECTED	412.8293 m/z @30.44 [151020OFc1_NvH-0949-CRLM-3.raw]	412.82928466796875	30.4358975954667	0.772093428533333	99.9613623128	99.18926888426667	1433371.75	3.183328892001244E8	5	7113	0.152577796482408	1.4736254571615872	1.4542168531298332	412.81988525390625	412.8392639160156
601	412.8519592285156	37.5024401261333					1	DETECTED	412.8520 m/z @37.50 [151020OFc1_NvH-0949-CRLM-3.raw]	412.8519592285156	37.5024401261333	0.00509379893333333	99.8045134701333	99.79941967119997	413200.6875	2.9682739792320275E8	0	7113	7.50964729064383	1.6611882006023313	0.004852248048401461	412.8421936035156	412.8594665527344
602	412.8695983886719	14.4549060298667					1	DETECTED	412.8696 m/z @14.45 [151020OFc1_NvH-0949-CRLM-3.raw]	412.8695983886719	14.4549060298667	0.0756309978666667	99.6283154002667	99.55268440240003	2495816.5	3.7468251881842774E8	3	7113	0.3038766870931564	1.7453610022897914	0.07546375589359698	412.859619140625	412.876708984375
603	412.88671875	13.7941220304					1	DETECTED	412.8867 m/z @13.79 [151020OFc1_NvH-0949-CRLM-3.raw]	412.88671875	13.7941220304	0.00509379893333333	99.9986052154667	99.99351141653337	9.5689312E7	1.858592565174084E9	3	7113	0.21519292322335204	1.1502897120865432	1.128518127357634	412.8767395019531	412.8966979980469
604	412.9031677246094	16.3490870824					1	DETECTED	412.9032 m/z @16.35 [151020OFc1_NvH-0949-CRLM-3.raw]	412.9031677246094	16.3490870824	0.00509379893333333	99.2090122741333	99.20391847519997	2.8137574E7	6.958487805369878E8	3	7113	0.1636963263581741	21.598779676579415	1.1108409297134765	412.8967590332031	412.9130859375
605	412.92144775390625	42.9530750861333					1	DETECTED	412.9214 m/z @42.95 [151020OFc1_NvH-0949-CRLM-3.raw]	412.92144775390625	42.9530750861333	0.0756309978666667	99.0315496328	98.95591863493333	368106.1875	2.757333563233048E8	3	7113	73.37479460941103	1.3007844094052479	1.6005264083432278	412.9134216308594	412.9313659667969
606	412.9334716796875	19.7131960485333					1	DETECTED	412.9335 m/z @19.71 [151020OFc1_NvH-0949-CRLM-3.raw]	412.9334716796875	19.7131960485333	0.2745164728	99.9060226544	99.6315061816	251178.359375	3.4921097303652805E8	0	7113	13.705491202008028	3.3831614172659714	6.189319440897282	412.93145751953125	412.9434509277344
607	412.9481506347656	19.2971445688					1	DETECTED	412.9482 m/z @19.30 [151020OFc1_NvH-0949-CRLM-3.raw]	412.9481506347656	19.2971445688	0.0257520501333333	97.5049793448	97.47922729466667	247168.890625	2.8173168430706495E8	0	7113	1.2670917878490897	2.9430377976782913	6.553411521258696	412.9437255859375	412.9498596191406
608	412.9598693847656	40.7652929893333					1	DETECTED	412.9599 m/z @40.77 [151020OFc1_NvH-0949-CRLM-3.raw]	412.9598693847656	40.7652929893333	0.0358266309333333	99.8693313813333	99.83350475039997	1572262.5	3.555161404983492E8	0	7113	0.2879808696678552	0.512333533567867	0.023121786976764844	412.94989013671875	412.9698181152344
609	412.9717712402344	24.3907595021333					1	DETECTED	412.9718 m/z @24.39 [151020OFc1_NvH-0949-CRLM-3.raw]	412.9717712402344	24.3907595021333	0.562746452266667	99.4889395624	98.92619311013334	1385301.375	3.1994414672894317E8	4	7113	0.10901116183143245	0.5856099794556227	0.013677880342853036	412.9698791503906	412.9817199707031
610	412.98992919921875	20.0758296352					1	DETECTED	412.9899 m/z @20.08 [151020OFc1_NvH-0949-CRLM-3.raw]	412.98992919921875	20.0758296352	0.165585824	99.0594367330667	98.8938509090667	502907.40625	3.18703363983423E8	0	7113	23.166221449205477	10.826163795464678	0.023334510483711064	412.9818420410156	412.9999084472656
611	413.0127258300781	18.3389350770667					1	DETECTED	413.0127 m/z @18.34 [151020OFc1_NvH-0949-CRLM-3.raw]	413.0127258300781	18.3389350770667	1.7830181536	99.2558281645333	97.4728100109333	146094.21875	2.9634317967231697E8	0	7113	10.84607483463665	4.245113219676728	7.383979495511926	413.0033874511719	413.0193786621094
612	413.0296630859375	30.472201304					1	DETECTED	413.0297 m/z @30.47 [151020OFc1_NvH-0949-CRLM-3.raw]	413.0296630859375	30.472201304	0.652635012266667	97.6969898538667	97.04435484160003	1560006.875	3.233880504635913E8	0	7113	0.07245737013220221	0.6348603630372066	15.72651816294823	413.0198669433594	413.03948974609375
613	413.0670166015625	21.9013778682667					1	DETECTED	413.0670 m/z @21.90 [151020OFc1_NvH-0949-CRLM-3.raw]	413.0670166015625	21.9013778682667	0.00509379893333333	97.8991810322667	97.89408723333337	113970.6796875	3.2806616017583215E8	0	7113	97.37443893405054	2.3194074764122776	3.4723989286400587	413.0573425292969	413.0757141113281
614	413.09381103515625	24.1009839136					1	DETECTED	413.0938 m/z @24.10 [151020OFc1_NvH-0949-CRLM-3.raw]	413.09381103515625	24.1009839136	0.5427111424	99.8876893605333	99.3449782181333	106248.9765625	2.6645840117670134E8	0	7113	86.46045168196142	2.164674660681565	3.950587671717034	413.0840759277344	413.0986022949219
615	413.1094970703125	56.5854501469333					1	DETECTED	413.1095 m/z @56.59 [151020OFc1_NvH-0949-CRLM-3.raw]	413.1094970703125	56.5854501469333	3.29252808586667	99.1247440666667	95.83221598080003	131175.0625	3.4088233806585765E8	0	7113	88.2706647729637	0.8308983432603892	0.6709284404642766	413.1001281738281	413.1192932128906
616	413.12921142578125	52.8217008669333					1	DETECTED	413.1292 m/z @52.82 [151020OFc1_NvH-0949-CRLM-3.raw]	413.12921142578125	52.8217008669333	0.0456582610666667	97.9635408109333	97.91788254986663	119386.4375	3.476265071420148E8	0	7113	90.24679476507971	0.8592301898697023	0.7270120239177343	413.1195373535156	413.1390686035156
617	413.1929016113281	39.2864705021333					1	DETECTED	413.1929 m/z @39.29 [151020OFc1_NvH-0949-CRLM-3.raw]	413.1929016113281	39.2864705021333	3.13230308906667	98.4279377306667	95.29563464160003	1299941.5	3.279520317945449E8	2	7113	0.25483935692204795	1.44609994245518	0.011860098861187272	413.1830139160156	413.2028503417969
618	413.20843505859375	10.3378156568					1	DETECTED	413.2084 m/z @10.34 [151020OFc1_NvH-0949-CRLM-3.raw]	413.20843505859375	10.3378156568	3.48253858266667	97.39581856	93.91327997733333	1206335.875	3.3781208667357475E8	0	7113	4.184249224361	57.06779054057048	4.054245656556865	413.2029113769531	413.21014404296875
619	413.22015380859375	13.8114863469333					1	DETECTED	413.2202 m/z @13.81 [151020OFc1_NvH-0949-CRLM-3.raw]	413.22015380859375	13.8114863469333	0.622945110666667	99.1154230405333	98.49247792986664	3.76208E7	1.0601824609152149E9	4	7113	0.2115089054155348	30.277541839301136	65.48984386418597	413.2101745605469	413.2301330566406
620	413.23699951171875	16.3291057874667					1	DETECTED	413.2370 m/z @16.33 [151020OFc1_NvH-0949-CRLM-3.raw]	413.23699951171875	16.3291057874667	3.67718036746667	98.6767454696	94.99956510213332	2.0754878E7	8.737561734570091E8	2	7113	5.690885758788426	23.24186996366699	0.02275337521375556	413.23016357421875	413.2469787597656
621	413.249267578125	25.2888540050667					1	DETECTED	413.2493 m/z @25.29 [151020OFc1_NvH-0949-CRLM-3.raw]	413.249267578125	25.2888540050667	1.99532181493333	97.4960592098667	95.50073739493337	1978665.25	3.8983895526976466E8	2	7113	17.14675554906279	2.7647646490641566	12.093547502238374	413.24700927734375	413.2591857910156
622	413.2630920410156	33.1352106506667					1	DETECTED	413.2631 m/z @33.14 [151020OFc1_NvH-0949-CRLM-3.raw]	413.2630920410156	33.1352106506667	0.00509379893333333	99.9986052154667	99.99351141653337	783512.5	3.424399803339304E8	0	7113	12.316017306213418	1.7862556092237523	2.6168929034787913	413.2593078613281	413.2730712890625
623	413.2732238769531	11.1228169813333					1	DETECTED	413.2732 m/z @11.12 [151020OFc1_NvH-0949-CRLM-3.raw]	413.2732238769531	11.1228169813333	1.5884658352	99.3773455018667	97.7888796666667	391945.46875	2.975186720949912E8	0	7113	15.656609298842843	0.5109579346369193	null	413.2731018066406	413.2825927734375
624	413.2897644042969	91.7827282538667					1	DETECTED	413.2898 m/z @91.78 [151020OFc1_NvH-0949-CRLM-3.raw]	413.2897644042969	91.7827282538667	4.11717312266667	94.0448483856	89.92767526293333	114782.28125	3.578439062456806E8	0	7113	0.21555288824716	0.512901989432154	0.28186327641737335	413.28436279296875	413.2996520996094
625	413.3051452636719	33.1352106506667					1	DETECTED	413.3051 m/z @33.14 [151020OFc1_NvH-0949-CRLM-3.raw]	413.3051452636719	33.1352106506667	4.82815281066667	95.5950866053333	90.76693379466663	105703.2421875	2.919556331270876E8	0	7113	86.40634749613281	1.5369569487004429	2.0782705084628925	413.2997741699219	413.3137512207031
626	413.3262634277344	90.4451059970667					1	DETECTED	413.3263 m/z @90.45 [151020OFc1_NvH-0949-CRLM-3.raw]	413.3262634277344	90.4451059970667	1.3149063088	94.4516376672	93.1367313584	118183.3671875	2.747037715059045E8	0	7113	1.2414443402396103	0.5224757247495583	1.9971828544590096	413.31903076171875	413.3310241699219
627	413.3443603515625	91.7185123242667					1	DETECTED	413.3444 m/z @91.72 [151020OFc1_NvH-0949-CRLM-3.raw]	413.3443603515625	91.7185123242667	2.05688988186667	93.1732542125333	91.11636433066663	76083.0	1.199577018932255E8	0	7113	1.9915428776593558	0.5081123999802767	0.842594888786471	413.33819580078125	413.3464660644531
628	413.35711669921875	38.9771092109333					1	DETECTED	413.3571 m/z @38.98 [151020OFc1_NvH-0949-CRLM-3.raw]	413.35711669921875	38.9771092109333	0.0159915842666667	99.9986052154667	99.98261363120002	113730.59375	2.9219773760110503E8	0	7113	90.20464169194902	1.2771368602853972	1.3789576137692563	413.3529357910156	413.364990234375
629	413.41900634765625	29.8861704856					1	DETECTED	413.4190 m/z @29.89 [151020OFc1_NvH-0949-CRLM-3.raw]	413.41900634765625	29.8861704856	3.98825981786667	97.8163508922667	93.82809107440002	337173.71875	3.260621988494352E8	0	7113	61.55296123873291	1.898262554500888	2.7091668032808767	413.40936279296875	413.4206848144531
630	413.43072509765625	30.4104145978667					1	DETECTED	413.4307 m/z @30.41 [151020OFc1_NvH-0949-CRLM-3.raw]	413.43072509765625	30.4104145978667	2.56278621946667	99.0035683621333	96.44078214266662	507630.25	3.1163059225660294E8	0	7113	0.09507263720802683	1.964009028802144	0.16437780755372866	413.4209289550781	413.4405822753906
631	413.4564514160156	22.6050030045333					1	DETECTED	413.4565 m/z @22.61 [151020OFc1_NvH-0949-CRLM-3.raw]	413.4564514160156	22.6050030045333	3.22665996826667	94.8267789762667	91.60011900800002	190143.015625	2.8822126123983246E8	0	7113	85.25644037625945	2.8977770653847537	3.857225579469047	413.44647216796875	413.4587707519531
632	413.4687805175781	27.4405267565333					1	DETECTED	413.4688 m/z @27.44 [151020OFc1_NvH-0949-CRLM-3.raw]	413.4687805175781	27.4405267565333	1.66287094746667	99.8414818509333	98.17861090346663	2402757.0	3.4868313613979775E8	4	7113	0.1614130701203358	0.5039217296651959	0.24858279967131086	413.4588317871094	413.4786682128906
633	413.49072265625	20.0888193202667					1	DETECTED	413.4907 m/z @20.09 [151020OFc1_NvH-0949-CRLM-3.raw]	413.49072265625	20.0888193202667	0.622945110666667	97.3592104077333	96.73626529706664	185033.5625	3.1515646952951497E8	0	7113	16.496237420686242	3.4092627157603426	6.083510601576317	413.4807434082031	413.5007019042969
634	413.5317687988281	38.1220980370667					1	DETECTED	413.5318 m/z @38.12 [151020OFc1_NvH-0949-CRLM-3.raw]	413.5317687988281	38.1220980370667	3.814145588	98.4649785498667	94.6508329618667	1621823.5	3.5207034927428854E8	3	7113	7.224619752999402	0.6018144485016923	0.24939483812882332	413.5221862792969	413.541748046875
635	413.542236328125	10.3698591778667					1	DETECTED	413.5422 m/z @10.37 [151020OFc1_NvH-0949-CRLM-3.raw]	413.542236328125	10.3698591778667	4.15241041066667	44.7683291941333	40.61591878346663	845899.3125	1.7051695517890695E8	0	7113	0.07813675738304937	1.8642149252517646	1.5332198179273104	413.5417785644531	413.5433349609375
636	413.5533447265625	13.7941220304					1	DETECTED	413.5533 m/z @13.79 [151020OFc1_NvH-0949-CRLM-3.raw]	413.5533447265625	13.7941220304	3.64474306266667	99.8229488837333	96.17820582106663	8876837.0	5.213486593411263E8	3	7113	0.26142383172090256	1.2118670768390676	0.7407036220703419	413.54339599609375	413.56329345703125
637	413.5711364746094	16.3591094794667					1	DETECTED	413.5711 m/z @16.36 [151020OFc1_NvH-0949-CRLM-3.raw]	413.5711364746094	16.3591094794667	0.742400567466667	99.096665764	98.35426519653333	7581836.5	4.2989738495131046E8	3	7113	0.15193853879259933	0.9842369328828227	0.9544184208810723	413.5633544921875	413.58111572265625
638	413.5875549316406	27.2887164832					1	DETECTED	413.5876 m/z @27.29 [151020OFc1_NvH-0949-CRLM-3.raw]	413.5875549316406	27.2887164832	4.19229310746667	81.6781662064	77.48587309893333	946573.25	2.9810326166219014E8	3	7113	0.30079831627626064	0.6196514814243836	0.04816723851784554	413.5811462402344	413.5973205566406
639	413.7042236328125	11.7365311229333					1	DETECTED	413.7042 m/z @11.74 [151020OFc1_NvH-0949-CRLM-3.raw]	413.7042236328125	11.7365311229333	2.48707915146667	99.8970417576	97.40996260613332	2812800.25	3.5483045271938705E8	4	7113	0.18442351476067742	1.9512333121313457	74.35964059603349	413.6943054199219	413.7142028808594
640	413.71453857421875	30.0415432645333					1	DETECTED	413.7145 m/z @30.04 [151020OFc1_NvH-0949-CRLM-3.raw]	413.71453857421875	30.0415432645333	4.98067834773333	95.7985468962667	90.81786854853337	482154.0	3.163015414781941E8	0	7113	14.859438600794835	3.047077941770111	0.1572188413095428	413.71429443359375	413.71673583984375
641	413.7268371582031	41.6370833016					1	DETECTED	413.7268 m/z @41.64 [151020OFc1_NvH-0949-CRLM-3.raw]	413.7268371582031	41.6370833016	4.05313640293333	98.7596586237333	94.70652222079997	3248795.0	4.871017305277403E8	2	7113	0.21892519524605802	0.5080634774463815	0.045262758941627214	413.71685791015625	413.73260498046875
642	413.7426452636719	22.8470625482667					1	DETECTED	413.7426 m/z @22.85 [151020OFc1_NvH-0949-CRLM-3.raw]	413.7426452636719	22.8470625482667	2.9049409064	98.4279377306667	95.5229968242667	3674717.75	4.783476576555468E8	4	7113	2.2723668264965333	10.095739736745081	2.210393507780226	413.7326965332031	413.7525329589844
643	413.75555419921875	21.3930268482667					1	DETECTED	413.7556 m/z @21.39 [151020OFc1_NvH-0949-CRLM-3.raw]	413.75555419921875	21.3930268482667	4.18252654666667	95.7397373069333	91.55721076026664	416909.625	3.120940940345084E8	0	7113	10.382223856412326	3.9085131050647237	0.2308813993849517	413.752685546875	413.7633972167969
644	413.7738037109375	31.4856021634667					1	DETECTED	413.7738 m/z @31.49 [151020OFc1_NvH-0949-CRLM-3.raw]	413.7738037109375	31.4856021634667	0.928498440266667	99.096665764	98.16816732373333	5090085.0	4.182461231068083E8	2	7113	0.14189133752979188	0.5560104347460134	0.33592549665101806	413.76409912109375	413.7835998535156
645	413.8020324707031	26.6287489877333					1	DETECTED	413.8020 m/z @26.63 [151020OFc1_NvH-0949-CRLM-3.raw]	413.8020324707031	26.6287489877333	0.860151104266667	99.3401936784	98.48004257413334	284169.78125	3.1075534286845565E8	0	7113	0.2909768748150192	2.173634394690486	0.011507166250990563	413.7923278808594	413.8111267089844
646	413.8204040527344	29.857605676					1	DETECTED	413.8204 m/z @29.86 [151020OFc1_NvH-0949-CRLM-3.raw]	413.8204040527344	29.857605676	0.899348602666667	94.6955348178667	93.79618621520004	148654.578125	3.161674793370733E8	0	7113	71.08503260075169	1.9532039312244238	2.9076018245946815	413.8125305175781	413.8301696777344
647	413.849365234375	27.7911650128					1	DETECTED	413.8494 m/z @27.79 [151020OFc1_NvH-0949-CRLM-3.raw]	413.849365234375	27.7911650128	0.522586108533333	98.6398957922667	98.11730968373337	218728.671875	3.179701924292098E8	0	7113	13.809953819040572	2.3195631503524083	3.62624444533798	413.83941650390625	413.85931396484375
648	413.8714904785156	45.0954001850667					1	DETECTED	413.8715 m/z @45.10 [151020OFc1_NvH-0949-CRLM-3.raw]	413.8714904785156	45.0954001850667	0.0257520501333333	99.9429472186667	99.91719516853337	912599.5625	3.4312652388688564E8	0	7113	16.523458391895684	0.5036369202372957	0.004572391839502748	413.8616638183594	413.8750915527344
649	413.8851013183594	26.2314325752					1	DETECTED	413.8851 m/z @26.23 [151020OFc1_NvH-0949-CRLM-3.raw]	413.8851013183594	26.2314325752	0.0159915842666667	99.9338101186667	99.91781853440003	4057693.0	4.5043574615763897E8	3	7113	12.690529448182863	0.994761019875168	0.5420960277674387	413.8751220703125	413.8950500488281
650	413.9052429199219	16.3384367797333					1	DETECTED	413.9052 m/z @16.34 [151020OFc1_NvH-0949-CRLM-3.raw]	413.9052429199219	16.3384367797333	0.00509379893333333	99.8693313813333	99.86423758239997	2276105.25	4.017215068712271E8	3	7113	0.13126246489404636	1.24776268737747	12.841064515534942	413.895263671875	413.91522216796875
651	413.921630859375	27.2271625021333					1	DETECTED	413.9216 m/z @27.23 [151020OFc1_NvH-0949-CRLM-3.raw]	413.921630859375	27.2271625021333	0.0856076512	98.5388676757333	98.45326002453331	612090.4375	3.1017925080192554E8	0	7113	3.323252844395846	0.551608327392733	0.23895411546036024	413.9152526855469	413.9311218261719
652	413.9419860839844	37.4431597082667					1	DETECTED	413.9420 m/z @37.44 [151020OFc1_NvH-0949-CRLM-3.raw]	413.9419860839844	37.4431597082667	0.00509379893333333	99.7489639901333	99.74387019119997	435422.15625	3.415622835383437E8	0	7113	23.26883306653239	1.6565682263239836	0.06373244889783859	413.9320983886719	413.95184326171875
653	413.96429443359375	10.8071478690667					1	DETECTED	413.9643 m/z @10.81 [151020OFc1_NvH-0949-CRLM-3.raw]	413.96429443359375	10.8071478690667	0.1358365352	99.8784131069333	99.7425765717333	7803060.0	4.734685360068611E8	0	7113	0.23228612419160655	1.0907321235367593	4.503439585838753	413.954345703125	413.9742431640625
654	413.986328125	25.6014917264					1	DETECTED	413.9863 m/z @25.60 [151020OFc1_NvH-0949-CRLM-3.raw]	413.986328125	25.6014917264	0.0756309978666667	98.8798344594667	98.80420346160003	3320131.0	3.785484253473364E8	4	7113	0.7991278534471533	1.9973119250106666	0.5902516767582499	413.9763488769531	413.9963073730469
655	413.9964599609375	25.1164638109333					1	DETECTED	413.9965 m/z @25.12 [151020OFc1_NvH-0949-CRLM-3.raw]	413.9964599609375	25.1164638109333	0.00509379893333333	92.5054306333333	92.50033683439997	2773885.5	3.4191985410309124E8	0	7113	0.0903400546302926	0.5414566849296731	14.08904140677259	413.996337890625	414.0064392089844
656	414.17645263671875	12.9677667592					1	DETECTED	414.1765 m/z @12.97 [151020OFc1_NvH-0949-CRLM-3.raw]	414.17645263671875	12.9677667592	6.05415770293333	96.8301481474667	90.77599044453338	173429.59375	3.013003488011174E8	0	7113	0.11548140819012254	13.197200688282686	24.34675536626166	414.16680908203125	414.18212890625
657	414.1922607421875	9.1803369968					1	DETECTED	414.1923 m/z @9.18 [151020OFc1_NvH-0949-CRLM-3.raw]	414.1922607421875	9.1803369968	3.37855864346667	92.9142321546667	89.53567351120003	399849.125	3.4121659470366263E8	3	7113	0.05019806897957757	0.9208431367647593	2.366045925578587	414.1822814941406	414.1934509277344
658	414.2034912109375	18.0361825578667					1	DETECTED	414.2035 m/z @18.04 [151020OFc1_NvH-0949-CRLM-3.raw]	414.2034912109375	18.0361825578667	1.2291552072	99.6838839290667	98.4547287218667	3205767.25	4.425031727439333E8	3	7113	3.3060095418533315	0.845045440810308	22.447663732260924	414.1935119628906	414.2088928222656
659	414.2189636230469	34.2613645461333					1	DETECTED	414.2190 m/z @34.26 [151020OFc1_NvH-0949-CRLM-3.raw]	414.2189636230469	34.2613645461333	3.59697294346667	99.4238284288	95.82685548533333	2.1954542E7	8.700349557995895E8	2	7113	0.20238592870492056	0.6578809608426002	0.010967363852934519	414.208984375	414.22894287109375
660	414.23651123046875	25.6014917264					1	DETECTED	414.2365 m/z @25.60 [151020OFc1_NvH-0949-CRLM-3.raw]	414.23651123046875	25.6014917264	3.92481079946667	98.7227570541333	94.79794625466663	1457181.125	4.278724438083356E8	2	7113	13.978022577213412	0.8229181234124503	0.039869225374619816	414.2289733886719	414.2382507324219
661	414.2482604980469	90.8805157176					1	DETECTED	414.2483 m/z @90.88 [151020OFc1_NvH-0949-CRLM-3.raw]	414.2482604980469	90.8805157176	3.77306476266667	99.9706866637333	96.19762190106664	3119345.5	4.61506813908934E8	3	7113	62.35269964597521	0.5015680840015475	0.04389782448259282	414.23828125	414.25823974609375
662	414.2606506347656	44.2249915605333					1	DETECTED	414.2607 m/z @44.22 [151020OFc1_NvH-0949-CRLM-3.raw]	414.2606506347656	44.2249915605333	4.36637251706667	92.4789079472	88.11253543013333	382732.0	2.9142681913745576E8	0	7113	0.0571352155062641	1.1738147251813444	1.485309639210066	414.2582702636719	414.2663269042969
663	414.2768859863281	15.1201608272					1	DETECTED	414.2769 m/z @15.12 [151020OFc1_NvH-0949-CRLM-3.raw]	414.2768859863281	15.1201608272	0.00509379893333333	99.9706866637333	99.96559286479997	2506375.0	4.3968121051126933E8	2	7113	16.52297409998829	2.6543023746655767	134.40704147890997	414.2671813964844	414.2867126464844
664	414.2998352050781	19.0320853933333					1	DETECTED	414.2998 m/z @19.03 [151020OFc1_NvH-0949-CRLM-3.raw]	414.2998352050781	19.0320853933333	4.8599462008	94.1969425176	89.3369963168	182931.796875	3.812412260475456E8	0	7113	86.3064925394967	3.0621812608625163	5.1442970975777085	414.29052734375	414.3092041015625
665	414.3207092285156	91.5178733210667					1	DETECTED	414.3207 m/z @91.52 [151020OFc1_NvH-0949-CRLM-3.raw]	414.3207092285156	91.5178733210667	1.15181446853333	99.6283154002667	98.47650093173337	122918.328125	3.0731153532142806E8	0	7113	0.5331492846259209	0.5448754885528164	1.1028490184850528	414.311767578125	414.3304138183594
666	414.3611755371094	42.7228125576					1	DETECTED	414.3612 m/z @42.72 [151020OFc1_NvH-0949-CRLM-3.raw]	414.3611755371094	42.7228125576	0.0159915842666667	99.6189740432	99.60298245893333	116420.453125	3.4393930466830987E8	0	7113	88.41554035288979	1.1610920250559202	1.1660379529337923	414.3531799316406	414.3674011230469
667	414.44622802734375	18.1420519008					1	DETECTED	414.4462 m/z @18.14 [151020OFc1_NvH-0949-CRLM-3.raw]	414.44622802734375	18.1420519008	1.52267709173333	99.7397452936	98.21706820186667	343900.84375	3.135200545572904E8	0	7113	6.351081881704216	4.718042122802904	0.04570029683626599	414.4366455078125	414.4552917480469
668	414.4653015136719	10.8203057602667					1	DETECTED	414.4653 m/z @10.82 [151020OFc1_NvH-0949-CRLM-3.raw]	414.4653015136719	10.8203057602667	3.82535414053333	99.7766119549333	95.95125781439997	3581979.25	3.625613545812628E8	0	7113	0.2137280557959258	1.8087591930796316	0.8994409959926126	414.4553527832031	414.4751281738281
669	414.48748779296875	24.7908490152					1	DETECTED	414.4875 m/z @24.79 [151020OFc1_NvH-0949-CRLM-3.raw]	414.48748779296875	24.7908490152	0.512736406666667	95.8166677586667	95.30393135200003	605363.625	3.278846287381823E8	0	7113	0.029283949874560733	6.980748460439506	0.03553747991343416	414.4775390625	414.487548828125
670	414.49761962890625	25.1164638109333					1	DETECTED	414.4976 m/z @25.12 [151020OFc1_NvH-0949-CRLM-3.raw]	414.49761962890625	25.1164638109333	1.76466799786667	96.5284320165333	94.76376401866663	703232.25	3.149306341247267E8	0	7113	13.877398083293924	0.7426996587384529	0.39972001338940094	414.4876403808594	414.5074462890625
671	414.51654052734375	17.3387375376					1	DETECTED	414.5165 m/z @17.34 [151020OFc1_NvH-0949-CRLM-3.raw]	414.51654052734375	17.3387375376	1.75539766666667	99.656037896	97.90064022933333	130729.28125	2.470815877903027E8	0	7113	4.474165336031467	3.1411956948953392	18.674703535553885	414.5077209472656	414.5168151855469
672	414.52685546875	9.16086254426667					1	DETECTED	414.5269 m/z @9.16 [151020OFc1_NvH-0949-CRLM-3.raw]	414.52685546875	9.16086254426667	4.1722625112	93.9439018285333	89.7716393173333	239510.078125	2.8889251039467525E8	3	7113	0.12274053339517543	0.5163551596574136	0.8156820524591648	414.51690673828125	414.52777099609375
673	414.53790283203125	17.9964949733333					1	DETECTED	414.5379 m/z @18.00 [151020OFc1_NvH-0949-CRLM-3.raw]	414.53790283203125	17.9964949733333	3.96650430693333	99.2370805613333	95.27057625439997	1970790.875	3.5403159959709966E8	0	7113	0.15757537437893632	0.618955578067085	0.025956547762861572	414.5281066894531	414.5461730957031
674	414.5561828613281	42.1648656189333					1	DETECTED	414.5562 m/z @42.16 [151020OFc1_NvH-0949-CRLM-3.raw]	414.5561828613281	42.1648656189333	3.6155809456	96.8208643872	93.2052834416	3594676.25	4.5900577751760155E8	3	7113	0.13911291622844857	0.5713753177786752	0.2901732950050445	414.54620361328125	414.566162109375
675	414.5665588378906	19.2164328621333					1	DETECTED	414.5666 m/z @19.22 [151020OFc1_NvH-0949-CRLM-3.raw]	414.5665588378906	19.2164328621333	3.56783959946667	74.5921900216	71.02435042213334	2990049.75	3.620929858417787E8	3	7113	23.87883421896585	0.5977074111680184	1.8233511281253565	414.5661926269531	414.5764465332031
676	414.5792541503906	16.0770337802667					1	DETECTED	414.5793 m/z @16.08 [151020OFc1_NvH-0949-CRLM-3.raw]	414.5792541503906	16.0770337802667	5.33756147333333	52.8617915821333	47.52423010879997	237197.640625	2.0909198638449058E8	0	7113	10.855767435143344	2.399638914618898	3.47423545147731	414.5765686035156	414.5802001953125
677	414.59027099609375	42.1108823216					1	DETECTED	414.5903 m/z @42.11 [151020OFc1_NvH-0949-CRLM-3.raw]	414.59027099609375	42.1108823216	3.78276008933333	96.8026895757333	93.01992948639996	447260.5625	2.944568324337592E8	0	7113	0.1451290825758349	1.3642638603959247	0.009727709706876529	414.5802917480469	414.5928039550781
678	414.6028747558594	41.789644104					1	DETECTED	414.6029 m/z @41.79 [151020OFc1_NvH-0949-CRLM-3.raw]	414.6028747558594	41.789644104	1.80136779946667	99.4238284288	97.62246062933332	668970.0	3.4888110812263465E8	3	7113	0.24384335056850404	1.6070374246616526	0.14183290278954425	414.5930480957031	414.6119384765625
679	414.69451904296875	12.4832725869333					1	DETECTED	414.6945 m/z @12.48 [151020OFc1_NvH-0949-CRLM-3.raw]	414.69451904296875	12.4832725869333	3.63558251653333	97.7798643674667	94.14428185093337	324785.125	3.1443349835917616E8	4	7113	0.2374900307686918	0.5352649427673666	11.581221338844971	414.6846618652344	414.6980285644531
680	414.70806884765625	21.2005144645333					1	DETECTED	414.7081 m/z @21.20 [151020OFc1_NvH-0949-CRLM-3.raw]	414.70806884765625	21.2005144645333	3.73056343706667	98.1258372957333	94.39527385866664	987144.9375	3.276526005476822E8	0	7113	0.183243976487379	0.5294215299581291	0.06433301342285164	414.6980895996094	414.7104797363281
681	414.7204895019531	34.2432477424					1	DETECTED	414.7205 m/z @34.24 [151020OFc1_NvH-0949-CRLM-3.raw]	414.7204895019531	34.2432477424	1.8749750392	96.7843292898667	94.90935425066671	1.005169E7	5.143522800124551E8	2	7113	0.24712503240229466	0.5118730623044566	0.02730414447723369	414.7105407714844	414.7304382324219
682	414.7320861816406	16.7243097976					1	DETECTED	414.7321 m/z @16.72 [151020OFc1_NvH-0949-CRLM-3.raw]	414.7320861816406	16.7243097976	4.12937952693333	96.4829724861333	92.35359295919997	1070044.875	3.506706781976183E8	2	7113	0.2081617673277627	2.671944813755338	2.2929397385861563	414.73052978515625	414.7404479980469
683	414.7504577636719	9.2419276848					1	DETECTED	414.7505 m/z @9.24 [151020OFc1_NvH-0949-CRLM-3.raw]	414.7504577636719	9.2419276848	3.60625590586667	97.9267184357333	94.32046252986663	2525759.75	4.6068111861034715E8	2	7113	0.1418824907606453	1.9694854779562405	88.04465889676511	414.7405090332031	414.7603454589844
684	414.76324462890625	25.4119524666667					1	DETECTED	414.7632 m/z @25.41 [151020OFc1_NvH-0949-CRLM-3.raw]	414.76324462890625	25.4119524666667	2.25255667493333	94.1201681208	91.86761144586667	932198.75	3.4921359060716957E8	2	7113	5.501305703772786	3.120729146222356	0.33631789041725774	414.760498046875	414.77105712890625
685	414.78106689453125	17.6801066525333					1	DETECTED	414.7811 m/z @17.68 [151020OFc1_NvH-0949-CRLM-3.raw]	414.78106689453125	17.6801066525333	0.0856076512	97.5322059762667	97.4465983250667	1116984.125	3.52578760834851E8	0	7113	14.4673142464952	1.4108926392639003	5.932586394470927	414.7710876464844	414.7910461425781
686	414.8558349609375	14.8071606389333					1	DETECTED	414.8558 m/z @14.81 [151020OFc1_NvH-0949-CRLM-3.raw]	414.8558349609375	14.8071606389333	0.0655916322666667	99.6002387845333	99.53464715226664	178629.71875	2.9709537974473506E8	0	7113	5.732653062484873	4.824466733874226	0.46759708344611867	414.8459167480469	414.8653869628906
687	414.8756103515625	29.4126587106667					1	DETECTED	414.8756 m/z @29.41 [151020OFc1_NvH-0949-CRLM-3.raw]	414.8756103515625	29.4126587106667	0.00509379893333333	99.9800235170667	99.97492971813337	1294551.875	3.4442844493798625E8	3	7113	0.21726111508912993	0.6947517982598171	0.12475479001992107	414.8656311035156	414.8804931640625
688	414.8905029296875	42.1648656189333					1	DETECTED	414.8905 m/z @42.16 [151020OFc1_NvH-0949-CRLM-3.raw]	414.8905029296875	42.1648656189333	0.00509379893333333	99.9613623128	99.95626851386668	2921914.5	4.0826346403947455E8	0	7113	0.052932603410660306	0.5627555459633092	0.12546965760667467	414.8805236816406	414.9004821777344
689	414.90087890625	19.2539763330667					1	DETECTED	414.9009 m/z @19.25 [151020OFc1_NvH-0949-CRLM-3.raw]	414.90087890625	19.2539763330667	0.0456582610666667	99.9613623128	99.91570405173334	2040921.125	4.1186132507491976E8	3	7113	14.001442624707646	0.5207289090644851	0.980133727334268	414.9005126953125	414.91070556640625
690	414.911376953125	6.5337936608					1	DETECTED	414.9114 m/z @6.53 [151020OFc1_NvH-0949-CRLM-3.raw]	414.911376953125	6.5337936608	0.00509379893333333	99.5631642178667	99.55807041893337	290628.625	2.8849451460784304E8	0	7113	0.13551547752185833	0.6003014267756464	9.095735003341774	414.9109191894531	414.9213562011719
691	414.945556640625	18.9778752885333					1	DETECTED	414.9456 m/z @18.98 [151020OFc1_NvH-0949-CRLM-3.raw]	414.945556640625	18.9778752885333	0.0555061738666667	99.8970417576	99.84153558373333	539162.875	3.297802396357975E8	3	7113	0.10125824257352889	5.5661470760912675	2.156997912543885	414.93609619140625	414.9555358886719
692	414.95965576171875	54.2514993853333					1	DETECTED	414.9597 m/z @54.25 [151020OFc1_NvH-0949-CRLM-3.raw]	414.95965576171875	54.2514993853333	0.0159915842666667	98.8431138405333	98.82712225626663	112899.6875	3.183512588013893E8	0	7113	91.19111069337409	0.9500275134396854	0.9054026395548236	414.95556640625	414.9619445800781
693	414.9719543457031	49.8843775088					1	DETECTED	414.9720 m/z @49.88 [151020OFc1_NvH-0949-CRLM-3.raw]	414.9719543457031	49.8843775088	0.0257520501333333	99.9429472186667	99.91719516853337	486864.75	3.186122583511255E8	0	7113	39.190032853796616	1.059114701984878	0.004800478120834105	414.9620056152344	414.9737548828125
694	414.9837646484375	34.4949621842667					1	DETECTED	414.9838 m/z @34.49 [151020OFc1_NvH-0949-CRLM-3.raw]	414.9837646484375	34.4949621842667	0.0655916322666667	98.6123378989333	98.54674626666664	872272.6875	3.021227183934595E8	0	7113	0.14232351585209102	2.2412592374025584	0.003308905074728327	414.97381591796875	414.9935302734375
695	415.00628662109375	25.2478371322667					1	DETECTED	415.0063 m/z @25.25 [151020OFc1_NvH-0949-CRLM-3.raw]	415.00628662109375	25.2478371322667	0.4331187832	99.5259414826667	99.0928226994667	353821.8125	3.4307689905450374E8	0	7113	0.18572087266191772	2.9319759564584396	0.00804692113744156	414.9964599609375	415.0158386230469
696	415.04022216796875	33.1352106506667					1	DETECTED	415.0402 m/z @33.14 [151020OFc1_NvH-0949-CRLM-3.raw]	415.04022216796875	33.1352106506667	0.00509379893333333	99.9613623128	99.95626851386668	103606.96875	2.9563494010328114E8	0	7113	91.5905856575685	1.610885604701743	2.2898048607537262	415.0302734375	415.0501708984375
697	415.060791015625	22.0431485906667					1	DETECTED	415.0608 m/z @22.04 [151020OFc1_NvH-0949-CRLM-3.raw]	415.060791015625	22.0431485906667	0.00509379893333333	99.199658044	99.19456424506667	74744.8671875	2.791494684239071E8	0	7113	98.72293659920555	2.3044412468240276	3.588654968648372	415.0603332519531	415.06329345703125
698	415.1729736328125	27.0667041741333					1	DETECTED	415.1730 m/z @27.07 [151020OFc1_NvH-0949-CRLM-3.raw]	415.1729736328125	27.0667041741333	3.42569318853333	96.6929622010667	93.26726901253338	316904.71875	2.9510723614036757E8	0	7113	0.11430802864687806	2.828819955792111	0.011970869220592687	415.1633605957031	415.1770935058594
699	415.1871032714844	24.5363557989333					1	DETECTED	415.1871 m/z @24.54 [151020OFc1_NvH-0949-CRLM-3.raw]	415.1871032714844	24.5363557989333	2.75221753973333	99.8414818509333	97.08926431119997	1196394.875	3.0452728032816064E8	2	7113	0.15490354627419123	0.5676199927427563	0.010628849602744808	415.17718505859375	415.19708251953125
700	415.20330810546875	27.3354988653333					1	DETECTED	415.2033 m/z @27.34 [151020OFc1_NvH-0949-CRLM-3.raw]	415.20330810546875	27.3354988653333	4.0202846528	98.4555978162667	94.4353131634667	748743.875	3.1048183099428695E8	0	7113	2.565399006395918	0.5766160898937173	4.815391795025339	415.1971130371094	415.2042541503906
701	415.2142639160156	32.6037558042667					1	DETECTED	415.2143 m/z @32.60 [151020OFc1_NvH-0949-CRLM-3.raw]	415.2142639160156	32.6037558042667	1.73684330106667	99.5538746781333	97.81703137706663	3.2471522E7	9.554016370348868E8	2	7113	0.2330014646519416	0.5344353366370744	0.012383441824427332	415.20428466796875	415.2242431640625
702	415.2308044433594	46.9933501138667					1	DETECTED	415.2308 m/z @46.99 [151020OFc1_NvH-0949-CRLM-3.raw]	415.2308044433594	46.9933501138667	1.03582225493333	97.2487884773333	96.21296622239997	2092543.625	4.2586012214513767E8	2	7113	27.55263937107121	0.5914163357493599	0.003970051614854634	415.2242736816406	415.232666015625
703	415.24267578125	30.661446724					1	DETECTED	415.2427 m/z @30.66 [151020OFc1_NvH-0949-CRLM-3.raw]	415.24267578125	30.661446724	2.67622669253333	99.8137236821333	97.13749698959997	2.3596824E7	1.0404818702678393E9	2	7113	0.22176399438049899	71.96280259023268	0.04026183144556747	415.2326965332031	415.2526550292969
704	415.2555236816406	33.4086076893333					1	DETECTED	415.2555 m/z @33.41 [151020OFc1_NvH-0949-CRLM-3.raw]	415.2555236816406	33.4086076893333	3.57709586906667	94.4232856530667	90.84618978400003	1.2300007E7	6.569421400390034E8	2	7113	0.19069661583056075	18.054491972978187	6.141140733366508	415.252685546875	415.26544189453125
705	415.2685546875	50.8670810021333					1	DETECTED	415.2686 m/z @50.87 [151020OFc1_NvH-0949-CRLM-3.raw]	415.2685546875	50.8670810021333	3.63558251653333	99.5259414826667	95.89035896613336	7558951.0	4.229231747503162E8	2	7113	0.18130070866925507	0.5056208543394021	1.51265308610545	415.26556396484375	415.2785339355469
706	415.2809753417969	53.0325961056					1	DETECTED	415.2810 m/z @53.03 [151020OFc1_NvH-0949-CRLM-3.raw]	415.2809753417969	53.0325961056	9.26698825546667	92.9638048672	83.69681661173333	415608.90625	3.095315325080806E8	0	7113	37.97088584320826	0.9371529108095084	0.9872506261945042	415.278564453125	415.2816467285156
707	415.29168701171875	43.4687561237333					1	DETECTED	415.2917 m/z @43.47 [151020OFc1_NvH-0949-CRLM-3.raw]	415.29168701171875	43.4687561237333	17.5277090208	96.2764143778667	78.7487053570667	1038014.0	3.2496295810704464E8	0	7113	0.22199157494598865	1.4364060582658935	2.1332131646647032	415.2821350097656	415.2979431152344
708	415.3046569824219	91.2085080629333					1	DETECTED	415.3047 m/z @91.21 [151020OFc1_NvH-0949-CRLM-3.raw]	415.3046569824219	91.2085080629333	4.62706774586667	99.6095659584	94.98249821253333	81826.5625	2.677532875122547E8	0	7113	0.6543025192962801	0.5485153507766878	0.7396187284671579	415.3038330078125	415.314453125
709	415.31524658203125	55.7517822645333					1	DETECTED	415.3152 m/z @55.75 [151020OFc1_NvH-0949-CRLM-3.raw]	415.31524658203125	55.7517822645333	55.7517822645333	98.8890699245333	43.137287660000005	66627.9296875	1.1087081342977531E8	0	7113	36.17804964755627	null	null	415.31524658203125	415.3245544433594
710	415.3345642089844	62.3332828666667					1	DETECTED	415.3346 m/z @62.33 [151020OFc1_NvH-0949-CRLM-3.raw]	415.3345642089844	62.3332828666667	15.161754076	92.4964762477333	77.3347221717333	163510.015625	3.6957253918633574E8	0	7113	77.52465934256969	0.8103257184241721	0.6378867261479745	415.3245849609375	415.34307861328125
711	415.3523864746094	29.4126587106667					1	DETECTED	415.3524 m/z @29.41 [151020OFc1_NvH-0949-CRLM-3.raw]	415.3523864746094	29.4126587106667	1.03582225493333	92.8390332034667	91.80321094853336	99627.296875	2.9247838423478574E8	0	7113	90.00643804590473	1.5980546590528715	2.195986387112509	415.34466552734375	415.3623046875
712	415.4596252441406	20.4277775413333					1	DETECTED	415.4596 m/z @20.43 [151020OFc1_NvH-0949-CRLM-3.raw]	415.4596252441406	20.4277775413333	1.49445855733333	98.8706305810667	97.37617202373337	2010885.5	3.454897110817967E8	4	7113	0.27423760194254854	2.6558234291522553	5.419410878559621	415.44970703125	415.4695739746094
713	415.47271728515625	16.1754345170667					1	DETECTED	415.4727 m/z @16.18 [151020OFc1_NvH-0949-CRLM-3.raw]	415.47271728515625	16.1754345170667	4.18252654666667	99.08731348	94.90478693333334	324883.53125	3.068978586610188E8	0	7113	0.2806497319721011	0.6073473231100421	0.29453565827283673	415.46978759765625	415.48065185546875
714	415.49078369140625	41.8822933578667					1	DETECTED	415.4908 m/z @41.88 [151020OFc1_NvH-0949-CRLM-3.raw]	415.49078369140625	41.8822933578667	0.860151104266667	96.9852521952	96.12510109093334	433791.78125	2.8758464468857265E8	0	7113	14.09200767018892	1.3587057251578734	0.01363589680170993	415.4808044433594	415.5006408691406
715	415.51019287109375	35.4847712304					1	DETECTED	415.5102 m/z @35.48 [151020OFc1_NvH-0949-CRLM-3.raw]	415.51019287109375	35.4847712304	3.84777648266667	98.9167863264	95.06900984373333	369712.84375	3.0587649096245736E8	0	7113	70.17766303526307	1.7776581572468428	3.1280795038054157	415.5010070800781	415.5201721191406
716	415.5237121582031	19.1757272501333					1	DETECTED	415.5237 m/z @19.18 [151020OFc1_NvH-0949-CRLM-3.raw]	415.5237121582031	19.1757272501333	4.61758214453333	99.8322296664	95.21464752186667	301012.34375	1.7622028821446475E8	3	7113	1.938953215005295	4.569809587940163	0.0829948657220571	415.5208740234375	415.52386474609375
717	415.5339050292969	4.36637251706667					1	DETECTED	415.5339 m/z @4.37 [151020OFc1_NvH-0949-CRLM-3.raw]	415.5339050292969	4.36637251706667	3.32106954533333	98.9757147722667	95.65464522693337	817482.9375	3.1299618170043755E8	3	7113	0.14208272369346364	20.89934098038557	62.14190919266362	415.52392578125	415.540771484375
718	415.5508117675781	10.7080760792					1	DETECTED	415.5508 m/z @10.71 [151020OFc1_NvH-0949-CRLM-3.raw]	415.5508117675781	10.7080760792	3.56783959946667	98.5388676757333	94.97102807626663	1029228.375	3.319878678001016E8	3	7113	7.270658163859839	0.9306814237971571	0.5058256107529405	415.54083251953125	415.55535888671875
719	415.5653991699219	47.01238488					1	DETECTED	415.5654 m/z @47.01 [151020OFc1_NvH-0949-CRLM-3.raw]	415.5653991699219	47.01238488	3.94490207253333	99.5167022717333	95.57180019919997	1272479.625	3.64062012980302E8	3	7113	20.69916153755317	0.6248742520128276	0.005369442939185592	415.555419921875	415.5714111328125
720	415.5814514160156	45.453710976					1	DETECTED	415.5815 m/z @45.45 [151020OFc1_NvH-0949-CRLM-3.raw]	415.5814514160156	45.453710976	3.9035567008	98.6583058512	94.7547491504	2457219.0	4.07530621437766E8	3	7113	22.898489488469068	36.86909176974678	0.033964509393240694	415.571533203125	415.59136962890625
721	415.68475341796875	23.8032536394667					1	DETECTED	415.6848 m/z @23.80 [151020OFc1_NvH-0949-CRLM-3.raw]	415.68475341796875	23.8032536394667	3.59697294346667	96.0667897885333	92.46981684506663	780571.0	2.8102503800213546E8	0	7113	0.2155844768066011	0.5146946042970016	0.06346676021925614	415.6762390136719	415.6946716308594
722	415.7023010253906	22.8110523416					1	DETECTED	415.7023 m/z @22.81 [151020OFc1_NvH-0949-CRLM-3.raw]	415.7023010253906	22.8110523416	3.9035567008	98.6030982624	94.6995415616	643793.8125	3.182107603032122E8	0	7113	0.08942518839375779	0.5074027641569814	0.013688208009421257	415.6951599121094	415.7055969238281
723	415.7156066894531	32.562788288					1	DETECTED	415.7156 m/z @32.56 [151020OFc1_NvH-0949-CRLM-3.raw]	415.7156066894531	32.562788288	3.48253858266667	99.9338101186667	96.45127153600004	1.3558559E7	6.1840620608574E8	2	7113	0.20121574299878375	0.5124399489876031	0.7842926326592654	415.7056579589844	415.7255859375
724	415.734130859375	19.5876998552					1	DETECTED	415.7341 m/z @19.59 [151020OFc1_NvH-0949-CRLM-3.raw]	415.734130859375	19.5876998552	4.05313640293333	97.2214912672	93.16835486426666	2254107.75	4.518541593415947E8	2	7113	0.2654117619930858	0.7326259231770517	0.2666956914964894	415.7256164550781	415.7344055175781
725	415.7444152832031	30.6472406565333					1	DETECTED	415.7444 m/z @30.65 [151020OFc1_NvH-0949-CRLM-3.raw]	415.7444152832031	30.6472406565333	3.7082901408	99.0129038938667	95.3046137530667	1.0326224E7	7.00843167049747E8	2	7113	9.635821315709773	1.3832203937100824	0.17959241872373458	415.73443603515625	415.75433349609375
726	415.7571105957031	33.3209938661333					1	DETECTED	415.7571 m/z @33.32 [151020OFc1_NvH-0949-CRLM-3.raw]	415.7571105957031	33.3209938661333	4.96211380426667	97.0123208186667	92.05020701440003	4708517.0	3.8106286603978497E8	0	7113	0.3012823927676891	3.1618245924413944	0.06881082687025972	415.75445556640625	415.7611389160156
727	415.7711486816406	26.5130791941333					1	DETECTED	415.7711 m/z @26.51 [151020OFc1_NvH-0949-CRLM-3.raw]	415.7711486816406	26.5130791941333	2.54383250053333	94.5952862573333	92.05145375679997	1.2675653E7	5.391487012652317E8	2	7113	0.18767083976219112	28.712775824827524	165.0006632355533	415.76116943359375	415.78094482421875
728	415.78228759765625	52.9232415389333					1	DETECTED	415.7823 m/z @52.92 [151020OFc1_NvH-0949-CRLM-3.raw]	415.78228759765625	52.9232415389333	3.03792040986667	97.9267184357333	94.88879802586663	154881.140625	2.877952440920527E8	0	7113	35.31046643103403	0.9510693314007543	1.280617243873555	415.7812194824219	415.79193115234375
729	415.8535461425781	14.9719439138667					1	DETECTED	415.8535 m/z @14.97 [151020OFc1_NvH-0949-CRLM-3.raw]	415.8535461425781	14.9719439138667	0.0456582610666667	99.9986052154667	99.95294695440003	268668.21875	3.086580600863572E8	0	7113	12.451000200315699	6.732690000008336	33.327581567160266	415.8436584472656	415.85809326171875
730	415.86810302734375	4.36637251706667					1	DETECTED	415.8681 m/z @4.37 [151020OFc1_NvH-0949-CRLM-3.raw]	415.86810302734375	4.36637251706667	0.4927704168	99.8322296664	99.3394592496	470870.25	3.157067058974975E8	3	7113	0.12227003262490221	5.780326056784926	0.7405373596520922	415.8581237792969	415.8686828613281
731	415.8786926269531	18.3492849077333					1	DETECTED	415.8787 m/z @18.35 [151020OFc1_NvH-0949-CRLM-3.raw]	415.8786926269531	18.3492849077333	0.2052630448	99.9338101186667	99.7285470738667	1066412.0	3.328492792218388E8	3	7113	17.357109123501736	1.225468281975303	0.6083157258829238	415.86871337890625	415.8825378417969
732	415.8925476074219	35.4256470552					1	DETECTED	415.8925 m/z @35.43 [151020OFc1_NvH-0949-CRLM-3.raw]	415.8925476074219	35.4256470552	0.0555061738666667	99.6095659584	99.55405978453334	1438251.625	3.654947761215994E8	3	7113	33.04936029319582	0.5041314542399168	0.6678023677059802	415.882568359375	415.8963623046875
733	415.90643310546875	23.3319576141333					1	DETECTED	415.9064 m/z @23.33 [151020OFc1_NvH-0949-CRLM-3.raw]	415.90643310546875	23.3319576141333	0.0257520501333333	99.9986052154667	99.97285316533336	1903928.125	3.981573516698538E8	3	7113	3.116681589788854	2.0200431102199667	1.6569032438756708	415.896484375	415.9164123535156
734	415.9202575683594	57.6167695530667					1	DETECTED	415.9203 m/z @57.62 [151020OFc1_NvH-0949-CRLM-3.raw]	415.9202575683594	57.6167695530667	0.0655916322666667	99.9986052154667	99.93301358320004	533780.25	2.9768596511295396E8	0	7113	39.88060190607618	0.9456587364489308	0.004329948336896275	415.9164733886719	415.93023681640625
735	415.96136474609375	20.3782342544					1	DETECTED	415.9614 m/z @20.38 [151020OFc1_NvH-0949-CRLM-3.raw]	415.96136474609375	20.3782342544	0.0456582610666667	99.2558281645333	99.21016990346664	1101741.375	3.2534932448210883E8	0	7113	0.7914630454285962	0.6054888447531213	17.66373843856646	415.9513854980469	415.9631652832031
736	415.9731750488281	38.3632722821333					1	DETECTED	415.9732 m/z @38.36 [151020OFc1_NvH-0949-CRLM-3.raw]	415.9731750488281	38.3632722821333	0.0655916322666667	99.8600525549333	99.79446092266664	2052133.875	3.4423016408478695E8	4	7113	0.1410036484754329	0.5144833653319071	0.0385162619077314	415.9634094238281	415.98309326171875
737	415.9917907714844	42.0519182213333					1	DETECTED	415.9918 m/z @42.05 [151020OFc1_NvH-0949-CRLM-3.raw]	415.9917907714844	42.0519182213333	0.00509379893333333	99.9986052154667	99.99351141653337	348854.0	3.1885089687064725E8	0	7113	7.08438184639121	1.2387473044567312	1.4793992913994718	415.9831848144531	416.0016174316406
738	416.0224304199219	44.5190777909333					1	DETECTED	416.0224 m/z @44.52 [151020OFc1_NvH-0949-CRLM-3.raw]	416.0224304199219	44.5190777909333	0.00509379893333333	79.5650777053333	79.55998390639996	286031.53125	2.820197200764414E8	0	7113	52.17162457443156	0.931104259663988	0.8555482085057643	416.0124816894531	416.03240966796875
739	416.04132080078125	24.0835219474667					1	DETECTED	416.0413 m/z @24.08 [151020OFc1_NvH-0949-CRLM-3.raw]	416.04132080078125	24.0835219474667	0.155525744266667	99.9800235170667	99.82449777280003	115519.0546875	2.989398817553933E8	0	7113	96.48797560833023	2.6262330049212537	3.916928490243121	416.0324401855469	416.05126953125
740	416.1883239746094	18.9872437688					1	DETECTED	416.1883 m/z @18.99 [151020OFc1_NvH-0949-CRLM-3.raw]	416.1883239746094	18.9872437688	1.84735683173333	96.7936296496	94.94627281786667	399211.09375	3.220304298625471E8	0	7113	4.0214471002573156	4.933730416876148	0.4304977710276669	416.1788635253906	416.194580078125
741	416.20458984375	12.7395029608					1	DETECTED	416.2046 m/z @12.74 [151020OFc1_NvH-0949-CRLM-3.raw]	416.20458984375	12.7395029608	0.976970376	99.3121003594667	98.3351299834667	627569.375	3.456005070068254E8	3	7113	9.053001484896784	1.0777374485480662	0.37825286724353957	416.1946105957031	416.2071533203125
742	416.2171630859375	32.562788288					1	DETECTED	416.2172 m/z @32.56 [151020OFc1_NvH-0949-CRLM-3.raw]	416.2171630859375	32.562788288	0.1257799328	99.46099672	99.3352167872	3646563.5	5.034251978964166E8	3	7113	0.18108370835654597	0.7020779170308081	0.5330077815591282	416.2071838378906	416.2271423339844
743	416.2317199707031	19.7632980162667					1	DETECTED	416.2317 m/z @19.76 [151020OFc1_NvH-0949-CRLM-3.raw]	416.2317199707031	19.7632980162667	1.05520692453333	97.6422778053333	96.58707088079996	3017541.5	5.490102071878184E8	3	7113	0.18210748071092908	3.4055096878399613	0.11668259310029769	416.2271728515625	416.2408447265625
744	416.2508544921875	29.8010275837333					1	DETECTED	416.2509 m/z @29.80 [151020OFc1_NvH-0949-CRLM-3.raw]	416.2508544921875	29.8010275837333	3.42569318853333	99.3214025362667	95.89570934773337	1.30213392E8	2.7105070898786197E9	2	7113	0.22542324800227576	21.65211901215588	1.6878786471714189	416.2408752441406	416.26080322265625
745	416.2611389160156	19.6982131541333					1	DETECTED	416.2611 m/z @19.70 [151020OFc1_NvH-0949-CRLM-3.raw]	416.2611389160156	19.6982131541333	1.8287339064	84.8201471754667	82.9914132690667	1276447.375	3.22104343776154E8	0	7113	0.20527793002213457	0.5313809122902542	0.049403129497638774	416.2608642578125	416.2626953125
746	416.272705078125	26.4928753624					1	DETECTED	416.2727 m/z @26.49 [151020OFc1_NvH-0949-CRLM-3.raw]	416.272705078125	26.4928753624	3.87016972426667	99.1810186722667	95.31084894800003	6101850.5	4.845667891370696E8	3	7113	63.97180144803184	153.79000684100683	469.8694425721664	416.26275634765625	416.282470703125
747	416.2874450683594	46.0155570618667					1	DETECTED	416.2874 m/z @46.02 [151020OFc1_NvH-0949-CRLM-3.raw]	416.2874450683594	46.0155570618667	7.04311733386667	96.5102951018667	89.46717776800003	643463.4375	3.5354062647275084E8	0	7113	0.21102678384443863	1.7345095847190644	17.064290652023008	416.28271484375	416.29742431640625
748	416.2996520996094	91.5178733210667					1	DETECTED	416.2997 m/z @91.52 [151020OFc1_NvH-0949-CRLM-3.raw]	416.2996520996094	91.5178733210667	0.967293814933333	95.2882009488	94.32090713386667	158576.53125	2.9821444948277557E8	0	7113	1.4773049733898773	0.5040060239862116	1.2400080916128777	416.2989501953125	416.3088684082031
749	416.3363952636719	91.7827282538667					1	DETECTED	416.3364 m/z @91.78 [151020OFc1_NvH-0949-CRLM-3.raw]	416.3363952636719	91.7827282538667	4.51128731733333	97.8991810322667	93.38789371493337	98467.8203125	2.4704900255448633E8	0	7113	0.5820214923980558	0.5350426938799376	0.4888121253178807	416.3317565917969	416.3449401855469
750	416.37738037109375	54.8518192493333					1	DETECTED	416.3774 m/z @54.85 [151020OFc1_NvH-0949-CRLM-3.raw]	416.37738037109375	54.8518192493333	0.00509379893333333	99.9986052154667	99.99351141653337	132300.390625	3.068706848551148E8	0	7113	90.19132596503161	0.8927470357649617	0.687607279429766	416.3713073730469	416.3830261230469
751	416.4329528808594	39.0573390824					1	DETECTED	416.4330 m/z @39.06 [151020OFc1_NvH-0949-CRLM-3.raw]	416.4329528808594	39.0573390824	3.85905136213333	99.8229488837333	95.96389752159997	197091.796875	3.32804009756616E8	0	7113	0.06429927599336338	1.4124806675660861	2.2977999288407718	416.42340087890625	416.44281005859375
752	416.4582214355469	21.0476976106667					1	DETECTED	416.4582 m/z @21.05 [151020OFc1_NvH-0949-CRLM-3.raw]	416.4582214355469	21.0476976106667	0.7621895688	96.5284320165333	95.7662424477333	322403.625	3.016713872550199E8	0	7113	17.552889101625524	2.68988863664097	4.285567302273232	416.44842529296875	416.4642028808594
753	416.4743957519531	38.3486263994667					1	DETECTED	416.4744 m/z @38.35 [151020OFc1_NvH-0949-CRLM-3.raw]	416.4743957519531	38.3486263994667	3.60625590586667	95.8649547512	92.25869884533333	915862.25	3.403794413837345E8	0	7113	0.3896078151160296	0.5501838155685103	0.013539533317869968	416.46441650390625	416.4832458496094
754	416.4933166503906	43.5023725426667					1	DETECTED	416.4933 m/z @43.50 [151020OFc1_NvH-0949-CRLM-3.raw]	416.4933166503906	43.5023725426667	3.84777648266667	96.6657558629333	92.81797938026662	1379996.375	3.473760452147654E8	0	7113	0.15947036038686946	0.5040107534423539	0.005532291083739552	416.4834899902344	416.5032043457031
755	416.52288818359375	19.9024089906667					1	DETECTED	416.5229 m/z @19.90 [151020OFc1_NvH-0949-CRLM-3.raw]	416.52288818359375	19.9024089906667	4.34706643173333	98.6859413125333	94.33887488079998	433123.75	3.1532369558039236E8	0	7113	0.9158283400649978	5.851059128464273	6.616167299140386	416.5130920410156	416.5256652832031
756	416.53570556640625	15.5002191738667					1	DETECTED	416.5357 m/z @15.50 [151020OFc1_NvH-0949-CRLM-3.raw]	416.53570556640625	15.5002191738667	3.87016972426667	98.0886749829333	94.21850525866662	874951.0	3.390989537323843E8	0	7113	0.2962873294575008	1.095561075431238	2.0651855606345313	416.5257263183594	416.5372619628906
757	416.5472717285156	27.6598993714667					1	DETECTED	416.5473 m/z @27.66 [151020OFc1_NvH-0949-CRLM-3.raw]	416.5472717285156	27.6598993714667	3.4162686904	97.6059596586667	94.1896909682667	1717893.25	3.7467513487226117E8	3	7113	3.412143912276953	1.5356700863275616	0.2174500605037247	416.5373229980469	416.55426025390625
758	416.56427001953125	21.5366155042667					1	DETECTED	416.5643 m/z @21.54 [151020OFc1_NvH-0949-CRLM-3.raw]	416.56427001953125	21.5366155042667	0.1158090272	98.1906678821333	98.0748588549333	6058350.5	5.2783837967093146E8	3	7113	0.15324469595474	1.4667781351677593	44.97770951924897	416.5542907714844	416.5742492675781
759	416.5753479003906	23.2892683253333					1	DETECTED	416.5753 m/z @23.29 [151020OFc1_NvH-0949-CRLM-3.raw]	416.5753479003906	23.2892683253333	3.54779827573333	98.5938859762667	95.04608770053338	560764.1875	3.1389823678701234E8	0	7113	0.0686538186503185	3.2038756458556277	0.11091037835907347	416.57427978515625	416.5851135253906
760	416.5976257324219	54.0182231157333					1	DETECTED	416.5976 m/z @54.02 [151020OFc1_NvH-0949-CRLM-3.raw]	416.5976257324219	54.0182231157333	3.93579817546667	94.754754796	90.81895662053333	688134.4375	3.576113567535884E8	0	7113	29.118418307095222	1.0207962576700205	7.750843561961216	416.587646484375	416.6075744628906
761	416.6864013671875	19.6780948024					1	DETECTED	416.6864 m/z @19.68 [151020OFc1_NvH-0949-CRLM-3.raw]	416.6864013671875	19.6780948024	2.74279712053333	95.0698266906667	92.32702957013338	348979.0	3.314182832468674E8	0	7113	4.340854712006632	4.624579355808018	20.019214827454313	416.67742919921875	416.6961975097656
762	416.70745849609375	49.6862049917333					1	DETECTED	416.7075 m/z @49.69 [151020OFc1_NvH-0949-CRLM-3.raw]	416.70745849609375	49.6862049917333	3.3879980904	96.7936296496	93.4056315592	1123042.125	3.320087132664774E8	2	7113	29.003626312635202	0.5043805735308806	0.007399624669138889	416.697509765625	416.7138671875
763	416.723876953125	20.9035304549333					1	DETECTED	416.7239 m/z @20.90 [151020OFc1_NvH-0949-CRLM-3.raw]	416.723876953125	20.9035304549333	3.46373060026667	97.7615723906667	94.29784179040003	1514539.5	3.6770115825700116E8	0	7113	12.016198531732424	0.7469978934042405	2.057611433044049	416.7138977050781	416.7239074707031
764	416.7339172363281	32.5133630538667					1	DETECTED	416.7339 m/z @32.51 [151020OFc1_NvH-0949-CRLM-3.raw]	416.7339172363281	32.5133630538667	3.67718036746667	99.1154230405333	95.43824267306663	2411733.25	4.490761416179332E8	2	7113	7.798303771710536	0.5085144521695739	0.03439071853104447	416.72393798828125	416.7417907714844
765	416.7518005371094	29.8010275837333					1	DETECTED	416.7518 m/z @29.80 [151020OFc1_NvH-0949-CRLM-3.raw]	416.7518005371094	29.8010275837333	4.07322148106667	98.5020366272	94.42881514613333	5.6629352E7	1.3704157271706257E9	2	7113	0.24730595803206512	20.97234550369213	1.6042226518867915	416.7418212890625	416.7615661621094
766	416.7742614746094	26.5291538661333					1	DETECTED	416.7743 m/z @26.53 [151020OFc1_NvH-0949-CRLM-3.raw]	416.7742614746094	26.5291538661333	0.7025712336	92.5054306333333	91.80285939973331	1361281.125	3.3468649083872503E8	0	7113	0.18106378203522056	1.120481871129004	124.12853746127568	416.7648620605469	416.7837219238281
767	416.8429870605469	41.3517531664					1	DETECTED	416.8430 m/z @41.35 [151020OFc1_NvH-0949-CRLM-3.raw]	416.8429870605469	41.3517531664	0.00509379893333333	99.6838839290667	99.67879013013336	514703.4375	3.080747057821714E8	0	7113	0.14395197849503205	1.3811998465211095	0.2826995117130405	416.83355712890625	416.8529357910156
768	416.855224609375	19.1412069112					1	DETECTED	416.8552 m/z @19.14 [151020OFc1_NvH-0949-CRLM-3.raw]	416.855224609375	19.1412069112	0.45297644	99.9060226544	99.4530462144	422207.90625	2.9075212201947033E8	0	7113	4.54233043347147	3.222366241181877	0.11294335172616808	416.8529968261719	416.8599853515625
769	416.8702392578125	15.5833080792					1	DETECTED	416.8702 m/z @15.58 [151020OFc1_NvH-0949-CRLM-3.raw]	416.8702392578125	15.5833080792	0.0956532538666667	99.9706866637333	99.87503340986663	683477.9375	3.519925879767215E8	3	7113	6.865963149559846	0.659143115666408	0.0042104617784527254	416.86041259765625	416.8716735839844
770	416.8816833496094	27.6736206608					1	DETECTED	416.8817 m/z @27.67 [151020OFc1_NvH-0949-CRLM-3.raw]	416.8816833496094	27.6736206608	0.00509379893333333	99.8600525549333	99.85495875599997	1161171.875	3.815766841469336E8	3	7113	21.886781867900687	0.8647637401784248	0.7456465723256127	416.8717041015625	416.8887634277344
771	416.8987731933594	21.4844467176					1	DETECTED	416.8988 m/z @21.48 [151020OFc1_NvH-0949-CRLM-3.raw]	416.8987731933594	21.4844467176	0.00509379893333333	99.9338101186667	99.92871631973337	3491339.5	4.864934182678173E8	3	7113	10.57438724203794	0.6303166814775636	18.844319624772982	416.8887939453125	416.9087219238281
772	416.91949462890625	33.8069843106667					1	DETECTED	416.9195 m/z @33.81 [151020OFc1_NvH-0949-CRLM-3.raw]	416.91949462890625	33.8069843106667	0.00509379893333333	99.4982231666667	99.49312936773337	1168427.0	3.286272058308715E8	3	7113	0.1213920288211412	0.5209323325631623	142.29511307570382	416.9095153808594	416.9293518066406
773	416.9509582519531	40.9832300824					1	DETECTED	416.9510 m/z @40.98 [151020OFc1_NvH-0949-CRLM-3.raw]	416.9509582519531	40.9832300824	0.0159915842666667	99.2746092194667	99.25861763520003	118812.9765625	3.028608553035124E8	0	7113	91.78677433043809	1.2074574718914155	1.735608970884368	416.9425048828125	416.9533386230469
774	416.9633483886719	17.8321951344					1	DETECTED	416.9633 m/z @17.83 [151020OFc1_NvH-0949-CRLM-3.raw]	416.9633483886719	17.8321951344	0.0456582610666667	98.7596586237333	98.71400036266664	297880.28125	3.1853335607663393E8	0	7113	1.3725286199263351	3.4601526908480826	0.01820862249827302	416.953369140625	416.96990966796875
775	416.9799499511719	37.9547349466667					1	DETECTED	416.9799 m/z @37.95 [151020OFc1_NvH-0949-CRLM-3.raw]	416.9799499511719	37.9547349466667	0.00509379893333333	99.8229488837333	99.81785508479997	670421.0	3.096679362496268E8	0	7113	76.24063192030945	1.4861242492264444	3.4358287104248144	416.9700622558594	416.98956298828125
776	417.04376220703125	41.430540904					1	DETECTED	417.0438 m/z @41.43 [151020OFc1_NvH-0949-CRLM-3.raw]	417.04376220703125	41.430540904	0.1851415984	99.8693313813333	99.6841897829333	691694.8125	3.0952668299280185E8	0	7113	0.1247056851845798	1.931097052326766	0.3977177775576273	417.0337829589844	417.0534362792969
777	417.17340087890625	25.6167204845333					1	DETECTED	417.1734 m/z @25.62 [151020OFc1_NvH-0949-CRLM-3.raw]	417.17340087890625	25.6167204845333	4.0202846528	99.0035683621333	94.98328370933329	308806.78125	2.753756403020637E8	0	7113	0.3197351056622537	2.4064690453384654	3.8481295587023268	417.1634521484375	417.17694091796875
778	417.187255859375	9.53212249253333					1	DETECTED	417.1873 m/z @9.53 [151020OFc1_NvH-0949-CRLM-3.raw]	417.187255859375	9.53212249253333	2.52483674746667	99.6095659584	97.08472921093333	358947.78125	3.2982859697991353E8	3	7113	0.24243366888081752	1.1847991015859711	0.03372908196885776	417.1776123046875	417.1938171386719
779	417.2038879394531	34.6586389325333					1	DETECTED	417.2039 m/z @34.66 [151020OFc1_NvH-0949-CRLM-3.raw]	417.2038879394531	34.6586389325333	1.89342719893333	99.6375908128	97.74416361386668	2352654.75	4.457216745074995E8	3	7113	9.816470591081991	2.8503360840017296	2.2476481813051907	417.19390869140625	417.2118835449219
780	417.2218933105469	16.1303164218667					1	DETECTED	417.2219 m/z @16.13 [151020OFc1_NvH-0949-CRLM-3.raw]	417.2218933105469	16.1303164218667	3.5290941472	99.8414818509333	96.31238770373331	4581252.5	5.53993071319419E8	2	7113	0.21053053690289047	0.5613383376066611	18.203135583693562	417.2119140625	417.23187255859375
781	417.232421875	21.4988943498667					1	DETECTED	417.2324 m/z @21.50 [151020OFc1_NvH-0949-CRLM-3.raw]	417.232421875	21.4988943498667	5.63049566266667	97.5967039541333	91.96620829146663	1381277.5	3.163610812938868E8	0	7113	0.09783370696724347	2.8977784748264988	0.04833029262058165	417.2319030761719	417.23260498046875
782	417.24261474609375	40.2630630288					1	DETECTED	417.2426 m/z @40.26 [151020OFc1_NvH-0949-CRLM-3.raw]	417.24261474609375	40.2630630288	3.3879980904	98.4927098002667	95.10471170986669	2972422.25	4.638577365055643E8	2	7113	15.186055569753101	0.6598686791121963	0.03966845111926411	417.2326354980469	417.2428894042969
783	417.2529296875	29.8010275837333					1	DETECTED	417.2529 m/z @29.80 [151020OFc1_NvH-0949-CRLM-3.raw]	417.2529296875	29.8010275837333	2.4965767192	97.4049764285333	94.90839970933331	1.3761719E7	6.590129854462261E8	3	7113	0.2757746573808362	1.3605748386349559	7.797760359113164	417.2429504394531	417.26287841796875
784	417.2677001953125	90.4078024829333					1	DETECTED	417.2677 m/z @90.41 [151020OFc1_NvH-0949-CRLM-3.raw]	417.2677001953125	90.4078024829333	4.24888837413333	99.6747195248	95.42583115066667	637778.8125	4.1254654609221286E8	0	7113	65.03687512684903	0.5107340086803795	0.22105134685697317	417.262939453125	417.2776794433594
785	417.29022216796875	46.1084725248					1	DETECTED	417.2902 m/z @46.11 [151020OFc1_NvH-0949-CRLM-3.raw]	417.29022216796875	46.1084725248	2.7710711792	94.1832909024	91.4122197232	105456.8515625	2.834933008497021E8	0	7113	45.41720616626329	1.026052129256847	1.047576573785641	417.2821044921875	417.30010986328125
786	417.313720703125	59.079567476					1	DETECTED	417.3137 m/z @59.08 [151020OFc1_NvH-0949-CRLM-3.raw]	417.313720703125	59.079567476	38.5213871765333	97.9911884405333	59.469801264000004	150665.90625	2.4155319412093768E8	0	7113	53.671002121353204	1.269504943682866	1.5525982795867135	417.3038024902344	417.32293701171875
787	417.453125	19.6780948024					1	DETECTED	417.4531 m/z @19.68 [151020OFc1_NvH-0949-CRLM-3.raw]	417.453125	19.6780948024	0.6825843104	98.28960782215	97.60702351175	427912.0	3.3708615909298533E8	0	7113	0.14897696543335925	4.370763686147985	7.498255769977202	417.44329833984375	417.4580078125
788	417.468017578125	11.0926025264					1	DETECTED	417.4680 m/z @11.09 [151020OFc1_NvH-0949-CRLM-3.raw]	417.468017578125	11.0926025264	4.12937952693333	96.7936296496	92.66425012266667	1340366.625	3.4639783114924973E8	0	7113	0.25989203053722854	1.0076745835740615	67.00315220924489	417.45806884765625	417.4779357910156
789	417.4901428222656	25.0800017613333					1	DETECTED	417.4901 m/z @25.08 [151020OFc1_NvH-0949-CRLM-3.raw]	417.4901428222656	25.0800017613333	4.3855976464	94.5034763626667	90.1178787162667	1187569.25	3.508316271273463E8	0	7113	0.15875908023780383	1.267196553725992	0.30625920931029166	417.48016357421875	417.5001220703125
790	417.5003662109375	25.4119524666667					1	DETECTED	417.5004 m/z @25.41 [151020OFc1_NvH-0949-CRLM-3.raw]	417.5003662109375	25.4119524666667	5.3175326504	98.5020366272	93.1845039768	641117.3125	3.63886222901745E8	0	7113	0.1146754559391141	2.632278597429715	4.262957232604111	417.5002746582031	417.5094299316406
791	417.521728515625	9.52162475946667					1	DETECTED	417.5217 m/z @9.52 [151020OFc1_NvH-0949-CRLM-3.raw]	417.521728515625	9.52162475946667	3.78276008933333	99.693218916	95.91045882666667	226010.625	3.116373618342078E8	0	7113	9.708277775123975	26.88918913832848	7.418768219487712	417.5117492675781	417.52825927734375
792	417.53839111328125	34.6586389325333					1	DETECTED	417.5384 m/z @34.66 [151020OFc1_NvH-0949-CRLM-3.raw]	417.53839111328125	34.6586389325333	3.87016972426667	96.4376145405333	92.56744481626663	1727535.625	3.6867483475224066E8	3	7113	27.340522786095324	0.5565337510452949	0.009221589882853135	417.52850341796875	417.5442810058594
793	417.5542907714844	12.0496606786667					1	DETECTED	417.5543 m/z @12.05 [151020OFc1_NvH-0949-CRLM-3.raw]	417.5542907714844	12.0496606786667	0.443055523733333	97.2032706546667	96.76021513093336	1902707.125	3.871837118171358E8	3	7113	0.11971483479857348	0.5269022496739899	19.647509241820455	417.54449462890625	417.55682373046875
794	417.5668640136719	25.3364431314667					1	DETECTED	417.5669 m/z @25.34 [151020OFc1_NvH-0949-CRLM-3.raw]	417.5668640136719	25.3364431314667	4.48811514613333	99.4516798744	94.96356472826668	2231715.75	4.8886752167676145E8	3	7113	0.9280084592143787	0.614918523524278	0.3616907467345784	417.556884765625	417.57177734375
795	417.5819091796875	38.3632722821333					1	DETECTED	417.5819 m/z @38.36 [151020OFc1_NvH-0949-CRLM-3.raw]	417.5819091796875	38.3632722821333	0.5427111424	96.3822801562667	95.83956901386671	2254556.5	3.798279032510687E8	3	7113	0.16381531134940985	0.5893665729502373	0.007782780796374736	417.5719299316406	417.591552734375
796	417.5992431640625	29.5871297408					1	DETECTED	417.5992 m/z @29.59 [151020OFc1_NvH-0949-CRLM-3.raw]	417.5992431640625	29.5871297408	3.64474306266667	94.4610999154667	90.81635685280003	287328.09375	3.152192347628306E8	0	7113	64.99559261939241	1.7708626393171893	2.537000534647175	417.5922546386719	417.6092224121094
797	417.6169128417969	44.244251704					1	DETECTED	417.6169 m/z @44.24 [151020OFc1_NvH-0949-CRLM-3.raw]	417.6169128417969	44.244251704	2.7806114832	99.4144906882667	96.63387920506669	132424.25	3.2996183049844164E8	0	7113	90.98186797593229	1.1652845564267515	1.5370022657490205	417.6097106933594	417.6265563964844
798	417.692626953125	19.3218986858667					1	DETECTED	417.6926 m/z @19.32 [151020OFc1_NvH-0949-CRLM-3.raw]	417.692626953125	19.3218986858667	3.68853838213333	97.2578910968	93.56935271466666	808735.4375	3.270394850184823E8	0	7113	0.3078207340592307	0.9825740136360257	0.43896695556063786	417.68316650390625	417.70257568359375
799	417.7032775878906	20.4431877637333					1	DETECTED	417.7033 m/z @20.44 [151020OFc1_NvH-0949-CRLM-3.raw]	417.7032775878906	20.4431877637333	3.55713561653333	55.9758964093333	52.41876079279997	703495.0625	2.28171521233968E8	2	7113	6.459106915228608	0.6605053371554426	35.90906029381131	417.7026672363281	417.7115173339844
800	417.7215270996094	18.1818530296					1	DETECTED	417.7215 m/z @18.18 [151020OFc1_NvH-0949-CRLM-3.raw]	417.7215270996094	18.1818530296	4.00973664266667	99.2840320898667	95.27429544720003	1651555.75	4.461354892652864E8	2	7113	7.161051847282106	0.7524347265262785	7.350860745674348	417.7115478515625	417.7298278808594
801	417.7400207519531	35.2631385714667					1	DETECTED	417.7400 m/z @35.26 [151020OFc1_NvH-0949-CRLM-3.raw]	417.7400207519531	35.2631385714667	3.85905136213333	95.7124707602667	91.85341939813337	3.0080146E7	9.165439627001396E8	2	7113	0.2190777225850482	0.519524454559781	1.8034284221165655	417.73004150390625	417.7498474121094
802	417.7546691894531	29.8010275837333					1	DETECTED	417.7547 m/z @29.80 [151020OFc1_NvH-0949-CRLM-3.raw]	417.7546691894531	29.8010275837333	4.63650078186667	87.3913802829333	82.75487950106663	2615127.75	3.698170829112123E8	2	7113	2.8289425298016333	2.3893773970428946	3.0778814854760466	417.7500305175781	417.76397705078125
803	417.8421325683594	40.7272538536					1	DETECTED	417.8421 m/z @40.73 [151020OFc1_NvH-0949-CRLM-3.raw]	417.8421325683594	40.7272538536	0.8112785528	96.9577942906667	96.1465157378667	99475.6796875	3.0556848368994665E8	0	7113	33.02412030676407	1.2603760311396994	1.737656672327839	417.83685302734375	417.8507080078125
804	417.8607482910156	62.1182293957333					1	DETECTED	417.8607 m/z @62.12 [151020OFc1_NvH-0949-CRLM-3.raw]	417.8607482910156	62.1182293957333	0.1851415984	99.5909535893333	99.4058119909333	302331.09375	3.4545599937874484E8	0	7113	89.99634869456834	0.8437621752649396	0.7112463161971453	417.8507995605469	417.8663635253906
805	417.8763732910156	47.2977510896					1	DETECTED	417.8764 m/z @47.30 [151020OFc1_NvH-0949-CRLM-3.raw]	417.8763732910156	47.2977510896	0.00509379893333333	99.7397452936	99.73465149466666	4125890.25	4.107955166725039E8	3	7113	0.16790852632770736	0.5106060987061161	0.006239981736556269	417.8664245605469	417.8863525390625
806	417.8888244628906	12.0496606786667					1	DETECTED	417.8888 m/z @12.05 [151020OFc1_NvH-0949-CRLM-3.raw]	417.8888244628906	12.0496606786667	0.672634489066667	99.7857263042667	99.11309181520004	1288293.625	3.409695145753349E8	3	7113	6.2198418234140975	0.6962730429427751	2.195263637604253	417.8863830566406	417.89129638671875
807	417.90130615234375	25.2747785768					1	DETECTED	417.9013 m/z @25.27 [151020OFc1_NvH-0949-CRLM-3.raw]	417.90130615234375	25.2747785768	0.0159915842666667	99.656037896	99.64004631173333	1363671.125	3.9929374688496137E8	3	7113	12.49083254625685	1.5735423407093636	0.34880009878113294	417.8913269042969	417.9111022949219
808	417.9159851074219	38.4020048978667					1	DETECTED	417.9160 m/z @38.40 [151020OFc1_NvH-0949-CRLM-3.raw]	417.9159851074219	38.4020048978667	0.0159915842666667	99.9429472186667	99.92695563440003	673185.4375	3.073984561388363E8	0	7113	0.19677853226267672	1.8868700690309126	0.003109030431808499	417.9113464355469	417.9256286621094
809	417.9297790527344	19.4094725309333					1	DETECTED	417.9298 m/z @19.41 [151020OFc1_NvH-0949-CRLM-3.raw]	417.9297790527344	19.4094725309333	0.0358266309333333	89.3926490464	89.35682241546667	113290.0234375	2.764228311295415E8	0	7113	19.462855229394716	2.30614368809814	3.6122873761962797	417.926025390625	417.930419921875
810	417.9405822753906	29.4569248					1	DETECTED	417.9406 m/z @29.46 [151020OFc1_NvH-0949-CRLM-3.raw]	417.9405822753906	29.4569248	0.00509379893333333	99.4982231666667	99.49312936773337	116984.6875	3.0533982636941344E8	0	7113	85.24772907528869	1.7045865830257514	2.7247997223923726	417.93060302734375	417.9505310058594
811	417.96282958984375	10.3378156568					1	DETECTED	417.9628 m/z @10.34 [151020OFc1_NvH-0949-CRLM-3.raw]	417.96282958984375	10.3378156568	0.0358266309333333	99.7949035304	99.75907689946668	847703.875	3.3590855928436834E8	0	7113	0.14227162914164282	1.1843156667291748	10.199416108377243	417.952880859375	417.9727783203125
812	417.9732971191406	69.8182733816					1	DETECTED	417.9733 m/z @69.82 [151020OFc1_NvH-0949-CRLM-3.raw]	417.9732971191406	69.8182733816	0.0456582610666667	99.9986052154667	99.95294695440003	329023.8125	3.388457446044947E8	0	7113	37.41639639933553	0.7092778280702334	0.4051444791813442	417.9728698730469	417.98321533203125
813	417.9952087402344	16.1643347013333					1	DETECTED	417.9952 m/z @16.16 [151020OFc1_NvH-0949-CRLM-3.raw]	417.9952087402344	16.1643347013333	0.00509379893333333	99.9706866637333	99.96559286479997	284294.0625	3.1741058411858505E8	0	7113	2.987289513526923	3.06129233192976	0.01398241768136786	417.98529052734375	418.00494384765625
814	418.0314636230469	60.1249848850667					1	DETECTED	418.0315 m/z @60.12 [151020OFc1_NvH-0949-CRLM-3.raw]	418.0314636230469	60.1249848850667	0.850349297333333	99.1341548816	98.28380558426666	156803.375	3.6547647521413696E8	0	7113	87.73916191560116	0.8535168315572816	0.7975591014445627	418.0216064453125	418.0394287109375
815	418.1957092285156	13.9141039608					1	DETECTED	418.1957 m/z @13.91 [151020OFc1_NvH-0949-CRLM-3.raw]	418.1957092285156	13.9141039608	3.93579817546667	98.4094108194667	94.47361264400003	1947167.125	3.6109389112008727E8	3	7113	0.14988020091522358	1.1429771071145924	0.09630250246167596	418.186279296875	418.19854736328125
816	418.20855712890625	8.48494283493333					1	DETECTED	418.2086 m/z @8.48 [151020OFc1_NvH-0949-CRLM-3.raw]	418.20855712890625	8.48494283493333	1.1325106288	99.9613623128	98.828851684	9247044.0	5.510398187847848E8	3	7113	0.21602359564067442	0.8886375166651005	0.5318156049475216	418.1986083984375	418.2185363769531
817	418.22113037109375	29.1207826992					1	DETECTED	418.2211 m/z @29.12 [151020OFc1_NvH-0949-CRLM-3.raw]	418.22113037109375	29.1207826992	3.7194612248	97.9267184357333	94.2072572109333	6368452.5	6.092262382217991E8	2	7113	0.2648944147276957	0.5376563912789359	0.03245209350597482	418.21856689453125	418.2311096191406
818	418.24151611328125	35.3035379066667					1	DETECTED	418.2415 m/z @35.30 [151020OFc1_NvH-0949-CRLM-3.raw]	418.24151611328125	35.3035379066667	3.49190063146667	99.3866516053333	95.89475097386664	1.4359686E7	7.504971748967348E8	2	7113	0.20992157710482218	0.659065845918281	2.206011627732585	418.2315368652344	418.2514343261719
819	418.2596435546875	27.1800758250667					1	DETECTED	418.2596 m/z @27.18 [151020OFc1_NvH-0949-CRLM-3.raw]	418.2596435546875	27.1800758250667	3.7194612248	95.3721667701333	91.6527055453333	675259.3125	3.671585241827932E8	2	7113	16.593843771465046	2.2775217882948873	0.013755469427605893	418.25152587890625	418.2695007324219
820	418.2712707519531	38.7001056					1	DETECTED	418.2713 m/z @38.70 [151020OFc1_NvH-0949-CRLM-3.raw]	418.2712707519531	38.7001056	4.11717312266667	92.6076108450667	88.49043772240003	164947.453125	3.505815657398671E8	0	7113	59.74861680575029	1.3602827400336948	1.7737228240054395	418.2699890136719	418.2811279296875
821	418.3165588378906	91.7827282538667					1	DETECTED	418.3166 m/z @91.78 [151020OFc1_NvH-0949-CRLM-3.raw]	418.3165588378906	91.7827282538667	57.004003936	92.5228967336	35.51889279760001	83598.765625	9.631293784733419E7	0	7113	0.5029314769613364	0.5106411102513192	0.3490527103996005	418.3089294433594	418.3230895996094
822	418.4458312988281	23.6916531162667					1	DETECTED	418.4458 m/z @23.69 [151020OFc1_NvH-0949-CRLM-3.raw]	418.4458312988281	23.6916531162667	0.938299982133333	94.6763477402667	93.73804775813338	340736.65625	2.9991988729543215E8	0	7113	12.34996688151461	3.410449421998592	5.83077899187625	418.43585205078125	418.44757080078125
823	418.4576721191406	5.53867834453333					1	DETECTED	418.4577 m/z @5.54 [151020OFc1_NvH-0949-CRLM-3.raw]	418.4576721191406	5.53867834453333	4.2033158688	99.7949035304	95.5915876616	464949.46875	3.219909328120187E8	0	7113	0.2883878157504469	9.941698581147515	0.9161236823202598	418.4477844238281	418.461669921875
824	418.4718017578125	37.6354721664					1	DETECTED	418.4718 m/z @37.64 [151020OFc1_NvH-0949-CRLM-3.raw]	418.4718017578125	37.6354721664	3.7521043576	98.9942941717333	95.2421898141333	588299.6875	3.2486289458865017E8	4	7113	27.332995012888126	1.6144240094697748	0.002653532902298071	418.4619140625	418.48126220703125
825	418.4965515136719	23.5703212586667					1	DETECTED	418.4966 m/z @23.57 [151020OFc1_NvH-0949-CRLM-3.raw]	418.4965515136719	23.5703212586667	4.55451811386667	95.0511823997333	90.49666428586664	253463.8125	3.4134367480740064E8	0	7113	83.85279580086424	3.235915568287539	5.739249425499013	418.4964599609375	418.5063781738281
826	418.5298156738281	13.9141039608					1	DETECTED	418.5298 m/z @13.91 [151020OFc1_NvH-0949-CRLM-3.raw]	418.5298156738281	13.9141039608	4.1063502408	93.8044656501333	89.6981154093333	1100576.125	3.3013240885309035E8	0	7113	0.17311878797870683	0.8743526414382268	0.9094043572707953	418.5199279785156	418.5323791503906
827	418.5424499511719	8.48494283493333					1	DETECTED	418.5424 m/z @8.48 [151020OFc1_NvH-0949-CRLM-3.raw]	418.5424499511719	8.48494283493333	3.88129637413333	99.8508047338667	95.96950835973337	6244504.0	4.480186381397691E8	3	7113	0.6981639173776557	3.8895357564917634	153.63709383826614	418.5325012207031	418.55242919921875
828	418.5632019042969	27.7731817224					1	DETECTED	418.5632 m/z @27.77 [151020OFc1_NvH-0949-CRLM-3.raw]	418.5632019042969	27.7731817224	3.51977136746667	94.4929143744	90.97314300693333	1352545.875	3.9026125081448364E8	3	7113	27.59736376211251	0.514289545727012	0.8501955160219055	418.5532531738281	418.5731506347656
829	418.5818176269531	13.8209632645333					1	DETECTED	418.5818 m/z @13.82 [151020OFc1_NvH-0949-CRLM-3.raw]	418.5818176269531	13.8209632645333	3.67718036746667	94.4715684634667	90.79438809600002	361901.09375	3.3225068732629883E8	0	7113	0.13621667309455887	0.7573707565049422	0.5305576671688119	418.5732116699219	418.5837097167969
830	418.59381103515625	33.5877973578667					1	DETECTED	418.5938 m/z @33.59 [151020OFc1_NvH-0949-CRLM-3.raw]	418.59381103515625	33.5877973578667	1.3812930576	99.5353685517333	98.1540754941333	517657.8125	3.4706764824002486E8	0	7113	10.168320636318239	1.8661531929914295	6.770341189874935	418.58404541015625	418.6037902832031
831	418.6257629394531	46.4198418386667					1	DETECTED	418.6258 m/z @46.42 [151020OFc1_NvH-0949-CRLM-3.raw]	418.6257629394531	46.4198418386667	8.10368057706667	99.9892486589333	91.88556808186664	451865.6875	3.1363006485442674E8	0	7113	53.5823209513499	1.2513649088180137	1.5255826180807512	418.6164855957031	418.63555908203125
832	418.6876525878906	20.7710160010667					1	DETECTED	418.6877 m/z @20.77 [151020OFc1_NvH-0949-CRLM-3.raw]	418.6876525878906	20.7710160010667	3.97740985066667	81.0355647608	77.05815491013333	350042.15625	2.9834496742223245E8	0	7113	0.17273024698880945	2.411587934037017	0.016871198828788472	418.67919921875	418.6976013183594
833	418.7061767578125	25.5500634642667					1	DETECTED	418.7062 m/z @25.55 [151020OFc1_NvH-0949-CRLM-3.raw]	418.7061767578125	25.5500634642667	3.998876312	66.145781644	62.146905331999996	309743.1875	2.5940275296448934E8	0	7113	9.016905886239112	1.6026381799047087	0.3061494133824621	418.6976623535156	418.7067565917969
834	418.7169189453125	21.6526927093333					1	DETECTED	418.7169 m/z @21.65 [151020OFc1_NvH-0949-CRLM-3.raw]	418.7169189453125	21.6526927093333	3.84777648266667	99.656037896	95.80826141333333	3667439.75	4.1114502461982566E8	2	7113	6.9902220805806685	0.520859342246885	0.0342298420817471	418.70697021484375	418.7188415527344
835	418.7288513183594	19.6780948024					1	DETECTED	418.7289 m/z @19.68 [151020OFc1_NvH-0949-CRLM-3.raw]	418.7288513183594	19.6780948024	3.88129637413333	99.46099672	95.57970034586667	5898038.0	6.043335347317338E8	2	7113	0.26299253321897	4.691720846337794	0.7392773247512917	418.7188720703125	418.73883056640625
836	418.7430725097656	35.3209086112					1	DETECTED	418.7431 m/z @35.32 [151020OFc1_NvH-0949-CRLM-3.raw]	418.7430725097656	35.3209086112	2.19628820986667	97.8437944016	95.64750619173333	3069672.5	4.442788753106015E8	2	7113	3.0448238463337702	0.5217537120826279	0.15606985984639526	418.7388610839844	418.74847412109375
837	418.75848388671875	18.1547411042667					1	DETECTED	418.7585 m/z @18.15 [151020OFc1_NvH-0949-CRLM-3.raw]	418.75848388671875	18.1547411042667	4.45565301173333	92.4964762477333	88.04082323599997	3145786.75	3.859484818407301E8	2	7113	0.389895702436057	0.5391174583212353	0.09665611167464834	418.7485046386719	418.7679748535156
838	418.78240966796875	4.1722625112					1	DETECTED	418.7824 m/z @4.17 [151020OFc1_NvH-0949-CRLM-3.raw]	418.78240966796875	4.1722625112	0.9866870896	94.3873424773333	93.40065538773331	317082.25	3.004067655288541E8	2	7113	0.13815049735334384	1.7389319122951425	2.4415495411846986	418.7748718261719	418.7887268066406
839	418.8527526855469	18.9872437688					1	DETECTED	418.8528 m/z @18.99 [151020OFc1_NvH-0949-CRLM-3.raw]	418.8527526855469	18.9872437688	0.742400567466667	99.8045134701333	99.06211290266664	100370.484375	3.0725321191612303E8	0	7113	97.14749825082426	3.2109074762926366	5.438093433651743	418.84283447265625	418.8539733886719
840	418.8639831542969	13.8974187986667					1	DETECTED	418.8640 m/z @13.90 [151020OFc1_NvH-0949-CRLM-3.raw]	418.8639831542969	13.8974187986667	0.582777191466667	99.9429472186667	99.36017002720004	441932.625	3.1577831968929034E8	3	7113	0.1353962948541092	0.7047465135591746	0.39851072730740056	418.8540344238281	418.8659973144531
841	418.8760681152344	8.4126832344					1	DETECTED	418.8761 m/z @8.41 [151020OFc1_NvH-0949-CRLM-3.raw]	418.8760681152344	8.4126832344	0.00509379893333333	99.7026060397333	99.69751224079997	2521795.25	3.9860496580760807E8	3	7113	13.046235974376787	10.015857781332107	59.72931325765549	418.866455078125	418.8860168457031
842	418.8973388671875	27.8528310005333					1	DETECTED	418.8973 m/z @27.85 [151020OFc1_NvH-0949-CRLM-3.raw]	418.8973388671875	27.8528310005333	0.00509379893333333	96.6281062786667	96.62301247973338	1063698.125	3.422228578145763E8	0	7113	0.15271886603076723	0.6399719152902763	0.20241835174483147	418.88739013671875	418.8978271484375
843	418.9078369140625	25.9607149125333					1	DETECTED	418.9078 m/z @25.96 [151020OFc1_NvH-0949-CRLM-3.raw]	418.9078369140625	25.9607149125333	0.0257520501333333	99.8970417576	99.87128970746666	4472000.5	4.717371739118035E8	3	7113	7.461611564084929	1.2108376324353662	1.6479728022091504	418.89788818359375	418.91778564453125
844	418.91943359375	24.2877108722667					1	DETECTED	418.9194 m/z @24.29 [151020OFc1_NvH-0949-CRLM-3.raw]	418.91943359375	24.2877108722667	0.0456582610666667	98.5756589085333	98.53000064746664	444915.15625	3.050309663371349E8	0	7113	0.14895072200521398	2.7816345429644946	0.002416318723724609	418.91815185546875	418.92926025390625
845	418.9295349121094	33.9850214					1	DETECTED	418.9295 m/z @33.99 [151020OFc1_NvH-0949-CRLM-3.raw]	418.9295349121094	33.9850214	0.00509379893333333	99.8876893605333	99.88259556159997	192770.875	3.4062940875570095E8	0	7113	86.49521195483739	1.4795451058665041	1.981642873004881	418.929443359375	418.93951416015625
846	418.94000244140625	41.2494810429333					1	DETECTED	418.9400 m/z @41.25 [151020OFc1_NvH-0949-CRLM-3.raw]	418.94000244140625	41.2494810429333	0.00509379893333333	41.2494810429333	41.24438724399997	86768.1796875	1.1296259500974824E8	0	7113	41.02917482576711	0.5	null	418.9395446777344	418.9418640136719
847	418.9519348144531	12.0590893797333					1	DETECTED	418.9519 m/z @12.06 [151020OFc1_NvH-0949-CRLM-3.raw]	418.9519348144531	12.0590893797333	0.0257520501333333	96.1120581586667	96.08630610853336	426074.21875	3.260790292848219E8	0	7113	0.2110718369566662	0.5182086675560134	0.03190052881301451	418.9423522949219	418.9519348144531
848	418.9619445800781	22.0565677570667					1	DETECTED	418.9619 m/z @22.06 [151020OFc1_NvH-0949-CRLM-3.raw]	418.9619445800781	22.0565677570667	0.00509379893333333	99.7674929704	99.76239917146667	668656.25	3.2808807428779197E8	4	7113	9.376631575911233	0.5349177651887463	0.10047505162284526	418.95196533203125	418.9718017578125
849	418.9730529785156	37.6529306976					1	DETECTED	418.9731 m/z @37.65 [151020OFc1_NvH-0949-CRLM-3.raw]	418.9730529785156	37.6529306976	0.712658969866667	99.9892486589333	99.27658968906664	511985.03125	3.611722840764129E8	0	7113	17.678301838275026	1.9748060147326687	0.005133517680388381	418.9719543457031	418.98291015625
850	418.9859924316406	10.2782618661333					1	DETECTED	418.9860 m/z @10.28 [151020OFc1_NvH-0949-CRLM-3.raw]	418.9859924316406	10.2782618661333	0.1158090272	99.1247440666667	99.00893503946669	127064.7109375	2.8439934320467794E8	0	7113	0.8403613943756039	5.234153475248116	10.54047089958481	418.9830627441406	418.99591064453125
851	419.0000915527344	33.3939157389333					1	DETECTED	419.0001 m/z @33.39 [151020OFc1_NvH-0949-CRLM-3.raw]	419.0000915527344	33.3939157389333	0.0456582610666667	98.4186711538667	98.37301289280003	126507.1875	3.1568981151672316E8	0	7113	74.46801299120919	1.4789646084303403	2.5536684915887897	418.9960021972656	419.0100402832031
852	419.1156921386719	74.7893005816					1	DETECTED	419.1157 m/z @74.79 [151020OFc1_NvH-0949-CRLM-3.raw]	419.1156921386719	74.7893005816	16.0770337802667	96.6657558629333	80.58872208266659	91828.4453125	2.862192625950373E8	0	7113	77.30818870631703	0.6668252310350584	0.33076111928681134	419.1059265136719	419.1183166503906
853	419.1890563964844	19.2971445688					1	DETECTED	419.1891 m/z @19.30 [151020OFc1_NvH-0949-CRLM-3.raw]	419.1890563964844	19.2971445688	4.00973664266667	95.3345792584	91.32484261573333	458095.5625	3.3571245254716593E8	0	7113	4.6419933208790845	3.841235748950715	0.012450615607398035	419.17926025390625	419.1936340332031
854	419.2036437988281	27.5675259650667					1	DETECTED	419.2036 m/z @27.57 [151020OFc1_NvH-0949-CRLM-3.raw]	419.2036437988281	27.5675259650667	0.8894505408	99.2746092194667	98.3851586786667	940681.625	3.8012310669577855E8	0	7113	0.1921023107378339	0.6136855497574302	0.009827331579178448	419.19366455078125	419.2041320800781
855	419.2141418457031	14.888431004					1	DETECTED	419.2141 m/z @14.89 [151020OFc1_NvH-0949-CRLM-3.raw]	419.2141418457031	14.888431004	2.99049825786667	98.6583058512	95.66780759333332	3684276.75	4.6912460191544384E8	2	7113	22.61648103071498	1.794033476885755	1.1408374698159045	419.20416259765625	419.2171936035156
856	419.2272033691406	24.3439206272					1	DETECTED	419.2272 m/z @24.34 [151020OFc1_NvH-0949-CRLM-3.raw]	419.2272033691406	24.3439206272	1.16140570453333	99.2653067197333	98.10390101519997	2.4463676E7	8.570687178413934E8	2	7113	0.21710597663245323	0.5384366541962735	0.055696268965838396	419.21722412109375	419.2371826171875
857	419.2476501464844	35.4847712304					1	DETECTED	419.2477 m/z @35.48 [151020OFc1_NvH-0949-CRLM-3.raw]	419.2476501464844	35.4847712304	3.60625590586667	99.7304890496	96.12423314373332	2.7121022E7	9.959095820628533E8	3	7113	0.2684081760352015	0.8610900022640331	20.5469658616252	419.2376708984375	419.257568359375
858	419.2607116699219	18.1818530296					1	DETECTED	419.2607 m/z @18.18 [151020OFc1_NvH-0949-CRLM-3.raw]	419.2607116699219	18.1818530296	0.522586108533333	95.9109643666667	95.38837825813337	1226081.5	3.425131501943474E8	2	7113	4.912862197382271	0.5587896807280505	0.7091426235916568	419.2577209472656	419.2699890136719
859	419.2842712402344	4.19229310746667					1	DETECTED	419.2843 m/z @4.19 [151020OFc1_NvH-0949-CRLM-3.raw]	419.2842712402344	4.19229310746667	2.3932943768	96.1856820552	93.7923876784	129345.0625	3.1145327129901385E8	0	7113	0.13521240917550603	1.635229890884703	674.1120960597473	419.2743225097656	419.2848205566406
860	419.31561279296875	90.269883448					1	DETECTED	419.3156 m/z @90.27 [151020OFc1_NvH-0949-CRLM-3.raw]	419.31561279296875	90.269883448	0.00509379893333333	99.9986052154667	99.99351141653337	259337.375	3.856301524105431E8	0	7113	0.8378221229686034	0.5240380392789445	0.004837642722605142	419.3100891113281	419.31768798828125
861	419.3323059082031	22.7868699032					1	DETECTED	419.3323 m/z @22.79 [151020OFc1_NvH-0949-CRLM-3.raw]	419.3323059082031	22.7868699032	0.742400567466667	99.1903785592	98.44797799173334	97325.0	2.5344961078015774E8	0	7113	91.15809186534213	2.232940527902673	3.1312147370892114	419.3277282714844	419.3387756347656
862	419.3514709472656	58.7573901656					1	DETECTED	419.3515 m/z @58.76 [151020OFc1_NvH-0949-CRLM-3.raw]	419.3514709472656	58.7573901656	3.6558808008	97.2670950365333	93.6112142357333	137382.453125	4.112172686938401E8	0	7113	87.75651192754599	0.7981081186700221	0.5907536470900642	419.34234619140625	419.3606872558594
863	419.416748046875	9.79020541573333					1	DETECTED	419.4167 m/z @9.79 [151020OFc1_NvH-0949-CRLM-3.raw]	419.416748046875	9.79020541573333	4.12937952693333	99.8784131069333	95.74903357999996	186241.15625	3.4693538853274524E8	0	7113	0.05928906847864113	0.630154904222217	7.925843128224659	419.40740966796875	419.42236328125
864	419.4584655761719	14.4346627608					1	DETECTED	419.4585 m/z @14.43 [151020OFc1_NvH-0949-CRLM-3.raw]	419.4584655761719	14.4346627608	1.46652795546667	97.0396787664	95.57315081093333	1410687.5	3.782375613684162E8	4	7113	0.3025718443329133	1.1106513030456684	32.677943458531196	419.448486328125	419.4682312011719
865	419.4756164550781	28.7105210056					1	DETECTED	419.4756 m/z @28.71 [151020OFc1_NvH-0949-CRLM-3.raw]	419.4756164550781	28.7105210056	1.19064320613333	96.9577942906667	95.76715108453337	310712.84375	3.091295341377638E8	0	7113	81.95075509219544	2.1699800700094323	4.908627656942128	419.468505859375	419.48553466796875
866	419.511474609375	26.2891003221333					1	DETECTED	419.5115 m/z @26.29 [151020OFc1_NvH-0949-CRLM-3.raw]	419.511474609375	26.2891003221333	3.93579817546667	68.8445115338667	64.90871335840002	132911.015625	2.5370047366849002E8	0	7113	42.7033491452416	1.4606790329982937	2.2286622230023485	419.50201416015625	419.521240234375
867	419.5245666503906	31.9054282941333					1	DETECTED	419.5246 m/z @31.91 [151020OFc1_NvH-0949-CRLM-3.raw]	419.5245666503906	31.9054282941333	4.08381944506667	96.4648458464	92.38102640133333	112331.609375	3.202429223087587E8	0	7113	77.09923061706607	1.6602387536699295	2.6800904625596638	419.521484375	419.52813720703125
868	419.5382385253906	10.2674204602667					1	DETECTED	419.5382 m/z @10.27 [151020OFc1_NvH-0949-CRLM-3.raw]	419.5382385253906	10.2674204602667	3.93579817546667	91.4209345090667	87.48513633360002	2121359.75	3.455190538070233E8	3	7113	0.18113540038964082	0.8611971516629989	8.440339353067415	419.5286560058594	419.5481872558594
869	419.5510559082031	20.0317595298667					1	DETECTED	419.5511 m/z @20.03 [151020OFc1_NvH-0949-CRLM-3.raw]	419.5510559082031	20.0317595298667	4.00973664266667	65.7730187570667	61.76328211440003	430435.96875	2.578582925240569E8	0	7113	0.053761631045855296	2.478861357491473	0.005021757617002368	419.54827880859375	419.5534362792969
870	419.5634765625	35.7493854741333					1	DETECTED	419.5635 m/z @35.75 [151020OFc1_NvH-0949-CRLM-3.raw]	419.5634765625	35.7493854741333	3.93579817546667	91.0193325898667	87.08353441440003	1308043.75	3.5897860617751664E8	0	7113	0.12375288855884037	0.6893319526826654	0.006300223063138078	419.55352783203125	419.5718078613281
871	419.5818176269531	35.4847712304					1	DETECTED	419.5818 m/z @35.48 [151020OFc1_NvH-0949-CRLM-3.raw]	419.5818176269531	35.4847712304	3.77306476266667	99.3588186272	95.58575386453333	2.2758956E7	7.09714036906863E8	3	7113	0.2298362080497398	0.5140664037635473	0.917796105455096	419.57183837890625	419.5912170410156
872	419.59222412109375	31.0330990277333					1	DETECTED	419.5922 m/z @31.03 [151020OFc1_NvH-0949-CRLM-3.raw]	419.59222412109375	31.0330990277333	3.98825981786667	76.2485336384	72.26027382053333	127086.3359375	2.714472006952056E8	0	7113	58.145692523591975	1.3359346169484894	1.6718692338969792	419.59222412109375	419.6018371582031
873	419.615234375	33.4395613693333					1	DETECTED	419.6152 m/z @33.44 [151020OFc1_NvH-0949-CRLM-3.raw]	419.615234375	33.4395613693333	3.82535414053333	98.7042097570667	94.87885561653337	476447.78125	3.25853767500403E8	0	7113	23.64548785565349	1.880208599865912	2.775573558703387	419.60546875	419.6230163574219
874	419.7047119140625	46.131367872					1	DETECTED	419.7047 m/z @46.13 [151020OFc1_NvH-0949-CRLM-3.raw]	419.7047119140625	46.131367872	0.909049098133333	92.9290675162667	92.02001841813336	816453.5	3.325181817185256E8	4	7113	29.414507725420542	1.1842839892615398	1.3753970913362659	419.6947937011719	419.7062683105469
875	419.7162780761719	14.8642553824					1	DETECTED	419.7163 m/z @14.86 [151020OFc1_NvH-0949-CRLM-3.raw]	419.7162780761719	14.8642553824	3.03792040986667	98.5020366272	95.46411621733333	1582883.0	4.386568836847799E8	2	7113	10.633706734372192	6.6783082101248175	26.32943824083553	419.70635986328125	419.7187194824219
876	419.7287292480469	24.3569017250667					1	DETECTED	419.7287 m/z @24.36 [151020OFc1_NvH-0949-CRLM-3.raw]	419.7287292480469	24.3569017250667	3.09412632133333	99.2463302061333	96.15220388479996	1.0107298E7	5.828035580673498E8	2	7113	0.22759680330217336	1.7199654793846912	1.5702208199694134	419.71875	419.7384033203125
877	419.7414245605469	26.3774894477333					1	DETECTED	419.7414 m/z @26.38 [151020OFc1_NvH-0949-CRLM-3.raw]	419.7414245605469	26.3774894477333	5.09911206	67.1963907098667	62.0972786498667	307702.125	2.6270248533195877E8	0	7113	15.762662527548532	1.6930779520727146	2.3954022502837202	419.7388000488281	419.7453918457031
878	419.7554016113281	24.5206148765333					1	DETECTED	419.7554 m/z @24.52 [151020OFc1_NvH-0949-CRLM-3.raw]	419.7554016113281	24.5206148765333	4.24888837413333	96.7387236578667	92.48983528373337	2.1802702E7	6.692205076596292E8	2	7113	0.21979330919299755	1.3752221856431157	95.07385666036805	419.74566650390625	419.7651062011719
879	419.7793273925781	37.9547349466667					1	DETECTED	419.7793 m/z @37.95 [151020OFc1_NvH-0949-CRLM-3.raw]	419.7793273925781	37.9547349466667	2.9049409064	38.1599141893333	35.2549732829333	635793.6875	1.2449321861629777E8	2	7113	24.54185562155648	0.5041016679165637	0.0026418374307036123	419.76971435546875	419.7815856933594
880	419.7917785644531	40.1325129829333					1	DETECTED	419.7918 m/z @40.13 [151020OFc1_NvH-0949-CRLM-3.raw]	419.7917785644531	40.1325129829333	2.88454937013333	99.5538746781333	96.66932530799997	657928.75	3.3824187509717304E8	2	7113	9.314972495400447	1.326127658073103	0.2878561847303153	419.7830505371094	419.801513671875
881	419.8220520019531	24.5760389549333					1	DETECTED	419.8221 m/z @24.58 [151020OFc1_NvH-0949-CRLM-3.raw]	419.8220520019531	24.5760389549333	0.215131596266667	98.1258372957333	97.91070569946663	140556.5	3.2441044116124904E8	0	7113	18.67618069409266	2.0095865941675184	4.513507046370578	419.8123779296875	419.83184814453125
882	419.87249755859375	10.2433810053333					1	DETECTED	419.8725 m/z @10.24 [151020OFc1_NvH-0949-CRLM-3.raw]	419.87249755859375	10.2433810053333	0.00509379893333333	99.9892486589333	99.98415485999998	1536743.0	3.579788342889968E8	3	7113	0.13647099605554835	32.653376368127816	40.38285596799101	419.862548828125	419.8813781738281
883	419.8913879394531	36.6259082349333					1	DETECTED	419.8914 m/z @36.63 [151020OFc1_NvH-0949-CRLM-3.raw]	419.8913879394531	36.6259082349333	0.00509379893333333	99.1527748005333	99.14768100159996	4907211.0	5.321984262084837E8	3	7113	12.768867748948772	0.5452780247458969	0.06142405467288482	419.8814697265625	419.90130615234375
884	419.9048156738281	31.6856641229333					1	DETECTED	419.9048 m/z @31.69 [151020OFc1_NvH-0949-CRLM-3.raw]	419.9048156738281	31.6856641229333	0.0159915842666667	95.1421901674667	95.12619858320002	522211.46875	3.378503009160484E8	3	7113	13.879958929323262	1.7632740625534074	4.634854151134074	419.9013977050781	419.9059753417969
885	419.9159851074219	35.4531319421333					1	DETECTED	419.9160 m/z @35.45 [151020OFc1_NvH-0949-CRLM-3.raw]	419.9159851074219	35.4531319421333	0.00509379893333333	99.9706866637333	99.96559286479997	8137539.5	4.6979564244740427E8	3	7113	0.23462621470135758	1.1193039964456246	1.6038052809192855	419.9060363769531	419.92596435546875
886	419.9297180175781	39.1679574717333					1	DETECTED	419.9297 m/z @39.17 [151020OFc1_NvH-0949-CRLM-3.raw]	419.9297180175781	39.1679574717333	0.0655916322666667	99.7582563642667	99.69266473200004	399994.75	3.143875511510796E8	0	7113	26.30023126599264	1.2747651272724099	2.5569692221826106	419.92608642578125	419.9392395019531
887	419.9482421875	13.0634285376					1	DETECTED	419.9482 m/z @13.06 [151020OFc1_NvH-0949-CRLM-3.raw]	419.9482421875	13.0634285376	0.00509379893333333	99.9152768514667	99.91018305253337	206631.0	2.719368254496789E8	0	7113	14.144898056683912	6.368508313145316	12.555503526201557	419.9398193359375	419.95294189453125
888	419.9629821777344	21.5489796392					1	DETECTED	419.9630 m/z @21.55 [151020OFc1_NvH-0949-CRLM-3.raw]	419.9629821777344	21.5489796392	0.00509379893333333	99.9892486589333	99.98415485999998	1000979.125	3.9952496945950156E8	0	7113	11.558423624191022	0.5692562662201495	133.82790617498577	419.9530334472656	419.9729309082031
889	419.9796447753906	23.4778801266667					1	DETECTED	419.9796 m/z @23.48 [151020OFc1_NvH-0949-CRLM-3.raw]	419.9796447753906	23.4778801266667	0.2645808624	99.8693313813333	99.6047505189333	584782.875	3.038113516589968E8	2	7113	11.340733903558077	3.742231437505675	7.696557890916197	419.9729919433594	419.981689453125
890	419.99169921875	29.8010275837333					1	DETECTED	419.9917 m/z @29.80 [151020OFc1_NvH-0949-CRLM-3.raw]	419.99169921875	29.8010275837333	0.2745164728	99.9429472186667	99.6684307458667	655110.8125	3.0701225943434757E8	0	7113	5.928661097170696	1.929047005672294	4.369668396089057	419.9817810058594	420.0015563964844
891	420.10076904296875	57.995946632					1	DETECTED	420.1008 m/z @58.00 [151020OFc1_NvH-0949-CRLM-3.raw]	420.10076904296875	57.995946632	2.14051001013333	92.0038803536	89.86337034346667	98819.4609375	2.945202416095339E8	0	7113	89.70911131488319	0.8044281432426074	0.6089904327207484	420.0948486328125	420.1043395996094
892	420.163818359375	59.8991483416					1	DETECTED	420.1638 m/z @59.90 [151020OFc1_NvH-0949-CRLM-3.raw]	420.163818359375	59.8991483416	3.7521043576	99.656037896	95.9039335384	108828.703125	3.0362026272626203E8	0	7113	null	0.8540425882948474	0.48409234490430597	420.15606689453125	420.1720275878906
893	420.1824951171875	25.6315040133333					1	DETECTED	420.1825 m/z @25.63 [151020OFc1_NvH-0949-CRLM-3.raw]	420.1824951171875	25.6315040133333	3.9035567008	94.8551038989333	90.9515471981333	345349.375	3.129166425045803E8	0	7113	2.265511074603406	2.2046285653456046	3.4132339160911793	420.1731872558594	420.18505859375
894	420.1954345703125	29.0985497962667					1	DETECTED	420.1954 m/z @29.10 [151020OFc1_NvH-0949-CRLM-3.raw]	420.1954345703125	29.0985497962667	1.5696458616	95.6673279866667	94.09768212506671	723641.25	3.4197570251353717E8	0	7113	0.04489820023986013	2.8496024465331593	0.011012844039759941	420.1855163574219	420.1977844238281
895	420.2077941894531	15.3064732274667					1	DETECTED	420.2078 m/z @15.31 [151020OFc1_NvH-0949-CRLM-3.raw]	420.2077941894531	15.3064732274667	3.3306927696	98.0563025645333	94.72560979493329	1090785.625	4.008367155757189E8	3	7113	5.120351319726703	1.001526258828526	3.555490118115739	420.1978454589844	420.2106018066406
896	420.2206115722656	34.1858945202667					1	DETECTED	420.2206 m/z @34.19 [151020OFc1_NvH-0949-CRLM-3.raw]	420.2206115722656	34.1858945202667	3.0471853624	98.8152623194667	95.7680769570667	3235228.0	5.718982150889633E8	3	7113	20.71685669649117	0.6197792577850608	0.021938714999202778	420.210693359375	420.2216796875
897	420.231689453125	33.5877973578667					1	DETECTED	420.2317 m/z @33.59 [151020OFc1_NvH-0949-CRLM-3.raw]	420.231689453125	33.5877973578667	3.60625590586667	99.1903785592	95.58412265333332	7082286.0	7.880259976396463E8	3	7113	0.19561785557381484	1.1793184744800802	13.380195783236156	420.2217102050781	420.2416687011719
898	420.2420959472656	30.5807417144					1	DETECTED	420.2421 m/z @30.58 [151020OFc1_NvH-0949-CRLM-3.raw]	420.2420959472656	30.5807417144	3.7194612248	98.7782815933333	95.0588203685333	1041662.375	3.6835871963550687E8	3	7113	0.8108952866831594	2.3831470783049458	25.687414392701793	420.24169921875	420.2470703125
899	420.2571105957031	24.5007562730667					1	DETECTED	420.2571 m/z @24.50 [151020OFc1_NvH-0949-CRLM-3.raw]	420.2571105957031	24.5007562730667	3.5011319352	99.6283154002667	96.12718346506671	1.0132715E7	5.243983906919661E8	0	7113	0.21737864605881185	24.550253339144582	66.39018604719222	420.2471923828125	420.2670593261719
900	420.2807922363281	37.9547349466667					1	DETECTED	420.2808 m/z @37.95 [151020OFc1_NvH-0949-CRLM-3.raw]	420.2807922363281	37.9547349466667	3.7194612248	96.0395818573333	92.3201206325333	500260.75	3.4334006031103206E8	0	7113	3.1212622234206577	1.324342151234246	1.6070743454449137	420.2708435058594	420.2897644042969
901	420.2938537597656	49.4317745538667					1	DETECTED	420.2939 m/z @49.43 [151020OFc1_NvH-0949-CRLM-3.raw]	420.2938537597656	49.4317745538667	40.0519655405333	93.7352456248	53.6832800842667	133628.84375	1.9651651247409728E8	0	7113	42.939624415605515	2.711594176907274	4.422965030094569	420.2923583984375	420.300537109375
902	420.3122863769531	25.8800844197333					1	DETECTED	420.3123 m/z @25.88 [151020OFc1_NvH-0949-CRLM-3.raw]	420.3122863769531	25.8800844197333	0.00509379893333333	99.9986052154667	99.99351141653337	77813.6953125	3.0518823811657465E8	0	7113	84.30970893220511	2.0774318650834953	3.159281386877989	420.306640625	420.3207092285156
903	420.331787109375	91.5178733210667					1	DETECTED	420.3318 m/z @91.52 [151020OFc1_NvH-0949-CRLM-3.raw]	420.331787109375	91.5178733210667	0.928498440266667	99.1154230405333	98.18692460026664	121624.734375	1.439122436170183E8	0	7113	0.7093514124071731	0.5002874109571843	0.15179290086286995	420.3263244628906	420.3374328613281
904	420.4476013183594	26.3774894477333					1	DETECTED	420.4476 m/z @26.38 [151020OFc1_NvH-0949-CRLM-3.raw]	420.4476013183594	26.3774894477333	3.02844112986667	96.939502644	93.91106151413334	317750.84375	3.3429919927283937E8	0	7113	0.07608040503723501	2.229289140978156	3.717971283413316	420.4378967285156	420.45751953125
905	420.4589538574219	7.560961248					1	DETECTED	420.4590 m/z @7.56 [151020OFc1_NvH-0949-CRLM-3.raw]	420.4589538574219	7.560961248	3.57709586906667	98.6583058512	95.08120998213333	142374.5625	3.5062707071229684E8	0	7113	2.865484232513939	14.49136696505233	0.339512019371173	420.4576110839844	420.4607849121094
906	420.4708251953125	45.8031260909333					1	DETECTED	420.4708 m/z @45.80 [151020OFc1_NvH-0949-CRLM-3.raw]	420.4708251953125	45.8031260909333	1.70907085893333	99.2370805613333	97.52800970239997	2487996.25	3.766275722470833E8	4	7113	0.14822003382669635	0.5147117945075306	0.016910299555923755	420.4609375	420.48077392578125
907	420.4917907714844	29.9021205293333					1	DETECTED	420.4918 m/z @29.90 [151020OFc1_NvH-0949-CRLM-3.raw]	420.4917907714844	29.9021205293333	3.59697294346667	78.5061290010667	74.90915605760003	139359.28125	2.6636365095132524E8	0	7113	18.89733917777462	1.4769155142128763	1.9656631453631928	420.4914855957031	420.5017395019531
908	420.53314208984375	24.6489650269333					1	DETECTED	420.5331 m/z @24.65 [151020OFc1_NvH-0949-CRLM-3.raw]	420.53314208984375	24.6489650269333	2.11266240506667	96.4829724861333	94.37031008106663	986894.625	3.6621230973983806E8	3	7113	10.942494607344722	0.5045430142540496	0.3036170018349323	420.523193359375	420.5430603027344
909	420.5557861328125	14.888431004					1	DETECTED	420.5558 m/z @14.89 [151020OFc1_NvH-0949-CRLM-3.raw]	420.5557861328125	14.888431004	4.0419970952	95.4280245618667	91.3860274666667	3755887.0	4.2051535279064065E8	3	7113	0.1435340693513556	2.6765344616506144	0.4955662854588052	420.5459289550781	420.5557861328125
910	420.5657958984375	33.720635284					1	DETECTED	420.5658 m/z @33.72 [151020OFc1_NvH-0949-CRLM-3.raw]	420.5657958984375	33.720635284	3.5290941472	95.3074237010667	91.7783295538667	4219502.0	5.52141264164343E8	3	7113	0.24895112311330791	0.5310650645803521	2.70025753211434	420.5558166503906	420.5757751464844
911	420.5767822265625	30.5260530933333					1	DETECTED	420.5768 m/z @30.53 [151020OFc1_NvH-0949-CRLM-3.raw]	420.5767822265625	30.5260530933333	3.7934748424	98.7875903512	94.9941155088	509132.1875	3.472867862266999E8	0	7113	23.612480779957693	2.3898853219624927	0.013702127924022258	420.5758056640625	420.5810852050781
912	420.59112548828125	44.4951864285333					1	DETECTED	420.5911 m/z @44.50 [151020OFc1_NvH-0949-CRLM-3.raw]	420.59112548828125	44.4951864285333	4.07322148106667	94.6667579648	90.59353648373333	737402.375	3.450104689694436E8	3	7113	11.183947495079927	0.5233159616100214	0.049117434866012485	420.58123779296875	420.60101318359375
913	420.694580078125	11.8508917634667					1	DETECTED	420.6946 m/z @11.85 [151020OFc1_NvH-0949-CRLM-3.raw]	420.694580078125	11.8508917634667	3.76212525093333	96.336611988	92.57448673706668	478305.15625	3.160738923296171E8	0	7113	0.06073169883532792	0.7150519398950516	33.301579586187806	420.6848449707031	420.70013427734375
914	420.7101745605469	18.9023053021333					1	DETECTED	420.7102 m/z @18.90 [151020OFc1_NvH-0949-CRLM-3.raw]	420.7101745605469	18.9023053021333	3.59697294346667	97.0396787664	93.44270582293333	3196465.25	4.1353610845003307E8	4	7113	0.2638237548657578	12.909357100818625	0.3637258699134129	420.7005310058594	420.72015380859375
915	420.72216796875	38.5213871765333					1	DETECTED	420.7222 m/z @38.52 [151020OFc1_NvH-0949-CRLM-3.raw]	420.72216796875	38.5213871765333	4.24888837413333	95.5591393352	91.31025096106667	1811640.875	5.142973299556721E8	2	7113	20.729823317938756	0.7219263180533426	0.015883281371061656	420.72021484375	420.72216796875
916	420.732177734375	12.9901353530667					1	DETECTED	420.7322 m/z @12.99 [151020OFc1_NvH-0949-CRLM-3.raw]	420.732177734375	12.9901353530667	4.19229310746667	85.6695707538667	81.47727764640003	2617160.0	4.937923787100849E8	2	7113	21.425204994990175	19.601353473832454	25.139427840226645	420.7221984863281	420.7421569824219
917	420.7447509765625	19.5538604133333					1	DETECTED	420.7448 m/z @19.55 [151020OFc1_NvH-0949-CRLM-3.raw]	420.7447509765625	19.5538604133333	4.6054663184	78.1052481138667	73.49978179546669	524418.6875	3.206610895095522E8	0	7113	0.18457003726043908	0.5675646068538828	0.13829866736417787	420.7422180175781	420.7479553222656
918	420.7583923339844	24.5363557989333					1	DETECTED	420.7584 m/z @24.54 [151020OFc1_NvH-0949-CRLM-3.raw]	420.7583923339844	24.5363557989333	3.5863585856	96.8389704581333	93.25261187253331	2574978.0	3.705186138389844E8	0	7113	0.1775434680636998	2.7685089724391996	1.3846982037791793	420.7486877441406	420.75897216796875
919	420.76898193359375	27.6170540122667					1	DETECTED	420.7690 m/z @27.62 [151020OFc1_NvH-0949-CRLM-3.raw]	420.76898193359375	27.6170540122667	4.24888837413333	97.6787089458667	93.42982057173337	1.5046645E7	5.341096156671832E8	2	7113	0.1951480239717469	0.5582526394201058	1.2317089201345572	420.759033203125	420.77886962890625
920	420.7870788574219	37.1558254496					1	DETECTED	420.7871 m/z @37.16 [151020OFc1_NvH-0949-CRLM-3.raw]	420.7870788574219	37.1558254496	3.666918152	76.11476056	72.447842408	2923592.0	3.5372117609621775E8	2	7113	0.2015529457171894	1.41915359344624	0.4104507685280641	420.77935791015625	420.796875
921	420.8729248046875	14.888431004					1	DETECTED	420.8729 m/z @14.89 [151020OFc1_NvH-0949-CRLM-3.raw]	420.8729248046875	14.888431004	0.00509379893333333	99.6189740432	99.61388024426667	1.0673924E7	5.895729421584471E8	3	7113	0.33316829479181287	0.5249728230764735	0.6719823345620181	420.8630676269531	420.8829040527344
922	420.88934326171875	14.888431004					1	DETECTED	420.8893 m/z @14.89 [151020OFc1_NvH-0949-CRLM-3.raw]	420.88934326171875	14.888431004	0.00509379893333333	99.9706866637333	99.96559286479997	2590129.25	4.1529418338704747E8	3	7113	26.021788388214844	3.0118283099525818	3.922555269532239	420.8829345703125	420.8993225097656
923	420.900390625	33.5877973578667					1	DETECTED	420.9004 m/z @33.59 [151020OFc1_NvH-0949-CRLM-3.raw]	420.900390625	33.5877973578667	0.0456582610666667	99.7949035304	99.74924526933334	1744053.5	4.1361175007463104E8	0	7113	0.2929648126897888	0.511477939329366	0.04856563110558103	420.89935302734375	420.9102783203125
924	420.9134216308594	33.9387701877333					1	DETECTED	420.9134 m/z @33.94 [151020OFc1_NvH-0949-CRLM-3.raw]	420.9134216308594	33.9387701877333	0.00509379893333333	95.9834078274667	95.97831402853338	333229.5	2.8471684988086605E8	0	7113	19.66247343705873	1.6157193937697403	2.87173699656709	420.910400390625	420.9156799316406
925	420.9256896972656	44.5190777909333					1	DETECTED	420.9257 m/z @44.52 [151020OFc1_NvH-0949-CRLM-3.raw]	420.9256896972656	44.5190777909333	0.00509379893333333	99.8508047338667	99.84571093493336	413315.28125	3.198817201538925E8	0	7113	31.775004669738347	1.2130252510969148	0.0014648918278211158	420.91571044921875	420.9356689453125
926	420.9449768066406	11.8106195696					1	DETECTED	420.9450 m/z @11.81 [151020OFc1_NvH-0949-CRLM-3.raw]	420.9449768066406	11.8106195696	0.00509379893333333	99.9060226544	99.90092885546667	380412.8125	3.1152630418978935E8	0	7113	0.09487319732790489	0.5140594742574562	0.02494218977985541	420.9356994628906	420.9503479003906
927	420.96038818359375	18.9526634856					1	DETECTED	420.9604 m/z @18.95 [151020OFc1_NvH-0949-CRLM-3.raw]	420.96038818359375	18.9526634856	0.00509379893333333	99.5353685517333	99.53027475279997	2983330.75	3.8516189772097963E8	0	7113	0.2790828278481783	16.052889810133117	0.4790370085206227	420.9508361816406	420.9703369140625
928	420.9718322753906	45.8913707946667					1	DETECTED	420.9718 m/z @45.89 [151020OFc1_NvH-0949-CRLM-3.raw]	420.9718322753906	45.8913707946667	0.284380674133333	99.3309042805333	99.04652360639997	686183.75	3.4105709850800174E8	0	7113	0.37955842679873797	1.276647096521776	0.00739696052231706	420.970458984375	420.9818115234375
929	420.9954528808594	15.4561471616					1	DETECTED	420.9955 m/z @15.46 [151020OFc1_NvH-0949-CRLM-3.raw]	420.9954528808594	15.4561471616	10.7284985352	86.8043874125333	76.0758888773333	90113.03125	2.8690743942224914E8	0	7113	75.79321528212658	8.045848463918457	15.69488601099944	420.9949645996094	420.9975280761719
930	421.00775146484375	38.9071265941333					1	DETECTED	421.0078 m/z @38.91 [151020OFc1_NvH-0949-CRLM-3.raw]	421.00775146484375	38.9071265941333	0.00509379893333333	98.6030982624	98.59800446346667	130493.203125	3.1999081099229836E8	0	7113	21.74962075325723	1.2776054859811954	1.5415639901447757	420.99798583984375	421.017578125
931	421.0938415527344	18.2851458541333					1	DETECTED	421.0938 m/z @18.29 [151020OFc1_NvH-0949-CRLM-3.raw]	421.0938415527344	18.2851458541333	1.5132934008	97.8437944016	96.3305010008	141583.109375	3.4244430449558693E8	0	7113	86.07069435120309	3.3131593397919827	5.376348315307785	421.0840759277344	421.1024169921875
932	421.1170959472656	57.852663024					1	DETECTED	421.1171 m/z @57.85 [151020OFc1_NvH-0949-CRLM-3.raw]	421.1170959472656	57.852663024	19.6873067605333	92.9851172248	73.2978104642667	135625.34375	3.123143702622205E8	0	7113	71.34278844103882	0.9357691853980027	0.8687932699600416	421.1093444824219	421.1246032714844
933	421.1460876464844	89.0453758922667					1	DETECTED	421.1461 m/z @89.05 [151020OFc1_NvH-0949-CRLM-3.raw]	421.1460876464844	89.0453758922667	3.20800192346667	99.1247440666667	95.91674214320003	153230.1875	2.5794606568132076E8	0	7113	0.5188390495835904	0.5141418029839275	16.6725235141982	421.1362609863281	421.1557312011719
934	421.1785583496094	21.3201580525333					1	DETECTED	421.1786 m/z @21.32 [151020OFc1_NvH-0949-CRLM-3.raw]	421.1785583496094	21.3201580525333	0.9186987712	96.7936296496	95.87493087840001	294915.78125	3.1274607406793123E8	0	7113	38.41293593994918	3.103234171973044	5.171276895644673	421.1687316894531	421.18560791015625
935	421.1956787109375	16.4131652192					1	DETECTED	421.1957 m/z @16.41 [151020OFc1_NvH-0949-CRLM-3.raw]	421.1956787109375	16.4131652192	3.36904599893333	98.3357157298667	94.96666973093338	420176.0625	3.0962891923722744E8	3	7113	7.270722442282867	6.834170353595821	0.11715859810908916	421.18597412109375	421.1971740722656
936	421.2072448730469	14.8642553824					1	DETECTED	421.2072 m/z @14.86 [151020OFc1_NvH-0949-CRLM-3.raw]	421.2072448730469	14.8642553824	3.5290941472	99.2558281645333	95.7267340173333	7313857.5	5.754355902095267E8	3	7113	0.3591919730089952	2.2562467168371527	65.36983274201276	421.1974182128906	421.21722412109375
937	421.22662353515625	35.4079635722667					1	DETECTED	421.2266 m/z @35.41 [151020OFc1_NvH-0949-CRLM-3.raw]	421.22662353515625	35.4079635722667	3.80293704906667	97.8807258053333	94.07778875626663	2839063.5	5.374426034637325E8	3	7113	0.2988136367834855	1.3535520178955827	0.3981714901747445	421.2172546386719	421.2366027832031
938	421.2444152832031	31.0974297776					1	DETECTED	421.2444 m/z @31.10 [151020OFc1_NvH-0949-CRLM-3.raw]	421.2444152832031	31.0974297776	3.998876312	98.4279377306667	94.42906141866669	1195364.875	4.233399546789079E8	3	7113	11.975706352027895	1.930424929644172	0.5467889320628585	421.23663330078125	421.2503662109375
939	421.2604064941406	11.6234552514667					1	DETECTED	421.2604 m/z @11.62 [151020OFc1_NvH-0949-CRLM-3.raw]	421.2604064941406	11.6234552514667	2.58164640426667	98.7782815933333	96.19663518906664	1867226.5	4.1175767864677644E8	2	7113	2.8079945399196493	7.840095824121432	9.997154890388213	421.25042724609375	421.2605285644531
940	421.2705383300781	27.6318354562667					1	DETECTED	421.2705 m/z @27.63 [151020OFc1_NvH-0949-CRLM-3.raw]	421.2705383300781	27.6318354562667	1.2863130328	96.0014467890667	94.71513375626671	6564340.5	4.9711092558549607E8	2	7113	0.5716280800585416	0.5981428389422079	3.171941152542047	421.26055908203125	421.27972412109375
941	421.2889404296875	37.1906038349333					1	DETECTED	421.2889 m/z @37.19 [151020OFc1_NvH-0949-CRLM-3.raw]	421.2889404296875	37.1906038349333	2.66671436933333	92.514251428	89.84753705866666	1213621.0	3.133798282770174E8	2	7113	0.2409619667705556	1.7554066397978103	0.053548460976490984	421.2809753417969	421.29766845703125
942	421.330322265625	90.269883448					1	DETECTED	421.3303 m/z @90.27 [151020OFc1_NvH-0949-CRLM-3.raw]	421.330322265625	90.269883448	0.00509379893333333	99.9892486589333	99.98415485999998	89255.546875	1.003359230222603E8	0	7113	89.9111061353356	0.549820221858897	0.07945118492846057	421.3203430175781	421.33038330078125
943	421.34039306640625	21.1559549106667					1	DETECTED	421.3404 m/z @21.16 [151020OFc1_NvH-0949-CRLM-3.raw]	421.34039306640625	21.1559549106667	2.05688988186667	96.3457657368	94.28887585493334	101294.3359375	3.751082081908871E8	0	7113	89.76481187614561	2.468416011798285	3.6641538300933845	421.3304443359375	421.35028076171875
944	421.3631896972656	29.5316967682667					1	DETECTED	421.3632 m/z @29.53 [151020OFc1_NvH-0949-CRLM-3.raw]	421.3631896972656	29.5316967682667	4.140858264	94.3603678930667	90.21950962906669	392392.25	3.342149501269028E8	0	7113	0.2260763893138531	1.7273519543298288	2.4427173576914254	421.3532409667969	421.373046875
945	421.4705810546875	17.912154744					1	DETECTED	421.4706 m/z @17.91 [151020OFc1_NvH-0949-CRLM-3.raw]	421.4705810546875	17.912154744	3.9142733912	99.6838839290667	95.7696105378667	3200480.5	4.01292633262253E8	0	7113	0.1848009217549169	0.5373528500645327	1.0695242735259225	421.46063232421875	421.4804992675781
946	421.4808654785156	29.8010275837333					1	DETECTED	421.4809 m/z @29.80 [151020OFc1_NvH-0949-CRLM-3.raw]	421.4808654785156	29.8010275837333	8.04741842693333	88.9780144141333	80.93059598719996	2225744.75	3.6133785350529635E8	4	7113	0.48554235348074926	0.505654317116775	3.24712337521581	421.4806213378906	421.4826354980469
947	421.4930114746094	32.6956610410667					1	DETECTED	421.4930 m/z @32.70 [151020OFc1_NvH-0949-CRLM-3.raw]	421.4930114746094	32.6956610410667	4.18252654666667	99.6283154002667	95.44578885360004	2245151.5	3.709655251073267E8	4	7113	28.95115447333802	1.386785852789407	1.355707158677547	421.483154296875	421.5027770996094
948	421.5064697265625	29.3225056893333					1	DETECTED	421.5065 m/z @29.32 [151020OFc1_NvH-0949-CRLM-3.raw]	421.5064697265625	29.3225056893333	4.69706672906667	95.3254274896	90.62836076053333	360264.8125	2.897203968280031E8	0	7113	20.6435793374305	2.1063529609509812	3.194966908873482	421.50311279296875	421.5160217285156
949	421.5284118652344	37.4259513208					1	DETECTED	421.5284 m/z @37.43 [151020OFc1_NvH-0949-CRLM-3.raw]	421.5284118652344	37.4259513208	1.01629726133333	70.2720411056	69.25574384426666	804777.8125	2.6636527404183197E8	0	7113	0.15132368999619672	1.095902718649556	0.010802006737215807	421.5185852050781	421.5311584472656
950	421.54119873046875	14.888431004					1	DETECTED	421.5412 m/z @14.89 [151020OFc1_NvH-0949-CRLM-3.raw]	421.54119873046875	14.888431004	3.49190063146667	99.9613623128	96.46946168133334	3037476.0	4.265763591560221E8	3	7113	0.2863080131782887	0.5394827890337638	3.8182473172159352	421.5312805175781	421.55108642578125
951	421.5531311035156	28.2605722653333					1	DETECTED	421.5531 m/z @28.26 [151020OFc1_NvH-0949-CRLM-3.raw]	421.5531311035156	28.2605722653333	4.97139691546667	95.6313654544	90.65996853893333	1848255.5	3.888161655597504E8	3	7113	7.5267055992667835	0.7351725389495015	1.2761676786333405	421.55120849609375	421.5613708496094
952	421.5714416503906	35.2631385714667					1	DETECTED	421.5714 m/z @35.26 [151020OFc1_NvH-0949-CRLM-3.raw]	421.5714416503906	35.2631385714667	3.7521043576	95.7692915128	92.01718715519999	3377989.75	4.3437438566684335E8	3	7113	0.9113184569482442	0.5528758244338575	0.045286790290264875	421.56146240234375	421.58111572265625
953	421.6951599121094	26.3204708189333					1	DETECTED	421.6952 m/z @26.32 [151020OFc1_NvH-0949-CRLM-3.raw]	421.6951599121094	26.3204708189333	3.18928579866667	93.189626756	90.00034095733332	103774.6953125	3.2312829018251413E8	0	7113	70.09666843879465	2.062026657918836	3.127364705730567	421.6855773925781	421.70147705078125
954	421.711669921875	29.0124533530667					1	DETECTED	421.7117 m/z @29.01 [151020OFc1_NvH-0949-CRLM-3.raw]	421.711669921875	29.0124533530667	2.2430589944	99.8693313813333	97.6262723869333	3400143.25	4.596601727777109E8	4	7113	11.411395307155644	0.9806578149510754	0.022376735566925435	421.70184326171875	421.7216491699219
955	421.7218322753906	17.9840115104					1	DETECTED	421.7218 m/z @17.98 [151020OFc1_NvH-0949-CRLM-3.raw]	421.7218322753906	17.9840115104	3.84777648266667	95.5499334242667	91.70215694160002	1995632.5	4.039181024441784E8	0	7113	22.394133118582506	2.3491781874606694	0.608330244994338	421.7216796875	421.7318115234375
956	421.7436218261719	32.6956610410667					1	DETECTED	421.7436 m/z @32.70 [151020OFc1_NvH-0949-CRLM-3.raw]	421.7436218261719	32.6956610410667	3.78276008933333	98.4001794098667	94.61741932053336	2735531.25	4.187928767183671E8	2	7113	3.4804965948990976	0.5115594322808354	0.8935950862494006	421.73388671875	421.74749755859375
957	421.7584533691406	27.5347284058667					1	DETECTED	421.7585 m/z @27.53 [151020OFc1_NvH-0949-CRLM-3.raw]	421.7584533691406	27.5347284058667	4.0202846528	99.5538746781333	95.5335900253333	2.795845E7	8.78827790568808E8	2	7113	0.27927036095031	2.6541884112621332	1.094058975897395	421.74847412109375	421.76837158203125
958	421.7713623046875	29.1207826992					1	DETECTED	421.7714 m/z @29.12 [151020OFc1_NvH-0949-CRLM-3.raw]	421.7713623046875	29.1207826992	5.22233592853333	91.392615856	86.17027992746668	2052429.625	4.330893220735335E8	2	7113	18.330263277640757	0.7483772375129218	0.03399503436470648	421.76861572265625	421.7811584472656
959	421.7982482910156	19.8246364997333					1	DETECTED	421.7982 m/z @19.82 [151020OFc1_NvH-0949-CRLM-3.raw]	421.7982482910156	19.8246364997333	3.25506190533333	83.8079810986667	80.55291919333337	235408.25	2.88830804263579E8	0	7113	19.14630524754839	3.0598045191112986	32.43373034023122	421.7884826660156	421.8081359863281
960	421.8625183105469	37.329635676					1	DETECTED	421.8625 m/z @37.33 [151020OFc1_NvH-0949-CRLM-3.raw]	421.8625183105469	37.329635676	0.4030542464	98.3265553474667	97.92350110106669	717468.0625	3.485806827737075E8	3	7113	30.20178374626371	1.614530656181717	0.006348503909529565	421.8531494140625	421.8658447265625
961	421.8758544921875	14.8071606389333					1	DETECTED	421.8759 m/z @14.81 [151020OFc1_NvH-0949-CRLM-3.raw]	421.8758544921875	14.8071606389333	0.0257520501333333	99.3121003594667	99.28634830933336	822652.375	3.669032520063104E8	3	7113	8.987789930977724	0.6146607244411443	2.0390433831268777	421.8658752441406	421.8782958984375
962	421.8883056640625	21.2821387112					1	DETECTED	421.8883 m/z @21.28 [151020OFc1_NvH-0949-CRLM-3.raw]	421.8883056640625	21.2821387112	0.00509379893333333	99.7304890496	99.72539525066666	6426918.0	4.698220633064466E8	3	7113	0.2171236952679152	1.0143619521956502	6.200889846188084	421.8783264160156	421.8982849121094
963	421.9061279296875	35.2315246312					1	DETECTED	421.9061 m/z @35.23 [151020OFc1_NvH-0949-CRLM-3.raw]	421.9061279296875	35.2315246312	0.00509379893333333	98.7689522373333	98.76385843839996	1791647.0	3.893250960134832E8	3	7113	0.9229523441029741	1.1170708851982714	4.380945634296159	421.8983154296875	421.916015625
964	421.931396484375	40.9043456893333					1	DETECTED	421.9314 m/z @40.90 [151020OFc1_NvH-0949-CRLM-3.raw]	421.931396484375	40.9043456893333	0.0159915842666667	99.5259414826667	99.50994989840002	167592.625	3.2748116511662304E8	0	7113	40.784474948741696	1.1712577657708025	1.3459815879565904	421.92181396484375	421.9324645996094
965	421.9424743652344	11.3569750338667					1	DETECTED	421.9425 m/z @11.36 [151020OFc1_NvH-0949-CRLM-3.raw]	421.9424743652344	11.3569750338667	0.00509379893333333	99.9986052154667	99.99351141653337	289859.5625	3.229527858476221E8	0	7113	20.443706085150684	7.305551825743567	0.3144546811952215	421.93255615234375	421.9507141113281
966	421.9609680175781	24.9097122258667					1	DETECTED	421.9610 m/z @24.91 [151020OFc1_NvH-0949-CRLM-3.raw]	421.9609680175781	24.9097122258667	0.00509379893333333	99.5631642178667	99.55807041893337	1278373.375	3.162919169606363E8	0	7113	0.07736983694909583	2.434086174956297	0.006035075975872672	421.95123291015625	421.9619140625
967	421.971923828125	17.912154744					1	DETECTED	421.9719 m/z @17.91 [151020OFc1_NvH-0949-CRLM-3.raw]	421.971923828125	17.912154744	0.0555061738666667	99.9613623128	99.90585613893334	1331334.0	4.1444061212785596E8	0	7113	0.19511532013645905	1.333360184687232	1.8797446213480566	421.9619445800781	421.9818420410156
968	421.9823913574219	29.7477424576					1	DETECTED	421.9824 m/z @29.75 [151020OFc1_NvH-0949-CRLM-3.raw]	421.9823913574219	29.7477424576	3.5104862848	94.8087899978667	91.2983037130667	749972.8125	6.764228918910285E8	0	7113	19.733747113381195	1.73985997452956	2.47971994905912	421.98193359375	421.9839782714844
969	421.9939880371094	32.7192964888					1	DETECTED	421.9940 m/z @32.72 [151020OFc1_NvH-0949-CRLM-3.raw]	421.9939880371094	32.7192964888	0.791587836	99.693218916	98.90163108	1395278.0	3.6331090276427644E8	0	7113	0.056219493734985804	6.263106738041027	11.203978406268899	421.9842529296875	422.0035705566406
970	422.0205383300781	24.2201429637333					1	DETECTED	422.0205 m/z @24.22 [151020OFc1_NvH-0949-CRLM-3.raw]	422.0205383300781	24.2201429637333	0.195285931733333	99.4796443442667	99.28435841253336	579587.0	3.0721567739177716E8	0	7113	0.027662419517383796	2.9734173507517574	8.49978656806509	422.0111389160156	422.03021240234375
971	422.1003112792969	91.754124956					1	DETECTED	422.1003 m/z @91.75 [151020OFc1_NvH-0949-CRLM-3.raw]	422.1003112792969	91.754124956	1.00654286826667	94.2273525792	93.22080971093334	181526.953125	2.9628973019448644E8	0	7113	0.06799316598559813	1.3806027293785441	0.0014919475363813822	422.09149169921875	422.1059265136719
972	422.12994384765625	90.3314613290667					1	DETECTED	422.1299 m/z @90.33 [151020OFc1_NvH-0949-CRLM-3.raw]	422.12994384765625	90.3314613290667	0.712658969866667	93.5667562957333	92.85409732586663	787479.4375	2.999120650260509E8	0	7113	0.06557881333525017	0.5006299075520042	0.0012404600848102151	422.12200927734375	422.1386413574219
973	422.19268798828125	29.6606517909333					1	DETECTED	422.1927 m/z @29.66 [151020OFc1_NvH-0949-CRLM-3.raw]	422.19268798828125	29.6606517909333	2.3466265304	92.7116054232	90.3649788928	559323.3125	3.2380364004900354E8	0	7113	18.311331995389992	2.1790515239988393	3.7428257601806987	422.18280029296875	422.19281005859375
974	422.20281982421875	90.1174345981333					1	DETECTED	422.2028 m/z @90.12 [151020OFc1_NvH-0949-CRLM-3.raw]	422.20281982421875	90.1174345981333	2.70464075413333	98.1629968989333	95.45835614479996	1173351.625	4.2010228523996955E8	0	7113	65.22537900805185	0.5044985185026803	0.008596370041866898	422.1928405761719	422.2127685546875
975	422.2227783203125	21.2821387112					1	DETECTED	422.2228 m/z @21.28 [151020OFc1_NvH-0949-CRLM-3.raw]	422.2227783203125	21.2821387112	3.73056343706667	98.5938859762667	94.86332253920004	3665707.25	5.942531328813994E8	3	7113	0.20904065369017033	2.5136583226465925	48.39880066241414	422.21282958984375	422.2327575683594
976	422.2376403808594	15.3589980464					1	DETECTED	422.2376 m/z @15.36 [151020OFc1_NvH-0949-CRLM-3.raw]	422.2376403808594	15.3589980464	3.6155809456	97.6059596586667	93.9903787130667	2160679.5	5.1986353970280945E8	5	7113	0.1893868748742591	1.5019807130602394	1.03498548561673	422.2327880859375	422.24755859375
977	422.2477111816406	23.9779521197333					1	DETECTED	422.2477 m/z @23.98 [151020OFc1_NvH-0949-CRLM-3.raw]	422.2477111816406	23.9779521197333	4.76747810186667	92.5988586429333	87.83138054106662	499342.75	3.667590187740662E8	2	7113	47.653305535439074	2.2860284566476436	0.6558065052018915	422.2476501464844	422.24993896484375
978	422.25994873046875	27.5168824941333					1	DETECTED	422.2599 m/z @27.52 [151020OFc1_NvH-0949-CRLM-3.raw]	422.25994873046875	27.5168824941333	0.662628684533333	98.2277673717333	97.56513868719996	1.3029135E7	7.058289391316471E8	2	7113	0.25376580749788147	113.08030774279283	7.116680006512565	422.2500305175781	422.2698059082031
979	422.2730407714844	29.1207826992					1	DETECTED	422.2730 m/z @29.12 [151020OFc1_NvH-0949-CRLM-3.raw]	422.2730407714844	29.1207826992	3.84777648266667	92.514251428	88.66647494533332	1227111.0	3.7742739067421126E8	0	7113	16.992639516225715	2.183501123456812	0.0422002102295308	422.27001953125	422.2828674316406
980	422.2911071777344	17.8635546890667					1	DETECTED	422.2911 m/z @17.86 [151020OFc1_NvH-0949-CRLM-3.raw]	422.2911071777344	17.8635546890667	3.7414398336	92.3042682933333	88.5628284597333	133324.25	2.764455129878279E8	0	7113	2.7880136541796876	3.1141300765706816	9.33176747672102	422.28375244140625	422.2996520996094
981	422.3109130859375	90.9919060528					1	DETECTED	422.3109 m/z @90.99 [151020OFc1_NvH-0949-CRLM-3.raw]	422.3109130859375	90.9919060528	86.4984927472	92.7116054232	6.213112675999994	75377.578125	1.1085166484433886E7	0	7113	1.2166405953088884	0.6913578001223242	3.216243924114796	422.309814453125	422.3130187988281
982	422.3274230957031	34.9355273488					1	DETECTED	422.3274 m/z @34.94 [151020OFc1_NvH-0949-CRLM-3.raw]	422.3274230957031	34.9355273488	0.0159915842666667	99.3309042805333	99.31491269626663	92792.1796875	3.013889885818931E8	0	7113	88.69847614141419	1.511758738973414	1.7766438583068347	422.3186950683594	422.3359069824219
983	422.3417663574219	64.1494771648					1	DETECTED	422.3418 m/z @64.15 [151020OFc1_NvH-0949-CRLM-3.raw]	422.3417663574219	64.1494771648	4.08381944506667	92.4964762477333	88.41265680266663	58951.59765625	2.1514680699430704E8	0	7113	87.74787469168545	0.7359667750181021	0.44577476671436667	422.3382263183594	422.348876953125
984	422.41534423828125	9.4504211232					1	DETECTED	422.4153 m/z @9.45 [151020OFc1_NvH-0949-CRLM-3.raw]	422.41534423828125	9.4504211232	0.1158090272	98.4279377306667	98.3121287034667	709396.375	3.2927389281251246E8	0	7113	0.17455322906726245	0.7618865801725248	1.7674251319490606	422.4057922363281	422.4251403808594
985	422.44586181640625	41.4498377341333					1	DETECTED	422.4459 m/z @41.45 [151020OFc1_NvH-0949-CRLM-3.raw]	422.44586181640625	41.4498377341333	3.95582304586667	99.4424675485333	95.48664450266664	1169593.0	3.4549895910019153E8	0	7113	4.312601746042702	0.592439931673032	5.118390551380538	422.43609619140625	422.455810546875
986	422.46221923828125	24.9097122258667					1	DETECTED	422.4622 m/z @24.91 [151020OFc1_NvH-0949-CRLM-3.raw]	422.46221923828125	24.9097122258667	3.92481079946667	99.0222393312	95.09742853173333	473905.71875	3.2804101277562827E8	0	7113	25.17294810087337	2.351899101334514	0.4799058401770373	422.45587158203125	422.4720764160156
987	422.48095703125	17.7170375093333					1	DETECTED	422.4810 m/z @17.72 [151020OFc1_NvH-0949-CRLM-3.raw]	422.48095703125	17.7170375093333	3.7934748424	96.4829724861333	92.6894976437333	202365.875	3.260552134489478E8	0	7113	14.196753752359655	3.3285122443503323	0.37738431949414003	422.47222900390625	422.48126220703125
988	422.4913024902344	25.2648181965333					1	DETECTED	422.4913 m/z @25.26 [151020OFc1_NvH-0949-CRLM-3.raw]	422.4913024902344	25.2648181965333	3.7194612248	99.7674929704	96.0480317456	377798.4375	3.3990348097083324E8	0	7113	26.772143483725287	2.7627210102552615	1.2596148944404528	422.4813232421875	422.5008544921875
989	422.5275573730469	29.5471551906667					1	DETECTED	422.5276 m/z @29.55 [151020OFc1_NvH-0949-CRLM-3.raw]	422.5275573730469	29.5471551906667	4.4658695992	97.9267184357333	93.4608488365333	861835.8125	3.463924117057436E8	0	7113	8.668403145363332	2.769358365820325	0.01796568111305902	422.5181579589844	422.5375061035156
990	422.5398864746094	23.2546121448					1	DETECTED	422.5399 m/z @23.25 [151020OFc1_NvH-0949-CRLM-3.raw]	422.5398864746094	23.2546121448	4.34706643173333	96.6281062786667	92.28103984693338	305780.65625	2.9470338779043645E8	0	7113	8.89207908130877	2.790102680562675	11.0475731699132	422.5375671386719	422.5418395996094
991	422.55194091796875	25.6629856213333					1	DETECTED	422.5519 m/z @25.66 [151020OFc1_NvH-0949-CRLM-3.raw]	422.55194091796875	25.6629856213333	3.64474306266667	97.7522973042667	94.10755424160004	2.120172E7	7.067185502318764E8	3	7113	0.1755559955397139	2.94287653841427	1.1591166672927475	422.5419616699219	422.5619201660156
992	422.562255859375	27.2448894754667					1	DETECTED	422.5623 m/z @27.24 [151020OFc1_NvH-0949-CRLM-3.raw]	422.562255859375	27.2448894754667	0.860151104266667	65.691795088	64.83164398373334	1292802.5	2.59437978685506E8	3	7113	0.0637298176284311	0.508443468640137	0.09748149485421508	422.56195068359375	422.565673828125
993	422.57568359375	47.2977510896					1	DETECTED	422.5757 m/z @47.30 [151020OFc1_NvH-0949-CRLM-3.raw]	422.57568359375	47.2977510896	3.5863585856	99.6838839290667	96.0975253434667	2403294.25	4.356364461835567E8	3	7113	0.28600323347371415	0.545462530631	0.029830608862430656	422.5657043457031	422.5855407714844
994	422.591064453125	37.6354721664					1	DETECTED	422.5911 m/z @37.64 [151020OFc1_NvH-0949-CRLM-3.raw]	422.591064453125	37.6354721664	3.57709586906667	85.714889208	82.13779333893334	378232.9375	3.172313109488449E8	0	7113	48.14691195485814	1.2327456845119247	1.8310564525528186	422.5859375	422.6004638671875
995	422.6055908203125	29.857605676					1	DETECTED	422.6056 m/z @29.86 [151020OFc1_NvH-0949-CRLM-3.raw]	422.6055908203125	29.857605676	3.94490207253333	75.4935484389333	71.54864636639998	184875.625	2.7587752969293076E8	0	7113	0.07707554551855367	1.3832014632354162	1.765789464790617	422.60107421875	422.6056213378906
996	422.61572265625	9.52162475946667					1	DETECTED	422.6157 m/z @9.52 [151020OFc1_NvH-0949-CRLM-3.raw]	422.61572265625	9.52162475946667	3.76212525093333	99.2370805613333	95.47495531039998	681391.625	3.2986906167200214E8	0	7113	0.16310524120235037	1.4051557147589413	0.6049385532461469	422.6057434082031	422.6256408691406
997	422.646484375	45.0129934594667					1	DETECTED	422.6465 m/z @45.01 [151020OFc1_NvH-0949-CRLM-3.raw]	422.646484375	45.0129934594667	4.21482465973333	98.8245795661333	94.60975490639997	814059.0	3.155765006156985E8	0	7113	3.663744215041447	0.5013772783552954	0.027160001675836435	422.637451171875	422.65533447265625
998	422.71380615234375	16.8372037850667					1	DETECTED	422.7138 m/z @16.84 [151020OFc1_NvH-0949-CRLM-3.raw]	422.71380615234375	16.8372037850667	3.5104862848	99.8229488837333	96.31246259893331	1164695.25	3.502048354864665E8	2	7113	6.372780939605507	0.7792382474616831	3.737651966660983	422.7038269042969	422.71942138671875
999	422.72943115234375	23.2546121448					1	DETECTED	422.7294 m/z @23.25 [151020OFc1_NvH-0949-CRLM-3.raw]	422.72943115234375	23.2546121448	3.5011319352	99.2277116981333	95.72657976293331	3562828.75	4.7448497069811183E8	2	7113	0.2702402510131705	1.3971456725603018	0.9466260417512763	422.7195129394531	422.7394104003906
1000	422.74017333984375	15.3259776626667					1	DETECTED	422.7402 m/z @15.33 [151020OFc1_NvH-0949-CRLM-3.raw]	422.74017333984375	15.3259776626667	6.5657038784	98.1072787216	91.5415748432	724561.75	2.5217618964224976E8	0	7113	5.5176289975034685	0.61756285796815	0.8150517450246999	422.73944091796875	422.74188232421875
1001	422.751953125	29.4011195805333					1	DETECTED	422.7520 m/z @29.40 [151020OFc1_NvH-0949-CRLM-3.raw]	422.751953125	29.4011195805333	2.6857225112	99.3773455018667	96.6916229906667	1834571.0	4.7730192580260766E8	2	7113	0.9926284655005695	0.904826855896053	0.7106873285661823	422.7420349121094	422.7562255859375
1002	422.7662658691406	32.2334708653333					1	DETECTED	422.7663 m/z @32.23 [151020OFc1_NvH-0949-CRLM-3.raw]	422.7662658691406	32.2334708653333	3.02844112986667	99.7949035304	96.76646240053334	8122444.0	6.345585984834192E8	2	7113	18.062322593533686	0.6655980631877964	0.21079077841636992	422.75628662109375	422.7751770019531
1003	422.779052734375	18.4047488248					1	DETECTED	422.7791 m/z @18.40 [151020OFc1_NvH-0949-CRLM-3.raw]	422.779052734375	18.4047488248	1.44774861013333	92.3146683008	90.86691969066666	280389.5	2.8193894805915725E8	0	7113	11.782117500859478	2.6793335654991877	731.4606703879502	422.7762756347656	422.7888488769531
1004	422.8164367675781	9.4504211232					1	DETECTED	422.8164 m/z @9.45 [151020OFc1_NvH-0949-CRLM-3.raw]	422.8164367675781	9.4504211232	0.622945110666667	98.6030982624	97.98015315173333	570155.1875	3.152709474327218E8	0	7113	0.18915131438904353	0.9960704016086235	1.3410103878501578	422.8065490722656	422.82562255859375
1005	422.84698486328125	45.0129934594667					1	DETECTED	422.8470 m/z @45.01 [151020OFc1_NvH-0949-CRLM-3.raw]	422.84698486328125	45.0129934594667	0.00509379893333333	99.9986052154667	99.99351141653337	340693.96875	5.2945671490199906E8	2	7113	27.65983437769808	1.2726329213104786	1.7712788398740005	422.83807373046875	422.85638427734375
1006	422.8610534667969	29.609836144					1	DETECTED	422.8611 m/z @29.61 [151020OFc1_NvH-0949-CRLM-3.raw]	422.8610534667969	29.609836144	4.318245944	58.1422925674667	53.8240466234667	150236.40625	2.234292273219785E8	0	7113	24.161752900383398	1.1466384035692327	1.1786166074482631	422.85699462890625	422.8614196777344
1007	422.8714294433594	20.0998109141333					1	DETECTED	422.8714 m/z @20.10 [151020OFc1_NvH-0949-CRLM-3.raw]	422.8714294433594	20.0998109141333	0.00509379893333333	99.9892486589333	99.98415485999998	404945.625	3.224101691309673E8	3	7113	6.755213696200382	5.560334300462569	0.016829860952374875	422.8619079589844	422.876220703125
1008	422.8862609863281	25.6446141773333					1	DETECTED	422.8863 m/z @25.64 [151020OFc1_NvH-0949-CRLM-3.raw]	422.8862609863281	25.6446141773333	0.00509379893333333	99.7397452936	99.73465149466666	1.6344345E7	6.762735735641639E8	3	7113	4.707995833087864	0.8630530937681012	0.03857079301802866	422.87628173828125	422.896240234375
1009	422.89691162109375	24.7283953114667					1	DETECTED	422.8969 m/z @24.73 [151020OFc1_NvH-0949-CRLM-3.raw]	422.89691162109375	24.7283953114667	0.105730125333333	78.0691652032	77.96343507786666	1186807.875	2.956898099452127E8	3	7113	0.08837789524168471	0.9273396845615641	0.014116612676232428	422.8962707519531	422.90008544921875
1010	422.91009521484375	12.8092830088					1	DETECTED	422.9101 m/z @12.81 [151020OFc1_NvH-0949-CRLM-3.raw]	422.91009521484375	12.8092830088	0.00509379893333333	99.8693313813333	99.86423758239997	3260533.75	4.6496171475808084E8	3	7113	34.64828626113578	5.881891630651936	124.4484889908247	422.900146484375	422.9200744628906
1011	422.9228210449219	26.0960838832					1	DETECTED	422.9228 m/z @26.10 [151020OFc1_NvH-0949-CRLM-3.raw]	422.9228210449219	26.0960838832	0.0159915842666667	99.8784131069333	99.86242152266662	2900785.25	3.23671160685176E8	0	7113	12.998337169559797	32.71690106496011	47.05263305671858	422.92010498046875	422.93280029296875
1012	422.93572998046875	46.6597285989333					1	DETECTED	422.9357 m/z @46.66 [151020OFc1_NvH-0949-CRLM-3.raw]	422.93572998046875	46.6597285989333	0.0159915842666667	99.6095659584	99.59357437413333	118743.640625	3.0600998908949226E8	0	7113	68.1717003989352	1.0704535668027098	1.1292268828533105	422.9328308105469	422.9457092285156
1013	422.955810546875	16.22165094					1	DETECTED	422.9558 m/z @16.22 [151020OFc1_NvH-0949-CRLM-3.raw]	422.955810546875	16.22165094	0.00509379893333333	99.8045134701333	99.79941967119997	319350.84375	3.094563670684716E8	0	7113	8.437954198056136	4.295289242982847	0.20685344871585065	422.9458312988281	422.9642639160156
1014	422.9743347167969	32.7982541216					1	DETECTED	422.9743 m/z @32.80 [151020OFc1_NvH-0949-CRLM-3.raw]	422.9743347167969	32.7982541216	0.0159915842666667	99.9892486589333	99.97325707466663	503009.03125	3.086261477308962E8	0	7113	14.835968062184751	1.962626149283627	0.6702258446139877	422.96453857421875	422.9842834472656
1015	422.9989318847656	23.6376159021333					1	DETECTED	422.9989 m/z @23.64 [151020OFc1_NvH-0949-CRLM-3.raw]	422.9989318847656	23.6376159021333	4.96211380426667	99.7582563642667	94.79614256000004	517064.34375	3.427097452988179E8	0	7113	0.4585397465266041	2.862369142753079	0.019279630204616115	422.9898986816406	423.0088806152344
1016	423.016845703125	9.4994831056					1	DETECTED	423.0168 m/z @9.50 [151020OFc1_NvH-0949-CRLM-3.raw]	423.016845703125	9.4994831056	0.45297644	99.9338101186667	99.4808336786667	289069.78125	3.612071246547163E8	0	7113	0.14337103427556563	0.8142205281721773	34.24547482294734	423.00897216796875	423.0265808105469
1017	423.0961608886719	41.8822933578667					1	DETECTED	423.0962 m/z @41.88 [151020OFc1_NvH-0949-CRLM-3.raw]	423.0961608886719	41.8822933578667	1.8103821152	99.7766119549333	97.9662298397333	104722.421875	3.027264623578406E8	0	7113	89.36084927231697	1.243654290905843	1.2813560298081175	423.0864562988281	423.10540771484375
1018	423.1331481933594	90.3314613290667					1	DETECTED	423.1331 m/z @90.33 [151020OFc1_NvH-0949-CRLM-3.raw]	423.1331481933594	90.3314613290667	16.8640493274667	98.4555978162667	81.5915484888	137816.515625	2.5713229268328494E8	0	7113	1.4632644333768923	0.5072275221754966	14.780487971698449	423.1233215332031	423.141357421875
1019	423.1696472167969	91.0016269093333					1	DETECTED	423.1696 m/z @91.00 [151020OFc1_NvH-0949-CRLM-3.raw]	423.1696472167969	91.0016269093333	3.69921551386667	99.693218916	95.99400340213333	210045.34375	2.6680802431266633E8	0	7113	0.10383121273736151	0.5009296863283262	1.9601023342417863	423.1604309082031	423.179443359375
1020	423.19775390625	17.5417250682667					1	DETECTED	423.1978 m/z @17.54 [151020OFc1_NvH-0949-CRLM-3.raw]	423.19775390625	17.5417250682667	2.06624855573333	94.6406288248	92.57438026906668	555390.3125	2.918730702746405E8	0	7113	10.073863678889083	4.726949181512612	1.9568307454480407	423.1878662109375	423.1980285644531
1021	423.20806884765625	6.150994392					1	DETECTED	423.2081 m/z @6.15 [151020OFc1_NvH-0949-CRLM-3.raw]	423.20806884765625	6.150994392	3.55713561653333	99.4238284288	95.86669281226666	2015426.0	4.059632022842589E8	3	7113	0.11834058051746243	21.337001302772343	20.7928412920102	423.1980895996094	423.2104797363281
1022	423.2204895019531	25.6629856213333					1	DETECTED	423.2205 m/z @25.66 [151020OFc1_NvH-0949-CRLM-3.raw]	423.2204895019531	25.6629856213333	3.814145588	98.9849645557333	95.1708189677333	5784678.5	5.135285132836795E8	3	7113	15.390010784947648	2.9348235777357448	0.6981707440581033	423.21051025390625	423.2204895019531
1023	423.2304992675781	30.23668078					1	DETECTED	423.2305 m/z @30.24 [151020OFc1_NvH-0949-CRLM-3.raw]	423.2304992675781	30.23668078	3.4162686904	99.2840320898667	95.8677633994667	7644862.0	6.90417821554126E8	3	7113	5.086041327278409	1.7135159468246197	0.01783492189406719	423.22052001953125	423.240478515625
1024	423.2445068359375	12.8258099621333					1	DETECTED	423.2445 m/z @12.83 [151020OFc1_NvH-0949-CRLM-3.raw]	423.2445068359375	12.8258099621333	4.29601534693333	98.6030982624	94.30708291546667	2053189.25	4.562475416987041E8	2	7113	21.930700968822734	4.1350548586571705	1.2463621161070386	423.2405090332031	423.24871826171875
1025	423.2587585449219	32.8763151592					1	DETECTED	423.2588 m/z @32.88 [151020OFc1_NvH-0949-CRLM-3.raw]	423.2587585449219	32.8763151592	2.66671436933333	97.3866556909333	94.71994132159996	9907996.0	9.913463773269508E8	3	7113	34.116412296108635	0.5296879285216567	1.7944546116827345	423.24884033203125	423.2687072753906
1026	423.2700500488281	51.1001080770667					1	DETECTED	423.2701 m/z @51.10 [151020OFc1_NvH-0949-CRLM-3.raw]	423.2700500488281	51.1001080770667	3.97740985066667	92.5228967336	88.54548688293333	572446.0625	3.607447939444116E8	2	7113	54.093460374994876	1.0202972386746099	0.6082532027283761	423.2687683105469	423.280029296875
1027	423.28045654296875	18.3389350770667					1	DETECTED	423.2805 m/z @18.34 [151020OFc1_NvH-0949-CRLM-3.raw]	423.28045654296875	18.3389350770667	4.55451811386667	92.4427809656	87.88826285173333	149796.171875	3.0634376665424395E8	0	7113	85.13592870650358	3.849414135469065	6.700900391778137	423.28021240234375	423.2904357910156
1028	423.2987976074219	21.7111734378667					1	DETECTED	423.2988 m/z @21.71 [151020OFc1_NvH-0949-CRLM-3.raw]	423.2987976074219	21.7111734378667	21.7111734378667	98.4742791264	76.7631056885333	72718.5234375	2.0599607643472633E8	0	7113	70.36150616587841	null	null	423.29046630859375	423.2987976074219
1029	423.3102111816406	91.7827282538667					1	DETECTED	423.3102 m/z @91.78 [151020OFc1_NvH-0949-CRLM-3.raw]	423.3102111816406	91.7827282538667	24.0667342938667	99.9613623128	75.8946280189333	113136.2265625	2.3917185972162065E8	0	7113	0.5958255792345	6.689476098724813	0.10358697960656506	423.3034973144531	423.3132019042969
1030	423.3312683105469	89.9902006170667					1	DETECTED	423.3313 m/z @89.99 [151020OFc1_NvH-0949-CRLM-3.raw]	423.3312683105469	89.9902006170667	1.20995754	95.5210438096	94.3110862696	289977.59375	3.5142902978481704E8	0	7113	0.18428170857647785	0.5097870074180232	0.027104185844861944	423.32305908203125	423.3380126953125
1031	423.3465270996094	91.9630656410667					1	DETECTED	423.3465 m/z @91.96 [151020OFc1_NvH-0949-CRLM-3.raw]	423.3465270996094	91.9630656410667	1.5696458616	96.9942582792	95.4246124176	112670.3515625	3.246656294568531E8	0	7113	0.4957262700364282	0.5278294186148058	0.31309219575851643	423.342041015625	423.3560485839844
1032	423.3633728027344	44.1532945397333					1	DETECTED	423.3634 m/z @44.15 [151020OFc1_NvH-0949-CRLM-3.raw]	423.3633728027344	44.1532945397333	1.68130243946667	96.4187485301333	94.73744609066662	88872.59375	2.989948870560904E8	0	7113	89.6644855253959	1.1152931779961397	1.1057630806636685	423.3570251464844	423.36907958984375
1033	423.37982177734375	54.9635931626667					1	DETECTED	423.3798 m/z @54.96 [151020OFc1_NvH-0949-CRLM-3.raw]	423.37982177734375	54.9635931626667	7.74490950426667	96.6009275461333	88.85601804186663	138560.765625	3.8243103765816844E8	0	7113	83.9360393783375	0.8793579741505761	0.7760161219410068	423.3706359863281	423.3840637207031
1034	423.4284362792969	20.6791081402667					1	DETECTED	423.4284 m/z @20.68 [151020OFc1_NvH-0949-CRLM-3.raw]	423.4284362792969	20.6791081402667	3.7414398336	99.8045134701333	96.0630736365333	254160.28125	3.202685508052089E8	0	7113	71.2085216527818	3.1792274124799174	5.453553351591803	423.4185485839844	423.4382019042969
1035	423.4521789550781	17.7950513445333					1	DETECTED	423.4522 m/z @17.80 [151020OFc1_NvH-0949-CRLM-3.raw]	423.4521789550781	17.7950513445333	3.5104862848	98.6859413125333	95.1754550277333	318792.125	3.2290928335244215E8	0	7113	0.08938565548396227	4.21153008133576	0.0031676896801715493	423.4422912597656	423.457763671875
1036	423.4677734375	13.2172533874667					1	DETECTED	423.4678 m/z @13.22 [151020OFc1_NvH-0949-CRLM-3.raw]	423.4677734375	13.2172533874667	3.62639518186667	97.2670950365333	93.64069985466664	1525784.375	3.582965706765909E8	0	7113	10.881329060983958	1.0900698814433276	1.1246254174920125	423.45782470703125	423.4776306152344
1037	423.5095520019531	16.4857953552					1	DETECTED	423.5096 m/z @16.49 [151020OFc1_NvH-0949-CRLM-3.raw]	423.5095520019531	16.4857953552	4.78912399546667	99.9245183136	95.13539431813334	354249.65625	3.177836473979863E8	0	7113	2.3616044592113354	0.6435389602150009	0.2827791699319379	423.4996643066406	423.5193786621094
1038	423.5423278808594	6.1212964928					1	DETECTED	423.5423 m/z @6.12 [151020OFc1_NvH-0949-CRLM-3.raw]	423.5423278808594	6.1212964928	3.59697294346667	86.3154074634667	82.71843452000003	1345921.25	3.3091010462419504E8	3	7113	0.1275937569143597	15.217007292223629	402.30768866185605	423.53240966796875	423.5457763671875
1039	423.5557861328125	8.3390155296					1	DETECTED	423.5558 m/z @8.34 [151020OFc1_NvH-0949-CRLM-3.raw]	423.5557861328125	8.3390155296	4.0202846528	94.6128857424	90.5926010896	5220081.5	5.724708080411348E8	3	7113	21.918547974454466	6.435513923009201	162.9356308404527	423.5458068847656	423.56573486328125
1040	423.56622314453125	24.6887248117333					1	DETECTED	423.5662 m/z @24.69 [151020OFc1_NvH-0949-CRLM-3.raw]	423.56622314453125	24.6887248117333	5.29748098613333	86.2368581341333	80.93937714799998	536041.75	4.373654942265252E8	0	7113	0.13479641802607745	2.505826937609914	3.509332840069402	423.5658264160156	423.56878662109375
1041	423.57916259765625	45.7429412722667					1	DETECTED	423.5792 m/z @45.74 [151020OFc1_NvH-0949-CRLM-3.raw]	423.57916259765625	45.7429412722667	3.5104862848	97.8807258053333	94.3702395205333	1192139.375	3.7261811447253996E8	3	7113	33.128700268614445	0.5334797627162716	0.08193601233547815	423.5691833496094	423.5890808105469
1042	423.5912780761719	37.5796267568					1	DETECTED	423.5913 m/z @37.58 [151020OFc1_NvH-0949-CRLM-3.raw]	423.5912780761719	37.5796267568	3.73056343706667	98.9076382589333	95.17707482186664	1089827.375	3.90279671909247E8	0	7113	4.132711617976682	0.5160236643336245	0.023813976781725796	423.5894775390625	423.60076904296875
1043	423.7034912109375	23.8480869506667					1	DETECTED	423.7035 m/z @23.85 [151020OFc1_NvH-0949-CRLM-3.raw]	423.7034912109375	23.8480869506667	2.66671436933333	87.9640966170667	85.29738224773337	294474.625	2.944869654563073E8	0	7113	6.236306027162552	2.355924073793698	0.010910015602967966	423.6935119628906	423.70849609375
1044	423.718505859375	13.1932748066667					1	DETECTED	423.7185 m/z @13.19 [151020OFc1_NvH-0949-CRLM-3.raw]	423.718505859375	13.1932748066667	3.666918152	99.2840320898667	95.6171139378667	1512379.125	3.725529132925303E8	0	7113	0.1030669806409108	1.0084415770336506	3.317294841537942	423.7085266113281	423.7187805175781
1045	423.7287902832031	25.3952064538667					1	DETECTED	423.7288 m/z @25.40 [151020OFc1_NvH-0949-CRLM-3.raw]	423.7287902832031	25.3952064538667	5.73993638933333	99.3121003594667	93.57216397013337	2299675.25	4.0800784779610604E8	2	7113	0.17440402536833588	0.5383803243178139	3.074060089839009	423.71881103515625	423.729248046875
1046	423.7392578125	17.8321951344					1	DETECTED	423.7393 m/z @17.83 [151020OFc1_NvH-0949-CRLM-3.raw]	423.7392578125	17.8321951344	4.11717312266667	99.4889395624	95.37176643973334	7735060.0	4.9480353785547495E8	2	7113	0.16665623398009188	1.8911144941831526	116.32931127445741	423.72930908203125	423.7403564453125
1047	423.7503662109375	25.8947778602667					1	DETECTED	423.7504 m/z @25.89 [151020OFc1_NvH-0949-CRLM-3.raw]	423.7503662109375	25.8947778602667	3.814145588	99.8508047338667	96.0366591458667	8463022.0	7.181669658520327E8	2	7113	7.12594969595191	1.536270159682715	3.0247737181463927	423.7403869628906	423.7603454589844
1048	423.7604064941406	32.8763151592					1	DETECTED	423.7604 m/z @32.88 [151020OFc1_NvH-0949-CRLM-3.raw]	423.7604064941406	32.8763151592	2.1683487976	98.4094108194667	96.2410620218667	4134873.0	4.6637693761851746E8	0	7113	32.16498042763101	0.6246334546026934	1.1696112192310792	423.7603759765625	423.7702941894531
1049	423.8293151855469	54.8518192493333					1	DETECTED	423.8293 m/z @54.85 [151020OFc1_NvH-0949-CRLM-3.raw]	423.8293151855469	54.8518192493333	1.05520692453333	99.6002387845333	98.54503185999997	91318.9453125	3.1422318331489295E8	0	7113	83.47073428107264	0.9159036935730169	0.960702455649616	423.8262023925781	423.83355712890625
1050	423.84375	16.4517811213333					1	DETECTED	423.8438 m/z @16.45 [151020OFc1_NvH-0949-CRLM-3.raw]	423.84375	16.4517811213333	0.00509379893333333	99.9986052154667	99.99351141653337	238319.265625	3.2114507667913985E8	0	7113	0.049654796870328255	3.5093604850927917	12.457024931144298	423.8353576660156	423.8536682128906
1051	423.855712890625	10.3378156568					1	DETECTED	423.8557 m/z @10.34 [151020OFc1_NvH-0949-CRLM-3.raw]	423.855712890625	10.3378156568	0.00509379893333333	99.9986052154667	99.99351141653337	233443.0625	3.058267105447368E8	0	7113	0.7074309619496901	4.837620783543519	1.192788991600907	423.853759765625	423.86566162109375
1052	423.8764953613281	6.1212964928					1	DETECTED	423.8765 m/z @6.12 [151020OFc1_NvH-0949-CRLM-3.raw]	423.8764953613281	6.1212964928	0.0358266309333333	99.9892486589333	99.95342202799998	503980.21875	3.225556180590812E8	0	7113	0.12718085494038167	8.26517663283592	5.167208701369508	423.8665466308594	423.87982177734375
1053	423.88983154296875	8.3624356256					1	DETECTED	423.8898 m/z @8.36 [151020OFc1_NvH-0949-CRLM-3.raw]	423.88983154296875	8.3624356256	0.00509379893333333	99.3026712685333	99.29757746959997	3754082.5	5.2742908444759816E8	3	7113	5.324269448510632	13.540404394018196	129.61679163845162	423.8798828125	423.8998107910156
1054	423.9019775390625	14.1817154112					1	DETECTED	423.9020 m/z @14.18 [151020OFc1_NvH-0949-CRLM-3.raw]	423.9019775390625	14.1817154112	0.105730125333333	99.8693313813333	99.76360125599996	585208.5625	3.714234996850525E8	0	7113	10.538379651606686	0.5219894134287791	0.004914418161948782	423.89984130859375	423.9033508300781
1055	423.9134216308594	45.7828449762667					1	DETECTED	423.9134 m/z @45.78 [151020OFc1_NvH-0949-CRLM-3.raw]	423.9134216308594	45.7828449762667	0.00509379893333333	99.7489639901333	99.74387019119997	1003077.5	3.765002797599971E8	0	7113	16.411080425005522	0.5026585900234092	0.11356342941792272	423.9034729003906	423.9233703613281
1056	423.92523193359375	37.4083871277333					1	DETECTED	423.9252 m/z @37.41 [151020OFc1_NvH-0949-CRLM-3.raw]	423.92523193359375	37.4083871277333	0.00509379893333333	99.8414818509333	99.83638805199998	516214.25	3.261885344591422E8	0	7113	4.711016944145285	1.8033616749153363	0.4714253797183207	423.9234313964844	423.9352111816406
1057	423.9565734863281	3.85905136213333					1	DETECTED	423.9566 m/z @3.86 [151020OFc1_NvH-0949-CRLM-3.raw]	423.9565734863281	3.85905136213333	0.00509379893333333	99.7489639901333	99.74387019119997	164217.9375	3.1925962723966074E8	0	7113	0.12626512684326618	5.891032977124104	35.47851103541331	423.9493408203125	423.95819091796875
1058	423.96826171875	25.6446141773333					1	DETECTED	423.9683 m/z @25.64 [151020OFc1_NvH-0949-CRLM-3.raw]	423.96826171875	25.6446141773333	0.00509379893333333	99.0408555109333	99.03576171199997	872729.5	3.504619120831571E8	0	7113	14.839610119771681	0.5041303980572085	0.008768760343160681	423.9583435058594	423.97552490234375
1059	423.9857177734375	43.7247136357333					1	DETECTED	423.9857 m/z @43.72 [151020OFc1_NvH-0949-CRLM-3.raw]	423.9857177734375	43.7247136357333	0.0655916322666667	99.6653587048	99.59976707253334	1296687.625	3.4569786964849883E8	0	7113	16.442279188419086	0.5037827935924846	0.024903345435617504	423.9757385253906	423.9954528808594
1060	424.0970764160156	49.8177951453333					1	DETECTED	424.0971 m/z @49.82 [151020OFc1_NvH-0949-CRLM-3.raw]	424.0970764160156	49.8177951453333	7.90873845573333	99.5631642178667	91.65442576213337	92827.8984375	3.2039862619998246E8	0	7113	83.85283590179739	1.0934918726633862	1.0029449378177169	424.0965576171875	424.10260009765625
1061	424.17303466796875	39.1445427048					1	DETECTED	424.1730 m/z @39.14 [151020OFc1_NvH-0949-CRLM-3.raw]	424.17303466796875	39.1445427048	6.27851981546667	91.2790304602667	85.00051064480003	136560.34375	3.2752092061691684E8	0	7113	74.52462636155795	1.2931365460769966	1.6832293522901596	424.1654968261719	424.1805725097656
1062	424.1911926269531	11.8508917634667					1	DETECTED	424.1912 m/z @11.85 [151020OFc1_NvH-0949-CRLM-3.raw]	424.1911926269531	11.8508917634667	3.73056343706667	99.0408555109333	95.31029207386663	292227.03125	3.229083322373099E8	0	7113	78.2541849119162	0.5283713550291498	120.04491593867144	424.1816101074219	424.201171875
1063	424.2116394042969	26.1434564029333					1	DETECTED	424.2116 m/z @26.14 [151020OFc1_NvH-0949-CRLM-3.raw]	424.2116394042969	26.1434564029333	3.3115339064	99.7766119549333	96.4650780485333	5078153.5	5.020843250940909E8	2	7113	0.21726926014088832	15.772695162796005	17.17287547448509	424.20166015625	424.22161865234375
1064	424.2288513183594	10.0833371696					1	DETECTED	424.2289 m/z @10.08 [151020OFc1_NvH-0949-CRLM-3.raw]	424.2288513183594	10.0833371696	3.34995893893333	98.8431138405333	95.49315490159998	1638394.25	4.1316339722187597E8	3	7113	1.7339886002174651	12.835054904328736	45.4278551021459	424.2216491699219	424.2310791015625
1065	424.2410888671875	17.8321951344					1	DETECTED	424.2411 m/z @17.83 [151020OFc1_NvH-0949-CRLM-3.raw]	424.2410888671875	17.8321951344	3.45409313653333	99.4332385522667	95.97914541573337	3815648.5	5.600077254495903E8	2	7113	18.89098033772354	15.593578448753698	0.3925605688697578	424.2311096191406	424.2510070800781
1066	424.2554016113281	28.7697179634667					1	DETECTED	424.2554 m/z @28.77 [151020OFc1_NvH-0949-CRLM-3.raw]	424.2554016113281	28.7697179634667	3.55713561653333	96.4187485301333	92.86161291359997	3451004.0	4.8465538050887996E8	2	7113	0.1772966485860934	0.8960806294753442	1.08926000662402	424.2510986328125	424.265380859375
1067	424.26898193359375	54.9003730768					1	DETECTED	424.2690 m/z @54.90 [151020OFc1_NvH-0949-CRLM-3.raw]	424.26898193359375	54.9003730768	3.55713561653333	94.9786751576	91.42153954106666	562400.3125	3.4216514823663455E8	0	7113	0.4925490594811066	0.9074102025388309	0.9780444104383149	424.26544189453125	424.27874755859375
1068	424.2923278808594	17.8635546890667					1	DETECTED	424.2923 m/z @17.86 [151020OFc1_NvH-0949-CRLM-3.raw]	424.2923278808594	17.8635546890667	13.717199552	96.1947861877333	82.4775866357333	63029.01953125	2.415226405538286E8	0	7113	72.63223957925098	9.945793824848456	17.80623349613236	424.28271484375	424.2933349609375
1069	424.3035888671875	44.8955530325333					1	DETECTED	424.3036 m/z @44.90 [151020OFc1_NvH-0949-CRLM-3.raw]	424.3035888671875	44.8955530325333	41.8113085338667	92.3783986424	50.5670901085333	77169.3125	1.659572418250997E8	0	7113	49.65060694008421	8.19764615457607	15.131782711114061	424.2942199707031	424.3035888671875
1070	424.3140869140625	31.429973688					1	DETECTED	424.3141 m/z @31.43 [151020OFc1_NvH-0949-CRLM-3.raw]	424.3140869140625	31.429973688	31.429973688	97.8899103037333	66.4599366157333	124474.046875	2.426389348557443E8	0	7113	59.63394318597079	null	null	424.30438232421875	424.3170166015625
1071	424.32733154296875	91.9907592741333					1	DETECTED	424.3273 m/z @91.99 [151020OFc1_NvH-0949-CRLM-3.raw]	424.32733154296875	91.9907592741333	0.3931001152	92.9743340677333	92.5812339525333	279599.6875	2.7734235574049133E8	0	7113	2.0801237642991026	0.8720403642646313	0.3767504170198188	424.3231506347656	424.3349914550781
1072	424.3623962402344	90.4360462576					1	DETECTED	424.3624 m/z @90.44 [151020OFc1_NvH-0949-CRLM-3.raw]	424.3623962402344	90.4360462576	0.8894505408	92.4608477016	91.5713971608	119213.6796875	2.985162085634523E8	0	7113	0.7984723726442979	0.5113058538283445	7.256901164409596	424.3533020019531	424.37152099609375
1073	424.3958740234375	30.9003923066667					1	DETECTED	424.3959 m/z @30.90 [151020OFc1_NvH-0949-CRLM-3.raw]	424.3958740234375	30.9003923066667	6.64604255466667	96.3548531965333	89.70881064186663	1156405.625	3.1112927199320024E8	0	7113	0.12553106644554646	0.5604140837881362	0.14915681814328516	424.3861999511719	424.4056396484375
1074	424.45233154296875	20.118014328					1	DETECTED	424.4523 m/z @20.12 [151020OFc1_NvH-0949-CRLM-3.raw]	424.45233154296875	20.118014328	3.6155809456	98.8890699245333	95.2734889789333	307912.40625	3.2317911245268744E8	0	7113	31.385082628737813	2.928928179318315	0.037374782953049974	424.44244384765625	424.46197509765625
1075	424.4773254394531	36.4224417373333					1	DETECTED	424.4773 m/z @36.42 [151020OFc1_NvH-0949-CRLM-3.raw]	424.4773254394531	36.4224417373333	5.05024992826667	97.2123015632	92.16205163493333	698225.1875	3.5031999712139887E8	4	7113	4.645988248990683	0.5046577802668171	0.00910371242393899	424.4673767089844	424.4837646484375
1076	424.494384765625	29.857605676					1	DETECTED	424.4944 m/z @29.86 [151020OFc1_NvH-0949-CRLM-3.raw]	424.494384765625	29.857605676	1.37201006693333	99.2558281645333	97.88381809759997	1811156.5	3.431579373275806E8	0	7113	0.20469761612327986	1.2756818402677668	16.24655972725396	424.4846496582031	424.5038146972656
1077	424.50848388671875	29.497464388					1	DETECTED	424.5085 m/z @29.50 [151020OFc1_NvH-0949-CRLM-3.raw]	424.50848388671875	29.497464388	5.09911206	95.6492797914667	90.5501677314667	311090.96875	3.3440446814664114E8	0	7113	80.95773225183926	1.855661532265637	4.490152776579156	424.5047302246094	424.517822265625
1078	424.5408020019531	22.1035251106667					1	DETECTED	424.5408 m/z @22.10 [151020OFc1_NvH-0949-CRLM-3.raw]	424.5408020019531	22.1035251106667	2.6571981824	96.6009275461333	93.94372936373331	1433446.5	3.6449279161468637E8	3	7113	1.4058990448910968	0.5271093178214704	46.489850029097504	424.5308532714844	424.5492858886719
1079	424.559326171875	21.6526927093333					1	DETECTED	424.5593 m/z @21.65 [151020OFc1_NvH-0949-CRLM-3.raw]	424.559326171875	21.6526927093333	3.46373060026667	95.6583573317333	92.19462673146663	2772194.25	3.484203016077622E8	3	7113	0.09730383564515677	0.5862382660988698	0.13497036945186258	424.5493469238281	424.56170654296875
1080	424.57171630859375	28.9570804392					1	DETECTED	424.5717 m/z @28.96 [151020OFc1_NvH-0949-CRLM-3.raw]	424.57171630859375	28.9570804392	4.28489452106667	94.6955348178667	90.41064029680003	3103853.5	4.129250589013759E8	3	7113	0.2503422550192873	1.7707676442088027	0.9933716801901574	424.561767578125	424.57177734375
1081	424.5818176269531	43.9029554413333					1	DETECTED	424.5818 m/z @43.90 [151020OFc1_NvH-0949-CRLM-3.raw]	424.5818176269531	43.9029554413333	3.7082901408	95.5320354645333	91.82374532373329	4145448.25	3.9937101870188344E8	0	7113	0.08941962616506771	0.5214308083061798	0.007981810496123216	424.57183837890625	424.59149169921875
1082	424.59674072265625	30.73994198					1	DETECTED	424.5967 m/z @30.74 [151020OFc1_NvH-0949-CRLM-3.raw]	424.59674072265625	30.73994198	3.45409313653333	97.7889449349333	94.33485179839997	976971.5625	3.173885488023194E8	0	7113	0.22967909448447443	0.7571088664623427	3.9427784858126462	424.5919494628906	424.6066589355469
1083	424.6830749511719	8.25484179253333					1	DETECTED	424.6831 m/z @8.25 [151020OFc1_NvH-0949-CRLM-3.raw]	424.6830749511719	8.25484179253333	5.2881689168	88.2223190306667	82.93415011386669	164216.4375	3.068455294929361E8	0	7113	0.09734551195548136	13.977636495120185	0.41505534339766764	424.677978515625	424.69012451171875
1084	424.7005615234375	29.3225056893333					1	DETECTED	424.7006 m/z @29.32 [151020OFc1_NvH-0949-CRLM-3.raw]	424.7005615234375	29.3225056893333	4.2033158688	95.0878242898667	90.8845084210667	833052.4375	3.199029177096845E8	2	7113	15.2533240580896	0.5098813677182303	0.06821997654814707	424.69085693359375	424.7010803222656
1085	424.7110900878906	27.4405267565333					1	DETECTED	424.7111 m/z @27.44 [151020OFc1_NvH-0949-CRLM-3.raw]	424.7110900878906	27.4405267565333	3.5290941472	99.6838839290667	96.1547897818667	5361921.0	5.454008372015018E8	2	7113	0.33067585624842977	0.8877598993996161	1.1163240053666175	424.70111083984375	424.7210693359375
1086	424.7245788574219	25.9219633746667					1	DETECTED	424.7246 m/z @25.92 [151020OFc1_NvH-0949-CRLM-3.raw]	424.7245788574219	25.9219633746667	7.33521013546667	57.4426195005333	50.10740936506663	619417.0	2.4951173826051205E8	0	7113	0.058057687365181465	1.5731131435705905	0.4544272471782929	424.7210998535156	424.72552490234375
1087	424.735595703125	43.7896150549333					1	DETECTED	424.7356 m/z @43.79 [151020OFc1_NvH-0949-CRLM-3.raw]	424.735595703125	43.7896150549333	2.94302332586667	97.4689175402667	94.52589421440003	1.0183097E7	6.519685195671108E8	2	7113	3.089001064677717	0.5092538027628853	0.009644674082477283	424.7256774902344	424.7455749511719
1088	424.7456359863281	29.8861704856					1	DETECTED	424.7456 m/z @29.89 [151020OFc1_NvH-0949-CRLM-3.raw]	424.7456359863281	29.8861704856	13.53105594	47.772030868	34.240974928	955120.9375	2.197935491930097E8	0	7113	34.122286389168984	1.0504562608060781	1.0955334229793399	424.7456359863281	424.7471008300781
1089	424.75714111328125	28.7697179634667					1	DETECTED	424.7571 m/z @28.77 [151020OFc1_NvH-0949-CRLM-3.raw]	424.75714111328125	28.7697179634667	3.56783959946667	98.8338704562667	95.26603085680003	1435624.75	3.8956315538545763E8	2	7113	7.532124822998355	1.9754790615910711	0.6475534039912306	424.7471618652344	424.7671203613281
1090	424.7712097167969	17.4178914589333					1	DETECTED	424.7712 m/z @17.42 [151020OFc1_NvH-0949-CRLM-3.raw]	424.7712097167969	17.4178914589333	2.92399500293333	94.4050212394667	91.48102623653338	969162.0	3.185126372072399E8	2	7113	4.2396904333827194	1.6177623492160857	2.428362780279977	424.76776123046875	424.7803039550781
1091	424.7964172363281	30.7739621826667					1	DETECTED	424.7964 m/z @30.77 [151020OFc1_NvH-0949-CRLM-3.raw]	424.7964172363281	30.7739621826667	1.25780888506667	99.7397452936	98.48193640853333	672490.125	3.236557299058271E8	0	7113	0.12416709360240574	1.6682718682136153	1.7811955849090286	424.78643798828125	424.80615234375
1092	424.8352966308594	13.6408030285333					1	DETECTED	424.8353 m/z @13.64 [151020OFc1_NvH-0949-CRLM-3.raw]	424.8352966308594	13.6408030285333	0.00509379893333333	99.9986052154667	99.99351141653337	743293.8125	3.3907952874512714E8	0	7113	0.13553426002355806	5.361407538962856	58.771150979783904	424.8266296386719	424.84521484375
1093	424.85321044921875	26.7635661568					1	DETECTED	424.8532 m/z @26.76 [151020OFc1_NvH-0949-CRLM-3.raw]	424.85321044921875	26.7635661568	0.00509379893333333	99.7674929704	99.76239917146667	135141.9375	2.96543784146174E8	0	7113	79.82231251018068	1.8845566470654926	3.777682014828636	424.8453063964844	424.86309814453125
1094	424.8642272949219	7.30615152666667					1	DETECTED	424.8642 m/z @7.31 [151020OFc1_NvH-0949-CRLM-3.raw]	424.8642272949219	7.30615152666667	0.0555061738666667	26.8713107229333	26.81580454906663	86116.71875	5.252804607006148E7	0	7113	0.0025637792096082634	1.9106095786562225	2.8776804344755935	424.8632507324219	424.8645935058594
1095	424.8747253417969	22.0715879669333					1	DETECTED	424.8747 m/z @22.07 [151020OFc1_NvH-0949-CRLM-3.raw]	424.8747253417969	22.0715879669333	0.0257520501333333	99.5259414826667	99.50018943253336	814700.0625	3.5536528937610716E8	3	7113	0.22207709743521065	0.5076859820850335	3.5157528206172057	424.86474609375	424.88470458984375
1096	424.8857421875	14.8379703418667					1	DETECTED	424.8857 m/z @14.84 [151020OFc1_NvH-0949-CRLM-3.raw]	424.8857421875	14.8379703418667	0.353625471733333	99.693218916	99.33959344426667	529687.4375	3.3109960835984355E8	0	7113	0.6190323395725148	0.5762654452517614	0.9180206421580677	424.8847351074219	424.8883361816406
1097	424.8983459472656	37.8126640112					1	DETECTED	424.8983 m/z @37.81 [151020OFc1_NvH-0949-CRLM-3.raw]	424.8983459472656	37.8126640112	0.00509379893333333	99.9429472186667	99.93785341973337	1.2519931E7	7.004566402652408E8	3	7113	0.17239897753165678	0.5314669996602227	0.13240464613148736	424.8883972167969	424.9083251953125
1098	424.9161376953125	43.9029554413333					1	DETECTED	424.9161 m/z @43.90 [151020OFc1_NvH-0949-CRLM-3.raw]	424.9161376953125	43.9029554413333	0.00509379893333333	99.8876893605333	99.88259556159997	2521574.0	4.295636214439818E8	0	7113	0.12389935529695606	0.5117426298987872	0.01900535820478306	424.90838623046875	424.9256286621094
1099	424.93402099609375	16.0201280496					1	DETECTED	424.9340 m/z @16.02 [151020OFc1_NvH-0949-CRLM-3.raw]	424.93402099609375	16.0201280496	0.0257520501333333	99.3959850765333	99.37023302639996	176590.65625	3.055463185907432E8	0	7113	7.905097138393595	3.1692418051146656	0.01778258956704386	424.9263916015625	424.9438781738281
1100	424.9543762207031	19.8564318229333					1	DETECTED	424.9544 m/z @19.86 [151020OFc1_NvH-0949-CRLM-3.raw]	424.9543762207031	19.8564318229333	0.00509379893333333	99.199658044	99.19456424506667	268246.0625	3.284698383886679E8	0	7113	14.851834961989606	3.6439728672346567	5.354677061699844	424.94451904296875	424.96435546875
1101	424.9784851074219	36.4434355016					1	DETECTED	424.9785 m/z @36.44 [151020OFc1_NvH-0949-CRLM-3.raw]	424.9784851074219	36.4434355016	0.00509379893333333	99.7674929704	99.76239917146667	611271.8125	3.69669200294781E8	0	7113	24.090927289040135	1.3751727056764835	0.1418730476566087	424.9687805175781	424.985595703125
1102	424.9957580566406	29.9021205293333					1	DETECTED	424.9958 m/z @29.90 [151020OFc1_NvH-0949-CRLM-3.raw]	424.9957580566406	29.9021205293333	0.1851415984	99.8876893605333	99.7025477621333	813172.5	3.3756533954752916E8	0	7113	0.09961928692077393	0.5260414594288018	0.10282100017846683	424.98583984375	425.00543212890625
1103	425.0295104980469	40.456227816					1	DETECTED	425.0295 m/z @40.46 [151020OFc1_NvH-0949-CRLM-3.raw]	425.0295104980469	40.456227816	0.632980696266667	99.8229488837333	99.18996818746663	141209.09375	3.2294597324587625E8	0	7113	97.80132101824613	1.2911385090720868	1.5780020831822719	425.0201416015625	425.0394592285156
1104	425.1697692871094	13.5926476554667					1	DETECTED	425.1698 m/z @13.59 [151020OFc1_NvH-0949-CRLM-3.raw]	425.1697692871094	13.5926476554667	3.5290941472	91.6899881237333	88.1608939765333	305063.5625	2.9264775672761375E8	0	7113	0.1700110654090512	4.347777367468687	2639.4829983275476	425.1618957519531	425.1711120605469
1105	425.1812744140625	13.7462019568					1	DETECTED	425.1813 m/z @13.75 [151020OFc1_NvH-0949-CRLM-3.raw]	425.1812744140625	13.7462019568	4.15241041066667	96.0214797384	91.86906932773333	680045.5625	3.075041610899574E8	0	7113	0.06936459092733038	1.2629229142375684	0.19586128004645115	425.17340087890625	425.1912536621094
1106	425.19195556640625	22.1382227309333					1	DETECTED	425.1920 m/z @22.14 [151020OFc1_NvH-0949-CRLM-3.raw]	425.19195556640625	22.1382227309333	4.11717312266667	96.3731578946667	92.25598477200003	187540.46875	2.9959643350228363E8	0	7113	80.952151846384	2.4085470946289256	5.648746097585021	425.1912841796875	425.19769287109375
1107	425.2077941894531	31.5822301549333					1	DETECTED	425.2078 m/z @31.58 [151020OFc1_NvH-0949-CRLM-3.raw]	425.2077941894531	31.5822301549333	2.29015393866667	99.0315496328	96.74139569413333	6113948.0	5.311212952696699E8	3	7113	0.1825641479343041	0.8185995730715406	0.1288180757508869	425.1979064941406	425.2177734375
1108	425.2210998535156	14.6604393896					1	DETECTED	425.2211 m/z @14.66 [151020OFc1_NvH-0949-CRLM-3.raw]	425.2210998535156	14.6604393896	3.34995893893333	96.6551934026667	93.30523446373337	723488.8125	3.748827486302218E8	0	7113	4.941428404942387	1.14793059656149	1.9674701145785622	425.2178039550781	425.2225341796875
1109	425.2325439453125	37.8126640112					1	DETECTED	425.2325 m/z @37.81 [151020OFc1_NvH-0949-CRLM-3.raw]	425.2325439453125	37.8126640112	3.82535414053333	99.0501159578667	95.22476181733336	8950525.0	8.098320355981314E8	3	7113	0.16414064854342314	0.537325401865808	0.6757439376755453	425.2225646972656	425.2424621582031
1110	425.24554443359375	31.6375085837333					1	DETECTED	425.2455 m/z @31.64 [151020OFc1_NvH-0949-CRLM-3.raw]	425.24554443359375	31.6375085837333	1.930545168	96.7751462816	94.8446011136	7362429.5	5.635736034367206E8	4	7113	3.271335536412252	0.5586425741651441	0.3302885082786345	425.2426452636719	425.2554931640625
1111	425.25750732421875	50.5944548741333					1	DETECTED	425.2575 m/z @50.59 [151020OFc1_NvH-0949-CRLM-3.raw]	425.25750732421875	50.5944548741333	3.69921551386667	95.6673279866667	91.96811247280003	1351091.25	3.434427468993816E8	2	7113	0.19270884927299647	1.5272028560164561	0.008282701640052693	425.25555419921875	425.2674560546875
1112	425.2731018066406	17.465924248					1	DETECTED	425.2731 m/z @17.47 [151020OFc1_NvH-0949-CRLM-3.raw]	425.2731018066406	17.465924248	2.10340815733333	98.5847838936	96.48137573626667	505244.375	3.396162915572562E8	0	7113	0.12943277238879958	6.697695142619564	639.4415690598955	425.267578125	425.2826843261719
1113	425.2854919433594	18.8719521882667					1	DETECTED	425.2855 m/z @18.87 [151020OFc1_NvH-0949-CRLM-3.raw]	425.2854919433594	18.8719521882667	4.5957969936	92.7582900309333	88.16249303733329	80690.5625	3.1017492595912623E8	0	7113	86.77627194174501	3.0859447117482715	5.109009850186015	425.283203125	425.2909240722656
1114	425.3114318847656	90.4580791098667					1	DETECTED	425.3114 m/z @90.46 [151020OFc1_NvH-0949-CRLM-3.raw]	425.3114318847656	90.4580791098667	1.21957002373333	99.1622645794667	97.94269455573337	352533.84375	2.8553858845105183E8	0	7113	1.147270735342758	3.6277211015530457	5.490350427987959	425.3039245605469	425.3125
1115	425.3256530761719	91.7827282538667					1	DETECTED	425.3257 m/z @91.78 [151020OFc1_NvH-0949-CRLM-3.raw]	425.3256530761719	91.7827282538667	1.1714975424	92.6909750746667	91.51947753226669	111918.53125	2.3158965393176973E8	0	7113	0.22041961804310972	0.5050117784168064	0.02385429827780512	425.3231201171875	425.33447265625
1116	425.34521484375	92.2014741517333					1	DETECTED	425.3452 m/z @92.20 [151020OFc1_NvH-0949-CRLM-3.raw]	425.34521484375	92.2014741517333	39.5573964685333	92.514251428	52.956854959466696	98373.9375	1.640898582461328E8	0	7113	1.3468406263095005	0.5029706786597054	0.07576750592322087	425.3402099609375	425.34552001953125
1117	425.3595886230469	46.0350354493333					1	DETECTED	425.3596 m/z @46.04 [151020OFc1_NvH-0949-CRLM-3.raw]	425.3595886230469	46.0350354493333	0.165585824	99.9800235170667	99.8144376930667	119152.4765625	3.514098875851101E8	0	7113	90.20486747440026	1.0962134754149255	1.029477802100654	425.3536071777344	425.3664245605469
1118	425.37994384765625	37.1558254496					1	DETECTED	425.3799 m/z @37.16 [151020OFc1_NvH-0949-CRLM-3.raw]	425.37994384765625	37.1558254496	11.0222748386667	92.514251428	81.49197658933329	103011.125	3.4417213814990604E8	0	7113	80.40955668413102	1.5591447523253898	2.0764611451698958	425.3796081542969	425.3838806152344
1119	425.3956604003906	42.6649514048					1	DETECTED	425.3957 m/z @42.66 [151020OFc1_NvH-0949-CRLM-3.raw]	425.3956604003906	42.6649514048	0.383279204266667	94.89304312	94.50976391573333	350379.25	3.6762098089039195E8	6	7113	0.1727855208636342	1.0820641707101233	1.1685223237641198	425.386474609375	425.4051208496094
1120	425.41900634765625	9.79020541573333					1	DETECTED	425.4190 m/z @9.79 [151020OFc1_NvH-0949-CRLM-3.raw]	425.41900634765625	9.79020541573333	1.91202916106667	99.5353685517333	97.62333939066663	356234.375	3.30595743550361E8	0	7113	0.1288913631745654	0.9627785081260442	1.101547774346947	425.4090270996094	425.4289855957031
1121	425.45654296875	36.8828744728					1	DETECTED	425.4565 m/z @36.88 [151020OFc1_NvH-0949-CRLM-3.raw]	425.45654296875	36.8828744728	3.37855864346667	98.8245795661333	95.44602092266662	653641.0	3.1974548693942136E8	0	7113	22.53469081399783	1.6521935033152944	0.0033199216242186034	425.44659423828125	425.4645690917969
1122	425.4748229980469	11.6348654792					1	DETECTED	425.4748 m/z @11.63 [151020OFc1_NvH-0949-CRLM-3.raw]	425.4748229980469	11.6348654792	3.7194612248	98.4835063168	94.764045092	7186480.0	4.5057865847250164E8	4	7113	0.1778372517120861	0.9628332390271437	0.8639631971586761	425.46502685546875	425.4847717285156
1123	425.4850158691406	27.1092017050667					1	DETECTED	425.4850 m/z @27.11 [151020OFc1_NvH-0949-CRLM-3.raw]	425.4850158691406	27.1092017050667	4.21482465973333	99.5816599608	95.36683530106667	2307617.25	3.652595268498598E8	4	7113	1.584638565413993	7.233033224201498	1.8447522499677855	425.4848327636719	425.4949645996094
1124	425.4984130859375	46.8211729648					1	DETECTED	425.4984 m/z @46.82 [151020OFc1_NvH-0949-CRLM-3.raw]	425.4984130859375	46.8211729648	0.899348602666667	88.8538304181333	87.95448181546664	1105983.75	3.234056135531375E8	4	7113	0.14905375768683626	0.5030454269379959	0.01721008022758959	425.4950866699219	425.5082702636719
1125	425.52716064453125	13.7941220304					1	DETECTED	425.5272 m/z @13.79 [151020OFc1_NvH-0949-CRLM-3.raw]	425.52716064453125	13.7941220304	2.56278621946667	96.1493367586667	93.58655053920003	321210.59375	3.082444083167319E8	0	7113	0.1902337465972952	10.462901897714733	0.05851254988004725	425.5174865722656	425.5318298339844
1126	425.54193115234375	31.601627504					1	DETECTED	425.5419 m/z @31.60 [151020OFc1_NvH-0949-CRLM-3.raw]	425.54193115234375	31.601627504	1.86574809306667	99.4889395624	97.62319146933334	4472870.0	4.970787564382529E8	3	7113	26.09662393414803	0.6561756281840654	0.1270240562480077	425.5323486328125	425.5519104003906
1127	425.5556640625	28.6549073797333					1	DETECTED	425.5557 m/z @28.65 [151020OFc1_NvH-0949-CRLM-3.raw]	425.5556640625	28.6549073797333	1.85653213973333	98.3542198314667	96.49768769173336	4094483.25	4.389173657003678E8	3	7113	0.1742334131704979	0.676061929086309	2.8893935848465144	425.55194091796875	425.5656433105469
1128	425.5668640136719	37.8126640112					1	DETECTED	425.5669 m/z @37.81 [151020OFc1_NvH-0949-CRLM-3.raw]	425.5668640136719	37.8126640112	3.87016972426667	95.5591393352	91.68896961093333	3651835.5	4.067978169879657E8	3	7113	5.247585369288132	0.5315130401005044	0.06836900428911044	425.5657653808594	425.5767517089844
1129	425.58392333984375	39.6204769418667					1	DETECTED	425.5839 m/z @39.62 [151020OFc1_NvH-0949-CRLM-3.raw]	425.58392333984375	39.6204769418667	3.94490207253333	90.9461148917333	87.00121281919998	1421128.875	4.035253590388656E8	3	7113	36.002334618039804	0.8555308319749525	2.9651161362342706	425.5768737792969	425.5843811035156
1130	425.5943908691406	21.5829538826667					1	DETECTED	425.5944 m/z @21.58 [151020OFc1_NvH-0949-CRLM-3.raw]	425.5943908691406	21.5829538826667	4.3855976464	99.46099672	95.0753990736	3372431.0	3.6120489880903655E8	3	7113	0.10512827014586534	0.5766928672139618	1.1799756620649355	425.5845031738281	425.6038513183594
1131	425.6142578125	9.1101645504					1	DETECTED	425.6143 m/z @9.11 [151020OFc1_NvH-0949-CRLM-3.raw]	425.6142578125	9.1101645504	4.4148070656	97.6151075072	93.20030044159999	1716154.625	3.453946082788776E8	0	7113	0.22127857986483157	1.5161869366250431	2.6042760491862693	425.6056213378906	425.6235046386719
1132	425.6730041503906	18.3749616229333					1	DETECTED	425.6730 m/z @18.37 [151020OFc1_NvH-0949-CRLM-3.raw]	425.6730041503906	18.3749616229333	5.029471116	84.2422327456	79.21276162960001	340152.5	2.8273226214496833E8	0	7113	0.1237706776576033	2.967772581623999	0.9226690747795817	425.66351318359375	425.6829833984375
1133	425.68328857421875	13.7373287261333					1	DETECTED	425.6833 m/z @13.74 [151020OFc1_NvH-0949-CRLM-3.raw]	425.68328857421875	13.7373287261333	4.51128731733333	73.2330886224	68.72180130506668	207743.40625	2.7529529642934155E8	0	7113	19.269322813299134	3.7243384383425013	44.07443731735441	425.6830139160156	425.6929626464844
1134	425.707763671875	36.8828744728					1	DETECTED	425.7078 m/z @36.88 [151020OFc1_NvH-0949-CRLM-3.raw]	425.707763671875	36.8828744728	3.7934748424	95.2790549562667	91.4855801138667	403837.09375	3.200770787507627E8	0	7113	20.226143342973824	1.4979887306614166	2.879219324816063	425.69781494140625	425.7088928222656
1135	425.71893310546875	20.6470521274667					1	DETECTED	425.7189 m/z @20.65 [151020OFc1_NvH-0949-CRLM-3.raw]	425.71893310546875	20.6470521274667	2.58164640426667	98.9260570848	96.34441068053333	2.027239E7	9.078498000562866E8	2	7113	0.2944506786524954	1.187895968699037	0.04201079762197546	425.7090148925781	425.7289123535156
1136	425.7324523925781	36.6259082349333					1	DETECTED	425.7325 m/z @36.63 [151020OFc1_NvH-0949-CRLM-3.raw]	425.7324523925781	36.6259082349333	2.66671436933333	99.4332385522667	96.76652418293337	1.1183884E7	7.147483191421087E8	2	7113	0.20478572052623178	0.8857781719046316	0.12815998472679063	425.7289733886719	425.7424011230469
1137	425.7471923828125	31.601627504					1	DETECTED	425.7472 m/z @31.60 [151020OFc1_NvH-0949-CRLM-3.raw]	425.7471923828125	31.601627504	3.80293704906667	99.4703632178667	95.66742616880003	3343263.25	4.2824499278051054E8	2	7113	0.14480720235819433	0.7286479367955254	1.0673681751927155	425.7424621582031	425.7566223144531
1138	425.7666931152344	22.8110523416					1	DETECTED	425.7667 m/z @22.81 [151020OFc1_NvH-0949-CRLM-3.raw]	425.7666931152344	22.8110523416	4.74799567626667	99.1527748005333	94.40477912426662	6.5456108E7	1.4308910224100955E9	2	7113	0.24914784217130048	1.5472969511819474	1.7113026352232943	425.75677490234375	425.7753601074219
1139	425.7864990234375	23.4778801266667					1	DETECTED	425.7865 m/z @23.48 [151020OFc1_NvH-0949-CRLM-3.raw]	425.7864990234375	23.4778801266667	0.9866870896	98.7505030464	97.7638159568	112014.5	3.3790616542840296E8	2	7113	94.4909300064311	2.4938955979743342	3.9592693750375987	425.7777099609375	425.7950134277344
1140	425.81488037109375	9.07171697546667					1	DETECTED	425.8149 m/z @9.07 [151020OFc1_NvH-0949-CRLM-3.raw]	425.81488037109375	9.07171697546667	0.742400567466667	98.5111972821333	97.76879671466664	1749022.625	3.3779855310443485E8	0	7113	0.2191752980081514	1.4274448743101835	1.4267449609229075	425.80511474609375	425.8246765136719
1141	425.851806640625	55.0081866709333					1	DETECTED	425.8518 m/z @55.01 [151020OFc1_NvH-0949-CRLM-3.raw]	425.851806640625	55.0081866709333	0.612918312533333	96.8756887450667	96.26277043253336	128419.8984375	3.055505799134314E8	0	7113	87.09759206317817	0.8848450732725176	0.9266550405657736	425.8418273925781	425.85577392578125
1142	425.865966796875	27.0474773157333					1	DETECTED	425.8660 m/z @27.05 [151020OFc1_NvH-0949-CRLM-3.raw]	425.865966796875	27.0474773157333	0.155525744266667	99.9521197432	99.79659399893333	258073.96875	2.746828149699801E8	3	7113	18.626432462275645	2.438713347389012	4.189298845521336	425.85601806640625	425.8663330078125
1143	425.8764343261719	15.0150829325333					1	DETECTED	425.8764 m/z @15.02 [151020OFc1_NvH-0949-CRLM-3.raw]	425.8764343261719	15.0150829325333	0.00509379893333333	99.9986052154667	99.99351141653337	3410384.0	5.461110336380812E8	3	7113	25.96663413682527	2.885795735314236	1.3753822353559415	425.866455078125	425.88641357421875
1144	425.8897399902344	28.6418862008					1	DETECTED	425.8897 m/z @28.64 [151020OFc1_NvH-0949-CRLM-3.raw]	425.8897399902344	28.6418862008	0.00509379893333333	99.2653067197333	99.26021292079997	2851626.5	4.4369892816566634E8	3	7113	3.461963086801852	0.6169108024523728	1.2891392678061147	425.8864440917969	425.89971923828125
1145	425.90167236328125	23.0948659005333					1	DETECTED	425.9017 m/z @23.09 [151020OFc1_NvH-0949-CRLM-3.raw]	425.90167236328125	23.0948659005333	0.0257520501333333	99.5724452122667	99.54669316213337	2398239.75	4.058503933553755E8	3	7113	1.0971855175900274	0.9578471677684428	0.1910679921332919	425.8997802734375	425.9115295410156
1146	425.9142761230469	59.8815190184					1	DETECTED	425.9143 m/z @59.88 [151020OFc1_NvH-0949-CRLM-3.raw]	425.9142761230469	59.8815190184	0.0456582610666667	97.0850801981333	97.03942193706663	1580024.25	3.33205267780898E8	0	7113	0.14748152978991413	0.5024806960813643	0.020297647815606244	425.9117126464844	425.9187316894531
1147	425.92877197265625	21.571169044					1	DETECTED	425.9288 m/z @21.57 [151020OFc1_NvH-0949-CRLM-3.raw]	425.92877197265625	21.571169044	0.00509379893333333	99.6747195248	99.66962572586667	1933969.5	3.3927371089624214E8	0	7113	0.13927007099180955	1.173424003601356	0.1506048739849205	425.9187927246094	425.93841552734375
1148	425.9393615722656	33.023939024					1	DETECTED	425.9394 m/z @33.02 [151020OFc1_NvH-0949-CRLM-3.raw]	425.9393615722656	33.023939024	0.1158090272	99.9986052154667	99.8827961882667	148889.125	2.981158440522495E8	0	7113	99.0403811210323	1.4884443052985061	2.006132350314139	425.9388122558594	425.94366455078125
1149	425.95367431640625	52.0710324917333					1	DETECTED	425.9537 m/z @52.07 [151020OFc1_NvH-0949-CRLM-3.raw]	425.95367431640625	52.0710324917333	0.00509379893333333	99.9521197432	99.94702594426667	327991.875	3.5694981412849134E8	0	7113	72.03057677033286	0.9582603905000119	0.7090211418922198	425.9436950683594	425.9634094238281
1150	425.9761047363281	11.6781463445333					1	DETECTED	425.9761 m/z @11.68 [151020OFc1_NvH-0949-CRLM-3.raw]	425.9761047363281	11.6781463445333	0.00509379893333333	95.6492797914667	95.64418599253337	3046116.0	4.048491455634964E8	0	7113	0.19344470241221856	19.908379860110795	41.891286292212094	425.96612548828125	425.9860534667969
1151	425.98651123046875	27.0667041741333					1	DETECTED	425.9865 m/z @27.07 [151020OFc1_NvH-0949-CRLM-3.raw]	425.98651123046875	27.0667041741333	0.6427263664	95.1421901674667	94.4994638010667	1210047.875	3.822995474199403E8	0	7113	0.0414650203059459	0.6100876623871191	5.647938289821327	425.98614501953125	425.9964599609375
1152	425.9997863769531	46.8937695941333					1	DETECTED	425.9998 m/z @46.89 [151020OFc1_NvH-0949-CRLM-3.raw]	425.9997863769531	46.8937695941333	0.1459909888	97.5598707293333	97.4138797405333	466266.21875	3.222826306878246E8	0	7113	0.03684954504215909	1.1907694480871154	0.002867841224655455	425.99664306640625	426.0053405761719
1153	426.0154724121094	9.07171697546667					1	DETECTED	426.0155 m/z @9.07 [151020OFc1_NvH-0949-CRLM-3.raw]	426.0154724121094	9.07171697546667	0.314092295466667	99.5445873048	99.23049500933334	1055520.0	3.305905744285294E8	0	7113	0.2792222735529428	1.594487049932494	1.459821146941922	426.0054931640625	426.0252685546875
1154	426.05548095703125	25.9050317424					1	DETECTED	426.0555 m/z @25.91 [151020OFc1_NvH-0949-CRLM-3.raw]	426.05548095703125	25.9050317424	1.30543132746667	98.1165641242667	96.81113279680004	652930.625	3.1585680711065483E8	0	7113	0.47705132550521157	1.967737913702661	1.0165227747770413	426.0458984375	426.0632019042969
1155	426.10150146484375	89.1220524394667					1	DETECTED	426.1015 m/z @89.12 [151020OFc1_NvH-0949-CRLM-3.raw]	426.10150146484375	89.1220524394667	12.5427673213333	98.0191407109333	85.4763733896	730640.5625	3.6373397130754167E8	0	7113	0.7738435692343302	7.8204297069323525	1.1588988349584288	426.0954895019531	426.1109313964844
1156	426.1370849609375	95.6041120514667					1	DETECTED	426.1371 m/z @95.60 [151020OFc1_NvH-0949-CRLM-3.raw]	426.1370849609375	95.6041120514667	0.00509379893333333	99.9986052154667	99.99351141653337	85319.4609375	2.883018345242525E8	0	7113	96.9557438749228	0.504494041277513	0.03224389439634447	426.1359558105469	426.1450500488281
1157	426.17449951171875	18.2851458541333					1	DETECTED	426.1745 m/z @18.29 [151020OFc1_NvH-0949-CRLM-3.raw]	426.17449951171875	18.2851458541333	3.47311995653333	91.0193325898667	87.54621263333338	147290.65625	2.7893858657461053E8	0	7113	0.051729780331324804	2.955241006144835	4.910482012289669	426.16485595703125	426.1751708984375
1158	426.1852111816406	9.6506213512					1	DETECTED	426.1852 m/z @9.65 [151020OFc1_NvH-0949-CRLM-3.raw]	426.1852111816406	9.6506213512	4.22631993493333	96.7479068077333	92.52158687279997	636413.0625	3.087857571710892E8	3	7113	0.11206752002147446	1.540929979565684	123.9475500035123	426.1752624511719	426.1946716308594
1159	426.2046813964844	14.4549060298667					1	DETECTED	426.2047 m/z @14.45 [151020OFc1_NvH-0949-CRLM-3.raw]	426.2046813964844	14.4549060298667	3.42569318853333	98.0563025645333	94.63060937599997	3681312.75	4.144390434798893E8	3	7113	0.40507571905859585	0.5790818511562231	0.6885168766810442	426.1947021484375	426.2059631347656
1160	426.2159729003906	23.1834486501333					1	DETECTED	426.2160 m/z @23.18 [151020OFc1_NvH-0949-CRLM-3.raw]	426.2159729003906	23.1834486501333	2.70464075413333	99.3494833392	96.64484258506667	5.3705196E7	2.2897352694711785E9	2	7113	0.2886325156482208	2.0467718432151822	0.18008189596495344	426.20599365234375	426.2259521484375
1161	426.23382568359375	20.5961447736					1	DETECTED	426.2338 m/z @20.60 [151020OFc1_NvH-0949-CRLM-3.raw]	426.23382568359375	20.5961447736	2.80904597013333	98.8431138405333	96.03406787039998	6781190.5	7.438191864832491E8	3	7113	13.900355248312643	3.3494076559284234	2.0198470677410683	426.2259826660156	426.24365234375
1162	426.244384765625	22.0138578938667					1	DETECTED	426.2444 m/z @22.01 [151020OFc1_NvH-0949-CRLM-3.raw]	426.244384765625	22.0138578938667	4.1063502408	97.4506257421333	93.3442755013333	1459610.5	4.2249670189078283E8	3	7113	0.1758280556352645	0.7539088240726283	1.2184081620794873	426.24383544921875	426.2542724609375
1163	426.2576904296875	20.2852296770667					1	DETECTED	426.2577 m/z @20.29 [151020OFc1_NvH-0949-CRLM-3.raw]	426.2576904296875	20.2852296770667	9.0468407232	90.8805157176	81.8336749944	367007.5625	2.832250214674932E8	2	7113	34.37022713566596	4.149066309213193	0.26675328459193853	426.25439453125	426.25787353515625
1164	426.26788330078125	22.8110523416					1	DETECTED	426.2679 m/z @22.81 [151020OFc1_NvH-0949-CRLM-3.raw]	426.26788330078125	22.8110523416	4.19229310746667	99.2931965032	95.10090339573333	3.2811868E7	8.963363328870374E8	2	7113	0.21606735600038363	0.5378644340033464	0.051956091167527016	426.2579040527344	426.2775573730469
1165	426.2875061035156	91.5178733210667					1	DETECTED	426.2875 m/z @91.52 [151020OFc1_NvH-0949-CRLM-3.raw]	426.2875061035156	91.5178733210667	0.105730125333333	92.8500809506667	92.74435082533336	530157.5625	3.174326046934347E8	0	7113	0.9945842631786093	0.5056125241811128	0.7758921906143177	426.27801513671875	426.29266357421875
1166	426.3127746582031	90.4360462576					1	DETECTED	426.3128 m/z @90.44 [151020OFc1_NvH-0949-CRLM-3.raw]	426.3127746582031	90.4360462576	2.04754166906667	94.7224199485333	92.67487827946663	175422.65625	1.5589014742579255E8	0	7113	1.5506778454809194	0.5027430736197692	9.137188750610242	426.30511474609375	426.3227233886719
1167	426.349609375	38.6085757992					1	DETECTED	426.3496 m/z @38.61 [151020OFc1_NvH-0949-CRLM-3.raw]	426.349609375	38.6085757992	18.6851436418667	98.0377086818667	79.35256504	155773.5	3.4645492286044425E8	0	7113	73.21410398452257	1.8078198371269818	2.6251141454584084	426.3420715332031	426.359375
1168	426.4248352050781	37.5365313242667					1	DETECTED	426.4248 m/z @37.54 [151020OFc1_NvH-0949-CRLM-3.raw]	426.4248352050781	37.5365313242667	5.30678662586667	98.2185086642667	92.91172203840003	168676.109375	3.141239339640703E8	0	7113	82.61634948688459	1.455524810039722	1.8985998034135483	426.4150695800781	426.4347229003906
1169	426.4580993652344	21.5248567837333					1	DETECTED	426.4581 m/z @21.52 [151020OFc1_NvH-0949-CRLM-3.raw]	426.4580993652344	21.5248567837333	2.7236451464	97.7889449349333	95.0652997885333	765099.0	3.2756756336770034E8	0	7113	0.12992882777888326	2.2402577106175667	1.738978199011648	426.44818115234375	426.4680480957031
1170	426.4759216308594	46.6881598816					1	DETECTED	426.4759 m/z @46.69 [151020OFc1_NvH-0949-CRLM-3.raw]	426.4759216308594	46.6881598816	3.5290941472	98.6767454696	95.1476513224	615238.5	3.2572946484917855E8	4	7113	21.063753062125443	1.3183368773845212	0.004567147163300232	426.4681396484375	426.48583984375
1171	426.49102783203125	28.5343502557333					1	DETECTED	426.4910 m/z @28.53 [151020OFc1_NvH-0949-CRLM-3.raw]	426.49102783203125	28.5343502557333	2.5153909896	96.9852521952	94.46986120560001	469663.53125	3.518738326422463E8	0	7113	0.11075438211560851	2.6930980170564416	0.01146478028520045	426.4859313964844	426.5009460449219
1172	426.5270690917969	10.3924379165333					1	DETECTED	426.5271 m/z @10.39 [151020OFc1_NvH-0949-CRLM-3.raw]	426.5270690917969	10.3924379165333	4.9094914632	92.4699431557333	87.5604516925333	367574.25	3.114564106551229E8	0	7113	0.8569733154993386	0.6576207369995987	0.01785320930099393	426.5171203613281	426.5288391113281
1173	426.5389099121094	14.4677166045333					1	DETECTED	426.5389 m/z @14.47 [151020OFc1_NvH-0949-CRLM-3.raw]	426.5389099121094	14.4677166045333	3.998876312	99.9521197432	95.95324343120001	2490176.25	4.515908812640764E8	3	7113	0.26972770804638024	1.2652871588211871	0.09863762847144514	426.5290832519531	426.5488586425781
1174	426.5501708984375	35.5689120234667					1	DETECTED	426.5502 m/z @35.57 [151020OFc1_NvH-0949-CRLM-3.raw]	426.5501708984375	35.5689120234667	1.30543132746667	94.3224081288	93.01697680133334	1134440.0	3.773981573518766E8	0	7113	6.2726596927770295	0.5142440422090329	0.4014297857680101	426.5489501953125	426.56011962890625
1175	426.5605773925781	31.9054282941333					1	DETECTED	426.5606 m/z @31.91 [151020OFc1_NvH-0949-CRLM-3.raw]	426.5605773925781	31.9054282941333	3.94490207253333	95.7397373069333	91.79483523439998	908083.0	3.250703608891123E8	0	7113	2.3701314417289012	0.843592383563723	2.207212914116816	426.5601806640625	426.569091796875
1176	426.5791015625	41.8822933578667					1	DETECTED	426.5791 m/z @41.88 [151020OFc1_NvH-0949-CRLM-3.raw]	426.5791015625	41.8822933578667	2.11266240506667	96.6839410453333	94.57127864026663	3859789.25	4.403018651083215E8	3	7113	7.674813681146809	0.5181404172905757	0.2643338836510131	426.5691223144531	426.5890808105469
1177	426.5937805175781	38.5926839834667					1	DETECTED	426.5938 m/z @38.59 [151020OFc1_NvH-0949-CRLM-3.raw]	426.5937805175781	38.5926839834667	4.23756195093333	85.1812202968	80.94365834586668	483317.46875	3.062285947081689E8	0	7113	24.584215767545903	1.4411235683238264	0.006383256584167514	426.5892333984375	426.6033935546875
1178	426.7056579589844	26.2314325752					1	DETECTED	426.7057 m/z @26.23 [151020OFc1_NvH-0949-CRLM-3.raw]	426.7056579589844	26.2314325752	1.84735683173333	98.5572076170667	96.70985078533336	390039.5	3.390985034723126E8	0	7113	5.489666492708491	2.821549634214071	2.104836192487701	426.6956787109375	426.7070617675781
1179	426.7170715332031	23.1834486501333					1	DETECTED	426.7171 m/z @23.18 [151020OFc1_NvH-0949-CRLM-3.raw]	426.7170715332031	23.1834486501333	3.64474306266667	98.7134827416	95.06873967893333	2.3745968E7	1.1455080473020031E9	2	7113	0.2607319391348959	0.7983105568566585	1.1146486855148767	426.70721435546875	426.72705078125
1180	426.7359924316406	20.6152984832					1	DETECTED	426.7360 m/z @20.62 [151020OFc1_NvH-0949-CRLM-3.raw]	426.7359924316406	20.6152984832	4.4148070656	94.8551038989333	90.44029683333329	3200805.75	4.756092995612823E8	4	7113	16.02714372803558	2.272046211543733	0.022822761270809167	426.7270812988281	426.7407531738281
1181	426.7507629394531	22.7167059845333					1	DETECTED	426.7508 m/z @22.72 [151020OFc1_NvH-0949-CRLM-3.raw]	426.7507629394531	22.7167059845333	3.92481079946667	99.7582563642667	95.83344556480003	1.8039036E7	7.875954761210165E8	2	7113	0.24432641457987003	1.2540515652246376	6.320180354221774	426.74078369140625	426.76068115234375
1182	426.7690734863281	22.8110523416					1	DETECTED	426.7691 m/z @22.81 [151020OFc1_NvH-0949-CRLM-3.raw]	426.7690734863281	22.8110523416	1.60703656746667	99.1527748005333	97.54573823306663	9315536.0	6.025140853317232E8	2	7113	0.1614543956805079	0.5376997267285598	7.292565799720644	426.76080322265625	426.7789611816406
1183	426.78729248046875	44.5190777909333					1	DETECTED	426.7873 m/z @44.52 [151020OFc1_NvH-0949-CRLM-3.raw]	426.78729248046875	44.5190777909333	4.07322148106667	97.2487884773333	93.17556699626664	2501371.5	3.104962892072655E8	2	7113	0.19672800587247963	0.9971811184507401	0.6995424011947377	426.7801818847656	426.7968444824219
1184	426.8533630371094	9.6506213512					1	DETECTED	426.8534 m/z @9.65 [151020OFc1_NvH-0949-CRLM-3.raw]	426.8533630371094	9.6506213512	0.00509379893333333	99.2931965032	99.28810270426666	137102.421875	3.125690402389346E8	0	7113	0.09694812067345104	5.394146680350048	0.019192565970347793	426.8437805175781	426.8596496582031
1185	426.8696594238281	15.2435614701333					1	DETECTED	426.8697 m/z @15.24 [151020OFc1_NvH-0949-CRLM-3.raw]	426.8696594238281	15.2435614701333	0.00509379893333333	99.7582563642667	99.75316256533337	401139.6875	3.2322023261814594E8	0	7113	3.6209418545761842	0.5961231259160762	0.18057212376197512	426.85968017578125	426.87200927734375
1186	426.88201904296875	16.9976144138667					1	DETECTED	426.8820 m/z @17.00 [151020OFc1_NvH-0949-CRLM-3.raw]	426.88201904296875	16.9976144138667	0.00509379893333333	99.9706866637333	99.96559286479997	2304985.0	4.137216254569504E8	3	7113	7.842704144625436	0.8873342445022123	2.539553148069311	426.8721008300781	426.8919982910156
1187	426.8921203613281	29.3066724216					1	DETECTED	426.8921 m/z @29.31 [151020OFc1_NvH-0949-CRLM-3.raw]	426.8921203613281	29.3066724216	0.00509379893333333	99.9245183136	99.91942451466667	400676.65625	3.5475927380369306E8	3	7113	21.152726533035658	2.3846562684595707	0.5723498811415484	426.8921203613281	426.902099609375
1188	426.913330078125	41.8822933578667					1	DETECTED	426.9133 m/z @41.88 [151020OFc1_NvH-0949-CRLM-3.raw]	426.913330078125	41.8822933578667	0.00509379893333333	99.8693313813333	99.86423758239997	3142666.0	4.298626781973315E8	3	7113	0.31308962268285967	0.515280834718061	1.847413058175908	426.9033508300781	426.9233093261719
1189	426.93121337890625	25.1977900850667					1	DETECTED	426.9312 m/z @25.20 [151020OFc1_NvH-0949-CRLM-3.raw]	426.93121337890625	25.1977900850667	0.00509379893333333	99.7118668552	99.70677305626667	393909.0	3.6619599018208015E8	0	7113	7.183492274190762	2.6753751303297872	11.100183478866791	426.92333984375	426.9411926269531
1190	426.9479675292969	44.368323544					1	DETECTED	426.9480 m/z @44.37 [151020OFc1_NvH-0949-CRLM-3.raw]	426.9479675292969	44.368323544	0.00509379893333333	99.8600525549333	99.85495875599997	96331.46875	3.039395361308637E8	0	7113	91.98299320641286	1.1096911537034988	1.4078569247047645	426.94122314453125	426.949462890625
1191	426.9595031738281	21.6526927093333					1	DETECTED	426.9595 m/z @21.65 [151020OFc1_NvH-0949-CRLM-3.raw]	426.9595031738281	21.6526927093333	0.00509379893333333	99.6283154002667	99.62322160133337	496683.03125	3.311909481003325E8	0	7113	20.32204956014176	4.02808895356819	1.0634077216491875	426.94952392578125	426.969482421875
1192	426.97088623046875	23.3982563021333					1	DETECTED	426.9709 m/z @23.40 [151020OFc1_NvH-0949-CRLM-3.raw]	426.97088623046875	23.3982563021333	0.0456582610666667	99.7212063525333	99.67554809146664	320195.84375	3.5024124021252084E8	0	7113	42.434896119893686	2.4859680660674033	0.6340973574554043	426.9695739746094	426.9806213378906
1193	426.9906311035156	62.3002461952					1	DETECTED	426.9906 m/z @62.30 [151020OFc1_NvH-0949-CRLM-3.raw]	426.9906311035156	62.3002461952	0.00509379893333333	99.9986052154667	99.99351141653337	814715.875	3.373821516929219E8	0	7113	22.497426388479404	0.5016168651634023	0.0022417430540465294	426.9806823730469	426.9950866699219
1194	427.0054016113281	26.6287489877333					1	DETECTED	427.0054 m/z @26.63 [151020OFc1_NvH-0949-CRLM-3.raw]	427.0054016113281	26.6287489877333	1.77371178	99.2463302061333	97.4726184261333	889943.125	3.561710275757082E8	4	7113	0.14549569464533363	2.292070129339514	2.2191846670315094	426.9955749511719	427.0151672363281
1195	427.1050720214844	89.2223740466667					1	DETECTED	427.1051 m/z @89.22 [151020OFc1_NvH-0949-CRLM-3.raw]	427.1050720214844	89.2223740466667	9.3061956672	97.7338372629333	88.4276415957333	170817.75	3.506636844160602E8	0	7113	0.16084399237273317	0.5532524414258871	25.38072668286625	427.09649658203125	427.1060485839844
1196	427.1173400878906	91.5178733210667					1	DETECTED	427.1173 m/z @91.52 [151020OFc1_NvH-0949-CRLM-3.raw]	427.1173400878906	91.5178733210667	16.0201280496	98.1072787216	82.08715067199999	295524.90625	3.106553698238885E8	0	7113	0.22833312908001346	0.9717746559113931	0.8445728932744291	427.1076965332031	427.1249694824219
1197	427.1344299316406	61.9108942546667					1	DETECTED	427.1344 m/z @61.91 [151020OFc1_NvH-0949-CRLM-3.raw]	427.1344299316406	61.9108942546667	0.215131596266667	99.9800235170667	99.76489192080003	67440.390625	2.201069057668748E8	0	7113	93.54805101119801	0.7929230950326636	0.6229332077717277	427.13055419921875	427.1423034667969
1198	427.1850891113281	11.6872546413333					1	DETECTED	427.1851 m/z @11.69 [151020OFc1_NvH-0949-CRLM-3.raw]	427.1850891113281	11.6872546413333	3.7194612248	97.0123208186667	93.2928595938667	763050.8125	3.143050616311037E8	3	7113	1.6211617217745715	4.348758302620709	1.023389146202201	427.1763916015625	427.1950378417969
1199	427.1993713378906	19.2419954752					1	DETECTED	427.1994 m/z @19.24 [151020OFc1_NvH-0949-CRLM-3.raw]	427.1993713378906	19.2419954752	3.64474306266667	94.5216576978667	90.87691463520002	365910.0625	3.236517597922714E8	0	7113	6.044200353546353	3.1318049012979774	0.0047517324378375915	427.1950988769531	427.2030944824219
1200	427.2131042480469	22.1950221541333					1	DETECTED	427.2131 m/z @22.20 [151020OFc1_NvH-0949-CRLM-3.raw]	427.2131042480469	22.1950221541333	3.29252808586667	98.9553834778667	95.66285539200004	1079004.375	3.598613829006794E8	3	7113	6.865146185228063	5.917931893706453	0.009078660565657943	427.2031555175781	427.2142028808594
1201	427.2242126464844	29.5316967682667					1	DETECTED	427.2242 m/z @29.53 [151020OFc1_NvH-0949-CRLM-3.raw]	427.2242126464844	29.5316967682667	2.61947551386667	98.8338704562667	96.21439494240002	8099372.0	8.667995015694765E8	2	7113	11.665575692049053	0.5604253508483411	3.473063266591334	427.2142333984375	427.2341613769531
1202	427.23712158203125	20.6152984832					1	DETECTED	427.2371 m/z @20.62 [151020OFc1_NvH-0949-CRLM-3.raw]	427.23712158203125	20.6152984832	3.17984396746667	96.0014467890667	92.82160282160004	901036.625	3.852971262217375E8	0	7113	16.037212242873245	3.3025899678621387	4.806081976020656	427.2342224121094	427.2421875
1203	427.252197265625	22.7052598269333					1	DETECTED	427.2522 m/z @22.71 [151020OFc1_NvH-0949-CRLM-3.raw]	427.252197265625	22.7052598269333	0.0956532538666667	99.5909535893333	99.49530033546662	8561315.0	6.432648089981253E8	2	7113	0.20718245732771834	1.2581401386990345	9.713282461799707	427.2422180175781	427.2621765136719
1204	427.2665100097656	29.5664260546667					1	DETECTED	427.2665 m/z @29.57 [151020OFc1_NvH-0949-CRLM-3.raw]	427.2665100097656	29.5664260546667	1.39085936426667	92.6356435077333	91.24478414346663	7575003.0	5.2374268425680536E8	2	7113	0.1607230386638676	2.7686885769883127	0.05777836447939993	427.2622375488281	427.2763977050781
1205	427.2889404296875	44.4753766208					1	DETECTED	427.2889 m/z @44.48 [151020OFc1_NvH-0949-CRLM-3.raw]	427.2889404296875	44.4753766208	4.140858264	99.4982231666667	95.3573649026667	1161873.0	3.317204213693335E8	0	7113	0.255598867922167	1.262430125077191	0.006424514698179544	427.2789611816406	427.297119140625
1206	427.3048095703125	91.3738893981333					1	DETECTED	427.3048 m/z @91.37 [151020OFc1_NvH-0949-CRLM-3.raw]	427.3048095703125	91.3738893981333	8.69636553066667	92.9638048672	84.26743933653333	109269.0234375	3.6549571020550716E8	0	7113	0.925811848936803	0.5096151613805909	0.553170624143261	427.3006896972656	427.3123474121094
1207	427.32403564453125	90.4451059970667					1	DETECTED	427.3240 m/z @90.45 [151020OFc1_NvH-0949-CRLM-3.raw]	427.32403564453125	90.4451059970667	0.850349297333333	92.5228967336	91.67254743626667	77352.1875	2.5735784814864656E8	0	7113	1.5305555623081233	0.5115954929343509	0.013638248567898352	427.3153076171875	427.3299560546875
1208	427.3415832519531	91.6807336490667					1	DETECTED	427.3416 m/z @91.68 [151020OFc1_NvH-0949-CRLM-3.raw]	427.3415832519531	91.6807336490667	1.2863130328	92.7769026069333	91.49058957413331	92560.234375	2.246177556919385E8	0	7113	0.2748111399019848	0.5060632556212731	0.5412516630069022	427.3330078125	427.34857177734375
1209	427.3592834472656	89.8802272456					1	DETECTED	427.3593 m/z @89.88 [151020OFc1_NvH-0949-CRLM-3.raw]	427.3592834472656	89.8802272456	4.12937952693333	95.73064166	91.60126213306667	98433.796875	4.045464969958489E8	0	7113	87.03833820025906	0.5341128663450312	0.02639819798014118	427.3505554199219	427.3663635253906
1210	427.37652587890625	28.4640736602667					1	DETECTED	427.3765 m/z @28.46 [151020OFc1_NvH-0949-CRLM-3.raw]	427.37652587890625	28.4640736602667	0.00509379893333333	99.9986052154667	99.99351141653337	129538.7421875	3.040731424339924E8	0	7113	92.40073362874139	1.7525282361020482	2.1989313882719443	427.3665771484375	427.3855285644531
1211	427.4285583496094	31.0495924261333					1	DETECTED	427.4286 m/z @31.05 [151020OFc1_NvH-0949-CRLM-3.raw]	427.4285583496094	31.0495924261333	2.2055006336	98.8706305810667	96.66512994746671	1836649.25	3.50722247340836E8	0	7113	0.17640012209800204	1.9788195948771046	2.006743711516511	427.4190673828125	427.4382019042969
1212	427.4391174316406	8.2640891016					1	DETECTED	427.4391 m/z @8.26 [151020OFc1_NvH-0949-CRLM-3.raw]	427.4391174316406	8.2640891016	3.67718036746667	85.0492046688	81.37202430133333	120045.15625	2.9223255852171063E8	0	7113	0.07895242488356757	20.515697196807622	0.04498530948276269	427.4386291503906	427.44683837890625
1213	427.4570007324219	19.0648434856					1	DETECTED	427.4570 m/z @19.06 [151020OFc1_NvH-0949-CRLM-3.raw]	427.4570007324219	19.0648434856	3.11322561946667	83.2172820768	80.10405645733333	235644.390625	2.8139731333844846E8	0	7113	14.092767863021852	3.345715622216131	8.174375476844544	427.4471435546875	427.4631042480469
1214	427.4732666015625	24.5363557989333					1	DETECTED	427.4733 m/z @24.54 [151020OFc1_NvH-0949-CRLM-3.raw]	427.4732666015625	24.5363557989333	1.59778855466667	94.1497990661333	92.55201051146663	397146.625	3.07787304886929E8	0	7113	18.29514348222551	3.035127581434257	0.20628855652676034	427.4634704589844	427.47454833984375
1215	427.48455810546875	11.6533399421333					1	DETECTED	427.4846 m/z @11.65 [151020OFc1_NvH-0949-CRLM-3.raw]	427.48455810546875	11.6533399421333	3.20800192346667	97.5874078442667	94.37940592080004	764011.9375	3.3991081311945623E8	0	7113	0.19007077427435703	11.020360575880446	9.73803364207824	427.47467041015625	427.494384765625
1216	427.5072021484375	26.6775130397333					1	DETECTED	427.5072 m/z @26.68 [151020OFc1_NvH-0949-CRLM-3.raw]	427.5072021484375	26.6775130397333	3.59697294346667	95.3444648610667	91.74749191760003	744035.3125	3.248847745675013E8	0	7113	0.03860914605371235	2.969884693062874	0.4741434205148954	427.4973449707031	427.5169677734375
1217	427.5233154296875	13.3747164872					1	DETECTED	427.5233 m/z @13.37 [151020OFc1_NvH-0949-CRLM-3.raw]	427.5233154296875	13.3747164872	4.2033158688	98.7875903512	94.58427448239999	523589.09375	3.6015011495804244E8	0	7113	1.6758232972944302	0.5117533936036348	7.907316444293248	427.51800537109375	427.53326416015625
1218	427.53350830078125	13.53105594					1	DETECTED	427.5335 m/z @13.53 [151020OFc1_NvH-0949-CRLM-3.raw]	427.53350830078125	13.53105594	4.07322148106667	96.4829724861333	92.40975100506664	226480.59375	2.6312500434634125E8	0	7113	1.8966666243321075	5.357349708941312	5.475470638529192	427.5333251953125	427.5382080078125
1219	427.5482482910156	22.1950221541333					1	DETECTED	427.5482 m/z @22.20 [151020OFc1_NvH-0949-CRLM-3.raw]	427.5482482910156	22.1950221541333	3.87016972426667	85.9347971008	82.06462737653332	473415.3125	3.6678287826693064E8	0	7113	0.11163824297899438	2.717191701964922	0.9944734036438269	427.5382995605469	427.548583984375
1220	427.5586242675781	29.5316967682667					1	DETECTED	427.5586 m/z @29.53 [151020OFc1_NvH-0949-CRLM-3.raw]	427.5586242675781	29.5316967682667	3.57709586906667	97.0760120776	93.49891620853333	6343063.5	4.9726416254273933E8	3	7113	11.667440296418317	0.5368629052330497	10.457764232254439	427.54864501953125	427.568603515625
1221	427.578125	41.7500320229333					1	DETECTED	427.5781 m/z @41.75 [151020OFc1_NvH-0949-CRLM-3.raw]	427.578125	41.7500320229333	3.5104862848	98.6123378989333	95.10185161413331	2483997.25	3.9885931495483404E8	3	7113	0.11835960787030331	0.5049668601363577	0.01640254185255795	427.56866455078125	427.58807373046875
1222	427.5910339355469	20.7893795845333					1	DETECTED	427.5910 m/z @20.79 [151020OFc1_NvH-0949-CRLM-3.raw]	427.5910339355469	20.7893795845333	3.64474306266667	97.1846183626667	93.53987530000003	1353595.5	3.4766721175094575E8	3	7113	0.16520001615650415	1.3321654353057268	1.2660473267382364	427.5881652832031	427.6007080078125
1223	427.6289367675781	31.0655986858667					1	DETECTED	427.6289 m/z @31.07 [151020OFc1_NvH-0949-CRLM-3.raw]	427.6289367675781	31.0655986858667	3.7194612248	99.6002387845333	95.8807775597333	2187362.5	3.67409419503638E8	0	7113	0.1981417124736602	6.758855922476701	19.82007964838308	427.6191101074219	427.63800048828125
1224	427.6400451660156	33.6262509066667					1	DETECTED	427.6400 m/z @33.63 [151020OFc1_NvH-0949-CRLM-3.raw]	427.6400451660156	33.6262509066667	7.74490950426667	98.0191407109333	90.27423120666663	141563.40625	3.0691274048617554E8	0	7113	89.78817655919953	1.7663093480911964	2.5428228951263003	427.6389465332031	427.64990234375
1225	427.7037048339844	18.4047488248					1	DETECTED	427.7037 m/z @18.40 [151020OFc1_NvH-0949-CRLM-3.raw]	427.7037048339844	18.4047488248	3.37855864346667	97.5507419488	94.17218330533332	4551240.5	3.678356722914889E8	0	7113	0.15508624674316707	0.5328395132513714	1.6868176994399533	427.6937561035156	427.71368408203125
1226	427.7139587402344	7.89295533386667					1	DETECTED	427.7140 m/z @7.89 [151020OFc1_NvH-0949-CRLM-3.raw]	427.7139587402344	7.89295533386667	6.48371095093333	70.1258552277333	63.64214427679997	298137.5625	2.8285035186771095E8	0	7113	3.0411814876463428	9.980252556269338	23.239522830238442	427.7137451171875	427.7177734375
1227	427.7279052734375	28.3977891264					1	DETECTED	427.7279 m/z @28.40 [151020OFc1_NvH-0949-CRLM-3.raw]	427.7279052734375	28.3977891264	3.53847342666667	96.5645673922667	93.02609396560003	1925094.5	4.8749083427750033E8	4	7113	17.283814701894443	0.5726592118904004	0.6753871660534777	427.7180480957031	427.7378845214844
1228	427.7479248046875	21.4988943498667					1	DETECTED	427.7479 m/z @21.50 [151020OFc1_NvH-0949-CRLM-3.raw]	427.7479248046875	21.4988943498667	3.9035567008	94.0535441821333	90.1499874813333	1727411.0	3.9707433524450004E8	4	7113	24.583117853090254	1.5639007623978198	2.874941708011434	427.7379455566406	427.7486572265625
1229	427.7586669921875	41.6791163117333					1	DETECTED	427.7587 m/z @41.68 [151020OFc1_NvH-0949-CRLM-3.raw]	427.7586669921875	41.6791163117333	3.85905136213333	96.0667897885333	92.20773842639997	6588734.5	5.009782451090476E8	2	7113	0.26484760933148976	0.8658102784843603	0.9067643531982623	427.748779296875	427.7669982910156
[truncated: 36,106 more rows]
