# Supplementary material for: MSFC: a new feature construction method for accurate diagnosis of mass spectrometry data
Source: Sci Rep. 2023 Sep 21;13:15694. doi: 10.1038/s41598-023-42395-5 (PMC10514077; doi:10.1038/s41598-023-42395-5)
Supplement: Supplementary file 1 — Supplementary Information. [file 41598_2023_42395_MOESM1_ESM.zip › dataset/CRLM dataset/crlm/crlm30.csv]

row ID	row m/z	row retention time	row identity (main ID)	row identity (all IDs)	row identity (main ID + details)	row comment	row number of detected peaks	151020OFc1_NvH-0949-CRLM-30.raw Peak status	151020OFc1_NvH-0949-CRLM-30.raw Peak name	151020OFc1_NvH-0949-CRLM-30.raw Peak m/z	151020OFc1_NvH-0949-CRLM-30.raw Peak RT	151020OFc1_NvH-0949-CRLM-30.raw Peak RT start	151020OFc1_NvH-0949-CRLM-30.raw Peak RT end	151020OFc1_NvH-0949-CRLM-30.raw Peak duration time	151020OFc1_NvH-0949-CRLM-30.raw Peak height	151020OFc1_NvH-0949-CRLM-30.raw Peak area	151020OFc1_NvH-0949-CRLM-30.raw Peak charge	151020OFc1_NvH-0949-CRLM-30.raw Peak # data points	151020OFc1_NvH-0949-CRLM-30.raw Peak FWHM	151020OFc1_NvH-0949-CRLM-30.raw Peak tailing factor	151020OFc1_NvH-0949-CRLM-30.raw Peak asymmetry factor	151020OFc1_NvH-0949-CRLM-30.raw Peak m/z min	151020OFc1_NvH-0949-CRLM-30.raw Peak m/z max
1	399.99810791015625	75.7310187728					1	DETECTED	399.9981 m/z @75.73 [151020OFc1_NvH-0949-CRLM-30.raw]	399.99810791015625	75.7310187728	0.0652158072	99.8084436597333	99.7432278525333	106054.078125	2.3781774672899672E8	0	7056	96.07779330750279	0.6671302084336872	0.37968234539019113	399.996337890625	400.0080871582031
2	400.0185546875	27.0817269944					1	DETECTED	400.0186 m/z @27.08 [151020OFc1_NvH-0949-CRLM-30.raw]	400.0185546875	27.0817269944	0.5365026256	99.9885480578667	99.4520454322667	149979.234375	1.1912349184023252E8	0	7056	70.90370611970427	1.8284240248519898	321.2596889034607	400.0085754394531	400.0226135253906
3	400.0328369140625	77.143491808					1	DETECTED	400.0328 m/z @77.14 [151020OFc1_NvH-0949-CRLM-30.raw]	400.0328369140625	77.143491808	0.00823522853333333	99.7445672184	99.73633198986666	235694.890625	2.29105133431761E8	0	7056	56.141219507953444	0.6552770108839524	0.4149610203683111	400.02301025390625	400.0423278808594
4	400.07403564453125	90.9707928888					1	DETECTED	400.0740 m/z @90.97 [151020OFc1_NvH-0949-CRLM-30.raw]	400.07403564453125	90.9707928888	0.283394557066667	99.9035719341333	99.62017737706663	76125.96875	1.7277459293750128E8	0	7056	0.09496733913606192	0.5475131196887758	0.0993409017912553	400.06488037109375	400.08343505859375
5	400.1249694824219	91.0543380389333					1	DETECTED	400.1250 m/z @91.05 [151020OFc1_NvH-0949-CRLM-30.raw]	400.1249694824219	91.0543380389333	0.134023537866667	99.8611992624	99.72717572453334	142296.015625	1.5350349661697862E8	0	7056	0.3169509708210114	0.5022538929461319	0.5429496366493989	400.1156005859375	400.1341857910156
6	400.18206787109375	17.9068584877333					1	DETECTED	400.1821 m/z @17.91 [151020OFc1_NvH-0949-CRLM-30.raw]	400.18206787109375	17.9068584877333	0.766191913333333	99.6278456232	98.86165370986667	947959.875	1.7288774565117905E8	0	7056	0.2235371656394456	0.7340690337780091	0.04151081897114171	400.1730651855469	400.1920471191406
7	400.19256591796875	17.2614197677333					1	DETECTED	400.1926 m/z @17.26 [151020OFc1_NvH-0949-CRLM-30.raw]	400.19256591796875	17.2614197677333	2.02143377093333	97.50714486	95.48571108906667	244418.46875	1.831791807943313E8	3	7056	1.8110414177149856	0.9305255278831513	3.294107345757829	400.19207763671875	400.1968994140625
8	400.2069091796875	10.8991738589333					1	DETECTED	400.2069 m/z @10.90 [151020OFc1_NvH-0949-CRLM-30.raw]	400.2069091796875	10.8991738589333	3.18987286293333	99.8189563736	96.62908351066667	734551.1875	1.8278006734759384E8	3	7056	0.16287811123591567	0.8424486090016214	11.85939079011868	400.1969299316406	400.2168884277344
9	400.21881103515625	22.0002263493333					1	DETECTED	400.2188 m/z @22.00 [151020OFc1_NvH-0949-CRLM-30.raw]	400.21881103515625	22.0002263493333	3.9098481552	97.7881880888	93.8783399336	452399.375	1.5877680202183437E8	3	7056	0.18460872511042226	1.2718549692932122	0.3205861402318406	400.2169189453125	400.2210693359375
10	400.2310791015625	15.5232359090667					1	DETECTED	400.2311 m/z @15.52 [151020OFc1_NvH-0949-CRLM-30.raw]	400.2310791015625	15.5232359090667	2.7589774568	97.7034487746667	94.9444713178667	3917806.5	2.3374836190217778E8	3	7056	0.14433643999729995	6.94262608359776	1.2014957908176405	400.22113037109375	400.231689453125
11	400.24169921875	35.5195433536					1	DETECTED	400.2417 m/z @35.52 [151020OFc1_NvH-0949-CRLM-30.raw]	400.24169921875	35.5195433536	1.2398513872	99.9991419474667	98.75929056026669	1.7977424E8	3.926442546428534E9	3	7056	0.27947058102057554	1.1754962117623926	1.1268426062473078	400.2317199707031	400.2516784667969
12	400.2555236816406	23.1549823152					1	DETECTED	400.2555 m/z @23.15 [151020OFc1_NvH-0949-CRLM-30.raw]	400.2555236816406	23.1549823152	2.70652461493333	96.2683902954667	93.56186568053337	475307.9375	1.8388413347275177E8	2	7056	0.18602421073500253	3.364363751717778	4.667253298232762	400.25177001953125	400.2654724121094
13	400.2731628417969	44.3489636981333					1	DETECTED	400.2732 m/z @44.35 [151020OFc1_NvH-0949-CRLM-30.raw]	400.2731628417969	44.3489636981333	0.8115849344	99.3944543594667	98.5828694250667	94645.265625	1.5614816120852587E8	0	7056	76.41019548814457	1.191099241947367	1.203191576252446	400.2655944824219	400.2828674316406
14	400.2877197265625	91.7544239525333					1	DETECTED	400.2877 m/z @91.75 [151020OFc1_NvH-0949-CRLM-30.raw]	400.2877197265625	91.7544239525333	38.5456273933333	92.4239054821333	53.87827808880001	72738.859375	8.495345814041655E7	0	7056	0.10911954028482285	0.5062910794163061	1.0782408606316658	400.2841491699219	400.29071044921875
15	400.3026123046875	89.8039458949333					1	DETECTED	400.3026 m/z @89.80 [151020OFc1_NvH-0949-CRLM-30.raw]	400.3026123046875	89.8039458949333	20.0153553290667	99.5536649688	79.53830963973331	310703.59375	6.377421012092148E8	0	7056	71.30573327409442	0.5070263813087998	0.014555338348028796	400.2943420410156	400.3105773925781
16	400.3497009277344	64.4666609048					1	DETECTED	400.3497 m/z @64.47 [151020OFc1_NvH-0949-CRLM-30.raw]	400.3497009277344	64.4666609048	0.00823522853333333	99.9991419474667	99.99090671893336	122800.0859375	1.547231778386035E8	0	7056	90.26555141986053	0.7790621127787897	0.4333693888183715	400.3403625488281	400.3591613769531
17	400.3947448730469	28.8477522648					1	DETECTED	400.3947 m/z @28.85 [151020OFc1_NvH-0949-CRLM-30.raw]	400.3947448730469	28.8477522648	2.77991923066667	92.6813653242667	89.90144609360003	140918.078125	1.5133089927985883E8	2	7056	6.983230343386992E-4	1.9976172011464433	0.013557325728413767	400.38482666015625	400.4046325683594
18	400.4195556640625	26.9954776512					1	DETECTED	400.4196 m/z @27.00 [151020OFc1_NvH-0949-CRLM-30.raw]	400.4195556640625	26.9954776512	0.260228492266667	96.0883737376	95.82814524533333	172059.6875	2.1235434493430728E8	0	7056	85.07105178697037	2.6552495809001813	4.361644375293168	400.40960693359375	400.42950439453125
19	400.4436950683594	37.0000302946667					1	DETECTED	400.4437 m/z @37.00 [151020OFc1_NvH-0949-CRLM-30.raw]	400.4436950683594	37.0000302946667	2.9890716504	97.8944257402667	94.90535408986669	338898.8125	1.4133157318462718E8	0	7056	0.0710920252228675	1.607839692092782	0.0024002802456857754	400.43377685546875	400.45367431640625
20	400.46600341796875	49.768954004					1	DETECTED	400.4660 m/z @49.77 [151020OFc1_NvH-0949-CRLM-30.raw]	400.46600341796875	49.768954004	2.904184628	84.4751878498667	81.5710032218667	406593.96875	1.4079507130764553E8	0	7056	0.14178365748438893	0.5036460116419385	0.006165343853598563	400.4560546875	400.4667663574219
21	400.4768371582031	31.3275805434667					1	DETECTED	400.4768 m/z @31.33 [151020OFc1_NvH-0949-CRLM-30.raw]	400.4768371582031	31.3275805434667	1.813056752	99.9141195685333	98.1010628165333	2057624.875	1.799234118860865E8	2	7056	0.12545935344737913	2.3294242769638567	0.07601903672942131	400.4668884277344	400.48675537109375
22	400.4962158203125	10.3158010381333					1	DETECTED	400.4962 m/z @10.32 [151020OFc1_NvH-0949-CRLM-30.raw]	400.4962158203125	10.3158010381333	2.23408156506667	97.5921772624	95.35809569733333	1409789.75	1.5309092293091422E8	4	7056	0.23901388293887926	0.5560339564705411	1.1843288529477958	400.48687744140625	400.50616455078125
23	400.5097961425781	19.898387944					1	DETECTED	400.5098 m/z @19.90 [151020OFc1_NvH-0949-CRLM-30.raw]	400.5097961425781	19.898387944	7.1986388464	56.9535311136	49.7548922672	212222.65625	7.736968245305982E7	0	7056	0.1398088722085049	1.9588927263375102	1.29372024585542	400.50634765625	400.51055908203125
24	400.52069091796875	14.0372151021333					1	DETECTED	400.5207 m/z @14.04 [151020OFc1_NvH-0949-CRLM-30.raw]	400.52069091796875	14.0372151021333	3.99038262053333	90.8299131341333	86.83953051359998	405927.875	1.694921459501464E8	3	7056	4.031871540076395	4.928757369150181	29.967102582776413	400.5107727050781	400.5306396484375
25	400.5413513183594	10.9127462298667					1	DETECTED	400.5414 m/z @10.91 [151020OFc1_NvH-0949-CRLM-30.raw]	400.5413513183594	10.9127462298667	4.40948048746667	99.5111029418667	95.10162245440003	394640.25	2.077413727731902E8	3	7056	2.4360999127295724	1.7569271762901055	70.53071396824193	400.5313720703125	400.5491943359375
26	400.5592041015625	17.1100026330667					1	DETECTED	400.5592 m/z @17.11 [151020OFc1_NvH-0949-CRLM-30.raw]	400.5592041015625	17.1100026330667	3.1581294688	95.5268758418667	92.3687463730667	729802.6875	1.586364982470508E8	0	7056	0.09771956402776993	0.7867935366379265	5.396133066135155	400.5492858886719	400.56219482421875
27	400.5722351074219	35.5195433536					1	DETECTED	400.5722 m/z @35.52 [151020OFc1_NvH-0949-CRLM-30.raw]	400.5722351074219	35.5195433536	3.87706505493333	99.9461154442667	96.06905038933337	1.1847664E8	2.7429415483843427E9	2	7056	0.3066236068179222	1.2078289926363721	1.103162804407689	400.562255859375	400.58221435546875
28	400.5976257324219	5.4770971128					1	DETECTED	400.5976 m/z @5.48 [151020OFc1_NvH-0949-CRLM-30.raw]	400.5976257324219	5.4770971128	3.34427524346667	99.1278054794667	95.78353023600003	133553.484375	1.427994220958716E8	0	7056	0.05310413488126109	0.6366515086796699	0.6856990963104342	400.58843994140625	400.5978088378906
29	400.6078186035156	31.7063823045333					1	DETECTED	400.6078 m/z @31.71 [151020OFc1_NvH-0949-CRLM-30.raw]	400.6078186035156	31.7063823045333	3.07363883466667	97.4415539056	94.36791507093334	334340.9375	1.6176382842977625E8	3	7056	0.3710099364226096	0.5035134190862786	0.009314123533506033	400.59783935546875	400.61749267578125
30	400.627685546875	77.1180466453333					1	DETECTED	400.6277 m/z @77.12 [151020OFc1_NvH-0949-CRLM-30.raw]	400.627685546875	77.1180466453333	2.96737347946667	98.3315316282667	95.36415814880003	384550.15625	5.203395392563645E8	0	7056	90.1334249164987	0.652921366085134	0.3124502453164225	400.61773681640625	400.6374816894531
31	400.64459228515625	37.0647841490667					1	DETECTED	400.6446 m/z @37.06 [151020OFc1_NvH-0949-CRLM-30.raw]	400.64459228515625	37.0647841490667	2.22345226986667	97.2615023776	95.03805010773333	273425.0	1.2692437395514077E8	0	7056	0.0967267166687904	1.3604101956531929	15.389501925726845	400.6382141113281	400.6542053222656
32	400.68194580078125	17.8949021912					1	DETECTED	400.6819 m/z @17.89 [151020OFc1_NvH-0949-CRLM-30.raw]	400.68194580078125	17.8949021912	4.12672110853333	97.3144325242667	93.18771141573338	251705.09375	1.705612460244678E8	0	7056	8.71890702015775	0.5197277720981142	2.930087702947113	400.6720886230469	400.6843566894531
33	400.6946105957031	38.2724183221333					1	DETECTED	400.6946 m/z @38.27 [151020OFc1_NvH-0949-CRLM-30.raw]	400.6946105957031	38.2724183221333	2.97774194826667	98.6139385072	95.63619655893334	430594.15625	1.5760521975959212E8	2	7056	0.6888151713682404	0.5115522018187925	0.08567897971164501	400.6849365234375	400.70428466796875
34	400.71429443359375	9.45407983306667					1	DETECTED	400.7143 m/z @9.45 [151020OFc1_NvH-0949-CRLM-30.raw]	400.71429443359375	9.45407983306667	2.7589774568	97.3355865266667	94.5766090698667	1159516.75	1.5503984124318513E8	4	7056	9.12494346095127	1.034021090281727	100.5641202631011	400.7043151855469	400.71759033203125
35	400.7276611328125	31.2624872957333					1	DETECTED	400.7277 m/z @31.26 [151020OFc1_NvH-0949-CRLM-30.raw]	400.7276611328125	31.2624872957333	2.25524994453333	99.2766015890667	97.02135164453337	1650603.125	2.786640856828874E8	2	7056	17.169200597138794	0.9558593737576433	0.2675071793893054	400.7176818847656	400.737548828125
36	400.7504577636719	23.5099881586667					1	DETECTED	400.7505 m/z @23.51 [151020OFc1_NvH-0949-CRLM-30.raw]	400.7504577636719	23.5099881586667	2.20209211786667	97.6608868237333	95.45879470586664	1723451.5	2.1243948875430053E8	4	7056	13.29562142412179	0.8732492404959943	2.356562077247008	400.740478515625	400.7603759765625
37	400.771240234375	21.9699201674667					1	DETECTED	400.7712 m/z @21.97 [151020OFc1_NvH-0949-CRLM-30.raw]	400.771240234375	21.9699201674667	2.1808504504	97.3779712989333	95.1971208485333	9874661.0	2.2821605857662678E8	2	7056	0.15012047097239645	1.4585240416236578	2.485410485886326	400.7613830566406	400.78094482421875
38	400.7912292480469	25.457899044					1	DETECTED	400.7912 m/z @25.46 [151020OFc1_NvH-0949-CRLM-30.raw]	400.7912292480469	25.457899044	3.4520702184	97.4309375669333	93.9788673485333	275588.71875	1.592431780793602E8	0	7056	30.772233045697195	2.31513998365528	0.5367531817898641	400.78125	400.8009338378906
39	400.8195495605469	36.2380453666667					1	DETECTED	400.8195 m/z @36.24 [151020OFc1_NvH-0949-CRLM-30.raw]	400.8195495605469	36.2380453666667	1.64129064346667	99.9035719341333	98.26228129066662	158568.546875	1.5583845533445588E8	0	7056	11.776806500170892	1.6103176525938743	2.156218397073089	400.8096618652344	400.8221435546875
40	400.8322448730469	36.2869325008					1	DETECTED	400.8322 m/z @36.29 [151020OFc1_NvH-0949-CRLM-30.raw]	400.8322448730469	36.2869325008	1.4608361024	99.7551214384	98.294285336	170839.953125	2.2691397605431664E8	0	7056	0.07177636956591726	1.3780739704431526	9.34657649820122	400.8223571777344	400.8341064453125
41	400.8443908691406	36.9765081016					1	DETECTED	400.8444 m/z @36.98 [151020OFc1_NvH-0949-CRLM-30.raw]	400.8443908691406	36.9765081016	3.54822119706667	99.7340280648	96.18580686773333	232292.609375	1.9558532225284144E8	0	7056	17.17033900048601	1.7696678187808497	3.5327635663662673	400.8346252441406	400.8448486328125
42	400.85491943359375	14.0565065602667					1	DETECTED	400.8549 m/z @14.06 [151020OFc1_NvH-0949-CRLM-30.raw]	400.85491943359375	14.0565065602667	0.11094084	99.9461154442667	99.8351746042667	259500.71875	1.755803892452173E8	0	7056	22.305069234509048	0.5356153503239891	1.3056869199916108	400.8450012207031	400.8648986816406
43	400.8651428222656	36.2695970866667					1	DETECTED	400.8651 m/z @36.27 [151020OFc1_NvH-0949-CRLM-30.raw]	400.8651428222656	36.2695970866667	0.0422825634666667	99.7551214384	99.71283887493333	222428.546875	1.4287139445162705E8	0	7056	24.105128987857796	1.8132890897668323	0.0022724875604942813	400.86492919921875	400.8700256347656
44	400.8800354003906	34.5955473221333					1	DETECTED	400.8800 m/z @34.60 [151020OFc1_NvH-0949-CRLM-30.raw]	400.8800354003906	34.5955473221333	0.00823522853333333	99.9779230112	99.96968778266667	1070280.0	1.8376513863118416E8	3	7056	0.14295979246365675	0.8035084381230811	0.06693271579312637	400.87005615234375	400.8899841308594
45	400.89111328125	16.1158683642667					1	DETECTED	400.8911 m/z @16.12 [151020OFc1_NvH-0949-CRLM-30.raw]	400.89111328125	16.1158683642667	0.00823522853333333	99.7872627776	99.77902754906667	830652.4375	2.0000334825953743E8	3	7056	4.410483481700352	0.8746829042553478	0.03354019884345737	400.8900451660156	400.89422607421875
46	400.90423583984375	35.4399358026667					1	DETECTED	400.9042 m/z @35.44 [151020OFc1_NvH-0949-CRLM-30.raw]	400.90423583984375	35.4399358026667	0.0197041285333333	99.9991419474667	99.97943781893336	4.3160824E7	1.1041860026895127E9	2	7056	0.41927356628440293	1.4662519096813829	1.8505313930976317	400.8942565917969	400.91412353515625
47	400.9178771972656	40.0756873626667					1	DETECTED	400.9179 m/z @40.08 [151020OFc1_NvH-0949-CRLM-30.raw]	400.9178771972656	40.0756873626667	0.0537282736	99.9991419474667	99.9454136738667	1203419.625	2.0495540623394462E8	3	7056	0.3376197987163536	0.6257749271975706	0.08173598450147264	400.9142761230469	400.92779541015625
48	400.9438171386719	9.19324125706667					1	DETECTED	400.9438 m/z @9.19 [151020OFc1_NvH-0949-CRLM-30.raw]	400.9438171386719	9.19324125706667	0.00823522853333333	99.9779230112	99.96968778266667	485422.3125	1.8831813475067446E8	4	7056	2.8746894753255496	12.076274088480552	11.88655518643383	400.9338684082031	400.95379638671875
49	400.96484375	9.42509421946667					1	DETECTED	400.9648 m/z @9.43 [151020OFc1_NvH-0949-CRLM-30.raw]	400.96484375	9.42509421946667	0.00823522853333333	99.8611992624	99.85296403386667	925074.4375	1.9043088868063453E8	2	7056	9.13979735944002	29.83991746219683	7.555277662177266	400.95489501953125	400.9748229980469
50	400.9786376953125	31.2624872957333					1	DETECTED	400.9786 m/z @31.26 [151020OFc1_NvH-0949-CRLM-30.raw]	400.9786376953125	31.2624872957333	1.35124955946667	99.871778428	98.52052886853333	864808.75	1.929780897058019E8	0	7056	0.17094302476755985	0.785454536088493	0.13823532408447442	400.9749450683594	400.9886169433594
51	401.0010681152344	23.4935784074667					1	DETECTED	401.0011 m/z @23.49 [151020OFc1_NvH-0949-CRLM-30.raw]	401.0010681152344	23.4935784074667	0.00823522853333333	99.9247194994667	99.91648427093337	1670444.0	2.6519679672648564E8	0	7056	13.233061427906694	0.8087104157426909	0.2880489527048829	400.9910888671875	401.0109558105469
52	401.0169982910156	34.1397714381333					1	DETECTED	401.0170 m/z @34.14 [151020OFc1_NvH-0949-CRLM-30.raw]	401.0169982910156	34.1397714381333	0.0766406821333333	99.9885480578667	99.91190737573336	277827.15625	2.0107318174365455E8	0	7056	2.865303314984253	2.2254218623828774	5.26028099722703	401.01116943359375	401.0269470214844
53	401.0314025878906	34.1228050754667					1	DETECTED	401.0314 m/z @34.12 [151020OFc1_NvH-0949-CRLM-30.raw]	401.0314025878906	34.1228050754667	0.00823522853333333	99.4262060962667	99.41797086773336	254094.640625	2.02291757923346E8	0	7056	6.670275579004482	2.279568628492417	4.014862723837002	401.0270080566406	401.0340881347656
54	401.0440979003906	36.9117484568					1	DETECTED	401.0441 m/z @36.91 [151020OFc1_NvH-0949-CRLM-30.raw]	401.0440979003906	36.9117484568	0.0422825634666667	99.8823702858667	99.84008772240003	325654.125	1.7945466658488142E8	0	7056	0.9991508458747589	2.3399249898535173	0.07996517923598205	401.03411865234375	401.0540771484375
55	401.0552062988281	37.7626567882667					1	DETECTED	401.0552 m/z @37.76 [151020OFc1_NvH-0949-CRLM-30.raw]	401.0552062988281	37.7626567882667	0.134023537866667	99.8929387586667	99.75891522080003	246662.71875	2.2390004452269155E8	0	7056	56.302292725267215	1.3721152957533622	52.71166721839359	401.0541076660156	401.05926513671875
56	401.0693664550781	89.7370843674667					1	DETECTED	401.0694 m/z @89.74 [151020OFc1_NvH-0949-CRLM-30.raw]	401.0693664550781	89.7370843674667	0.0652158072	99.9461154442667	99.88089963706669	389426.03125	2.3592374597425106E8	0	7056	59.85115183791881	27.84893409710767	0.06705444615831035	401.0594177246094	401.0783996582031
57	401.0884094238281	89.7370843674667					1	DETECTED	401.0884 m/z @89.74 [151020OFc1_NvH-0949-CRLM-30.raw]	401.0884094238281	89.7370843674667	0.134023537866667	99.9779230112	99.84389947333334	559688.1875	2.275394869700185E8	0	7056	55.345801535617134	0.5385855946414921	0.052889922324248134	401.0784606933594	401.0983581542969
58	401.1029052734375	89.7370843674667					1	DETECTED	401.1029 m/z @89.74 [151020OFc1_NvH-0949-CRLM-30.raw]	401.1029052734375	89.7370843674667	0.00823522853333333	99.9779230112	99.96968778266667	510231.0625	3.163668439058851E8	0	7056	51.98740637054862	0.5043760360226094	0.2611501354799393	401.0984191894531	401.1128845214844
59	401.1138610839844	72.4397415333333					1	DETECTED	401.1139 m/z @72.44 [151020OFc1_NvH-0949-CRLM-30.raw]	401.1138610839844	72.4397415333333	9.04472150266667	99.9779230112	90.93320150853333	371565.34375	2.4383077919426167E8	0	7056	56.098660691352734	0.6403498116192735	0.6137672755322436	401.1129150390625	401.1238098144531
60	401.1259765625	34.5524270581333					1	DETECTED	401.1260 m/z @34.55 [151020OFc1_NvH-0949-CRLM-30.raw]	401.1259765625	34.5524270581333	0.180171097066667	99.9673669717333	99.78719587466664	270345.40625	3.971752440258584E8	0	7056	3.4561297977714744	1.2987897768147734	0.809696496205389	401.1238708496094	401.1286926269531
61	401.1387023925781	89.7836669498667					1	DETECTED	401.1387 m/z @89.78 [151020OFc1_NvH-0949-CRLM-30.raw]	401.1387023925781	89.7836669498667	2.4580937856	99.9885480578667	97.5304542722667	828300.5	2.1901860699112886E8	0	7056	35.33842956819022	0.5520627768954134	0.060007213185264516	401.1287841796875	401.148681640625
62	401.1588439941406	89.7836669498667					1	DETECTED	401.1588 m/z @89.78 [151020OFc1_NvH-0949-CRLM-30.raw]	401.1588439941406	89.7836669498667	0.513341963466667	99.9991419474667	99.48579998400002	964840.25	2.038652025861062E8	0	7056	57.310840943772924	0.5277643703028801	0.06017022598080451	401.14886474609375	401.1688232421875
63	401.1759033203125	89.7836669498667					1	DETECTED	401.1759 m/z @89.78 [151020OFc1_NvH-0949-CRLM-30.raw]	401.1759033203125	89.7836669498667	1.083383716	99.9991419474667	98.9157582314667	911959.5	2.1343800524435067E8	0	7056	6.29604899068309	0.5070347384000748	0.013826230630455447	401.1688537597656	401.18585205078125
64	401.1893310546875	89.7836669498667					1	DETECTED	401.1893 m/z @89.78 [151020OFc1_NvH-0949-CRLM-30.raw]	401.1893310546875	89.7836669498667	1.07190246133333	99.9991419474667	98.92723948613337	770221.625	2.3465675363070837E8	3	7056	80.63710777985955	0.5210713506562134	0.012459264061886313	401.1859130859375	401.1993103027344
65	401.2015380859375	83.5252881338667					1	DETECTED	401.2015 m/z @83.53 [151020OFc1_NvH-0949-CRLM-30.raw]	401.2015380859375	83.5252881338667	1.07190246133333	99.9991419474667	98.92723948613337	407902.25	2.443255328341694E8	3	7056	36.294582498542546	0.5887390492438096	0.16541359967057623	401.1993408203125	401.20379638671875
66	401.21380615234375	89.8039458949333					1	DETECTED	401.2138 m/z @89.80 [151020OFc1_NvH-0949-CRLM-30.raw]	401.21380615234375	89.8039458949333	1.06042760906667	99.2021585664	98.14173095733334	1038476.5	2.872826709711699E8	3	7056	57.32052821291708	0.5053788913074301	0.04111965116230334	401.2038879394531	401.2237854003906
67	401.2270812988281	89.9092617570667					1	DETECTED	401.2271 m/z @89.91 [151020OFc1_NvH-0949-CRLM-30.raw]	401.2270812988281	89.9092617570667	1.06042760906667	99.2979074912	98.23747988213333	528387.125	3.2440573459491104E8	4	7056	72.65813421617482	0.503441749966856	0.2765418549789069	401.22381591796875	401.2288818359375
68	401.2388916015625	35.4254065981333					1	DETECTED	401.2389 m/z @35.43 [151020OFc1_NvH-0949-CRLM-30.raw]	401.2388916015625	35.4254065981333	1.06042760906667	99.5536649688	98.49323735973334	9630618.0	4.885011106559635E8	2	7056	0.29061711243549837	0.7361547130374668	0.021237262749048042	401.2289123535156	401.2488708496094
69	401.2583312988281	83.8795007282667					1	DETECTED	401.2583 m/z @83.88 [151020OFc1_NvH-0949-CRLM-30.raw]	401.2583312988281	83.8795007282667	1.0266182928	98.9792177194667	97.95259942666671	1148821.875	3.004385031747028E8	3	7056	66.41606775471132	0.552716559824806	0.14342732224435412	401.2489013671875	401.2628173828125
70	401.2728271484375	21.9699201674667					1	DETECTED	401.2728 m/z @21.97 [151020OFc1_NvH-0949-CRLM-30.raw]	401.2728271484375	21.9699201674667	1.0266182928	99.2021585664	98.1755402736	4512206.0	3.406737863168434E8	0	7056	0.1259505284442639	111.35716681875105	552.3684171539567	401.2628479003906	401.2828063964844
71	401.28955078125	86.6707674072					1	DETECTED	401.2896 m/z @86.67 [151020OFc1_NvH-0949-CRLM-30.raw]	401.28955078125	86.6707674072	0.766191913333333	98.9682864186667	98.20209450533336	1283329.0	3.5472710925958604E8	0	7056	6.2254033829580635	0.5875323897172285	0.10019663129019343	401.2828369140625	401.2937927246094
72	401.3038024902344	86.6707674072					1	DETECTED	401.3038 m/z @86.67 [151020OFc1_NvH-0949-CRLM-30.raw]	401.3038024902344	86.6707674072	0.777537726666667	99.0642311885333	98.28669346186663	2145809.25	3.649559814683121E8	0	7056	7.267214832647554	0.5143198635753568	0.1106446619884387	401.2938232421875	401.3041687011719
73	401.3141784667969	86.6707674072					1	DETECTED	401.3142 m/z @86.67 [151020OFc1_NvH-0949-CRLM-30.raw]	401.3141784667969	86.6707674072	0.766191913333333	99.0642311885333	98.29803927519997	2507923.0	2.9899607833332324E8	2	7056	17.16445650454999	0.5309519999234156	0.06931516712607463	401.3042297363281	401.3206787109375
74	401.3306884765625	86.6707674072					1	DETECTED	401.3307 m/z @86.67 [151020OFc1_NvH-0949-CRLM-30.raw]	401.3306884765625	86.6707674072	0.766191913333333	99.0642311885333	98.29803927519997	3498538.75	3.27180766016728E8	0	7056	17.38938044953153	0.5518488245944031	0.469677927318272	401.3207702636719	401.3406677246094
75	401.34674072265625	89.84093494					1	DETECTED	401.3467 m/z @89.84 [151020OFc1_NvH-0949-CRLM-30.raw]	401.34674072265625	89.84093494	0.639871834666667	99.0642311885333	98.42435935386663	882168.25	3.428294485020289E8	0	7056	23.019101129446497	0.5247454464628362	0.0033974599616114673	401.3406982421875	401.34893798828125
76	401.3589782714844	86.5574829965333					1	DETECTED	401.3590 m/z @86.56 [151020OFc1_NvH-0949-CRLM-30.raw]	401.3589782714844	86.5574829965333	0.145477369066667	99.8611992624	99.71572189333334	3177644.75	3.184819745846049E8	2	7056	19.836679283832638	0.5571842515072253	0.06382319846466537	401.3489990234375	401.3689270019531
77	401.3726806640625	86.5574829965333					1	DETECTED	401.3727 m/z @86.56 [151020OFc1_NvH-0949-CRLM-30.raw]	401.3726806640625	86.5574829965333	1.18397413093333	99.1066433378667	97.92266920693336	2229065.0	3.1843873039574426E8	2	7056	19.79674608766267	0.6259177302387425	0.09079742258608034	401.3689880371094	401.3797302246094
78	401.3897399902344	86.7548597805333					1	DETECTED	401.3897 m/z @86.75 [151020OFc1_NvH-0949-CRLM-30.raw]	401.3897399902344	86.7548597805333	0.7319752528	99.3298593608	98.597884108	3992586.0	3.413062955850765E8	2	7056	25.728063224704528	0.5903834589629322	0.28356471486456836	401.3797607421875	401.39971923828125
79	401.4033508300781	86.7548597805333					1	DETECTED	401.4034 m/z @86.75 [151020OFc1_NvH-0949-CRLM-30.raw]	401.4033508300781	86.7548597805333	0.00823522853333333	97.7988581168	97.79062288826667	2232859.5	3.7070214211591077E8	2	7056	22.975575441788664	0.5267546332093184	0.18569618438519375	401.3997497558594	401.413330078125
80	401.4190673828125	69.7734195392					1	DETECTED	401.4191 m/z @69.77 [151020OFc1_NvH-0949-CRLM-30.raw]	401.4190673828125	69.7734195392	0.3408522528	96.5120299064	96.1711776536	827886.8125	3.680327576167124E8	0	7056	33.81554885571097	0.5154920141639141	0.4176155519034425	401.4133605957031	401.4195556640625
81	401.4295654296875	78.1958884248					1	DETECTED	401.4296 m/z @78.20 [151020OFc1_NvH-0949-CRLM-30.raw]	401.4295654296875	78.1958884248	0.00823522853333333	97.7140405362667	97.70580530773336	860165.375	3.4733041624597096E8	3	7056	67.19954827816423	0.5685518095085347	0.07898234533668244	401.4196472167969	401.43682861328125
82	401.44683837890625	27.8160095893333					1	DETECTED	401.4468 m/z @27.82 [151020OFc1_NvH-0949-CRLM-30.raw]	401.44683837890625	27.8160095893333	0.00823522853333333	99.9673669717333	99.95913174319996	1266464.25	3.88738962480091E8	4	7056	0.12190948452897032	1.2510485626342314	0.7793827924692293	401.4368896484375	401.4568176269531
83	401.45855712890625	72.0460061584					1	DETECTED	401.4586 m/z @72.05 [151020OFc1_NvH-0949-CRLM-30.raw]	401.45855712890625	72.0460061584	0.191568459733333	97.7881880888	97.59661962906667	705639.9375	4.5621344812529933E8	0	7056	8.707888594666358	0.6926545707675549	0.019199987369766372	401.45684814453125	401.4598693847656
84	401.4698791503906	67.9937709509333					1	DETECTED	401.4699 m/z @67.99 [151020OFc1_NvH-0949-CRLM-30.raw]	401.4698791503906	67.9937709509333	0.0197041285333333	97.7140405362667	97.69433640773336	1582917.5	3.5647993634116036E8	2	7056	3.4602827517393706	0.6200167549196676	0.7655016581518598	401.45989990234375	401.4778137207031
85	401.4878234863281	67.9937709509333					1	DETECTED	401.4878 m/z @67.99 [151020OFc1_NvH-0949-CRLM-30.raw]	401.4878234863281	67.9937709509333	0.0197041285333333	99.8611992624	99.84149513386667	2214197.5	3.8543717063280505E8	3	7056	3.8363760784959595	0.5086835383034934	0.31246598610789916	401.47784423828125	401.497802734375
86	401.5034484863281	78.1768299221333					1	DETECTED	401.5034 m/z @78.18 [151020OFc1_NvH-0949-CRLM-30.raw]	401.5034484863281	78.1768299221333	0.0309558818666667	98.5708684730667	98.53991259120004	760961.0625	3.8917438797833145E8	0	7056	4.138369004417697	0.5073602617100432	0.2919769334275254	401.4978332519531	401.5039367675781
87	401.5139465332031	68.0679491949333					1	DETECTED	401.5139 m/z @68.07 [151020OFc1_NvH-0949-CRLM-30.raw]	401.5139465332031	68.0679491949333	0.0309558818666667	95.6434874485333	95.61253156666665	886881.3125	4.0829302544926614E8	2	7056	13.670504520322453	0.5748929159438789	0.2892563211093713	401.50396728515625	401.51629638671875
88	401.52630615234375	68.0679491949333					1	DETECTED	401.5263 m/z @68.07 [151020OFc1_NvH-0949-CRLM-30.raw]	401.52630615234375	68.0679491949333	0.0537282736	98.5708684730667	98.5171401994667	1161691.75	4.660819776643701E8	3	7056	3.526594630490834	0.6328527964284857	0.48118312019404613	401.5163269042969	401.5362854003906
89	401.54437255859375	68.0679491949333					1	DETECTED	401.5444 m/z @68.07 [151020OFc1_NvH-0949-CRLM-30.raw]	401.54437255859375	68.0679491949333	0.0766406821333333	98.9250516418667	98.84841095973337	1052988.5	4.520980881720212E8	5	7056	6.940594084236693	0.9052283815970401	0.061637423826649704	401.5363464355469	401.5488586425781
90	401.5588684082031	68.0679491949333					1	DETECTED	401.5589 m/z @68.07 [151020OFc1_NvH-0949-CRLM-30.raw]	401.5588684082031	68.0679491949333	0.0766406821333333	99.6278456232	99.55120494106667	1270453.625	4.3988553353556067E8	2	7056	47.455677218754616	0.5229616302846846	0.12333214027222726	401.54888916015625	401.5633850097656
91	401.5733947753906	35.4254065981333					1	DETECTED	401.5734 m/z @35.43 [151020OFc1_NvH-0949-CRLM-30.raw]	401.5733947753906	35.4254065981333	0.11094084	98.5708684730667	98.4599276330667	1422306.25	5.060716525163053E8	0	7056	22.70019313615274	1.03310012458128	7.639979588045852	401.56341552734375	401.5833740234375
92	401.5911560058594	66.5645558088					1	DETECTED	401.5912 m/z @66.56 [151020OFc1_NvH-0949-CRLM-30.raw]	401.5911560058594	66.5645558088	0.0994429317333333	98.5708684730667	98.47142554133336	576773.5625	4.927097437476365E8	3	7056	5.292823352334636	3.8172315162100072	0.05752252996583073	401.5834045410156	401.5960998535156
93	401.6061096191406	81.2692161045333					1	DETECTED	401.6061 m/z @81.27 [151020OFc1_NvH-0949-CRLM-30.raw]	401.6061096191406	81.2692161045333	0.0994429317333333	98.5708684730667	98.47142554133336	1170324.625	4.6368994833148474E8	0	7056	21.824230950374798	0.78621063539965	0.5978239620870016	401.59613037109375	401.606201171875
94	401.6162109375	81.2692161045333					1	DETECTED	401.6162 m/z @81.27 [151020OFc1_NvH-0949-CRLM-30.raw]	401.6162109375	81.2692161045333	0.490283821866667	98.5708684730667	98.08058465120003	1459123.25	4.3789302366665804E8	0	7056	7.638678475868332	0.512816961972679	1.5603195899594258	401.6062316894531	401.6188049316406
95	401.6288146972656	81.3449630232					1	DETECTED	401.6288 m/z @81.34 [151020OFc1_NvH-0949-CRLM-30.raw]	401.6288146972656	81.3449630232	2.212760968	95.8977972314667	93.6850362634667	1869181.375	4.3690029850833815E8	0	7056	16.867606302411644	0.5003810073643302	0.4566388113295722	401.61883544921875	401.6292724609375
96	401.6392822265625	81.3449630232					1	DETECTED	401.6393 m/z @81.34 [151020OFc1_NvH-0949-CRLM-30.raw]	401.6392822265625	81.3449630232	2.07500200106667	93.3226765517333	91.24767455066663	3002074.25	4.531619040860158E8	2	7056	4.860867913907114	1.1241062177594672	0.00434737343692879	401.6293029785156	401.6474609375
97	401.657470703125	81.3449630232					1	DETECTED	401.6575 m/z @81.34 [151020OFc1_NvH-0949-CRLM-30.raw]	401.657470703125	81.3449630232	1.78132415333333	93.27874628	91.49742212666666	3385965.25	4.667728117843399E8	2	7056	4.851988789341135	1.317949009115729	0.0015757020102778194	401.6474914550781	401.6674499511719
98	401.6742248535156	76.4972559408					1	DETECTED	401.6742 m/z @76.50 [151020OFc1_NvH-0949-CRLM-30.raw]	401.6742248535156	76.4972559408	0.7436233168	93.2057074885333	92.46208417173331	2623707.5	3.832902171881914E8	2	7056	17.33660675430521	0.6820134308171419	0.24627863619575563	401.66748046875	401.6842041015625
99	401.68951416015625	76.4972559408					1	DETECTED	401.6895 m/z @76.50 [151020OFc1_NvH-0949-CRLM-30.raw]	401.68951416015625	76.4972559408	1.82308405173333	99.5005386141333	97.67745456239997	1896246.375	3.9793420878967917E8	2	7056	48.75675578313119	2.7543662864216722	0.1477265004967994	401.6842346191406	401.6994934082031
100	401.70452880859375	76.6370956402667					1	DETECTED	401.7045 m/z @76.64 [151020OFc1_NvH-0949-CRLM-30.raw]	401.70452880859375	76.6370956402667	0.7436233168	98.2771653528	97.533542036	1564867.375	3.436554302214157E8	2	7056	2.077274460951955	0.5059372410963723	0.028769121266168856	401.69952392578125	401.7145080566406
101	401.7183837890625	76.6370956402667					1	DETECTED	401.7184 m/z @76.64 [151020OFc1_NvH-0949-CRLM-30.raw]	401.7183837890625	76.6370956402667	0.7436233168	94.9809367522667	94.2373134354667	1309655.75	4.855786370820521E8	0	7056	2.07957689525783	0.5055995092091966	6.837822814413134E-4	401.71453857421875	401.7283630371094
102	401.7369689941406	23.6592138133333					1	DETECTED	401.7370 m/z @23.66 [151020OFc1_NvH-0949-CRLM-30.raw]	401.7369689941406	23.6592138133333	0.7436233168	99.6595142370667	98.9158909202667	1208526.125	3.568774559281493E8	2	7056	6.20973467162727	0.9999916793888209	7.849185260439906	401.7283935546875	401.7469482421875
103	401.7471008300781	17.5652581098667					1	DETECTED	401.7471 m/z @17.57 [151020OFc1_NvH-0949-CRLM-30.raw]	401.7471008300781	17.5652581098667	0.7436233168	96.0249244330667	95.2813011162667	725683.125	3.748023675359214E8	2	7056	9.044203893376121	3.244754771247574	1.1654266065415722	401.7469787597656	401.757080078125
104	401.76104736328125	76.4336024245333					1	DETECTED	401.7610 m/z @76.43 [151020OFc1_NvH-0949-CRLM-30.raw]	401.76104736328125	76.4336024245333	0.7436233168	97.4966137762667	96.7529904594667	652691.6875	4.0714409209540814E8	0	7056	1.066428574546336	0.5045441477391384	0.009893047677680872	401.7571105957031	401.7646179199219
105	401.7746276855469	21.9699201674667					1	DETECTED	401.7746 m/z @21.97 [151020OFc1_NvH-0949-CRLM-30.raw]	401.7746276855469	21.9699201674667	0.7436233168	97.3674046224	96.6237813056	916651.3125	3.8715433339663905E8	0	7056	0.17143077562844056	2.9057368861196613	12.82970168755608	401.7646484375	401.7780456542969
106	401.7880554199219	76.4336024245333					1	DETECTED	401.7881 m/z @76.43 [151020OFc1_NvH-0949-CRLM-30.raw]	401.7880554199219	76.4336024245333	0.3065761368	97.8944257402667	97.5878496034667	933544.375	6.028775298324059E8	0	7056	1.6884436506232987	0.5050015646249538	0.0049740605979688495	401.778076171875	401.79803466796875
107	401.80914306640625	76.4336024245333					1	DETECTED	401.8091 m/z @76.43 [151020OFc1_NvH-0949-CRLM-30.raw]	401.80914306640625	76.4336024245333	0.3065761368	97.1870194184	96.8804432816	2185572.75	5.055739775523491E8	0	7056	1.1202302686389203	0.500372193340757	0.052276592563985	401.7991943359375	401.8159484863281
108	401.8260192871094	76.4336024245333					1	DETECTED	401.8260 m/z @76.43 [151020OFc1_NvH-0949-CRLM-30.raw]	401.8260192871094	76.4336024245333	0.3065761368	99.8611992624	99.5546231256	2458057.25	3.196172890473627E8	3	7056	65.55045308350049	0.5102646489361777	0.03241717528590287	401.81610107421875	401.8359069824219
109	401.8397521972656	76.4336024245333					1	DETECTED	401.8398 m/z @76.43 [151020OFc1_NvH-0949-CRLM-30.raw]	401.8397521972656	76.4336024245333	0.0537282736	99.6807593773333	99.6270311037333	1971266.0	4.250323260155159E8	0	7056	32.120258756914026	0.5066306161620815	0.01873400372168977	401.8360290527344	401.8418273925781
110	401.8518371582031	77.1180466453333					1	DETECTED	401.8518 m/z @77.12 [151020OFc1_NvH-0949-CRLM-30.raw]	401.8518371582031	77.1180466453333	0.168581880266667	99.7872627776	99.61868089733333	2551640.75	3.4462554285109067E8	3	7056	0.25362637430856694	0.5001145590555983	0.003018766953627124	401.84197998046875	401.86181640625
111	401.8668518066406	77.143491808					1	DETECTED	401.8669 m/z @77.14 [151020OFc1_NvH-0949-CRLM-30.raw]	401.8668518066406	77.143491808	0.00823522853333333	99.9885480578667	99.98031282933336	1518581.375	3.0642519152632993E8	0	7056	0.035574111056476454	0.5006168011127894	0.001553625012082791	401.8618469238281	401.8734130859375
112	401.8834228515625	27.5121318786667					1	DETECTED	401.8834 m/z @27.51 [151020OFc1_NvH-0949-CRLM-30.raw]	401.8834228515625	27.5121318786667	0.00823522853333333	99.5536649688	99.54542974026667	1758122.0	2.9649713658958364E8	3	7056	16.37282006377641	2.7980713301544635	0.5033731779292338	401.87353515625	401.8934020996094
113	401.9055480957031	12.9368340501333					1	DETECTED	401.9055 m/z @12.94 [151020OFc1_NvH-0949-CRLM-30.raw]	401.9055480957031	12.9368340501333	0.00823522853333333	99.9991419474667	99.99090671893336	872521.375	2.442518369342939E8	3	7056	0.1268634492415206	1.527189251321694	4.411204921190796	401.89556884765625	401.91552734375
114	401.9273681640625	76.8187297712					1	DETECTED	401.9274 m/z @76.82 [151020OFc1_NvH-0949-CRLM-30.raw]	401.9273681640625	76.8187297712	0.00823522853333333	99.8823702858667	99.87413505733336	366205.0625	2.3520883563162622E8	0	7056	53.81088179240104	0.6686407047745324	6.129517316688369E-4	401.91748046875	401.9373474121094
115	401.9479675292969	27.8039413714667					1	DETECTED	401.9480 m/z @27.80 [151020OFc1_NvH-0949-CRLM-30.raw]	401.9479675292969	27.8039413714667	0.00823522853333333	99.871778428	99.86354319946666	573162.25	2.158827774689133E8	0	7056	49.11392598113018	0.5076951747268406	0.016867545995159397	401.9380798339844	401.95794677734375
116	401.9651184082031	62.4284296629333					1	DETECTED	401.9651 m/z @62.43 [151020OFc1_NvH-0949-CRLM-30.raw]	401.9651184082031	62.4284296629333	0.0879578045333333	99.8929387586667	99.80498095413337	291025.53125	2.6209875160398686E8	0	7056	0.02470885061734407	0.9245164489129262	1.0323376670126956	401.9579772949219	401.9701232910156
117	401.9801940917969	62.4284296629333					1	DETECTED	401.9802 m/z @62.43 [151020OFc1_NvH-0949-CRLM-30.raw]	401.9801940917969	62.4284296629333	0.00823522853333333	99.9885480578667	99.98031282933336	406133.75	2.119840831143921E8	0	7056	40.85044345934916	0.8064637858486008	3.289071691387853E-4	401.97021484375	401.989990234375
118	401.9939270019531	25.5511900648					1	DETECTED	401.9939 m/z @25.55 [151020OFc1_NvH-0949-CRLM-30.raw]	401.9939270019531	25.5511900648	0.00823522853333333	99.9035719341333	99.89533670559996	68752.390625	1.399811017201472E8	0	7056	81.15254531624736	2.053408397624806	3.0013105405359144	401.9904479980469	402.00360107421875
119	402.0186462402344	9.69303085466667					1	DETECTED	402.0186 m/z @9.69 [151020OFc1_NvH-0949-CRLM-30.raw]	402.0186462402344	9.69303085466667	0.0197041285333333	99.9885480578667	99.96884392933336	66743.625	1.1921311095526461E8	0	7056	5.054189763247088	8.811160603707913	17.287618492772445	402.0086669921875	402.02294921875
120	402.03375244140625	25.9527294586667					1	DETECTED	402.0338 m/z @25.95 [151020OFc1_NvH-0949-CRLM-30.raw]	402.03375244140625	25.9527294586667	0.0879578045333333	99.9885480578667	99.90059025333336	533062.3125	1.4849484410918278E8	0	7056	0.17511948721910287	1.4457662048069448	0.01807397950407446	402.02392578125	402.0426025390625
121	402.0526428222656	22.3428053765333					1	DETECTED	402.0526 m/z @22.34 [151020OFc1_NvH-0949-CRLM-30.raw]	402.0526428222656	22.3428053765333	0.478924224	99.9991419474667	99.5202177234667	7241658.5	2.660946134463049E8	0	7056	0.17017722735195662	1.0582708211896854	0.9051662191558166	402.04296875	402.0626220703125
122	402.1800231933594	24.6514586469333					1	DETECTED	402.1800 m/z @24.65 [151020OFc1_NvH-0949-CRLM-30.raw]	402.1800231933594	24.6514586469333	0.00823522853333333	99.9991419474667	99.99090671893336	146944.078125	2.3877501198845956E8	0	7056	71.88444208573284	2.9190883071201372	4.850788802989131	402.1708984375	402.1847839355469
123	402.1949462890625	20.9826105466667					1	DETECTED	402.1949 m/z @20.98 [151020OFc1_NvH-0949-CRLM-30.raw]	402.1949462890625	20.9826105466667	1.9794738472	99.2234021808	97.2439283336	189004.53125	1.4460120823364472E8	0	7056	16.69213181225233	3.6274602502251385	0.016335881409767525	402.1849670410156	402.1978759765625
124	402.20794677734375	13.3047423845333					1	DETECTED	402.2079 m/z @13.30 [151020OFc1_NvH-0949-CRLM-30.raw]	402.20794677734375	13.3047423845333	2.1808504504	94.9598166088	92.7789661584	474676.1875	1.9814722016318303E8	0	7056	23.21816007779141	9.717980082476002	2.4535163614244166	402.197998046875	402.2080078125
125	402.218017578125	27.4615124245333					1	DETECTED	402.2180 m/z @27.46 [151020OFc1_NvH-0949-CRLM-30.raw]	402.218017578125	27.4615124245333	2.71707687706667	98.1813291032	95.46425222613333	969569.875	2.3057407814537466E8	2	7056	19.545125330605998	8.861054294524289	0.09025138596454992	402.2080383300781	402.2279968261719
126	402.23858642578125	23.6277347690667					1	DETECTED	402.2386 m/z @23.63 [151020OFc1_NvH-0949-CRLM-30.raw]	402.23858642578125	23.6277347690667	2.69599554293333	97.9691376357333	95.27314209279997	507644.0	1.7661356041959614E8	0	7056	13.187669206483891	0.7498311478139744	1.8491445800630242	402.2286071777344	402.24298095703125
127	402.25299072265625	22.3428053765333					1	DETECTED	402.2530 m/z @22.34 [151020OFc1_NvH-0949-CRLM-30.raw]	402.25299072265625	22.3428053765333	3.25532879973333	99.9673669717333	96.71203817199996	7988649.5	3.062149245770364E8	0	7056	0.1790560883045984	1.1519696333064864	0.9733600203475411	402.2430725097656	402.2621765136719
128	402.27532958984375	22.0002263493333					1	DETECTED	402.2753 m/z @22.00 [151020OFc1_NvH-0949-CRLM-30.raw]	402.27532958984375	22.0002263493333	0.3065761368	94.5475625741333	94.24098643733329	261765.09375	1.3892925615889353E8	0	7056	0.09025430883371754	304.3661533240148	710.3047719141846	402.26568603515625	402.2853088378906
129	402.3035583496094	91.8480662253333					1	DETECTED	402.3036 m/z @91.85 [151020OFc1_NvH-0949-CRLM-30.raw]	402.3035583496094	91.8480662253333	0.857492970133333	92.1258132930667	91.26832032293336	278523.71875	1.160927949224268E8	0	7056	0.20713216466748463	2.2102630197193998	2.46269759478653	402.2969055175781	402.3061828613281
130	402.3192443847656	89.8039458949333					1	DETECTED	402.3192 m/z @89.80 [151020OFc1_NvH-0949-CRLM-30.raw]	402.3192443847656	89.8039458949333	2.7380361488	94.0932637664	91.3552276176	1127096.125	3.686764805141117E8	0	7056	88.59160710685288	0.5091071135105183	0.016204691564249793	402.3095397949219	402.3287658691406
131	402.3600769042969	71.3648801850667					1	DETECTED	402.3601 m/z @71.36 [151020OFc1_NvH-0949-CRLM-30.raw]	402.3600769042969	71.3648801850667	3.823907412	99.3085011885333	95.4845937765333	51869.3984375	1.6868307760477042E8	0	7056	44.533469883279814	0.7068642177938076	0.4137284355876153	402.35516357421875	402.3675842285156
132	402.41778564453125	23.9903787818667					1	DETECTED	402.4178 m/z @23.99 [151020OFc1_NvH-0949-CRLM-30.raw]	402.41778564453125	23.9903787818667	0.709073182933333	96.3214125576	95.61233937466666	1417180.375	1.7780159470606217E8	0	7056	1.4849787414574962	0.5130410140001628	0.07171324724476998	402.407958984375	402.427734375
133	402.435302734375	25.9099128650667					1	DETECTED	402.4353 m/z @25.91 [151020OFc1_NvH-0949-CRLM-30.raw]	402.435302734375	25.9099128650667	2.96737347946667	99.8823702858667	96.91499680640003	391568.15625	1.3900065021996444E8	0	7056	0.14414410631074404	0.5081904025863256	8.464783607234015	402.4278564453125	402.4433288574219
134	402.4533386230469	22.3428053765333					1	DETECTED	402.4533 m/z @22.34 [151020OFc1_NvH-0949-CRLM-30.raw]	402.4533386230469	22.3428053765333	3.0309100624	99.244764272	96.2138542096	4358338.5	2.72066383292318E8	4	7056	0.22406093504482527	0.5743815158779311	0.4123536950698811	402.443359375	402.4632263183594
135	402.4654846191406	6.01568080826667					1	DETECTED	402.4655 m/z @6.02 [151020OFc1_NvH-0949-CRLM-30.raw]	402.4654846191406	6.01568080826667	2.6439168512	95.2634856477333	92.6195687965333	679022.3125	1.4759184823429805E8	0	7056	0.12394625140875881	74.97178039321557	105.5383294504157	402.4634704589844	402.4754333496094
136	402.4799499511719	51.5607357792					1	DETECTED	402.4799 m/z @51.56 [151020OFc1_NvH-0949-CRLM-30.raw]	402.4799499511719	51.5607357792	3.13656714	99.8611992624	96.72463212240001	260579.609375	1.6898323481695572E8	0	7056	29.264210539260446	1.0673324133511433	2.7051231810179717	402.4756164550781	402.4898376464844
137	402.49835205078125	43.3788890506667					1	DETECTED	402.4984 m/z @43.38 [151020OFc1_NvH-0949-CRLM-30.raw]	402.49835205078125	43.3788890506667	2.42614192266667	99.8295226698667	97.40338074720003	190973.765625	1.446862714461536E8	0	7056	79.46040607852464	1.299126870898549	1.59564254616762	402.489990234375	402.50830078125
138	402.52081298828125	7.45029173253333					1	DETECTED	402.5208 m/z @7.45 [151020OFc1_NvH-0949-CRLM-30.raw]	402.52081298828125	7.45029173253333	3.26697892026667	99.2766015890667	96.00962266880003	72933.734375	1.5718762215441936E8	0	7056	0.05710792432646272	0.5389332180169331	0.8937601792909673	402.51092529296875	402.5281982421875
139	402.538330078125	32.719816988					1	DETECTED	402.5383 m/z @32.72 [151020OFc1_NvH-0949-CRLM-30.raw]	402.538330078125	32.719816988	3.47214880853333	96.3214125576	92.84926374906667	240966.453125	1.488508068389817E8	3	7056	25.995856748539776	2.2291241078268267	0.003282700010341949	402.528564453125	402.5396728515625
140	402.5496826171875	18.1125644053333					1	DETECTED	402.5497 m/z @18.11 [151020OFc1_NvH-0949-CRLM-30.raw]	402.5496826171875	18.1125644053333	3.920791744	97.3038346890667	93.3830429450667	368605.75	1.6617930749545822E8	3	7056	8.773353760543085	0.5894708700587558	12.574475485907058	402.53973388671875	402.5528869628906
141	402.5630798339844	16.5904609370667					1	DETECTED	402.5631 m/z @16.59 [151020OFc1_NvH-0949-CRLM-30.raw]	402.5630798339844	16.5904609370667	1.12846527333333	97.5391758565333	96.41071058319997	1994966.25	1.9672541684539926E8	3	7056	0.167909259391962	0.5212817987154287	0.02681952489874604	402.55316162109375	402.57305908203125
142	402.5777893066406	47.1689003789333					1	DETECTED	402.5778 m/z @47.17 [151020OFc1_NvH-0949-CRLM-30.raw]	402.5777893066406	47.1689003789333	2.41548993093333	92.8081218578667	90.39263192693336	195705.84375	1.7506686362427875E8	3	7056	34.39841871898885	1.0433004446895264	0.004105838702152152	402.5730895996094	402.5876770019531
143	402.6029357910156	44.2092882818667					1	DETECTED	402.6029 m/z @44.21 [151020OFc1_NvH-0949-CRLM-30.raw]	402.6029357910156	44.2092882818667	1.92723496693333	97.8944257402667	95.96719077333337	53663.78125	1.2171236178081796E8	0	7056	70.29797493594786	1.161550528748178	1.324170941033228	402.59326171875	402.6085510253906
144	402.6186828613281	24.0302762306667					1	DETECTED	402.6187 m/z @24.03 [151020OFc1_NvH-0949-CRLM-30.raw]	402.6186828613281	24.0302762306667	0.180171097066667	97.7988581168	97.61868701973334	1578239.25	1.7182872678967652E8	0	7056	0.17391833772910203	0.5675669976602828	0.08291487063668891	402.6088562011719	402.62847900390625
145	402.6358947753906	25.9099128650667					1	DETECTED	402.6359 m/z @25.91 [151020OFc1_NvH-0949-CRLM-30.raw]	402.6358947753906	25.9099128650667	1.99000069093333	99.2766015890667	97.28660089813337	187694.015625	1.384053707547036E8	0	7056	0.29016023706097727	2.0335902613249894	4.4224889340573705	402.6287536621094	402.6435852050781
146	402.6539001464844	22.2980253114667					1	DETECTED	402.6539 m/z @22.30 [151020OFc1_NvH-0949-CRLM-30.raw]	402.6539001464844	22.2980253114667	1.40595364373333	99.2552976362667	97.84934399253338	2111185.5	1.7605068618264854E8	0	7056	2.027928337576963	1.816603196715346	9.024214016248568	402.6440734863281	402.6637268066406
147	402.68304443359375	21.9188607162667					1	DETECTED	402.6830 m/z @21.92 [151020OFc1_NvH-0949-CRLM-30.raw]	402.68304443359375	21.9188607162667	4.51773292933333	97.6928072064	93.17507427706667	91693.4296875	1.666946313920888E8	0	7056	0.11952006606927057	2.677271134892547	5.788792206619232	402.67352294921875	402.68829345703125
148	402.69866943359375	25.7959892293333					1	DETECTED	402.6987 m/z @25.80 [151020OFc1_NvH-0949-CRLM-30.raw]	402.69866943359375	25.7959892293333	2.50703703946667	99.1385136170667	96.63147657760004	641912.25	1.7255270259720814E8	2	7056	0.424107056786756	0.7604906509724901	0.056734177350625	402.68896484375	402.7076110839844
149	402.7176208496094	30.4029074418667					1	DETECTED	402.7176 m/z @30.40 [151020OFc1_NvH-0949-CRLM-30.raw]	402.7176208496094	30.4029074418667	2.71707687706667	97.8732406290667	95.15616375200003	2775169.25	2.5967327491694993E8	2	7056	8.533738482969252	0.7256728741407326	0.07047817375705202	402.7076416015625	402.7275695800781
150	402.7398681640625	30.3361729189333					1	DETECTED	402.7399 m/z @30.34 [151020OFc1_NvH-0949-CRLM-30.raw]	402.7398681640625	30.3361729189333	2.20209211786667	94.9704620925333	92.76836997466663	723326.4375	1.7549545732605177E8	0	7056	0.21738020219275356	1.9402632066421426	127.19977543008564	402.7301940917969	402.7496643066406
151	402.75274658203125	49.8691156808					1	DETECTED	402.7527 m/z @49.87 [151020OFc1_NvH-0949-CRLM-30.raw]	402.75274658203125	49.8691156808	2.14889686693333	62.2532318904	60.104335023466675	87699.640625	1.0437979507781108E8	0	7056	28.663959057139525	0.6367711805680167	0.29537112157922696	402.75006103515625	402.7626647949219
152	402.76519775390625	3.70951941306667					1	DETECTED	402.7652 m/z @3.71 [151020OFc1_NvH-0949-CRLM-30.raw]	402.76519775390625	3.70951941306667	3.20002267093333	8.9073146528	5.70729198186667	22346.998046875	2187695.854304903	0	7056	0.10556173633287536	7.718461935336429	0.35297946310520417	402.7628479003906	402.7660827636719
153	402.8031005859375	44.1791694325333					1	DETECTED	402.8031 m/z @44.18 [151020OFc1_NvH-0949-CRLM-30.raw]	402.8031005859375	44.1791694325333	2.93509436853333	97.3567109568	94.42161658826667	188256.078125	1.2741339710907012E8	0	7056	0.1285420307285392	1.2718328028759482	1.3116173454192024	402.7940368652344	402.8087463378906
154	402.81927490234375	24.0185534608					1	DETECTED	402.8193 m/z @24.02 [151020OFc1_NvH-0949-CRLM-30.raw]	402.81927490234375	24.0185534608	1.61932407413333	99.6701410045333	98.05081693039998	1002860.0	1.6955372133358407E8	0	7056	0.14648951781233066	1.8358274278384983	0.18695674786008698	402.809326171875	402.8289794921875
155	402.85443115234375	22.3428053765333					1	DETECTED	402.8544 m/z @22.34 [151020OFc1_NvH-0949-CRLM-30.raw]	402.85443115234375	22.3428053765333	0.0766406821333333	99.9673669717333	99.89072628959997	564335.0	1.6597765402920863E8	3	7056	1.9968215784695715	0.5505057768341068	0.10055856955546767	402.8451232910156	402.8644104003906
156	402.87530517578125	21.7630163805333					1	DETECTED	402.8753 m/z @21.76 [151020OFc1_NvH-0949-CRLM-30.raw]	402.87530517578125	21.7630163805333	0.00823522853333333	99.8611992624	99.85296403386667	438558.3125	1.6542800328920206E8	0	7056	3.7727035834985116	0.5086391281418534	4.869624004381421	402.8655090332031	402.8852844238281
157	402.8869323730469	21.9285562845333					1	DETECTED	402.8869 m/z @21.93 [151020OFc1_NvH-0949-CRLM-30.raw]	402.8869323730469	21.9285562845333	0.00823522853333333	96.0460346226667	96.03779939413336	239395.375	1.3205948101818116E8	3	7056	11.121530041901707	3.0942813917280354	0.5270710120623893	402.88531494140625	402.8873291015625
158	402.8973388671875	16.6010691370667					1	DETECTED	402.8973 m/z @16.60 [151020OFc1_NvH-0949-CRLM-30.raw]	402.8973388671875	16.6010691370667	0.00823522853333333	99.9991419474667	99.99090671893336	1203189.375	1.8840852762105203E8	3	7056	16.312794234848457	7.334567526892616	2.250259202346083	402.8873596191406	402.9073181152344
159	402.912109375	47.1877374002667					1	DETECTED	402.9121 m/z @47.19 [151020OFc1_NvH-0949-CRLM-30.raw]	402.912109375	47.1877374002667	0.00823522853333333	99.9991419474667	99.99090671893336	95366.109375	1.321351279443519E8	0	7056	0.6650773511138297	1.0894330751318466	1.1801352239181488	402.9073486328125	402.92193603515625
160	402.9277038574219	74.2816499088					1	DETECTED	402.9277 m/z @74.28 [151020OFc1_NvH-0949-CRLM-30.raw]	402.9277038574219	74.2816499088	0.0197041285333333	99.9885480578667	99.96884392933336	49798.1015625	1.4092083514340413E8	0	7056	98.82808528882718	0.6674948680582566	0.37494434330053333	402.92266845703125	402.9373474121094
161	402.9524841308594	18.4094821322667					1	DETECTED	402.9525 m/z @18.41 [151020OFc1_NvH-0949-CRLM-30.raw]	402.9524841308594	18.4094821322667	0.00823522853333333	99.9673669717333	99.95913174319996	399440.90625	1.7631932737005258E8	0	7056	5.321040181461925	0.6333615395173063	0.2874773115369167	402.942626953125	402.96246337890625
162	402.9668273925781	6.01568080826667					1	DETECTED	402.9668 m/z @6.02 [151020OFc1_NvH-0949-CRLM-30.raw]	402.9668273925781	6.01568080826667	0.0197041285333333	99.8823702858667	99.86266615733336	341939.8125	1.4023351054661635E8	0	7056	44.56782999572905	34.50972277102939	230.39568040173256	402.9624938964844	402.9744567871094
163	402.9844665527344	45.1804629274667					1	DETECTED	402.9845 m/z @45.18 [151020OFc1_NvH-0949-CRLM-30.raw]	402.9844665527344	45.1804629274667	0.00823522853333333	99.6913343893333	99.68309916079997	2732602.0	1.4817634015171716E8	2	7056	0.02676541274039579	0.5087479624954779	0.05416099563016162	402.9744873046875	402.9943542480469
164	402.9975280761719	3.69908647973333					1	DETECTED	402.9975 m/z @3.70 [151020OFc1_NvH-0949-CRLM-30.raw]	402.9975280761719	3.69908647973333	0.0766406821333333	99.7766506528	99.70000997066667	119623.640625	1.3081066767148304E8	0	7056	0.1236534468385817	19.08298932937426	1.393245511084611	402.99493408203125	403.0073547363281
165	403.01983642578125	23.9593853672					1	DETECTED	403.0198 m/z @23.96 [151020OFc1_NvH-0949-CRLM-30.raw]	403.01983642578125	23.9593853672	0.00823522853333333	99.9779230112	99.96968778266667	531241.25	1.6327823433659047E8	0	7056	1.4375382993151007	0.6539243767368881	0.09250355180373059	403.0098876953125	403.0297546386719
166	403.0394287109375	21.4788361258667					1	DETECTED	403.0394 m/z @21.48 [151020OFc1_NvH-0949-CRLM-30.raw]	403.0394287109375	21.4788361258667	0.156919505866667	99.8611992624	99.70427975653334	115036.265625	1.3629126874230027E8	0	7056	0.16236582769645125	2.4609602719029615	889.9046525617933	403.0298767089844	403.0415954589844
167	403.0519714355469	24.2859836757333					1	DETECTED	403.0520 m/z @24.29 [151020OFc1_NvH-0949-CRLM-30.raw]	403.0519714355469	24.2859836757333	1.6847377144	99.9885480578667	98.3038103434667	163618.421875	1.6309464988691628E8	0	7056	1.9986837488518425	4.2931290667091355	1316.5075806435334	403.0426940917969	403.0603332519531
168	403.0873718261719	28.3879678298667					1	DETECTED	403.0874 m/z @28.39 [151020OFc1_NvH-0949-CRLM-30.raw]	403.0873718261719	28.3879678298667	0.0197041285333333	99.9991419474667	99.97943781893336	66602.4375	1.5335986072251E8	0	7056	95.26305522399502	1.7511958317079988	2.4857698969021764	403.0871887207031	403.0969543457031
169	403.17724609375	11.6709750197333					1	DETECTED	403.1772 m/z @11.67 [151020OFc1_NvH-0949-CRLM-30.raw]	403.17724609375	11.6709750197333	1.11718986826667	99.1915776058667	98.07438773760003	71180.6328125	1.3277571998595157E8	0	7056	8.291891420048541	4.64640819999879	0.003376303620977001	403.1673278808594	403.1783752441406
170	403.1883850097656	19.1974353888					1	DETECTED	403.1884 m/z @19.20 [151020OFc1_NvH-0949-CRLM-30.raw]	403.1883850097656	19.1974353888	0.00823522853333333	99.9991419474667	99.99090671893336	995633.5	1.711422356310523E8	2	7056	0.26921362303640706	0.5328040621608733	0.04750289695171129	403.17840576171875	403.19427490234375
171	403.20428466796875	30.8184404168					1	DETECTED	403.2043 m/z @30.82 [151020OFc1_NvH-0949-CRLM-30.raw]	403.20428466796875	30.8184404168	0.7436233168	97.8201226653333	97.0764993485333	1616338.75	2.1850587154538113E8	3	7056	0.19787609115883242	0.5046398591179534	0.041500576929404426	403.1943054199219	403.2051696777344
172	403.2151794433594	21.6769736018667					1	DETECTED	403.2152 m/z @21.68 [151020OFc1_NvH-0949-CRLM-30.raw]	403.2151794433594	21.6769736018667	0.720546212	99.0110650482667	98.2905188362667	5350804.5	3.8349271415488225E8	4	7056	2.4662536071323053	5.666857221212913	11.052746355323867	403.2052001953125	403.22515869140625
173	403.23529052734375	45.1804629274667					1	DETECTED	403.2353 m/z @45.18 [151020OFc1_NvH-0949-CRLM-30.raw]	403.23529052734375	45.1804629274667	0.00823522853333333	99.9991419474667	99.99090671893336	2516277.5	2.2316219068344906E8	2	7056	13.354352851371143	0.6732773320385195	0.012158194082208083	403.2253112792969	403.2452392578125
174	403.2462463378906	26.4386322517333					1	DETECTED	403.2462 m/z @26.44 [151020OFc1_NvH-0949-CRLM-30.raw]	403.2462463378906	26.4386322517333	2.40498350746667	97.4097375421333	95.00475403466663	218115.53125	1.8559346597741345E8	0	7056	9.589129654455785	10.455705946623304	16.001381584710686	403.24542236328125	403.2562255859375
175	403.2676696777344	15.0049830986667					1	DETECTED	403.2677 m/z @15.00 [151020OFc1_NvH-0949-CRLM-30.raw]	403.2676696777344	15.0049830986667	2.6439168512	99.4475329392	96.803616088	73256.5390625	1.3589258031429633E8	0	7056	84.95577748107921	4.104006537577467	0.0066032709730578015	403.2576904296875	403.2721252441406
176	403.3014831542969	72.9051134437333					1	DETECTED	403.3015 m/z @72.91 [151020OFc1_NvH-0949-CRLM-30.raw]	403.3014831542969	72.9051134437333	0.294805415466667	99.8401227949333	99.54531737946662	121088.2734375	2.057235223209555E8	0	7056	91.68488607713839	0.6854764845558458	0.25635692570234814	403.2936096191406	403.30755615234375
177	403.3984069824219	3.70951941306667					1	DETECTED	403.3984 m/z @3.71 [151020OFc1_NvH-0949-CRLM-30.raw]	403.3984069824219	3.70951941306667	2.80084409653333	98.8714373869333	96.07059329039997	81777.375	1.431743458773128E8	0	7056	0.04076823996319634	0.5750257696574789	1.2986144320162307	403.38848876953125	403.40838623046875
178	403.44140625	8.54321284613333					1	DETECTED	403.4414 m/z @8.54 [151020OFc1_NvH-0949-CRLM-30.raw]	403.44140625	8.54321284613333	3.24391843333333	99.6384265952	96.39450816186667	216701.765625	1.7205643690978917E8	0	7056	0.9444237830852611	4.5140640960286795	17.046095992683924	403.4314270019531	403.4513854980469
179	403.457275390625	30.2973506850667					1	DETECTED	403.4573 m/z @30.30 [151020OFc1_NvH-0949-CRLM-30.raw]	403.457275390625	30.2973506850667	3.10417634	91.9601276330667	88.85595129306671	192360.53125	1.5988157602415437E8	0	7056	12.091281158892723	1.9304961767810276	0.0519997427388188	403.451416015625	403.4671325683594
180	403.4740905761719	18.5754657477333					1	DETECTED	403.4741 m/z @18.58 [151020OFc1_NvH-0949-CRLM-30.raw]	403.4740905761719	18.5754657477333	3.17026717946667	95.9931893757333	92.82292219626663	136972.5	1.4793427606163064E8	0	7056	12.625197611263792	3.579764327203409	0.09459085668184994	403.46734619140625	403.47576904296875
181	403.4859924316406	45.1804629274667					1	DETECTED	403.4860 m/z @45.18 [151020OFc1_NvH-0949-CRLM-30.raw]	403.4859924316406	45.1804629274667	2.26613105013333	96.3319689162667	94.06583786613338	876699.25	1.6444735084450474E8	4	7056	32.29876023401662	0.9896165554619606	0.7997317913262154	403.4761657714844	403.4959411621094
182	403.5196533203125	10.8117641304					1	DETECTED	403.5197 m/z @10.81 [151020OFc1_NvH-0949-CRLM-30.raw]	403.5196533203125	10.8117641304	1.72789956106667	99.8189563736	98.09105681253334	297790.9375	1.5707540365666795E8	0	7056	0.16698627048008596	0.8579793145169491	3.284583772788591	403.5098876953125	403.5264892578125
183	403.5366516113281	12.8091855696					1	DETECTED	403.5367 m/z @12.81 [151020OFc1_NvH-0949-CRLM-30.raw]	403.5366516113281	12.8091855696	4.51773292933333	99.3513214757333	94.83358854639997	1.9646334E7	4.235487676262934E8	3	7056	0.1820077931710653	1.5761227354144887	1.8580930820630919	403.5270080566406	403.5466003417969
184	403.54718017578125	20.67952882					1	DETECTED	403.5472 m/z @20.68 [151020OFc1_NvH-0949-CRLM-30.raw]	403.54718017578125	20.67952882	2.8420268704	99.8611992624	97.019172392	649512.5	1.8287196306406036E8	3	7056	0.14966550393672406	0.7864584308901014	0.8585875035274606	403.5466613769531	403.55712890625
185	403.5674133300781	26.5428389994667					1	DETECTED	403.5674 m/z @26.54 [151020OFc1_NvH-0949-CRLM-30.raw]	403.5674133300781	26.5428389994667	2.7380361488	97.5391758565333	94.8011397077333	605834.0	1.8854533335818285E8	3	7056	5.28466343155997	0.6534482968490687	2.539088068069732	403.5574645996094	403.5773620605469
186	403.58355712890625	36.1067969626667					1	DETECTED	403.5836 m/z @36.11 [151020OFc1_NvH-0949-CRLM-30.raw]	403.58355712890625	36.1067969626667	3.63525365626667	98.4805795024	94.84532584613333	401855.4375	1.4728242010978672E8	3	7056	0.21630217563713217	2.5320684432121183	0.06935427561934263	403.5774841308594	403.59332275390625
187	403.5987243652344	51.8898742581333					1	DETECTED	403.5987 m/z @51.89 [151020OFc1_NvH-0949-CRLM-30.raw]	403.5987243652344	51.8898742581333	1.80297423973333	88.0348059464	86.23183170666667	53582.7890625	1.3171622655345516E8	0	7056	82.17327610531684	0.8710621020435555	0.751523354304597	403.5938415527344	403.60858154296875
188	403.64483642578125	29.1857961810667					1	DETECTED	403.6448 m/z @29.19 [151020OFc1_NvH-0949-CRLM-30.raw]	403.64483642578125	29.1857961810667	2.77991923066667	68.2988816296	65.51896239893334	314320.09375	1.2246070209093368E8	0	7056	0.07815613154506451	114.51442418983753	59.475336923088875	403.63507080078125	403.65447998046875
189	403.6749267578125	11.4877254008					1	DETECTED	403.6749 m/z @11.49 [151020OFc1_NvH-0949-CRLM-30.raw]	403.6749267578125	11.4877254008	1.87499009146667	99.9673669717333	98.09237688026663	329123.28125	1.3409118846882516E8	0	7056	0.13567439450377705	0.6245263144816641	45.60108710722369	403.66571044921875	403.6796875
190	403.690185546875	19.1408886376					1	DETECTED	403.6902 m/z @19.14 [151020OFc1_NvH-0949-CRLM-30.raw]	403.690185546875	19.1408886376	2.02143377093333	98.8178026488	96.79636887786667	385663.25	1.5377799526344743E8	0	7056	0.17190178565032	42.67601549950546	0.01896064380475211	403.6804504394531	403.6999816894531
191	403.7113037109375	26.3892910672					1	DETECTED	403.7113 m/z @26.39 [151020OFc1_NvH-0949-CRLM-30.raw]	403.7113037109375	26.3892910672	3.70951941306667	99.3298593608	95.62033994773333	7678229.5	5.2130280817016304E8	2	7056	2.22970858621494	0.5552569579232131	0.2577315248327474	403.7013244628906	403.7212829589844
192	403.7288513183594	21.7282962410667					1	DETECTED	403.7289 m/z @21.73 [151020OFc1_NvH-0949-CRLM-30.raw]	403.7288513183594	21.7282962410667	2.55970048693333	99.6066708866667	97.04697039973338	7168222.5	3.5171015905833286E8	2	7056	0.4100934504966709	29.05173329402416	1.9434874745824136	403.7213134765625	403.73876953125
193	403.74237060546875	32.3302570152					1	DETECTED	403.7424 m/z @32.33 [151020OFc1_NvH-0949-CRLM-30.raw]	403.74237060546875	32.3302570152	1.4608361024	99.4475329392	97.98669683680001	783673.375	1.7685666204322654E8	2	7056	19.734601924871885	0.537737816987885	0.3178342687541499	403.7388610839844	403.7523498535156
194	403.7578430175781	16.9873873352					1	DETECTED	403.7578 m/z @16.99 [151020OFc1_NvH-0949-CRLM-30.raw]	403.7578430175781	16.9873873352	1.51661662426667	93.7129594112	92.19634278693333	110377.40625	1.6556223464030918E8	0	7056	0.13881528009202881	4.165319310084669	0.005544227199393906	403.75244140625	403.76727294921875
195	403.80181884765625	13.0904174245333					1	DETECTED	403.8018 m/z @13.09 [151020OFc1_NvH-0949-CRLM-30.raw]	403.80181884765625	13.0904174245333	1.58253900906667	97.6502660269333	96.06772701786663	320230.9375	1.5198932741723028E8	0	7056	0.11452555921355767	0.7667684288111534	67.20404408089199	403.7931213378906	403.81158447265625
196	403.84478759765625	29.2406892890667					1	DETECTED	403.8448 m/z @29.24 [151020OFc1_NvH-0949-CRLM-30.raw]	403.84478759765625	29.2406892890667	0.959033252533333	99.9035719341333	98.94453868159997	210697.5625	1.4183921398386618E8	0	7056	0.22229155127415723	2.318331855220418	0.4197408003698413	403.8349609375	403.85467529296875
197	403.8593444824219	17.5406067008					1	DETECTED	403.8593 m/z @17.54 [151020OFc1_NvH-0949-CRLM-30.raw]	403.8593444824219	17.5406067008	0.0879578045333333	99.6701410045333	99.58218319999997	88582.9921875	1.4903917703470972E8	0	7056	0.8575456852642702	2.767677996029627	12.849570172186313	403.8548278808594	403.8596496582031
198	403.86968994140625	12.8204082669333					1	DETECTED	403.8697 m/z @12.82 [151020OFc1_NvH-0949-CRLM-30.raw]	403.86968994140625	12.8204082669333	0.0766406821333333	99.9673669717333	99.89072628959997	1.1653738E7	3.288594784973147E8	3	7056	0.18052451317618434	1.6177128481451641	11.655877787437445	403.8597106933594	403.8796691894531
199	403.88629150390625	8.71895710746667					1	DETECTED	403.8863 m/z @8.72 [151020OFc1_NvH-0949-CRLM-30.raw]	403.88629150390625	8.71895710746667	0.0879578045333333	99.9141195685333	99.82616176399996	516525.1875	1.5203120393109035E8	3	7056	11.97732848646751	2.1341340380698184	7.860198549475963	403.87969970703125	403.8962707519531
200	403.89984130859375	28.4551939146667					1	DETECTED	403.8998 m/z @28.46 [151020OFc1_NvH-0949-CRLM-30.raw]	403.89984130859375	28.4551939146667	0.00823522853333333	99.9247194994667	99.91648427093337	279961.71875	1.7032187371797186E8	3	7056	22.352265175964213	0.5497316769114855	0.44030077922352784	403.8963317871094	403.9075927734375
201	403.9176330566406	36.0897075202667					1	DETECTED	403.9176 m/z @36.09 [151020OFc1_NvH-0949-CRLM-30.raw]	403.9176330566406	36.0897075202667	0.00823522853333333	99.9141195685333	99.90588433999996	348517.71875	1.6551394712341088E8	3	7056	24.737706277789066	1.8180662588243306	1.3331220662287309	403.90765380859375	403.9275817871094
202	403.92919921875	57.3261356242667					1	DETECTED	403.9292 m/z @57.33 [151020OFc1_NvH-0949-CRLM-30.raw]	403.92919921875	57.3261356242667	0.237287296266667	99.9779230112	99.74063571493333	40339.32421875	1.2707084437631117E8	0	7056	91.94874747771762	0.8778766968031044	0.7586406854110732	403.9276428222656	403.93023681640625
203	403.94024658203125	25.5511900648					1	DETECTED	403.9402 m/z @25.55 [151020OFc1_NvH-0949-CRLM-30.raw]	403.94024658203125	25.5511900648	0.00823522853333333	95.6540912656	95.64585603706666	47724.50390625	1.3023344786990577E8	0	7056	27.562255968107323	1.9531356557074464	3.676913391775711	403.9302673339844	403.9403381347656
204	403.9511413574219	21.7789751381333					1	DETECTED	403.9511 m/z @21.78 [151020OFc1_NvH-0949-CRLM-30.raw]	403.9511413574219	21.7789751381333	0.0309558818666667	99.9567255869333	99.92576970506664	162221.25	1.265189743174913E8	0	7056	13.251324595632488	3.1143815367939984	0.4182048674792491	403.9411926269531	403.95355224609375
205	403.96380615234375	27.0332644458667					1	DETECTED	403.9638 m/z @27.03 [151020OFc1_NvH-0949-CRLM-30.raw]	403.96380615234375	27.0332644458667	0.0309558818666667	99.8295226698667	99.79856678800004	269782.96875	1.600805781990341E8	0	7056	0.2624621596715997	0.5099775583945466	0.2867249864874055	403.9538269042969	403.9721374511719
206	403.98223876953125	19.7595916976					1	DETECTED	403.9822 m/z @19.76 [151020OFc1_NvH-0949-CRLM-30.raw]	403.98223876953125	19.7595916976	0.0537282736	99.9991419474667	99.9454136738667	282999.71875	1.3740374834333757E8	0	7056	0.1495798073971777	0.5977034336898122	151.57363520161755	403.9722900390625	403.9838562011719
207	403.9938659667969	10.9383067397333					1	DETECTED	403.9939 m/z @10.94 [151020OFc1_NvH-0949-CRLM-30.raw]	403.9938659667969	10.9383067397333	0.214414401866667	99.8295226698667	99.61510826800004	1157374.125	1.814469063937985E8	4	7056	0.27543402219419555	5.2143594593814955	15.920954816248587	403.9840087890625	404.0036926269531
208	404.0040283203125	17.4103180885333					1	DETECTED	404.0040 m/z @17.41 [151020OFc1_NvH-0949-CRLM-30.raw]	404.0040283203125	17.4103180885333	1.28429043706667	99.8611992624	98.57690882533333	150162.109375	1.1962308206257707E8	0	7056	0.11760569501173279	2.9498680546953255	1.1768002408293772	404.00396728515625	404.00531005859375
209	404.01531982421875	37.1182459466667					1	DETECTED	404.0153 m/z @37.12 [151020OFc1_NvH-0949-CRLM-30.raw]	404.01531982421875	37.1182459466667	0.0309558818666667	99.9673669717333	99.93641108986664	155118.171875	1.2693678974698544E8	0	7056	76.00148439027163	1.4785423000209974	2.9873814920271053	404.0053405761719	404.0252990722656
210	404.0333557128906	46.2465798618667					1	DETECTED	404.0334 m/z @46.25 [151020OFc1_NvH-0949-CRLM-30.raw]	404.0333557128906	46.2465798618667	0.134023537866667	99.5853671813333	99.45134364346663	66407.4921875	1.2708671017785028E8	0	7056	14.352115152211347	1.061824871735641	1.129486813647054	404.02532958984375	404.0369873046875
211	404.04705810546875	74.9346757229333					1	DETECTED	404.0471 m/z @74.93 [151020OFc1_NvH-0949-CRLM-30.raw]	404.04705810546875	74.9346757229333	0.593384968266667	99.1385136170667	98.54512864880004	72403.2890625	1.847777789560042E8	0	7056	70.09667287454478	0.6627886578806411	0.32557731576128235	404.03729248046875	404.0567321777344
212	404.06884765625	55.3810073861333					1	DETECTED	404.0688 m/z @55.38 [151020OFc1_NvH-0949-CRLM-30.raw]	404.06884765625	55.3810073861333	0.0309558818666667	99.9035719341333	99.87261605226664	107918.7421875	1.3710823596629158E8	0	7056	0.930709929155519	0.9436308655027141	0.8880557481895044	404.05889892578125	404.07879638671875
213	404.11944580078125	89.2653039136					1	DETECTED	404.1194 m/z @89.27 [151020OFc1_NvH-0949-CRLM-30.raw]	404.11944580078125	89.2653039136	0.00823522853333333	99.9673669717333	99.95913174319996	5041443.5	3.417331091668453E8	0	7056	0.5480764877225965	1.322209677864091	0.9441645879565267	404.10968017578125	404.1287536621094
214	404.1634216308594	54.7641026544					1	DETECTED	404.1634 m/z @54.76 [151020OFc1_NvH-0949-CRLM-30.raw]	404.1634216308594	54.7641026544	0.00823522853333333	99.9567255869333	99.94849035839997	78467.828125	1.8617641472130755E8	0	7056	76.88721743467492	0.9094615575209922	0.8169957106583585	404.1537780761719	404.1659240722656
215	404.1766052246094	11.4973921666667					1	DETECTED	404.1766 m/z @11.50 [151020OFc1_NvH-0949-CRLM-30.raw]	404.1766052246094	11.4973921666667	0.00823522853333333	99.9991419474667	99.99090671893336	135781.71875	1.4216628290804812E8	2	7056	0.11115269725271659	8.147532311942339	21.216561155628877	404.166748046875	404.1808166503906
216	404.1909484863281	16.4794541437333					1	DETECTED	404.1909 m/z @16.48 [151020OFc1_NvH-0949-CRLM-30.raw]	404.1909484863281	16.4794541437333	0.0197041285333333	99.9779230112	99.95821888266667	2851634.75	2.0347116802453953E8	0	7056	0.16618012000410687	7.147854498828766	588.6715576742719	404.18096923828125	404.1931457519531
217	404.2031555175781	25.4432308658667					1	DETECTED	404.2032 m/z @25.44 [151020OFc1_NvH-0949-CRLM-30.raw]	404.2031555175781	25.4432308658667	1.4608361024	99.7978373928	98.33700129040001	3.1831696E7	9.114401931005164E8	3	7056	0.25799231155948377	0.5423441867691267	0.031039533198813404	404.1932067871094	404.213134765625
218	404.2134704589844	26.3999427712					1	DETECTED	404.2135 m/z @26.40 [151020OFc1_NvH-0949-CRLM-30.raw]	404.2134704589844	26.3999427712	3.5159924248	96.2154241285333	92.6994317037333	2286658.25	2.808276852865818E8	3	7056	6.800918135115285	6.166456907133414	3.860916798330065	404.2131652832031	404.2207336425781
219	404.2307434082031	21.6769736018667					1	DETECTED	404.2307 m/z @21.68 [151020OFc1_NvH-0949-CRLM-30.raw]	404.2307434082031	21.6769736018667	0.00823522853333333	99.9991419474667	99.99090671893336	3181403.5	3.288493761259261E8	3	7056	0.3057148932226994	0.9267847557921287	0.20367573475620485	404.22076416015625	404.24072265625
220	404.24365234375	44.8621200874667					1	DETECTED	404.2437 m/z @44.86 [151020OFc1_NvH-0949-CRLM-30.raw]	404.24365234375	44.8621200874667	0.559306552266667	97.9691376357333	97.40983108346664	1697719.25	2.335916688739702E8	2	7056	34.04975251228265	0.5075908559760769	1.5899560258534142	404.2407531738281	404.25347900390625
221	404.263916015625	24.7081995792					1	DETECTED	404.2639 m/z @24.71 [151020OFc1_NvH-0949-CRLM-30.raw]	404.263916015625	24.7081995792	0.697744209333333	99.1915776058667	98.49383339653336	324606.9375	1.865448626052505E8	0	7056	0.04882843542568338	2.361156710231154	141.06881253051912	404.2539978027344	404.2738037109375
222	404.2742004394531	34.62168656					1	DETECTED	404.2742 m/z @34.62 [151020OFc1_NvH-0949-CRLM-30.raw]	404.2742004394531	34.62168656	3.21013944506667	99.5216610429333	96.31152159786663	50121.90625	1.4926394323860288E8	0	7056	88.45861639108377	1.5330591843417873	2.0661183686835747	404.27392578125	404.2833557128906
223	404.30023193359375	90.7730750208					1	DETECTED	404.3002 m/z @90.77 [151020OFc1_NvH-0949-CRLM-30.raw]	404.30023193359375	90.7730750208	12.2117380957333	92.2603433221333	80.0486052264	105561.4765625	1.0636443469899757E8	0	7056	0.5593511880315987	0.5094656504048034	0.012493575458736087	404.2964782714844	404.3074645996094
224	404.3188171386719	92.2217226205333					1	DETECTED	404.3188 m/z @92.22 [151020OFc1_NvH-0949-CRLM-30.raw]	404.3188171386719	92.2217226205333	7.5742464432	95.1214181216	87.5471716784	44963.6171875	9.009342087283891E7	0	7056	3.3767280515015585	0.5171280682662762	0.03425613653255235	404.3106994628906	404.326904296875
225	404.4167175292969	11.8217696154667					1	DETECTED	404.4167 m/z @11.82 [151020OFc1_NvH-0949-CRLM-30.raw]	404.4167175292969	11.8217696154667	3.27837658666667	99.1491072274667	95.87073064080003	111854.734375	1.4930612741903177E8	0	7056	0.15353527392298894	2.8484380289769176	7.508071571076127	404.40673828125	404.426513671875
226	404.4414367675781	7.76249263706667					1	DETECTED	404.4414 m/z @7.76 [151020OFc1_NvH-0949-CRLM-30.raw]	404.4414367675781	7.76249263706667	2.82135597306667	97.6715806464	94.85022467333333	365670.75	1.570409892386845E8	0	7056	0.10091631600868745	7.678413536486035	0.4552775124541787	404.43212890625	404.4513854980469
227	404.4617004394531	26.5287034688					1	DETECTED	404.4617 m/z @26.53 [151020OFc1_NvH-0949-CRLM-30.raw]	404.4617004394531	26.5287034688	2.36268810853333	97.1977735696	94.83508546106667	301920.09375	1.3288887609873177E8	0	7056	10.122083427658225	0.5076710278508098	0.024273391932640588	404.4517517089844	404.4665832519531
228	404.4767150878906	30.2525775482667					1	DETECTED	404.4767 m/z @30.25 [151020OFc1_NvH-0949-CRLM-30.raw]	404.4767150878906	30.2525775482667	2.51750715226667	94.7020421794667	92.18453502720003	338112.03125	1.9122199591191122E8	0	7056	4.606798055635323	1.9760173522281805	0.8209222548681554	404.46673583984375	404.4850158691406
229	404.4951171875	10.9282294234667					1	DETECTED	404.4951 m/z @10.93 [151020OFc1_NvH-0949-CRLM-30.raw]	404.4951171875	10.9282294234667	1.92723496693333	97.8307432186667	95.90350825173337	513056.75	1.579898967167497E8	0	7056	1.2568159133882375	7.1600066529092965	1.4598018308360279	404.4851989746094	404.50506591796875
230	404.5251770019531	16.460214376					1	DETECTED	404.5252 m/z @16.46 [151020OFc1_NvH-0949-CRLM-30.raw]	404.5251770019531	16.460214376	2.99931282693333	88.5317233530667	85.53241052613336	1679956.625	2.1687261851298776E8	0	7056	15.893872845262788	0.6563002826158353	2.7908183095679155	404.51531982421875	404.53515625
231	404.5373840332031	12.7954099730667					1	DETECTED	404.5374 m/z @12.80 [151020OFc1_NvH-0949-CRLM-30.raw]	404.5373840332031	12.7954099730667	4.26382978106667	97.3674046224	93.10357484133333	1310825.625	1.496846278694533E8	0	7056	0.12282628065768542	6.299291298339429	60.99784896458226	404.5351867675781	404.53826904296875
232	404.5483093261719	23.7665808205333					1	DETECTED	404.5483 m/z @23.77 [151020OFc1_NvH-0949-CRLM-30.raw]	404.5483093261719	23.7665808205333	1.90628537973333	98.8070984728	96.90081309306667	3446811.5	2.510155615752136E8	3	7056	0.23761832136463568	2.679151866741517	15.103205958371147	404.538330078125	404.5581970214844
233	404.5593566894531	32.1283005712					1	DETECTED	404.5594 m/z @32.13 [151020OFc1_NvH-0949-CRLM-30.raw]	404.5593566894531	32.1283005712	4.91638502693333	94.0386410970667	89.12225607013337	289405.46875	1.586592804738546E8	3	7056	22.5798409680422	1.8792069898044306	0.018981416666656387	404.5583801269531	404.5640869140625
234	404.5740966796875	26.0811130162667					1	DETECTED	404.5741 m/z @26.08 [151020OFc1_NvH-0949-CRLM-30.raw]	404.5740966796875	26.0811130162667	3.27837658666667	96.2789588061333	93.00058221946664	815626.375	1.751792530962384E8	3	7056	1.917705503069019	0.507681040612846	1.0918856540399797	404.56414794921875	404.5840148925781
235	404.60296630859375	13.0654973450667					1	DETECTED	404.6030 m/z @13.07 [151020OFc1_NvH-0949-CRLM-30.raw]	404.60296630859375	13.0654973450667	2.77991923066667	97.3674046224	94.58748539173334	75135.15625	1.4821810718252668E8	0	7056	9.505220553085156	5.74273963304813	0.05844458970724829	404.5941162109375	404.6129455566406
236	404.61724853515625	11.8360481658667					1	DETECTED	404.6172 m/z @11.84 [151020OFc1_NvH-0949-CRLM-30.raw]	404.61724853515625	11.8360481658667	5.71182570106667	99.5643130562667	93.85248735520003	64458.6875	1.6372644752709934E8	0	7056	0.24242863901333145	7.662400238939109	29.30402944535157	404.61297607421875	404.62017822265625
237	404.6678771972656	23.9903787818667					1	DETECTED	404.6679 m/z @23.99 [151020OFc1_NvH-0949-CRLM-30.raw]	404.6678771972656	23.9903787818667	3.823907412	96.4271533226667	92.6032459106667	197530.4375	1.2683785491920012E8	0	7056	0.18456606256368246	0.5143114805173354	0.08735255765047527	404.658447265625	404.677734375
238	404.6922607421875	7.76249263706667					1	DETECTED	404.6923 m/z @7.76 [151020OFc1_NvH-0949-CRLM-30.raw]	404.6922607421875	7.76249263706667	3.61373133413333	91.6221295421333	88.00839820799996	316984.15625	1.462734756427636E8	0	7056	0.08320941839788087	0.5979484472108011	13.378508760874121	404.682861328125	404.6944885253906
239	404.7047119140625	25.4432308658667					1	DETECTED	404.7047 m/z @25.44 [151020OFc1_NvH-0949-CRLM-30.raw]	404.7047119140625	25.4432308658667	2.72758655573333	99.9035719341333	97.17598537839997	1.2044621E7	4.1348507312016475E8	0	7056	0.2859475851394464	0.6102998470786055	1.6668024479970478	404.6948547363281	404.7146911621094
240	404.7187805175781	15.3606850333333					1	DETECTED	404.7188 m/z @15.36 [151020OFc1_NvH-0949-CRLM-30.raw]	404.7187805175781	15.3606850333333	2.26613105013333	96.7144190648	94.44828801466667	813225.0	1.9184976189016268E8	3	7056	14.917458092000539	0.8028996752344382	0.7984137647848273	404.7147216796875	404.728759765625
241	404.7315673828125	21.7282962410667					1	DETECTED	404.7316 m/z @21.73 [151020OFc1_NvH-0949-CRLM-30.raw]	404.7315673828125	21.7282962410667	2.8420268704	82.3517763365333	79.5097494661333	715928.25	1.7218067556515002E8	2	7056	9.368907708977	1.490825568134247	1.0615285481941668	404.7287902832031	404.7415466308594
242	404.74517822265625	44.9281741013333					1	DETECTED	404.7452 m/z @44.93 [151020OFc1_NvH-0949-CRLM-30.raw]	404.74517822265625	44.9281741013333	2.8938121384	94.1327031365333	91.2388909981333	703020.25	1.903969419166972E8	0	7056	0.21081042209031864	0.5040101462204508	0.006428639425267761	404.7415771484375	404.7549743652344
243	404.76580810546875	24.6514586469333					1	DETECTED	404.7658 m/z @24.65 [151020OFc1_NvH-0949-CRLM-30.raw]	404.76580810546875	24.6514586469333	3.61373133413333	82.9615423541333	79.34781101999997	150932.203125	1.2238100125693959E8	0	7056	0.0730732398342937	2.2262309470383603	0.01253743329455026	404.7559509277344	404.77484130859375
244	404.8093566894531	25.2140373650667					1	DETECTED	404.8094 m/z @25.21 [151020OFc1_NvH-0949-CRLM-30.raw]	404.8093566894531	25.2140373650667	1.78132415333333	99.9991419474667	98.21781779413337	52289.01171875	1.429383448767069E8	0	7056	20.95253713992681	2.3520890586655834	3.721553580222427	404.7997131347656	404.81439208984375
245	404.824462890625	8.1280610856					1	DETECTED	404.8245 m/z @8.13 [151020OFc1_NvH-0949-CRLM-30.raw]	404.824462890625	8.1280610856	1.43887986586667	98.6676586285333	97.22877876266664	91210.0	1.3555263419927529E8	3	7056	28.14888143236255	0.554017170386304	0.07754161028642073	404.8145751953125	404.834228515625
246	404.8550720214844	22.0598523786667					1	DETECTED	404.8551 m/z @22.06 [151020OFc1_NvH-0949-CRLM-30.raw]	404.8550720214844	22.0598523786667	0.191568459733333	99.9673669717333	99.77579851199997	876976.625	1.8604467463689494E8	3	7056	5.69639521833113	1.6965750419957757	0.1835879680856327	404.8453063964844	404.86505126953125
247	404.87554931640625	17.4659758714667					1	DETECTED	404.8755 m/z @17.47 [151020OFc1_NvH-0949-CRLM-30.raw]	404.87554931640625	17.4659758714667	0.00823522853333333	99.9673669717333	99.95913174319996	3034035.25	2.4819908035010746E8	3	7056	6.32062055373185	25.915551749248205	1.099476170088102	404.8655700683594	404.8855285644531
248	404.8904724121094	40.5270965570667					1	DETECTED	404.8905 m/z @40.53 [151020OFc1_NvH-0949-CRLM-30.raw]	404.8904724121094	40.5270965570667	0.00823522853333333	99.9461154442667	99.93788021573336	786724.1875	1.8245403152691138E8	0	7056	14.06437242984789	0.5702064181676028	0.00631336544395248	404.88555908203125	404.8929443359375
249	404.9029541015625	15.9917716874667					1	DETECTED	404.9030 m/z @15.99 [151020OFc1_NvH-0949-CRLM-30.raw]	404.9029541015625	15.9917716874667	0.00823522853333333	99.9991419474667	99.99090671893336	2168737.25	1.9313480241836447E8	3	7056	0.1644643590897239	0.5631108894186925	7.451481671809305	404.8929748535156	404.91290283203125
250	404.9176940917969	28.0794277469333					1	DETECTED	404.9177 m/z @28.08 [151020OFc1_NvH-0949-CRLM-30.raw]	404.9176940917969	28.0794277469333	0.00823522853333333	99.7445672184	99.73633198986666	329728.25	1.640241285736653E8	0	7056	0.13290896373792904	0.5034277907464377	0.6811693026007599	404.9129943847656	404.92767333984375
251	404.93487548828125	49.7231526709333					1	DETECTED	404.9349 m/z @49.72 [151020OFc1_NvH-0949-CRLM-30.raw]	404.93487548828125	49.7231526709333	0.0197041285333333	99.9355175133333	99.91581338479996	72555.703125	1.6542459535195732E8	0	7056	99.87291543606217	1.0078473019043435	1.0151833442331124	404.9277038574219	404.93695068359375
252	404.9469909667969	21.6121243029333					1	DETECTED	404.9470 m/z @21.61 [151020OFc1_NvH-0949-CRLM-30.raw]	404.9469909667969	21.6121243029333	0.00823522853333333	99.9779230112	99.96968778266667	1432668.625	1.8679799663823718E8	0	7056	0.18090381773715336	0.6360694578693146	0.017323030742907312	404.9370422363281	404.9569396972656
253	404.96429443359375	20.8484294656					1	DETECTED	404.9643 m/z @20.85 [151020OFc1_NvH-0949-CRLM-30.raw]	404.96429443359375	20.8484294656	0.0309558818666667	99.7978373928	99.76688151093335	274272.75	1.6348112621403545E8	0	7056	0.08844786202936206	1.0700512740970523	14.048538995126052	404.95703125	404.9740905761719
254	404.97760009765625	30.2781629456					1	DETECTED	404.9776 m/z @30.28 [151020OFc1_NvH-0949-CRLM-30.raw]	404.97760009765625	30.2781629456	0.168581880266667	99.8295226698667	99.66094078960003	174467.5625	1.5152252000824875E8	0	7056	7.83049559295862	1.914870108154496	0.5100729719039422	404.97454833984375	404.987548828125
255	404.99969482421875	43.4642442325333					1	DETECTED	404.9997 m/z @43.46 [151020OFc1_NvH-0949-CRLM-30.raw]	404.99969482421875	43.4642442325333	0.00823522853333333	99.7551214384	99.74688620986666	382006.25	1.5543860668300158E8	4	7056	0.18722888344833422	0.9249562651364336	0.22670995226247068	404.9898681640625	405.0096435546875
256	405.0167236328125	53.5203325946667					1	DETECTED	405.0167 m/z @53.52 [151020OFc1_NvH-0949-CRLM-30.raw]	405.0167236328125	53.5203325946667	0.0197041285333333	99.9567255869333	99.93702145839997	302211.125	1.4281444398964283E8	0	7056	0.23902421155530362	1.0097858052204398	0.9116543575585551	405.0097351074219	405.0263977050781
257	405.0290222167969	35.3615260666667					1	DETECTED	405.0290 m/z @35.36 [151020OFc1_NvH-0949-CRLM-30.raw]	405.0290222167969	35.3615260666667	0.0197041285333333	99.9991419474667	99.97943781893336	57674.3671875	1.396301039860716E8	0	7056	93.79181079513643	1.6147019036595585	2.2283243918166336	405.0269775390625	405.0385437011719
258	405.05584716796875	22.1131544445333					1	DETECTED	405.0558 m/z @22.11 [151020OFc1_NvH-0949-CRLM-30.raw]	405.05584716796875	22.1131544445333	0.168581880266667	99.7872627776	99.61868089733333	922778.0625	1.7580624953727958E8	0	7056	0.16022955753812695	101.12882672057421	7.139153020532747	405.04608154296875	405.0657958984375
259	405.1033630371094	90.3864746754667					1	DETECTED	405.1034 m/z @90.39 [151020OFc1_NvH-0949-CRLM-30.raw]	405.1033630371094	90.3864746754667	0.800201542666667	98.8392858005333	98.03908425786663	1975541.625	1.6663419914279878E8	0	7056	0.09524574311801359	1.1093758701945116	0.7234153075014526	405.0939636230469	405.1127014160156
260	405.12298583984375	89.2653039136					1	DETECTED	405.1230 m/z @89.27 [151020OFc1_NvH-0949-CRLM-30.raw]	405.12298583984375	89.2653039136	0.0652158072	99.4687014576	99.4034856504	773898.0625	1.5292772387636098E8	0	7056	0.6846022744867213	1.2955795831111137	1.0071596274994743	405.1141052246094	405.1312255859375
261	405.1592712402344	8.16837148586667					1	DETECTED	405.1593 m/z @8.17 [151020OFc1_NvH-0949-CRLM-30.raw]	405.1592712402344	8.16837148586667	1.21737177466667	99.7340280648	98.51665629013333	69180.78125	1.2587651165826711E8	0	7056	82.87091201768055	7.162403148099004	0.31740974974673886	405.14990234375	405.16436767578125
262	405.1766662597656	90.6318721285333					1	DETECTED	405.1767 m/z @90.63 [151020OFc1_NvH-0949-CRLM-30.raw]	405.1766662597656	90.6318721285333	0.00823522853333333	99.9991419474667	99.99090671893336	307297.21875	1.4633505706315115E8	0	7056	0.18334485722208171	0.5053429851789981	0.01729314141781322	405.1673889160156	405.17901611328125
263	405.1891174316406	10.2218713442667					1	DETECTED	405.1891 m/z @10.22 [151020OFc1_NvH-0949-CRLM-30.raw]	405.1891174316406	10.2218713442667	0.202949814933333	99.9567255869333	99.75377577199997	455393.09375	1.8371745376442707E8	3	7056	0.1067332270767487	2.5579619533582507	0.059652262242473976	405.17913818359375	405.19622802734375
264	405.20623779296875	25.4432308658667					1	DETECTED	405.2062 m/z @25.44 [151020OFc1_NvH-0949-CRLM-30.raw]	405.20623779296875	25.4432308658667	2.70652461493333	99.6384265952	96.93190198026667	2784085.25	3.0849705705574924E8	2	7056	8.008766882230322	0.6969938375343276	0.8249265691428578	405.1962585449219	405.2162170410156
265	405.2171936035156	23.7755873981333					1	DETECTED	405.2172 m/z @23.78 [151020OFc1_NvH-0949-CRLM-30.raw]	405.2171936035156	23.7755873981333	2.14889686693333	94.8386546808	92.68975781386668	743792.0625	2.818164222354045E8	0	7056	0.13253916040565272	0.6481047063148859	0.020241646888272194	405.21624755859375	405.2205810546875
266	405.2305908203125	30.1353130858667					1	DETECTED	405.2306 m/z @30.14 [151020OFc1_NvH-0949-CRLM-30.raw]	405.2305908203125	30.1353130858667	2.15960740533333	99.9141195685333	97.75451216319996	2916374.0	2.805161288926773E8	3	7056	14.302146423778622	0.5305559448143	0.6931042729852903	405.2206115722656	405.2405700683594
267	405.2427062988281	32.719816988					1	DETECTED	405.2427 m/z @32.72 [151020OFc1_NvH-0949-CRLM-30.raw]	405.2427062988281	32.719816988	2.0961495672	95.1214181216	93.0252685544	342896.1875	1.480148927941212E8	0	7056	13.563524781559483	1.7885215519653328	4.418826246801921	405.2406005859375	405.24658203125
268	405.256591796875	22.0805402474667					1	DETECTED	405.2566 m/z @22.08 [151020OFc1_NvH-0949-CRLM-30.raw]	405.256591796875	22.0805402474667	0.00823522853333333	99.9673669717333	99.95913174319996	835616.25	1.831504942480806E8	0	7056	0.058799347514884914	0.7909367931247102	0.5711123942243368	405.2466125488281	405.2664794921875
269	405.26788330078125	44.7523260850667					1	DETECTED	405.2679 m/z @44.75 [151020OFc1_NvH-0949-CRLM-30.raw]	405.26788330078125	44.7523260850667	3.36652096933333	91.5190123701333	88.15249140079996	202315.84375	1.6847742573053536E8	0	7056	0.05402077912473402	1.0650087772158334	450.5429340855985	405.2668151855469	405.27783203125
270	405.2849426269531	90.5942722981333					1	DETECTED	405.2849 m/z @90.59 [151020OFc1_NvH-0949-CRLM-30.raw]	405.2849426269531	90.5942722981333	1.505364596	92.2306868133333	90.7253222173333	96734.578125	1.3098113321085697E8	0	7056	58.76038340837264	0.5091841653321832	0.006202024356731592	405.27789306640625	405.29486083984375
271	405.3037414550781	90.7936554029333					1	DETECTED	405.3037 m/z @90.79 [151020OFc1_NvH-0949-CRLM-30.raw]	405.3037414550781	90.7936554029333	0.00823522853333333	99.9991419474667	99.99090671893336	35691.34765625	1.0374714340453671E8	0	7056	91.58558891773801	0.5347822176666264	0.09643453796276401	405.2955017089844	405.3096923828125
272	405.38690185546875	68.0679491949333					1	DETECTED	405.3869 m/z @68.07 [151020OFc1_NvH-0949-CRLM-30.raw]	405.38690185546875	68.0679491949333	2.88355159066667	97.3779712989333	94.49441970826663	217227.140625	1.6475598289392915E8	0	7056	86.02586334211868	0.7579901233359584	0.5177000146575679	405.3776550292969	405.3968811035156
273	405.4087219238281	34.8997269896					1	DETECTED	405.4087 m/z @34.90 [151020OFc1_NvH-0949-CRLM-30.raw]	405.4087219238281	34.8997269896	0.777537726666667	99.1491072274667	98.37156950080004	220712.21875	1.4001398543525973E8	0	7056	0.2018086168626141	2.246307829534938	0.014148304286928221	405.39892578125	405.4183044433594
274	405.4339904785156	23.0499561642667					1	DETECTED	405.4340 m/z @23.05 [151020OFc1_NvH-0949-CRLM-30.raw]	405.4339904785156	23.0499561642667	3.08369710186667	99.1597469768	96.07604987493332	126777.671875	1.2847744323327364E8	0	7056	0.05091152705274382	2.7849223725444525	0.0023604505910543826	405.43182373046875	405.43804931640625
275	405.44879150390625	21.5874040888					1	DETECTED	405.4488 m/z @21.59 [151020OFc1_NvH-0949-CRLM-30.raw]	405.44879150390625	21.5874040888	0.363947937066667	99.2340207077333	98.87007277066662	304084.28125	1.649778828591334E8	0	7056	0.09696390475772532	0.5961387174384407	2.8537833353646125	405.4388122558594	405.4495544433594
276	405.4595642089844	81.3449630232					1	DETECTED	405.4596 m/z @81.34 [151020OFc1_NvH-0949-CRLM-30.raw]	405.4595642089844	81.3449630232	1.91675785866667	93.8071794973333	91.89042163866662	523137.75	3.9673700777890295E8	0	7056	52.87451925822199	0.6058982784733554	0.2566516216847159	405.44976806640625	405.4695129394531
277	405.4711608886719	31.8686841674667					1	DETECTED	405.4712 m/z @31.87 [151020OFc1_NvH-0949-CRLM-30.raw]	405.4711608886719	31.8686841674667	2.66467244933333	96.7568267184	94.09215426906668	233699.6875	1.3942894783625692E8	0	7056	0.15895236033020765	1.9580486180027536	0.0012202761197424438	405.4695739746094	405.4811096191406
278	405.4918518066406	19.5667376421333					1	DETECTED	405.4919 m/z @19.57 [151020OFc1_NvH-0949-CRLM-30.raw]	405.4918518066406	19.5667376421333	1.80297423973333	99.0110650482667	97.20809080853337	1051208.5	1.6827496907471198E8	0	7056	0.14279559462670477	1.5783402428019129	0.8764348311588677	405.4819641113281	405.5017395019531
279	405.5183410644531	25.2982008512					1	DETECTED	405.5183 m/z @25.30 [151020OFc1_NvH-0949-CRLM-30.raw]	405.5183410644531	25.2982008512	0.156919505866667	94.7993760632	94.64245655733333	238217.84375	2.0718666708393E8	3	7056	7.402633724845554	2.4418562893170632	0.013784959454253756	405.50848388671875	405.5214538574219
280	405.5314636230469	20.7862589864					1	DETECTED	405.5315 m/z @20.79 [151020OFc1_NvH-0949-CRLM-30.raw]	405.5314636230469	20.7862589864	1.26201153946667	99.244764272	97.98275273253333	1372082.875	1.8393948325835517E8	3	7056	10.555311127649889	1.0979797205771944	0.09210116193049488	405.5218200683594	405.5414123535156
281	405.544189453125	17.4755157490667					1	DETECTED	405.5442 m/z @17.48 [151020OFc1_NvH-0949-CRLM-30.raw]	405.544189453125	17.4755157490667	2.06477062533333	96.1307837216	94.06601309626667	837106.1875	1.6835543922100344E8	3	7056	0.10421804898547293	3.8567591797096443	0.7264754465859445	405.5414733886719	405.5541687011719
282	405.5653381347656	16.0966790690667					1	DETECTED	405.5653 m/z @16.10 [151020OFc1_NvH-0949-CRLM-30.raw]	405.5653381347656	16.0966790690667	2.0543793776	98.7105061368	96.6561267592	678010.75	2.080078812975425E8	3	7056	25.834606861491416	1.26461208659734	7.749651238307611	405.555419921875	405.5752868652344
283	405.57562255859375	34.9322456445333					1	DETECTED	405.5756 m/z @34.93 [151020OFc1_NvH-0949-CRLM-30.raw]	405.57562255859375	34.9322456445333	4.0677053056	99.6595142370667	95.5918089314667	398039.46875	1.5094405858901787E8	0	7056	11.310093797499206	0.5100770366692875	0.02054169267786921	405.57537841796875	405.5850830078125
284	405.5903015136719	11.8217696154667					1	DETECTED	405.5903 m/z @11.82 [151020OFc1_NvH-0949-CRLM-30.raw]	405.5903015136719	11.8217696154667	2.15960740533333	94.8091239488	92.64951654346667	74923.296875	1.4036271106364736E8	0	7056	0.4764307172171698	6.296537009109164	0.001646302674841168	405.585693359375	405.6001281738281
285	405.60137939453125	44.8428773448					1	DETECTED	405.6014 m/z @44.84 [151020OFc1_NvH-0949-CRLM-30.raw]	405.60137939453125	44.8428773448	7.70477258826667	44.915361264	37.21058867573333	71454.1484375	5.8008375184054054E7	0	7056	0.09586539002752659	0.500975869927601	0.0019517398552020841	405.6009826660156	405.6020812988281
286	405.65362548828125	32.8327049565333					1	DETECTED	405.6536 m/z @32.83 [151020OFc1_NvH-0949-CRLM-30.raw]	405.65362548828125	32.8327049565333	3.83506354133333	99.1385136170667	95.30345007573338	248243.171875	1.2973493696080334E8	0	7056	8.830525835020204	3.602518829972932	6.584298056887156	405.6437072753906	405.6635437011719
287	405.6944274902344	25.9099128650667					1	DETECTED	405.6944 m/z @25.91 [151020OFc1_NvH-0949-CRLM-30.raw]	405.6944274902344	25.9099128650667	1.00412036373333	90.9617554213333	89.95763505759996	202796.765625	1.5217253037955305E8	0	7056	9.254380676471538	2.4090215097478196	0.003305270172110472	405.6845397949219	405.69744873046875
288	405.70751953125	25.457899044					1	DETECTED	405.7075 m/z @25.46 [151020OFc1_NvH-0949-CRLM-30.raw]	405.70751953125	25.457899044	2.54909448453333	98.2025873602667	95.65349287573338	760206.375	2.1163214259412348E8	0	7056	8.432539097203602	4.274004041877379	0.1377516898599399	405.6975402832031	405.7174987792969
289	405.7220153808594	28.3300727562667					1	DETECTED	405.7220 m/z @28.33 [151020OFc1_NvH-0949-CRLM-30.raw]	405.7220153808594	28.3300727562667	4.46452723546667	97.8519390776	93.38741184213332	267463.1875	2.0958470856248E8	0	7056	16.429938601631946	2.9724022327704778	0.20468730145054162	405.717529296875	405.7222900390625
290	405.7322998046875	30.1353130858667					1	DETECTED	405.7323 m/z @30.14 [151020OFc1_NvH-0949-CRLM-30.raw]	405.7322998046875	30.1353130858667	2.77991923066667	99.3838315861333	96.60391235546663	1473320.5	1.9314495784103248E8	0	7056	0.15373956661545307	0.6683138524377848	0.014636490289077339	405.7223205566406	405.74224853515625
291	405.7450866699219	12.6619844850667					1	DETECTED	405.7451 m/z @12.66 [151020OFc1_NvH-0949-CRLM-30.raw]	405.7450866699219	12.6619844850667	2.86264614506667	96.1518876370667	93.28924149200002	964588.75	1.6168872454814732E8	2	7056	8.624353864267203	5.944794792922766	3.8217965192251615	405.7423095703125	405.7549743652344
292	405.7635803222656	36.2695970866667					1	DETECTED	405.7636 m/z @36.27 [151020OFc1_NvH-0949-CRLM-30.raw]	405.7635803222656	36.2695970866667	2.8938121384	94.6921883314667	91.7983761930667	192813.296875	1.3826097525948316E8	0	7056	0.24326944341206058	1.432040327802532	3.1197335982081706	405.75555419921875	405.7732238769531
293	405.7939147949219	72.4636625693333					1	DETECTED	405.7939 m/z @72.46 [151020OFc1_NvH-0949-CRLM-30.raw]	405.7939147949219	72.4636625693333	1.43887986586667	98.8284546805333	97.38957481466663	92470.984375	1.9604880778331092E8	0	7056	94.9670388035804	0.6917953990295885	0.3853140644287966	405.7843017578125	405.8009033203125
294	405.8453063964844	37.6667705149333					1	DETECTED	405.8453 m/z @37.67 [151020OFc1_NvH-0949-CRLM-30.raw]	405.8453063964844	37.6667705149333	0.1224212944	99.9779230112	99.8555017168	326531.96875	1.561701606164101E8	3	7056	2.3372138120644976	1.716826075838923	0.013873389661235575	405.83544921875	405.8551940917969
295	405.8659362792969	20.7862589864					1	DETECTED	405.8659 m/z @20.79 [151020OFc1_NvH-0949-CRLM-30.raw]	405.8659362792969	20.7862589864	0.11094084	99.9991419474667	99.8882011074667	755501.1875	1.5855525612001517E8	3	7056	0.11766502640806564	0.6104494781596842	0.02135490558308667	405.8560791015625	405.8684997558594
296	405.8785095214844	14.7357341754667					1	DETECTED	405.8785 m/z @14.74 [151020OFc1_NvH-0949-CRLM-30.raw]	405.8785095214844	14.7357341754667	0.00823522853333333	99.9355175133333	99.92728228479996	770184.8125	1.9106594142292485E8	3	7056	2.175451653030283	1.1847382099568649	0.3020835809652703	405.8685607910156	405.8812255859375
297	405.8912353515625	17.9198147312					1	DETECTED	405.8912 m/z @17.92 [151020OFc1_NvH-0949-CRLM-30.raw]	405.8912353515625	17.9198147312	0.0537282736	99.9779230112	99.9241947376	2160083.0	2.196919178663197E8	3	7056	0.1980463306707243	0.5469540859647555	4.697131830423049	405.8812561035156	405.9012145996094
298	405.908203125	36.6435386818667					1	DETECTED	405.9082 m/z @36.64 [151020OFc1_NvH-0949-CRLM-30.raw]	405.908203125	36.6435386818667	0.0422825634666667	99.9885480578667	99.94626549440002	1661381.0	2.28394328850061E8	3	7056	5.498164137061224	0.5110872232761281	0.11633724722651295	405.9012451171875	405.91796875
299	405.9341735839844	15.9474160189333					1	DETECTED	405.9342 m/z @15.95 [151020OFc1_NvH-0949-CRLM-30.raw]	405.9341735839844	15.9474160189333	0.00823522853333333	99.9779230112	99.96968778266667	59236.20703125	1.4519019109476247E8	0	7056	16.57581880447202	3.1571971394534963	10.394201554484722	405.9242858886719	405.9351806640625
300	405.94549560546875	12.704303072					1	DETECTED	405.9455 m/z @12.70 [151020OFc1_NvH-0949-CRLM-30.raw]	405.94549560546875	12.704303072	0.00823522853333333	99.8823702858667	99.87413505733336	207276.40625	1.5296293956830934E8	0	7056	0.06815550001029003	0.5330039926226188	1.704363407806905	405.935546875	405.9510498046875
301	405.9610595703125	14.7647357608					1	DETECTED	405.9611 m/z @14.76 [151020OFc1_NvH-0949-CRLM-30.raw]	405.9610595703125	14.7647357608	0.00823522853333333	99.9991419474667	99.99090671893336	226783.484375	1.947035375792527E8	0	7056	0.19172119135409993	0.61916085230622	1.4202915138079082	405.9510803222656	405.9708251953125
302	405.9822082519531	39.1514542176					1	DETECTED	405.9822 m/z @39.15 [151020OFc1_NvH-0949-CRLM-30.raw]	405.9822082519531	39.1514542176	0.180171097066667	99.8929387586667	99.71276766160004	493710.5	1.4746411025693476E8	4	7056	0.11922351769545969	0.5027003355666132	0.005274511310939381	405.97222900390625	405.9920654296875
303	405.9935302734375	19.5321312928					1	DETECTED	405.9935 m/z @19.53 [151020OFc1_NvH-0949-CRLM-30.raw]	405.9935302734375	19.5321312928	0.00823522853333333	99.871778428	99.86354319946666	463479.34375	1.4417049859661558E8	0	7056	0.05473586090150917	0.5104729107454268	0.009738503323845066	405.99224853515625	406.00335693359375
304	406.0113830566406	39.4859478368					1	DETECTED	406.0114 m/z @39.49 [151020OFc1_NvH-0949-CRLM-30.raw]	406.0113830566406	39.4859478368	0.0309558818666667	99.5853671813333	99.55441129946664	135769.03125	1.5787055839385706E8	4	7056	0.05969905154286437	1.461090174532842	1.9296313759229264	406.0035400390625	406.02130126953125
305	406.0460510253906	37.7268993368					1	DETECTED	406.0461 m/z @37.73 [151020OFc1_NvH-0949-CRLM-30.raw]	406.0460510253906	37.7268993368	0.5248698752	99.9885480578667	99.4636781826667	229893.265625	1.419696895693167E8	0	7056	0.1569229687632827	1.6979456617011208	15.821134897569312	406.03643798828125	406.0559387207031
306	406.1121826171875	89.7370843674667					1	DETECTED	406.1122 m/z @89.74 [151020OFc1_NvH-0949-CRLM-30.raw]	406.1121826171875	89.7370843674667	0.0309558818666667	98.3091277314667	98.27817184960004	601451.5625	2.943009857946002E8	0	7056	1.0623466931410803	0.9229640184017939	0.710404385264046	406.1022033691406	406.1214904785156
307	406.1253356933594	89.4013820805333					1	DETECTED	406.1253 m/z @89.40 [151020OFc1_NvH-0949-CRLM-30.raw]	406.1253356933594	89.4013820805333	11.8454065648	98.9573490133333	87.1119424485333	90385.421875	1.2961056045093934E8	0	7056	0.41559884185824103	0.532809969188404	0.5458121020323718	406.1223449707031	406.1349792480469
308	406.1799621582031	90.064813608					1	DETECTED	406.1800 m/z @90.06 [151020OFc1_NvH-0949-CRLM-30.raw]	406.1799621582031	90.064813608	0.0879578045333333	99.9991419474667	99.91118414293337	218230.734375	1.751702564802647E8	0	7056	78.84278977022075	0.5268774441287662	0.05804556046650172	406.1700744628906	406.18994140625
309	406.2003173828125	89.8039458949333					1	DETECTED	406.2003 m/z @89.80 [151020OFc1_NvH-0949-CRLM-30.raw]	406.2003173828125	89.8039458949333	1.01535968266667	99.3619172781333	98.34655759546663	816005.6875	2.215318953921469E8	3	7056	73.95097119389276	0.5197379723426168	0.027236902822552842	406.1903381347656	406.2102966308594
310	406.2130432128906	14.6957698533333					1	DETECTED	406.2130 m/z @14.70 [151020OFc1_NvH-0949-CRLM-30.raw]	406.2130432128906	14.6957698533333	3.46262808426667	99.9355175133333	96.47288942906663	649162.625	1.8193972912435585E8	2	7056	2.2499373770382363	1.5072821009855293	0.12488033618758627	406.2103271484375	406.215576171875
311	406.2255859375	17.984867648					1	DETECTED	406.2256 m/z @17.98 [151020OFc1_NvH-0949-CRLM-30.raw]	406.2255859375	17.984867648	0.604979245866667	99.9247194994667	99.31974025360003	1439605.625	2.209720009685458E8	3	7056	5.3099436693542295	2.020572190036189	0.1872859845984454	406.2156066894531	406.2355651855469
312	406.24310302734375	36.6129628661333					1	DETECTED	406.2431 m/z @36.61 [151020OFc1_NvH-0949-CRLM-30.raw]	406.24310302734375	36.6129628661333	2.57028796826667	99.1491072274667	96.57881925920003	833778.9375	1.759510321609332E8	2	7056	0.3054502782185793	0.5148732040873285	0.01257523458193246	406.235595703125	406.2452392578125
313	406.2552490234375	17.984867648					1	DETECTED	406.2552 m/z @17.98 [151020OFc1_NvH-0949-CRLM-30.raw]	406.2552490234375	17.984867648	0.970166019733333	97.3249678413333	96.35480182159998	1214649.75	2.044891650856543E8	2	7056	0.2261854916622923	3.936861194432587	13.687719959238033	406.24530029296875	406.26519775390625
314	406.2737121582031	45.7424433704					1	DETECTED	406.2737 m/z @45.74 [151020OFc1_NvH-0949-CRLM-30.raw]	406.2737121582031	45.7424433704	2.3838086336	99.6278456232	97.2440369896	387342.28125	1.4215547438664213E8	2	7056	0.17118487160738738	1.0473273052802061	280.4524777143443	406.2654724121094	406.28253173828125
315	406.31591796875	91.3256454794667					1	DETECTED	406.3159 m/z @91.33 [151020OFc1_NvH-0949-CRLM-30.raw]	406.31591796875	91.3256454794667	1.1059897616	92.4828090202667	91.3768192586667	71171.21875	1.2971169015249048E8	0	7056	0.45261268137674904	0.5064130345632146	2.1022233173441807	406.3079528808594	406.3245849609375
316	406.3970031738281	3.56872693653333					1	DETECTED	406.3970 m/z @3.57 [151020OFc1_NvH-0949-CRLM-30.raw]	406.3970031738281	3.56872693653333	2.52781317546667	99.4793013250667	96.95148814960002	240421.15625	1.355874904793E8	2	7056	0.20125658400384694	5.965668204023281	1.3751016632458941	406.3870849609375	406.4068298339844
317	406.4093322753906	18.7359346693333					1	DETECTED	406.4093 m/z @18.74 [151020OFc1_NvH-0949-CRLM-30.raw]	406.4093322753906	18.7359346693333	3.3121672184	99.9247194994667	96.6125522810667	156954.421875	1.5631695454571354E8	0	7056	7.631521245874321	4.682981823379173	0.0015119259142960782	406.40704345703125	406.4191589355469
318	406.4313659667969	61.5935949888					1	DETECTED	406.4314 m/z @61.59 [151020OFc1_NvH-0949-CRLM-30.raw]	406.4313659667969	61.5935949888	3.06224714186667	97.2932348618667	94.23098772000003	90887.015625	1.6372809963995308E8	0	7056	78.5158916677839	0.8090379413903	0.7005748447715238	406.4214782714844	406.4376525878906
319	406.44775390625	32.3302570152					1	DETECTED	406.4478 m/z @32.33 [151020OFc1_NvH-0949-CRLM-30.raw]	406.44775390625	32.3302570152	3.11519861786667	94.4531283013333	91.33792968346663	137931.75	2.0032180744574785E8	0	7056	19.722658293157203	1.6185262855201086	3.181517517623044	406.4377746582031	406.4529724121094
320	406.4629821777344	15.5085271965333					1	DETECTED	406.4630 m/z @15.51 [151020OFc1_NvH-0949-CRLM-30.raw]	406.4629821777344	15.5085271965333	3.1581294688	99.6278456232	96.4697161544	175048.5	1.6018083171678635E8	0	7056	0.9440143179317868	0.6280993082424347	9.89314065083482	406.45318603515625	406.4663391113281
321	406.4764709472656	22.4381502930667					1	DETECTED	406.4765 m/z @22.44 [151020OFc1_NvH-0949-CRLM-30.raw]	406.4764709472656	22.4381502930667	2.48567316773333	99.5643130562667	97.07863988853337	265014.34375	1.4647635628107366E8	0	7056	5.126124796061433	0.5826705326389521	9.699765232208968	406.46649169921875	406.4863586425781
322	406.489990234375	34.8408676264					1	DETECTED	406.4900 m/z @34.84 [151020OFc1_NvH-0949-CRLM-30.raw]	406.489990234375	34.8408676264	2.55970048693333	99.9355175133333	97.37581702639997	170121.15625	1.4967297280118653E8	0	7056	25.70321842438204	1.5758241465606133	4.246390723452641	406.4865417480469	406.49957275390625
323	406.5167236328125	35.6144795010667					1	DETECTED	406.5167 m/z @35.61 [151020OFc1_NvH-0949-CRLM-30.raw]	406.5167236328125	35.6144795010667	2.7589774568	94.9902969685333	92.2313195117333	160707.671875	1.4625070302896947E8	0	7056	0.1508810871963604	1.4814720160599955	0.004734634086469603	406.5068054199219	406.52496337890625
324	406.53497314453125	23.4106644216					1	DETECTED	406.5350 m/z @23.41 [151020OFc1_NvH-0949-CRLM-30.raw]	406.53497314453125	23.4106644216	2.9890716504	98.9036393410667	95.91456769066669	720811.1875	1.9435203476080856E8	3	7056	0.15232529938923278	0.5943090358734735	0.8555231628993757	406.5250244140625	406.5449523925781
325	406.5470275878906	32.4214992968					1	DETECTED	406.5470 m/z @32.42 [151020OFc1_NvH-0949-CRLM-30.raw]	406.5470275878906	32.4214992968	4.67325019093333	92.4707214021333	87.79747121119996	243692.6875	1.6957149837510014E8	3	7056	21.816049483160953	2.218275153099181	0.00823665350695513	406.5450134277344	406.550048828125
326	406.5600891113281	17.9198147312					1	DETECTED	406.5601 m/z @17.92 [151020OFc1_NvH-0949-CRLM-30.raw]	406.5600891113281	17.9198147312	2.40498350746667	98.3739828346667	95.96899932720004	565376.0625	1.654284220609907E8	0	7056	5.592113630603684	0.8627968331875326	1.5703835940180517	406.55010986328125	406.570068359375
327	406.5763244628906	36.7664561768					1	DETECTED	406.5763 m/z @36.77 [151020OFc1_NvH-0949-CRLM-30.raw]	406.5763244628906	36.7664561768	3.39890834213333	96.3108084544	92.91190011226668	391870.25	2.5237965006095955E8	0	7056	0.2655455905216968	1.4792614252593888	0.9167298880279204	406.5701904296875	406.58624267578125
328	406.5975036621094	3.58012506053333					1	DETECTED	406.5975 m/z @3.58 [151020OFc1_NvH-0949-CRLM-30.raw]	406.5975036621094	3.58012506053333	1.0378408936	96.985280236	95.94743934239999	130544.8203125	1.5195439237849128E8	0	7056	0.2302320664070332	6.24708031325941	0.9887491019602532	406.587890625	406.6071472167969
329	406.6275634765625	18.7235789018667					1	DETECTED	406.6276 m/z @18.72 [151020OFc1_NvH-0949-CRLM-30.raw]	406.6275634765625	18.7235789018667	3.41994546773333	96.8050513712	93.38510590346667	113866.65625	1.59656946632496E8	0	7056	0.8363926168215592	4.029284082584289	8.236023195102335	406.617919921875	406.6372985839844
330	406.6820068359375	19.7427500445333					1	DETECTED	406.6820 m/z @19.74 [151020OFc1_NvH-0949-CRLM-30.raw]	406.6820068359375	19.7427500445333	2.65423944693333	95.1859089432	92.53166949626667	137069.234375	1.3489679469099984E8	0	7056	0.09620962353856655	3.9788415806603634	0.038004635512469416	406.6721496582031	406.6919860839844
331	406.702392578125	16.0966790690667					1	DETECTED	406.7024 m/z @16.10 [151020OFc1_NvH-0949-CRLM-30.raw]	406.702392578125	16.0966790690667	2.904184628	96.5981057402667	93.69392111226671	193610.46875	1.631839954213507E8	0	7056	5.149650181331243	0.611666282069119	36.447257222865694	406.6924743652344	406.7096252441406
332	406.7196350097656	41.5208502256					1	DETECTED	406.7196 m/z @41.52 [151020OFc1_NvH-0949-CRLM-30.raw]	406.7196350097656	41.5208502256	2.8420268704	96.1201608666667	93.27813399626669	1104796.25	1.7807397569643846E8	2	7056	0.23424975393468372	0.5138089028438036	0.02011301112432271	406.709716796875	406.724853515625
333	406.73486328125	22.9399507064					1	DETECTED	406.7349 m/z @22.94 [151020OFc1_NvH-0949-CRLM-30.raw]	406.73486328125	22.9399507064	2.61198817066667	97.7459773946667	95.13398922400003	4432588.5	2.922420935314748E8	4	7056	18.86702364339112	3.2178752945546436	0.09937559337024102	406.7248840332031	406.74481201171875
334	406.75714111328125	18.0423698296					1	DETECTED	406.7571 m/z @18.04 [151020OFc1_NvH-0949-CRLM-30.raw]	406.75714111328125	18.0423698296	2.07500200106667	92.0064810312	89.93147903013333	517542.34375	1.5777915679384437E8	0	7056	2.1124513457266296	0.5212164427233682	0.8550051647724588	406.7471618652344	406.7668762207031
335	406.783203125	86.5574829965333					1	DETECTED	406.7832 m/z @86.56 [151020OFc1_NvH-0949-CRLM-30.raw]	406.783203125	86.5574829965333	4.80051742586667	98.5600918594667	93.75957443360002	562442.25	5.252499311803855E8	0	7056	52.91132450557995	0.5911892815860063	0.2937498419746136	406.7745056152344	406.79315185546875
336	406.7972106933594	45.4517721402667					1	DETECTED	406.7972 m/z @45.45 [151020OFc1_NvH-0949-CRLM-30.raw]	406.7972106933594	45.4517721402667	2.81102278213333	97.2509562077333	94.43993342559996	133430.671875	1.8034485075388196E8	0	7056	51.91110142545874	1.1202276686905375	1.2342960677870574	406.7932434082031	406.80718994140625
337	406.8511657714844	77.4882356344					1	DETECTED	406.8512 m/z @77.49 [151020OFc1_NvH-0949-CRLM-30.raw]	406.8511657714844	77.4882356344	0.145477369066667	99.9779230112	99.83244564213334	111949.7578125	1.941766261561789E8	0	7056	75.4150841849135	0.6478826006182427	0.2983710420906286	406.84149169921875	406.859375
338	406.86944580078125	23.3829685429333					1	DETECTED	406.8694 m/z @23.38 [151020OFc1_NvH-0949-CRLM-30.raw]	406.86944580078125	23.3829685429333	0.0766406821333333	99.9991419474667	99.92250126533337	483582.59375	1.6102739461863807E8	3	7056	7.875623189994881	1.8762613016377687	10.61117624889783	406.8594665527344	406.87939453125
339	406.8822021484375	16.9457712034667					1	DETECTED	406.8822 m/z @16.95 [151020OFc1_NvH-0949-CRLM-30.raw]	406.8822021484375	16.9457712034667	0.0197041285333333	99.871778428	99.85207429946666	301045.40625	1.8319521073309606E8	3	7056	13.238849158937171	0.5243309489376675	0.06807290746195309	406.8794860839844	406.89215087890625
340	406.89715576171875	17.6203264674667					1	DETECTED	406.8972 m/z @17.62 [151020OFc1_NvH-0949-CRLM-30.raw]	406.89715576171875	17.6203264674667	0.421515876266667	99.9991419474667	99.57762607120003	177410.5625	1.3190301135663114E8	0	7056	0.3305194841739372	0.5286660477516574	0.05948335344222383	406.8922119140625	406.8987121582031
341	406.9087219238281	42.7324360282667					1	DETECTED	406.9087 m/z @42.73 [151020OFc1_NvH-0949-CRLM-30.raw]	406.9087219238281	42.7324360282667	0.00823522853333333	99.8189563736	99.81072114506667	1856251.125	1.7642554380760828E8	3	7056	0.11098807461988969	0.5378060017697287	0.07536249318322917	406.89874267578125	406.918701171875
342	406.9200744628906	36.5554922810667					1	DETECTED	406.9201 m/z @36.56 [151020OFc1_NvH-0949-CRLM-30.raw]	406.9200744628906	36.5554922810667	0.00823522853333333	99.9885480578667	99.98031282933336	80311.1328125	1.5679490524698755E8	0	7056	36.10329358099618	1.4087637490547127	1.8008610444560114	406.9189147949219	406.929931640625
343	406.93994140625	45.1635858077333					1	DETECTED	406.9399 m/z @45.16 [151020OFc1_NvH-0949-CRLM-30.raw]	406.93994140625	45.1635858077333	0.00823522853333333	99.8823702858667	99.87413505733336	304554.40625	1.695502378474536E8	7	7056	10.090834562584732	1.0601750000447359	1.084096218973389	406.9299621582031	406.9485778808594
344	406.9585876464844	32.8327049565333					1	DETECTED	406.9586 m/z @32.83 [151020OFc1_NvH-0949-CRLM-30.raw]	406.9585876464844	32.8327049565333	0.00823522853333333	99.9461154442667	99.93788021573336	759233.625	1.5224456591446942E8	4	7056	0.06249617898264148	0.5901177006572216	0.005510899951086938	406.9486083984375	406.968505859375
345	406.9794921875	19.5225149706667					1	DETECTED	406.9795 m/z @19.52 [151020OFc1_NvH-0949-CRLM-30.raw]	406.9794921875	19.5225149706667	0.0197041285333333	99.9567255869333	99.93702145839997	680854.0	1.584483715962068E8	0	7056	0.1588702291853359	0.6080913769830121	18.088155772936517	406.9695739746094	406.98931884765625
346	406.9953308105469	55.5404137290667					1	DETECTED	406.9953 m/z @55.54 [151020OFc1_NvH-0949-CRLM-30.raw]	406.9953308105469	55.5404137290667	0.593384968266667	99.8084436597333	99.21505869146664	63600.66796875	1.2859424060205288E8	0	7056	71.09796295938602	0.8760902690462101	0.7218948539478276	406.9895324707031	407.0052490234375
347	407.01849365234375	62.4450108938667					1	DETECTED	407.0185 m/z @62.45 [151020OFc1_NvH-0949-CRLM-30.raw]	407.01849365234375	62.4450108938667	0.00823522853333333	99.9461154442667	99.93788021573336	66165.4296875	1.4323237491720098E8	0	7056	84.99242894102663	0.8017596073428946	0.6026773037579042	407.0088806152344	407.0284423828125
348	407.0603332519531	46.5779155448					1	DETECTED	407.0603 m/z @46.58 [151020OFc1_NvH-0949-CRLM-30.raw]	407.0603332519531	46.5779155448	0.00823522853333333	99.9461154442667	99.93788021573336	829200.6875	1.559938830566595E8	0	7056	0.24204209551596279	2.338183503694055	1.63603539626915	407.0503845214844	407.069580078125
349	407.098876953125	90.3774814213333					1	DETECTED	407.0989 m/z @90.38 [151020OFc1_NvH-0949-CRLM-30.raw]	407.098876953125	90.3774814213333	0.0879578045333333	99.9461154442667	99.85815763973336	197370.53125	1.5677878954935455E8	0	7056	0.0786022798853594	0.5532720126087741	0.5183933621137358	407.0927429199219	407.1081237792969
350	407.11859130859375	89.3142390936					1	DETECTED	407.1186 m/z @89.31 [151020OFc1_NvH-0949-CRLM-30.raw]	407.11859130859375	89.3142390936	0.0652158072	99.9991419474667	99.93392614026669	86510.875	1.4770758770287934E8	0	7056	0.47617271931891025	0.5476409411565077	102.68716768365337	407.109619140625	407.12701416015625
351	407.12884521484375	49.5852378352					1	DETECTED	407.1288 m/z @49.59 [151020OFc1_NvH-0949-CRLM-30.raw]	407.12884521484375	49.5852378352	0.00823522853333333	99.9991419474667	99.99090671893336	35534.546875	1.1030839730049723E8	0	7056	98.50859418494946	0.9880244313859278	0.980099994951548	407.12884521484375	407.1381530761719
352	407.155517578125	92.1349524026667					1	DETECTED	407.1555 m/z @92.13 [151020OFc1_NvH-0949-CRLM-30.raw]	407.155517578125	92.1349524026667	7.103929104	97.8094914434667	90.7055623394667	165119.015625	1.2976130895964952E8	0	7056	0.0923748630819432	0.5346629380909284	0.07584185068587744	407.145751953125	407.1650085449219
353	407.1668395996094	90.5942722981333					1	DETECTED	407.1668 m/z @90.59 [151020OFc1_NvH-0949-CRLM-30.raw]	407.1668395996094	90.5942722981333	1.6084136872	99.0004964522667	97.3920827650667	100802.4375	1.3976212899005246E8	0	7056	47.58188269461488	0.5472334834172211	0.005669451790886451	407.1656799316406	407.1750793457031
354	407.1851501464844	27.1140826616					1	DETECTED	407.1852 m/z @27.11 [151020OFc1_NvH-0949-CRLM-30.raw]	407.1851501464844	27.1140826616	3.33367539066667	99.5216610429333	96.18798565226663	641154.875	1.9200129769682953E8	2	7056	0.19356341940388688	25.56933396729864	8.648465561055122	407.17523193359375	407.1916809082031
355	407.2016906738281	44.6175209893333					1	DETECTED	407.2017 m/z @44.62 [151020OFc1_NvH-0949-CRLM-30.raw]	407.2016906738281	44.6175209893333	2.43682959893333	99.4898928528	97.05306325386667	1581770.75	2.2936985422334215E8	3	7056	24.2818990126726	1.3408637466465496	1.3029441317672896	407.19171142578125	407.211669921875
356	407.2190856933594	16.1964489192					1	DETECTED	407.2191 m/z @16.20 [151020OFc1_NvH-0949-CRLM-30.raw]	407.2190856933594	16.1964489192	1.64129064346667	99.5111029418667	97.86981229840002	1270465.875	2.0431632741061953E8	3	7056	0.14967673915346325	1.8703241827506647	2.9047694235751744	407.2117004394531	407.2232666015625
357	407.2332763671875	41.5208502256					1	DETECTED	407.2333 m/z @41.52 [151020OFc1_NvH-0949-CRLM-30.raw]	407.2332763671875	41.5208502256	2.3838086336	99.2552976362667	96.8714890026667	1763116.625	3.021952079205131E8	2	7056	19.637004707473068	0.5122145787710384	0.02212379029752433	407.22332763671875	407.2432556152344
358	407.2454528808594	30.2973506850667					1	DETECTED	407.2455 m/z @30.30 [151020OFc1_NvH-0949-CRLM-30.raw]	407.2454528808594	30.2973506850667	2.40498350746667	98.9143412085333	96.50935770106663	858515.5625	2.0852245921941227E8	2	7056	10.340494896079889	0.6119164330064657	1.6881721050676821	407.2432861328125	407.2554016113281
359	407.2561340332031	10.2961556925333					1	DETECTED	407.2561 m/z @10.30 [151020OFc1_NvH-0949-CRLM-30.raw]	407.2561340332031	10.2961556925333	2.9145302248	51.1265224573333	48.211992232533305	83864.765625	9.717559064862253E7	0	7056	0.13272185051815022	3.2656758625372193	1.2721294102344072	407.2554931640625	407.25640869140625
360	407.2665710449219	81.2692161045333					1	DETECTED	407.2666 m/z @81.27 [151020OFc1_NvH-0949-CRLM-30.raw]	407.2665710449219	81.2692161045333	1.8540588024	97.5709129205333	95.7168541181333	292765.5	2.5889181125489E8	2	7056	58.2041637640663	0.5695904537580853	0.1657934738488834	407.256591796875	407.2760925292969
361	407.3014221191406	91.5093264088					1	DETECTED	407.3014 m/z @91.51 [151020OFc1_NvH-0949-CRLM-30.raw]	407.3014221191406	91.5093264088	17.0262203170667	95.5059158650667	78.479695548	105775.953125	1.716449428135955E8	0	7056	0.8088617938085179	0.5268288318383534	0.44926360736079823	407.2955322265625	407.3064270019531
362	407.3152160644531	90.2117189336					1	DETECTED	407.3152 m/z @90.21 [151020OFc1_NvH-0949-CRLM-30.raw]	407.3152160644531	90.2117189336	81.4274811341333	92.4008766592	10.973395525066692	44961.03125	2.1733558468530703E7	0	7056	10.729293043138625	0.6246071529241219	0.2492143058482439	407.31427001953125	407.3235778808594
363	407.33660888671875	90.8788507581333					1	DETECTED	407.3366 m/z @90.88 [151020OFc1_NvH-0949-CRLM-30.raw]	407.33660888671875	90.8788507581333	2.82135597306667	92.624857408	89.80350143493332	164042.359375	1.6086846212574193E8	0	7056	0.17911442127260102	0.5047146624049126	7.498672953955267	407.3308410644531	407.345458984375
364	407.35247802734375	91.5377176088					1	DETECTED	407.3525 m/z @91.54 [151020OFc1_NvH-0949-CRLM-30.raw]	407.35247802734375	91.5377176088	2.95557356293333	92.4613177514667	89.50574418853337	78941.921875	1.6485138240681186E8	0	7056	1.3673218712440445	0.5052132410691509	0.1702151568819716	407.3467712402344	407.35968017578125
365	407.394775390625	46.5929426066667					1	DETECTED	407.3948 m/z @46.59 [151020OFc1_NvH-0949-CRLM-30.raw]	407.394775390625	46.5929426066667	1.88539846853333	99.244764272	97.35936580346667	1010682.4375	1.8849925398448262E8	3	7056	7.542609968732805	1.262268825272568	19.857910675242096	407.3848571777344	407.4047546386719
366	407.46148681640625	32.7878408458667					1	DETECTED	407.4615 m/z @32.79 [151020OFc1_NvH-0949-CRLM-30.raw]	407.46148681640625	32.7878408458667	2.03189620826667	98.2771653528	96.24526914453332	306766.375	1.4273122788611546E8	0	7056	0.17082538632134714	2.5500603668782404	33.21531202063276	407.45166015625	407.4665832519531
367	407.4765930175781	19.435926184					1	DETECTED	407.4766 m/z @19.44 [151020OFc1_NvH-0949-CRLM-30.raw]	407.4765930175781	19.435926184	2.07500200106667	97.6821720298667	95.60717002880004	683046.375	1.7394821059012637E8	4	7056	8.256851378862159	0.5318678025621458	0.8811980639794065	407.46661376953125	407.486572265625
368	407.4977111816406	11.2578382552					1	DETECTED	407.4977 m/z @11.26 [151020OFc1_NvH-0949-CRLM-30.raw]	407.4977111816406	11.2578382552	2.0543793776	98.5280396394667	96.4736602618667	210393.140625	1.4045990418065348E8	4	7056	5.270196546956436	1.0483470744443935	25.099605971275874	407.48773193359375	407.5074157714844
369	407.515625	16.7179722749333					1	DETECTED	407.5156 m/z @16.72 [151020OFc1_NvH-0949-CRLM-30.raw]	407.515625	16.7179722749333	2.85238499813333	96.0460346226667	93.19364962453336	152005.40625	1.4414664813957918E8	3	7056	0.05712476981589987	546.6378036482167	0.1810608746072188	407.5079345703125	407.5202941894531
370	407.5304870605469	20.5527387117333					1	DETECTED	407.5305 m/z @20.55 [151020OFc1_NvH-0949-CRLM-30.raw]	407.5304870605469	20.5527387117333	3.26697892026667	98.3421481037333	95.07516918346663	831231.1875	1.7270615960674244E8	3	7056	0.16448840060397885	2.486925332705211	0.16541071530800613	407.5205993652344	407.54046630859375
371	407.5417785644531	22.6632666026667					1	DETECTED	407.5418 m/z @22.66 [151020OFc1_NvH-0949-CRLM-30.raw]	407.5417785644531	22.6632666026667	3.46262808426667	78.9179485746667	75.45532049040003	370425.03125	1.2346136626394778E8	0	7056	0.19659688605842618	0.7602942087882285	0.08510703415007245	407.5404968261719	407.5457458496094
372	407.55584716796875	30.0559737514667					1	DETECTED	407.5558 m/z @30.06 [151020OFc1_NvH-0949-CRLM-30.raw]	407.55584716796875	30.0559737514667	3.804253708	99.2340207077333	95.42976699973329	2735563.75	2.538191943336454E8	3	7056	12.185113777524982	1.475673750069507	6.508067695346304	407.5458679199219	407.5658264160156
373	407.56787109375	36.828648908					1	DETECTED	407.5679 m/z @36.83 [151020OFc1_NvH-0949-CRLM-30.raw]	407.56787109375	36.828648908	3.26697892026667	83.9776209317333	80.71064201146663	975842.625	2.0494118219896162E8	3	7056	0.1267573078704416	0.5443072816206751	0.09286973766906488	407.56585693359375	407.5777893066406
374	407.6031494140625	60.1244168048					1	DETECTED	407.6031 m/z @60.12 [151020OFc1_NvH-0949-CRLM-30.raw]	407.6031494140625	60.1244168048	1.26201153946667	97.3038346890667	96.04182314960003	57654.98828125	1.4767945834146252E8	0	7056	78.25578953744721	0.8198365269737454	0.648585448891051	407.5936279296875	407.6121520996094
375	407.6402282714844	34.4409408584					1	DETECTED	407.6402 m/z @34.44 [151020OFc1_NvH-0949-CRLM-30.raw]	407.6402282714844	34.4409408584	3.22214554426667	96.0883737376	92.86622819333333	78379.0703125	1.3621131681728837E8	0	7056	89.56965435372935	1.606221371643258	2.326072203837817	407.630615234375	407.6501159667969
376	407.6871337890625	11.4094299925333					1	DETECTED	407.6871 m/z @11.41 [151020OFc1_NvH-0949-CRLM-30.raw]	407.6871337890625	11.4094299925333	4.75801370133333	96.2047557229333	91.44674202159997	3303269.25	1.983471154998138E8	0	7056	0.13290989572880285	1.145546632907846	1.037816199499969	407.6775207519531	407.6968994140625
377	407.703125	44.6317356130667					1	DETECTED	407.7031 m/z @44.63 [151020OFc1_NvH-0949-CRLM-30.raw]	407.703125	44.6317356130667	2.7380361488	98.0752591848	95.337223036	683765.0625	1.627154062833842E8	0	7056	0.1890072349399219	0.5058311809925791	0.005708187160413068	407.6971740722656	407.7131042480469
378	407.7151184082031	36.7934763434667					1	DETECTED	407.7151 m/z @36.79 [151020OFc1_NvH-0949-CRLM-30.raw]	407.7151184082031	36.7934763434667	2.2766291472	79.2037605906667	76.9271314434667	192325.328125	1.4166783002895617E8	0	7056	10.972236801413615	1.2823186960735582	0.020157437742843714	407.7132263183594	407.7174377441406
379	407.7274475097656	19.4244389781333					1	DETECTED	407.7274 m/z @19.42 [151020OFc1_NvH-0949-CRLM-30.raw]	407.7274475097656	19.4244389781333	2.54909448453333	99.5005386141333	96.95144412959998	569884.8125	1.7817490420363778E8	2	7056	9.883359931683735	2.227891061956676	0.8378811201834866	407.71746826171875	407.73260498046875
380	407.74261474609375	19.2348743896					1	DETECTED	407.7426 m/z @19.23 [151020OFc1_NvH-0949-CRLM-30.raw]	407.74261474609375	19.2348743896	2.0961495672	96.1624540733333	94.06630450613329	4618374.5	2.819816533904653E8	2	7056	0.21730395916389966	70.17630829122596	170.0205044977993	407.732666015625	407.7525939941406
381	407.76025390625	43.2747594018667					1	DETECTED	407.7603 m/z @43.27 [151020OFc1_NvH-0949-CRLM-30.raw]	407.76025390625	43.2747594018667	1.95864488986667	97.3355865266667	95.37694163680003	381488.84375	1.5723586789552927E8	2	7056	7.883332435962799	0.5535365762366684	0.6976676485100841	407.752685546875	407.7691345214844
382	407.8450012207031	43.354675496					1	DETECTED	407.8450 m/z @43.35 [151020OFc1_NvH-0949-CRLM-30.raw]	407.8450012207031	43.354675496	0.766191913333333	99.6278456232	98.86165370986667	140241.609375	1.9595784042645243E8	0	7056	86.2251784529514	1.1674392045439475	1.8017975024950372	407.8356628417969	407.84942626953125
383	407.85943603515625	20.3861946869333					1	DETECTED	407.8594 m/z @20.39 [151020OFc1_NvH-0949-CRLM-30.raw]	407.85943603515625	20.3861946869333	0.00823522853333333	99.9885480578667	99.98031282933336	478827.09375	1.525866823513456E8	3	7056	0.23508232230784998	0.9381755570829015	0.629132729280197	407.8495178222656	407.8663330078125
384	407.8763732910156	19.8307175725333					1	DETECTED	407.8764 m/z @19.83 [151020OFc1_NvH-0949-CRLM-30.raw]	407.8763732910156	19.8307175725333	0.00823522853333333	99.9673669717333	99.95913174319996	761794.6875	1.8656741938108563E8	3	7056	0.12999819360133813	0.9014265489880943	2.202682151506082	407.8664245605469	407.8809509277344
385	407.8909912109375	30.1353130858667					1	DETECTED	407.8910 m/z @30.14 [151020OFc1_NvH-0949-CRLM-30.raw]	407.8909912109375	30.1353130858667	0.237287296266667	99.5536649688	99.31637767253333	1592165.25	2.2215124884692734E8	3	7056	12.233103669257947	0.5042415664659862	0.22205706259735522	407.8810119628906	407.9009704589844
386	407.902587890625	36.8779923346667					1	DETECTED	407.9026 m/z @36.88 [151020OFc1_NvH-0949-CRLM-30.raw]	407.902587890625	36.8779923346667	0.9030109896	99.8929387586667	98.9899277690667	550907.625	2.2937751758953267E8	0	7056	0.17881990006123516	0.5080757453076566	0.006911189325789953	407.9010009765625	407.9047546386719
387	407.9148254394531	33.2495832650667					1	DETECTED	407.9148 m/z @33.25 [151020OFc1_NvH-0949-CRLM-30.raw]	407.9148254394531	33.2495832650667	0.0309558818666667	99.8823702858667	99.85141440400004	852074.0	2.2448531563379788E8	3	7056	0.13500025423546447	0.9315829858515647	0.009743588726168524	407.9049072265625	407.92315673828125
388	407.93768310546875	11.3971322746667					1	DETECTED	407.9377 m/z @11.40 [151020OFc1_NvH-0949-CRLM-30.raw]	407.93768310546875	11.3971322746667	0.00823522853333333	99.9991419474667	99.99090671893336	2575757.25	1.9992836821178234E8	4	7056	0.13999194279686122	8.268375417405682	1.255835087685875	407.927734375	407.9474792480469
389	407.94976806640625	16.9769419266667					1	DETECTED	407.9498 m/z @16.98 [151020OFc1_NvH-0949-CRLM-30.raw]	407.94976806640625	16.9769419266667	0.0652158072	99.8506556968	99.7854398896	106724.7109375	1.534574514473149E8	0	7056	9.824021866858264	3.0388483740208803	0.03600523986937986	407.947998046875	407.9595642089844
390	407.96136474609375	29.9693185248					1	DETECTED	407.9614 m/z @29.97 [151020OFc1_NvH-0949-CRLM-30.raw]	407.96136474609375	29.9693185248	2.39446904506667	99.8611992624	97.46673021733334	70139.0	1.36668198886525E8	0	7056	0.08893947799812452	1.767312098819767	2.988178747097779	407.9600524902344	407.9676208496094
391	407.9776306152344	13.1586538514667					1	DETECTED	407.9776 m/z @13.16 [151020OFc1_NvH-0949-CRLM-30.raw]	407.9776306152344	13.1586538514667	0.00823522853333333	99.7551214384	99.74688620986666	679509.0	1.482711846970701E8	4	7056	6.3454285226603755	1.009363808646903	2.6410400273188284	407.96783447265625	407.987548828125
392	408.0019226074219	27.8335723448					1	DETECTED	408.0019 m/z @27.83 [151020OFc1_NvH-0949-CRLM-30.raw]	408.0019226074219	27.8335723448	0.237287296266667	99.5643130562667	99.32702576000003	128302.3828125	1.534915901303046E8	0	7056	34.72990042844933	2.279240495714634	4.367448373632693	407.9920959472656	408.01165771484375
393	408.0174255371094	55.9383012664					1	DETECTED	408.0174 m/z @55.94 [151020OFc1_NvH-0949-CRLM-30.raw]	408.0174255371094	55.9383012664	1.6084136872	98.6889816712	97.080567984	100796.203125	1.4056844449913874E8	0	7056	83.71634122127361	0.8934361206111434	1.0345664212499475	408.0122985839844	408.02728271484375
394	408.0321044921875	53.2495628714667					1	DETECTED	408.0321 m/z @53.25 [151020OFc1_NvH-0949-CRLM-30.raw]	408.0321044921875	53.2495628714667	1.4498361824	99.2340207077333	97.78418452533329	60538.3359375	1.4092231603254664E8	0	7056	95.81423791281186	0.9626703511689065	0.9252176937468259	408.0277404785156	408.0418701171875
395	408.05438232421875	22.5017914704					1	DETECTED	408.0544 m/z @22.50 [151020OFc1_NvH-0949-CRLM-30.raw]	408.05438232421875	22.5017914704	0.202949814933333	99.8929387586667	99.68998894373337	390440.8125	1.3896416520452544E8	0	7056	0.14904470637654654	2.7061088055070837	490.35563591509344	408.04443359375	408.0643310546875
396	408.1364440917969	91.3256454794667					1	DETECTED	408.1364 m/z @91.33 [151020OFc1_NvH-0949-CRLM-30.raw]	408.1364440917969	91.3256454794667	0.478924224	99.7125869317333	99.2336627077333	271738.03125	1.6724545054946634E8	0	7056	0.11574071928401963	0.5011642316999202	0.5304451778733209	408.1278381347656	408.14532470703125
397	408.1504821777344	90.9437746709333					1	DETECTED	408.1505 m/z @90.94 [151020OFc1_NvH-0949-CRLM-30.raw]	408.1504821777344	90.9437746709333	1.33986653866667	99.9991419474667	98.65927540880003	117094.296875	1.3983478727237922E8	0	7056	0.39959020960640146	0.5505299794690124	1.10926059294134	408.14727783203125	408.1601257324219
398	408.1882019042969	11.4192758906667					1	DETECTED	408.1882 m/z @11.42 [151020OFc1_NvH-0949-CRLM-30.raw]	408.1882019042969	11.4192758906667	2.1808504504	99.2234021808	97.04255173039999	1406731.5	1.7642454204519063E8	0	7056	0.1370648584558669	8.07475187202706	507.33233342177937	408.17822265625	408.19818115234375
399	408.2082214355469	13.2356887922667					1	DETECTED	408.2082 m/z @13.24 [151020OFc1_NvH-0949-CRLM-30.raw]	408.2082214355469	13.2356887922667	2.77991923066667	97.7881880888	95.00826885813333	588242.25	1.733518896210617E8	3	7056	0.15506880177560411	0.7086704769015191	21.465797288686765	408.1982727050781	408.2088317871094
400	408.21893310546875	19.1314655957333					1	DETECTED	408.2189 m/z @19.13 [151020OFc1_NvH-0949-CRLM-30.raw]	408.21893310546875	19.1314655957333	0.788861755466667	99.8929387586667	99.10407700320003	1.0780216E7	3.8667030020532674E8	3	7056	0.404081635744582	232.7295182963333	84.62023258632502	408.2089538574219	408.2289123535156
401	408.2346496582031	29.4444061450667					1	DETECTED	408.2346 m/z @29.44 [151020OFc1_NvH-0949-CRLM-30.raw]	408.2346496582031	29.4444061450667	0.271938417066667	99.3838315861333	99.11189316906663	8224009.0	4.226436381312578E8	2	7056	0.1903726628757738	0.5388901124115444	0.05279724072228029	408.2289733886719	408.24462890625
402	408.24896240234375	33.2495832650667					1	DETECTED	408.2490 m/z @33.25 [151020OFc1_NvH-0949-CRLM-30.raw]	408.24896240234375	33.2495832650667	3.52600235146667	97.8307432186667	94.30474086720002	645087.9375	1.518501332921807E8	0	7056	0.19605877718226594	0.550020726814961	1.1063432467804304	408.2446594238281	408.2500305175781
403	408.2600402832031	46.2993363242667					1	DETECTED	408.2600 m/z @46.30 [151020OFc1_NvH-0949-CRLM-30.raw]	408.2600402832031	46.2993363242667	1.82308405173333	97.3674046224	95.54432057066667	1.0431281E7	3.268791027335604E8	2	7056	0.19125693174951408	0.5093966549641896	2.0283574804448405	408.2500915527344	408.26983642578125
404	408.2774658203125	91.7544239525333					1	DETECTED	408.2775 m/z @91.75 [151020OFc1_NvH-0949-CRLM-30.raw]	408.2774658203125	91.7544239525333	1.88539846853333	95.4115252890667	93.52612682053338	530510.9375	1.9535688311222124E8	0	7056	0.2438827416365399	1.2668577521945066	0.45148478345509496	408.2701721191406	408.2874450683594
405	408.3469543457031	39.1343872813333					1	DETECTED	408.3470 m/z @39.13 [151020OFc1_NvH-0949-CRLM-30.raw]	408.3469543457031	39.1343872813333	8.06863055573333	99.9567255869333	91.88809503119997	42124.80859375	1.4195370125576955E8	0	7056	82.92238381901413	1.478928967397065	1.9578579347941298	408.33709716796875	408.3469543457031
406	408.4091491699219	8.43989707653333					1	DETECTED	408.4091 m/z @8.44 [151020OFc1_NvH-0949-CRLM-30.raw]	408.4091491699219	8.43989707653333	2.66467244933333	99.1704176162667	96.50574516693338	276447.9375	1.5928551915101793E8	0	7056	0.11384486378708125	25.83072515865692	34.80980067851212	408.39923095703125	408.41912841796875
407	408.4271240234375	14.1090909914667					1	DETECTED	408.4271 m/z @14.11 [151020OFc1_NvH-0949-CRLM-30.raw]	408.4271240234375	14.1090909914667	3.0309100624	99.7340280648	96.7031180024	71848.6328125	1.4907744777088714E8	0	7056	8.168025825375391	5.255240715100557	0.06537115102869978	408.41937255859375	408.4285583496094
408	408.43865966796875	11.3971322746667					1	DETECTED	408.4387 m/z @11.40 [151020OFc1_NvH-0949-CRLM-30.raw]	408.43865966796875	11.3971322746667	0.6630653768	96.9111436296	96.2480782528	481994.25	1.5992399615732548E8	0	7056	0.1029013617148884	4.865597830598512	1.2562124819361216	408.4286804199219	408.4486083984375
409	408.4555969238281	22.5017914704					1	DETECTED	408.4556 m/z @22.50 [151020OFc1_NvH-0949-CRLM-30.raw]	408.4555969238281	22.5017914704	1.74948466826667	98.7534392728	97.00395460453332	251822.296875	1.4344857480185762E8	0	7056	0.09592864703828496	0.5107674919481724	0.14880522894318565	408.44866943359375	408.4654541015625
410	408.46734619140625	10.0676585632					1	DETECTED	408.4673 m/z @10.07 [151020OFc1_NvH-0949-CRLM-30.raw]	408.46734619140625	10.0676585632	3.9548585448	99.4475329392	95.4926743944	63951.6875	1.1999121267684591E8	0	7056	183.35456140250554	9.472282613915063	null	408.4656677246094	408.4691162109375
411	408.4791564941406	13.1881459658667					1	DETECTED	408.4792 m/z @13.19 [151020OFc1_NvH-0949-CRLM-30.raw]	408.4791564941406	13.1881459658667	2.1913820416	97.8944257402667	95.7030436986667	419200.09375	1.5071723153048107E8	0	7056	0.07805689823558026	20.98759827978472	180.4230437377199	408.4692077636719	408.4886779785156
412	408.52825927734375	20.4657915562667					1	DETECTED	408.5283 m/z @20.47 [151020OFc1_NvH-0949-CRLM-30.raw]	408.52825927734375	20.4657915562667	3.63525365626667	97.5602546765333	93.92500102026663	134257.203125	1.609868363384159E8	3	7056	24.79095515059793	3.5252343667999577	0.3282759212936652	408.518310546875	408.5323486328125
413	408.54241943359375	6.63318654026667					1	DETECTED	408.5424 m/z @6.63 [151020OFc1_NvH-0949-CRLM-30.raw]	408.54241943359375	6.63318654026667	1.78132415333333	97.6608868237333	95.87956267039998	693351.1875	1.520370820893488E8	3	7056	6.728993013771601	1.2010572427558555	66.01985643263221	408.532470703125	408.54327392578125
414	408.55328369140625	19.1208715650667					1	DETECTED	408.5533 m/z @19.12 [151020OFc1_NvH-0949-CRLM-30.raw]	408.55328369140625	19.1208715650667	3.08369710186667	97.0805873810667	93.99689027920003	6879537.0	2.926684801154327E8	3	7056	0.17032027662454752	0.8925651371712864	0.19906097513678678	408.5433044433594	408.5632629394531
415	408.5692443847656	28.8764914661333					1	DETECTED	408.5692 m/z @28.88 [151020OFc1_NvH-0949-CRLM-30.raw]	408.5692443847656	28.8764914661333	3.39890834213333	97.5921772624	94.19326892026668	126517.6953125	1.3680497499258417E8	3	7056	29.951330409856304	2.074483736882334	3.6532296361003818	408.5633239746094	408.57110595703125
416	408.5811462402344	19.3433570336					1	DETECTED	408.5811 m/z @19.34 [151020OFc1_NvH-0949-CRLM-30.raw]	408.5811462402344	19.3433570336	1.8643735408	97.8626534776	95.9982799368	486322.0	1.6507991003297833E8	3	7056	0.04657656563193768	0.8692017614701331	0.015063845401944964	408.5711975097656	408.5904846191406
417	408.6097106933594	8.41657049066667					1	DETECTED	408.6097 m/z @8.42 [151020OFc1_NvH-0949-CRLM-30.raw]	408.6097106933594	8.41657049066667	3.34427524346667	97.9691376357333	94.62486239226664	306007.96875	1.477357684048367E8	0	7056	0.051317675671127105	19.483008632100372	193.73162375217984	408.5997619628906	408.619384765625
418	408.62457275390625	14.2211089154667					1	DETECTED	408.6246 m/z @14.22 [151020OFc1_NvH-0949-CRLM-30.raw]	408.62457275390625	14.2211089154667	3.08369710186667	97.8838530746667	94.80015597280003	59395.3203125	1.3106731885259302E8	0	7056	6.3535396467757375	4.255932956391106	0.018216975924673907	408.6197814941406	408.634521484375
419	408.6396789550781	44.132941536					1	DETECTED	408.6397 m/z @44.13 [151020OFc1_NvH-0949-CRLM-30.raw]	408.6396789550781	44.132941536	2.82135597306667	95.2834830218667	92.46212704880003	53962.96875	1.3387671754205096E8	0	7056	91.93529775726817	1.125257294813816	1.2524379598084117	408.6346130371094	408.6466064453125
420	408.6893310546875	11.3582396128					1	DETECTED	408.6893 m/z @11.36 [151020OFc1_NvH-0949-CRLM-30.raw]	408.6893310546875	11.3582396128	4.58002437413333	72.5913101826667	68.01128580853337	197657.765625	1.2215826931881517E8	0	7056	0.02505488798550637	0.5422742947226389	3.38998718095476	408.6793518066406	408.6910095214844
421	408.7012634277344	33.5367491408					1	DETECTED	408.7013 m/z @33.54 [151020OFc1_NvH-0949-CRLM-30.raw]	408.7012634277344	33.5367491408	2.39446904506667	99.4050042125333	97.01053516746663	2349555.75	1.912144872059374E8	2	7056	0.23953163681601808	0.5155282870915151	3.0543450122603533	408.69134521484375	408.71124267578125
422	408.7217102050781	22.5666299058667					1	DETECTED	408.7217 m/z @22.57 [151020OFc1_NvH-0949-CRLM-30.raw]	408.7217102050781	22.5666299058667	3.09394288106667	98.3845410853333	95.29059820426663	730613.5	1.853933018651338E8	2	7056	8.461421182857993	117.07695540370845	0.282344841024057	408.7117919921875	408.72991943359375
423	408.739990234375	42.055560512					1	DETECTED	408.7400 m/z @42.06 [151020OFc1_NvH-0949-CRLM-30.raw]	408.739990234375	42.055560512	2.14889686693333	98.8821290744	96.73323220746667	1.1503695E7	5.760732553371135E8	2	7056	12.94381876641388	0.5077883306253972	0.11698677092685532	408.73004150390625	408.7499084472656
424	408.7506408691406	17.1457008117333					1	DETECTED	408.7506 m/z @17.15 [151020OFc1_NvH-0949-CRLM-30.raw]	408.7506408691406	17.1457008117333	1.8643735408	58.2141440381333	56.349770497333296	86809.53125	8.537712716630796E7	0	7056	6.380300434162077	2.8776524697211845	0.1173016075265215	408.75	408.75213623046875
425	408.76214599609375	46.2591251146667					1	DETECTED	408.7621 m/z @46.26 [151020OFc1_NvH-0949-CRLM-30.raw]	408.76214599609375	46.2591251146667	1.61932407413333	98.9898697016	97.37054562746667	5550597.0	2.596842158809595E8	2	7056	22.86884519682643	0.5067393605382717	0.012998546855166014	408.7522277832031	408.7721252441406
426	408.8095397949219	8.43989707653333					1	DETECTED	408.8095 m/z @8.44 [151020OFc1_NvH-0949-CRLM-30.raw]	408.8095397949219	8.43989707653333	3.17026717946667	99.9673669717333	96.79709979226664	182792.671875	1.4909323986071098E8	0	7056	0.10563574625121142	0.5766611208638118	22.304398163755266	408.79962158203125	408.8194885253906
427	408.83673095703125	28.3879678298667					1	DETECTED	408.8367 m/z @28.39 [151020OFc1_NvH-0949-CRLM-30.raw]	408.83673095703125	28.3879678298667	0.421515876266667	99.9567255869333	99.53520971066663	137567.46875	1.4453443211147654E8	0	7056	14.378851202831939	1.9140749916416278	0.01884800821864992	408.8269958496094	408.8467102050781
428	408.8482971191406	36.0740723330667					1	DETECTED	408.8483 m/z @36.07 [151020OFc1_NvH-0949-CRLM-30.raw]	408.8482971191406	36.0740723330667	0.00823522853333333	99.7658402341333	99.75760500559996	49844.8203125	1.4815667068033496E8	0	7056	99.79976081732894	1.3898591222407282	1.7698921286356477	408.84674072265625	408.85064697265625
429	408.86065673828125	19.2348743896					1	DETECTED	408.8607 m/z @19.23 [151020OFc1_NvH-0949-CRLM-30.raw]	408.86065673828125	19.2348743896	0.375317067466667	99.9885480578667	99.61323099040003	346116.09375	1.369036588231145E8	3	7056	2.3246337650786906	0.5133479600078901	0.4416079553938914	408.8507080078125	408.8666076660156
430	408.87664794921875	6.64236539333333					1	DETECTED	408.8766 m/z @6.64 [151020OFc1_NvH-0949-CRLM-30.raw]	408.87664794921875	6.64236539333333	0.0422825634666667	99.7658402341333	99.72355767066662	463240.78125	1.7163032974580234E8	3	7056	0.15909102965474808	12.888668844929091	5.073336352140107	408.8666687011719	408.8772277832031
431	408.8872375488281	19.1314655957333					1	DETECTED	408.8872 m/z @19.13 [151020OFc1_NvH-0949-CRLM-30.raw]	408.8872375488281	19.1314655957333	0.00823522853333333	99.9673669717333	99.95913174319996	2715582.5	2.1763263852429304E8	3	7056	0.16359455276462853	0.5370218899687992	0.7311269472616659	408.8772888183594	408.8971862792969
432	408.9066467285156	25.4315513936					1	DETECTED	408.9066 m/z @25.43 [151020OFc1_NvH-0949-CRLM-30.raw]	408.9066467285156	25.4315513936	0.00823522853333333	99.9035719341333	99.89533670559996	686318.8125	2.209017307732141E8	3	7056	0.18397059200837163	1.2859676056426856	1.3661407262617757	408.8972473144531	408.9165954589844
433	408.91925048828125	25.6653341445333					1	DETECTED	408.9193 m/z @25.67 [151020OFc1_NvH-0949-CRLM-30.raw]	408.91925048828125	25.6653341445333	0.00823522853333333	99.9035719341333	99.89533670559996	249301.296875	1.599699041166765E8	0	7056	0.14933534563558126	2.0041908614246893	2.640124686909444	408.91668701171875	408.9281921386719
434	408.93194580078125	75.5733927557333					1	DETECTED	408.9319 m/z @75.57 [151020OFc1_NvH-0949-CRLM-30.raw]	408.93194580078125	75.5733927557333	0.00823522853333333	99.9885480578667	99.98031282933336	72157.921875	1.6184262973805344E8	0	7056	72.2230724495278	0.6514791804713183	0.27762389548104954	408.9292907714844	408.938720703125
435	408.9488220214844	41.4743049461333					1	DETECTED	408.9488 m/z @41.47 [151020OFc1_NvH-0949-CRLM-30.raw]	408.9488220214844	41.4743049461333	0.0766406821333333	99.9247194994667	99.84807881733337	269140.78125	1.731057424405055E8	4	7056	25.178028742570955	1.4718583320079832	0.0051964943908993306	408.93890380859375	408.9501647949219
436	408.9601745605469	9.90486583653333					1	DETECTED	408.9602 m/z @9.90 [151020OFc1_NvH-0949-CRLM-30.raw]	408.9601745605469	9.90486583653333	0.00823522853333333	99.9673669717333	99.95913174319996	2550497.75	1.7464801956305867E8	4	7056	0.12692416963436237	0.8194872481254825	38.335896535728935	408.95025634765625	408.9701232910156
437	408.9709777832031	24.7373638248					1	DETECTED	408.9710 m/z @24.74 [151020OFc1_NvH-0949-CRLM-30.raw]	408.9709777832031	24.7373638248	0.834693085866667	99.7340280648	98.89933497893334	152689.21875	1.4892460410014495E8	0	7056	12.555532916153071	4.153511361329029	0.011345417590436207	408.97027587890625	408.9787292480469
438	408.9887390136719	29.7322044856					1	DETECTED	408.9887 m/z @29.73 [151020OFc1_NvH-0949-CRLM-30.raw]	408.9887390136719	29.7322044856	0.0652158072	99.9779230112	99.912707204	355383.34375	2.0506184360305268E8	0	7056	13.833362174474782	0.5012455431739292	2.65331825618452	408.978759765625	408.99871826171875
439	409.0065612792969	46.9085826616					1	DETECTED	409.0066 m/z @46.91 [151020OFc1_NvH-0949-CRLM-30.raw]	409.0065612792969	46.9085826616	0.145477369066667	99.9779230112	99.83244564213334	252993.6875	1.4676593219297975E8	2	7056	29.278131517167967	1.5127148722178274	7.852315697668715E-4	408.9988098144531	409.01654052734375
440	409.0271301269531	20.0586176493333					1	DETECTED	409.0271 m/z @20.06 [151020OFc1_NvH-0949-CRLM-30.raw]	409.0271301269531	20.0586176493333	0.145477369066667	99.5005386141333	99.35506124506664	112579.1953125	1.683656302855025E8	0	7056	2.016809930530755	3.6985470454584575	6.35997196866407	409.01715087890625	409.03704833984375
441	409.11029052734375	78.7998544301333					1	DETECTED	409.1103 m/z @78.80 [151020OFc1_NvH-0949-CRLM-30.raw]	409.11029052734375	78.7998544301333	0.00823522853333333	99.9991419474667	99.99090671893336	73417.859375	1.713990695910351E8	3	7056	93.57242262363667	0.6142610782537486	0.23006975611306837	409.1010437011719	409.11505126953125
442	409.16766357421875	16.1431206933333					1	DETECTED	409.1677 m/z @16.14 [151020OFc1_NvH-0949-CRLM-30.raw]	409.16766357421875	16.1431206933333	5.25153362373333	99.458101504	94.20656788026668	64505.7890625	1.475858465069621E8	0	7056	6.916129655688451	4.715652482296121	7.740641228717279	409.1579284667969	409.1773376464844
443	409.18853759765625	20.3093541074667					1	DETECTED	409.1885 m/z @20.31 [151020OFc1_NvH-0949-CRLM-30.raw]	409.18853759765625	20.3093541074667	0.398556341066667	95.2107300746667	94.81217373360003	42046.5625	9.56034926978307E7	0	7056	14.257734952203984	2.380923528177207	3.7618470563544135	409.187744140625	409.18853759765625
444	409.1985778808594	13.0444288946667					1	DETECTED	409.1986 m/z @13.04 [151020OFc1_NvH-0949-CRLM-30.raw]	409.1985778808594	13.0444288946667	2.6439168512	99.8611992624	97.2172824112	1848527.0	2.1023471873505777E8	3	7056	0.10428630800787708	4.425233494992548	87.8135222967953	409.1886291503906	409.2008056640625
445	409.2108154296875	9.89418265413333					1	DETECTED	409.2108 m/z @9.89 [151020OFc1_NvH-0949-CRLM-30.raw]	409.2108154296875	9.89418265413333	3.0309100624	98.7105061368	95.67959607440001	2105676.0	2.101572015004417E8	4	7056	23.695641730971275	0.7351064438172702	206.50340024983362	409.2008361816406	409.214599609375
446	409.224609375	15.1824147224					1	DETECTED	409.2246 m/z @15.18 [151020OFc1_NvH-0949-CRLM-30.raw]	409.224609375	15.1824147224	1.79260927386667	99.9141195685333	98.12151029466662	2668895.75	2.4228578535410684E8	2	7056	0.22550991158460043	1.2168202506353238	1.1495438080073415	409.2146301269531	409.226806640625
447	409.23681640625	26.4531045802667					1	DETECTED	409.2368 m/z @26.45 [151020OFc1_NvH-0949-CRLM-30.raw]	409.23681640625	26.4531045802667	1.4498361824	98.7964384453333	97.34660226293329	4792500.5	4.4554660964840496E8	2	7056	2.9015041833957547	1.1121428750292215	72.69130440824493	409.2268371582031	409.2467956542969
448	409.246826171875	29.4932116352					1	DETECTED	409.2468 m/z @29.49 [151020OFc1_NvH-0949-CRLM-30.raw]	409.246826171875	29.4932116352	2.67510820666667	93.1148856034667	90.43977739680004	333650.34375	1.6976355109098536E8	0	7056	19.06878562789951	0.5675853142064291	3.0735841276330227	409.246826171875	409.2537536621094
449	409.2637939453125	46.2465798618667					1	DETECTED	409.2638 m/z @46.25 [151020OFc1_NvH-0949-CRLM-30.raw]	409.2637939453125	46.2465798618667	1.83339838293333	95.6328975784	93.79949919546668	1202807.25	2.2474020842872888E8	0	7056	22.784684415604914	2.060706015193778	0.009185001076904661	409.25384521484375	409.27288818359375
450	409.2765197753906	91.5473614005333					1	DETECTED	409.2765 m/z @91.55 [151020OFc1_NvH-0949-CRLM-30.raw]	409.2765197753906	91.5473614005333	0.156919505866667	99.7232283978667	99.56630889200004	393967.5625	1.622451062254931E8	0	7056	0.0891864444761552	0.9169020472949682	4.993587534126435	409.27386474609375	409.2860412597656
451	409.29461669921875	91.3446533184					1	DETECTED	409.2946 m/z @91.34 [151020OFc1_NvH-0949-CRLM-30.raw]	409.29461669921875	91.3446533184	7.3818944464	94.2946609578667	86.9127665114667	79561.953125	1.173366372125239E8	0	7056	1.686467783517969	0.5175673577136974	0.9243066509419013	409.287109375	409.3006591796875
452	409.3114318847656	89.8039458949333					1	DETECTED	409.3114 m/z @89.80 [151020OFc1_NvH-0949-CRLM-30.raw]	409.3114318847656	89.8039458949333	0.959033252533333	99.8401227949333	98.88108954239996	178693.5	1.752808284908512E8	0	7056	90.27480375568068	0.5115650772595679	0.017995973407351824	409.3028869628906	409.32049560546875
453	409.3310852050781	91.7166950541333					1	DETECTED	409.3311 m/z @91.72 [151020OFc1_NvH-0949-CRLM-30.raw]	409.3310852050781	91.7166950541333	18.4522274872	92.4613177514667	74.00909026426669	81939.4921875	1.6618572960092288E8	0	7056	1.9176213044579669	0.5050817450945994	0.2174136548665421	409.3243713378906	409.3405456542969
454	409.3553466796875	60.1464141045333					1	DETECTED	409.3553 m/z @60.15 [151020OFc1_NvH-0949-CRLM-30.raw]	409.3553466796875	60.1464141045333	9.11785240213333	98.14950888	89.03165647786668	48005.96484375	1.5421410855315632E8	0	7056	82.4012071891255	0.8723708204544529	0.7447416409089058	409.34637451171875	409.3574523925781
455	409.3679504394531	90.8876232058667					1	DETECTED	409.3680 m/z @90.89 [151020OFc1_NvH-0949-CRLM-30.raw]	409.3679504394531	90.8876232058667	3.483181984	98.2025873602667	94.7194053762667	123288.4921875	1.4103058474521315E8	0	7056	1.1476958554508343	0.503674938656717	3.5617162451704276	409.3604431152344	409.37701416015625
456	409.38555908203125	39.6665646210667					1	DETECTED	409.3856 m/z @39.67 [151020OFc1_NvH-0949-CRLM-30.raw]	409.38555908203125	39.6665646210667	5.1260032848	98.8500605856	93.7240573008	47631.5625	1.3692586355375662E8	0	7056	92.29579877552065	1.3567245822723812	1.7897689252747688	409.378662109375	409.3875427246094
457	409.39764404296875	46.7997232984					1	DETECTED	409.3976 m/z @46.80 [151020OFc1_NvH-0949-CRLM-30.raw]	409.39764404296875	46.7997232984	0.0994429317333333	99.5323319085333	99.43288897679996	320734.65625	2.0264405765771726E8	0	7056	52.96817718612282	1.0929469117610986	0.007680961240946295	409.3876953125	409.4075927734375
458	409.46142578125	9.89418265413333					1	DETECTED	409.4614 m/z @9.89 [151020OFc1_NvH-0949-CRLM-30.raw]	409.46142578125	9.89418265413333	2.31023261813333	97.7564356365333	95.44620301839997	966746.875	1.7922324248729053E8	0	7056	2.690728177151419	0.631190448018592	1.0821551970475156	409.4514465332031	409.47137451171875
459	409.4878234863281	39.1343872813333					1	DETECTED	409.4878 m/z @39.13 [151020OFc1_NvH-0949-CRLM-30.raw]	409.4878234863281	39.1343872813333	2.32062593786667	97.8201226653333	95.49949672746664	293691.03125	1.4953632208750093E8	0	7056	9.292160431929027	0.5367816499634103	0.19763185938246874	409.4779968261719	409.497802734375
460	409.51910400390625	27.7899558432					1	DETECTED	409.5191 m/z @27.79 [151020OFc1_NvH-0949-CRLM-30.raw]	409.51910400390625	27.7899558432	2.7380361488	99.1704176162667	96.4323814674667	134377.90625	1.2950384764011104E8	4	7056	0.19365596898261472	2.3084924474536286	0.19737015593623722	409.5093688964844	409.52294921875
461	409.532958984375	13.0444288946667					1	DETECTED	409.5330 m/z @13.04 [151020OFc1_NvH-0949-CRLM-30.raw]	409.532958984375	13.0444288946667	3.25532879973333	99.458101504	96.20277270426666	1059291.125	1.7660586708753023E8	3	7056	0.17597799804979708	1.3629223266526869	90.2190812679184	409.5230407714844	409.5429382324219
462	409.55291748046875	19.9614516832					1	DETECTED	409.5529 m/z @19.96 [151020OFc1_NvH-0949-CRLM-30.raw]	409.55291748046875	19.9614516832	1.57155997226667	95.0924311293333	93.52087115706664	789464.75	1.8052770762204832E8	3	7056	0.11589172113454893	1.701013485881812	1.84949944392404	409.5429992675781	409.5628967285156
463	409.5730285644531	30.7199291					1	DETECTED	409.5730 m/z @30.72 [151020OFc1_NvH-0949-CRLM-30.raw]	409.5730285644531	30.7199291	2.28705802773333	99.8189563736	97.53189834586668	691012.75	1.746341422457094E8	6	7056	2.4576609903652233	0.5226995480291123	1.2899825842563557	409.563232421875	409.5829162597656
464	409.5920715332031	48.4646883557333					1	DETECTED	409.5921 m/z @48.46 [151020OFc1_NvH-0949-CRLM-30.raw]	409.5920715332031	48.4646883557333	2.22345226986667	98.2345367509333	96.01108448106663	668821.3125	1.7098313423022375E8	3	7056	0.20598002308783947	0.5177148967869319	1.5773721041845354	409.5830383300781	409.6018981933594
465	409.61187744140625	21.8168912666833					1	DETECTED	409.6119 m/z @21.82 [151020OFc1_NvH-0949-CRLM-30.raw]	409.61187744140625	21.8168912666833	2.65423944693333	67.8013063445333	65.14706689759997	246252.859375	1.055815240073212E8	0	7056	0.12856930676401035	0.5030863913814655	0.2802819694773902	409.60211181640625	409.621826171875
466	409.65185546875	27.6355162205333					1	DETECTED	409.6519 m/z @27.64 [151020OFc1_NvH-0949-CRLM-30.raw]	409.65185546875	27.6355162205333	5.1463907504	56.5168383624	51.370447612	64306.578125	8.903870414156893E7	0	7056	0.12833392782315656	1.1421175020838974	1.2842350041677948	409.649169921875	409.6614685058594
467	409.68792724609375	26.3999427712					1	DETECTED	409.6879 m/z @26.40 [151020OFc1_NvH-0949-CRLM-30.raw]	409.68792724609375	26.3999427712	5.26209794666667	94.9099169464	89.64781899973333	596097.8125	1.3923983366415566E8	0	7056	0.06072236314467716	0.8361715880942139	1.7428770662289914	409.6787109375	409.6955261230469
468	409.70562744140625	19.0128232904					1	DETECTED	409.7056 m/z @19.01 [151020OFc1_NvH-0949-CRLM-30.raw]	409.70562744140625	19.0128232904	2.10645378133333	99.7551214384	97.64866765706667	782737.875	1.992081615194439E8	2	7056	0.2999844864018364	1.6958322835505006	4.6971844206338895	409.6956481933594	409.715576171875
469	409.7259216308594	15.1824147224					1	DETECTED	409.7259 m/z @15.18 [151020OFc1_NvH-0949-CRLM-30.raw]	409.7259216308594	15.1824147224	2.20209211786667	98.3527273418667	96.15063522400003	1166094.0	2.1123745927779707E8	2	7056	11.249643923656032	0.6353309914738363	0.43680265106545896	409.7159423828125	409.728515625
470	409.738525390625	26.4680356002667					1	DETECTED	409.7385 m/z @26.47 [151020OFc1_NvH-0949-CRLM-30.raw]	409.738525390625	26.4680356002667	2.00040262	92.5345706304	90.5341680104	1842035.5	2.575006106152473E8	2	7056	15.704572004291958	1.2944788362558537	95.38276164536836	409.7285461425781	409.74847412109375
471	409.7663879394531	23.4935784074667					1	DETECTED	409.7664 m/z @23.49 [151020OFc1_NvH-0949-CRLM-30.raw]	409.7663879394531	23.4935784074667	2.9247530336	97.1017684173333	94.1770153837333	272199.78125	1.3226306350272024E8	0	7056	6.210979981057243	0.5036650984899035	0.0015375870593993199	409.7587585449219	409.775634765625
472	409.812255859375	21.8018207200167					1	DETECTED	409.8123 m/z @21.80 [151020OFc1_NvH-0949-CRLM-30.raw]	409.812255859375	21.8018207200167	1.56060583466667	99.8295226698667	98.26891683520003	177568.3125	1.462587997477941E8	0	7056	0.07395509834076464	3.9743775974169666	0.43081522082024754	409.80230712890625	409.8215026855469
473	409.84783935546875	67.3267826368					1	DETECTED	409.8478 m/z @67.33 [151020OFc1_NvH-0949-CRLM-30.raw]	409.84783935546875	67.3267826368	0.191568459733333	99.6171914906667	99.42562303093337	63225.8828125	1.5039692633528578E8	0	7056	67.18319159388528	0.733580379969181	0.5429802152647631	409.8378601074219	409.8504333496094
474	409.8604736328125	15.5915221330667					1	DETECTED	409.8605 m/z @15.59 [151020OFc1_NvH-0949-CRLM-30.raw]	409.8604736328125	15.5915221330667	0.00823522853333333	99.8929387586667	99.88470353013336	190871.34375	1.9492684366557574E8	0	7056	8.893526288321564	0.5282048471278834	1.771652139380433	409.85052490234375	409.8664245605469
475	409.8764343261719	20.8727975626667					1	DETECTED	409.8764 m/z @20.87 [151020OFc1_NvH-0949-CRLM-30.raw]	409.8764343261719	20.8727975626667	0.0309558818666667	99.9991419474667	99.96818606560004	3614466.25	2.371400273663323E8	3	7056	0.18603645050076878	0.932346041555285	0.7497315322989243	409.8664855957031	409.8863830566406
476	409.8874816894531	19.2622992888					1	DETECTED	409.8875 m/z @19.26 [151020OFc1_NvH-0949-CRLM-30.raw]	409.8874816894531	19.2622992888	0.604979245866667	99.8401227949333	99.23514354906662	2037167.0	1.7592009735710332E8	3	7056	0.16224234776573	0.5328043066472085	7.500727268626444	409.886474609375	409.8974609375
477	409.9069519042969	30.640773528					1	DETECTED	409.9070 m/z @30.64 [151020OFc1_NvH-0949-CRLM-30.raw]	409.9069519042969	30.640773528	0.0766406821333333	99.9991419474667	99.92250126533337	306574.65625	1.8169069775717163E8	3	7056	16.813027441447513	0.5081316529997616	0.35395268118874684	409.8974914550781	409.91644287109375
478	409.9265441894531	35.4950329794667					1	DETECTED	409.9265 m/z @35.50 [151020OFc1_NvH-0949-CRLM-30.raw]	409.9265441894531	35.4950329794667	0.00823522853333333	99.9991419474667	99.99090671893336	1290979.25	1.9919094841375884E8	3	7056	0.20416186824305527	0.7690651787399411	3.2015491233914735	409.91656494140625	409.93646240234375
479	409.9393005371094	42.2479330426667					1	DETECTED	409.9393 m/z @42.25 [151020OFc1_NvH-0949-CRLM-30.raw]	409.9393005371094	42.2479330426667	0.00823522853333333	99.9885480578667	99.98031282933336	500086.0	1.4987205509195414E8	3	7056	2.7459420735910385	0.5868728807163357	0.003914410659699135	409.9365539550781	409.94927978515625
480	409.95233154296875	15.4852296597333					1	DETECTED	409.9523 m/z @15.49 [151020OFc1_NvH-0949-CRLM-30.raw]	409.95233154296875	15.4852296597333	0.0197041285333333	99.3085011885333	99.28879705999996	190201.671875	1.557294532935426E8	0	7056	0.050974924279406864	0.50414991526424	0.007492657758965321	409.9493103027344	409.9552001953125
481	409.965576171875	11.153468324					1	DETECTED	409.9656 m/z @11.15 [151020OFc1_NvH-0949-CRLM-30.raw]	409.965576171875	11.153468324	0.00823522853333333	99.6913343893333	99.68309916079997	5506215.5	2.277443992495123E8	0	7056	0.26536061412194556	1.0438548287517393	0.8487003051864834	409.9557189941406	409.97540283203125
482	409.9783630371094	24.5830756802667					1	DETECTED	409.9784 m/z @24.58 [151020OFc1_NvH-0949-CRLM-30.raw]	409.9783630371094	24.5830756802667	0.0766406821333333	99.9673669717333	99.89072628959997	237425.015625	1.4315083878052625E8	0	7056	0.0440329752723585	2.6276501463416975	0.47994040909801117	409.9755859375	409.98834228515625
483	409.9956970214844	0.651538709866667					1	DETECTED	409.9957 m/z @0.65 [151020OFc1_NvH-0949-CRLM-30.raw]	409.9956970214844	0.651538709866667	0.00823522853333333	99.9991419474667	99.99090671893336	96141.7890625	1.8983998781157467E8	0	7056	1.439462434681587	4.860053098460317	7.574891539350087	409.9883728027344	410.0032653808594
484	410.01336669921875	21.7282962410667					1	DETECTED	410.0134 m/z @21.73 [151020OFc1_NvH-0949-CRLM-30.raw]	410.01336669921875	21.7282962410667	0.639871834666667	99.0642311885333	98.42435935386663	138848.421875	1.50608153024783E8	0	7056	1.7719014561495428	3.231590340158092	0.0295123225531659	410.0035095214844	410.02301025390625
485	410.0751647949219	26.5180788944					1	DETECTED	410.0752 m/z @26.52 [151020OFc1_NvH-0949-CRLM-30.raw]	410.0751647949219	26.5180788944	0.00823522853333333	99.9991419474667	99.99090671893336	117279.375	1.9259642417172953E8	0	7056	39.52025578354282	1.8427545301016754	2.7166159880602962	410.06524658203125	410.0782165527344
486	410.0883483886719	21.6919732848					1	DETECTED	410.0883 m/z @21.69 [151020OFc1_NvH-0949-CRLM-30.raw]	410.0883483886719	21.6919732848	0.202949814933333	99.9991419474667	99.79619213253336	361631.71875	1.5406339316470495E8	6	7056	0.30718671566680555	4.867427411742624	3.1263594217319057	410.0790710449219	410.09832763671875
487	410.11444091796875	44.4837035437333					1	DETECTED	410.1144 m/z @44.48 [151020OFc1_NvH-0949-CRLM-30.raw]	410.11444091796875	44.4837035437333	0.00823522853333333	99.9991419474667	99.99090671893336	70275.8359375	1.503982090196428E8	0	7056	90.42867558154515	1.082758799279283	1.2347522951430743	410.10491943359375	410.1241760253906
488	410.1288757324219	54.4379973594667					1	DETECTED	410.1289 m/z @54.44 [151020OFc1_NvH-0949-CRLM-30.raw]	410.1288757324219	54.4379973594667	1.12846527333333	98.14950888	97.02104360666667	64533.7578125	1.586841516415443E8	0	7056	90.15384013727837	0.9099783829457334	0.8199567658914669	410.12493896484375	410.13616943359375
489	410.1470642089844	92.4008766592					1	DETECTED	410.1471 m/z @92.40 [151020OFc1_NvH-0949-CRLM-30.raw]	410.1470642089844	92.4008766592	10.1888378288	99.7551214384	89.56628360959999	217896.125	1.6339267420889494E8	0	7056	0.10919691768536666	4.08281792825454	0.07626429913812449	410.13751220703125	410.1549377441406
490	410.1971130371094	20.5891798728					1	DETECTED	410.1971 m/z @20.59 [151020OFc1_NvH-0949-CRLM-30.raw]	410.1971130371094	20.5891798728	3.0407912	99.9991419474667	96.9583507474667	1298517.875	2.0563475550696567E8	4	7056	0.23808070023940786	2.230430456456534	1.387161646571612	410.18743896484375	410.2061767578125
491	410.21624755859375	11.1761829333333					1	DETECTED	410.2162 m/z @11.18 [151020OFc1_NvH-0949-CRLM-30.raw]	410.21624755859375	11.1761829333333	0.6165393472	99.6701410045333	99.0536016573333	4577996.5	3.7733538470137715E8	3	7056	5.820667204889187	18.596851327183018	30.362300776868555	410.2062683105469	410.2262268066406
492	410.22705078125	15.0790361624					1	DETECTED	410.2271 m/z @15.08 [151020OFc1_NvH-0949-CRLM-30.raw]	410.22705078125	15.0790361624	2.61198817066667	99.7018967469333	97.08990857626664	3073139.0	2.729878552730852E8	2	7056	0.22127658455284482	0.5857931402808754	119.16065745366957	410.22625732421875	410.2370300292969
493	410.2375793457031	31.8686841674667					1	DETECTED	410.2376 m/z @31.87 [151020OFc1_NvH-0949-CRLM-30.raw]	410.2375793457031	31.8686841674667	2.331251048	99.6913343893333	97.36008334133331	1537410.625	2.270009060244466E8	3	7056	11.534081823761543	0.8947523905696705	0.36569360587228433	410.2370910644531	410.24755859375
494	410.24798583984375	37.1040732821333					1	DETECTED	410.2480 m/z @37.10 [151020OFc1_NvH-0949-CRLM-30.raw]	410.24798583984375	37.1040732821333	2.86264614506667	70.8087934346667	67.94614728960002	214692.0625	1.5230895881801292E8	0	7056	56.116885433910625	1.1024370484805588	1.9268997046223875	410.2475891113281	410.2510070800781
495	410.2610168457031	35.4672041525333					1	DETECTED	410.2610 m/z @35.47 [151020OFc1_NvH-0949-CRLM-30.raw]	410.2610168457031	35.4672041525333	0.409943347466667	99.4793013250667	99.06935797760003	867099.8125	1.884413991454258E8	2	7056	19.10766331523432	1.260715736596829	0.4853667363705153	410.25103759765625	410.27099609375
496	410.2733459472656	42.2479330426667					1	DETECTED	410.2733 m/z @42.25 [151020OFc1_NvH-0949-CRLM-30.raw]	410.2733459472656	42.2479330426667	1.38405577893333	92.2603433221333	90.87628754319996	470639.875	1.4390305247110128E8	0	7056	2.604083568841183	143.26122473809292	15.796899377237123	410.27227783203125	410.2829284667969
497	410.2835693359375	74.3914399013333					1	DETECTED	410.2836 m/z @74.39 [151020OFc1_NvH-0949-CRLM-30.raw]	410.2835693359375	74.3914399013333	9.69303085466667	91.9699275149333	82.27689666026663	102053.7578125	2.334471425445104E8	0	7056	81.74920689418711	0.6358494580672048	0.26050457290997886	410.283447265625	410.2934265136719
498	410.31085205078125	90.6950044082667					1	DETECTED	410.3109 m/z @90.70 [151020OFc1_NvH-0949-CRLM-30.raw]	410.31085205078125	90.6950044082667	0.134023537866667	92.0536930789333	91.91966954106664	45793.3203125	1.510796434817093E8	0	7056	0.39286221081307815	0.5075015125587642	0.015003025117528275	410.303466796875	410.3160095214844
499	410.42266845703125	21.5874040888					1	DETECTED	410.4227 m/z @21.59 [151020OFc1_NvH-0949-CRLM-30.raw]	410.42266845703125	21.5874040888	1.630398708	96.8793314914667	95.2489327834667	307480.71875	1.6092818171595767E8	0	7056	0.35294784848514027	1.0996739133398323	8.478258594638215	410.4127197265625	410.4324645996094
500	410.44781494140625	20.6304563706667					1	DETECTED	410.4478 m/z @20.63 [151020OFc1_NvH-0949-CRLM-30.raw]	410.44781494140625	20.6304563706667	2.26613105013333	99.7232283978667	97.45709734773338	1245469.75	1.5138989160605446E8	0	7056	0.11558162864260879	0.523381957239086	0.015791278823119526	410.4379577636719	410.4566650390625
501	410.46673583984375	11.1761829333333					1	DETECTED	410.4667 m/z @11.18 [151020OFc1_NvH-0949-CRLM-30.raw]	410.46673583984375	11.1761829333333	3.22214554426667	99.6701410045333	96.44799546026664	2415598.75	2.0664282055004507E8	0	7056	0.18780695703520855	24.38331828664832	107.39122940376608	410.4568176269531	410.4766540527344
502	410.49542236328125	17.4103180885333					1	DETECTED	410.4954 m/z @17.41 [151020OFc1_NvH-0949-CRLM-30.raw]	410.49542236328125	17.4103180885333	2.2766291472	95.4846284218667	93.2079992746667	159968.734375	1.7789425272291568E8	0	7056	0.06365746095664448	0.5017556971957884	0.06767582154745626	410.4854736328125	410.50537109375
503	410.5252685546875	35.7653799378667					1	DETECTED	410.5253 m/z @35.77 [151020OFc1_NvH-0949-CRLM-30.raw]	410.5252685546875	35.7653799378667	3.3121672184	99.871778428	96.55961120959999	170047.625	1.5504837843674925E8	3	7056	0.6584068715386735	1.5740448233893019	0.003751769272594196	410.5152893066406	410.5281677246094
504	410.5382080078125	17.7123482365333					1	DETECTED	410.5382 m/z @17.71 [151020OFc1_NvH-0949-CRLM-30.raw]	410.5382080078125	17.7123482365333	3.24391843333333	98.4058659226667	95.16194748933337	328879.5625	1.4795486331296778E8	3	7056	14.377123973671608	0.5151260569048692	0.48845026277717124	410.5284423828125	410.54339599609375
505	410.55340576171875	16.8791291458667					1	DETECTED	410.5534 m/z @16.88 [151020OFc1_NvH-0949-CRLM-30.raw]	410.55340576171875	16.8791291458667	3.18987286293333	99.9779230112	96.78805014826668	1561022.375	2.0498648420219237E8	3	7056	4.123645209233551	3.1052721634133738	8.963384999939933	410.5434265136719	410.5633850097656
506	410.572265625	40.6056623458667					1	DETECTED	410.5723 m/z @40.61 [151020OFc1_NvH-0949-CRLM-30.raw]	410.572265625	40.6056623458667	1.87499009146667	99.3619172781333	97.48692718666663	1058234.0	1.8147212767583823E8	3	7056	0.06900259704237044	0.7823503414506263	0.10895241220812805	410.56341552734375	410.5822448730469
507	410.5955810546875	35.5472303557333					1	DETECTED	410.5956 m/z @35.55 [151020OFc1_NvH-0949-CRLM-30.raw]	410.5955810546875	35.5472303557333	2.69599554293333	99.2766015890667	96.58060604613337	488834.28125	1.931442481668361E8	0	7056	0.06780227449490184	0.9535993728873643	0.9420039380344903	410.58563232421875	410.6049499511719
508	410.6065673828125	42.2570169464					1	DETECTED	410.6066 m/z @42.26 [151020OFc1_NvH-0949-CRLM-30.raw]	410.6065673828125	42.2570169464	2.72758655573333	94.9704620925333	92.24287553679997	135165.765625	1.1811103333090368E8	0	7056	2.7267407724758144	1.2575747050426054	1.5110936582758117	410.6058044433594	410.6099853515625
509	410.6201171875	28.6047026290667					1	DETECTED	410.6201 m/z @28.60 [151020OFc1_NvH-0949-CRLM-30.raw]	410.6201171875	28.6047026290667	2.86264614506667	94.9283433378667	92.06569719280003	300522.78125	1.451649438641211E8	0	7056	0.1380192975888832	0.5141642060971376	0.014535452006843265	410.6102600097656	410.6293640136719
510	410.69818115234375	20.5891798728					1	DETECTED	410.6982 m/z @20.59 [151020OFc1_NvH-0949-CRLM-30.raw]	410.69818115234375	20.5891798728	1.78132415333333	98.8284546805333	97.04713052719997	544727.9375	1.9902445502364802E8	2	7056	7.419722871260458	0.730067579764001	2.120676535953932	410.6882019042969	410.70806884765625
511	410.7082214355469	24.3526202624					1	DETECTED	410.7082 m/z @24.35 [151020OFc1_NvH-0949-CRLM-30.raw]	410.7082214355469	24.3526202624	1.4830670184	40.2164126424	38.733345624	164615.84375	5.099051412271715E7	0	7056	0.13946684240754692	0.8468321442650392	0.012388421895990584	410.70819091796875	410.7093200683594
512	410.7193298339844	19.5938372629333					1	DETECTED	410.7193 m/z @19.59 [151020OFc1_NvH-0949-CRLM-30.raw]	410.7193298339844	19.5938372629333	1.61932407413333	99.2234021808	97.60407810666666	3359405.0	3.0138087012865114E8	2	7056	0.2675436347136433	2.175080420604749	0.06730671791941475	410.70941162109375	410.729248046875
513	410.7372741699219	22.5666299058667					1	DETECTED	410.7373 m/z @22.57 [151020OFc1_NvH-0949-CRLM-30.raw]	410.7372741699219	22.5666299058667	3.05232232666667	92.4122846773333	89.35996235066663	1046823.5625	1.9322712867866102E8	2	7056	4.931496382613165	1.4052989179601845	0.7466445862035248	410.7293701171875	410.7470397949219
514	410.7498474121094	19.2441242266667					1	DETECTED	410.7498 m/z @19.24 [151020OFc1_NvH-0949-CRLM-30.raw]	410.7498474121094	19.2441242266667	3.18012298293333	89.1047459210667	85.92462293813337	235864.484375	1.5481056556636462E8	0	7056	0.10927191012165594	0.6794420526882532	29.072155505278843	410.74755859375	410.7576904296875
515	410.7677001953125	20.0328797344					1	DETECTED	410.7677 m/z @20.03 [151020OFc1_NvH-0949-CRLM-30.raw]	410.7677001953125	20.0328797344	0.766191913333333	99.9991419474667	99.23295003413337	288017.1875	1.4018551835118762E8	0	7056	0.1493166943653712	0.5461162405341657	19.593346552444856	410.7577209472656	410.7757568359375
516	410.82037353515625	28.6561400517333					1	DETECTED	410.8204 m/z @28.66 [151020OFc1_NvH-0949-CRLM-30.raw]	410.82037353515625	28.6561400517333	0.709073182933333	98.0752591848	97.36618600186667	380125.90625	1.4389099523890084E8	0	7056	0.1237710310963891	3.6233654092744576	0.34787244498198716	410.8105163574219	410.8302307128906
517	410.8407897949219	41.6777728901333					1	DETECTED	410.8408 m/z @41.68 [151020OFc1_NvH-0949-CRLM-30.raw]	410.8407897949219	41.6777728901333	0.00823522853333333	99.9991419474667	99.99090671893336	482535.40625	1.5174162426580968E8	5	7056	0.15256172530455814	0.4889490668070239	2.0154921471748337	410.830810546875	410.85064697265625
518	410.85443115234375	23.8790588125333					1	DETECTED	410.8544 m/z @23.88 [151020OFc1_NvH-0949-CRLM-30.raw]	410.85443115234375	23.8790588125333	1.1059897616	99.9885480578667	98.8825582962667	57688.25390625	1.5824965034170786E8	0	7056	18.457478501260997	2.5131845856478012	4.015308085018975	410.8507995605469	410.8591613769531
519	410.8691711425781	24.1442500544					1	DETECTED	410.8692 m/z @24.14 [151020OFc1_NvH-0949-CRLM-30.raw]	410.8691711425781	24.1442500544	0.00823522853333333	99.9991419474667	99.99090671893336	1229094.875	1.9499602687977928E8	3	7056	0.15889134379696657	0.5103983752376925	0.14091763736260907	410.8592224121094	410.8789978027344
520	410.8874816894531	16.8468688696					1	DETECTED	410.8875 m/z @16.85 [151020OFc1_NvH-0949-CRLM-30.raw]	410.8874816894531	16.8468688696	0.0422825634666667	99.9247194994667	99.88243693600003	433873.5625	1.817694751575872E8	0	7056	4.9283426014369915	0.6221441879859068	0.280800170309368	410.87921142578125	410.8974609375
521	410.900634765625	26.1838679114667					1	DETECTED	410.9006 m/z @26.18 [151020OFc1_NvH-0949-CRLM-30.raw]	410.900634765625	26.1838679114667	1.69550605973333	99.6384265952	97.94292053546667	211978.734375	1.5931931495541787E8	0	7056	14.969872058541776	2.9414399324009657	0.04841107008266878	410.8974914550781	410.90130615234375
522	410.91131591796875	39.3913031226667					1	DETECTED	410.9113 m/z @39.39 [151020OFc1_NvH-0949-CRLM-30.raw]	410.91131591796875	39.3913031226667	0.00823522853333333	99.9779230112	99.96968778266667	2136822.75	2.0111737790773416E8	3	7056	0.19324213541526092	0.509435739391361	0.052136833220246516	410.9013671875	410.9212951660156
523	410.9501953125	14.290224796					1	DETECTED	410.9502 m/z @14.29 [151020OFc1_NvH-0949-CRLM-30.raw]	410.9501953125	14.290224796	0.1224212944	99.9991419474667	99.8767206530667	1261343.875	1.5674941454510957E8	0	7056	0.12860205385286783	0.5503224608894657	6.661226699628966	410.9403076171875	410.9599914550781
524	410.96820068359375	11.1663894984					1	DETECTED	410.9682 m/z @11.17 [151020OFc1_NvH-0949-CRLM-30.raw]	410.96820068359375	11.1663894984	0.145477369066667	99.9035719341333	99.75809456506663	234626.359375	1.3607450240673113E8	0	7056	0.08415244313707504	0.5316882364073234	83.05967754975879	410.9602355957031	410.97027587890625
525	410.98028564453125	19.7427500445333					1	DETECTED	410.9803 m/z @19.74 [151020OFc1_NvH-0949-CRLM-30.raw]	410.98028564453125	19.7427500445333	0.0652158072	99.8929387586667	99.8277229514667	455028.53125	1.446335627562162E8	0	7056	12.011520430413148	0.5143165680644172	1.0283278359364396	410.9703369140625	410.98028564453125
526	410.99029541015625	36.3184983357333					1	DETECTED	410.9903 m/z @36.32 [151020OFc1_NvH-0949-CRLM-30.raw]	410.99029541015625	36.3184983357333	0.00823522853333333	99.8084436597333	99.80020843119996	805994.625	1.5626228734861788E8	4	7056	16.78692608445657	0.5134961548908912	0.2404057723348169	410.9803161621094	411.000244140625
527	411.0031433105469	78.6551295496					1	DETECTED	411.0031 m/z @78.66 [151020OFc1_NvH-0949-CRLM-30.raw]	411.0031433105469	78.6551295496	0.11094084	99.7018967469333	99.5909559069333	51567.72265625	1.535729271125364E8	0	7056	81.45266931954764	0.6343059436570524	0.3026489358345684	411.00030517578125	411.0110778808594
528	411.0212097167969	28.6561400517333					1	DETECTED	411.0212 m/z @28.66 [151020OFc1_NvH-0949-CRLM-30.raw]	411.0212097167969	28.6561400517333	1.16183730453333	99.9141195685333	98.75228226399996	237672.703125	1.4869422423557124E8	0	7056	0.125538018002473	2.2506588009664905	0.6103022827155651	411.0113220214844	411.0307312011719
529	411.0409851074219	41.6242464066667					1	DETECTED	411.0410 m/z @41.62 [151020OFc1_NvH-0949-CRLM-30.raw]	411.0409851074219	41.6242464066667	0.0309558818666667	99.9247194994667	99.89376361760004	555883.25	1.8429631722530115E8	0	7056	0.1857299500088132	0.5527620750916771	0.03230570322443891	411.031494140625	411.0496520996094
530	411.052734375	65.1995854752					1	DETECTED	411.0527 m/z @65.20 [151020OFc1_NvH-0949-CRLM-30.raw]	411.052734375	65.1995854752	0.00823522853333333	99.9991419474667	99.99090671893336	89760.4453125	1.355460032318912E8	0	7056	77.00182902442664	0.7564606935306017	0.5212386512060623	411.0516052246094	411.0620422363281
531	411.068603515625	36.9019527738667					1	DETECTED	411.0686 m/z @36.90 [151020OFc1_NvH-0949-CRLM-30.raw]	411.068603515625	36.9019527738667	0.0879578045333333	99.9673669717333	99.87940916719997	49561.90625	1.3604487367119786E8	0	7056	93.48680015971043	1.3435788166724785	1.7645932611603266	411.06280517578125	411.07843017578125
532	411.0978088378906	63.3324003658667					1	DETECTED	411.0978 m/z @63.33 [151020OFc1_NvH-0949-CRLM-30.raw]	411.0978088378906	63.3324003658667	0.0197041285333333	99.9991419474667	99.97943781893336	56615.44140625	1.5658240236006814E8	0	7056	82.00609097326982	0.7701871818544579	0.5676924383034677	411.08795166015625	411.1077880859375
533	411.1217346191406	92.4936175032					1	DETECTED	411.1217 m/z @92.49 [151020OFc1_NvH-0949-CRLM-30.raw]	411.1217346191406	92.4936175032	0.0537282736	99.9991419474667	99.9454136738667	558550.375	2.1053777662518546E8	0	7056	0.1715334604228076	1.1418972254370214	0.08332759038734346	411.1123046875	411.1315612792969
534	411.1478271484375	44.2092882818667					1	DETECTED	411.1478 m/z @44.21 [151020OFc1_NvH-0949-CRLM-30.raw]	411.1478271484375	44.2092882818667	7.94069450693333	99.8295226698667	91.88882816293338	37348.76953125	1.2800667633623765E8	0	7056	86.46222897009307	1.1937223473953555	1.3833860436373138	411.1422119140625	411.15582275390625
535	411.17755126953125	11.4521649536					1	DETECTED	411.1776 m/z @11.45 [151020OFc1_NvH-0949-CRLM-30.raw]	411.17755126953125	11.4521649536	0.0197041285333333	99.9991419474667	99.97943781893336	678612.4375	1.5978232500194582E8	2	7056	17.008630308043607	19.064041422114382	28.013023422324622	411.1679382324219	411.1875305175781
536	411.1910400390625	12.0782751848					1	DETECTED	411.1910 m/z @12.08 [151020OFc1_NvH-0949-CRLM-30.raw]	411.1910400390625	12.0782751848	3.5912329488	98.6461239853333	95.0548910365333	479373.28125	1.593136513237628E8	2	7056	6.216712310797176	6.411686476818099	0.07863780755158539	411.18756103515625	411.1966552734375
537	411.2066955566406	25.4432308658667					1	DETECTED	411.2067 m/z @25.44 [151020OFc1_NvH-0949-CRLM-30.raw]	411.2066955566406	25.4432308658667	0.513341963466667	99.871778428	99.35843646453333	3343624.25	3.4703446669164544E8	2	7056	4.6890863123742115	1.772558686553978	0.359912579294278	411.1967468261719	411.2166748046875
538	411.21820068359375	23.707739876					1	DETECTED	411.2182 m/z @23.71 [151020OFc1_NvH-0949-CRLM-30.raw]	411.21820068359375	23.707739876	2.31023261813333	98.9250516418667	96.61481902373338	1733325.25	2.0941853961860934E8	3	7056	4.13267846497077	4.913987099643103	3.419850534126953	411.2167053222656	411.2210998535156
539	411.2311096191406	24.4691918834667					1	DETECTED	411.2311 m/z @24.47 [151020OFc1_NvH-0949-CRLM-30.raw]	411.2311096191406	24.4691918834667	1.64129064346667	99.6066708866667	97.96538024320003	2805403.5	3.2954295777293456E8	3	7056	10.748566885721782	0.607149558863517	0.03954092531553647	411.22113037109375	411.2410888671875
540	411.2420654296875	29.9811599301333					1	DETECTED	411.2421 m/z @29.98 [151020OFc1_NvH-0949-CRLM-30.raw]	411.2420654296875	29.9811599301333	1.2398513872	98.7749801373333	97.5351287501333	1846220.625	2.299777445498628E8	2	7056	0.16706220358266677	1.0151749068837688	0.7073322982732151	411.2411193847656	411.2520446777344
541	411.26068115234375	40.2367417922667					1	DETECTED	411.2607 m/z @40.24 [151020OFc1_NvH-0949-CRLM-30.raw]	411.26068115234375	40.2367417922667	1.96905941386667	98.9250516418667	96.95599222800003	348798.0	1.5257656599341196E8	0	7056	8.043294290754098	1.7637868840754856	0.004791963386841688	411.2520751953125	411.2706298828125
542	411.2742004394531	91.3904362424					1	DETECTED	411.2742 m/z @91.39 [151020OFc1_NvH-0949-CRLM-30.raw]	411.2742004394531	91.3904362424	3.4089584464	92.1165219733333	88.70756352693331	69146.828125	1.3180177952111495E8	0	7056	0.1075804448072688	0.5041263556212187	0.0019314401248340712	411.27081298828125	411.283203125
543	411.2928771972656	54.9320164349333					1	DETECTED	411.2929 m/z @54.93 [151020OFc1_NvH-0949-CRLM-30.raw]	411.2928771972656	54.9320164349333	4.9279574344	97.5284759909333	92.6005185565333	39036.453125	1.3710213363532785E8	0	7056	86.73967457044945	0.9259300185565505	0.8518600371131011	411.2856750488281	411.29791259765625
544	411.3102722167969	91.4220773882667					1	DETECTED	411.3103 m/z @91.42 [151020OFc1_NvH-0949-CRLM-30.raw]	411.3102722167969	91.4220773882667	0.0652158072	99.7978373928	99.7326215856	86414.1328125	1.4990701405369988E8	0	7056	0.8351161262719415	0.5458408917490065	2.676681439314003	411.30322265625	411.31866455078125
545	411.32940673828125	91.7442904930667					1	DETECTED	411.3294 m/z @91.74 [151020OFc1_NvH-0949-CRLM-30.raw]	411.32940673828125	91.7442904930667	6.6556673136	96.6087159928	89.9530486792	68323.59375	1.1802412449412821E8	0	7056	0.18832525980650416	0.528584464749614	0.3952131230605146	411.32061767578125	411.3352966308594
546	411.3465270996094	91.7166950541333					1	DETECTED	411.3465 m/z @91.72 [151020OFc1_NvH-0949-CRLM-30.raw]	411.3465270996094	91.7166950541333	8.5539439952	99.6171914906667	91.0632474954667	105627.828125	1.341158176181828E8	0	7056	0.3010323878761483	0.5475002109474151	3.2538094737556937	411.33697509765625	411.35626220703125
547	411.3651123046875	90.979915868					1	DETECTED	411.3651 m/z @90.98 [151020OFc1_NvH-0949-CRLM-30.raw]	411.3651123046875	90.979915868	5.52443686186667	98.0752591848	92.55082232293333	77923.0078125	1.4654772049853215E8	0	7056	0.6586884197350997	0.5415148531101835	27.544403195061356	411.35760498046875	411.37451171875
548	411.4282531738281	11.4324469458667					1	DETECTED	411.4283 m/z @11.43 [151020OFc1_NvH-0949-CRLM-30.raw]	411.4282531738281	11.4324469458667	0.547869368533333	99.9355175133333	99.38764814479997	624169.3125	1.5149206145488936E8	0	7056	0.13255978869828589	9.250971408732696	23.87796905597803	411.4183044433594	411.43817138671875
549	411.4510803222656	14.2684122626667					1	DETECTED	411.4511 m/z @14.27 [151020OFc1_NvH-0949-CRLM-30.raw]	411.4510803222656	14.2684122626667	3.020862376	98.4699755514667	95.4491131754667	571523.75	1.6573067764443827E8	0	7056	4.001383146209767	0.6025596684560954	13.441251012923743	411.4411315917969	411.4607849121094
550	411.4737854003906	23.1260092538667					1	DETECTED	411.4738 m/z @23.13 [151020OFc1_NvH-0949-CRLM-30.raw]	411.4737854003906	23.1260092538667	2.5385321504	98.3951602018667	95.8566280514667	537157.8125	1.4860564376739383E8	0	7056	0.06812086157339792	0.9138088181617787	1.8372187886918725	411.4638366699219	411.48370361328125
551	411.49200439453125	36.3012027570667					1	DETECTED	411.4920 m/z @36.30 [151020OFc1_NvH-0949-CRLM-30.raw]	411.49200439453125	36.3012027570667	2.43682959893333	99.2552976362667	96.81846803733337	394375.28125	1.3967961323463902E8	0	7056	0.053170587024091276	0.5389745776919044	0.08123595451762249	411.4838562011719	411.5018005371094
552	411.52301025390625	19.841406956					1	DETECTED	411.5230 m/z @19.84 [151020OFc1_NvH-0949-CRLM-30.raw]	411.52301025390625	19.841406956	3.26697892026667	95.66468706	92.39770813973334	195022.5	1.4238701482222298E8	0	7056	0.053899423966772275	8.29070122202721	0.16954266472701066	411.5139465332031	411.5317077636719
553	411.541748046875	28.5513782274667					1	DETECTED	411.5417 m/z @28.55 [151020OFc1_NvH-0949-CRLM-30.raw]	411.541748046875	28.5513782274667	0.7319752528	99.3619172781333	98.6299420253333	1704560.75	1.8469816326795846E8	3	7056	0.22818534297158166	0.6696983179332724	2.2007267010896947	411.53192138671875	411.5517272949219
554	411.55303955078125	28.018472116					1	DETECTED	411.5530 m/z @28.02 [151020OFc1_NvH-0949-CRLM-30.raw]	411.55303955078125	28.018472116	2.9145302248	99.8295226698667	96.9149924450667	1114362.125	1.6963689523180637E8	3	7056	4.407432195309344	0.5039773880465581	0.03344320535614022	411.5517578125	411.5553894042969
555	411.5654296875	24.4691918834667					1	DETECTED	411.5654 m/z @24.47 [151020OFc1_NvH-0949-CRLM-30.raw]	411.5654296875	24.4691918834667	3.34427524346667	99.8295226698667	96.48524742640004	2374262.0	1.9901519121311316E8	3	7056	11.01009231168808	0.5397515695439662	0.1390899448809738	411.55548095703125	411.5754089355469
556	411.5805358886719	39.3913031226667					1	DETECTED	411.5805 m/z @39.39 [151020OFc1_NvH-0949-CRLM-30.raw]	411.5805358886719	39.3913031226667	3.9548585448	98.6353384464	94.6804799016	676287.5	1.4929490411585978E8	3	7056	25.767883772983435	0.5950125189649845	0.14981269831611627	411.575439453125	411.58197021484375
557	411.592041015625	54.0136770234667					1	DETECTED	411.5920 m/z @54.01 [151020OFc1_NvH-0949-CRLM-30.raw]	411.592041015625	54.0136770234667	3.21013944506667	94.7993760632	91.58923661813333	1277031.125	2.2683490684701377E8	3	7056	0.13633650773755335	0.5048074231911873	0.008085900770908944	411.5821838378906	411.6012268066406
558	411.6785888671875	11.4094299925333					1	DETECTED	411.6786 m/z @11.41 [151020OFc1_NvH-0949-CRLM-30.raw]	411.6785888671875	11.4094299925333	3.60245210213333	95.1626241714667	91.56017206933338	271569.15625	1.5281746519411418E8	0	7056	17.317046062116702	1.1117809243756578	26.0682217046157	411.6686096191406	411.6884765625
559	411.6917419433594	12.0218212312					1	DETECTED	411.6917 m/z @12.02 [151020OFc1_NvH-0949-CRLM-30.raw]	411.6917419433594	12.0218212312	3.32254658186667	96.384937112	93.06239053013333	174659.40625	1.6443740916983464E8	0	7056	6.233603709813982	1.7128891456519293	176.89795136916794	411.6885986328125	411.6989440917969
560	411.7089538574219	25.4315513936					1	DETECTED	411.7090 m/z @25.43 [151020OFc1_NvH-0949-CRLM-30.raw]	411.7089538574219	25.4315513936	2.82135597306667	98.5817060250667	95.76035005200002	1473877.375	2.0567637668119207E8	0	7056	0.3362808024247954	0.6120749536552518	1.339229194783281	411.69903564453125	411.7189025878906
561	411.72357177734375	35.0704689402667					1	DETECTED	411.7236 m/z @35.07 [151020OFc1_NvH-0949-CRLM-30.raw]	411.72357177734375	35.0704689402667	2.28705802773333	98.8821290744	96.59507104666667	683678.5625	1.8149971030534968E8	0	7056	1.907147998721804	0.523430640913817	0.5966575789609991	411.718994140625	411.7335510253906
562	411.7438659667969	30.0559737514667					1	DETECTED	411.7439 m/z @30.06 [151020OFc1_NvH-0949-CRLM-30.raw]	411.7438659667969	30.0559737514667	2.71707687706667	99.6701410045333	96.95306412746663	761204.5625	1.6640086642963448E8	0	7056	0.2212891616914483	0.917128631810049	0.4705649859358348	411.73388671875	411.7485046386719
563	411.758544921875	27.8927758605333					1	DETECTED	411.7585 m/z @27.89 [151020OFc1_NvH-0949-CRLM-30.raw]	411.758544921875	27.8927758605333	2.14889686693333	97.7246512336	95.57575436666667	3731778.0	2.1247879958113965E8	2	7056	0.12192612127315527	0.934990298908058	0.0173431647262397	411.7485656738281	411.767822265625
564	411.77459716796875	3.3778686624					1	DETECTED	411.7746 m/z @3.38 [151020OFc1_NvH-0949-CRLM-30.raw]	411.77459716796875	3.3778686624	3.27837658666667	90.2979656584	87.01958907173334	469839.03125	1.6183274698636022E8	2	7056	0.08327926099256722	1.352795011860938	1.307465923290826	411.7689208984375	411.784423828125
565	411.83612060546875	35.3354093722667					1	DETECTED	411.8361 m/z @35.34 [151020OFc1_NvH-0949-CRLM-30.raw]	411.83612060546875	35.3354093722667	0.1224212944	99.6278456232	99.5054243288	72310.9765625	1.6012619539588058E8	0	7056	90.23940608338685	1.5374308838804402	1.9596877039715659	411.8288879394531	411.8460693359375
566	411.8467712402344	14.6260913701333					1	DETECTED	411.8468 m/z @14.63 [151020OFc1_NvH-0949-CRLM-30.raw]	411.8467712402344	14.6260913701333	0.00823522853333333	99.9567255869333	99.94849035839997	50404.50390625	1.1831627710774228E8	0	7056	19.35880589339975	3.3559252237011523	5.509473497196145	411.84613037109375	411.8503723144531
567	411.8604431152344	12.5926352762667					1	DETECTED	411.8604 m/z @12.59 [151020OFc1_NvH-0949-CRLM-30.raw]	411.8604431152344	12.5926352762667	0.202949814933333	99.9567255869333	99.75377577199997	529842.375	1.705202633879971E8	3	7056	0.1318621230760062	1.3115912514812316	1.584477308559604	411.85052490234375	411.8662414550781
568	411.8763427734375	28.560672024					1	DETECTED	411.8763 m/z @28.56 [151020OFc1_NvH-0949-CRLM-30.raw]	411.8763427734375	28.560672024	0.0197041285333333	99.9991419474667	99.97943781893336	827515.25	1.7462590068209994E8	3	7056	3.0798955315874004	0.8098760294399517	0.2915518246496122	411.8664245605469	411.88482666015625
569	411.89483642578125	27.7899558432					1	DETECTED	411.8948 m/z @27.79 [151020OFc1_NvH-0949-CRLM-30.raw]	411.89483642578125	27.7899558432	0.156919505866667	99.9779230112	99.82100350533334	892130.0	1.943568892372154E8	3	7056	0.3086584579059881	0.8534799280139084	0.6990409986037643	411.8848571777344	411.9046630859375
570	411.9064025878906	23.4695929109333					1	DETECTED	411.9064 m/z @23.47 [151020OFc1_NvH-0949-CRLM-30.raw]	411.9064025878906	23.4695929109333	0.202949814933333	99.6701410045333	99.46719118959997	261355.40625	1.626504647412117E8	3	7056	2.978249506832885	0.5037576085541241	5.018329425529146	411.9049377441406	411.91571044921875
571	411.92572021484375	53.9994810930667					1	DETECTED	411.9257 m/z @54.00 [151020OFc1_NvH-0949-CRLM-30.raw]	411.92572021484375	53.9994810930667	0.3408522528	99.7978373928	99.45698514	846065.0	1.4780002042946717E8	0	7056	0.1040504434506957	0.5038279360095897	0.0034802666063811307	411.9157409667969	411.9356384277344
572	411.947509765625	17.4659758714667					1	DETECTED	411.9475 m/z @17.47 [151020OFc1_NvH-0949-CRLM-30.raw]	411.947509765625	17.4659758714667	0.00823522853333333	99.9779230112	99.96968778266667	94129.1484375	1.521652789173527E8	2	7056	14.611759646866378	4.115994228942059	0.07354907731956063	411.9375915527344	411.9483642578125
573	411.95892333984375	89.7836669498667					1	DETECTED	411.9589 m/z @89.78 [151020OFc1_NvH-0949-CRLM-30.raw]	411.95892333984375	89.7836669498667	0.00823522853333333	99.9885480578667	99.98031282933336	178311.796875	1.752410232909489E8	0	7056	78.18081017706484	0.5392428745376532	0.08081444063126765	411.9490966796875	411.9689025878906
574	411.9756774902344	23.1402614448					1	DETECTED	411.9757 m/z @23.14 [151020OFc1_NvH-0949-CRLM-30.raw]	411.9756774902344	23.1402614448	0.180171097066667	98.7211872408	98.54101614373334	168285.125	1.5848968352439934E8	0	7056	17.209539478411887	2.8658970921196323	0.0024375281224156336	411.96893310546875	411.97576904296875
575	411.98577880859375	30.5144123221333					1	DETECTED	411.9858 m/z @30.51 [151020OFc1_NvH-0949-CRLM-30.raw]	411.98577880859375	30.5144123221333	0.00823522853333333	99.9885480578667	99.98031282933336	467030.8125	1.547485354108894E8	4	7056	0.2676029833242559	0.5679979211758919	0.017294684452263155	411.9757995605469	411.9956359863281
576	412.0066833496094	26.0616154834667					1	DETECTED	412.0067 m/z @26.06 [151020OFc1_NvH-0949-CRLM-30.raw]	412.0066833496094	26.0616154834667	0.00823522853333333	98.6568592429333	98.64862401439996	59640.1015625	1.4370247351127636E8	0	7056	94.62402806221836	2.0953725591806327	3.2581153444354194	411.9967346191406	412.01361083984375
577	412.0237121582031	29.6710154285333					1	DETECTED	412.0237 m/z @29.67 [151020OFc1_NvH-0949-CRLM-30.raw]	412.0237121582031	29.6710154285333	1.11718986826667	99.871778428	98.75458855973334	518356.9375	1.8932025094257998E8	0	7056	0.11721094754002692	0.5083065275161931	22.289022144333728	412.0138854980469	412.03369140625
578	412.0472106933594	52.1056629976					1	DETECTED	412.0472 m/z @52.11 [151020OFc1_NvH-0949-CRLM-30.raw]	412.0472106933594	52.1056629976	0.0994429317333333	99.9885480578667	99.88910512613336	57173.23828125	1.429104064818401E8	0	7056	61.36083058631919	0.9575401847096152	1.053248351350342	412.0450439453125	412.0569152832031
579	412.13165283203125	76.4336024245333					1	DETECTED	412.1317 m/z @76.43 [151020OFc1_NvH-0949-CRLM-30.raw]	412.13165283203125	76.4336024245333	0.3180279056	99.5960979890667	99.2780700834667	411811.0625	3.566410243322411E8	0	7056	92.13115390222072	0.5981655794830024	0.2098294504245639	412.1236877441406	412.14068603515625
580	412.17987060546875	90.0136434456					1	DETECTED	412.1799 m/z @90.01 [151020OFc1_NvH-0949-CRLM-30.raw]	412.17987060546875	90.0136434456	2.62256729973333	99.9991419474667	97.37657464773336	88374.8828125	1.5847012542135954E8	0	7056	42.15005993597805	0.5627907349781186	0.02133872925058606	412.1702575683594	412.1835632324219
581	412.1937561035156	25.6653341445333					1	DETECTED	412.1938 m/z @25.67 [151020OFc1_NvH-0949-CRLM-30.raw]	412.1937561035156	25.6653341445333	2.2447208824	99.871778428	97.6270575456	1623090.625	1.7994722182817143E8	2	7056	0.1579792997317675	2.7375836842242314	0.022537869846371867	412.1840515136719	412.2037353515625
582	412.205810546875	20.2585107797333					1	DETECTED	412.2058 m/z @20.26 [151020OFc1_NvH-0949-CRLM-30.raw]	412.205810546875	20.2585107797333	2.66467244933333	97.6502660269333	94.98559357759997	445233.75	1.5361688549875024E8	0	7056	5.401779865124933	1.3265417112512294	0.14787573299963233	412.2037658691406	412.20880126953125
583	412.21881103515625	24.165713176					1	DETECTED	412.2188 m/z @24.17 [151020OFc1_NvH-0949-CRLM-30.raw]	412.21881103515625	24.165713176	1.1396773776	98.4271926098667	97.2875152322667	1049000.25	2.1240960287791938E8	2	7056	1.4141071615989098	2.153481894240058	0.0939542067450059	412.2088317871094	412.2214050292969
584	412.2314147949219	26.7352102613333					1	DETECTED	412.2314 m/z @26.74 [151020OFc1_NvH-0949-CRLM-30.raw]	412.2314147949219	26.7352102613333	0.260228492266667	99.8929387586667	99.63271026640004	1469314.5	2.5905540894396013E8	3	7056	31.636836135745348	0.6260470121404146	0.9593995431047425	412.221435546875	412.24139404296875
585	412.2427978515625	17.5792288834667					1	DETECTED	412.2428 m/z @17.58 [151020OFc1_NvH-0949-CRLM-30.raw]	412.2427978515625	17.5792288834667	2.54909448453333	98.8284546805333	96.27936019599997	1307869.0	1.9498276102280188E8	2	7056	0.1501544380107589	10.59837713740387	12.123580616996048	412.2414245605469	412.25006103515625
586	412.2602233886719	27.8927758605333					1	DETECTED	412.2602 m/z @27.89 [151020OFc1_NvH-0949-CRLM-30.raw]	412.2602233886719	27.8927758605333	0.651538709866667	96.5332396626667	95.88170095280003	1825569.125	1.9712759901658118E8	0	7056	0.1395487396317101	2.70047825485956	340.7350413284932	412.2502746582031	412.2701721191406
587	412.2762145996094	3.36652096933333					1	DETECTED	412.2762 m/z @3.37 [151020OFc1_NvH-0949-CRLM-30.raw]	412.2762145996094	3.36652096933333	2.70652461493333	92.1258132930667	89.41928867813337	180237.5	1.172325919734004E8	0	7056	0.1326137155586773	34.67063604945274	1.9347877846113621	412.2702331542969	412.2860412597656
588	412.2878723144531	90.0136434456					1	DETECTED	412.2879 m/z @90.01 [151020OFc1_NvH-0949-CRLM-30.raw]	412.2878723144531	90.0136434456	9.21471998293333	93.7129594112	84.49823942826667	68749.4453125	2.0563029594416925E8	0	7056	63.89040905486365	0.5228921117204568	0.0457842234409136	412.2878723144531	412.29620361328125
589	412.3064880371094	90.3155003682667					1	DETECTED	412.3065 m/z @90.32 [151020OFc1_NvH-0949-CRLM-30.raw]	412.3064880371094	90.3155003682667	8.2186205728	92.4365976149333	84.2179770421333	141379.953125	1.8472020269833657E8	0	7056	1.1229171360194243	0.5129182573804939	9.235715961736146	412.297607421875	412.3159484863281
590	412.32025146484375	34.4409408584					1	DETECTED	412.3203 m/z @34.44 [151020OFc1_NvH-0949-CRLM-30.raw]	412.32025146484375	34.4409408584	17.5792288834667	91.5569426048	73.9777137213333	54624.484375	1.2246147331611077E8	0	7056	73.37166605753558	2.1936596305081277	3.3873192610162555	412.32025146484375	412.32989501953125
591	412.34405517578125	89.7276576269333					1	DETECTED	412.3441 m/z @89.73 [151020OFc1_NvH-0949-CRLM-30.raw]	412.34405517578125	89.7276576269333	3.63525365626667	92.4707214021333	88.83546774586662	73097.8046875	1.9933952450467703E8	0	7056	87.96626628410901	0.5159309279836966	0.023274350784128234	412.3395690917969	412.3517150878906
592	412.37811279296875	91.1804051405333					1	DETECTED	412.3781 m/z @91.18 [151020OFc1_NvH-0949-CRLM-30.raw]	412.37811279296875	91.1804051405333	2.1274701664	97.6928072064	95.56533704	63862.57421875	1.3823787939499572E8	0	7056	0.781346923017523	0.5365647806428745	8.369841375657925	412.369140625	412.3815612792969
593	412.41455078125	90.5620870858667					1	DETECTED	412.4146 m/z @90.56 [151020OFc1_NvH-0949-CRLM-30.raw]	412.41455078125	90.5620870858667	3.0407912	92.624857408	89.584066208	131159.8125	2.0530678271870202E8	0	7056	0.9485169625462078	0.5046784431856035	81.03200894345201	412.4046936035156	412.4150390625
594	412.425048828125	29.7627268448					1	DETECTED	412.4250 m/z @29.76 [151020OFc1_NvH-0949-CRLM-30.raw]	412.425048828125	29.7627268448	0.478924224	99.2766015890667	98.7976773650667	283838.90625	1.6274017533409813E8	0	7056	0.16619961689433893	2.001366835690955	0.459990573903483	412.4150695800781	412.4350280761719
595	412.45269775390625	22.0002263493333					1	DETECTED	412.4527 m/z @22.00 [151020OFc1_NvH-0949-CRLM-30.raw]	412.45269775390625	22.0002263493333	0.352304604266667	99.8295226698667	99.47721806560004	130357.4296875	1.5107428035762063E8	0	7056	11.37009523570913	3.746972446791967	0.05739583665563535	412.4427185058594	412.4542236328125
596	412.4642333984375	10.4889536133333					1	DETECTED	412.4642 m/z @10.49 [151020OFc1_NvH-0949-CRLM-30.raw]	412.4642333984375	10.4889536133333	2.0438689984	97.5602546765333	95.5163856781333	901444.9375	1.588432674131688E8	0	7056	0.18268552490815182	36.28730294335025	31.72845777456439	412.4542541503906	412.47418212890625
597	412.47918701171875	12.9462772637333					1	DETECTED	412.4792 m/z @12.95 [151020OFc1_NvH-0949-CRLM-30.raw]	412.47918701171875	12.9462772637333	3.301069412	94.566676564	91.265607152	152572.46875	1.2475785584815297E8	0	7056	0.12769014084787145	9.362547787108284	0.015974032388773568	412.4743347167969	412.483642578125
598	412.49365234375	42.8785072829333					1	DETECTED	412.4937 m/z @42.88 [151020OFc1_NvH-0949-CRLM-30.raw]	412.49365234375	42.8785072829333	3.3778686624	97.8413329730667	94.4634643106667	289504.3125	1.6058632338884294E8	0	7056	12.35114812478487	1.5562248440143527	0.004174919773854287	412.48370361328125	412.5036315917969
599	412.5281066894531	12.6283253282667					1	DETECTED	412.5281 m/z @12.63 [151020OFc1_NvH-0949-CRLM-30.raw]	412.5281066894531	12.6283253282667	1.96905941386667	95.66468706	93.69562764613333	101819.7421875	1.6223710402897787E8	0	7056	1.1489195806949102	9.402248463392402	0.020558618989656725	412.518310546875	412.5323181152344
600	412.5423583984375	11.8360481658667					1	DETECTED	412.5424 m/z @11.84 [151020OFc1_NvH-0949-CRLM-30.raw]	412.5423583984375	11.8360481658667	2.4580937856	99.5323319085333	97.0742381229333	872033.1875	1.7437745307771158E8	3	7056	0.1625332556622734	0.8637467024042305	2.1193237371019937	412.532470703125	412.5453186035156
601	412.55535888671875	14.0464503461333					1	DETECTED	412.5554 m/z @14.05 [151020OFc1_NvH-0949-CRLM-30.raw]	412.55535888671875	14.0464503461333	0.490283821866667	99.9991419474667	99.50885812560003	4.254758E7	8.175395953117514E8	3	7056	0.1956354476722595	1.4868890676193405	1.9178706557139094	412.5453796386719	412.5653381347656
602	412.5657653808594	26.7176763885333					1	DETECTED	412.5658 m/z @26.72 [151020OFc1_NvH-0949-CRLM-30.raw]	412.5657653808594	26.7176763885333	3.05232232666667	96.2789588061333	93.22663647946663	875551.8125	1.7362981628114226E8	0	7056	18.463188937356154	0.5208491673480425	0.010459511497032257	412.5653991699219	412.56646728515625
603	412.57647705078125	38.5549569304					1	DETECTED	412.5765 m/z @38.55 [151020OFc1_NvH-0949-CRLM-30.raw]	412.57647705078125	38.5549569304	2.2447208824	97.8413329730667	95.5966120906667	2096065.125	1.8982649209169576E8	3	7056	0.05706785105346057	0.5045517073558335	1.2657448321918914	412.5664978027344	412.58612060546875
604	412.5972900390625	37.7802406114667					1	DETECTED	412.5973 m/z @37.78 [151020OFc1_NvH-0949-CRLM-30.raw]	412.5972900390625	37.7802406114667	3.46262808426667	98.2877590098667	94.82513092560004	162224.578125	1.4034921453528503E8	0	7056	24.02856040379313	1.7502626352702424	0.6762438922005461	412.58758544921875	412.59844970703125
605	412.6086120605469	53.9190656784					1	DETECTED	412.6086 m/z @53.92 [151020OFc1_NvH-0949-CRLM-30.raw]	412.6086120605469	53.9190656784	2.9453423664	86.7398352424	83.794492876	191009.578125	1.5409941296911868E8	3	7056	0.3006353905487771	0.843093786352765	3.171982742155213E-4	412.5989685058594	412.6153564453125
606	412.62542724609375	29.7019548672					1	DETECTED	412.6254 m/z @29.70 [151020OFc1_NvH-0949-CRLM-30.raw]	412.62542724609375	29.7019548672	3.3121672184	95.9825957832	92.67042856479999	239993.28125	1.4890196943749675E8	0	7056	0.09446863222287405	189.413036673549	1.1703549124387147	412.61553955078125	412.635009765625
607	412.65765380859375	41.2896734485333					1	DETECTED	412.6577 m/z @41.29 [151020OFc1_NvH-0949-CRLM-30.raw]	412.65765380859375	41.2896734485333	2.5807649576	99.319175964	96.7384110064	301244.5	1.6328503292942375E8	0	7056	0.29317435528627556	0.5901876210902915	27.54636977940207	412.647705078125	412.6660461425781
608	412.6949768066406	25.6535449896					1	DETECTED	412.6950 m/z @25.65 [151020OFc1_NvH-0949-CRLM-30.raw]	412.6949768066406	25.6535449896	1.1508627296	96.3637855541333	95.21292282453331	588478.0	1.528820105296237E8	0	7056	0.20161887252028166	0.5235948395598713	0.21178168382016951	412.68585205078125	412.7044677734375
609	412.7144775390625	10.4984466565333					1	DETECTED	412.7145 m/z @10.50 [151020OFc1_NvH-0949-CRLM-30.raw]	412.7144775390625	10.4984466565333	2.95557356293333	88.0625471293333	85.10697356639997	757165.9375	1.4943744986847103E8	0	7056	6.0983843027651385	24.219529629738723	32.830040973033256	412.7045593261719	412.7191162109375
610	412.7291259765625	22.4278046370667					1	DETECTED	412.7291 m/z @22.43 [151020OFc1_NvH-0949-CRLM-30.raw]	412.7291259765625	22.4278046370667	2.59131912346667	98.7749801373333	96.18366101386663	1115800.375	2.2112020979186496E8	2	7056	0.24896693203375975	39.351584997117236	4.3496028205332555	412.7191467285156	412.739013671875
611	412.74041748046875	11.7493934874667					1	DETECTED	412.7404 m/z @11.75 [151020OFc1_NvH-0949-CRLM-30.raw]	412.74041748046875	11.7493934874667	3.24391843333333	94.7211309818667	91.47721254853336	506909.25	1.6918023182795435E8	0	7056	0.15683236484155572	0.5260177705726331	0.04421944786781403	412.7391357421875	412.74407958984375
612	412.7541198730469	28.018472116					1	DETECTED	412.7541 m/z @28.02 [151020OFc1_NvH-0949-CRLM-30.raw]	412.7541198730469	28.018472116	3.21013944506667	98.0540532261333	94.84391378106663	3355608.5	2.0840374731510106E8	2	7056	0.1626391666788507	0.5746570669876695	0.9836390241811375	412.744140625	412.76397705078125
613	412.7710876464844	11.4644506					1	DETECTED	412.7711 m/z @11.46 [151020OFc1_NvH-0949-CRLM-30.raw]	412.7710876464844	11.4644506	3.301069412	99.2660455584	95.96497614639999	432860.46875	1.4415001567780694E8	0	7056	0.16594435103853655	1.5158128134114888	2.9197019742110095	412.76422119140625	412.7806396484375
614	412.8018798828125	12.4991450813333					1	DETECTED	412.8019 m/z @12.50 [151020OFc1_NvH-0949-CRLM-30.raw]	412.8018798828125	12.4991450813333	2.77991923066667	99.4156103053333	96.63569107466664	85155.171875	1.326702644259858E8	0	7056	12.672711196216788	0.5005091207339469	0.003283051323334108	412.7923278808594	412.8118591308594
615	412.817626953125	35.6959203482667					1	DETECTED	412.8176 m/z @35.70 [151020OFc1_NvH-0949-CRLM-30.raw]	412.817626953125	35.6959203482667	1.09475448293333	96.4060616605333	95.31130717759997	49537.84765625	1.4922587971731737E8	0	7056	90.17164118922635	1.4231198377214138	2.0765822093314976	412.8119201660156	412.81903076171875
616	412.8293151855469	22.2527336936					1	DETECTED	412.8293 m/z @22.25 [151020OFc1_NvH-0949-CRLM-30.raw]	412.8293151855469	22.2527336936	0.570641299733333	99.0536709093333	98.48302960959997	144667.0	1.4556905371611184E8	0	7056	7.476458014592328	3.4521421971259496	0.04009024207959393	412.8198547363281	412.83917236328125
617	412.8533935546875	10.2564389584					1	DETECTED	412.8534 m/z @10.26 [151020OFc1_NvH-0949-CRLM-30.raw]	412.8533935546875	10.2564389584	0.0422825634666667	99.9991419474667	99.95685938400003	78462.4609375	1.405789372693766E8	3	7056	0.061835881373152546	4.479492885685078	0.007329426951292126	412.84344482421875	412.8564453125
618	412.86651611328125	10.6146268946667					1	DETECTED	412.8665 m/z @10.61 [151020OFc1_NvH-0949-CRLM-30.raw]	412.86651611328125	10.6146268946667	0.00823522853333333	99.9567255869333	99.94849035839997	891233.75	1.8664668984600654E8	3	7056	0.16968267036371287	1.568646078082645	25.261627129755645	412.8565368652344	412.8764953613281
619	412.87664794921875	11.8023590528					1	DETECTED	412.8766 m/z @11.80 [151020OFc1_NvH-0949-CRLM-30.raw]	412.87664794921875	11.8023590528	5.52443686186667	99.9461154442667	94.42167858240002	497284.21875	1.1421952161752415E8	0	7056	0.1666301228582121	0.8446727619397325	0.6078822638090119	412.87652587890625	412.8777160644531
620	412.88775634765625	14.0464503461333					1	DETECTED	412.8878 m/z @14.05 [151020OFc1_NvH-0949-CRLM-30.raw]	412.88775634765625	14.0464503461333	0.0309558818666667	99.9991419474667	99.96818606560004	2.7221224E7	6.376179123476863E8	3	7056	0.20021971662505145	72.77242803248869	1.7485472899846242	412.8778076171875	412.8976745605469
621	412.8997802734375	26.7521368810667					1	DETECTED	412.8998 m/z @26.75 [151020OFc1_NvH-0949-CRLM-30.raw]	412.8997802734375	26.7521368810667	6.00592035973333	97.8944257402667	91.88850538053337	450215.5625	1.6328823479167122E8	0	7056	18.336781638266267	2.7648512462453088	0.2032304220198692	412.89776611328125	412.90142822265625
622	412.91143798828125	20.7862589864					1	DETECTED	412.9114 m/z @20.79 [151020OFc1_NvH-0949-CRLM-30.raw]	412.91143798828125	20.7862589864	0.00823522853333333	99.9991419474667	99.99090671893336	1655447.625	2.178271120688856E8	3	7056	17.83888844085761	57.23500340309862	1.2766917496423271	412.9014892578125	412.92138671875
623	412.9248962402344	39.0019471746667					1	DETECTED	412.9249 m/z @39.00 [151020OFc1_NvH-0949-CRLM-30.raw]	412.9248962402344	39.0019471746667	0.1224212944	99.9779230112	99.8555017168	146284.890625	1.8521371783586833E8	0	7056	74.73044756908997	1.3472796016399566	1.6969468892139952	412.92144775390625	412.9348449707031
624	412.9466247558594	34.2535760170667					1	DETECTED	412.9466 m/z @34.25 [151020OFc1_NvH-0949-CRLM-30.raw]	412.9466247558594	34.2535760170667	0.00823522853333333	99.9991419474667	99.99090671893336	94666.5	1.5314763988805404E8	0	7056	88.86224339161276	1.5524622151596295	2.379110908745421	412.93670654296875	412.9483337402344
625	412.9583435058594	11.1880016168					1	DETECTED	412.9583 m/z @11.19 [151020OFc1_NvH-0949-CRLM-30.raw]	412.9583435058594	11.1880016168	0.00823522853333333	99.9141195685333	99.90588433999996	162785.171875	1.6237076721471867E8	0	7056	2.013128870975537	1.2031868559689038	0.6772816211453198	412.9483947753906	412.9617004394531
626	412.9717102050781	24.800679832					1	DETECTED	412.9717 m/z @24.80 [151020OFc1_NvH-0949-CRLM-30.raw]	412.9717102050781	24.800679832	0.0766406821333333	99.7125869317333	99.63594624959997	2435261.5	1.8964607074316278E8	4	7056	0.22788280830340568	0.5128948366117272	0.016471108667056627	412.96173095703125	412.9816589355469
627	412.9898681640625	20.3235667189333					1	DETECTED	412.9899 m/z @20.32 [151020OFc1_NvH-0949-CRLM-30.raw]	412.9898681640625	20.3235667189333	0.0994429317333333	99.9779230112	99.87848007946667	1754750.75	2.0073544619244552E8	4	7056	0.08663330749166676	3.1139407994879313	219.12924897604418	412.9817199707031	412.9996032714844
628	413.0055236816406	24.3526202624					1	DETECTED	413.0055 m/z @24.35 [151020OFc1_NvH-0949-CRLM-30.raw]	413.0055236816406	24.3526202624	0.352304604266667	98.6676586285333	98.31535402426664	63561.18359375	1.4251963252469593E8	0	7056	74.33662166097282	2.3179653915137552	3.6399386879114846	412.9999084472656	413.0072021484375
629	413.0174255371094	6.99094492373333					1	DETECTED	413.0174 m/z @6.99 [151020OFc1_NvH-0949-CRLM-30.raw]	413.0174255371094	6.99094492373333	0.260228492266667	99.4687014576	99.20847296533334	309152.46875	1.3988825597860163E8	0	7056	0.13420234103593387	1.4553287473364866	0.9497128344075386	413.00775146484375	413.02740478515625
630	413.06903076171875	72.3908000288					1	DETECTED	413.0690 m/z @72.39 [151020OFc1_NvH-0949-CRLM-30.raw]	413.06903076171875	72.3908000288	0.00823522853333333	99.9567255869333	99.94849035839997	124219.046875	1.5331450084405258E8	0	7056	0.3089799734343046	0.6753428395258579	0.004869294620682137	413.05908203125	413.0787353515625
631	413.0939636230469	93.9631983450667					1	DETECTED	413.0940 m/z @93.96 [151020OFc1_NvH-0949-CRLM-30.raw]	413.0939636230469	93.9631983450667	0.628024772	99.9673669717333	99.3393421997333	100682.3515625	1.402943179496158E8	0	7056	0.19077726305442866	0.5037412024552214	0.09557486586726158	413.0843811035156	413.099365234375
632	413.15814208984375	41.3324542274667					1	DETECTED	413.1581 m/z @41.33 [151020OFc1_NvH-0949-CRLM-30.raw]	413.15814208984375	41.3324542274667	1.6847377144	99.0216295749333	97.3368918605333	160386.40625	1.3751283122127977E8	0	7056	19.276341358349423	1.2889013337077875	4.930790115187234	413.1495666503906	413.16802978515625
633	413.1813049316406	17.8665191216					1	DETECTED	413.1813 m/z @17.87 [151020OFc1_NvH-0949-CRLM-30.raw]	413.1813049316406	17.8665191216	1.77098845333333	96.5225835218667	94.75159506853336	315856.3125	1.4157706690014E8	0	7056	0.049836149100613625	0.5166791801151932	0.021781809789052874	413.1715087890625	413.19091796875
634	413.200927734375	10.6358289378667					1	DETECTED	413.2009 m/z @10.64 [151020OFc1_NvH-0949-CRLM-30.raw]	413.200927734375	10.6358289378667	1.80297423973333	99.7018967469333	97.89892250719997	550100.9375	1.8535626777441365E8	3	7056	29.145749242473116	0.6500561184543018	109.53806788681662	413.1909484863281	413.2109069824219
635	413.2213439941406	14.0464503461333					1	DETECTED	413.2213 m/z @14.05 [151020OFc1_NvH-0949-CRLM-30.raw]	413.2213439941406	14.0464503461333	2.20209211786667	99.9885480578667	97.78645594000002	9988799.0	4.9115308049459034E8	4	7056	0.21532612845166632	0.6342882195389398	37.596588425028685	413.2113952636719	413.2312927246094
636	413.24053955078125	20.3384725474667					1	DETECTED	413.2405 m/z @20.34 [151020OFc1_NvH-0949-CRLM-30.raw]	413.24053955078125	20.3384725474667	0.766191913333333	99.8823702858667	99.11617837253337	1405816.75	2.338395087602398E8	3	7056	6.291874957271123	3.846602461166745	2.443584637125569	413.2313537597656	413.25042724609375
637	413.25592041015625	28.018472116					1	DETECTED	413.2559 m/z @28.02 [151020OFc1_NvH-0949-CRLM-30.raw]	413.25592041015625	28.018472116	0.0197041285333333	99.9779230112	99.95821888266667	1037169.5625	1.7244402298756194E8	3	7056	0.029439310590181123	1.7313568526148557	0.018376279018605016	413.25054931640625	413.2658996582031
638	413.27301025390625	11.4644506					1	DETECTED	413.2730 m/z @11.46 [151020OFc1_NvH-0949-CRLM-30.raw]	413.27301025390625	11.4644506	0.00823522853333333	99.9991419474667	99.99090671893336	169232.578125	1.5863031264080143E8	0	7056	0.16663916154908343	0.5182481732506197	23.505333422883112	413.26593017578125	413.28277587890625
639	413.28948974609375	91.3256454794667					1	DETECTED	413.2895 m/z @91.33 [151020OFc1_NvH-0949-CRLM-30.raw]	413.28948974609375	91.3256454794667	3.7414065304	99.0748641786667	95.3334576482667	61777.6875	1.508559768721412E8	4	7056	87.61077295519748	0.5427873354563477	0.0032864460285006586	413.28375244140625	413.29571533203125
640	413.30767822265625	91.480355792					1	DETECTED	413.3077 m/z @91.48 [151020OFc1_NvH-0949-CRLM-30.raw]	413.30767822265625	91.480355792	4.85237104026667	92.6134368842667	87.76106584400003	73228.8671875	1.4394451370014915E8	2	7056	0.24727949417433592	0.5065302715792113	0.004992318718922221	413.29864501953125	413.3135070800781
641	413.3263854980469	91.5569426048					1	DETECTED	413.3264 m/z @91.56 [151020OFc1_NvH-0949-CRLM-30.raw]	413.3263854980469	91.5569426048	3.39890834213333	97.3779712989333	93.97906295679998	84300.6875	1.7699943208896556E8	0	7056	1.2619802508385618	0.5330147373567199	0.7816577057305586	413.3187561035156	413.336181640625
642	413.3448486328125	91.7944130573333					1	DETECTED	413.3448 m/z @91.79 [151020OFc1_NvH-0949-CRLM-30.raw]	413.3448486328125	91.7944130573333	17.2064328826667	94.5285375261333	77.3221046434666	68570.4453125	1.2131913546099317E8	0	7056	0.3237082584063131	0.5183281841283097	0.1623584147549231	413.3368835449219	413.3492431640625
643	413.3604431152344	53.9666672192					1	DETECTED	413.3604 m/z @53.97 [151020OFc1_NvH-0949-CRLM-30.raw]	413.3604431152344	53.9666672192	0.00823522853333333	99.9991419474667	99.99090671893336	159369.28125	1.7138836420896527E8	0	7056	71.74909328581232	0.9253917622932611	0.714240374582317	413.3506774902344	413.37005615234375
644	413.4148254394531	7.60289047386667					1	DETECTED	413.4148 m/z @7.60 [151020OFc1_NvH-0949-CRLM-30.raw]	413.4148254394531	7.60289047386667	1.90628537973333	82.7762216978667	80.86993631813337	85233.7734375	1.446146208806918E8	0	7056	0.060233558574441126	2.0467806723887216	6.0648285588384	413.40484619140625	413.4152526855469
645	413.4253234863281	24.4239587533333					1	DETECTED	413.4253 m/z @24.42 [151020OFc1_NvH-0949-CRLM-30.raw]	413.4253234863281	24.4239587533333	3.10417634	98.3527273418667	95.2485510018667	221790.015625	1.587322797333273E8	0	7056	17.483948175526535	2.730980279034951	0.24968343172430457	413.4153747558594	413.4352722167969
646	413.4453430175781	20.2206278250667					1	DETECTED	413.4453 m/z @20.22 [151020OFc1_NvH-0949-CRLM-30.raw]	413.4453430175781	20.2206278250667	3.09394288106667	96.1307837216	93.03684084053333	441058.75	1.491399007337875E8	0	7056	0.335884972851467	15.41425036054324	1.2093910238563792	413.43536376953125	413.4480285644531
647	413.4584045410156	14.2351665717333					1	DETECTED	413.4584 m/z @14.24 [151020OFc1_NvH-0949-CRLM-30.raw]	413.4584045410156	14.2351665717333	2.1808504504	97.0488938962667	94.8680434458667	855466.875	1.7511707261926472E8	0	7056	0.48937385126871646	5.5552591443443795	23.439612084683116	413.448486328125	413.4593505859375
648	413.4693908691406	27.8927758605333					1	DETECTED	413.4694 m/z @27.89 [151020OFc1_NvH-0949-CRLM-30.raw]	413.4693908691406	27.8927758605333	2.2766291472	99.2340207077333	96.9573915605333	3036061.25	2.3380798260428554E8	4	7056	0.10444090566054598	1.0218676833708793	0.8236974945706178	413.45941162109375	413.4793395996094
649	413.4911193847656	20.3642823453333					1	DETECTED	413.4911 m/z @20.36 [151020OFc1_NvH-0949-CRLM-30.raw]	413.4911193847656	20.3642823453333	2.59131912346667	99.7978373928	97.20651826933333	539345.0625	1.645036163054554E8	0	7056	0.08233971154639619	0.5126957654847353	13.443764277338218	413.4812316894531	413.5009460449219
650	413.5157470703125	17.8856106578667					1	DETECTED	413.5157 m/z @17.89 [151020OFc1_NvH-0949-CRLM-30.raw]	413.5157470703125	17.8856106578667	2.41548993093333	97.7988581168	95.38336818586667	220621.8125	1.4327797938923764E8	0	7056	0.06705447493313343	0.5434463585272812	0.6897201622994403	413.505859375	413.52557373046875
651	413.5362243652344	45.6413904594667					1	DETECTED	413.5362 m/z @45.64 [151020OFc1_NvH-0949-CRLM-30.raw]	413.5362243652344	45.6413904594667	2.4580937856	99.4050042125333	96.9469104269333	347509.34375	1.7206400058492175E8	3	7056	33.39173963206616	0.5021560810119611	0.005828164424055613	413.52630615234375	413.5450744628906
652	413.5551452636719	14.0789710856					1	DETECTED	413.5551 m/z @14.08 [151020OFc1_NvH-0949-CRLM-30.raw]	413.5551452636719	14.0789710856	3.17026717946667	80.9522905309333	77.78202335146662	2623462.25	2.3024422140749884E8	3	7056	5.145546020369872	1.0136678921525002	0.12340517979926131	413.545166015625	413.56512451171875
653	413.5662841796875	27.5471029144					1	DETECTED	413.5663 m/z @27.55 [151020OFc1_NvH-0949-CRLM-30.raw]	413.5662841796875	27.5471029144	4.76888838693333	97.7564356365333	92.98754724959997	181736.640625	1.444079551842514E8	0	7056	0.024036429765718736	2.2315848960014097	0.014010687066178947	413.5651550292969	413.5685119628906
654	413.5785217285156	23.8790588125333					1	DETECTED	413.5785 m/z @23.88 [151020OFc1_NvH-0949-CRLM-30.raw]	413.5785217285156	23.8790588125333	3.0309100624	99.3298593608	96.2989492984	885032.375	1.6809314629652545E8	3	7056	3.1703309569716858	0.6332870815191376	0.22277825140192026	413.56854248046875	413.5885009765625
655	413.5917663574219	10.7988687712					1	DETECTED	413.5918 m/z @10.80 [151020OFc1_NvH-0949-CRLM-30.raw]	413.5917663574219	10.7988687712	3.06224714186667	95.9613544304	92.89910728853333	68740.515625	1.6081861248449495E8	0	7056	0.09775855999720484	6.138910941634593	0.004988317553162798	413.588623046875	413.6016845703125
656	413.6088562011719	81.8738692877333					1	DETECTED	413.6089 m/z @81.87 [151020OFc1_NvH-0949-CRLM-30.raw]	413.6088562011719	81.8738692877333	2.44753711893333	94.3965536581333	91.94901653919997	57109.125	1.512193942435921E8	0	7056	76.5669206045263	0.5796935415677631	0.1596312579214906	413.6019592285156	413.60894775390625
657	413.61907958984375	18.548261772					1	DETECTED	413.6191 m/z @18.55 [151020OFc1_NvH-0949-CRLM-30.raw]	413.61907958984375	18.548261772	2.41548993093333	98.8821290744	96.46663914346667	107337.3515625	1.3575366254717946E8	3	7056	21.756549283240904	3.8253573012128115	0.12828548808840987	413.609130859375	413.6287536621094
658	413.6755676269531	24.3526202624					1	DETECTED	413.6756 m/z @24.35 [151020OFc1_NvH-0949-CRLM-30.raw]	413.6755676269531	24.3526202624	2.57028796826667	99.6066708866667	97.03638291840004	144648.609375	1.47252872127892E8	0	7056	3.9393089057472928	2.227410306850727	0.6416438340017078	413.66595458984375	413.6855163574219
659	413.6968078613281	20.2016613944					1	DETECTED	413.6968 m/z @20.20 [151020OFc1_NvH-0949-CRLM-30.raw]	413.6968078613281	20.2016613944	2.1913820416	95.4008922650667	93.20951022346671	377144.71875	1.67143095821465E8	0	7056	0.35396199107345794	0.9693970670436343	4.085994571393125	413.6870422363281	413.70318603515625
660	413.71337890625	23.0084711949333					1	DETECTED	413.7134 m/z @23.01 [151020OFc1_NvH-0949-CRLM-30.raw]	413.71337890625	23.0084711949333	2.81102278213333	98.4486423893333	95.63761960719997	1266943.625	1.8065488567545882E8	4	7056	8.893342315056909	0.8471998142079494	0.9046498857732125	413.70343017578125	413.7163391113281
661	413.72637939453125	42.2275752664					1	DETECTED	413.7264 m/z @42.23 [151020OFc1_NvH-0949-CRLM-30.raw]	413.72637939453125	42.2275752664	2.20209211786667	96.985280236	94.78318811813332	2889197.5	2.840661844665297E8	2	7056	14.437702412357105	0.5198877899860557	0.016650488346138352	413.7164001464844	413.7363586425781
662	413.74554443359375	25.6145993461333					1	DETECTED	413.7455 m/z @25.61 [151020OFc1_NvH-0949-CRLM-30.raw]	413.74554443359375	25.6145993461333	0.6165393472	94.9283433378667	94.3118039906667	791655.375	1.7071620159599397E8	4	7056	0.14581513842658822	1.6372698000024433	1.0776409887276595	413.73638916015625	413.7555236816406
663	413.7571716308594	28.018472116					1	DETECTED	413.7572 m/z @28.02 [151020OFc1_NvH-0949-CRLM-30.raw]	413.7571716308594	28.018472116	2.77991923066667	68.8823798565333	66.10246062586664	269594.90625	1.1642699045335382E8	0	7056	0.06595714737697378	6.481665563208008	8.81498007329205	413.75555419921875	413.7635498046875
664	413.7735595703125	31.9877460098667					1	DETECTED	413.7736 m/z @31.99 [151020OFc1_NvH-0949-CRLM-30.raw]	413.7735595703125	31.9877460098667	2.57028796826667	99.7978373928	97.22754942453334	3709048.75	1.8920466554154688E8	2	7056	0.11824741493508739	0.8922346461405902	0.018498775353941038	413.7635803222656	413.7833557128906
665	413.8021545410156	25.5041777714667					1	DETECTED	413.8022 m/z @25.50 [151020OFc1_NvH-0949-CRLM-30.raw]	413.8021545410156	25.5041777714667	1.53866470826667	99.6171914906667	98.07852678240003	68318.7890625	1.5263094050189337E8	0	7056	94.72226000575688	2.2973124021445748	3.606342790714428	413.79278564453125	413.8121337890625
666	413.8126525878906	59.5898054754667					1	DETECTED	413.8127 m/z @59.59 [151020OFc1_NvH-0949-CRLM-30.raw]	413.8126525878906	59.5898054754667	2.1808504504	98.4591841096	96.2783336592	59339.94921875	1.4905190888390344E8	0	7056	91.4159229321037	0.8736164964670335	0.7748138311313566	413.812255859375	413.8226013183594
667	413.849609375	17.8549341696					1	DETECTED	413.8496 m/z @17.85 [151020OFc1_NvH-0949-CRLM-30.raw]	413.849609375	17.8549341696	0.0537282736	99.9673669717333	99.9136386981333	72440.1953125	1.415755833899859E8	0	7056	0.152096732848225	3.273898493269656	7.693926897244633	413.8398132324219	413.8595886230469
668	413.8701171875	9.7797303688					1	DETECTED	413.8701 m/z @9.78 [151020OFc1_NvH-0949-CRLM-30.raw]	413.8701171875	9.7797303688	0.283394557066667	99.8084436597333	99.52504910266663	421339.9375	1.5785252137408105E8	3	7056	13.533441175287559	1.2356591573919524	44.765727614336384	413.8601379394531	413.87493896484375
669	413.88494873046875	26.6884314008					1	DETECTED	413.8849 m/z @26.69 [151020OFc1_NvH-0949-CRLM-30.raw]	413.88494873046875	26.6884314008	0.00823522853333333	99.9673669717333	99.95913174319996	2.6886078E7	4.76969400666872E8	3	7056	0.15282845698725467	1.6856564592360137	1.9090858063705276	413.875	413.8949279785156
670	413.9028015136719	17.7251270205333					1	DETECTED	413.9028 m/z @17.73 [151020OFc1_NvH-0949-CRLM-30.raw]	413.9028015136719	17.7251270205333	0.134023537866667	99.9673669717333	99.83334343386663	833846.9375	2.2904595749376217E8	0	7056	6.228503674876933	0.9058862392451861	7.912772834586003	413.89495849609375	413.91278076171875
671	413.91290283203125	23.8790588125333					1	DETECTED	413.9129 m/z @23.88 [151020OFc1_NvH-0949-CRLM-30.raw]	413.91290283203125	23.8790588125333	0.145477369066667	99.7340280648	99.58855069573333	491279.75	1.6324567963707122E8	0	7056	1.6375029947589752	0.5878488919584592	0.6028093279715416	413.912841796875	413.9228820800781
672	413.9515686035156	33.7879315885333					1	DETECTED	413.9516 m/z @33.79 [151020OFc1_NvH-0949-CRLM-30.raw]	413.9515686035156	33.7879315885333	0.0766406821333333	99.7872627776	99.71062209546668	578038.375	1.5789480427900118E8	0	7056	0.1891702460613658	0.5051100153745973	0.02426196361759894	413.94158935546875	413.9547424316406
673	413.9648132324219	10.9506644373333					1	DETECTED	413.9648 m/z @10.95 [151020OFc1_NvH-0949-CRLM-30.raw]	413.9648132324219	10.9506644373333	0.145477369066667	99.9355175133333	99.79004014426663	1.0240708E7	3.6310466970461416E8	4	7056	0.25403089339686424	19.93093607120818	44.56507975307969	413.954833984375	413.97479248046875
674	413.98297119140625	43.8167467917333					1	DETECTED	413.9830 m/z @43.82 [151020OFc1_NvH-0949-CRLM-30.raw]	413.98297119140625	43.8167467917333	0.0422825634666667	99.9567255869333	99.91444302346663	1960864.875	1.9871162875287706E8	4	7056	0.18195538961960978	0.5209008755439413	0.024952430223093597	413.9748229980469	413.9928894042969
675	413.9964294433594	25.6145993461333					1	DETECTED	413.9964 m/z @25.61 [151020OFc1_NvH-0949-CRLM-30.raw]	413.9964294433594	25.6145993461333	0.00823522853333333	99.1915776058667	99.18334237733336	798748.0	1.8249516721504784E8	0	7056	0.059979684273493206	0.5158596077176771	1.1683590201544798	413.99298095703125	414.00628662109375
676	414.06591796875	75.8261381032					1	DETECTED	414.0659 m/z @75.83 [151020OFc1_NvH-0949-CRLM-30.raw]	414.06591796875	75.8261381032	0.0197041285333333	99.6278456232	99.60814149466667	76186.8515625	2.0093116863425374E8	0	7056	68.46241070019875	0.6326374905189922	0.26555897680503515	414.0630187988281	414.07586669921875
677	414.0870666503906	89.9996021530667					1	DETECTED	414.0871 m/z @90.00 [151020OFc1_NvH-0949-CRLM-30.raw]	414.0870666503906	89.9996021530667	0.214414401866667	99.1066433378667	98.89222893600004	1028688.375	1.5889173722834367E8	0	7056	0.08515453466473843	0.47515501251685477	null	414.07720947265625	414.0964050292969
678	414.1743469238281	91.480355792					1	DETECTED	414.1743 m/z @91.48 [151020OFc1_NvH-0949-CRLM-30.raw]	414.1743469238281	91.480355792	1.22860117733333	99.7978373928	98.56923621546667	122981.875	1.5720751869418496E8	0	7056	0.296262092795061	0.5504644648171202	1.2019307271610769	414.1643981933594	414.1789855957031
679	414.1890563964844	10.7837187677333					1	DETECTED	414.1891 m/z @10.78 [151020OFc1_NvH-0949-CRLM-30.raw]	414.1890563964844	10.7837187677333	2.9453423664	96.5649770736	93.6196347072	317656.0	1.5011858501837847E8	3	7056	14.891251968037844	14.907626325795675	11.802550150668251	414.1792297363281	414.1932067871094
680	414.2032165527344	18.3431594384					1	DETECTED	414.2032 m/z @18.34 [151020OFc1_NvH-0949-CRLM-30.raw]	414.2032165527344	18.3431594384	2.03189620826667	99.8929387586667	97.86104255040003	2115084.75	2.070046940343657E8	3	7056	0.20359705167112807	0.782153383804934	0.34807845255711956	414.1932678222656	414.2088317871094
681	414.2188415527344	26.6884314008					1	DETECTED	414.2188 m/z @26.69 [151020OFc1_NvH-0949-CRLM-30.raw]	414.2188415527344	26.6884314008	2.35223665573333	99.9035719341333	97.55133527839996	1.8515232E7	6.087993689646769E8	2	7056	15.840677355127886	0.9832064883496793	69.65501274009424	414.2088623046875	414.22882080078125
682	414.2302551269531	16.3096348408					1	DETECTED	414.2303 m/z @16.31 [151020OFc1_NvH-0949-CRLM-30.raw]	414.2302551269531	16.3096348408	2.40498350746667	99.3513214757333	96.94633796826663	1.6628885E7	4.88018837452435E8	3	7056	0.20572096665036455	17.53797471175833	0.9621774118856952	414.2288513183594	414.240234375
683	414.2422180175781	29.5969463525333					1	DETECTED	414.2422 m/z @29.60 [151020OFc1_NvH-0949-CRLM-30.raw]	414.2422180175781	29.5969463525333	2.59131912346667	78.8409395653333	76.24962044186663	343249.1875	1.4630191958583838E8	0	7056	0.0364155126219714	0.5187787288426059	0.2663887757942002	414.2402648925781	414.24285888671875
684	414.2528991699219	29.1207866176					1	DETECTED	414.2529 m/z @29.12 [151020OFc1_NvH-0949-CRLM-30.raw]	414.2528991699219	29.1207866176	0.3180279056	98.6031662210667	98.2851383154667	2820365.0	2.789932803668041E8	2	7056	0.22818781217078055	4.668081256961609	0.10380148186400696	414.242919921875	414.26287841796875
685	414.2637023925781	48.6878793192					1	DETECTED	414.2637 m/z @48.69 [151020OFc1_NvH-0949-CRLM-30.raw]	414.2637023925781	48.6878793192	3.2341746912	74.680247436	71.4460727448	145591.1875	1.3095943294351453E8	3	7056	0.09614423595937183	0.8558380312612665	0.7123082622889887	414.262939453125	414.2665100097656
686	414.2765808105469	15.4944231082667					1	DETECTED	414.2766 m/z @15.49 [151020OFc1_NvH-0949-CRLM-30.raw]	414.2765808105469	15.4944231082667	0.0197041285333333	99.9885480578667	99.96884392933336	2762844.5	2.856785695700687E8	2	7056	30.128941278866307	2.97736071574632	232.20682176326656	414.26666259765625	414.2864685058594
687	414.3002624511719	91.2022257264					1	DETECTED	414.3003 m/z @91.20 [151020OFc1_NvH-0949-CRLM-30.raw]	414.3002624511719	91.2022257264	4.9279574344	94.2946609578667	89.3667035234667	110424.375	1.174214189262676E8	0	7056	0.07813680695269909	0.5179221179888781	0.03584423597775617	414.29168701171875	414.3075866699219
688	414.3210754394531	91.6008314445333					1	DETECTED	414.3211 m/z @91.60 [151020OFc1_NvH-0949-CRLM-30.raw]	414.3210754394531	91.6008314445333	0.93657718	98.6031662210667	97.6665890410667	100734.4453125	1.4633907578583613E8	0	7056	0.5618841721472876	0.5386168442752671	0.9317119452679046	414.3128356933594	414.3302307128906
689	414.3606262207031	54.0311144778667					1	DETECTED	414.3606 m/z @54.03 [151020OFc1_NvH-0949-CRLM-30.raw]	414.3606262207031	54.0311144778667	0.00823522853333333	99.9779230112	99.96968778266667	151763.4375	2.2114103746481183E8	0	7056	37.42911467959079	0.8580371806755965	0.7127519447178979	414.35107421875	414.3701477050781
690	414.41558837890625	61.6142241952					1	DETECTED	414.4156 m/z @61.61 [151020OFc1_NvH-0949-CRLM-30.raw]	414.41558837890625	61.6142241952	3.18012298293333	99.0216295749333	95.84150659199997	76417.5546875	1.9324266120647544E8	0	7056	77.36305511717222	0.8463265917562386	0.7064132168676122	414.4078674316406	414.4254455566406
691	414.43524169921875	30.9320640837333					1	DETECTED	414.4352 m/z @30.93 [151020OFc1_NvH-0949-CRLM-30.raw]	414.43524169921875	30.9320640837333	0.1224212944	99.9567255869333	99.8343042925333	52027.76171875	1.4282043913624018E8	0	7056	34.653458350996615	1.610690744248531	2.190166576918619	414.4258117675781	414.44085693359375
692	414.45086669921875	19.9831829794667					1	DETECTED	414.4509 m/z @19.98 [151020OFc1_NvH-0949-CRLM-30.raw]	414.45086669921875	19.9831829794667	3.301069412	98.935849208	95.63477979599999	847536.9375	1.5928584126702502E8	0	7056	0.14716284625267306	4.999916819745376	0.5979754921302904	414.4409484863281	414.4548645019531
693	414.4648742675781	10.9282294234667					1	DETECTED	414.4649 m/z @10.93 [151020OFc1_NvH-0949-CRLM-30.raw]	414.4648742675781	10.9282294234667	2.9247530336	99.4050042125333	96.4802511789333	4432696.0	2.2886155254031104E8	0	7056	0.2242554427039014	21.554962029405267	0.9254089175700128	414.45489501953125	414.474853515625
694	414.48486328125	43.7794658738667					1	DETECTED	414.4849 m/z @43.78 [151020OFc1_NvH-0949-CRLM-30.raw]	414.48486328125	43.7794658738667	2.71707687706667	96.9746324776	94.25755560053332	728681.125	1.7627234997618172E8	4	7056	0.30088470007918744	0.6372946427414581	0.023385310430396117	414.47491455078125	414.49468994140625
695	414.5011291503906	38.480124232					1	DETECTED	414.5011 m/z @38.48 [151020OFc1_NvH-0949-CRLM-30.raw]	414.5011291503906	38.480124232	2.904184628	98.4591841096	95.5549994816	281155.40625	1.5560933577576938E8	0	7056	12.85261092478104	1.886117280325587	0.05129737135935736	414.4949035644531	414.50628662109375
696	414.51641845703125	17.6896860565333					1	DETECTED	414.5164 m/z @17.69 [151020OFc1_NvH-0949-CRLM-30.raw]	414.51641845703125	17.6896860565333	0.421515876266667	94.6617862901333	94.24027041386664	776222.25	1.632145173219991E8	0	7056	0.12467926675762087	0.5209720725229867	1.3881478338343811	414.50653076171875	414.5263977050781
697	414.52685546875	9.3573102328					1	DETECTED	414.5269 m/z @9.36 [151020OFc1_NvH-0949-CRLM-30.raw]	414.52685546875	9.3573102328	6.30411908293333	91.9699275149333	85.66580843199998	70515.953125	1.4076314182036728E8	0	7056	0.08456893399854515	14.02889701742731	3415.7137847769154	414.52642822265625	414.5274353027344
698	414.5376892089844	18.3029793709333					1	DETECTED	414.5377 m/z @18.30 [151020OFc1_NvH-0949-CRLM-30.raw]	414.5376892089844	18.3029793709333	4.42070302453333	98.4058659226667	93.98516289813338	1219139.75	1.7033286021460083E8	0	7056	0.21827944000872535	0.6131397626484019	0.4991656655263676	414.52801513671875	414.5423889160156
699	414.5523986816406	26.6884314008					1	DETECTED	414.5524 m/z @26.69 [151020OFc1_NvH-0949-CRLM-30.raw]	414.5523986816406	26.6884314008	2.79017701386667	96.384937112	93.59476009813334	8167192.0	2.4022802769252372E8	0	7056	0.14979324067019917	1.4301232912123363	1.9985712301453888	414.54254150390625	414.55389404296875
700	414.56390380859375	16.3213411168					1	DETECTED	414.5639 m/z @16.32 [151020OFc1_NvH-0949-CRLM-30.raw]	414.56390380859375	16.3213411168	2.9453423664	99.2766015890667	96.3312592226667	1.0811754E7	5.459673955876793E8	3	7056	3.6870728243480606	7.272178949568969	2.4163006006878125	414.5539245605469	414.5737609863281
701	414.58648681640625	26.6196360341333					1	DETECTED	414.5865 m/z @26.62 [151020OFc1_NvH-0949-CRLM-30.raw]	414.58648681640625	26.6196360341333	2.59131912346667	98.9143412085333	96.32302208506663	363484.03125	1.8029690200564867E8	0	7056	1.633160329113938	0.5365203600407845	0.07714966230287226	414.5766296386719	414.5964660644531
702	414.5982971191406	48.7595287608					1	DETECTED	414.5983 m/z @48.76 [151020OFc1_NvH-0949-CRLM-30.raw]	414.5982971191406	48.7595287608	2.6332923016	93.2924124786667	90.65912017706671	191353.796875	2.0277565781553686E8	3	7056	0.05386586592545939	1.0150256670258622	0.8943243276664467	414.59710693359375	414.607666015625
703	414.6209411621094	21.6919732848					1	DETECTED	414.6209 m/z @21.69 [151020OFc1_NvH-0949-CRLM-30.raw]	414.6209411621094	21.6919732848	2.54909448453333	97.3355865266667	94.78649204213337	183768.65625	1.5006105754819632E8	0	7056	32.564935492233424	2.4757637822168355	0.0033001680231869463	414.6109619140625	414.6307678222656
704	414.6439514160156	43.3360833874667					1	DETECTED	414.6440 m/z @43.34 [151020OFc1_NvH-0949-CRLM-30.raw]	414.6439514160156	43.3360833874667	2.82135597306667	98.5280396394667	95.70668366640002	226409.5625	2.0492502508331677E8	0	7056	0.15545454046013418	1.2738146652590123	5.82071037818584E-4	414.63421630859375	414.65380859375
705	414.69342041015625	7.82679405466667					1	DETECTED	414.6934 m/z @7.83 [151020OFc1_NvH-0949-CRLM-30.raw]	414.69342041015625	7.82679405466667	1.8540588024	98.2025873602667	96.3485285578667	858699.4375	1.6822408148335052E8	0	7056	0.12268954320474901	56.38175907605381	49.52936794319282	414.6835021972656	414.7033996582031
706	414.7156677246094	10.8701153802667					1	DETECTED	414.7157 m/z @10.87 [151020OFc1_NvH-0949-CRLM-30.raw]	414.7156677246094	10.8701153802667	1.88539846853333	98.3739828346667	96.48858436613338	1392719.125	2.5393785822808588E8	2	7056	23.877685217284814	2.3328820126128758	76.72590490419198	414.7058410644531	414.72564697265625
707	414.7314147949219	25.22965382					1	DETECTED	414.7314 m/z @25.23 [151020OFc1_NvH-0949-CRLM-30.raw]	414.7314147949219	25.22965382	1.813056752	96.9429496229333	95.1298928709333	607581.1875	1.873565119547839E8	2	7056	17.130119709621177	1.4054302616893095	0.347183033444439	414.7256774902344	414.74139404296875
708	414.74444580078125	18.7505824989333					1	DETECTED	414.7444 m/z @18.75 [151020OFc1_NvH-0949-CRLM-30.raw]	414.74444580078125	18.7505824989333	3.69908647973333	94.899722836	91.20063635626667	373417.75	1.523592340599952E8	0	7056	21.791485841572012	2.722387608127475	1.0877673134312162	414.741455078125	414.74554443359375
709	414.75555419921875	33.4728330464					1	DETECTED	414.7556 m/z @33.47 [151020OFc1_NvH-0949-CRLM-30.raw]	414.75555419921875	33.4728330464	1.65208203226667	96.7942995530667	95.14221752080002	5380694.0	2.7047782120295537E8	2	7056	0.11032346367504431	0.526743295493522	0.029693950897704793	414.7455749511719	414.7654113769531
710	414.7782287597656	15.5232359090667					1	DETECTED	414.7782 m/z @15.52 [151020OFc1_NvH-0949-CRLM-30.raw]	414.7782287597656	15.5232359090667	4.66336894213333	96.9429496229333	92.27958068079997	1108844.0	2.140624932046563E8	0	7056	30.127917075632126	1.1925223304676338	1.3580730819766207	414.76824951171875	414.78814697265625
711	414.8215026855469	21.6673241922667					1	DETECTED	414.8215 m/z @21.67 [151020OFc1_NvH-0949-CRLM-30.raw]	414.8215026855469	21.6673241922667	0.8230076176	99.7445672184	98.9215596008	224983.171875	1.7540116750810355E8	0	7056	0.10610334864145443	4.1469226540450945	0.25654494855885596	414.81158447265625	414.8312683105469
712	414.8512268066406	17.6896860565333					1	DETECTED	414.8512 m/z @17.69 [151020OFc1_NvH-0949-CRLM-30.raw]	414.8512268066406	17.6896860565333	0.00823522853333333	99.8929387586667	99.88470353013336	504176.21875	1.5693586687492996E8	0	7056	0.11776471879807815	0.5953789177931543	1.7032164005384411	414.8421936035156	414.8570251464844
713	414.8670349121094	14.0904871842667					1	DETECTED	414.8670 m/z @14.09 [151020OFc1_NvH-0949-CRLM-30.raw]	414.8670349121094	14.0904871842667	0.00823522853333333	99.9461154442667	99.93788021573336	1340897.5	2.048044409920221E8	3	7056	15.84933227640583	1.3698140975475528	8.509372526744349	414.8570556640625	414.87701416015625
714	414.8780212402344	21.6919732848					1	DETECTED	414.8780 m/z @21.69 [151020OFc1_NvH-0949-CRLM-30.raw]	414.8780212402344	21.6919732848	0.237287296266667	99.9885480578667	99.75126076160002	793218.5	1.3945335896443322E8	0	7056	0.183970304087417	3.402691676087932	0.03088546724464123	414.8770446777344	414.8835754394531
715	414.8936462402344	19.7685643442667					1	DETECTED	414.8936 m/z @19.77 [151020OFc1_NvH-0949-CRLM-30.raw]	414.8936462402344	19.7685643442667	0.00823522853333333	99.9991419474667	99.99090671893336	6786210.0	3.964500228451198E8	3	7056	3.6178835216842273	0.8236414859790214	6.32315412365271	414.8836669921875	414.9034729003906
716	414.90643310546875	25.9361337442667					1	DETECTED	414.9064 m/z @25.94 [151020OFc1_NvH-0949-CRLM-30.raw]	414.90643310546875	25.9361337442667	0.00823522853333333	99.9567255869333	99.94849035839997	736986.375	1.8508837005208772E8	3	7056	0.16876236638584885	0.5714076356826289	2.952383470600564	414.9036865234375	414.9163818359375
717	414.9209289550781	26.6196360341333					1	DETECTED	414.9209 m/z @26.62 [151020OFc1_NvH-0949-CRLM-30.raw]	414.9209289550781	26.6196360341333	0.00823522853333333	99.9885480578667	99.98031282933336	139457.296875	1.8249540532832998E8	0	7056	0.11610213896597799	2.237117130901145	3.392201805091472	414.91644287109375	414.930908203125
718	414.9441223144531	7.82679405466667					1	DETECTED	414.9441 m/z @7.83 [151020OFc1_NvH-0949-CRLM-30.raw]	414.9441223144531	7.82679405466667	0.0537282736	99.9991419474667	99.9454136738667	752964.875	1.4753824930022654E8	0	7056	0.13123181325380617	1.7757549356912445	10.927267179173462	414.93414306640625	414.9540710449219
719	414.9656677246094	10.9667538413333					1	DETECTED	414.9657 m/z @10.97 [151020OFc1_NvH-0949-CRLM-30.raw]	414.9656677246094	10.9667538413333	0.00823522853333333	99.8295226698667	99.82128744133337	404211.40625	1.6243004991895202E8	0	7056	0.2716610830518409	1.0545329647344062	36.510678372670824	414.9556884765625	414.9751892089844
720	414.9872131347656	22.7536781853333					1	DETECTED	414.9872 m/z @22.75 [151020OFc1_NvH-0949-CRLM-30.raw]	414.9872131347656	22.7536781853333	0.604979245866667	99.9247194994667	99.31974025360003	263670.46875	1.4812311601944244E8	0	7056	7.34947062192672	0.5096006260728818	1.7372198806254657	414.97723388671875	414.9971923828125
721	415.00030517578125	17.0422411557333					1	DETECTED	415.0003 m/z @17.04 [151020OFc1_NvH-0949-CRLM-30.raw]	415.00030517578125	17.0422411557333	0.00823522853333333	97.7353152064	97.72707997786667	68720.234375	1.540212479857847E8	0	7056	0.4390442654589535	3.534553058348564	7.797515913167957	414.9972229003906	415.0046691894531
722	415.0147705078125	31.9998370861333					1	DETECTED	415.0148 m/z @32.00 [151020OFc1_NvH-0949-CRLM-30.raw]	415.0147705078125	31.9998370861333	0.134023537866667	99.8611992624	99.72717572453334	198968.75	1.3247566508044346E8	0	7056	10.453950980656465	2.0913442243161957	0.002184452772982625	415.0049133300781	415.0246276855469
723	415.0270080566406	36.4572323005333					1	DETECTED	415.0270 m/z @36.46 [151020OFc1_NvH-0949-CRLM-30.raw]	415.0270080566406	36.4572323005333	0.00823522853333333	99.9991419474667	99.99090671893336	61066.77734375	1.1844229740039021E8	0	7056	67.89827601936938	1.3524206493466813	1.9841411277782526	415.02557373046875	415.0369873046875
724	415.0701599121094	74.3914399013333					1	DETECTED	415.0702 m/z @74.39 [151020OFc1_NvH-0949-CRLM-30.raw]	415.0701599121094	74.3914399013333	0.00823522853333333	99.9991419474667	99.99090671893336	122739.71875	2.009952489611479E8	0	7056	77.04842081318034	0.6361553549699532	0.27455353634805446	415.0609436035156	415.07958984375
725	415.1268310546875	69.8204860690667					1	DETECTED	415.1268 m/z @69.82 [151020OFc1_NvH-0949-CRLM-30.raw]	415.1268310546875	69.8204860690667	0.0197041285333333	97.8838530746667	97.86414894613337	124565.6484375	1.9026784104692578E8	0	7056	109.72680961552992	0.6788788709254221	0.3571701120845151	415.11712646484375	415.13671875
726	415.1860656738281	17.7641706298667					1	DETECTED	415.1861 m/z @17.76 [151020OFc1_NvH-0949-CRLM-30.raw]	415.1860656738281	17.7641706298667	3.4415870448	99.8401227949333	96.39853575013329	181499.671875	1.4258036472147864E8	0	7056	8.938826209055371	4.586032261189346	0.05601695956227443	415.17626953125	415.1911926269531
727	415.20123291015625	14.0999186037333					1	DETECTED	415.2012 m/z @14.10 [151020OFc1_NvH-0949-CRLM-30.raw]	415.20123291015625	14.0999186037333	2.0438689984	99.8929387586667	97.8490697602667	798366.3125	2.02146977520782E8	4	7056	13.814632972342745	1.5104074778901617	5.717784036098103	415.1912841796875	415.2112121582031
728	415.2124938964844	21.6673241922667					1	DETECTED	415.2125 m/z @21.67 [151020OFc1_NvH-0949-CRLM-30.raw]	415.2124938964844	21.6673241922667	1.88539846853333	98.0966049314667	96.21120646293338	511667.21875	1.8608218863985273E8	0	7056	11.46127820541508	0.593093367593931	0.9207481149129845	415.21124267578125	415.2179260253906
729	415.2279357910156	19.7685643442667					1	DETECTED	415.2279 m/z @19.77 [151020OFc1_NvH-0949-CRLM-30.raw]	415.2279357910156	19.7685643442667	2.1913820416	99.6913343893333	97.49995234773331	2600666.75	2.72771877601383E8	3	7056	0.16812878050020785	0.8945008253259009	13.898433257690892	415.21795654296875	415.2373962402344
730	415.2474060058594	45.9639685624					1	DETECTED	415.2474 m/z @45.96 [151020OFc1_NvH-0949-CRLM-30.raw]	415.2474060058594	45.9639685624	1.95864488986667	99.9779230112	98.01927812133333	6379036.5	3.438173072574617E8	3	7056	0.13847019274332695	1.4797831795792036	0.6090141101905624	415.2374267578125	415.25738525390625
731	415.2686462402344	51.3795087741333					1	DETECTED	415.2686 m/z @51.38 [151020OFc1_NvH-0949-CRLM-30.raw]	415.2686462402344	51.3795087741333	2.14889686693333	99.4793013250667	97.33040445813337	1.5421679E7	4.4705622352641064E8	2	7056	0.2312530399489816	0.5148181030047932	0.025417726393607096	415.2586975097656	415.27862548828125
732	415.28118896484375	53.5749552346667					1	DETECTED	415.2812 m/z @53.57 [151020OFc1_NvH-0949-CRLM-30.raw]	415.28118896484375	53.5749552346667	2.77991923066667	91.1903239650667	88.41040473440003	382237.46875	1.5356713047968054E8	2	7056	38.10977929963296	0.9825314926354319	0.008730662589849572	415.2786560058594	415.28173828125
733	415.2919921875	43.9075165709333					1	DETECTED	415.2920 m/z @43.91 [151020OFc1_NvH-0949-CRLM-30.raw]	415.2919921875	43.9075165709333	3.3121672184	97.0276839464	93.715516728	645449.8125	1.9527202742243123E8	0	7056	0.5852219956797242	72.59356723978533	3.045391214054272	415.28338623046875	415.2991027832031
734	415.310546875	89.9092617570667					1	DETECTED	415.3105 m/z @89.91 [151020OFc1_NvH-0949-CRLM-30.raw]	415.310546875	89.9092617570667	11.0639280309333	92.1457106368	81.0817826058667	90782.6015625	1.5887052546873876E8	0	7056	80.17153842994253	0.5141825062691823	0.017923340751666277	415.3031005859375	415.3181457519531
735	415.4458312988281	7.8358269512					1	DETECTED	415.4458 m/z @7.84 [151020OFc1_NvH-0949-CRLM-30.raw]	415.4458312988281	7.8358269512	2.3838086336	96.8050513712	94.4212427376	106401.9140625	1.3525101034434927E8	0	7056	15.353334827636465	1.4688856580856446	10.574205467757418	415.43609619140625	415.4494323730469
736	415.4594421386719	20.7101096752					1	DETECTED	415.4594 m/z @20.71 [151020OFc1_NvH-0949-CRLM-30.raw]	415.4594421386719	20.7101096752	2.71707687706667	99.6807593773333	96.96368250026663	3500828.5	2.359929592171716E8	0	7056	0.3514276959733529	2.789144719309591	0.7277968661518718	415.44952392578125	415.4693908691406
737	415.47296142578125	16.4508434893333					1	DETECTED	415.4730 m/z @16.45 [151020OFc1_NvH-0949-CRLM-30.raw]	415.47296142578125	16.4508434893333	2.9890716504	94.6921883314667	91.70311668106669	1295948.625	1.6621589044391096E8	0	7056	0.13420834923391922	0.5657044918478955	1.2201507254953092	415.4695739746094	415.482666015625
738	415.4896545410156	42.5049988738667					1	DETECTED	415.4897 m/z @42.50 [151020OFc1_NvH-0949-CRLM-30.raw]	415.4896545410156	42.5049988738667	2.23408156506667	98.1176964962667	95.88361493120003	371112.09375	1.5073043936328998E8	0	7056	14.60215189706999	1.4691943349394139	0.005116862856423629	415.48309326171875	415.4994201660156
739	415.5242919921875	19.435926184					1	DETECTED	415.5243 m/z @19.44 [151020OFc1_NvH-0949-CRLM-30.raw]	415.5242919921875	19.435926184	3.804253708	94.8486816578667	91.0444279498667	505519.59375	1.7068737391188732E8	3	7056	0.1244731198371909	22.745326694011894	0.01848653971083181	415.5146789550781	415.5342712402344
740	415.5434265136719	29.9260152536					1	DETECTED	415.5434 m/z @29.93 [151020OFc1_NvH-0949-CRLM-30.raw]	415.5434265136719	29.9260152536	2.79017701386667	98.935849208	96.14567219413333	331432.1875	1.5691336407787004E8	3	7056	8.503495533589575	0.5854980260603447	0.09519940256400374	415.5343017578125	415.55340576171875
741	415.5643310546875	29.7322044856					1	DETECTED	415.5643 m/z @29.73 [151020OFc1_NvH-0949-CRLM-30.raw]	415.5643310546875	29.7322044856	2.62256729973333	99.7232283978667	97.10066109813337	1940599.0	2.2944987502083227E8	3	7056	10.056294814662738	0.9857300813585986	0.11001648217974	415.55438232421875	415.5716552734375
742	415.5816650390625	45.9639685624					1	DETECTED	415.5817 m/z @45.96 [151020OFc1_NvH-0949-CRLM-30.raw]	415.5816650390625	45.9639685624	1.049111992	97.7140405362667	96.6649285442667	3879027.25	2.9305887282094276E8	3	7056	0.1421140471876825	0.5127249293137613	0.018775447112563674	415.5716857910156	415.5916442871094
743	415.59332275390625	26.0086367808					1	DETECTED	415.5933 m/z @26.01 [151020OFc1_NvH-0949-CRLM-30.raw]	415.59332275390625	26.0086367808	2.82135597306667	99.6807593773333	96.85940340426663	152428.40625	1.8072443895446417E8	0	7056	6.905575906623518	2.117354579185	0.3615073664837821	415.5920715332031	415.60321044921875
744	415.6335754394531	16.281814468					1	DETECTED	415.6336 m/z @16.28 [151020OFc1_NvH-0949-CRLM-30.raw]	415.6335754394531	16.281814468	4.7797801472	97.9798354570667	93.2000553098667	137686.8125	1.6054031859839448E8	0	7056	19.84105979216914	4.051459624899831	0.757405216678197	415.62359619140625	415.6435241699219
745	415.6661376953125	22.7768156029333					1	DETECTED	415.6661 m/z @22.78 [151020OFc1_NvH-0949-CRLM-30.raw]	415.6661376953125	22.7768156029333	3.18012298293333	97.1870194184	94.00689643546667	520864.8125	1.7609702653770408E8	0	7056	0.5181616598246279	0.5231659765822313	1.9600009133207783	415.6563415527344	415.676025390625
746	415.6843566894531	24.3526202624					1	DETECTED	415.6844 m/z @24.35 [151020OFc1_NvH-0949-CRLM-30.raw]	415.6843566894531	24.3526202624	4.11379626373333	96.1835123170667	92.06971605333337	243606.5625	1.3683354955929816E8	0	7056	0.1855987026053718	3.516555148576174	23.424176591869443	415.6769104003906	415.6890869140625
747	415.6990966796875	25.5384922274667					1	DETECTED	415.6991 m/z @25.54 [151020OFc1_NvH-0949-CRLM-30.raw]	415.6990966796875	25.5384922274667	3.08369710186667	97.0911246450667	94.00742754320002	262727.34375	1.4596998948090592E8	0	7056	44.17328434277971	0.6430979813332521	0.22007520484148493	415.6891784667969	415.69976806640625
748	415.71002197265625	20.8131903005333					1	DETECTED	415.7100 m/z @20.81 [151020OFc1_NvH-0949-CRLM-30.raw]	415.71002197265625	20.8131903005333	1.90628537973333	97.7034487746667	95.79716339493336	2932088.75	2.508153971491807E8	4	7056	0.37024647219794105	0.5666249679016749	0.4885406599334369	415.7001953125	415.7200012207031
749	415.7236022949219	16.469310116					1	DETECTED	415.7236 m/z @16.47 [151020OFc1_NvH-0949-CRLM-30.raw]	415.7236022949219	16.469310116	2.72758655573333	96.1940390693333	93.46645251359998	945518.0	1.59404228649897E8	0	7056	0.46363562291000093	1.6339837968797766	2.1291881363680907	415.72003173828125	415.7243957519531
750	415.7344055175781	21.6121243029333					1	DETECTED	415.7344 m/z @21.61 [151020OFc1_NvH-0949-CRLM-30.raw]	415.7344055175781	21.6121243029333	1.59354733973333	99.5323319085333	97.93878456879996	2620454.75	2.481875119114038E8	2	7056	0.33724850927984207	0.7608398211539916	0.47597036749452865	415.72442626953125	415.744384765625
751	415.7525329589844	32.9974704061333					1	DETECTED	415.7525 m/z @33.00 [151020OFc1_NvH-0949-CRLM-30.raw]	415.7525329589844	32.9974704061333	1.80297423973333	99.4793013250667	97.67632708533337	2272837.75	2.0160088306730488E8	2	7056	0.16655272474149996	0.5266894673931031	1.6430406002957472	415.7444152832031	415.760009765625
752	415.77001953125	51.3795087741333					1	DETECTED	415.7700 m/z @51.38 [151020OFc1_NvH-0949-CRLM-30.raw]	415.77001953125	51.3795087741333	0.777537726666667	91.4891847992	90.71164707253334	8561907.0	3.1155040140928906E8	2	7056	0.19446712679583555	0.5175014159178317	2.6266155531495405	415.76007080078125	415.7799987792969
753	415.7828674316406	53.5749552346667					1	DETECTED	415.7829 m/z @53.57 [151020OFc1_NvH-0949-CRLM-30.raw]	415.7828674316406	53.5749552346667	3.65782014373333	99.3513214757333	95.69350133199997	90485.7109375	1.5697948258068177E8	0	7056	0.1358122144484497	1.0200136692403565	1.0402284640559276	415.780029296875	415.7927551269531
754	415.83331298828125	16.2097608677333					1	DETECTED	415.8333 m/z @16.21 [151020OFc1_NvH-0949-CRLM-30.raw]	415.83331298828125	16.2097608677333	0.0309558818666667	99.4793013250667	99.44834544320004	187955.5	1.4973987577409273E8	0	7056	0.13768878746903823	352.39380486442116	71.34414519986458	415.8233642578125	415.8432312011719
755	415.8587646484375	19.4472514288					1	DETECTED	415.8588 m/z @19.45 [151020OFc1_NvH-0949-CRLM-30.raw]	415.8587646484375	19.4472514288	0.00823522853333333	99.9673669717333	99.95913174319996	310424.6875	1.7806633616634464E8	3	7056	6.762627440801854	0.5071266555458258	2.5718535069505606	415.8489074707031	415.86676025390625
756	415.8768005371094	9.07479881973333					1	DETECTED	415.8768 m/z @9.07 [151020OFc1_NvH-0949-CRLM-30.raw]	415.8768005371094	9.07479881973333	0.0197041285333333	99.9779230112	99.95821888266667	1282533.75	1.9950691256563124E8	3	7056	0.1273875105448532	64.4566502399796	95.74459644826726	415.8668212890625	415.88671875
757	415.89202880859375	26.9260511104					1	DETECTED	415.8920 m/z @26.93 [151020OFc1_NvH-0949-CRLM-30.raw]	415.89202880859375	26.9260511104	0.0766406821333333	99.7232283978667	99.64658771573338	503123.1875	1.6863915947329104E8	0	7056	5.739476731507786	0.5226312075152373	1.635837808550843	415.8868103027344	415.89288330078125
758	415.90289306640625	26.8334105472					1	DETECTED	415.9029 m/z @26.83 [151020OFc1_NvH-0949-CRLM-30.raw]	415.90289306640625	26.8334105472	0.00823522853333333	99.9355175133333	99.92728228479996	2587698.75	2.6364627031355992E8	3	7056	0.14827769138807412	1.2088134322860957	10.715486741058	415.8929138183594	415.9128723144531
759	415.91595458984375	45.9639685624					1	DETECTED	415.9160 m/z @45.96 [151020OFc1_NvH-0949-CRLM-30.raw]	415.91595458984375	45.9639685624	0.0309558818666667	99.5748566392	99.54390075733333	1431385.75	1.7683972656050324E8	0	7056	0.1131395397792474	0.50382406155097	0.008667266802527598	415.91290283203125	415.9252014160156
760	415.93170166015625	30.4395608138667					1	DETECTED	415.9317 m/z @30.44 [151020OFc1_NvH-0949-CRLM-30.raw]	415.93170166015625	30.4395608138667	0.00823522853333333	99.9567255869333	99.94849035839997	213510.734375	1.5201939518788627E8	0	7056	0.07646795579964305	2.138019357714805	1367.9874526879992	415.9259948730469	415.941650390625
761	415.96087646484375	20.747024128					1	DETECTED	415.9609 m/z @20.75 [151020OFc1_NvH-0949-CRLM-30.raw]	415.96087646484375	20.747024128	0.00823522853333333	99.8929387586667	99.88470353013336	1676222.125	1.996600866551334E8	0	7056	0.28790512748226504	0.6730316569250218	0.11383632415041822	415.9508972167969	415.9707336425781
762	415.9747314453125	16.469310116					1	DETECTED	415.9747 m/z @16.47 [151020OFc1_NvH-0949-CRLM-30.raw]	415.9747314453125	16.469310116	0.168581880266667	99.8189563736	99.65037449333333	440614.46875	1.5390506043274358E8	4	7056	0.41932145307014324	1.7897108043650587	18.3137894238992	415.9710693359375	415.9846496582031
763	415.99725341796875	44.132941536					1	DETECTED	415.9973 m/z @44.13 [151020OFc1_NvH-0949-CRLM-30.raw]	415.99725341796875	44.132941536	0.0197041285333333	99.9991419474667	99.97943781893336	508735.6875	1.5646728867044657E8	4	7056	0.11407622006808538	2.0333519962518856	3.065204016522418	415.9873046875	416.00714111328125
764	416.0203552246094	42.4877410386667					1	DETECTED	416.0204 m/z @42.49 [151020OFc1_NvH-0949-CRLM-30.raw]	416.0203552246094	42.4877410386667	0.00823522853333333	99.9673669717333	99.95913174319996	52948.94140625	1.4184688705163726E8	0	7056	77.92706168455769	1.1983684128943437	1.3804144430041378	416.0103759765625	416.0264892578125
765	416.0369567871094	36.1784459101333					1	DETECTED	416.0370 m/z @36.18 [151020OFc1_NvH-0949-CRLM-30.raw]	416.0369567871094	36.1784459101333	0.00823522853333333	99.9991419474667	99.99090671893336	160829.140625	1.616771958954715E8	0	7056	20.101018665359444	1.4872744726072513	3.1025998851762306	416.027099609375	416.0398864746094
766	416.0677490234375	22.8812577290667					1	DETECTED	416.0677 m/z @22.88 [151020OFc1_NvH-0949-CRLM-30.raw]	416.0677490234375	22.8812577290667	0.00823522853333333	99.6384265952	99.63019136666666	255667.546875	1.394595804853844E8	0	7056	0.3080898939552732	0.5086337255584449	3.3308000475703428	416.05780029296875	416.0776672363281
767	416.0831604003906	89.955500404					1	DETECTED	416.0832 m/z @89.96 [151020OFc1_NvH-0949-CRLM-30.raw]	416.0831604003906	89.955500404	0.134023537866667	99.9991419474667	99.86511840960003	133990.0	1.6833797365859705E8	0	7056	73.52947574567982	0.5248270310956477	0.07012285242220256	416.0780029296875	416.0924377441406
768	416.15576171875	91.2848728432					1	DETECTED	416.1558 m/z @91.28 [151020OFc1_NvH-0949-CRLM-30.raw]	416.15576171875	91.2848728432	1.96905941386667	96.8050513712	94.83599195733332	92623.109375	1.301337737409654E8	0	7056	0.07279467985021881	0.5309025821746983	65.22006727780877	416.1465759277344	416.16546630859375
769	416.1773986816406	12.8204082669333					1	DETECTED	416.1774 m/z @12.82 [151020OFc1_NvH-0949-CRLM-30.raw]	416.1773986816406	12.8204082669333	0.593384968266667	99.6384265952	99.04504162693334	96054.671875	1.3423900409117502E8	0	7056	13.967475094064442	9.510911559819505	0.2096367646445864	416.1674499511719	416.1846923828125
770	416.1948547363281	23.6460762653333					1	DETECTED	416.1949 m/z @23.65 [151020OFc1_NvH-0949-CRLM-30.raw]	416.1948547363281	23.6460762653333	2.76945721093333	99.8611992624	97.09174205146668	242209.328125	1.4270242620867684E8	0	7056	0.275739329241258	4.324511217126437	0.1674995608224643	416.1849365234375	416.2018127441406
771	416.2118225097656	17.5652581098667					1	DETECTED	416.2118 m/z @17.57 [151020OFc1_NvH-0949-CRLM-30.raw]	416.2118225097656	17.5652581098667	2.00040262	99.6913343893333	97.6909317693333	1436108.375	2.3916162434660745E8	3	7056	8.602631698200025	0.5537920582442628	3.9530087545314867	416.2018737792969	416.2218017578125
772	416.2322082519531	20.0586176493333					1	DETECTED	416.2322 m/z @20.06 [151020OFc1_NvH-0949-CRLM-30.raw]	416.2322082519531	20.0586176493333	2.0438689984	99.9461154442667	97.9022464458667	3251498.0	3.3181186537266904E8	2	7056	6.853641110225425	1.825556526147113	1.127351511186055	416.22222900390625	416.2406311035156
773	416.2506408691406	30.2973506850667					1	DETECTED	416.2506 m/z @30.30 [151020OFc1_NvH-0949-CRLM-30.raw]	416.2506408691406	30.2973506850667	1.73875559893333	99.8401227949333	98.10136719599997	1.10288224E8	2.4526076548014197E9	2	7056	0.2713449420170235	2.160171886794455	2.3965559360276054	416.24066162109375	416.26055908203125
774	416.2610168457031	14.0673377514667					1	DETECTED	416.2610 m/z @14.07 [151020OFc1_NvH-0949-CRLM-30.raw]	416.2610168457031	14.0673377514667	4.02663251093333	98.3527273418667	94.32609483093337	69748.4140625	1.1440312049787074E8	0	7056	5.959505050119782	4.697184738087317	8.394369476174633	416.26068115234375	416.2615051269531
775	416.2715759277344	51.4475271304					1	DETECTED	416.2716 m/z @51.45 [151020OFc1_NvH-0949-CRLM-30.raw]	416.2715759277344	51.4475271304	1.90628537973333	95.8871411173333	93.98085573759997	2142526.5	2.0093535771769857E8	3	7056	0.039708566023861636	0.8884683728487692	0.10098251887113734	416.2616271972656	416.28118896484375
776	416.286376953125	46.3264348645333					1	DETECTED	416.2864 m/z @46.33 [151020OFc1_NvH-0949-CRLM-30.raw]	416.286376953125	46.3264348645333	9.16184169466667	92.1670502146667	83.00520852000002	366799.03125	1.6203478401050642E8	0	7056	0.4566178490705184	0.5055464870621302	0.011118048803447857	416.2816162109375	416.288330078125
777	416.2984924316406	89.8039458949333					1	DETECTED	416.2985 m/z @89.80 [151020OFc1_NvH-0949-CRLM-30.raw]	416.2984924316406	89.8039458949333	1.27313624346667	99.1172054802667	97.84406923680004	1623688.75	1.6371960073906472E8	0	7056	0.030563016324052228	0.518659548971899	0.04530605537165113	416.2899169921875	416.30615234375
778	416.3370361328125	91.8386630125333					1	DETECTED	416.3370 m/z @91.84 [151020OFc1_NvH-0949-CRLM-30.raw]	416.3370361328125	91.8386630125333	7.53588863573333	98.2666200109333	90.73073137519997	66065.3671875	1.5076057097264925E8	0	7056	0.6195928190801254	0.5381242316514375	0.09977530260967854	416.3281555175781	416.3470153808594
779	416.38128662109375	44.3010181962667					1	DETECTED	416.3813 m/z @44.30 [151020OFc1_NvH-0949-CRLM-30.raw]	416.38128662109375	44.3010181962667	0.0537282736	99.9885480578667	99.9348197842667	151291.9375	1.6686900630487064E8	0	7056	79.01540445713965	1.0440618043715462	1.5847439611006822	416.37139892578125	416.3908386230469
780	416.4107666015625	30.9320640837333					1	DETECTED	416.4108 m/z @30.93 [151020OFc1_NvH-0949-CRLM-30.raw]	416.4107666015625	30.9320640837333	2.20209211786667	99.287242924	97.08515080613333	138523.796875	1.5711334821312758E8	0	7056	31.118587340202676	2.0905627972026233	4.684045576413643	416.4009094238281	416.420654296875
781	416.4374694824219	36.0897075202667					1	DETECTED	416.4375 m/z @36.09 [151020OFc1_NvH-0949-CRLM-30.raw]	416.4374694824219	36.0897075202667	2.72758655573333	95.2213216168	92.49373506106667	93024.4375	1.5535275112963477E8	0	7056	0.16777998462718813	1.5850603433465966	2.1568148023469758	416.4277038574219	416.4393310546875
782	416.4494934082031	17.3749482533333					1	DETECTED	416.4495 m/z @17.37 [151020OFc1_NvH-0949-CRLM-30.raw]	416.4494934082031	17.3749482533333	1.90628537973333	96.3108084544	94.40452307466667	779273.9375	1.5199043045762926E8	4	7056	0.2144421491691979	1.9962605628314982	0.4722923442497094	416.4395751953125	416.4594421386719
783	416.4654235839844	16.6483309778667					1	DETECTED	416.4654 m/z @16.65 [151020OFc1_NvH-0949-CRLM-30.raw]	416.4654235839844	16.6483309778667	2.95557356293333	99.7018967469333	96.74632318399998	303899.15625	1.5360224411838838E8	0	7056	4.374691066253455	0.5957870923809818	30.081941419690416	416.45953369140625	416.47540283203125
784	416.49285888671875	44.0894666386667					1	DETECTED	416.4929 m/z @44.09 [151020OFc1_NvH-0949-CRLM-30.raw]	416.49285888671875	44.0894666386667	2.82135597306667	98.9682864186667	96.14693044560002	757327.3125	1.854324780894687E8	0	7056	29.320251726431778	1.1869806454341467	0.7540707000862295	416.4829406738281	416.5028076171875
785	416.5221862792969	20.2453525021333					1	DETECTED	416.5222 m/z @20.25 [151020OFc1_NvH-0949-CRLM-30.raw]	416.5221862792969	20.2453525021333	2.2447208824	96.9323062997333	94.6875854173333	129771.03125	1.3131347041844128E8	0	7056	3.8435618909690454	3.3182217628044213	0.28276886553688246	416.51220703125	416.52886962890625
786	416.5389404296875	31.6116292066667					1	DETECTED	416.5389 m/z @31.61 [151020OFc1_NvH-0949-CRLM-30.raw]	416.5389404296875	31.6116292066667	3.09394288106667	97.5602546765333	94.46631179546664	1384951.625	1.9093673765207174E8	3	7056	3.4683803741752577	0.5106689824350069	0.04267434277716453	416.52911376953125	416.54888916015625
787	416.5537109375	19.0606330944					1	DETECTED	416.5537 m/z @19.06 [151020OFc1_NvH-0949-CRLM-30.raw]	416.5537109375	19.0606330944	2.6332923016	99.1704176162667	96.53712531466671	400441.84375	1.8708024129279286E8	3	7056	3.846755820505525	1.3840000358526656	0.7850278995504617	416.5489501953125	416.5570373535156
788	416.5670471191406	23.9166314514667					1	DETECTED	416.5670 m/z @23.92 [151020OFc1_NvH-0949-CRLM-30.raw]	416.5670471191406	23.9166314514667	3.020862376	98.8500605856	95.82919820960001	2981261.75	2.3040976870995995E8	3	7056	0.1991563807834531	0.6064993712556971	5.857419217021868	416.55706787109375	416.5770263671875
789	416.5811462402344	42.9141864557333					1	DETECTED	416.5811 m/z @42.91 [151020OFc1_NvH-0949-CRLM-30.raw]	416.5811462402344	42.9141864557333	2.85238499813333	89.0368858386667	86.18450084053337	1268831.625	1.9178861521099114E8	3	7056	0.18588193301363987	0.5568900343382541	0.13275981538388165	416.5771179199219	416.5906677246094
790	416.5966491699219	46.2069425976					1	DETECTED	416.5966 m/z @46.21 [151020OFc1_NvH-0949-CRLM-30.raw]	416.5966491699219	46.2069425976	2.81102278213333	97.1442762709333	94.33325348879997	567052.25	1.5963159161929497E8	0	7056	8.646528398032942	0.5158280182350484	31.960487879234574	416.5912780761719	416.60638427734375
791	416.6175537109375	89.7836669498667					1	DETECTED	416.6176 m/z @89.78 [151020OFc1_NvH-0949-CRLM-30.raw]	416.6175537109375	89.7836669498667	2.61198817066667	89.7836669498667	87.17167877920004	174536.625	1.579684253921513E8	0	7056	66.12207989636408	0.5	null	416.6076354980469	416.62750244140625
792	416.6446838378906	24.3433624616					1	DETECTED	416.6447 m/z @24.34 [151020OFc1_NvH-0949-CRLM-30.raw]	416.6446838378906	24.3433624616	3.020862376	99.0748641786667	96.0540018026667	283673.625	1.515332225052202E8	0	7056	0.11586127227615606	0.5272687577738984	0.09227409830720197	416.6347351074219	416.654541015625
793	416.6947021484375	18.1219896376					1	DETECTED	416.6947 m/z @18.12 [151020OFc1_NvH-0949-CRLM-30.raw]	416.6947021484375	18.1219896376	3.17026717946667	96.7357168304	93.56544965093332	148746.578125	1.7146468925058186E8	0	7056	2.3366363136114217	5.035752216925562	21.8852699677134	416.68475341796875	416.6978454589844
794	416.7078552246094	49.9416334770667					1	DETECTED	416.7079 m/z @49.94 [151020OFc1_NvH-0949-CRLM-30.raw]	416.7078552246094	49.9416334770667	2.59131912346667	93.0436421282667	90.45232300480002	812317.5625	1.759753597593217E8	2	7056	32.784502569770254	0.5092165322270633	0.026007996337334544	416.69793701171875	416.71783447265625
795	416.7235412597656	21.3181282082667					1	DETECTED	416.7235 m/z @21.32 [151020OFc1_NvH-0949-CRLM-30.raw]	416.7235412597656	21.3181282082667	3.09394288106667	98.3421481037333	95.24820522266663	343605.6875	1.6454353660409376E8	2	7056	5.883068699073824	0.569692953715789	5.387738781834714	416.7178955078125	416.72357177734375
796	416.73358154296875	20.0834210685333					1	DETECTED	416.7336 m/z @20.08 [151020OFc1_NvH-0949-CRLM-30.raw]	416.73358154296875	20.0834210685333	2.42614192266667	98.8928268757333	96.46668495306663	1180147.75	1.9202749688946775E8	2	7056	0.22493099725468113	1.3922950640773326	0.08982999357254248	416.7236022949219	416.7408142089844
797	416.7508239746094	30.3232999128					1	DETECTED	416.7508 m/z @30.32 [151020OFc1_NvH-0949-CRLM-30.raw]	416.7508239746094	30.3232999128	2.51750715226667	99.5536649688	97.03615781653333	4.7012384E7	1.16137354209959E9	2	7056	0.2805927025296526	1.6286932912311705	1.9119371818618642	416.7408447265625	416.76080322265625
798	416.7638854980469	46.2069425976					1	DETECTED	416.7639 m/z @46.21 [151020OFc1_NvH-0949-CRLM-30.raw]	416.7638854980469	46.2069425976	2.74849688373333	99.2127585178667	96.46426163413338	632756.4375	1.792784133397763E8	0	7056	24.458538787265006	0.5753901822829197	0.0015294692173317582	416.7608642578125	416.7738342285156
799	416.7740478515625	27.0817269944					1	DETECTED	416.7740 m/z @27.08 [151020OFc1_NvH-0949-CRLM-30.raw]	416.7740478515625	27.0817269944	2.95557356293333	53.3889051034667	50.433331540533366	244494.03125	1.0117636175739859E8	0	7056	18.34094346385974	1.158187537070759	1.443009664445205	416.7738952636719	416.7834777832031
800	416.7884521484375	24.4239587533333					1	DETECTED	416.7885 m/z @24.42 [151020OFc1_NvH-0949-CRLM-30.raw]	416.7884521484375	24.4239587533333	3.3778686624	99.3732174437333	95.99534878133329	226058.046875	1.4647172021025842E8	0	7056	10.100128911187415	2.5971305561594606	0.01162891944631265	416.78424072265625	416.7980041503906
801	416.84228515625	10.8991738589333					1	DETECTED	416.8423 m/z @10.90 [151020OFc1_NvH-0949-CRLM-30.raw]	416.84228515625	10.8991738589333	0.237287296266667	99.7766506528	99.53936335653333	117677.875	1.3200406502661474E8	0	7056	0.08286945812446511	0.5376155940955643	2.546246336649013	416.83258056640625	416.85223388671875
802	416.8553771972656	19.5021610589333					1	DETECTED	416.8554 m/z @19.50 [151020OFc1_NvH-0949-CRLM-30.raw]	416.8553771972656	19.5021610589333	0.5248698752	99.4050042125333	98.8801343373333	88078.65625	1.4012116672400945E8	0	7056	0.2254529173305606	2.7401313915905923	11.302747136424951	416.8523254394531	416.85650634765625
803	416.86651611328125	34.4758029498667					1	DETECTED	416.8665 m/z @34.48 [151020OFc1_NvH-0949-CRLM-30.raw]	416.86651611328125	34.4758029498667	0.0197041285333333	99.9779230112	99.95821888266667	273256.15625	1.5430812338803864E8	0	7056	18.106566909846883	2.4119088353888127	0.08630890941976893	416.8565673828125	416.8678894042969
804	416.8778991699219	9.3573102328					1	DETECTED	416.8779 m/z @9.36 [151020OFc1_NvH-0949-CRLM-30.raw]	416.8778991699219	9.3573102328	0.00823522853333333	99.9885480578667	99.98031282933336	1188982.25	1.9630082942642337E8	3	7056	18.87263517692815	12.563588915467319	28.130435601045807	416.867919921875	416.88787841796875
805	416.89056396484375	19.4812782352					1	DETECTED	416.8906 m/z @19.48 [151020OFc1_NvH-0949-CRLM-30.raw]	416.89056396484375	19.4812782352	0.0652158072	99.9673669717333	99.9021511645333	386619.28125	1.526473796282296E8	0	7056	3.5823799245624564	0.5247180234837354	0.02932339620834782	416.8879089355469	416.89068603515625
806	416.90069580078125	23.9302606125333					1	DETECTED	416.9007 m/z @23.93 [151020OFc1_NvH-0949-CRLM-30.raw]	416.90069580078125	23.9302606125333	0.00823522853333333	99.9779230112	99.96968778266667	2200266.5	2.0669408338570195E8	3	7056	1.5090495674903401	2.313070102528668	0.08471159927552911	416.8907775878906	416.9106750488281
807	416.9154052734375	42.9950350242667					1	DETECTED	416.9154 m/z @43.00 [151020OFc1_NvH-0949-CRLM-30.raw]	416.9154052734375	42.9950350242667	0.00823522853333333	99.9779230112	99.96968778266667	589586.8125	1.805948598310455E8	3	7056	12.170546751104624	0.5484572889698742	0.45031606336527735	416.91082763671875	416.92059326171875
808	416.93060302734375	46.2069425976					1	DETECTED	416.9306 m/z @46.21 [151020OFc1_NvH-0949-CRLM-30.raw]	416.93060302734375	46.2069425976	0.202949814933333	99.9991419474667	99.79619213253336	710238.25	1.6403218403093883E8	0	7056	22.278387485422478	0.520154841639944	0.015357226321485541	416.9208068847656	416.9405822753906
809	416.9407958984375	36.8909860746667					1	DETECTED	416.9408 m/z @36.89 [151020OFc1_NvH-0949-CRLM-30.raw]	416.9407958984375	36.8909860746667	10.0465149293333	99.9461154442667	89.8996005149334	37581.91015625	1.0741726356445494E8	0	7056	85.0985706877854	1.6169240164868892	2.1674711485056752	416.94061279296875	416.94134521484375
810	416.95135498046875	17.3546480426667					1	DETECTED	416.9514 m/z @17.35 [151020OFc1_NvH-0949-CRLM-30.raw]	416.95135498046875	17.3546480426667	0.0766406821333333	99.9991419474667	99.92250126533337	361202.5	1.549995097313393E8	0	7056	10.540240804013951	0.8450726929590153	2.254760375813862	416.9413757324219	416.960205078125
811	416.97021484375	23.9302606125333					1	DETECTED	416.9702 m/z @23.93 [151020OFc1_NvH-0949-CRLM-30.raw]	416.97021484375	23.9302606125333	0.0652158072	99.9247194994667	99.8595036922667	623302.9375	1.646178723331534E8	0	7056	0.09416891469779642	1.3953053108162177	162.00133106124147	416.9602355957031	416.9801940917969
812	416.9891662597656	34.0227915688					1	DETECTED	416.9892 m/z @34.02 [151020OFc1_NvH-0949-CRLM-30.raw]	416.9891662597656	34.0227915688	0.0309558818666667	99.9355175133333	99.90456163146663	466885.46875	1.620702088676231E8	0	7056	0.16464626399772442	0.5034168082972093	0.10902649191049471	416.9802551269531	416.9991455078125
813	417.0031433105469	14.9031549018667					1	DETECTED	417.0031 m/z @14.90 [151020OFc1_NvH-0949-CRLM-30.raw]	417.0031433105469	14.9031549018667	0.3065761368	99.2127585178667	98.9061823810667	150348.203125	1.4330482606293672E8	0	7056	0.06717183532746773	0.509252945781512	0.014430601582867268	416.99945068359375	417.01312255859375
814	417.0261535644531	81.2692161045333					1	DETECTED	417.0262 m/z @81.27 [151020OFc1_NvH-0949-CRLM-30.raw]	417.0261535644531	81.2692161045333	0.0652158072	99.9885480578667	99.92333225066669	292837.09375	1.6640537940421918E8	0	7056	86.25391536095782	0.6074765550731308	0.2922788738491957	417.01617431640625	417.0359191894531
815	417.0434265136719	10.9282294234667					1	DETECTED	417.0434 m/z @10.93 [151020OFc1_NvH-0949-CRLM-30.raw]	417.0434265136719	10.9282294234667	0.4675079496	99.9461154442667	99.47860749466669	76609.9296875	1.445079699234862E8	0	7056	0.09043818599216102	344.80459258170026	727.0935164024676	417.03619384765625	417.0533752441406
816	417.0703430175781	53.5607634661333					1	DETECTED	417.0703 m/z @53.56 [151020OFc1_NvH-0949-CRLM-30.raw]	417.0703430175781	53.5607634661333	0.0197041285333333	99.9779230112	99.95821888266667	171836.25	1.7051538838722745E8	0	7056	60.25073634680687	0.8826357845927896	1.4141003788143602	417.06036376953125	417.0802001953125
817	417.0982666015625	46.2069425976					1	DETECTED	417.0983 m/z @46.21 [151020OFc1_NvH-0949-CRLM-30.raw]	417.0982666015625	46.2069425976	1.5495917192	99.7445672184	98.1949754992	477696.90625	1.7327669744820878E8	0	7056	78.37583439965823	363.7540591476512	2.1501276266081706	417.0883483886719	417.10772705078125
818	417.1098327636719	50.7110667392					1	DETECTED	417.1098 m/z @50.71 [151020OFc1_NvH-0949-CRLM-30.raw]	417.1098327636719	50.7110667392	0.145477369066667	99.9991419474667	99.85366457840003	61646.99609375	1.7219262603413537E8	0	7056	93.97971945039816	0.936736933241011	0.8616821320049461	417.10919189453125	417.11920166015625
819	417.1680603027344	92.2217226205333					1	DETECTED	417.1681 m/z @92.22 [151020OFc1_NvH-0949-CRLM-30.raw]	417.1680603027344	92.2217226205333	5.58480233733333	97.8307432186667	92.24594088133337	285461.15625	1.3875297422581726E8	0	7056	0.19367246486341116	0.6029197217544644	0.20088424256812254	417.15826416015625	417.1778259277344
820	417.18756103515625	17.364141824					1	DETECTED	417.1876 m/z @17.36 [151020OFc1_NvH-0949-CRLM-30.raw]	417.18756103515625	17.364141824	6.02610777893333	98.4805795024	92.45447172346667	80424.0	1.2667468552787778E8	0	7056	7.676639965936289	4.07718266482428	10.398503277005005	417.1781005859375	417.18853759765625
821	417.19854736328125	7.65405611413333					1	DETECTED	417.1985 m/z @7.65 [151020OFc1_NvH-0949-CRLM-30.raw]	417.19854736328125	7.65405611413333	1.78132415333333	99.2021585664	97.42083441306667	236046.59375	1.559012132834447E8	0	7056	10.392197603474223	0.6794074982117267	2.614314511284535	417.1886291503906	417.1993103027344
822	417.2093200683594	14.2684122626667					1	DETECTED	417.2093 m/z @14.27 [151020OFc1_NvH-0949-CRLM-30.raw]	417.2093200683594	14.2684122626667	0.352304604266667	99.6278456232	99.27554101893334	1129918.5	2.2269996025910076E8	2	7056	16.14288389454263	9.844863658667173	2.002401171474548	417.1993408203125	417.2167663574219
823	417.2267761230469	27.8927758605333					1	DETECTED	417.2268 m/z @27.89 [151020OFc1_NvH-0949-CRLM-30.raw]	417.2267761230469	27.8927758605333	3.11519861786667	98.0752591848	94.96006056693334	2082693.375	2.3903492720763314E8	2	7056	0.1805085708974019	0.5280604314376711	0.025554275618354973	417.2168273925781	417.2287292480469
824	417.2387390136719	39.4274275464					1	DETECTED	417.2387 m/z @39.43 [151020OFc1_NvH-0949-CRLM-30.raw]	417.2387390136719	39.4274275464	1.59354733973333	99.0110650482667	97.41751770853337	2823074.5	2.3456216345338064E8	2	7056	0.2185894147638976	0.5544329915901625	0.34938362383196725	417.228759765625	417.24176025390625
825	417.25177001953125	30.2973506850667					1	DETECTED	417.2518 m/z @30.30 [151020OFc1_NvH-0949-CRLM-30.raw]	417.25177001953125	30.2973506850667	0.6165393472	99.7551214384	99.13858209119999	1.2671253E7	4.4911939616439885E8	3	7056	0.2222498171795948	1.7602658260642885	2.128073807506	417.2417907714844	417.2616882324219
826	417.26568603515625	45.9639685624					1	DETECTED	417.2657 m/z @45.96 [151020OFc1_NvH-0949-CRLM-30.raw]	417.26568603515625	45.9639685624	2.93509436853333	97.6502660269333	94.71517165839997	169143.6875	1.5448680598149762E8	0	7056	50.687253621794355	1.0726966948644288	1.5278670301964814	417.2618713378906	417.2688903808594
827	417.2789611816406	57.0516386421333					1	DETECTED	417.2790 m/z @57.05 [151020OFc1_NvH-0949-CRLM-30.raw]	417.2789611816406	57.0516386421333	0.686192532533333	98.1176964962667	97.43150396373338	187921.734375	1.7465288472444487E8	2	7056	0.11119759245419658	0.8632436053329725	0.7548889293043671	417.2694396972656	417.28863525390625
828	417.3018493652344	89.8039458949333					1	DETECTED	417.3018 m/z @89.80 [151020OFc1_NvH-0949-CRLM-30.raw]	417.3018493652344	89.8039458949333	0.0537282736	99.8929387586667	99.8392104850667	194246.078125	1.2906040711438993E8	0	7056	2.456387307956831	1.2414548786680253	1.3144799834963727	417.29443359375	417.3055114746094
829	417.3286437988281	35.6385001362667					1	DETECTED	417.3286 m/z @35.64 [151020OFc1_NvH-0949-CRLM-30.raw]	417.3286437988281	35.6385001362667	13.9183021826667	96.9216666645333	83.00336448186661	83528.9765625	1.7204213733567765E8	0	7056	78.17734198351587	1.9107414365924156	2.5749601774756514	417.3204650878906	417.33721923828125
830	417.42401123046875	21.8732714024					1	DETECTED	417.4240 m/z @21.87 [151020OFc1_NvH-0949-CRLM-30.raw]	417.42401123046875	21.8732714024	2.28705802773333	96.9746324776	94.68757444986667	149527.5	2.3824251400213054E8	0	7056	5.152209153666803	3.5810467389613323	20.555977663552934	417.41412353515625	417.4338073730469
831	417.4453125	14.3586110336					1	DETECTED	417.4453 m/z @14.36 [151020OFc1_NvH-0949-CRLM-30.raw]	417.4453125	14.3586110336	4.49629770453333	93.7751071533333	89.27880944879996	96601.3359375	1.595196959832003E8	0	7056	0.6996839731684883	5.549917016325774	0.032332585993361806	417.43536376953125	417.4474182128906
832	417.45751953125	10.6708702245333					1	DETECTED	417.4575 m/z @10.67 [151020OFc1_NvH-0949-CRLM-30.raw]	417.45751953125	10.6708702245333	1.760159636	99.4156103053333	97.6554506693333	109439.921875	1.6333877656265163E8	0	7056	0.14628256514408555	0.5676290639345426	0.8967983287333312	417.4476013183594	417.4581604003906
833	417.46820068359375	11.1761829333333					1	DETECTED	417.4682 m/z @11.18 [151020OFc1_NvH-0949-CRLM-30.raw]	417.46820068359375	11.1761829333333	3.22214554426667	97.8413329730667	94.61918742880003	1479199.625	1.7739680693719345E8	0	7056	0.24431121857461946	2.655710918545276	46.94734344847901	417.4583740234375	417.4781799316406
834	417.47894287109375	37.5304434069333					1	DETECTED	417.4789 m/z @37.53 [151020OFc1_NvH-0949-CRLM-30.raw]	417.47894287109375	37.5304434069333	4.91638502693333	95.3364886536	90.42010362666667	929660.375	1.66966551827589E8	0	7056	0.13427489122722847	0.8123734574790813	35.061800117769145	417.4783020019531	417.4887390136719
835	417.4902648925781	34.1716773213333					1	DETECTED	417.4903 m/z @34.17 [151020OFc1_NvH-0949-CRLM-30.raw]	417.4902648925781	34.1716773213333	2.4580937856	93.3683508445333	90.9102570589333	148273.78125	1.5780778892863423E8	0	7056	59.33979464590953	1.4358058308954058	2.7034147699823317	417.4894104003906	417.500244140625
836	417.51934814453125	62.6204171696					1	DETECTED	417.5193 m/z @62.62 [151020OFc1_NvH-0949-CRLM-30.raw]	417.51934814453125	62.6204171696	2.831680968	99.3944543594667	96.5627733914667	73332.53125	1.9812329716600043E8	0	7056	89.57331753803578	0.8075331536183449	0.6949271314579804	417.5099182128906	417.5232849121094
837	417.5335693359375	15.9567057581333					1	DETECTED	417.5336 m/z @15.96 [151020OFc1_NvH-0949-CRLM-30.raw]	417.5335693359375	15.9567057581333	3.32254658186667	95.4527016904	92.13015510853333	110756.984375	1.4997026223081177E8	0	7056	53.102652623863136	3.8628743939212704	0.16286316048478053	417.5237731933594	417.5335998535156
838	417.54364013671875	14.2351665717333					1	DETECTED	417.5436 m/z @14.24 [151020OFc1_NvH-0949-CRLM-30.raw]	417.54364013671875	14.2351665717333	5.2715809344	94.7211309818667	89.44955004746669	730772.875	2.0500810674705508E8	0	7056	0.14914267223143618	0.9467653506817197	200.81819718906925	417.5338134765625	417.5441589355469
839	417.5541687011719	12.3630860453333					1	DETECTED	417.5542 m/z @12.36 [151020OFc1_NvH-0949-CRLM-30.raw]	417.5541687011719	12.3630860453333	0.674545458133333	78.8945431285333	78.21999767039996	828116.375	1.744045937641298E8	3	7056	0.16443021357233079	7.133020881150762	1.2515312913123269	417.544189453125	417.55615234375
840	417.566162109375	25.7183940464					1	DETECTED	417.5662 m/z @25.72 [151020OFc1_NvH-0949-CRLM-30.raw]	417.566162109375	25.7183940464	2.79017701386667	97.3567109568	94.56653394293333	1322202.0	1.8345705210463583E8	3	7056	0.23435300873054032	1.9662093665884626	0.1383590747416443	417.55621337890625	417.57550048828125
841	417.58154296875	38.9379959376					1	DETECTED	417.5815 m/z @38.94 [151020OFc1_NvH-0949-CRLM-30.raw]	417.58154296875	38.9379959376	3.41994546773333	85.7970111170667	82.37706564933337	751480.5625	1.5147077279627034E8	0	7056	0.22774838489853266	1.2896469788771863	0.008473281755696276	417.5762634277344	417.59063720703125
842	417.5995178222656	30.0559737514667					1	DETECTED	417.5995 m/z @30.06 [151020OFc1_NvH-0949-CRLM-30.raw]	417.5995178222656	30.0559737514667	2.86264614506667	99.1491072274667	96.28646108240002	311260.5625	1.7892315323415554E8	0	7056	0.220985864164696	0.5160071049763775	0.24804507861052338	417.5915832519531	417.6088562011719
843	417.61370849609375	44.1055477658667					1	DETECTED	417.6137 m/z @44.11 [151020OFc1_NvH-0949-CRLM-30.raw]	417.61370849609375	44.1055477658667	2.25524994453333	98.6139385072	96.35868856266667	73818.78125	2.0609181654126292E8	0	7056	90.1978491653121	1.1546729150468005	1.3075421400802483	417.60980224609375	417.6236572265625
844	417.70318603515625	20.747024128					1	DETECTED	417.7032 m/z @20.75 [151020OFc1_NvH-0949-CRLM-30.raw]	417.70318603515625	20.747024128	1.72789956106667	99.2552976362667	97.52739807520004	601480.8125	1.5329468909195533E8	2	7056	0.18895674772000248	0.6796095441456559	1.3368753097710548	417.6933898925781	417.70855712890625
845	417.71856689453125	11.1412393456					1	DETECTED	417.7186 m/z @11.14 [151020OFc1_NvH-0949-CRLM-30.raw]	417.71856689453125	11.1412393456	2.8420268704	99.8611992624	97.019172392	1403230.75	2.3179913081725463E8	2	7056	5.453628834055905	0.5580148115599941	91.552312665567	417.7085876464844	417.7285461425781
846	417.72869873046875	27.8927758605333					1	DETECTED	417.7287 m/z @27.89 [151020OFc1_NvH-0949-CRLM-30.raw]	417.72869873046875	27.8927758605333	4.7797801472	75.7104270165333	70.9306468693333	841249.0625	2.8596467478234965E8	2	7056	14.183847845806447	6.531010893913556	11.963851612361115	417.72857666015625	417.72955322265625
847	417.73956298828125	25.8384742450667					1	DETECTED	417.7396 m/z @25.84 [151020OFc1_NvH-0949-CRLM-30.raw]	417.73956298828125	25.8384742450667	2.40498350746667	95.4316083474667	93.02662484000004	2424589.25	2.618167996306047E8	2	7056	0.22157181500850243	0.51390405706652	1.0208154933592066	417.7295837402344	417.7495422363281
848	417.7534484863281	30.2973506850667					1	DETECTED	417.7534 m/z @30.30 [151020OFc1_NvH-0949-CRLM-30.raw]	417.7534484863281	30.2973506850667	1.22860117733333	99.2234021808	97.99480100346666	2185999.25	2.0016524951789492E8	0	7056	0.20421289947840293	0.6099139511279267	2.4369458106077677	417.7496032714844	417.7633972167969
849	417.77587890625	18.536647248					1	DETECTED	417.7759 m/z @18.54 [151020OFc1_NvH-0949-CRLM-30.raw]	417.77587890625	18.536647248	3.41994546773333	99.0854601853333	95.66551471759998	197362.0625	1.6553191791892308E8	0	7056	0.12589869428853007	20.187162860216972	0.0630795952896634	417.7668151855469	417.7852478027344
850	417.8707275390625	13.3463685104					1	DETECTED	417.8707 m/z @13.35 [151020OFc1_NvH-0949-CRLM-30.raw]	417.8707275390625	13.3463685104	0.0652158072	99.9355175133333	99.87030170613329	1641532.625	2.0470134070184946E8	3	7056	0.12171389376025488	2.9101530293622537	0.2835867189264486	417.86083984375	417.8807067871094
851	417.88250732421875	13.7633855346667					1	DETECTED	417.8825 m/z @13.76 [151020OFc1_NvH-0949-CRLM-30.raw]	417.88250732421875	13.7633855346667	0.0309558818666667	97.9477398661333	97.91678398426664	227785.140625	1.5916302444737428E8	3	7056	4.017745140740317	0.512889051220419	1.40056007140425	417.8807373046875	417.8843078613281
852	417.8943176269531	23.8790588125333					1	DETECTED	417.8943 m/z @23.88 [151020OFc1_NvH-0949-CRLM-30.raw]	417.8943176269531	23.8790588125333	0.0197041285333333	99.9779230112	99.95821888266667	1254568.875	2.1947643818095362E8	3	7056	17.8942970755871	0.5663908979176411	0.8776864068955268	417.8843688964844	417.904296875
853	417.9063720703125	27.0957345112					1	DETECTED	417.9064 m/z @27.10 [151020OFc1_NvH-0949-CRLM-30.raw]	417.9063720703125	27.0957345112	0.0422825634666667	99.9355175133333	99.89323494986662	1237540.0	1.9288440888962594E8	3	7056	0.1368495761083608	48.527376990001244	7.685103873979316	417.9043273925781	417.9162292480469
854	417.9180603027344	21.0879200608					1	DETECTED	417.9181 m/z @21.09 [151020OFc1_NvH-0949-CRLM-30.raw]	417.9180603027344	21.0879200608	0.0197041285333333	99.9991419474667	99.97943781893336	97634.9296875	1.3000910491223481E8	0	7056	0.15507432318087666	2.7610548654019653	4.4862095319850335	417.9164123535156	417.9243469238281
855	417.9347839355469	30.1353130858667					1	DETECTED	417.9348 m/z @30.14 [151020OFc1_NvH-0949-CRLM-30.raw]	417.9347839355469	30.1353130858667	0.11094084	99.9673669717333	99.8564261317333	330181.0	1.6175230512311602E8	3	7056	0.5520394806850497	1.8017992833046999	0.00405153313483362	417.9248046875	417.9446105957031
856	417.9544982910156	20.6968724218667					1	DETECTED	417.9545 m/z @20.70 [151020OFc1_NvH-0949-CRLM-30.raw]	417.9544982910156	20.6968724218667	0.0197041285333333	99.9141195685333	99.89441543999996	128761.6015625	1.5093925204347914E8	0	7056	0.42470780094031824	3.2793492094182906	6.440915836832855	417.9447937011719	417.9588317871094
857	417.9688720703125	11.0199788704					1	DETECTED	417.9689 m/z @11.02 [151020OFc1_NvH-0949-CRLM-30.raw]	417.9688720703125	11.0199788704	0.0652158072	98.8714373869333	98.80622157973329	288455.15625	1.5533977190549093E8	0	7056	13.782255938168097	2.2809343963173934	17.547322374945313	417.9589538574219	417.968994140625
858	417.97900390625	27.4615124245333					1	DETECTED	417.9790 m/z @27.46 [151020OFc1_NvH-0949-CRLM-30.raw]	417.97900390625	27.4615124245333	0.00823522853333333	99.9991419474667	99.99090671893336	744741.5	2.5065578875757858E8	4	7056	0.10453187097478178	2.5915159668180925	0.624824728540246	417.96905517578125	417.9889831542969
859	417.9963684082031	17.7123482365333					1	DETECTED	417.9964 m/z @17.71 [151020OFc1_NvH-0949-CRLM-30.raw]	417.9963684082031	17.7123482365333	0.0879578045333333	99.9567255869333	99.86876778239997	151504.875	1.5619334648381028E8	0	7056	0.1519092936268116	3.159782706875911	0.031509557964258694	417.989013671875	418.00628662109375
860	418.0839538574219	63.3987751229333					1	DETECTED	418.0840 m/z @63.40 [151020OFc1_NvH-0949-CRLM-30.raw]	418.0839538574219	63.3987751229333	0.651538709866667	99.9035719341333	99.25203322426663	269603.15625	1.7967301935132813E8	0	7056	0.8569850968095238	0.501659065998529	3.355102686035305	418.073974609375	418.09375
861	418.1351623535156	75.3291979941333					1	DETECTED	418.1352 m/z @75.33 [151020OFc1_NvH-0949-CRLM-30.raw]	418.1351623535156	75.3291979941333	16.7179722749333	96.5861369890667	79.8681647141334	143577.40625	1.6140305864196482E8	0	7056	12.515278366226283	0.6069778717392347	1.6126607838720093	418.12646484375	418.1434020996094
862	418.17132568359375	90.6122245037333					1	DETECTED	418.1713 m/z @90.61 [151020OFc1_NvH-0949-CRLM-30.raw]	418.17132568359375	90.6122245037333	0.11094084	99.7766506528	99.6657098128	107997.4921875	1.6043782239803097E8	0	7056	1.6917856492206482	0.5506314705055347	0.008261715246435986	418.162109375	418.1752014160156
863	418.1857604980469	20.5793572693333					1	DETECTED	418.1858 m/z @20.58 [151020OFc1_NvH-0949-CRLM-30.raw]	418.1857604980469	20.5793572693333	2.62256729973333	95.8977972314667	93.27522993173336	168042.296875	1.5866062363863024E8	0	7056	0.09348767027464078	3.044908531493538	0.7886865396662506	418.1759948730469	418.1949157714844
864	418.2049865722656	13.3826576517333					1	DETECTED	418.2050 m/z @13.38 [151020OFc1_NvH-0949-CRLM-30.raw]	418.2049865722656	13.3826576517333	0.766191913333333	99.2552976362667	98.48910572293337	1003396.125	1.9758325400588384E8	2	7056	0.1314108000944021	1.945502988405589	2.5451172855655257	418.195068359375	418.2107238769531
865	418.2207336425781	29.5172549045333					1	DETECTED	418.2207 m/z @29.52 [151020OFc1_NvH-0949-CRLM-30.raw]	418.2207336425781	29.5172549045333	2.1808504504	99.7872627776	97.6064123272	1.198734E7	5.441909315249021E8	2	7056	0.2706117924949183	123.80924321255735	0.29318896381339227	418.21075439453125	418.230712890625
866	418.2413635253906	25.8384742450667					1	DETECTED	418.2414 m/z @25.84 [151020OFc1_NvH-0949-CRLM-30.raw]	418.2413635253906	25.8384742450667	0.639871834666667	99.7658402341333	99.12596839946663	948087.5	2.637647561097024E8	3	7056	2.563434088572528	2.289352857699259	0.8920528543005505	418.23138427734375	418.25128173828125
867	418.25555419921875	42.0739291477333					1	DETECTED	418.2556 m/z @42.07 [151020OFc1_NvH-0949-CRLM-30.raw]	418.25555419921875	42.0739291477333	2.6439168512	99.9991419474667	97.3552250962667	365628.25	1.8961504689562663E8	2	7056	11.832582442220378	1.139648298536804	2.7730831065229755	418.2513732910156	418.2655334472656
868	418.2660217285156	22.4381502930667					1	DETECTED	418.2660 m/z @22.44 [151020OFc1_NvH-0949-CRLM-30.raw]	418.2660217285156	22.4381502930667	2.74849688373333	96.3743476066667	93.62585072293338	100698.6796875	1.8450153167765048E8	0	7056	13.48477858167108	2.47608526244101	3.939464704306716	418.2655944824219	418.2698669433594
869	418.280029296875	32.7878408458667					1	DETECTED	418.2800 m/z @32.79 [151020OFc1_NvH-0949-CRLM-30.raw]	418.280029296875	32.7878408458667	0.6630653768	92.3665775050667	91.7035121282667	266657.75	1.4716274223568222E8	2	7056	87.25399659979267	1.7072746018158067	2.0418512431761076	418.2708435058594	418.2890625
870	418.2978515625	92.0265332736					1	DETECTED	418.2979 m/z @92.03 [151020OFc1_NvH-0949-CRLM-30.raw]	418.2978515625	92.0265332736	12.3630860453333	99.5323319085333	87.16924586319999	28222.1875	1.0065853083146374E8	0	7056	0.019532286476561467	0.547109426569417	0.09421885313883384	418.2932434082031	418.30413818359375
871	418.3145751953125	41.9561576026667					1	DETECTED	418.3146 m/z @41.96 [151020OFc1_NvH-0949-CRLM-30.raw]	418.3145751953125	41.9561576026667	30.9712304674667	92.2394370242667	61.26820655680001	65672.5390625	9.196647643149768E7	0	7056	60.70693607629306	2.7887397796419027	4.577479559283805	418.30474853515625	418.3221130371094
872	418.40667724609375	34.6589506152					1	DETECTED	418.4067 m/z @34.66 [151020OFc1_NvH-0949-CRLM-30.raw]	418.40667724609375	34.6589506152	2.88355159066667	95.950805048	93.06725345733334	57537.58203125	1.4930142058153972E8	0	7056	92.92212878519548	1.4712200278091627	2.090564208157267	418.4058532714844	418.4139099121094
873	418.4239501953125	11.130510456					1	DETECTED	418.4240 m/z @11.13 [151020OFc1_NvH-0949-CRLM-30.raw]	418.4239501953125	11.130510456	2.79017701386667	94.6809840418667	91.89080702800003	73696.8828125	1.5049917072332424E8	0	7056	0.4608781444779204	5.508820940167097	0.6709403690658722	418.4146423339844	418.4261779785156
874	418.43701171875	20.5891798728					1	DETECTED	418.4370 m/z @20.59 [151020OFc1_NvH-0949-CRLM-30.raw]	418.43701171875	20.5891798728	2.80084409653333	99.5216610429333	96.72081694639998	223408.578125	1.5403792946779975E8	0	7056	3.0221455345792982	3.183532569545041	0.32144433579448933	418.4271545410156	418.4466247558594
875	418.45941162109375	20.1920262101333					1	DETECTED	418.4594 m/z @20.19 [151020OFc1_NvH-0949-CRLM-30.raw]	418.45941162109375	20.1920262101333	3.26697892026667	99.2979074912	96.03092857093333	291345.34375	1.5447445581646505E8	0	7056	7.246119739870265	0.5409865463211494	0.7979084473068021	418.449462890625	418.4693908691406
876	418.47137451171875	38.0746413589333					1	DETECTED	418.4714 m/z @38.07 [151020OFc1_NvH-0949-CRLM-30.raw]	418.47137451171875	38.0746413589333	3.24391843333333	99.6171914906667	96.37327305733336	282960.1875	1.5347477157979506E8	0	7056	10.590073762655752	1.6625526684271503	0.005668912646154338	418.4697265625	418.4811706542969
877	418.484375	21.0262603418667					1	DETECTED	418.4844 m/z @21.03 [151020OFc1_NvH-0949-CRLM-30.raw]	418.484375	21.0262603418667	4.45347531973333	93.59982349255	89.14634817281667	168599.703125	2.1395852332841104E8	0	7056	12.637157838463233	2.724969961004962	0.0022651878272855145	418.4814758300781	418.4942932128906
878	418.5138244628906	33.8414474416					1	DETECTED	418.5138 m/z @33.84 [151020OFc1_NvH-0949-CRLM-30.raw]	418.5138244628906	33.8414474416	2.831680968	98.3634520421333	95.5317710741333	274933.71875	1.4845849276265916E8	0	7056	0.12407709638648612	2.1085711468039916	0.010917752234881348	418.50390625	418.5235290527344
879	418.5392761230469	13.3552077488					1	DETECTED	418.5393 m/z @13.36 [151020OFc1_NvH-0949-CRLM-30.raw]	418.5392761230469	13.3552077488	3.804253708	99.1385136170667	95.3342599090667	347042.0	1.7350838143731752E8	3	7056	9.900881441175034	1.0377760219101617	0.3708664126724869	418.52947998046875	418.5431823730469
880	418.5532531738281	49.2424291976					1	DETECTED	418.5533 m/z @49.24 [151020OFc1_NvH-0949-CRLM-30.raw]	418.5532531738281	49.2424291976	2.03189620826667	96.3743476066667	94.34245139840003	1301571.5	2.3841240292915064E8	3	7056	15.054333623807288	0.5035072838795688	0.1334596641826565	418.54351806640625	418.563232421875
881	418.567626953125	56.1374110626667					1	DETECTED	418.5676 m/z @56.14 [151020OFc1_NvH-0949-CRLM-30.raw]	418.567626953125	56.1374110626667	1.79260927386667	96.0777739010667	94.28516462720003	402100.875	1.8074068810170707E8	3	7056	0.21112922922866773	0.5106542708616086	0.0130919418348459	418.5632629394531	418.5774841308594
882	418.5813293457031	14.1090909914667					1	DETECTED	418.5813 m/z @14.11 [151020OFc1_NvH-0949-CRLM-30.raw]	418.5813293457031	14.1090909914667	2.79017701386667	63.1141363821333	60.323959368266635	159373.921875	1.3579306012461028E8	0	7056	0.22874858418664346	2.6647414887880094	0.004332497320662544	418.57763671875	418.5841064453125
883	418.5941162109375	34.6962021746667					1	DETECTED	418.5941 m/z @34.70 [151020OFc1_NvH-0949-CRLM-30.raw]	418.5941162109375	34.6962021746667	3.32254658186667	83.9175815429333	80.59503496106663	523250.5	1.7723092346512467E8	3	7056	0.1446035406978936	1.0274756141365216	0.00563151433074794	418.5845031738281	418.6039733886719
884	418.6188049316406	8.1280610856					1	DETECTED	418.6188 m/z @8.13 [151020OFc1_NvH-0949-CRLM-30.raw]	418.6188049316406	8.1280610856	2.6332923016	88.0062433341333	85.37295103253331	79803.640625	1.6167426898314857E8	0	7056	0.05172328969194773	8.538922404473283	0.026003456123749408	418.60882568359375	418.6286926269531
885	418.6445007324219	66.3807580088					1	DETECTED	418.6445 m/z @66.38 [151020OFc1_NvH-0949-CRLM-30.raw]	418.6445007324219	66.3807580088	3.20002267093333	97.8626534776	94.66263080666667	162208.4375	1.73488488032536E8	0	7056	74.1213949158169	0.7647425384174747	0.633106395712635	418.6355895996094	418.6539611816406
886	418.6641540527344	29.9443021485333					1	DETECTED	418.6642 m/z @29.94 [151020OFc1_NvH-0949-CRLM-30.raw]	418.6641540527344	29.9443021485333	3.64654766853333	65.8202390568	62.173691388266676	200378.765625	1.2100722929572132E8	0	7056	0.13476540528084158	1.6008773299846917	0.025660244068770103	418.6541748046875	418.6736145019531
887	418.6891174316406	51.7683943914667					1	DETECTED	418.6891 m/z @51.77 [151020OFc1_NvH-0949-CRLM-30.raw]	418.6891174316406	51.7683943914667	3.823907412	96.2154241285333	92.3915167165333	219840.5	2.0618208609303087E8	0	7056	0.2016694347535264	0.9857846042084899	0.37868683267443776	418.67950439453125	418.69183349609375
888	418.70196533203125	25.8687945589333					1	DETECTED	418.7020 m/z @25.87 [151020OFc1_NvH-0949-CRLM-30.raw]	418.70196533203125	25.8687945589333	2.2447208824	98.8821290744	96.637408192	238792.453125	1.7788321915999672E8	0	7056	13.069671242132713	2.550940716827978	0.54701370600505	418.6920166015625	418.7119445800781
889	418.72216796875	29.5172549045333					1	DETECTED	418.7222 m/z @29.52 [151020OFc1_NvH-0949-CRLM-30.raw]	418.72216796875	29.5172549045333	2.02143377093333	98.4805795024	96.45914573146668	4852903.5	3.4472083248591185E8	2	7056	0.2657687954531518	0.8676655394878311	0.10481676907528857	418.71234130859375	418.7321472167969
890	418.7383117675781	29.7977377592					1	DETECTED	418.7383 m/z @29.80 [151020OFc1_NvH-0949-CRLM-30.raw]	418.7383117675781	29.7977377592	3.7642271224	97.4648166392	93.7005895168	334947.65625	1.7447747569092193E8	2	7056	15.398587326785865	0.5047392926843182	0.05059713554176346	418.732177734375	418.7481994628906
891	418.7586669921875	18.5860613541333					1	DETECTED	418.7587 m/z @18.59 [151020OFc1_NvH-0949-CRLM-30.raw]	418.7586669921875	18.5860613541333	1.19509311866667	98.0858757242667	96.89078260560002	861656.6875	1.6272512307133338E8	2	7056	0.1594820422837273	0.5194857672288473	0.07781827869142434	418.7488098144531	418.7681884765625
892	418.7712097167969	32.1753895416					1	DETECTED	418.7712 m/z @32.18 [151020OFc1_NvH-0949-CRLM-30.raw]	418.7712097167969	32.1753895416	3.9307294424	81.1205506424	77.18982120000001	253638.640625	1.5058575495813447E8	2	7056	0.33311351912460907	0.5037551688025574	1.1993463795441148	418.7690124511719	418.7724609375
893	418.782470703125	3.4415870448					1	DETECTED	418.7825 m/z @3.44 [151020OFc1_NvH-0949-CRLM-30.raw]	418.782470703125	3.4415870448	2.51750715226667	98.0858757242667	95.56836857200003	3248688.0	2.5900294943894765E8	2	7056	0.1833931373958868	2.1559546270884873	3.052238802638374	418.7727966308594	418.7922668457031
894	418.8088684082031	52.4224388712					1	DETECTED	418.8089 m/z @52.42 [151020OFc1_NvH-0949-CRLM-30.raw]	418.8088684082031	52.4224388712	3.26697892026667	97.3461444368	94.07916551653334	57783.15625	1.5505859111042652E8	0	7056	88.29244048319931	0.9569553983468221	0.9139107966936442	418.79913330078125	418.8090515136719
895	418.81939697265625	8.05905344053333					1	DETECTED	418.8194 m/z @8.06 [151020OFc1_NvH-0949-CRLM-30.raw]	418.81939697265625	8.05905344053333	1.1059897616	98.1388528192	97.0328630576	103527.8828125	1.647304138919728E8	0	7056	0.027151456260734008	0.5146673328430678	0.2910051694781878	418.8098449707031	418.82781982421875
896	418.8378601074219	36.120000532					1	DETECTED	418.8379 m/z @36.12 [151020OFc1_NvH-0949-CRLM-30.raw]	418.8378601074219	36.120000532	1.5495917192	99.7766506528	98.2270589336	188944.171875	1.724208881307832E8	0	7056	23.82669590347323	1.6369315734151169	2.7476282891739516	418.8279113769531	418.8477478027344
897	418.8480529785156	13.5744012104					1	DETECTED	418.8481 m/z @13.57 [151020OFc1_NvH-0949-CRLM-30.raw]	418.8480529785156	13.5744012104	0.3180279056	99.9885480578667	99.67052015226669	76732.375	1.3853714112317726E8	0	7056	3.432522314020451	4.2361720868853086	0.1879981820910138	418.8478698730469	418.8578186035156
898	418.8681640625	23.164388132					1	DETECTED	418.8682 m/z @23.16 [151020OFc1_NvH-0949-CRLM-30.raw]	418.8681640625	23.164388132	0.409943347466667	99.8401227949333	99.43017944746663	184046.296875	1.7653833432473463E8	0	7056	14.39226107145321	3.46082682755399	0.017224618466176695	418.8585510253906	418.8777770996094
899	418.8878479003906	49.2862124322667					1	DETECTED	418.8878 m/z @49.29 [151020OFc1_NvH-0949-CRLM-30.raw]	418.8878479003906	49.2862124322667	0.00823522853333333	99.9673669717333	99.95913174319996	920773.5	2.117039730624186E8	3	7056	0.13328946557076193	0.502029210103729	0.0035328958409262313	418.87799072265625	418.8974304199219
900	418.9075012207031	26.3241419746667					1	DETECTED	418.9075 m/z @26.32 [151020OFc1_NvH-0949-CRLM-30.raw]	418.9075012207031	26.3241419746667	0.11094084	99.9779230112	99.86698217120001	4106849.75	2.737994280733371E8	3	7056	0.28830620139026664	0.5710871525281856	0.7229118193999341	418.8975524902344	418.91705322265625
901	418.9283752441406	34.6962021746667					1	DETECTED	418.9284 m/z @34.70 [151020OFc1_NvH-0949-CRLM-30.raw]	418.9283752441406	34.6962021746667	0.00823522853333333	99.9991419474667	99.99090671893336	372125.5	1.514440570070092E8	0	7056	0.16242076657485427	1.410311101440537	0.009967829950201955	418.91864013671875	418.9383239746094
902	418.94281005859375	13.2708256226667					1	DETECTED	418.9428 m/z @13.27 [151020OFc1_NvH-0949-CRLM-30.raw]	418.94281005859375	13.2708256226667	0.00823522853333333	99.9355175133333	99.92728228479996	312958.71875	1.5087207839568222E8	3	7056	0.05484473594454542	0.7341293536341642	1.0022976872752996	418.9383850097656	418.9522705078125
903	418.9622802734375	22.4836477413333					1	DETECTED	418.9623 m/z @22.48 [151020OFc1_NvH-0949-CRLM-30.raw]	418.9622802734375	22.4836477413333	0.00823522853333333	99.9885480578667	99.98031282933336	648662.5625	3.55428665632802E8	4	7056	0.11922737454521126	0.5244867823917206	0.041579803485939176	418.9523620605469	418.96710205078125
904	418.9771728515625	22.3950362186667					1	DETECTED	418.9772 m/z @22.40 [151020OFc1_NvH-0949-CRLM-30.raw]	418.9771728515625	22.3950362186667	0.00823522853333333	99.9567255869333	99.94849035839997	965070.875	1.8549033731523013E8	3	7056	0.16690944214611747	1.172585610782692	0.2652935065401813	418.9671936035156	418.9871520996094
905	418.9883728027344	30.9712304674667					1	DETECTED	418.9884 m/z @30.97 [151020OFc1_NvH-0949-CRLM-30.raw]	418.9883728027344	30.9712304674667	0.0537282736	99.4475329392	99.3938046656	412431.65625	1.597679951851359E8	4	7056	0.06840738254089018	3.2806337441644717	0.0028333764425666256	418.9871826171875	418.9981994628906
906	419.0068359375	68.3900893218667					1	DETECTED	419.0068 m/z @68.39 [151020OFc1_NvH-0949-CRLM-30.raw]	419.0068359375	68.3900893218667	0.0197041285333333	99.7872627776	99.76755864906667	169117.625	1.7123132001897725E8	0	7056	67.96848099438705	0.7396041350343475	0.4990872585156995	418.9984130859375	419.0167236328125
907	419.03997802734375	36.0897075202667					1	DETECTED	419.0400 m/z @36.09 [151020OFc1_NvH-0949-CRLM-30.raw]	419.03997802734375	36.0897075202667	0.1224212944	99.8295226698667	99.7071013754667	365766.9375	1.5359315352274927E8	0	7056	2.461936184264715	115.38365022628862	2.1912689389486926	419.0299987792969	419.0495300292969
908	419.056884765625	17.600784584					1	DETECTED	419.0569 m/z @17.60 [151020OFc1_NvH-0949-CRLM-30.raw]	419.056884765625	17.600784584	0.134023537866667	99.8189563736	99.68493283573333	98096.265625	1.5185866675086224E8	0	7056	0.1292756108008355	2.7981225373645815	68.37534171548307	419.0505676269531	419.0616760253906
909	419.1116638183594	93.795504284					1	DETECTED	419.1117 m/z @93.80 [151020OFc1_NvH-0949-CRLM-30.raw]	419.1116638183594	93.795504284	0.283394557066667	99.9991419474667	99.71574739040003	126898.140625	1.6655103879598555E8	0	7056	0.4633677459421648	0.5641587139416071	0.04355686398129023	419.10247802734375	419.1209411621094
910	419.1636657714844	92.2129705869333					1	DETECTED	419.1637 m/z @92.21 [151020OFc1_NvH-0949-CRLM-30.raw]	419.1636657714844	92.2129705869333	1.77098845333333	98.8821290744	97.11114062106667	126585.53125	1.2779922911023013E8	0	7056	62.39814495722467	0.53686981604193	0.04839664556484585	419.155517578125	419.1732482910156
911	419.18829345703125	18.1625405973333					1	DETECTED	419.1883 m/z @18.16 [151020OFc1_NvH-0949-CRLM-30.raw]	419.18829345703125	18.1625405973333	0.959033252533333	96.9429496229333	95.98391637039997	98452.1953125	1.5498762199692258E8	0	7056	4.724217939036871	4.727094334914367	11.723623675104768	419.1784362792969	419.19091796875
912	419.2010192871094	20.747024128					1	DETECTED	419.2010 m/z @20.75 [151020OFc1_NvH-0949-CRLM-30.raw]	419.2010192871094	20.747024128	2.69599554293333	96.8474009029333	94.15140535999997	147990.5625	1.6890235612414172E8	0	7056	8.05072730969708	3.34895686269555	0.011688664895285797	419.1910400390625	419.2044677734375
913	419.2144775390625	15.1824147224					1	DETECTED	419.2145 m/z @15.18 [151020OFc1_NvH-0949-CRLM-30.raw]	419.2144775390625	15.1824147224	2.5807649576	97.0276839464	94.44691898880001	3060762.0	2.8785595906313217E8	2	7056	0.2212664738482406	5.426982906354452	3.074822731019937	419.2044982910156	419.2244567871094
914	419.2266845703125	24.800679832					1	DETECTED	419.2267 m/z @24.80 [151020OFc1_NvH-0949-CRLM-30.raw]	419.2266845703125	24.800679832	3.36652096933333	98.7534392728	95.38691830346666	2422650.25	2.3001026762449643E8	2	7056	0.22051863749812028	0.6325817536152473	0.17430046937986923	419.2244873046875	419.2324523925781
915	419.2424621582031	36.120000532					1	DETECTED	419.2425 m/z @36.12 [151020OFc1_NvH-0949-CRLM-30.raw]	419.2424621582031	36.120000532	0.674545458133333	98.0858757242667	97.41133026613336	1.1607876E7	4.39768182318192E8	5	7056	0.21904630899037159	2.0079038000425027	0.6402029547733826	419.23248291015625	419.25238037109375
916	419.26025390625	18.6516725056					1	DETECTED	419.2603 m/z @18.65 [151020OFc1_NvH-0949-CRLM-30.raw]	419.26025390625	18.6516725056	1.83339838293333	96.4060616605333	94.57266327759997	363999.46875	1.7635999387182796E8	3	7056	5.209306909222583	5.229105002866438	0.20766595691344367	419.2525329589844	419.2697448730469
917	419.2834777832031	3.4415870448					1	DETECTED	419.2835 m/z @3.44 [151020OFc1_NvH-0949-CRLM-30.raw]	419.2834777832031	3.4415870448	3.32254658186667	94.378029488	91.05548290613332	1550533.25	1.522459292245356E8	0	7056	0.17866015265186297	51.70780056875008	2.9652815893729323	419.27362060546875	419.2914733886719
918	419.3154296875	90.0836406418667					1	DETECTED	419.3154 m/z @90.08 [151020OFc1_NvH-0949-CRLM-30.raw]	419.3154296875	90.0836406418667	0.00823522853333333	99.9991419474667	99.99090671893336	468204.84375	2.9659473113912404E8	0	7056	10.307516011296144	0.5146925503822288	0.4975439195755423	419.3120422363281	419.31927490234375
919	419.4169006347656	9.8609210696					1	DETECTED	419.4169 m/z @9.86 [151020OFc1_NvH-0949-CRLM-30.raw]	419.4169006347656	9.8609210696	4.2751338848	99.7766506528	95.501516768	924810.5625	1.8473229374081635E8	0	7056	0.13051811884248998	2.614785152568928	4.917751803486451	419.40692138671875	419.42626953125
920	419.4427795410156	36.120000532					1	DETECTED	419.4428 m/z @36.12 [151020OFc1_NvH-0949-CRLM-30.raw]	419.4427795410156	36.120000532	2.93509436853333	95.8341919037333	92.89909753519997	1.2496525E7	3.8651201179011303E8	5	7056	0.22039278186566946	1.2713063841659111	11.3174164039355	419.4330749511719	419.4527587890625
921	419.4585266113281	14.6776867074667					1	DETECTED	419.4585 m/z @14.68 [151020OFc1_NvH-0949-CRLM-30.raw]	419.4585266113281	14.6776867074667	3.08369710186667	96.3214125576	93.23771545573332	561681.4375	1.7590798407292527E8	0	7056	7.925410209160692	2.8136017795531254	4.931558818838536	419.4527893066406	419.4684753417969
922	419.4738464355469	21.8285412448					1	DETECTED	419.4738 m/z @21.83 [151020OFc1_NvH-0949-CRLM-30.raw]	419.4738464355469	21.8285412448	3.75276313173333	95.7283654437333	91.97560231199996	220502.375	1.50445053491879E8	0	7056	0.029185280853582185	3.500824744406201	0.35618543916519246	419.4685363769531	419.4758605957031
923	419.4858703613281	37.1377751034667					1	DETECTED	419.4859 m/z @37.14 [151020OFc1_NvH-0949-CRLM-30.raw]	419.4858703613281	37.1377751034667	2.69599554293333	96.6298133365333	93.93381779359997	326959.375	1.6123423319537613E8	4	7056	0.17390016740826297	1.8625974899166158	1.0410584809589312	419.47589111328125	419.4921875
924	419.5023193359375	46.7997232984					1	DETECTED	419.5023 m/z @46.80 [151020OFc1_NvH-0949-CRLM-30.raw]	419.5023193359375	46.7997232984	2.9145302248	99.2234021808	96.30887195599999	376463.3125	1.3866146247171474E8	0	7056	0.16628159039428425	1.5274234915037959	10.104952840407833	419.4924011230469	419.5118103027344
925	419.5374755859375	17.7500248037333					1	DETECTED	419.5375 m/z @17.75 [151020OFc1_NvH-0949-CRLM-30.raw]	419.5374755859375	17.7500248037333	4.67325019093333	99.9355175133333	95.26226732239996	1122856.875	1.920050427819066E8	3	7056	0.17475942562693803	1.2791487313296026	75.66982617119112	419.5277404785156	419.54730224609375
926	419.55072021484375	20.3384725474667					1	DETECTED	419.5507 m/z @20.34 [151020OFc1_NvH-0949-CRLM-30.raw]	419.55072021484375	20.3384725474667	4.9715486816	99.6701410045333	94.69859232293331	894135.25	3.503520793915536E8	3	7056	0.15941576702662275	0.536873484845769	0.15788144389453593	419.5474853515625	419.5531311035156
927	419.5632019042969	36.2869325008					1	DETECTED	419.5632 m/z @36.29 [151020OFc1_NvH-0949-CRLM-30.raw]	419.5632019042969	36.2869325008	4.29613587813333	96.1307837216	91.83464784346667	1158143.75	1.786416667889826E8	0	7056	0.22709726806070307	0.5064434726884892	0.014390847933842339	419.55322265625	419.5662841796875
928	419.5762939453125	26.2732962248					1	DETECTED	419.5763 m/z @26.27 [151020OFc1_NvH-0949-CRLM-30.raw]	419.5762939453125	26.2732962248	3.5912329488	95.4316083474667	91.84037539866671	1243165.75	1.8934302123387265E8	3	7056	0.22901627610114517	0.9852151660341041	0.1309221621351383	419.5663146972656	419.58612060546875
929	419.5936279296875	31.5750628637333					1	DETECTED	419.5936 m/z @31.58 [151020OFc1_NvH-0949-CRLM-30.raw]	419.5936279296875	31.5750628637333	2.99931282693333	97.5602546765333	94.56094184959997	219154.078125	1.4054862280560791E8	0	7056	0.08780315849852016	1.784914720213558	0.0011637622040819925	419.5863037109375	419.6036071777344
930	419.6176452636719	9.89418265413333					1	DETECTED	419.6176 m/z @9.89 [151020OFc1_NvH-0949-CRLM-30.raw]	419.6176452636719	9.89418265413333	3.11519861786667	96.5649770736	93.44977845573334	613410.625	1.5475398956689882E8	0	7056	0.1578966081063733	5.692361182885176	0.9673466721640541	419.6083679199219	419.62750244140625
931	419.64288330078125	36.120000532					1	DETECTED	419.6429 m/z @36.12 [151020OFc1_NvH-0949-CRLM-30.raw]	419.64288330078125	36.120000532	2.77991923066667	97.0805873810667	94.30066815040004	8912418.0	3.1698391831174356E8	0	7056	0.24559712213762452	1.4791140446953814	1.9099038315822503	419.6329040527344	419.6525573730469
932	419.66192626953125	8.77898703386667					1	DETECTED	419.6619 m/z @8.78 [151020OFc1_NvH-0949-CRLM-30.raw]	419.66192626953125	8.77898703386667	2.02143377093333	97.1229888984	95.10155512746667	72944.0078125	1.484909042530614E8	0	7056	0.23544596271295148	1070.6497033736273	0.6023112723189322	419.6533508300781	419.6712951660156
933	419.7047119140625	46.6534729648					1	DETECTED	419.7047 m/z @46.65 [151020OFc1_NvH-0949-CRLM-30.raw]	419.7047119140625	46.6534729648	4.98426373066667	87.1649760898667	82.18071235920003	183535.609375	1.4158013671980235E8	4	7056	28.35575947351474	0.987513368844657	0.9744186396579525	419.69482421875	419.7060852050781
934	419.7160949707031	15.1824147224					1	DETECTED	419.7161 m/z @15.18 [151020OFc1_NvH-0949-CRLM-30.raw]	419.7160949707031	15.1824147224	2.9247530336	95.2000469744	92.2752939408	1206054.75	2.1003497638053018E8	4	7056	0.20590923240068548	5.7419575088890635	10.83400440799593	419.7061462402344	419.72601318359375
935	419.7287292480469	24.7587237266667					1	DETECTED	419.7287 m/z @24.76 [151020OFc1_NvH-0949-CRLM-30.raw]	419.7287292480469	24.7587237266667	3.11519861786667	99.7018967469333	96.58669812906663	938747.4375	1.9463664468673137E8	2	7056	0.22148423554504149	1.3665901266956908	0.893929184076624	419.72613525390625	419.7384948730469
936	419.74456787109375	49.768954004					1	DETECTED	419.7446 m/z @49.77 [151020OFc1_NvH-0949-CRLM-30.raw]	419.74456787109375	49.768954004	3.6239251304	98.5924287576	94.96850362720001	415139.15625	1.6609019545760942E8	2	7056	23.130080313293156	1.1395414132436035	0.007564654480467747	419.73876953125	419.7449035644531
937	419.7549743652344	24.9699488794667					1	DETECTED	419.7550 m/z @24.97 [151020OFc1_NvH-0949-CRLM-30.raw]	419.7549743652344	24.9699488794667	3.05232232666667	98.6245820621333	95.57225973546663	9594684.0	3.157950014638373E8	2	7056	0.5531160528888357	1.288679333610315	1.7274560882925094	419.7449951171875	419.7640380859375
938	419.7792663574219	38.46405628					1	DETECTED	419.7793 m/z @38.46 [151020OFc1_NvH-0949-CRLM-30.raw]	419.7792663574219	38.46405628	3.32254658186667	97.9371004621333	94.61455388026663	1222559.25	1.8671047945032817E8	2	7056	0.34798903506138146	0.5068734519624556	0.0232829351328946	419.76953125	419.78857421875
939	419.79180908203125	40.8495616730667					1	DETECTED	419.7918 m/z @40.85 [151020OFc1_NvH-0949-CRLM-30.raw]	419.79180908203125	40.8495616730667	1.09475448293333	80.0974311018667	79.00267661893338	526934.875	1.4475170605689222E8	2	7056	0.21819821323101962	0.5022721707321197	null	419.78961181640625	419.8017272949219
940	419.8177795410156	9.87171258106667					1	DETECTED	419.8178 m/z @9.87 [151020OFc1_NvH-0949-CRLM-30.raw]	419.8177795410156	9.87171258106667	0.260228492266667	98.6245820621333	98.36435356986664	224652.015625	1.6162380762059253E8	0	7056	0.18055530732341474	3.6819970198204075	5.2443718656315355	419.8091125488281	419.8277282714844
941	419.84332275390625	36.120000532					1	DETECTED	419.8433 m/z @36.12 [151020OFc1_NvH-0949-CRLM-30.raw]	419.84332275390625	36.120000532	0.547869368533333	99.9779230112	99.43005364266668	4488216.0	2.371325626917576E8	3	7056	0.2203125670761139	1.5081629252524265	1.4744362892228466	419.8333435058594	419.8533020019531
942	419.861083984375	81.3449630232					1	DETECTED	419.8611 m/z @81.34 [151020OFc1_NvH-0949-CRLM-30.raw]	419.861083984375	81.3449630232	0.970166019733333	99.6278456232	98.65767960346668	546804.75	4.536785072349595E8	0	7056	81.06179146728012	0.6456346815818634	0.29096647240987733	419.8533630371094	419.86175537109375
943	419.87176513671875	17.7500248037333					1	DETECTED	419.8718 m/z @17.75 [151020OFc1_NvH-0949-CRLM-30.raw]	419.87176513671875	17.7500248037333	0.00823522853333333	99.9885480578667	99.98031282933336	650085.9375	1.8152406065854457E8	3	7056	0.127560634577371	0.629745026537019	0.2633581841507788	419.8617858886719	419.87359619140625
944	419.88360595703125	35.7653799378667					1	DETECTED	419.8836 m/z @35.77 [151020OFc1_NvH-0949-CRLM-30.raw]	419.88360595703125	35.7653799378667	0.788861755466667	99.9355175133333	99.14665575786663	1899075.625	2.182634066527471E8	3	7056	14.324922058263855	0.7252182819543075	0.44913980710123297	419.8736267089844	419.8879699707031
945	419.8979797363281	24.6514586469333					1	DETECTED	419.8980 m/z @24.65 [151020OFc1_NvH-0949-CRLM-30.raw]	419.8979797363281	24.6514586469333	0.00823522853333333	99.9991419474667	99.99090671893336	2274728.0	2.5789046209375003E8	3	7056	0.16564648096076695	0.6028064342188051	11.525846159476174	419.8880310058594	419.907958984375
946	419.9179382324219	46.2705936346667					1	DETECTED	419.9179 m/z @46.27 [151020OFc1_NvH-0949-CRLM-30.raw]	419.9179382324219	46.2705936346667	0.0879578045333333	99.9461154442667	99.85815763973336	664308.9375	1.663439874790467E8	3	7056	0.11314102640307055	0.5048830937784301	0.04129824914313844	419.9079895019531	419.92791748046875
947	419.9320373535156	26.1461183056					1	DETECTED	419.9320 m/z @26.15 [151020OFc1_NvH-0949-CRLM-30.raw]	419.9320373535156	26.1461183056	0.00823522853333333	99.9673669717333	99.95913174319996	457390.1875	1.6599337318319803E8	0	7056	0.06499396087031073	4.294594836038681	0.6911452047862306	419.92803955078125	419.9420166015625
948	419.9487609863281	13.3047423845333					1	DETECTED	419.9488 m/z @13.30 [151020OFc1_NvH-0949-CRLM-30.raw]	419.9487609863281	13.3047423845333	0.00823522853333333	99.9035719341333	99.89533670559996	280104.0	1.7251378905661008E8	0	7056	33.26910229894197	1.423575384840617	0.015358390471038668	419.9420471191406	419.9576416015625
949	419.9676818847656	33.5581554496					1	DETECTED	419.9677 m/z @33.56 [151020OFc1_NvH-0949-CRLM-30.raw]	419.9676818847656	33.5581554496	0.0537282736	99.9035719341333	99.8498436605333	456809.84375	2.1015523352703148E8	0	7056	0.1821571833820954	0.504302784401605	0.012508358631377033	419.95770263671875	419.96929931640625
950	419.97930908203125	11.7812280813333					1	DETECTED	419.9793 m/z @11.78 [151020OFc1_NvH-0949-CRLM-30.raw]	419.97930908203125	11.7812280813333	0.145477369066667	99.9779230112	99.83244564213334	482136.96875	2.218231657927942E8	4	7056	0.8226640073854732	1.0468450737179276	2.4250501011478227	419.9693603515625	419.9892883300781
951	419.98944091796875	27.3714255418667					1	DETECTED	419.9894 m/z @27.37 [151020OFc1_NvH-0949-CRLM-30.raw]	419.98944091796875	27.3714255418667	0.260228492266667	98.7857030962667	98.52547460400004	116239.765625	1.6778500950634754E8	0	7056	26.17468475224524	1.8769115016980715	2.7511412814035276	419.98931884765625	419.99444580078125
952	420.0049133300781	15.3397977853333					1	DETECTED	420.0049 m/z @15.34 [151020OFc1_NvH-0949-CRLM-30.raw]	420.0049133300781	15.3397977853333	0.868723850133333	99.2660455584	98.39732170826666	147116.328125	2.0700155410144576E8	0	7056	0.0724751778242183	4.49509876884028	0.0091203709157873	419.9952392578125	420.0148010253906
953	420.0185241699219	9.8823204024					1	DETECTED	420.0185 m/z @9.88 [151020OFc1_NvH-0949-CRLM-30.raw]	420.0185241699219	9.8823204024	0.3408522528	99.5748566392	99.23400438639999	103037.3046875	1.7087655895911455E8	0	7056	0.07096582209727664	7.185131609959943	0.005464066760027452	420.0149230957031	420.0280456542969
954	420.04376220703125	36.120000532					1	DETECTED	420.0438 m/z @36.12 [151020OFc1_NvH-0949-CRLM-30.raw]	420.04376220703125	36.120000532	0.4330743904	99.0960579069333	98.6629835165333	1548290.5	1.971515564544237E8	0	7056	0.1928369506111025	0.5127591103480319	1.5903254718029383	420.0337829589844	420.0531005859375
955	420.07208251953125	26.9817317408					1	DETECTED	420.0721 m/z @26.98 [151020OFc1_NvH-0949-CRLM-30.raw]	420.07208251953125	26.9817317408	1.67388785626667	97.6715806464	95.99769279013333	76395.8671875	1.3843016561764538E8	0	7056	76.70247014608744	1.8965995923659362	3.162685239295347	420.0621337890625	420.07244873046875
956	420.11553955078125	64.2837565234667					1	DETECTED	420.1155 m/z @64.28 [151020OFc1_NvH-0949-CRLM-30.raw]	420.11553955078125	64.2837565234667	8.85862799946667	99.5111029418667	90.65247494240003	101174.734375	1.7253542044703338E8	0	7056	27.05001315943057	0.7709012729724939	0.451128718251718	420.10601806640625	420.1238098144531
957	420.1369934082031	90.6587093016					1	DETECTED	420.1370 m/z @90.66 [151020OFc1_NvH-0949-CRLM-30.raw]	420.1369934082031	90.6587093016	1.16183730453333	99.7018967469333	98.54005944239996	44597.15625	1.1604448766818346E8	0	7056	0.025953564308352384	0.5505223659974937	0.1010447319949875	420.127197265625	420.1376647949219
958	420.1873779296875	90.8479027205333					1	DETECTED	420.1874 m/z @90.85 [151020OFc1_NvH-0949-CRLM-30.raw]	420.1873779296875	90.8479027205333	5.61116671786667	97.2932348618667	91.68206814400003	436747.59375	1.571727998783964E8	0	7056	64.76136952534742	0.5034869174418659	0.0061361045658973835	420.17742919921875	420.1911926269531
959	420.2012023925781	26.0811130162667					1	DETECTED	420.2012 m/z @26.08 [151020OFc1_NvH-0949-CRLM-30.raw]	420.2012023925781	26.0811130162667	1.93770352213333	97.1123808248	95.17467730266667	848011.0	2.1848282764842954E8	3	7056	7.142800664200305	0.5323365420063864	2.9075594731570957	420.19122314453125	420.2093505859375
960	420.2193603515625	34.6589506152					1	DETECTED	420.2194 m/z @34.66 [151020OFc1_NvH-0949-CRLM-30.raw]	420.2193603515625	34.6589506152	2.00040262	97.1870194184	95.1866167984	2023254.25	2.908166882534826E8	3	7056	5.070626706744516	2.4335015600199204	0.27944599387768354	420.2093811035156	420.2293395996094
961	420.2322692871094	24.6514586469333					1	DETECTED	420.2323 m/z @24.65 [151020OFc1_NvH-0949-CRLM-30.raw]	420.2322692871094	24.6514586469333	2.15960740533333	98.2877590098667	96.12815160453337	1497795.25	2.464791873658246E8	3	7056	4.021790905203886	3.2306638578995717	1.124345310057936	420.2293701171875	420.24224853515625
962	420.2452087402344	36.2189293026667					1	DETECTED	420.2452 m/z @36.22 [151020OFc1_NvH-0949-CRLM-30.raw]	420.2452087402344	36.2189293026667	2.57028796826667	94.7596458690667	92.18935790080003	562480.625	1.849914334547929E8	0	7056	13.650104585206826	0.508531091203409	0.012230669779037345	420.2422790527344	420.2465515136719
963	420.2565612792969	25.0073648362667					1	DETECTED	420.2566 m/z @25.01 [151020OFc1_NvH-0949-CRLM-30.raw]	420.2565612792969	25.0073648362667	2.49631154906667	97.1123808248	94.61606927573332	4265949.5	2.570138620681895E8	0	7056	0.21442588014349795	0.8372615397148541	0.5919726139038943	420.24658203125	420.2662048339844
964	420.2809753417969	38.480124232					1	DETECTED	420.2810 m/z @38.48 [151020OFc1_NvH-0949-CRLM-30.raw]	420.2809753417969	38.480124232	3.33367539066667	93.27874628	89.94507088933332	586638.1875	1.5404285409134623E8	0	7056	0.20943072638824134	1.250450687529942	357.5624954560657	420.27099609375	420.28912353515625
965	420.29296875	40.8042475824					1	DETECTED	420.2930 m/z @40.80 [151020OFc1_NvH-0949-CRLM-30.raw]	420.29296875	40.8042475824	6.01568080826667	92.3114818464	86.29580103813333	300821.21875	1.4724024524045593E8	0	7056	0.062484723812659126	1.2306426588868074	1.4618281670629227	420.2910461425781	420.2969055175781
966	420.318603515625	90.5436295386667					1	DETECTED	420.3186 m/z @90.54 [151020OFc1_NvH-0949-CRLM-30.raw]	420.318603515625	90.5436295386667	0.00823522853333333	99.9991419474667	99.99090671893336	109341.4296875	1.686396015730114E8	0	7056	86.82489770397744	0.5287739470251589	0.04853876225935352	420.310302734375	420.3214111328125
967	420.33233642578125	91.2757435808					1	DETECTED	420.3323 m/z @91.28 [151020OFc1_NvH-0949-CRLM-30.raw]	420.33233642578125	91.2757435808	0.145477369066667	99.3732174437333	99.22774007466663	65375.51953125	3.531527831808153E7	0	7056	0.6738755799722753	0.5262035686839796	0.050888398547744323	420.3306579589844	420.34136962890625
968	420.433349609375	26.1339646024					1	DETECTED	420.4333 m/z @26.13 [151020OFc1_NvH-0949-CRLM-30.raw]	420.433349609375	26.1339646024	2.97774194826667	94.2946609578667	91.31691900960003	240639.25	1.5838541881624833E8	0	7056	10.119149705734138	2.877787648429189	0.3759274265681328	420.4236755371094	420.4433288574219
969	420.44512939453125	36.0897075202667					1	DETECTED	420.4451 m/z @36.09 [151020OFc1_NvH-0949-CRLM-30.raw]	420.44512939453125	36.0897075202667	0.559306552266667	77.8419212226667	77.28261467040004	236305.171875	1.3001012439212307E8	0	7056	18.527237710097985	1.1981170106868753	1.173553441713121	420.4435729980469	420.4551086425781
970	420.4804382324219	11.9560787277333					1	DETECTED	420.4804 m/z @11.96 [151020OFc1_NvH-0949-CRLM-30.raw]	420.4804382324219	11.9560787277333	3.25532879973333	96.0883737376	92.83304493786666	265354.0	1.6150951340701935E8	0	7056	0.27671546952188386	1.3899796753557667	0.9814936340453672	420.4706726074219	420.4903259277344
971	420.49444580078125	8.99988054133333					1	DETECTED	420.4944 m/z @9.00 [151020OFc1_NvH-0949-CRLM-30.raw]	420.49444580078125	8.99988054133333	3.301069412	87.8660436498667	84.56497423786669	131306.953125	1.4086765919270983E8	2	7056	0.43607055625436075	1.6736057767373593	2.9219714806329224	420.4906005859375	420.496337890625
972	420.5070495605469	32.7878408458667					1	DETECTED	420.5070 m/z @32.79 [151020OFc1_NvH-0949-CRLM-30.raw]	420.5070495605469	32.7878408458667	2.59131912346667	96.6509781426667	94.05965901920003	135082.875	1.5489716140749198E8	0	7056	6.813618318087094	1.5611602965424953	2.20036074875325	420.4981994628906	420.5163269042969
973	420.5264892578125	20.9639514458667					1	DETECTED	420.5265 m/z @20.96 [151020OFc1_NvH-0949-CRLM-30.raw]	420.5264892578125	20.9639514458667	3.05232232666667	90.3457797288	87.29345740213333	1149482.0	3.551966846657973E8	3	7056	0.17763214401084682	0.5179336616394676	0.5554522451227133	420.5166320800781	420.5364685058594
974	420.5463562011719	29.7322044856					1	DETECTED	420.5464 m/z @29.73 [151020OFc1_NvH-0949-CRLM-30.raw]	420.5463562011719	29.7322044856	3.18012298293333	98.2983820544	95.11825907146667	950920.9375	1.7529927811052167E8	0	7056	0.12299088264707336	0.7797557273220233	2.245495180898767	420.5364990234375	420.5562744140625
975	420.56640625	20.7612322048					1	DETECTED	420.5664 m/z @20.76 [151020OFc1_NvH-0949-CRLM-30.raw]	420.56640625	20.7612322048	2.80084409653333	98.5494376093333	95.74859351279997	732125.0625	1.8809488595735484E8	3	7056	3.99990997340608	5.167643781401612	0.9863935683644348	420.5564270019531	420.5722351074219
976	420.5822448730469	13.0349159666667					1	DETECTED	420.5822 m/z @13.03 [151020OFc1_NvH-0949-CRLM-30.raw]	420.5822448730469	13.0349159666667	3.020862376	97.3567109568	94.3358485808	2141107.25	2.124776635571054E8	3	7056	0.17444431755407486	3.310198968467114	8.924134008528112	420.572265625	420.592041015625
977	420.6629943847656	16.3096348408					1	DETECTED	420.6630 m/z @16.31 [151020OFc1_NvH-0949-CRLM-30.raw]	420.6629943847656	16.3096348408	2.9145302248	74.9098656138667	71.9953353890667	123286.0703125	1.377539751516748E8	0	7056	0.16792533679419464	2.767467614782979	31.25179639750351	420.65411376953125	420.67291259765625
978	420.69464111328125	12.0059899104					1	DETECTED	420.6946 m/z @12.01 [151020OFc1_NvH-0949-CRLM-30.raw]	420.69464111328125	12.0059899104	4.10293815226667	93.723124508	89.62018635573332	148393.734375	2.0451045004025105E8	0	7056	29.34399911289449	0.5996172402919288	2.2446353378692656	420.6846923828125	420.6996154785156
979	420.7096252441406	32.562253456					1	DETECTED	420.7096 m/z @32.56 [151020OFc1_NvH-0949-CRLM-30.raw]	420.7096252441406	32.562253456	2.82135597306667	72.2996492432	69.47829327013332	552935.0625	1.3931396912304327E8	4	7056	0.22061257522930333	0.5028445013252221	0.005222741725920811	420.6996765136719	420.7113952636719
980	420.72149658203125	39.1343872813333					1	DETECTED	420.7215 m/z @39.13 [151020OFc1_NvH-0949-CRLM-30.raw]	420.72149658203125	39.1343872813333	3.18987286293333	98.3315316282667	95.14165876533337	1149954.375	2.0915311885971674E8	2	7056	4.427374788828651	1.483880838616883	0.3879953955139979	420.7119140625	420.7276916503906
981	420.73779296875	47.7999643034667					1	DETECTED	420.7378 m/z @47.80 [151020OFc1_NvH-0949-CRLM-30.raw]	420.73779296875	47.7999643034667	2.9145302248	96.9535327912	94.0390025664	1384889.125	2.121697945651152E8	4	7056	0.051381904294203196	0.5107181212578642	0.004887823838179673	420.7279052734375	420.7476501464844
982	420.7582092285156	25.0073648362667					1	DETECTED	420.7582 m/z @25.01 [151020OFc1_NvH-0949-CRLM-30.raw]	420.7582092285156	25.0073648362667	0.375317067466667	91.8667639762667	91.49144690880003	1141426.375	1.6635571885424364E8	0	7056	0.31748139481490867	0.512241985599167	1.0546828742745846	420.7482604980469	420.7610168457031
983	420.7716979980469	28.018472116					1	DETECTED	420.7717 m/z @28.02 [151020OFc1_NvH-0949-CRLM-30.raw]	420.7716979980469	28.018472116	0.6165393472	88.457039276	87.8404999288	2.1499754E7	4.6782840485045946E8	0	7056	0.1599606464187282	2.3329947544149205	5.04888344268634	420.76190185546875	420.7815246582031
984	420.786865234375	37.6573063837333					1	DETECTED	420.7869 m/z @37.66 [151020OFc1_NvH-0949-CRLM-30.raw]	420.786865234375	37.6573063837333	3.39890834213333	91.8037415453333	88.40483320319997	316801.1875	1.6088882642588258E8	0	7056	0.14458824735277176	0.54808898648116	0.19654320171253076	420.7817687988281	420.79644775390625
985	420.80645751953125	16.3594905573333					1	DETECTED	420.8065 m/z @16.36 [151020OFc1_NvH-0949-CRLM-30.raw]	420.80645751953125	16.3594905573333	1.16183730453333	98.4805795024	97.31874219786667	151299.546875	1.6511561862405348E8	0	7056	0.5042394259582679	0.5134889130970727	2.6284901915149943	420.796875	420.8161926269531
986	420.8607177734375	20.9826105466667					1	DETECTED	420.8607 m/z @20.98 [151020OFc1_NvH-0949-CRLM-30.raw]	420.8607177734375	20.9826105466667	0.191568459733333	99.7340280648	99.54245960506667	696814.9375	2.398933023954656E8	3	7056	3.5289620662056222	0.9478741611767783	0.5190428348227186	420.85076904296875	420.8706970214844
987	420.87164306640625	22.6026548906667					1	DETECTED	420.8716 m/z @22.60 [151020OFc1_NvH-0949-CRLM-30.raw]	420.87164306640625	22.6026548906667	0.0309558818666667	98.7427643573333	98.71180847546664	131194.8125	1.4863213392393133E8	0	7056	3.7449951933878403	3.0000805003029254	7.334513955954335	420.8707275390625	420.8757629394531
988	420.8857727050781	17.1551148293333					1	DETECTED	420.8858 m/z @17.16 [151020OFc1_NvH-0949-CRLM-30.raw]	420.8857727050781	17.1551148293333	0.00823522853333333	99.9991419474667	99.99090671893336	1050639.25	1.951367828031707E8	3	7056	1.355912704828123	2.9237343626866186	0.619300782228297	420.87579345703125	420.89569091796875
989	420.8983154296875	19.9168416733333					1	DETECTED	420.8983 m/z @19.92 [151020OFc1_NvH-0949-CRLM-30.raw]	420.8983154296875	19.9168416733333	0.846103700533333	99.9355175133333	99.08941381279996	457636.71875	1.647227716262911E8	3	7056	7.927516061706038	0.5489867787901938	0.2160964121362137	420.89581298828125	420.9065246582031
990	420.91656494140625	13.0553260557333					1	DETECTED	420.9166 m/z @13.06 [151020OFc1_NvH-0949-CRLM-30.raw]	420.91656494140625	13.0553260557333	0.00823522853333333	99.9991419474667	99.99090671893336	1433114.25	1.843849534775137E8	0	7056	0.11380291199190395	12.530646782912513	52.552370940566476	420.9065856933594	420.9265441894531
991	420.9307861328125	5.65763507413333					1	DETECTED	420.9308 m/z @5.66 [151020OFc1_NvH-0949-CRLM-30.raw]	420.9307861328125	5.65763507413333	0.00823522853333333	99.9461154442667	99.93788021573336	68276.6875	1.488695190045288E8	0	7056	0.18060416055332773	9.944064949152267	0.020728434864079173	420.9266052246094	420.93927001953125
992	420.9495544433594	16.3871402416					1	DETECTED	420.9496 m/z @16.39 [151020OFc1_NvH-0949-CRLM-30.raw]	420.9495544433594	16.3871402416	0.00823522853333333	99.5429573106667	99.53472208213336	166057.078125	1.4185776242318887E8	0	7056	4.659326930976299	7.879525517199499	0.1294564920701933	420.9397277832031	420.9503173828125
993	420.9603576660156	32.562253456					1	DETECTED	420.9604 m/z @32.56 [151020OFc1_NvH-0949-CRLM-30.raw]	420.9603576660156	32.562253456	0.11094084	99.4793013250667	99.3683604850667	390763.59375	1.8815734015189934E8	0	7056	3.0843992408784757	0.5014208974565478	0.019552715246624462	420.95086669921875	420.96240234375
994	420.9724426269531	91.4031067464					1	DETECTED	420.9724 m/z @91.40 [151020OFc1_NvH-0949-CRLM-30.raw]	420.9724426269531	91.4031067464	0.00823522853333333	99.9567255869333	99.94849035839997	488167.40625	1.9372003583315018E8	0	7056	43.19784605109176	0.5008217234040171	0.0014905829620236002	420.96246337890625	420.9786376953125
995	420.9886474609375	47.7451877138667					1	DETECTED	420.9886 m/z @47.75 [151020OFc1_NvH-0949-CRLM-30.raw]	420.9886474609375	47.7451877138667	0.0537282736	99.4369373842667	99.3832091106667	1106511.75	1.694998522441866E8	0	7056	32.896273525668256	0.5671881354690711	0.13201567033789813	420.97869873046875	420.9984436035156
996	421.0076904296875	18.7042577336					1	DETECTED	421.0077 m/z @18.70 [151020OFc1_NvH-0949-CRLM-30.raw]	421.0076904296875	18.7042577336	0.00823522853333333	99.7445672184	99.73633198986666	75707.65625	1.5984719430684078E8	0	7056	14.76344264612807	2.8868653305050644	4.552522538264467	420.9988708496094	421.01715087890625
997	421.0589599609375	18.1878382629333					1	DETECTED	421.0590 m/z @18.19 [151020OFc1_NvH-0949-CRLM-30.raw]	421.0589599609375	18.1878382629333	0.00823522853333333	99.9567255869333	99.94849035839997	258827.421875	1.7937602675692567E8	0	7056	0.9187052760801997	5.676392713396803	0.31886294582559493	421.0489807128906	421.06842041015625
998	421.0841979980469	47.0004939042667					1	DETECTED	421.0842 m/z @47.00 [151020OFc1_NvH-0949-CRLM-30.raw]	421.0841979980469	47.0004939042667	0.421515876266667	99.5429573106667	99.12144143440003	222408.234375	1.7762387096608284E8	0	7056	30.674336798945017	1.3700851230848907	0.005007303474173898	421.07464599609375	421.09332275390625
999	421.0986022949219	91.7544239525333					1	DETECTED	421.0986 m/z @91.75 [151020OFc1_NvH-0949-CRLM-30.raw]	421.0986022949219	91.7544239525333	8.05905344053333	96.6403570093333	88.58130356879997	74776.4921875	1.563396243771802E8	0	7056	0.446927146041844	0.5291887892180337	16.98402015032717	421.0942077636719	421.1083984375
1000	421.1427001953125	89.7370843674667					1	DETECTED	421.1427 m/z @89.74 [151020OFc1_NvH-0949-CRLM-30.raw]	421.1427001953125	89.7370843674667	0.00823522853333333	99.7018967469333	99.69366151839996	574274.1875	2.3597253510905746E8	0	7056	2.227986803737764	1.429533222193207	1.9474174843307919	421.1338806152344	421.1526794433594
1001	421.16314697265625	73.0935438864					1	DETECTED	421.1631 m/z @73.09 [151020OFc1_NvH-0949-CRLM-30.raw]	421.16314697265625	73.0935438864	0.6165393472	99.9779230112	99.361383664	68139.9609375	2.0569495397336447E8	0	7056	89.874978387048	0.6397558187198185	0.25211220634653	421.15325927734375	421.1687927246094
1002	421.1957702636719	16.610446036					1	DETECTED	421.1958 m/z @16.61 [151020OFc1_NvH-0949-CRLM-30.raw]	421.1957702636719	16.610446036	2.25524994453333	99.8084436597333	97.55319371519997	1069963.0	1.951470286654918E8	3	7056	0.25868969396225694	1.1730553018312422	2.9440458830847622	421.1858215332031	421.2056884765625
1003	421.2101745605469	21.7882389056167					1	DETECTED	421.2102 m/z @21.79 [151020OFc1_NvH-0949-CRLM-30.raw]	421.2101745605469	21.7882389056167	2.60171310026667	95.4115252890667	92.80981218880004	750731.0	1.8246000060203275E8	2	7056	0.22058870492409355	58.81249607031098	2.9160906110264677	421.2057800292969	421.215087890625
1004	421.22509765625	39.5159184298667					1	DETECTED	421.2251 m/z @39.52 [151020OFc1_NvH-0949-CRLM-30.raw]	421.22509765625	39.5159184298667	0.271938417066667	97.4097375421333	97.13779912506664	6044203.5	4.046259027470798E8	3	7056	3.305499866668491	7.3398498006418125	3.319713677938441	421.2151184082031	421.2350769042969
1005	421.23907470703125	47.7451877138667					1	DETECTED	421.2391 m/z @47.75 [151020OFc1_NvH-0949-CRLM-30.raw]	421.23907470703125	47.7451877138667	3.26697892026667	96.384937112	93.11795819173334	734882.8125	1.9361291165033984E8	2	7056	8.116744371131844	0.5027110399860372	0.006414649329792852	421.235107421875	421.2490234375
1006	421.2506103515625	13.0553260557333					1	DETECTED	421.2506 m/z @13.06 [151020OFc1_NvH-0949-CRLM-30.raw]	421.2506103515625	13.0553260557333	2.5807649576	95.8871411173333	93.3063761597333	528432.125	1.8456175010778245E8	3	7056	14.103176412181709	0.5097616119426663	6.302825391435014	421.24908447265625	421.2506408691406
1007	421.26068115234375	21.5384298784					1	DETECTED	421.2607 m/z @21.54 [151020OFc1_NvH-0949-CRLM-30.raw]	421.26068115234375	21.5384298784	0.5248698752	97.1442762709333	96.61940639573331	1466439.0	2.1059130296470624E8	0	7056	0.21002166457349247	1.1615106558186863	0.6341512200881394	421.250732421875	421.26409912109375
1008	421.2741394042969	28.018472116					1	DETECTED	421.2741 m/z @28.02 [151020OFc1_NvH-0949-CRLM-30.raw]	421.2741394042969	28.018472116	3.06224714186667	93.8419683333333	90.77972119146663	9671757.0	2.703603944940933E8	0	7056	0.2550601869929672	2.6590420222803957	4.4592307582492685	421.2645568847656	421.283935546875
1009	421.33148193359375	91.8386630125333					1	DETECTED	421.3315 m/z @91.84 [151020OFc1_NvH-0949-CRLM-30.raw]	421.33148193359375	91.8386630125333	0.00823522853333333	99.9991419474667	99.99090671893336	71686.8359375	1.8477633334332395E8	0	7056	1.656087150380614	0.5358874756329982	0.06703856554806958	421.3215026855469	421.3393249511719
1010	421.3521423339844	91.2657248944					1	DETECTED	421.3521 m/z @91.27 [151020OFc1_NvH-0949-CRLM-30.raw]	421.3521423339844	91.2657248944	10.4984466565333	94.1421191413333	83.64367248479999	72079.7265625	1.0906644031303334E8	0	7056	0.7043789146722617	0.5178066805622821	1.5371138589437074	421.34613037109375	421.3577575683594
1011	421.3677978515625	90.8876232058667					1	DETECTED	421.3678 m/z @90.89 [151020OFc1_NvH-0949-CRLM-30.raw]	421.3677978515625	90.8876232058667	7.41207383573333	94.2288599272	86.81678609146668	85505.1796875	1.484774642240174E8	0	7056	43.6790032286021	0.5200132658397859	10.625468746261296	421.3587646484375	421.37774658203125
1012	421.4270935058594	30.4029074418667					1	DETECTED	421.4271 m/z @30.40 [151020OFc1_NvH-0949-CRLM-30.raw]	421.4270935058594	30.4029074418667	3.9307294424	84.8804732050667	80.94974376266671	133441.546875	1.3201496404994607E8	0	7056	26.930991104561805	1.5289588896746145	3.102269135983877	421.42071533203125	421.43701171875
1013	421.4576416015625	35.4950329794667					1	DETECTED	421.4576 m/z @35.50 [151020OFc1_NvH-0949-CRLM-30.raw]	421.4576416015625	35.4950329794667	3.5370481528	82.2126973026667	78.6756491498667	73095.1328125	1.4224796826661372E8	0	7056	70.6135178786977	1.293133252228838	1.7654615647953205	421.4542541503906	421.4606018066406
1014	421.47064208984375	18.1725718402667					1	DETECTED	421.4706 m/z @18.17 [151020OFc1_NvH-0949-CRLM-30.raw]	421.47064208984375	18.1725718402667	3.32254658186667	98.6568592429333	95.33431266106662	1308151.75	2.0138406771648586E8	0	7056	6.073059821095246	1.9980925728120067	1.4218211025076117	421.4608154296875	421.48040771484375
1015	421.48724365234375	52.1246465610667					1	DETECTED	421.4872 m/z @52.12 [151020OFc1_NvH-0949-CRLM-30.raw]	421.48724365234375	52.1246465610667	3.22214554426667	94.3593685818667	91.13722303760004	434719.5	1.695879078557751E8	4	7056	0.2270913305192792	1.14001091229551	1.823201582001335	421.48077392578125	421.4970703125
1016	421.50048828125	18.1725718402667					1	DETECTED	421.5005 m/z @18.17 [151020OFc1_NvH-0949-CRLM-30.raw]	421.50048828125	18.1725718402667	2.71707687706667	98.7749801373333	96.05790326026663	96269.3046875	1.4737888809393522E8	0	7056	21.297727957941998	4.866410285523985	0.00533733212655512	421.49725341796875	421.5103759765625
1017	421.523681640625	21.2996867146667					1	DETECTED	421.5237 m/z @21.30 [151020OFc1_NvH-0949-CRLM-30.raw]	421.523681640625	21.2996867146667	3.14799022533333	98.8500605856	95.70207036026667	1293874.125	2.2869646155768126E8	0	7056	0.2721923872307883	0.5749864504936959	0.1238036871864257	421.51385498046875	421.5332946777344
1018	421.5433654785156	35.3784923634667					1	DETECTED	421.5434 m/z @35.38 [151020OFc1_NvH-0949-CRLM-30.raw]	421.5433654785156	35.3784923634667	3.18012298293333	99.9247194994667	96.74459651653338	1337375.875	1.9103762087454402E8	3	7056	13.93880199895446	0.7689487917216979	0.09565887188286802	421.5334167480469	421.5491943359375
1019	421.55926513671875	39.4274275464					1	DETECTED	421.5593 m/z @39.43 [151020OFc1_NvH-0949-CRLM-30.raw]	421.55926513671875	39.4274275464	2.57028796826667	97.4755599141333	94.90527194586663	4287563.5	2.7941757041922444E8	0	7056	3.3456086376554524	0.5912561675961442	0.02736274322944362	421.5493469238281	421.5692443847656
1020	421.5774230957031	39.6292147685333					1	DETECTED	421.5774 m/z @39.63 [151020OFc1_NvH-0949-CRLM-30.raw]	421.5774230957031	39.6292147685333	2.5385321504	97.3779712989333	94.8394391485333	397109.75	2.583793819439933E8	3	7056	0.05801833260656508	0.6310798828363795	0.5626885380382796	421.56927490234375	421.58740234375
1021	421.5902099609375	21.2892364165333					1	DETECTED	421.5902 m/z @21.29 [151020OFc1_NvH-0949-CRLM-30.raw]	421.5902099609375	21.2892364165333	3.22214554426667	97.2615023776	94.03935683333333	162066.8125	1.8379082677268398E8	0	7056	0.1716513389560852	2.91495628354441	0.008698084873755823	421.5874938964844	421.60009765625
1022	421.64263916015625	39.8916514736					1	DETECTED	421.6426 m/z @39.89 [151020OFc1_NvH-0949-CRLM-30.raw]	421.64263916015625	39.8916514736	3.55773338533333	99.3298593608	95.77212597546666	147020.25	1.6241594259912464E8	0	7056	0.17979279973562257	1.4545374937285123	2.5418481985789008	421.6329040527344	421.652099609375
1023	421.69354248046875	30.3232999128					1	DETECTED	421.6935 m/z @30.32 [151020OFc1_NvH-0949-CRLM-30.raw]	421.69354248046875	30.3232999128	1.42802815013333	99.2660455584	97.83801740826667	150396.734375	1.8161165508482307E8	0	7056	0.0697136024211531	1.9214658183508275	0.009751444876538172	421.6836853027344	421.7007751464844
1024	421.7211608886719	18.1878382629333					1	DETECTED	421.7212 m/z @18.19 [151020OFc1_NvH-0949-CRLM-30.raw]	421.7211608886719	18.1878382629333	2.41548993093333	95.0130448373333	92.59755490639996	893854.25	2.2176341541027373E8	4	7056	23.757965939235252	0.7863876963201243	0.4119983284916734	421.711181640625	421.73114013671875
1025	421.73760986328125	52.1761895570667					1	DETECTED	421.7376 m/z @52.18 [151020OFc1_NvH-0949-CRLM-30.raw]	421.73760986328125	52.1761895570667	3.25532879973333	88.457039276	85.20171047626667	678848.4375	1.8708648176692426E8	0	7056	38.945911924598484	0.5121337257612375	0.01640507735974527	421.7311706542969	421.7474670410156
1026	421.7494201660156	75.9708243733333					1	DETECTED	421.7494 m/z @75.97 [151020OFc1_NvH-0949-CRLM-30.raw]	421.7494201660156	75.9708243733333	7.6137257976	76.2638272501333	68.6501014525333	175271.015625	1.9571234455317727E8	0	7056	67.76697935978639	0.5021676390691843	0.004348508455719132	421.74761962890625	421.75030517578125
1027	421.76031494140625	28.018472116					1	DETECTED	421.7603 m/z @28.02 [151020OFc1_NvH-0949-CRLM-30.raw]	421.76031494140625	28.018472116	2.15960740533333	98.6031662210667	96.44355881573337	2.16957232E8	2.862617503387132E9	2	7056	0.0987260717377545	1.1074491345895485	1.0319721069760337	421.7503356933594	421.77020263671875
1028	421.7763671875	30.4529258232					1	DETECTED	421.7764 m/z @30.45 [151020OFc1_NvH-0949-CRLM-30.raw]	421.7763671875	30.4529258232	3.5912329488	95.3577760837333	91.7665431349333	1914687.75	1.9193822745715174E8	2	7056	0.20019582059574148	0.5512959038295093	0.17865522525542032	421.77032470703125	421.7853698730469
1029	421.8255920410156	33.2495832650667					1	DETECTED	421.8256 m/z @33.25 [151020OFc1_NvH-0949-CRLM-30.raw]	421.8255920410156	33.2495832650667	0.9254881024	99.9991419474667	99.0736538450667	61388.5	1.4832984621683028E8	0	7056	68.59669359154489	1.557974726379011	2.4347743248316065	421.81610107421875	421.83197021484375
1030	421.842041015625	39.8171650818667					1	DETECTED	421.8420 m/z @39.82 [151020OFc1_NvH-0949-CRLM-30.raw]	421.842041015625	39.8171650818667	0.3408522528	99.9991419474667	99.65828969466669	215745.765625	1.5475841526267192E8	0	7056	22.39136187421613	1.4304740365646949	0.2659347087402581	421.83209228515625	421.8481750488281
1031	421.8581848144531	21.4444826669333					1	DETECTED	421.8582 m/z @21.44 [151020OFc1_NvH-0949-CRLM-30.raw]	421.8581848144531	21.4444826669333	0.0309558818666667	99.9567255869333	99.92576970506664	742692.625	1.724404872091966E8	3	7056	0.2537607731826803	3.581680682404007	7.010979361240585	421.84820556640625	421.8679504394531
1032	421.8779602050781	35.4114628866667					1	DETECTED	421.8780 m/z @35.41 [151020OFc1_NvH-0949-CRLM-30.raw]	421.8779602050781	35.4114628866667	0.00823522853333333	99.8611992624	99.85296403386667	1002614.375	1.7996503888817245E8	0	7056	0.15447883453717282	0.5366791030390288	0.005985534569869025	421.86798095703125	421.8838806152344
1033	421.8938903808594	39.4859478368					1	DETECTED	421.8939 m/z @39.49 [151020OFc1_NvH-0949-CRLM-30.raw]	421.8938903808594	39.4859478368	0.00823522853333333	99.9779230112	99.96968778266667	1536158.5	2.138165538813384E8	3	7056	0.21068902129253786	0.5551261289124089	0.09225820846385903	421.88397216796875	421.9037780761719
1034	421.91192626953125	40.8732179797333					1	DETECTED	421.9119 m/z @40.87 [151020OFc1_NvH-0949-CRLM-30.raw]	421.91192626953125	40.8732179797333	0.00823522853333333	99.9035719341333	99.89533670559996	398435.28125	2.043977033195922E8	3	7056	22.128305624178946	0.6192997524093672	0.8823161149068803	421.9039001464844	421.921875
1035	421.9230041503906	33.0603375130667					1	DETECTED	421.9230 m/z @33.06 [151020OFc1_NvH-0949-CRLM-30.raw]	421.9230041503906	33.0603375130667	0.00823522853333333	99.9991419474667	99.99090671893336	306216.09375	1.7204360109504023E8	0	7056	16.936364754778175	3.4510942388010535	48.54748309728871	421.9220275878906	421.9329833984375
1036	421.9396667480469	50.4128622008					1	DETECTED	421.9397 m/z @50.41 [151020OFc1_NvH-0949-CRLM-30.raw]	421.9396667480469	50.4128622008	0.0309558818666667	99.3513214757333	99.32036559386664	156767.8125	1.4924615086650938E8	0	7056	52.614472421761	0.9767756970576408	1.5951028034032926	421.93304443359375	421.9493713378906
1037	421.954345703125	20.1820866536					1	DETECTED	421.9543 m/z @20.18 [151020OFc1_NvH-0949-CRLM-30.raw]	421.954345703125	20.1820866536	0.0537282736	99.6066708866667	99.5529426130667	119651.6484375	1.4245532533313662E8	0	7056	94.58785562569014	2.8722154586793507	4.751235151375115	421.9496765136719	421.9582824707031
1038	421.9683837890625	9.06571744453333					1	DETECTED	421.9684 m/z @9.07 [151020OFc1_NvH-0949-CRLM-30.raw]	421.9683837890625	9.06571744453333	0.4675079496	99.7445672184	99.27705926879999	573436.3125	2.0439734851445115E8	4	7056	2.964708151462066	2.316265713363553	0.49248426248367333	421.9586486816406	421.9783630371094
1039	421.9883728027344	52.1417066002667					1	DETECTED	421.9884 m/z @52.14 [151020OFc1_NvH-0949-CRLM-30.raw]	421.9883728027344	52.1417066002667	0.0766406821333333	99.9779230112	99.90128232906667	288479.3125	1.7923937840382096E8	0	7056	25.46989229772592	1.0631766820081299	0.004116405050986441	421.9783935546875	421.997802734375
1040	422.00213623046875	42.2051921672					1	DETECTED	422.0021 m/z @42.21 [151020OFc1_NvH-0949-CRLM-30.raw]	422.00213623046875	42.2051921672	0.0197041285333333	98.8607020909333	98.84099796239997	187273.546875	2.2333304644287613E8	0	7056	70.83907192857512	1.3249225626314673	1.9690491971810038	421.9983825683594	422.0093078613281
1041	422.0197448730469	24.1442500544					1	DETECTED	422.0197 m/z @24.14 [151020OFc1_NvH-0949-CRLM-30.raw]	422.0197448730469	24.1442500544	0.409943347466667	98.8500605856	98.44011723813334	1203164.75	1.8647249408558357E8	5	7056	0.13003310471943763	1.8679932916705668	3.001274848980477	422.00982666015625	422.02972412109375
1042	422.0447692871094	36.2695970866667					1	DETECTED	422.0448 m/z @36.27 [151020OFc1_NvH-0949-CRLM-30.raw]	422.0447692871094	36.2695970866667	2.00040262	99.8506556968	97.8502530768	3887663.0	2.3122354339369443E8	0	7056	0.2302697376770908	1.6528923197847474	2.793820578730874	422.0351257324219	422.054443359375
1043	422.0604248046875	38.4954443842667					1	DETECTED	422.0604 m/z @38.50 [151020OFc1_NvH-0949-CRLM-30.raw]	422.0604248046875	38.4954443842667	0.0994429317333333	99.8929387586667	99.79349582693337	61256.125	1.5020808419540766E8	0	7056	81.67792423529538	1.4939567496656583	1.9795379100991757	422.0553894042969	422.06982421875
1044	422.079833984375	66.6594111792					1	DETECTED	422.0798 m/z @66.66 [151020OFc1_NvH-0949-CRLM-30.raw]	422.079833984375	66.6594111792	0.237287296266667	99.9779230112	99.74063571493333	477349.1875	1.5482908779116556E8	0	7056	0.332581514373814	12.444214390659184	0.862181680106763	422.07012939453125	422.0895690917969
1045	422.10028076171875	91.7827462301333					1	DETECTED	422.1003 m/z @91.78 [151020OFc1_NvH-0949-CRLM-30.raw]	422.10028076171875	91.7827462301333	0.00823522853333333	97.7034487746667	97.69521354613336	142191.046875	1.5503525507074738E8	0	7056	0.1030033861979689	0.5005779639671392	1.1093607624532633	422.0904541015625	422.1100158691406
1046	422.1299743652344	90.3864746754667					1	DETECTED	422.1300 m/z @90.39 [151020OFc1_NvH-0949-CRLM-30.raw]	422.1299743652344	90.3864746754667	8.18957524933333	96.985280236	88.79570498666666	6856245.0	2.4040497051878625E8	0	7056	0.08647671228627019	1.061801385063166	0.9344092545944434	422.1200866699219	422.13861083984375
1047	422.1494140625	89.3142390936					1	DETECTED	422.1494 m/z @89.31 [151020OFc1_NvH-0949-CRLM-30.raw]	422.1494140625	89.3142390936	28.6820605752	99.9035719341333	71.2215113589333	95640.5703125	1.830590022495297E8	0	7056	0.40202119565910266	0.5873243638880612	1.5466538605426083	422.1402587890625	422.156494140625
1048	422.1927490234375	21.3688167733333					1	DETECTED	422.1927 m/z @21.37 [151020OFc1_NvH-0949-CRLM-30.raw]	422.1927490234375	21.3688167733333	1.90628537973333	98.9250516418667	97.01876626213337	314369.03125	1.8334190119777697E8	0	7056	0.19370681726186234	3.180706879899404	0.1002422348278952	422.1828308105469	422.1930236816406
1049	422.2030334472656	91.8386630125333					1	DETECTED	422.2030 m/z @91.84 [151020OFc1_NvH-0949-CRLM-30.raw]	422.2030334472656	91.8386630125333	3.25532879973333	99.8295226698667	96.57419387013337	5268967.0	2.5612944616391593E8	0	7056	0.08016843663648388	0.613345443444797	0.05004435692712735	422.19305419921875	422.2130126953125
1050	422.22222900390625	21.3086818746667					1	DETECTED	422.2222 m/z @21.31 [151020OFc1_NvH-0949-CRLM-30.raw]	422.22222900390625	21.3086818746667	2.2996202144	98.6676586285333	96.36803841413331	1828479.875	3.16820180566141E8	3	7056	26.575591971427244	0.678032640012923	0.6268127999086893	422.21307373046875	422.2322082519531
1051	422.2344970703125	12.4242894856					1	DETECTED	422.2345 m/z @12.42 [151020OFc1_NvH-0949-CRLM-30.raw]	422.2344970703125	12.4242894856	1.843665064	94.5192502584	92.6755851944	260051.5	1.9495180355576444E8	3	7056	1.179571796151908	0.50756632549104	0.14574661375320216	422.23223876953125	422.2358093261719
1052	422.2458190917969	36.3402607290667					1	DETECTED	422.2458 m/z @36.34 [151020OFc1_NvH-0949-CRLM-30.raw]	422.2458190917969	36.3402607290667	2.76945721093333	95.9613544304	93.19189721946667	4456209.0	2.821457918845695E8	5	7056	0.23149334382958386	0.5935529874503497	0.1986262339573812	422.23583984375	422.2472839355469
1053	422.25732421875	28.018472116					1	DETECTED	422.2573 m/z @28.02 [151020OFc1_NvH-0949-CRLM-30.raw]	422.25732421875	28.018472116	0.156919505866667	98.7211872408	98.56426773493334	9.8865928E7	1.3934784806915164E9	2	7056	0.08205514965735361	1.2218927243979056	0.9849231049636624	422.2473449707031	422.2673034667969
1054	422.26898193359375	36.6129628661333					1	DETECTED	422.2690 m/z @36.61 [151020OFc1_NvH-0949-CRLM-30.raw]	422.26898193359375	36.6129628661333	3.06224714186667	99.4475329392	96.38528579733334	3668839.5	2.953849059109986E8	2	7056	0.1915278550752575	0.5816680515950058	0.11110441107558004	422.2673645019531	422.2789306640625
1055	422.2932434082031	92.0536930789333					1	DETECTED	422.2932 m/z @92.05 [151020OFc1_NvH-0949-CRLM-30.raw]	422.2932434082031	92.0536930789333	0.0309558818666667	95.5163362288	95.48538034693334	73334.1875	1.2447121751366787E8	0	7056	0.3295227114667938	0.5193864533170921	0.03879560110922554	422.28570556640625	422.30072021484375
1056	422.31085205078125	90.7132647613333					1	DETECTED	422.3109 m/z @90.71 [151020OFc1_NvH-0949-CRLM-30.raw]	422.31085205078125	90.7132647613333	5.04494801306667	93.3067997725333	88.26185175946662	92020.546875	1.8445457107142502E8	0	7056	0.08589888686832126	0.5151370723135661	0.008460441361207001	422.3021240234375	422.32037353515625
1057	422.41552734375	9.47735433013333					1	DETECTED	422.4155 m/z @9.48 [151020OFc1_NvH-0949-CRLM-30.raw]	422.41552734375	9.47735433013333	3.56872693653333	99.8401227949333	96.27139585839997	2902160.25	2.0781275992336795E8	0	7056	0.1755226068164788	1.2828425186072705	0.9847112077754494	422.40557861328125	422.4255065917969
1058	422.4460754394531	36.3402607290667					1	DETECTED	422.4461 m/z @36.34 [151020OFc1_NvH-0949-CRLM-30.raw]	422.4460754394531	36.3402607290667	0.846103700533333	95.90840548	95.06230177946667	3052559.25	2.062206699043346E8	0	7056	0.175842016738045	1.3224114611888902	9.053177189346727	422.4362487792969	422.4559631347656
1059	422.4593505859375	36.2532323864					1	DETECTED	422.4594 m/z @36.25 [151020OFc1_NvH-0949-CRLM-30.raw]	422.4593505859375	36.2532323864	3.20002267093333	99.1704176162667	95.97039494533337	252997.390625	1.7341325861321574E8	0	7056	21.927741401203985	1.6992324169934467	0.03589034081587636	422.4560852050781	422.4693298339844
1060	422.4698486328125	9.04472150266667					1	DETECTED	422.4698 m/z @9.04 [151020OFc1_NvH-0949-CRLM-30.raw]	422.4698486328125	9.04472150266667	8.9073146528	36.705785948	27.7984712952	228607.25	5.050433417417699E7	0	7056	0.1042663040695313	1.2685352069250735	7.013726250091839	422.4693603515625	422.4710388183594
1061	422.4810485839844	18.0269319229333					1	DETECTED	422.4810 m/z @18.03 [151020OFc1_NvH-0949-CRLM-30.raw]	422.4810485839844	18.0269319229333	2.4750308512	98.0646242656	95.5895934144	1412414.75	1.6869006324714443E8	4	7056	0.19721529143127015	26.06979017930574	0.21039096250171432	422.4710693359375	422.4909973144531
1062	422.5257263183594	21.3792357949333					1	DETECTED	422.5257 m/z @21.38 [151020OFc1_NvH-0949-CRLM-30.raw]	422.5257263183594	21.3792357949333	2.74849688373333	94.7499224848	92.00142560106667	109145.84375	1.5546684463737014E8	0	7056	0.04110874406731568	3.285592363808436	0.0096148403597207	422.515869140625	422.5271301269531
1063	422.53741455078125	24.3767470682667					1	DETECTED	422.5374 m/z @24.38 [151020OFc1_NvH-0949-CRLM-30.raw]	422.53741455078125	24.3767470682667	6.2203826432	99.7232283978667	93.50284575466671	211351.671875	2.1061838982554322E8	0	7056	14.109689930136645	3.1503822737790665	0.28328995224143955	422.5278015136719	422.5419921875
1064	422.552001953125	26.1620325861333					1	DETECTED	422.5520 m/z @26.16 [151020OFc1_NvH-0949-CRLM-30.raw]	422.552001953125	26.1620325861333	0.800201542666667	96.3637855541333	95.56358401146663	2.9189222E7	6.025034988570454E8	3	7056	0.17868728363278308	1.4346281328930617	1.2571228170548916	422.54205322265625	422.5619201660156
1065	422.56414794921875	24.9489301552					1	DETECTED	422.5641 m/z @24.95 [151020OFc1_NvH-0949-CRLM-30.raw]	422.56414794921875	24.9489301552	3.7736689448	93.6823495765333	89.9086806317333	368024.09375	1.5171965782447398E8	3	7056	14.179461685234521	0.5055350127280054	0.012831727433265562	422.56201171875	422.5661315917969
1066	422.57623291015625	47.9035920386667					1	DETECTED	422.5762 m/z @47.90 [151020OFc1_NvH-0949-CRLM-30.raw]	422.57623291015625	47.9035920386667	1.39503510453333	97.6928072064	96.29777210186667	409544.625	1.9217158873860863E8	3	7056	11.804476795109501	0.9801263893575382	0.07568550264282572	422.5662536621094	422.5862121582031
1067	422.5884704589844	19.9614516832					1	DETECTED	422.5885 m/z @19.96 [151020OFc1_NvH-0949-CRLM-30.raw]	422.5884704589844	19.9614516832	3.72078819893333	98.4271926098667	94.70640441093336	402947.375	1.8053027508828917E8	0	7056	0.21866516142330994	1.486086914678457	2.041673617338153	422.58624267578125	422.5984191894531
1068	422.6051025390625	30.1486942578667					1	DETECTED	422.6051 m/z @30.15 [151020OFc1_NvH-0949-CRLM-30.raw]	422.6051025390625	30.1486942578667	3.33367539066667	86.5440687013333	83.21039331066663	137202.125	1.1922042819905286E8	0	7056	26.726676437474683	1.582161637016978	2.1348452873033157	422.59893798828125	422.6058349609375
1069	422.61590576171875	9.4661419944					1	DETECTED	422.6159 m/z @9.47 [151020OFc1_NvH-0949-CRLM-30.raw]	422.61590576171875	9.4661419944	2.6332923016	95.0395049258667	92.4062126242667	3330772.25	2.1830441975476897E8	0	7056	0.17986151420521246	1.2094803144208102	0.8945583262631945	422.6061096191406	422.6257629394531
1070	422.6467590332031	36.3402607290667					1	DETECTED	422.6468 m/z @36.34 [151020OFc1_NvH-0949-CRLM-30.raw]	422.6467590332031	36.3402607290667	3.39890834213333	94.6043845226667	91.20547618053338	1265858.875	1.751250599492588E8	0	7056	0.20448998494790516	0.6396643668908469	0.32360617369290295	422.6369323730469	422.65582275390625
1071	422.65740966796875	82.0091516368					1	DETECTED	422.6574 m/z @82.01 [151020OFc1_NvH-0949-CRLM-30.raw]	422.65740966796875	82.0091516368	3.94300430666667	82.6370211581333	78.69401685146663	73995.4296875	1.7744622854985964E8	0	7056	73.51962390057902	0.5040213943098671	0.008588944773879639	422.6571044921875	422.6661682128906
1072	422.70867919921875	36.4115686725333					1	DETECTED	422.7087 m/z @36.41 [151020OFc1_NvH-0949-CRLM-30.raw]	422.70867919921875	36.4115686725333	1.78132415333333	88.7835331682667	87.00220901493337	51115.4921875	1.47434927732082E8	0	7056	83.57392473833444	1.3360064544171142	1.6774103052689184	422.7023620605469	422.709716796875
1073	422.7198181152344	68.0679491949333					1	DETECTED	422.7198 m/z @68.07 [151020OFc1_NvH-0949-CRLM-30.raw]	422.7198181152344	68.0679491949333	1.82308405173333	95.7071906192	93.88410656746667	238676.359375	1.970397473824677E8	0	7056	72.70155784255297	0.7364207321916512	0.6371984476584396	422.7098388671875	422.7236022949219
1074	422.7336120605469	29.3272781490667					1	DETECTED	422.7336 m/z @29.33 [151020OFc1_NvH-0949-CRLM-30.raw]	422.7336120605469	29.3272781490667	2.79017701386667	99.9779230112	97.18774599733334	1.824135E7	5.406033691478508E8	2	7056	0.1754838179419096	0.5158568465893799	0.052152335954384586	422.72381591796875	422.7435607910156
1075	422.7566833496094	28.018472116					1	DETECTED	422.7567 m/z @28.02 [151020OFc1_NvH-0949-CRLM-30.raw]	422.7566833496094	28.018472116	1.95864488986667	99.4475329392	97.48888804933333	2.418758E7	9.049865462909371E8	2	7056	13.495956664205414	0.5760978133756193	40.16747811295386	422.7469787597656	422.76666259765625
1076	422.7701416015625	36.5789663952					1	DETECTED	422.7701 m/z @36.58 [151020OFc1_NvH-0949-CRLM-30.raw]	422.7701416015625	36.5789663952	2.72758655573333	55.6145524469333	52.88696589119997	1371141.5	1.5193745468290508E8	2	7056	0.18928166964951032	0.5823118566558058	0.054987358785303614	422.7666931152344	422.7799987792969
1077	422.816162109375	9.45407983306667					1	DETECTED	422.8162 m/z @9.45 [151020OFc1_NvH-0949-CRLM-30.raw]	422.816162109375	9.45407983306667	2.9145302248	94.4343490069333	91.5198187821333	1986153.625	2.086207887854555E8	0	7056	0.18566430050545968	3.096014087221217	1.2635838425538246	422.8062744140625	422.8251953125
1078	422.8471374511719	36.3778624336					1	DETECTED	422.8471 m/z @36.38 [151020OFc1_NvH-0949-CRLM-30.raw]	422.8471374511719	36.3778624336	0.00823522853333333	99.9991419474667	99.99090671893336	675914.625	5.2595938139662826E8	5	7056	10.98611106606711	2.2246146386800576	4.822227381888436	422.83734130859375	422.85687255859375
1079	422.8642883300781	59.3922120962667					1	DETECTED	422.8643 m/z @59.39 [151020OFc1_NvH-0949-CRLM-30.raw]	422.8642883300781	59.3922120962667	0.6165393472	95.8871411173333	95.2706017701333	64609.3203125	1.451431970004822E8	0	7056	90.30146786373999	0.8146556303283641	0.6784557043575155	422.8572692871094	422.8644714355469
1080	422.87457275390625	17.0068025096					1	DETECTED	422.8746 m/z @17.01 [151020OFc1_NvH-0949-CRLM-30.raw]	422.87457275390625	17.0068025096	0.156919505866667	94.6235702002667	94.46665069440003	146340.25	1.782152053258304E8	0	7056	0.11139767676288059	5.614515067978864	16.286384491231086	422.86468505859375	422.8757019042969
1081	422.8857421875	26.1620325861333					1	DETECTED	422.8857 m/z @26.16 [151020OFc1_NvH-0949-CRLM-30.raw]	422.8857421875	26.1620325861333	0.00823522853333333	99.9885480578667	99.98031282933336	2.076075E7	4.9128206176618415E8	3	7056	0.20048232396763055	0.5252486564442433	0.044724204363654506	422.8757629394531	422.8957214355469
1082	422.8974609375	39.7041580053333					1	DETECTED	422.8975 m/z @39.70 [151020OFc1_NvH-0949-CRLM-30.raw]	422.8974609375	39.7041580053333	0.1224212944	98.2237951205333	98.1013738261333	880389.0625	1.7530840911586493E8	3	7056	0.11714455776439792	2.1165407039114816	0.02801451084315648	422.895751953125	422.90032958984375
1083	422.9104309082031	13.0444288946667					1	DETECTED	422.9104 m/z @13.04 [151020OFc1_NvH-0949-CRLM-30.raw]	422.9104309082031	13.0444288946667	0.00823522853333333	99.9673669717333	99.95913174319996	2693617.0	1.981691159583819E8	3	7056	0.15285600824575418	7.303995321105942	0.8734234533690646	422.90045166015625	422.92041015625
1084	422.923583984375	19.9503996637333					1	DETECTED	422.9236 m/z @19.95 [151020OFc1_NvH-0949-CRLM-30.raw]	422.923583984375	19.9503996637333	0.00823522853333333	99.9779230112	99.96968778266667	163281.8125	1.4275558685278264E8	0	7056	15.87438134934525	2.91234041161765	0.008025331853869238	422.92071533203125	422.9335021972656
1085	422.94244384765625	77.761586904					1	DETECTED	422.9424 m/z @77.76 [151020OFc1_NvH-0949-CRLM-30.raw]	422.94244384765625	77.761586904	0.0197041285333333	99.7978373928	99.77813326426667	57221.953125	1.7087107110791108E8	0	7056	43.20194771053773	0.621170311985537	0.20493388662406914	422.9337158203125	422.9457702636719
1086	422.9557800292969	16.460214376					1	DETECTED	422.9558 m/z @16.46 [151020OFc1_NvH-0949-CRLM-30.raw]	422.9557800292969	16.460214376	0.00823522853333333	99.9141195685333	99.90588433999996	209327.203125	1.589895207026497E8	0	7056	4.691232936619082	0.5460653207840809	0.009946511093426562	422.94580078125	422.9656066894531
1087	422.970703125	13.01616612					1	DETECTED	422.9707 m/z @13.02 [151020OFc1_NvH-0949-CRLM-30.raw]	422.970703125	13.01616612	0.6165393472	99.6171914906667	99.0006521434667	108596.9375	1.426538880551834E8	0	7056	14.627526297214045	11.385859946104244	19.708717943157982	422.9657897949219	422.9722900390625
1088	422.9822998046875	18.064514744					1	DETECTED	422.9823 m/z @18.06 [151020OFc1_NvH-0949-CRLM-30.raw]	422.9822998046875	18.064514744	0.0537282736	99.7872627776	99.733534504	603264.1875	1.655230616635551E8	5	7056	0.20393167107305032	0.5874939339908704	0.1292403366116903	422.97235107421875	422.99224853515625
1089	422.9925231933594	24.4020405624					1	DETECTED	422.9925 m/z @24.40 [151020OFc1_NvH-0949-CRLM-30.raw]	422.9925231933594	24.4020405624	0.777537726666667	99.8929387586667	99.11540103200004	524193.40625	1.8425125360390934E8	4	7056	0.42376106832546867	79.86363138648089	86.37776910020273	422.9923095703125	423.0018310546875
1090	423.0166015625	9.4661419944					1	DETECTED	423.0166 m/z @9.47 [151020OFc1_NvH-0949-CRLM-30.raw]	423.0166015625	9.4661419944	0.1224212944	99.8189563736	99.6965350792	893158.5625	1.6626154176188365E8	0	7056	0.17543167206435584	40.64014181109077	6.061926502168555	423.0071716308594	423.0264892578125
1091	423.0322265625	15.3497581773333					1	DETECTED	423.0322 m/z @15.35 [151020OFc1_NvH-0949-CRLM-30.raw]	423.0322265625	15.3497581773333	0.3065761368	99.4475329392	99.1409568024	64275.359375	1.3141064090083146E8	0	7056	92.89839938949726	4.587380841231879	9.411558428747604	423.02685546875	423.0353088378906
1092	423.0458068847656	36.3562898970667					1	DETECTED	423.0458 m/z @36.36 [151020OFc1_NvH-0949-CRLM-30.raw]	423.0458068847656	36.3562898970667	0.237287296266667	99.8084436597333	99.57115636346663	189373.265625	1.747221354691466E8	0	7056	6.113278459742844	1.71412209036724	2.741411279662116	423.0365295410156	423.0557861328125
1093	423.0770568847656	43.2259262144					1	DETECTED	423.0771 m/z @43.23 [151020OFc1_NvH-0949-CRLM-30.raw]	423.0770568847656	43.2259262144	0.00823522853333333	99.8401227949333	99.83188756639996	58320.0859375	1.5307949081728575E8	0	7056	49.82273290099431	1.1587836149412027	1.5881452166807977	423.067138671875	423.0869445800781
1094	423.1334228515625	90.3774814213333					1	DETECTED	423.1334 m/z @90.38 [151020OFc1_NvH-0949-CRLM-30.raw]	423.1334228515625	90.3774814213333	30.530922604	96.2789588061333	65.7480362021333	1274316.25	1.28865524849442E8	0	7056	0.10659938220122456	1.2982569010812288	1.1674372002569229	423.12396240234375	423.14306640625
1095	423.1693420410156	91.0350964328					1	DETECTED	423.1693 m/z @91.04 [151020OFc1_NvH-0949-CRLM-30.raw]	423.1693420410156	91.0350964328	1.21737177466667	99.5853671813333	98.36799540666662	251382.21875	1.4931173627672616E8	0	7056	0.06325482508499647	0.5006463424781887	2.1016972857604053	423.1593933105469	423.17926025390625
1096	423.18988037109375	18.9054620917333					1	DETECTED	423.1899 m/z @18.91 [151020OFc1_NvH-0949-CRLM-30.raw]	423.18988037109375	18.9054620917333	0.180171097066667	98.7749801373333	98.59480904026664	1274295.75	2.4716763837960002E8	5	7056	0.17491780245938315	2.688666777727501	0.13674569809201784	423.1799621582031	423.1998596191406
1097	423.2065734863281	91.8386630125333					1	DETECTED	423.2066 m/z @91.84 [151020OFc1_NvH-0949-CRLM-30.raw]	423.2065734863281	91.8386630125333	0.0537282736	97.8519390776	97.79821080399999	1019142.8125	1.7167135354040608E8	0	7056	0.08030182021539645	0.502282121998336	0.001224939564645458	423.1999206542969	423.2097473144531
1098	423.21978759765625	26.1620325861333					1	DETECTED	423.2198 m/z @26.16 [151020OFc1_NvH-0949-CRLM-30.raw]	423.21978759765625	26.1620325861333	1.760159636	98.0858757242667	96.3257160882667	8884379.0	3.9739128947267115E8	3	7056	0.19459910597178265	2.8885902453647483	0.042790856379497505	423.2099609375	423.2297668457031
1099	423.23492431640625	29.3272781490667					1	DETECTED	423.2349 m/z @29.33 [151020OFc1_NvH-0949-CRLM-30.raw]	423.23492431640625	29.3272781490667	2.06477062533333	98.8070984728	96.74232784746668	8739969.0	4.205916028607788E8	3	7056	0.1396999543069306	0.6197567133334426	0.06414526723015815	423.22979736328125	423.2449035644531
1100	423.2479248046875	31.9877460098667					1	DETECTED	423.2479 m/z @31.99 [151020OFc1_NvH-0949-CRLM-30.raw]	423.2479248046875	31.9877460098667	2.4750308512	96.9429496229333	94.4679187717333	862172.8125	1.8837305956605625E8	0	7056	0.10255227373314924	2.4029972692306396	2.2669299713374182	423.2449645996094	423.2481384277344
1101	423.2581787109375	14.6381730722667					1	DETECTED	423.2582 m/z @14.64 [151020OFc1_NvH-0949-CRLM-30.raw]	423.2581787109375	14.6381730722667	2.2766291472	96.0249244330667	93.7482952858667	1.0793118E7	4.613256927473881E8	2	7056	0.20204018295308757	150.5947748493503	114.3109234236791	423.2481994628906	423.2681579589844
1102	423.2745056152344	73.1230295248					1	DETECTED	423.2745 m/z @73.12 [151020OFc1_NvH-0949-CRLM-30.raw]	423.2745056152344	73.1230295248	0.1224212944	96.9323062997333	96.8098850053333	705629.375	1.923338949971955E8	2	7056	36.63121113458939	0.5070968389682156	0.5058012677963549	423.2681884765625	423.2842102050781
1103	423.2879638671875	61.7649501213333					1	DETECTED	423.2880 m/z @61.76 [151020OFc1_NvH-0949-CRLM-30.raw]	423.2879638671875	61.7649501213333	2.61198817066667	96.5861369890667	93.97414881840004	53418.80078125	9.661638355797596E7	0	7056	89.07735434311509	0.794458644750372	0.5894604474928656	423.2879638671875	423.2969970703125
1104	423.3096923828125	92.4239054821333					1	DETECTED	423.3097 m/z @92.42 [151020OFc1_NvH-0949-CRLM-30.raw]	423.3096923828125	92.4239054821333	25.2794203069333	92.4239054821333	67.1444851752	60736.65625	1.1735437471032895E8	0	7056	0.8958697093056713	0.5	null	423.3064270019531	423.312255859375
1105	423.3336486816406	63.7102237317333					1	DETECTED	423.3336 m/z @63.71 [151020OFc1_NvH-0949-CRLM-30.raw]	423.3336486816406	63.7102237317333	22.8492767008	97.5815607256	74.7322840248	185159.984375	1.7947774180541322E8	0	7056	68.6733652511377	0.8375229410169578	0.6758414203745091	423.3238220214844	423.3429260253906
1106	423.346923828125	92.063395728					1	DETECTED	423.3469 m/z @92.06 [151020OFc1_NvH-0949-CRLM-30.raw]	423.346923828125	92.063395728	9.6724564696	92.872229548	83.1997730784	89087.5703125	1.4929084924164647E8	0	7056	1.1955903865541444	0.5049085119509518	1.5369448158156644	423.3445739746094	423.3559875488281
1107	423.3729248046875	47.3005611776					1	DETECTED	423.3729 m/z @47.30 [151020OFc1_NvH-0949-CRLM-30.raw]	423.3729248046875	47.3005611776	16.0831227664	94.3159586888	78.2328359224	69460.6015625	1.609592220757599E8	0	7056	75.3914929743498	1.2530309965203952	1.5060619930407901	423.36370849609375	423.37994384765625
1108	423.3904724121094	18.9654841530667					1	DETECTED	423.3905 m/z @18.97 [151020OFc1_NvH-0949-CRLM-30.raw]	423.3904724121094	18.9654841530667	3.20002267093333	97.1017684173333	93.90174574639997	1506937.875	1.9348451119280502E8	0	7056	0.11132741096600896	9.18271350904431	0.03880793535259444	423.38134765625	423.4002990722656
1109	423.41973876953125	92.0064810312					1	DETECTED	423.4197 m/z @92.01 [151020OFc1_NvH-0949-CRLM-30.raw]	423.41973876953125	92.0064810312	0.409943347466667	97.5284759909333	97.11853264346664	158906.6875	1.7605934346850696E8	0	7056	88.04120111094154	0.5330913965910968	4.553397461485481	423.4098815917969	423.4295349121094
1110	423.4576721191406	36.9421915946667					1	DETECTED	423.4577 m/z @36.94 [151020OFc1_NvH-0949-CRLM-30.raw]	423.4576721191406	36.9421915946667	0.0879578045333333	99.9991419474667	99.91118414293337	457508.5625	1.491701862472371E8	0	7056	18.873162629081737	2.164086928615788	0.008394240503466044	423.4478759765625	423.4581604003906
1111	423.4681701660156	13.4843189666667					1	DETECTED	423.4682 m/z @13.48 [151020OFc1_NvH-0949-CRLM-30.raw]	423.4681701660156	13.4843189666667	2.65423944693333	98.8821290744	96.22788962746667	915865.0625	1.7179634091161618E8	4	7056	0.12608164405838274	2.8024246448508814	0.9087401343279061	423.4582214355469	423.4781494140625
1112	423.4802551269531	36.6946567386667					1	DETECTED	423.4803 m/z @36.69 [151020OFc1_NvH-0949-CRLM-30.raw]	423.4802551269531	36.6946567386667	3.33367539066667	68.4717928728	65.13811748213332	214813.625	1.1950530821505122E8	0	7056	23.743399530723508	1.1111733102396428	1.254219703573677	423.4781799316406	423.49017333984375
1113	423.5015869140625	26.7352102613333					1	DETECTED	423.5016 m/z @26.74 [151020OFc1_NvH-0949-CRLM-30.raw]	423.5015869140625	26.7352102613333	2.96737347946667	79.7727267045333	76.80535322506663	327540.84375	1.7693668850186256E8	3	7056	17.090022037271776	1.0650940862826406	0.012801178821019424	423.4917907714844	423.51123046875
1114	423.5398254394531	18.4748373434667					1	DETECTED	423.5398 m/z @18.47 [151020OFc1_NvH-0949-CRLM-30.raw]	423.5398254394531	18.4748373434667	2.31023261813333	99.5005386141333	97.19030599599998	358114.78125	1.5846711430496877E8	3	7056	7.1585298819368575	0.5071541697599082	0.01469014223880396	423.52996826171875	423.5438232421875
1115	423.55389404296875	26.114241648					1	DETECTED	423.5539 m/z @26.11 [151020OFc1_NvH-0949-CRLM-30.raw]	423.55389404296875	26.114241648	3.18012298293333	98.3091277314667	95.12900474853338	2148568.5	2.2774393778248176E8	3	7056	5.912354398783243	0.5947324034051388	2.929378430278974	423.5439453125	423.5638732910156
1116	423.56414794921875	25.7311649013333					1	DETECTED	423.5641 m/z @25.73 [151020OFc1_NvH-0949-CRLM-30.raw]	423.56414794921875	25.7311649013333	3.21013944506667	99.1278054794667	95.91766603440003	1178484.375	2.4407172548049688E8	3	7056	2.7772590921670783	2.4025813074995552	0.48693436109594035	423.56390380859375	423.5741271972656
1117	423.5794372558594	13.0444288946667					1	DETECTED	423.5794 m/z @13.04 [151020OFc1_NvH-0949-CRLM-30.raw]	423.5794372558594	13.0444288946667	3.55773338533333	95.7708923642667	92.21315897893336	812624.625	1.700699754323417E8	3	7056	0.12145361849362146	2.798753189085131	5.223060147002794	423.5741882324219	423.58050537109375
1118	423.590576171875	18.9755093133333					1	DETECTED	423.5906 m/z @18.98 [151020OFc1_NvH-0949-CRLM-30.raw]	423.590576171875	18.9755093133333	3.11519861786667	94.8789273266667	91.76372870880003	894582.75	2.1174733253659603E8	3	7056	0.18684919457719573	1.0719018343074527	0.12490068525643232	423.5805969238281	423.60015869140625
1119	423.61163330078125	59.5728972312					1	DETECTED	423.6116 m/z @59.57 [151020OFc1_NvH-0949-CRLM-30.raw]	423.61163330078125	59.5728972312	1.79260927386667	97.5284759909333	95.73586671706663	79913.8515625	1.7539568147788358E8	0	7056	74.30490988579778	0.8445696359775757	0.6893707227407349	423.6019287109375	423.6209411621094
1120	423.65802001953125	36.9765081016					1	DETECTED	423.6580 m/z @36.98 [151020OFc1_NvH-0949-CRLM-30.raw]	423.65802001953125	36.9765081016	3.70951941306667	98.5708684730667	94.86134906000002	592305.0	1.6227744911094084E8	0	7056	0.05097002186394661	0.5244808668812962	0.03647924871439519	423.6481018066406	423.667724609375
1121	423.7029113769531	18.0973518242667					1	DETECTED	423.7029 m/z @18.10 [151020OFc1_NvH-0949-CRLM-30.raw]	423.7029113769531	18.0973518242667	4.0677053056	82.1681227069333	78.1004174013333	217131.265625	1.4790020555621025E8	0	7056	9.830292350902742	0.5094262546797128	0.7961201185332198	423.6929626464844	423.70745849609375
1122	423.71746826171875	26.0340405482667					1	DETECTED	423.7175 m/z @26.03 [151020OFc1_NvH-0949-CRLM-30.raw]	423.71746826171875	26.0340405482667	2.72758655573333	97.4097375421333	94.68215098639998	1013046.1875	1.8461289709222987E8	4	7056	12.553392583016569	0.5096391672335246	0.03356204644234926	423.7075500488281	423.7274475097656
1123	423.7331848144531	23.5485521317333					1	DETECTED	423.7332 m/z @23.55 [151020OFc1_NvH-0949-CRLM-30.raw]	423.7331848144531	23.5485521317333	2.72758655573333	87.9120777125333	85.18449115679998	510668.09375	1.8772351990127409E8	0	7056	21.035033170569637	0.5899123718163409	57.152900876709744	423.72747802734375	423.7347412109375
1124	423.7447509765625	35.2281753994667					1	DETECTED	423.7448 m/z @35.23 [151020OFc1_NvH-0949-CRLM-30.raw]	423.7447509765625	35.2281753994667	3.17026717946667	97.4415539056	94.27128672613333	2792618.25	3.7050965407857907E8	3	7056	0.27080132586223016	0.6855507435597132	0.5735972500660379	423.73480224609375	423.754638671875
1125	423.7590026855469	14.6683201408					1	DETECTED	423.7590 m/z @14.67 [151020OFc1_NvH-0949-CRLM-30.raw]	423.7590026855469	14.6683201408	3.18012298293333	98.3634520421333	95.18332905919998	2561354.0	2.4031369229732335E8	0	7056	0.1640113200389539	42.0441728087726	94.05624512350596	423.75482177734375	423.76898193359375
1126	423.7698669433594	9.2274798792					1	DETECTED	423.7699 m/z @9.23 [151020OFc1_NvH-0949-CRLM-30.raw]	423.7698669433594	9.2274798792	3.22214554426667	94.8288028853333	91.60665734106664	120387.6484375	1.4678478775148916E8	0	7056	21.987037273816927	0.5106736148088034	61.64469251155243	423.76904296875	423.7788391113281
1127	423.7910461425781	18.9467987117333					1	DETECTED	423.7910 m/z @18.95 [151020OFc1_NvH-0949-CRLM-30.raw]	423.7910461425781	18.9467987117333	1.8643735408	94.8689713109333	93.0045977701333	493808.78125	2.009512039758132E8	0	7056	0.06657246936027406	0.5450515715398904	1.3872975839163781	423.78118896484375	423.80096435546875
1128	423.8442687988281	16.8083462584					1	DETECTED	423.8443 m/z @16.81 [151020OFc1_NvH-0949-CRLM-30.raw]	423.8442687988281	16.8083462584	0.00823522853333333	99.9991419474667	99.99090671893336	139668.5	1.6246292831865424E8	0	7056	0.11187664050706658	4.236535892051331	6.006057965618185	423.84088134765625	423.84820556640625
1129	423.8594970703125	37.0134284632					1	DETECTED	423.8595 m/z @37.01 [151020OFc1_NvH-0949-CRLM-30.raw]	423.8594970703125	37.0134284632	0.0197041285333333	99.7766506528	99.75694652426667	510367.125	1.6313828046763867E8	0	7056	0.12059652020006695	0.5064022739753783	0.01955703028632561	423.8502197265625	423.8694763183594
1130	423.8728942871094	33.6248688765333					1	DETECTED	423.8729 m/z @33.62 [151020OFc1_NvH-0949-CRLM-30.raw]	423.8728942871094	33.6248688765333	0.214414401866667	99.9141195685333	99.69970516666663	220494.0	1.8696176545920375E8	0	7056	15.307834040941746	1.7787324190451692	0.007133359985460318	423.8695068359375	423.8780212402344
1131	423.8880310058594	26.1339646024					1	DETECTED	423.8880 m/z @26.13 [151020OFc1_NvH-0949-CRLM-30.raw]	423.8880310058594	26.1339646024	0.00823522853333333	99.9035719341333	99.89533670559996	489167.59375	1.654054120049079E8	3	7056	5.808073341890726	0.830008964099879	3.8413438269973494	423.8780822753906	423.88848876953125
1132	423.89849853515625	13.7907532736					1	DETECTED	423.8985 m/z @13.79 [151020OFc1_NvH-0949-CRLM-30.raw]	423.89849853515625	13.7907532736	0.214414401866667	99.5748566392	99.36044223733333	2815180.75	2.203404676782011E8	3	7056	0.23846264370717307	1.2775694924972747	0.0637257832584886	423.8885498046875	423.90179443359375
1133	423.9118347167969	35.2281753994667					1	DETECTED	423.9118 m/z @35.23 [151020OFc1_NvH-0949-CRLM-30.raw]	423.9118347167969	35.2281753994667	0.00823522853333333	99.9991419474667	99.99090671893336	3417657.5	3.631684009321617E8	0	7056	0.7157103098064113	0.5505216018499778	0.31164258241433923	423.90185546875	423.92181396484375
1134	423.92877197265625	76.5596402504					1	DETECTED	423.9288 m/z @76.56 [151020OFc1_NvH-0949-CRLM-30.raw]	423.92877197265625	76.5596402504	0.0537282736	99.7872627776	99.733534504	308171.34375	3.0720754199531895E8	3	7056	92.1597946589327	0.6677523267045253	0.38497124620076995	423.921875	423.93865966796875
1135	423.9391174316406	23.8919464664					1	DETECTED	423.9391 m/z @23.89 [151020OFc1_NvH-0949-CRLM-30.raw]	423.9391174316406	23.8919464664	0.00823522853333333	98.4912627376	98.48302750906666	138209.875	1.554579764315815E8	0	7056	14.560865672241297	2.409289856906701	0.011360187934244306	423.9389953613281	423.9490966796875
1136	423.9543762207031	18.0520532021333					1	DETECTED	423.9544 m/z @18.05 [151020OFc1_NvH-0949-CRLM-30.raw]	423.9543762207031	18.0520532021333	0.0197041285333333	99.3732174437333	99.35351331519996	115542.8671875	1.4141415293306446E8	0	7056	1.1881442538329097	2.802539542590213	0.47053955864687624	423.9491271972656	423.9582214355469
1137	423.9682312011719	25.9786793792					1	DETECTED	423.9682 m/z @25.98 [151020OFc1_NvH-0949-CRLM-30.raw]	423.9682312011719	25.9786793792	0.0197041285333333	99.9355175133333	99.91581338479996	751086.9375	1.7934188898480672E8	0	7056	0.18441254090018333	0.5098760603170055	1.453371095364308	423.9582824707031	423.9749755859375
1138	423.9849853515625	44.3176387208					1	DETECTED	423.9850 m/z @44.32 [151020OFc1_NvH-0949-CRLM-30.raw]	423.9849853515625	44.3176387208	0.156919505866667	99.9567255869333	99.79980608106663	805014.0	2.0519110113137653E8	4	7056	16.576050704422236	0.5153301116657767	0.009847478196410459	423.97503662109375	423.9949645996094
1139	424.0595703125	37.0134284632					1	DETECTED	424.0596 m/z @37.01 [151020OFc1_NvH-0949-CRLM-30.raw]	424.0595703125	37.0134284632	0.0309558818666667	99.9991419474667	99.96818606560004	154659.140625	1.6249144564162454E8	0	7056	0.21865380481968089	1.555136560907491	2.1139859066095283	424.0505676269531	424.0687255859375
1140	424.0788879394531	35.1837221682667					1	DETECTED	424.0789 m/z @35.18 [151020OFc1_NvH-0949-CRLM-30.raw]	424.0788879394531	35.1837221682667	0.3065761368	99.8611992624	99.5546231256	2511958.5	2.9290537061740094E8	0	7056	0.4899194912895055	3.526362599716049	3.375894795883868	424.0718078613281	424.08856201171875
1141	424.0891418457031	49.9598669957333					1	DETECTED	424.0891 m/z @49.96 [151020OFc1_NvH-0949-CRLM-30.raw]	424.0891418457031	49.9598669957333	1.6629983752	91.8480662253333	90.1850678501333	60919.7890625	1.4975855592016485E8	0	7056	90.10187782232552	0.9336533653839342	0.8673067307678686	424.0890808105469	424.0987548828125
1142	424.12603759765625	90.3864746754667					1	DETECTED	424.1260 m/z @90.39 [151020OFc1_NvH-0949-CRLM-30.raw]	424.12603759765625	90.3864746754667	16.8083462584	98.7643177688	81.95597151039999	562003.0	1.566397665255266E8	0	7056	0.08675443216134227	0.5013997368304614	0.8882172770352824	424.1178894042969	424.13507080078125
1143	424.13653564453125	90.3546646301333					1	DETECTED	424.1365 m/z @90.35 [151020OFc1_NvH-0949-CRLM-30.raw]	424.13653564453125	90.3546646301333	11.7401266389333	99.9991419474667	88.25901530853339	111783.671875	1.6200032258422634E8	0	7056	82.99928367028546	0.5271448189271157	0.0544547061092751	424.1365051269531	424.1458740234375
1144	424.1684875488281	46.0199257634667					1	DETECTED	424.1685 m/z @46.02 [151020OFc1_NvH-0949-CRLM-30.raw]	424.1684875488281	46.0199257634667	0.00823522853333333	98.3951602018667	98.38692497333336	63471.3515625	1.8721118703459907E8	0	7056	91.5200552656321	1.0691513811977331	1.1383027623954665	424.1588134765625	424.1714782714844
1145	424.1815490722656	24.5264578293333					1	DETECTED	424.1815 m/z @24.53 [151020OFc1_NvH-0949-CRLM-30.raw]	424.1815490722656	24.5264578293333	2.31023261813333	99.871778428	97.56154580986667	101791.4609375	1.4668082572424132E8	0	7056	0.07026236265836516	3.1778508660028852	4.697154641026495	424.171630859375	424.1888732910156
1146	424.19891357421875	91.8386630125333					1	DETECTED	424.1989 m/z @91.84 [151020OFc1_NvH-0949-CRLM-30.raw]	424.19891357421875	91.8386630125333	2.9145302248	98.6031662210667	95.6886359962667	430897.59375	1.50815416777957E8	0	7056	62.732609339966245	0.5017200070619909	0.002335742085008183	424.18902587890625	424.2012023925781
1147	424.2112121582031	26.5428389994667					1	DETECTED	424.2112 m/z @26.54 [151020OFc1_NvH-0949-CRLM-30.raw]	424.2112121582031	26.5428389994667	2.54909448453333	99.0004964522667	96.45140196773337	4519789.5	2.9764861575580424E8	2	7056	0.30270612759064974	0.7628042311097073	18.352789112500613	424.2012634277344	424.22119140625
1148	424.22186279296875	14.9744461768					1	DETECTED	424.2219 m/z @14.97 [151020OFc1_NvH-0949-CRLM-30.raw]	424.22186279296875	14.9744461768	6.7751494328	97.0276839464	90.2525345136	605146.0625	1.695448705396949E8	3	7056	1.924094227379726	2.6636799135827123	5.516068953508565	424.2212219238281	424.2228088378906
1149	424.2328186035156	13.7486435789333					1	DETECTED	424.2328 m/z @13.75 [151020OFc1_NvH-0949-CRLM-30.raw]	424.2328186035156	13.7486435789333	1.74948466826667	98.9792177194667	97.22973305120003	1948269.625	2.9640670743865454E8	3	7056	29.1727555169603	8.537342580457727	0.19927717619224145	424.22283935546875	424.2427978515625
1150	424.2460632324219	35.579159448					1	DETECTED	424.2461 m/z @35.58 [151020OFc1_NvH-0949-CRLM-30.raw]	424.2460632324219	35.579159448	3.29003692586667	94.9902969685333	91.70026004266663	1257886.0	2.4812147888752303E8	3	7056	0.12871772927283587	0.6452904513695846	0.5707095423484967	424.2428283691406	424.2474365234375
1151	424.2574462890625	30.0559737514667					1	DETECTED	424.2574 m/z @30.06 [151020OFc1_NvH-0949-CRLM-30.raw]	424.2574462890625	30.0559737514667	1.94814931466667	99.9035719341333	97.95542261946663	1509168.0	2.0734308518079636E8	4	7056	0.16320416787349856	0.5874530316558276	0.013516548304485253	424.2474670410156	424.2674255371094
1152	424.26861572265625	55.3810073861333					1	DETECTED	424.2686 m/z @55.38 [151020OFc1_NvH-0949-CRLM-30.raw]	424.26861572265625	55.3810073861333	3.1581294688	92.8617443162667	89.7036148474667	292840.71875	1.6855495760549277E8	0	7056	0.13832114555939512	0.8629298298084428	0.9213969185995512	424.2675476074219	424.2781677246094
1153	424.3038024902344	89.8039458949333					1	DETECTED	424.3038 m/z @89.80 [151020OFc1_NvH-0949-CRLM-30.raw]	424.3038024902344	89.8039458949333	44.1791694325333	92.0064810312	47.8273115986667	189040.25	1.3459641981824997E8	0	7056	46.93320194715146	0.5133229984713387	0.03736396291784996	424.2944030761719	424.3135986328125
1154	424.3271179199219	91.2958707341333					1	DETECTED	424.3271 m/z @91.30 [151020OFc1_NvH-0949-CRLM-30.raw]	424.3271179199219	91.2958707341333	7.23170913893333	92.3769625490667	85.14525341013338	147654.046875	1.6238440224605823E8	0	7056	0.751994490379488	0.5064301587883506	38.78546851672788	424.3177795410156	424.33709716796875
1155	424.3632507324219	90.9707928888					1	DETECTED	424.3633 m/z @90.97 [151020OFc1_NvH-0949-CRLM-30.raw]	424.3632507324219	90.9707928888	2.6439168512	98.2666200109333	95.62270315973329	608339.375	1.9656755289123377E8	0	7056	0.2375676871834287	2.0359056945944234	2.21669958577683	424.35357666015625	424.3731689453125
1156	424.4128112792969	35.2142404053333					1	DETECTED	424.4128 m/z @35.21 [151020OFc1_NvH-0949-CRLM-30.raw]	424.4128112792969	35.2142404053333	2.23408156506667	94.6043845226667	92.37030295760003	806343.5625	1.768208005131439E8	0	7056	0.37895652339013	3.0198778625579137	3.0555156941689554	424.4031677246094	424.4227294921875
1157	424.4424743652344	12.0782751848					1	DETECTED	424.4425 m/z @12.08 [151020OFc1_NvH-0949-CRLM-30.raw]	424.4424743652344	12.0782751848	2.32062593786667	95.0130448373333	92.69241889946663	89419.9375	1.4861765117909825E8	0	7056	0.19032069747409075	4.749731034275409	0.004999427154233155	424.4325256347656	424.4436340332031
1158	424.45367431640625	35.6385001362667					1	DETECTED	424.4537 m/z @35.64 [151020OFc1_NvH-0949-CRLM-30.raw]	424.45367431640625	35.6385001362667	1.12846527333333	97.8626534776	96.73418820426667	184639.046875	1.6643819400523287E8	0	7056	24.22229294065731	1.5955958782540225	0.1913861181677879	424.4436950683594	424.4626159667969
1159	424.4729309082031	14.9285816842667					1	DETECTED	424.4729 m/z @14.93 [151020OFc1_NvH-0949-CRLM-30.raw]	424.4729309082031	14.9285816842667	2.72758655573333	93.9083303349333	91.18074377919997	538090.875	2.002350247685638E8	0	7056	10.258412255390686	1.4803776733577396	148.274464615663	424.46295166015625	424.4765625
1160	424.4866943359375	44.1791694325333					1	DETECTED	424.4867 m/z @44.18 [151020OFc1_NvH-0949-CRLM-30.raw]	424.4866943359375	44.1791694325333	3.21013944506667	98.5708684730667	95.36072902800002	556148.875	1.780206208108103E8	4	7056	16.434831127423653	0.505537348055795	0.027271298885580417	424.4768371582031	424.4964599609375
1161	424.50823974609375	30.0901759525333					1	DETECTED	424.5082 m/z @30.09 [151020OFc1_NvH-0949-CRLM-30.raw]	424.50823974609375	30.0901759525333	2.52781317546667	77.8227429544	75.29492977893332	1236318.0	1.755420778803588E8	0	7056	0.16040253707365437	4.179125612922683	4.373118616528868	424.4986267089844	424.5176086425781
1162	424.54461669921875	44.5801486658667					1	DETECTED	424.5446 m/z @44.58 [151020OFc1_NvH-0949-CRLM-30.raw]	424.54461669921875	44.5801486658667	4.43072397786667	94.9283433378667	90.49761936000004	170267.59375	1.9377339049733672E8	0	7056	0.10022290748720764	1.194769974784498	1.3921804379812288	424.53485107421875	424.54864501953125
1163	424.5586853027344	22.0805402474667					1	DETECTED	424.5587 m/z @22.08 [151020OFc1_NvH-0949-CRLM-30.raw]	424.5586853027344	22.0805402474667	2.82135597306667	85.7689858418667	82.94762986880002	1763268.5	2.1146647880493513E8	3	7056	0.1524790274488126	1.162013463493993	0.4357131936903589	424.5487976074219	424.5686340332031
1164	424.5700988769531	23.5922916498667					1	DETECTED	424.5701 m/z @23.59 [151020OFc1_NvH-0949-CRLM-30.raw]	424.5700988769531	23.5922916498667	1.760159636	43.6256342453333	41.865474609333305	136055.109375	8.13784039390469E7	0	7056	24.63748181617091	1.057062773013181	0.006260368893751334	424.5686950683594	424.5708312988281
1165	424.5809020996094	44.5194223450667					1	DETECTED	424.5809 m/z @44.52 [151020OFc1_NvH-0949-CRLM-30.raw]	424.5809020996094	44.5194223450667	2.9247530336	98.2132394029333	95.2884863693333	1582561.25	2.012988843689635E8	0	7056	0.17293327787734825	1.0140344615008627	0.005610837262314271	424.5709228515625	424.5908203125
1166	424.5942687988281	24.0185534608					1	DETECTED	424.5943 m/z @24.02 [151020OFc1_NvH-0949-CRLM-30.raw]	424.5942687988281	24.0185534608	2.50703703946667	94.4059537237333	91.89891668426664	120114.359375	1.5798198950074288E8	0	7056	8.209318212816088	2.4626153144870178	5.223543468580985	424.5909118652344	424.6041564941406
1167	424.6866149902344	26.0811130162667					1	DETECTED	424.6866 m/z @26.08 [151020OFc1_NvH-0949-CRLM-30.raw]	424.6866149902344	26.0811130162667	2.2766291472	92.0822699848	89.80564083760001	393429.65625	1.6479075264555943E8	0	7056	0.14644658825329415	1.3298795113598518	0.18394718947582733	424.6770324707031	424.68988037109375
1168	424.6999206542969	29.7977377592					1	DETECTED	424.6999 m/z @29.80 [151020OFc1_NvH-0949-CRLM-30.raw]	424.6999206542969	29.7977377592	7.5838714392	99.4156103053333	91.8317388661333	712851.8125	2.1239097786359033E8	0	7056	13.019347223587335	1.2277138160432957	1.4624140873708744	424.6900634765625	424.7000427246094
1169	424.7100524902344	27.8927758605333					1	DETECTED	424.7101 m/z @27.89 [151020OFc1_NvH-0949-CRLM-30.raw]	424.7100524902344	27.8927758605333	2.69599554293333	99.7125869317333	97.01659138879997	5327871.0	3.6186812465618515E8	2	7056	0.24955210290911722	1.8650861252045052	1.939964731302126	424.7000732421875	424.72003173828125
1170	424.72119140625	25.0737909293333					1	DETECTED	424.7212 m/z @25.07 [151020OFc1_NvH-0949-CRLM-30.raw]	424.72119140625	25.0737909293333	3.33367539066667	99.2340207077333	95.90034531706662	426633.03125	1.6751113755840784E8	0	7056	2.073686134221205	1.9125073931605416	42.110896736131004	424.7200622558594	424.72393798828125
1171	424.7340087890625	44.3010181962667					1	DETECTED	424.7340 m/z @44.30 [151020OFc1_NvH-0949-CRLM-30.raw]	424.7340087890625	44.3010181962667	2.9145302248	96.0354763914667	93.1209461666667	7084985.5	3.4171062738410634E8	2	7056	0.43965919582944224	0.5167841931303323	0.014022350709417758	424.7240295410156	424.7439880371094
1172	424.7472229003906	34.7892096901333					1	DETECTED	424.7472 m/z @34.79 [151020OFc1_NvH-0949-CRLM-30.raw]	424.7472229003906	34.7892096901333	2.6439168512	94.7696430416	92.1257261904	343362.5	1.747395741632985E8	0	7056	8.774698087593283	0.5289473604643055	0.33197054084001476	424.7440185546875	424.7484436035156
1173	424.75848388671875	30.0703198405333					1	DETECTED	424.7585 m/z @30.07 [151020OFc1_NvH-0949-CRLM-30.raw]	424.75848388671875	30.0703198405333	2.8938121384	94.7596458690667	91.86583373066671	805630.3125	1.8678238783334422E8	2	7056	0.1838062578186701	0.5961212545014788	1.2215460930065416	424.74859619140625	424.767822265625
1174	424.7713317871094	17.9068584877333					1	DETECTED	424.7713 m/z @17.91 [151020OFc1_NvH-0949-CRLM-30.raw]	424.7713317871094	17.9068584877333	3.32254658186667	76.2638272501333	72.94128066826663	732530.4375	1.4787311937943044E8	2	7056	0.15345816149037006	1.022454942205472	0.13602644473371397	424.7687683105469	424.7810363769531
1175	424.82135009765625	53.4075609616					1	DETECTED	424.8214 m/z @53.41 [151020OFc1_NvH-0949-CRLM-30.raw]	424.82135009765625	53.4075609616	0.294805415466667	99.7125869317333	99.41778151626663	165050.328125	1.8140869066795573E8	0	7056	27.74771015249867	1.0062360980393388	1.0198145250348025	424.81146240234375	424.83050537109375
1176	424.83624267578125	44.2661667672					1	DETECTED	424.8362 m/z @44.27 [151020OFc1_NvH-0949-CRLM-30.raw]	424.83624267578125	44.2661667672	0.00823522853333333	99.9991419474667	99.99090671893336	57815.8203125	1.477686089143449E8	0	7056	70.30020313220017	1.1169261928472307	1.2781909894113765	424.83184814453125	424.84320068359375
1177	424.85333251953125	26.114241648					1	DETECTED	424.8533 m/z @26.11 [151020OFc1_NvH-0949-CRLM-30.raw]	424.85333251953125	26.114241648	0.0309558818666667	99.9885480578667	99.95759217600003	664688.625	1.7377213650922206E8	0	7056	0.21743404038919323	0.5108410237143235	46.995836910752665	424.8433837890625	424.8633117675781
1178	424.873046875	19.4574467090667					1	DETECTED	424.8730 m/z @19.46 [151020OFc1_NvH-0949-CRLM-30.raw]	424.873046875	19.4574467090667	0.00823522853333333	99.9885480578667	99.98031282933336	643721.375	1.6189482041460145E8	3	7056	0.3041369541457506	0.609127297771385	0.8354626495123634	424.86334228515625	424.8830261230469
1179	424.8975830078125	38.2724183221333					1	DETECTED	424.8976 m/z @38.27 [151020OFc1_NvH-0949-CRLM-30.raw]	424.8975830078125	38.2724183221333	0.00823522853333333	99.9991419474667	99.99090671893336	3818914.25	2.881820822620971E8	3	7056	21.900082551705214	0.5105270799467581	0.012396788496780074	424.8876037597656	424.9075622558594
1180	424.9157409667969	44.4687935290667					1	DETECTED	424.9157 m/z @44.47 [151020OFc1_NvH-0949-CRLM-30.raw]	424.9157409667969	44.4687935290667	0.0766406821333333	99.7978373928	99.72119671066667	967895.125	1.975360211250329E8	3	7056	0.15743367391834795	0.7841156250740972	0.008530085547788717	424.9076232910156	424.92559814453125
1181	424.9354248046875	51.3467283344					1	DETECTED	424.9354 m/z @51.35 [151020OFc1_NvH-0949-CRLM-30.raw]	424.9354248046875	51.3467283344	0.00823522853333333	99.9991419474667	99.99090671893336	914420.5625	1.66906812586228E8	3	7056	0.2038439353435706	0.5068939307744141	0.008338327974447564	424.926025390625	424.9451599121094
1182	424.94757080078125	14.5093822554667					1	DETECTED	424.9476 m/z @14.51 [151020OFc1_NvH-0949-CRLM-30.raw]	424.94757080078125	14.5093822554667	4.621736312	99.8295226698667	95.20778635786671	69204.1015625	1.05525873589641E8	0	7056	0.18057071190998286	4.616261149494091	8.202612096749352	424.9454345703125	424.9492492675781
1183	424.9595947265625	28.4090656389333					1	DETECTED	424.9596 m/z @28.41 [151020OFc1_NvH-0949-CRLM-30.raw]	424.9595947265625	28.4090656389333	0.00823522853333333	99.8929387586667	99.88470353013336	334239.4375	1.637346966104593E8	0	7056	0.07659612033289775	0.5308587090565744	0.09780920938807129	424.94964599609375	424.96893310546875
1184	424.97894287109375	23.698240032					1	DETECTED	424.9789 m/z @23.70 [151020OFc1_NvH-0949-CRLM-30.raw]	424.97894287109375	23.698240032	0.00823522853333333	98.6676586285333	98.65942339999997	371906.75	2.0039920952805245E8	4	7056	12.408577586716289	1.9669165966733873	0.6417923222151014	424.9689636230469	424.98883056640625
1185	424.99017333984375	29.6541139514667					1	DETECTED	424.9902 m/z @29.65 [151020OFc1_NvH-0949-CRLM-30.raw]	424.99017333984375	29.6541139514667	0.0309558818666667	99.6807593773333	99.64980349546664	298735.3125	1.7445579698653072E8	0	7056	8.972215616854829	0.5093372888287194	1.9801911064036783	424.9891357421875	425.0001525878906
1186	425.0101013183594	30.0559737514667					1	DETECTED	425.0101 m/z @30.06 [151020OFc1_NvH-0949-CRLM-30.raw]	425.0101013183594	30.0559737514667	2.99931282693333	96.1413212744	93.14200844746667	258264.28125	1.5265716388367623E8	0	7056	0.12211965964817395	2.235681625867393	0.1224595105889107	425.0003356933594	425.0104064941406
1187	425.02056884765625	26.0616154834667					1	DETECTED	425.0206 m/z @26.06 [151020OFc1_NvH-0949-CRLM-30.raw]	425.02056884765625	26.0616154834667	0.501781818933333	99.7445672184	99.24278539946665	375834.125	1.6265473997555703E8	0	7056	0.1681070669771998	0.5042279600228781	0.15469798324217993	425.01092529296875	425.0304870605469
1188	425.0491943359375	36.4115686725333					1	DETECTED	425.0492 m/z @36.41 [151020OFc1_NvH-0949-CRLM-30.raw]	425.0491943359375	36.4115686725333	2.31023261813333	99.7018967469333	97.39166412879997	233970.359375	1.7073820323459312E8	0	7056	91.5357024600033	1.575621709683892	5.381815137350501	425.03924560546875	425.0591735839844
1189	425.0761413574219	34.62168656					1	DETECTED	425.0761 m/z @34.62 [151020OFc1_NvH-0949-CRLM-30.raw]	425.0761413574219	34.62168656	0.329500857866667	99.8506556968	99.52115483893334	60220.15234375	1.5238522827896348E8	0	7056	89.38699690146588	1.4465746611837105	1.8859587256338808	425.0665588378906	425.0828857421875
1190	425.1294250488281	90.3546646301333					1	DETECTED	425.1294 m/z @90.35 [151020OFc1_NvH-0949-CRLM-30.raw]	425.1294250488281	90.3546646301333	10.0465149293333	95.6753035173333	85.628788588	163402.75	1.6391313601685157E8	0	7056	0.03304667364827196	0.5331263944383157	6.689751151611905E-4	425.12005615234375	425.139404296875
1191	425.1669616699219	91.0260005954667					1	DETECTED	425.1670 m/z @91.03 [151020OFc1_NvH-0949-CRLM-30.raw]	425.1669616699219	91.0260005954667	6.10186928613333	96.2683902954667	90.16652100933337	92072.8125	1.7957455603578398E8	0	7056	0.08880688675974113	0.5308651358522867	9.659308222396945E-4	425.1574401855469	425.1766357421875
1192	425.1903381347656	77.1180466453333					1	DETECTED	425.1903 m/z @77.12 [151020OFc1_NvH-0949-CRLM-30.raw]	425.1903381347656	77.1180466453333	3.94300430666667	97.7459773946667	93.80297308800003	365687.0	2.6201619011731508E8	0	7056	71.77790907518997	0.669297828554336	0.40531573663645654	425.1810607910156	425.19757080078125
1193	425.2076110839844	32.1283005712					1	DETECTED	425.2076 m/z @32.13 [151020OFc1_NvH-0949-CRLM-30.raw]	425.2076110839844	32.1283005712	1.760159636	99.9673669717333	98.2072073357333	6861505.0	3.573725980873921E8	2	7056	0.15288070144959676	0.5141056070617582	0.015159463231770427	425.1977233886719	425.21759033203125
1194	425.2184753417969	9.7272810464					1	DETECTED	425.2185 m/z @9.73 [151020OFc1_NvH-0949-CRLM-30.raw]	425.2184753417969	9.7272810464	4.64161314853333	90.0556138197333	85.41400067119997	673819.1875	1.863861597325424E8	0	7056	0.16775244439390313	7.006166618574616	2.0580980870076164	425.2176208496094	425.21966552734375
1195	425.22967529296875	32.7878408458667					1	DETECTED	425.2297 m/z @32.79 [151020OFc1_NvH-0949-CRLM-30.raw]	425.22967529296875	32.7878408458667	0.639871834666667	96.3319689162667	95.69209708160004	2487657.75	3.670934843597102E8	4	7056	21.893255422386083	1.6899631593554083	0.32259813393660675	425.2196960449219	425.2349548339844
1196	425.2449951171875	32.0577259733333					1	DETECTED	425.2450 m/z @32.06 [151020OFc1_NvH-0949-CRLM-30.raw]	425.2449951171875	32.0577259733333	0.237287296266667	99.2021585664	98.96487127013333	1.10514E7	5.315585794174131E8	2	7056	3.1935862621095126	0.5391390343519172	1.0247927809590993	425.2350158691406	425.25482177734375
1197	425.25836181640625	39.7041580053333					1	DETECTED	425.2584 m/z @39.70 [151020OFc1_NvH-0949-CRLM-30.raw]	425.25836181640625	39.7041580053333	1.74948466826667	96.1835123170667	94.43402764880003	837383.25	1.796090900274774E8	2	7056	0.12239396667184366	0.5050944803801536	0.5824344368479499	425.2550048828125	425.2681884765625
1198	425.2703552246094	51.3795087741333					1	DETECTED	425.2704 m/z @51.38 [151020OFc1_NvH-0949-CRLM-30.raw]	425.2703552246094	51.3795087741333	3.0407912	95.7814234104	92.7406322104	725285.1875	1.6477794046066523E8	0	7056	33.51765611131985	1.0661190750266472	0.00512900799004231	425.2684020996094	425.27783203125
1199	425.2895202636719	91.4129051474667					1	DETECTED	425.2895 m/z @91.41 [151020OFc1_NvH-0949-CRLM-30.raw]	425.2895202636719	91.4129051474667	22.069100624	92.1865627509333	70.1174621269333	63748.97265625	1.1965417990837878E8	0	7056	0.1283049768565121	0.5055784190727868	0.011156838145573464	425.28045654296875	425.29937744140625
1200	425.3112487792969	90.4458073218667					1	DETECTED	425.3112 m/z @90.45 [151020OFc1_NvH-0949-CRLM-30.raw]	425.3112487792969	90.4458073218667	0.145477369066667	99.9779230112	99.83244564213334	282129.15625	2.3886840110159132E8	0	7056	0.10252339589803228	0.5075197844832885	1.8940027051516617	425.30218505859375	425.3188781738281
1201	425.3259582519531	91.0077653664					1	DETECTED	425.3260 m/z @91.01 [151020OFc1_NvH-0949-CRLM-30.raw]	425.3259582519531	91.0077653664	7.2737250256	95.0235757216	87.749850696	75513.9921875	1.3209524103102063E8	0	7056	0.665864469373787	0.5239795568137853	0.0017620111588746682	425.32275390625	425.331787109375
1202	425.3435974121094	79.5745307981333					1	DETECTED	425.3436 m/z @79.57 [151020OFc1_NvH-0949-CRLM-30.raw]	425.3435974121094	79.5745307981333	17.0668243066667	92.2965340885333	75.2297097818666	82823.7109375	2.0388690716491207E8	0	7056	74.44566808800855	0.6017634784931422	0.19350290491819588	425.3363952636719	425.344970703125
1203	425.35498046875	26.1339646024					1	DETECTED	425.3550 m/z @26.13 [151020OFc1_NvH-0949-CRLM-30.raw]	425.35498046875	26.1339646024	0.0197041285333333	99.9991419474667	99.97943781893336	248914.5	1.6879226256781283E8	0	7056	65.465105867878	1.7485657909995855	455.8309651629933	425.3450012207031	425.3649597167969
1204	425.3663330078125	90.9989571218667					1	DETECTED	425.3663 m/z @91.00 [151020OFc1_NvH-0949-CRLM-30.raw]	425.3663330078125	90.9989571218667	6.3735558208	94.7596458690667	88.38609004826671	118280.8046875	1.903954965025903E8	0	7056	0.19843774589335794	0.5238589219229791	0.002576375425670712	425.3651123046875	425.3754577636719
1205	425.3981628417969	28.2046405928					1	DETECTED	425.3982 m/z @28.20 [151020OFc1_NvH-0949-CRLM-30.raw]	425.3981628417969	28.2046405928	5.30258897013333	97.4203186757333	92.11772970559997	106963.625	1.9278812368473557E8	0	7056	12.515140073907371	2.0111239644231045	6.26046678339435	425.3883361816406	425.40814208984375
1206	425.41912841796875	9.7272810464					1	DETECTED	425.4191 m/z @9.73 [151020OFc1_NvH-0949-CRLM-30.raw]	425.41912841796875	9.7272810464	4.95093901573333	98.2983820544	93.34744303866667	685585.0	1.596216658854286E8	0	7056	0.09296097813140136	14.94356235547945	1.6197032652156307	425.4093322753906	425.4291076660156
1207	425.444580078125	36.6279075770667					1	DETECTED	425.4446 m/z @36.63 [151020OFc1_NvH-0949-CRLM-30.raw]	425.444580078125	36.6279075770667	1.87499009146667	99.0004964522667	97.12550636080003	313195.5625	1.831807914210249E8	0	7056	0.21944159771717153	1.684414358175066	32.71867271538858	425.4346923828125	425.4545593261719
1208	425.4571838378906	13.3222249376					1	DETECTED	425.4572 m/z @13.32 [151020OFc1_NvH-0949-CRLM-30.raw]	425.4571838378906	13.3222249376	2.3838086336	96.6509781426667	94.2671695090667	151549.828125	1.8741632604583883E8	2	7056	2.188530792370729	0.5290853496029881	0.10054601808563841	425.45465087890625	425.46466064453125
1209	425.4747009277344	11.9204054229333					1	DETECTED	425.4747 m/z @11.92 [151020OFc1_NvH-0949-CRLM-30.raw]	425.4747009277344	11.9204054229333	2.82135597306667	95.1214181216	92.30006214853333	3269936.0	2.56500961814038E8	4	7056	0.3534565606241511	0.5369789048433483	82.76920457947115	425.4647216796875	425.47479248046875
1210	425.48480224609375	27.6205959362667					1	DETECTED	425.4848 m/z @27.62 [151020OFc1_NvH-0949-CRLM-30.raw]	425.48480224609375	27.6205959362667	2.86264614506667	96.3532267752	93.49058063013332	3768860.5	2.878200445570102E8	4	7056	15.940253433671911	0.5795590925014541	0.011351851888301066	425.4748229980469	425.4947814941406
1211	425.54150390625	32.1112903248					1	DETECTED	425.5415 m/z @32.11 [151020OFc1_NvH-0949-CRLM-30.raw]	425.54150390625	32.1112903248	1.87499009146667	96.3108084544	94.43581836293333	4649086.0	3.0747576473306185E8	3	7056	0.15264664594170796	0.5158771525034381	0.1985026029491615	425.5315246582031	425.55145263671875
1212	425.5617370605469	28.0678901682667					1	DETECTED	425.5617 m/z @28.07 [151020OFc1_NvH-0949-CRLM-30.raw]	425.5617370605469	28.0678901682667	3.55773338533333	98.5494376093333	94.99170422399996	4031762.5	2.5592272536898E8	0	7056	0.20411649415392574	0.5538962582926957	0.022616306601661473	425.5517578125	425.5716857910156
1213	425.58111572265625	24.4836582277333					1	DETECTED	425.5811 m/z @24.48 [151020OFc1_NvH-0949-CRLM-30.raw]	425.58111572265625	24.4836582277333	3.804253708	95.1125537250667	91.3083000170667	632052.0625	2.022033943202692E8	3	7056	0.11860984474368763	1.6287978159134988	0.7397970322485685	425.5717468261719	425.5836181640625
1214	425.5937194824219	22.069100624					1	DETECTED	425.5937 m/z @22.07 [151020OFc1_NvH-0949-CRLM-30.raw]	425.5937194824219	22.069100624	3.36652096933333	95.1859089432	91.81938797386667	1705180.625	1.7030226261232552E8	3	7056	0.1906706827968634	1.8148887592130787	0.17958101793350736	425.5838928222656	425.603515625
1215	425.6042175292969	51.3638152882667					1	DETECTED	425.6042 m/z @51.36 [151020OFc1_NvH-0949-CRLM-30.raw]	425.6042175292969	51.3638152882667	10.7988687712	51.6654022304	40.8665334592	361462.5	1.1055239618979849E8	0	7056	0.10588640871149835	2.414680174393396	3.18242294601492	425.6038513183594	425.6051330566406
1216	425.6151428222656	9.15103128586667					1	DETECTED	425.6151 m/z @9.15 [151020OFc1_NvH-0949-CRLM-30.raw]	425.6151428222656	9.15103128586667	2.72758655573333	99.0642311885333	96.33664463279997	6133023.5	2.1666710604572272E8	0	7056	0.18168864794937534	1.2342364250585467	1.3487027990649416	425.6051940917969	425.62445068359375
1217	425.7063903808594	17.1551148293333					1	DETECTED	425.7064 m/z @17.16 [151020OFc1_NvH-0949-CRLM-30.raw]	425.7063903808594	17.1551148293333	1.94814931466667	91.5190123701333	89.57086305546663	201858.75	1.6200765165773875E8	0	7056	0.26687661749208047	0.5068990182462124	0.035263043883627214	425.69720458984375	425.7090148925781
1218	425.7190246582031	21.0130834285333					1	DETECTED	425.7190 m/z @21.01 [151020OFc1_NvH-0949-CRLM-30.raw]	425.7190246582031	21.0130834285333	2.9145302248	98.2771653528	95.362635128	2109797.5	2.1136808735846353E8	2	7056	0.3960683680313437	0.9667436471662604	27.730420983310538	425.70904541015625	425.72210693359375
1219	425.73211669921875	37.1040732821333					1	DETECTED	425.7321 m/z @37.10 [151020OFc1_NvH-0949-CRLM-30.raw]	425.73211669921875	37.1040732821333	2.99931282693333	97.2403582448	94.24104541786667	2.2611034E7	7.340019774403323E8	2	7056	0.2097322877231136	0.5100453501206847	0.011378332730930713	425.7221374511719	425.7420654296875
1220	425.7464904785156	32.0577259733333					1	DETECTED	425.7465 m/z @32.06 [151020OFc1_NvH-0949-CRLM-30.raw]	425.7464904785156	32.0577259733333	1.9794738472	94.8486816578667	92.86920781066671	4433941.0	2.8117698883054394E8	2	7056	3.286264797490208	0.5118972309251164	0.10776637276138554	425.74212646484375	425.75616455078125
[truncated: 35,235 more rows]
