# Supplementary material for: MSFC: a new feature construction method for accurate diagnosis of mass spectrometry data
Source: Sci Rep. 2023 Sep 21;13:15694. doi: 10.1038/s41598-023-42395-5 (PMC10514077; doi:10.1038/s41598-023-42395-5)
Supplement: Supplementary file 1 — Supplementary Information. [file 41598_2023_42395_MOESM1_ESM.zip › dataset/CRLM dataset/crlm/crlm4.csv]

row ID	row m/z	row retention time	row identity (main ID)	row identity (all IDs)	row identity (main ID + details)	row comment	row number of detected peaks	151231OFc1_NvH-0949-CRLM-4.raw Peak status	151231OFc1_NvH-0949-CRLM-4.raw Peak name	151231OFc1_NvH-0949-CRLM-4.raw Peak m/z	151231OFc1_NvH-0949-CRLM-4.raw Peak RT	151231OFc1_NvH-0949-CRLM-4.raw Peak RT start	151231OFc1_NvH-0949-CRLM-4.raw Peak RT end	151231OFc1_NvH-0949-CRLM-4.raw Peak duration time	151231OFc1_NvH-0949-CRLM-4.raw Peak height	151231OFc1_NvH-0949-CRLM-4.raw Peak area	151231OFc1_NvH-0949-CRLM-4.raw Peak charge	151231OFc1_NvH-0949-CRLM-4.raw Peak # data points	151231OFc1_NvH-0949-CRLM-4.raw Peak FWHM	151231OFc1_NvH-0949-CRLM-4.raw Peak tailing factor	151231OFc1_NvH-0949-CRLM-4.raw Peak asymmetry factor	151231OFc1_NvH-0949-CRLM-4.raw Peak m/z min	151231OFc1_NvH-0949-CRLM-4.raw Peak m/z max
1	400.017822265625	26.9562489024					1	DETECTED	400.0178 m/z @26.96 [151231OFc1_NvH-0949-CRLM-4.raw]	400.017822265625	26.9562489024	0.212138028266667	99.9839464877333	99.77180845946664	55229.4765625	6.908754867114167E7	0	6909	20.536015021394352	1.8678969883548484	6.769445026026786	400.0088195800781	400.0278015136719
2	400.0374755859375	42.3148980357333					1	DETECTED	400.0375 m/z @42.31 [151231OFc1_NvH-0949-CRLM-4.raw]	400.0374755859375	42.3148980357333	0.0075340352	99.8219610909333	99.8144270557333	33837.01171875	7.075337331596422E7	0	6909	93.24771955028076	1.1146627281044812	1.228954817983028	400.02789306640625	400.0472412109375
3	400.0482482910156	38.2561713293333					1	DETECTED	400.0482 m/z @38.26 [151231OFc1_NvH-0949-CRLM-4.raw]	400.0482482910156	38.2561713293333	0.272962812	99.9839464877333	99.7109836757333	26215.67578125	7.087362810455313E7	0	6909	99.77834556808443	1.3139811591168475	1.6259682160836935	400.0482482910156	400.0517578125
4	400.1581115722656	32.5800888482667					1	DETECTED	400.1581 m/z @32.58 [151231OFc1_NvH-0949-CRLM-4.raw]	400.1581115722656	32.5800888482667	4.28908203013333	93.5109385528	89.22185652266667	32314.12890625	6.598824491158444E7	0	6909	84.53001507580028	1.57685898377924	2.10098099889372	400.14910888671875	400.1581115722656
5	400.16827392578125	22.2737880845333					1	DETECTED	400.1683 m/z @22.27 [151231OFc1_NvH-0949-CRLM-4.raw]	400.16827392578125	22.2737880845333	3.9240276288	98.9046489248	94.980621296	47344.2578125	6.880980320421849E7	0	6909	0.05855506112147424	2.9761789389195092	4.865947583021776	400.15863037109375	400.1732482910156
6	400.1832580566406	15.2025093712					1	DETECTED	400.1833 m/z @15.20 [151231OFc1_NvH-0949-CRLM-4.raw]	400.1832580566406	15.2025093712	1.86646534586667	99.9129892773333	98.04652393146662	1067279.625	1.006458042800834E8	0	6909	0.20566280179476415	7.035512851752933	4.423041846866722	400.17327880859375	400.1932373046875
7	400.1949768066406	19.4161047722667					1	DETECTED	400.1950 m/z @19.42 [151231OFc1_NvH-0949-CRLM-4.raw]	400.1949768066406	19.4161047722667	2.70229144186667	93.1050498061333	90.40275836426662	130461.203125	7.710431243896347E7	0	6909	6.00480633307393	3.6813702398589583	11.517784135874203	400.1932678222656	400.1971740722656
8	400.2071838378906	8.84791507226667					1	DETECTED	400.2072 m/z @8.85 [151231OFc1_NvH-0949-CRLM-4.raw]	400.2071838378906	8.84791507226667	2.64004444346667	99.8725290378667	97.23248459440003	1359037.125	1.674274208818618E8	2	6909	15.774446657703542	0.6835072202189609	2.9385699114876127	400.19720458984375	400.2171630859375
9	400.2191467285156	10.3539753773333					1	DETECTED	400.2191 m/z @10.35 [151231OFc1_NvH-0949-CRLM-4.raw]	400.2191467285156	10.3539753773333	3.1969882824	99.6652859933333	96.4682977109333	1105962.125	1.674990957933555E8	3	6909	1.0500740536035291	1.584384893650013	3.361411996957766	400.2171936035156	400.2291259765625
10	400.2291564941406	11.2994872824					1	DETECTED	400.2292 m/z @11.30 [151231OFc1_NvH-0949-CRLM-4.raw]	400.2291564941406	11.2994872824	0.993525596266667	93.6087275250667	92.61520192880003	456046.46875	1.0639471748747127E8	0	6909	5.211287225050569	13.781660177186357	1.597693405516518	400.2291564941406	400.2318420410156
11	400.2418518066406	32.6206197354667					1	DETECTED	400.2419 m/z @32.62 [151231OFc1_NvH-0949-CRLM-4.raw]	400.2418518066406	32.6206197354667	1.12207163706667	99.9433433186667	98.82127168160004	1.00803824E8	2.7405268523635244E9	3	6909	0.3755758433142091	1.617171703276722	2.026243687463688	400.23187255859375	400.2516784667969
12	400.2550354003906	20.7344828074667					1	DETECTED	400.2550 m/z @20.73 [151231OFc1_NvH-0949-CRLM-4.raw]	400.2550354003906	20.7344828074667	0.898111639466667	94.196015944	93.29790430453333	417798.875	8.021893274666175E7	0	6909	2.4424944709050393	19.508785915310337	6.989149022848129	400.2519836425781	400.2552185058594
13	400.2652282714844	33.4136204322667					1	DETECTED	400.2652 m/z @33.41 [151231OFc1_NvH-0949-CRLM-4.raw]	400.2652282714844	33.4136204322667	0.242437731466667	99.9839464877333	99.74150875626664	868348.8125	1.1773492956394964E8	2	6909	12.720664244879213	0.6483062114639755	12.752354445378996	400.2552490234375	400.2748718261719
14	400.28619384765625	89.3736181149333					1	DETECTED	400.2862 m/z @89.37 [151231OFc1_NvH-0949-CRLM-4.raw]	400.28619384765625	89.3736181149333	4.2327448	94.2378199976	90.0050751976	40218.3125	7.580688064949246E7	0	6909	71.3311812706989	0.5123949363012038	0.013048237989769696	400.2762145996094	400.2957763671875
15	400.3059997558594	91.1553202533333					1	DETECTED	400.3060 m/z @91.16 [151231OFc1_NvH-0949-CRLM-4.raw]	400.3059997558594	91.1553202533333	85.9916256976	95.1104470856	9.118821388	176036.65625	1.6439101123353722E7	0	6909	0.5337353688711914	0.6708179661392951	0.8576575331791194	400.29693603515625	400.3067626953125
16	400.32373046875	32.7600324176					1	DETECTED	400.3237 m/z @32.76 [151231OFc1_NvH-0949-CRLM-4.raw]	400.32373046875	32.7600324176	0.4251376584	99.2899651586667	98.8648275002667	28519.109375	7.14631842293611E7	0	6909	59.37114720634823	1.4130113863174751	1.83515947446786	400.31927490234375	400.3321228027344
17	400.3421325683594	91.7089099853333					1	DETECTED	400.3421 m/z @91.71 [151231OFc1_NvH-0949-CRLM-4.raw]	400.3421325683594	91.7089099853333	0.0493819421333333	99.9940448426667	99.94466290053336	45797.6484375	8.199205508527447E7	0	6909	1.0677989793148868	0.5248753633834892	0.008471029162325103	400.33428955078125	400.350830078125
18	400.3608703613281	89.3736181149333					1	DETECTED	400.3609 m/z @89.37 [151231OFc1_NvH-0949-CRLM-4.raw]	400.3608703613281	89.3736181149333	0.0179819413333333	99.5741455077333	99.55616356639997	96119.6640625	7.827391589143896E7	0	6909	85.16498257347473	0.5066201120566408	0.03386582360700141	400.35089111328125	400.36834716796875
19	400.3783874511719	89.5737966658667					1	DETECTED	400.3784 m/z @89.57 [151231OFc1_NvH-0949-CRLM-4.raw]	400.3783874511719	89.5737966658667	0.782506728533333	99.6146529152	98.83214618666666	115813.9453125	8.077466594037002E7	0	6909	0.05186835069399365	20.539406721873164	46.953354300882616	400.368408203125	400.3883361816406
20	400.44561767578125	19.5235826130667					1	DETECTED	400.4456 m/z @19.52 [151231OFc1_NvH-0949-CRLM-4.raw]	400.44561767578125	19.5235826130667	0.0493819421333333	98.3123081773333	98.26292623519997	114764.640625	7.103309681656724E7	0	6909	3.117788583053155	0.5104804833087545	0.10656146698501102	400.4356689453125	400.4555969238281
21	400.4655456542969	36.8014341962667					1	DETECTED	400.4655 m/z @36.80 [151231OFc1_NvH-0949-CRLM-4.raw]	400.4655456542969	36.8014341962667	5.56309916133333	99.0973822274667	93.53428306613337	44242.453125	6.897788864833906E7	0	6909	81.30910111921968	1.4978405822783338	1.9990684368215643	400.45562744140625	400.46697998046875
22	400.4770812988281	28.3523598461333					1	DETECTED	400.4771 m/z @28.35 [151231OFc1_NvH-0949-CRLM-4.raw]	400.4770812988281	28.3523598461333	2.110615032	98.76010102	96.649485988	819419.25	8.558951495589164E7	4	6909	0.12986441104505886	2.096743234388827	0.06286299231870623	400.4671630859375	400.4870300292969
23	400.504150390625	21.6745488136					1	DETECTED	400.5042 m/z @21.67 [151231OFc1_NvH-0949-CRLM-4.raw]	400.504150390625	21.6745488136	3.7593052224	98.5662051130667	94.8068998906667	335464.71875	8.493119208027595E7	0	6909	0.2484500491581052	0.513799291449709	0.026219498027433057	400.49420166015625	400.5082092285156
24	400.5183410644531	15.1773986146667					1	DETECTED	400.5183 m/z @15.18 [151231OFc1_NvH-0949-CRLM-4.raw]	400.5183410644531	15.1773986146667	3.02934003733333	99.158375032	96.12903499466667	399140.5	7.559239377490743E7	0	6909	0.24938307990497144	3.743466166896656	2.951293047726605	400.50860595703125	400.5283203125
25	400.5286865234375	13.2337507045333					1	DETECTED	400.5287 m/z @13.23 [151231OFc1_NvH-0949-CRLM-4.raw]	400.5286865234375	13.2337507045333	3.01795694346667	83.1284754325333	80.11051848906664	59766.0625	6.2353332963011816E7	0	6909	8.397074509701811	4.309707175834694	0.030197011936319285	400.5283508300781	400.5313415527344
26	400.5413513183594	8.86890870826667					1	DETECTED	400.5414 m/z @8.87 [151231OFc1_NvH-0949-CRLM-4.raw]	400.5413513183594	8.86890870826667	2.24594456346667	99.4016949165333	97.15575035306664	873447.8125	9.949453700821899E7	3	6909	0.11840952676432792	1.553594434190944	8.552309518575377	400.5313720703125	400.55133056640625
27	400.5580139160156	39.8876988941333					1	DETECTED	400.5580 m/z @39.89 [151231OFc1_NvH-0949-CRLM-4.raw]	400.5580139160156	39.8876988941333	3.12909491066667	95.4158460314667	92.28675112080003	571494.1875	9.766182767551185E7	0	6909	12.477475139486586	0.5416331114533133	0.17998847635086943	400.5513610839844	400.5619812011719
28	400.572021484375	32.6206197354667					1	DETECTED	400.5720 m/z @32.62 [151231OFc1_NvH-0949-CRLM-4.raw]	400.572021484375	32.6206197354667	1.6457154888	99.715660208	98.06994471920001	6.7351168E7	1.8279647191494584E9	3	6909	0.3628540782770955	1.6991520388580459	3.0319710069581642	400.5620422363281	400.5815124511719
29	400.5911560058594	32.6403131544					1	DETECTED	400.5912 m/z @32.64 [151231OFc1_NvH-0949-CRLM-4.raw]	400.5911560058594	32.6403131544	3.333422008	98.1090251528	94.7756031448	161408.21875	7.393350024065495E7	0	6909	11.934431046606065	1.6571109705472262	0.027873742660554746	400.58203125	400.5979919433594
30	400.6080017089844	33.634933024					1	DETECTED	400.6080 m/z @33.63 [151231OFc1_NvH-0949-CRLM-4.raw]	400.6080017089844	33.634933024	4.34514570053333	99.5741455077333	95.22899980719998	592675.1875	8.100209355044891E7	0	6909	0.16752260505904815	2.0711604254168305	2.2436466296237585	400.59808349609375	400.61767578125
31	400.6437683105469	35.2635684018667					1	DETECTED	400.6438 m/z @35.26 [151231OFc1_NvH-0949-CRLM-4.raw]	400.6437683105469	35.2635684018667	3.47670994186667	94.386941132	90.91023119013333	108887.6171875	6.999207783000103E7	0	6909	0.03541340842438956	1.4299971056361707	0.003502156120540016	400.6340026855469	400.65350341796875
32	400.6643981933594	33.0532312021333					1	DETECTED	400.6644 m/z @33.05 [151231OFc1_NvH-0949-CRLM-4.raw]	400.6643981933594	33.0532312021333	7.08297706426667	66.7701148693333	59.68713780506663	25573.107421875	5.645926774902424E7	0	6909	56.55573685431478	1.1491442765290116	1.4105855641651486	400.6641845703125	400.67169189453125
33	400.68182373046875	22.6592171904					1	DETECTED	400.6818 m/z @22.66 [151231OFc1_NvH-0949-CRLM-4.raw]	400.68182373046875	22.6592171904	0.0388754101333333	99.2596570221333	99.22078161199997	90335.7421875	7.07159951122797E7	0	6909	7.40747689592509	3.0603735473375857	0.2572042609715817	400.6721496582031	400.6848449707031
34	400.69488525390625	34.3214725946667					1	DETECTED	400.6949 m/z @34.32 [151231OFc1_NvH-0949-CRLM-4.raw]	400.69488525390625	34.3214725946667	3.12909491066667	98.4339462589333	95.30485134826664	3472254.5	1.3168799884803149E8	2	6909	0.20236231895655266	0.5306263371140955	0.8456879927713985	400.6849365234375	400.704833984375
35	400.71307373046875	20.9219494045333					1	DETECTED	400.7131 m/z @20.92 [151231OFc1_NvH-0949-CRLM-4.raw]	400.71307373046875	20.9219494045333	3.12909491066667	98.6173897728	95.48829486213333	560644.1875	1.1947992166776697E8	2	6909	9.524359221396313	3.077517327744509	0.18104312764616057	400.70489501953125	400.7230224609375
36	400.7244873046875	33.3558882165333					1	DETECTED	400.7245 m/z @33.36 [151231OFc1_NvH-0949-CRLM-4.raw]	400.7244873046875	33.3558882165333	4.6662441696	97.2134648104167	92.54722064081669	109943.5546875	8.373796614664352E7	0	6909	17.977755287042847	2.2961227899616445	0.5880743799841868	400.72308349609375	400.72479248046875
37	400.73480224609375	20.0374469802667					1	DETECTED	400.7348 m/z @20.04 [151231OFc1_NvH-0949-CRLM-4.raw]	400.73480224609375	20.0374469802667	2.037661544	99.9839464877333	97.9462849437333	2585588.5	1.9460301070399863E8	2	6909	0.19654087695721145	1.21213093330989	0.7566169619947332	400.7248229980469	400.7447814941406
38	400.7476501464844	31.5168006597333					1	DETECTED	400.7477 m/z @31.52 [151231OFc1_NvH-0949-CRLM-4.raw]	400.7476501464844	31.5168006597333	0.982848419733333	98.6582747456	97.67542632586667	1235224.875	1.3420966983647938E8	2	6909	28.893272081263667	0.6740882367173957	0.22146337507805391	400.74481201171875	400.757568359375
39	400.7712707519531	20.5848827848					1	DETECTED	400.7713 m/z @20.58 [151231OFc1_NvH-0949-CRLM-4.raw]	400.7712707519531	20.5848827848	4.03985167386667	98.3526821128	94.31283043893333	1.2967015E7	2.8647645087005645E8	2	6909	0.23954882666938104	1.3029417363544258	1.3334817727190835	400.7613220214844	400.7809753417969
40	400.78497314453125	11.6080271776					1	DETECTED	400.7850 m/z @11.61 [151231OFc1_NvH-0949-CRLM-4.raw]	400.78497314453125	11.6080271776	3.04025469333333	97.03559136	93.99533666666667	69466.25	6.399727558752426E7	0	6909	3.218720058640356	345.7905819401578	1.3796113891246344	400.78143310546875	400.79486083984375
41	400.8077392578125	40.5026916274667					1	DETECTED	400.8077 m/z @40.50 [151231OFc1_NvH-0949-CRLM-4.raw]	400.8077392578125	40.5026916274667	1.16492331253333	98.4237652426667	97.25884193013337	37516.078125	6.86413673077182E7	0	6909	79.78401927718224	1.236201824560699	1.3055259300179374	400.7977600097656	400.8175354003906
42	400.83843994140625	21.7185796645333					1	DETECTED	400.8384 m/z @21.72 [151231OFc1_NvH-0949-CRLM-4.raw]	400.83843994140625	21.7185796645333	0.929757348533333	98.7399006837333	97.81014333519997	162234.359375	7.179949865570852E7	0	6909	0.06436261348395433	0.5153703408482221	0.4750926308436107	400.8288879394531	400.84832763671875
43	400.8524169921875	15.1628009197333					1	DETECTED	400.8524 m/z @15.16 [151231OFc1_NvH-0949-CRLM-4.raw]	400.8524169921875	15.1628009197333	1.0042191824	96.9196721997333	95.9154530173333	133022.609375	7.057160468277407E7	0	6909	0.20373902327875548	0.523068409712006	0.09016183263690748	400.84844970703125	400.85662841796875
44	400.8666687011719	19.8654384397333					1	DETECTED	400.8667 m/z @19.87 [151231OFc1_NvH-0949-CRLM-4.raw]	400.8666687011719	19.8654384397333	0.625610513866667	99.9433433186667	99.31773280480004	258935.34375	8.229421637921014E7	0	6909	4.230431143491561	0.5148143353458418	0.3774121959795623	400.856689453125	400.8698425292969
45	400.8798522949219	31.3605670074667					1	DETECTED	400.8799 m/z @31.36 [151231OFc1_NvH-0949-CRLM-4.raw]	400.8798522949219	31.3605670074667	0.982848419733333	99.5537975616	98.57094914186668	455328.375	8.332322755105086E7	0	6909	22.55431663191967	1.6453495981948982	1.178324766859741	400.869873046875	400.8800964355469
46	400.8901062011719	31.1290431608					1	DETECTED	400.8901 m/z @31.13 [151231OFc1_NvH-0949-CRLM-4.raw]	400.8901062011719	31.1290431608	0.1719158048	99.8016466517333	99.6297308469333	1614742.0	1.2879974560057016E8	3	6909	0.2877655982813607	0.5168164684256563	0.01912710839972881	400.880126953125	400.8952331542969
47	400.9053039550781	32.7095764248					1	DETECTED	400.9053 m/z @32.71 [151231OFc1_NvH-0949-CRLM-4.raw]	400.9053039550781	32.7095764248	0.0075340352	99.4624339261333	99.4548998909333	2.21447E7	6.965328777418382E8	0	6909	0.4706250178223357	1.348887345084641	1.2295359806990456	400.8953552246094	400.9152526855469
48	400.9176025390625	36.8014341962667					1	DETECTED	400.9176 m/z @36.80 [151231OFc1_NvH-0949-CRLM-4.raw]	400.9176025390625	36.8014341962667	0.0179819413333333	99.7914551010667	99.77347315973337	322842.875	7.599560426828146E7	2	6909	0.08482532626744899	0.530931980154954	0.06733479781777303	400.9153137207031	400.927490234375
49	400.9420166015625	33.6924944538667					1	DETECTED	400.9420 m/z @33.69 [151231OFc1_NvH-0949-CRLM-4.raw]	400.9420166015625	33.6924944538667	0.121412115733333	99.2090681672	99.08765605146667	420355.90625	7.599676525476162E7	0	6909	0.15921958437945705	0.5205244952245262	0.01064708387547345	400.93218994140625	400.9519958496094
50	400.95556640625	16.5820891309333					1	DETECTED	400.9556 m/z @16.58 [151231OFc1_NvH-0949-CRLM-4.raw]	400.95556640625	16.5820891309333	0.877278709866667	99.604569748	98.72729103813333	103376.8671875	7.118559349683744E7	4	6909	6.757458789177058	0.5168603196725609	0.0561972515410338	400.9520263671875	400.9655456542969
51	400.9785461425781	28.4041218301333					1	DETECTED	400.9785 m/z @28.40 [151231OFc1_NvH-0949-CRLM-4.raw]	400.9785461425781	28.4041218301333	0.0179819413333333	99.3914845885333	99.37350264719997	411765.71875	7.74037922612269E7	0	6909	0.14471233507659775	0.5578821767353912	59.700510480870754	400.9686279296875	400.9884338378906
52	400.99359130859375	40.1415563989333					1	DETECTED	400.9936 m/z @40.14 [151231OFc1_NvH-0949-CRLM-4.raw]	400.99359130859375	40.1415563989333	0.0075340352	99.9535219642667	99.9459879290667	205131.09375	7.408073571077009E7	2	6909	0.09798884814594544	0.9632673859347552	1.7667632419239703	400.9885559082031	401.0035705566406
53	401.0131530761719	40.483290024					1	DETECTED	401.0132 m/z @40.48 [151231OFc1_NvH-0949-CRLM-4.raw]	401.0131530761719	40.483290024	0.2949666992	99.8321317936	99.5371650944	63342.2421875	7.220668999061966E7	0	6909	30.862698325528754	1.2382515407860468	0.6682064045423163	401.0036315917969	401.02313232421875
54	401.0340270996094	67.4901629274667					1	DETECTED	401.0340 m/z @67.49 [151231OFc1_NvH-0949-CRLM-4.raw]	401.0340270996094	67.4901629274667	0.272962812	99.9940448426667	99.7210820306667	105113.34375	1.1380934414224681E8	2	6909	2.9014264935692182	0.6798936312304075	1.749066855304662	401.0241394042969	401.04400634765625
55	401.05224609375	55.0922213898667					1	DETECTED	401.0522 m/z @55.09 [151231OFc1_NvH-0949-CRLM-4.raw]	401.05224609375	55.0922213898667	0.0075340352	99.9839464877333	99.97641245253331	43057.62890625	7.20838366407849E7	0	6909	47.60629323906336	0.8557006937706233	0.7085780442624069	401.0441589355469	401.0622253417969
56	401.0701599121094	40.3731536426667					1	DETECTED	401.0702 m/z @40.37 [151231OFc1_NvH-0949-CRLM-4.raw]	401.0701599121094	40.3731536426667	0.262668775466667	99.320552564	99.05788378853333	41943.390625	6.818064042131142E7	0	6909	67.01749612277065	1.2333568129282717	1.2935225694007533	401.062255859375	401.0796813964844
57	401.0896911621094	64.8478809168					1	DETECTED	401.0897 m/z @64.85 [151231OFc1_NvH-0949-CRLM-4.raw]	401.0896911621094	64.8478809168	0.0075340352	99.9940448426667	99.9865108074667	65653.5625	6.569845636202835E7	0	6909	2.5148885624281405	0.7224068786905375	0.4430535598665439	401.07977294921875	401.0996398925781
58	401.1081237792969	55.1123399493333					1	DETECTED	401.1081 m/z @55.11 [151231OFc1_NvH-0949-CRLM-4.raw]	401.1081237792969	55.1123399493333	0.0075340352	98.7805835152	98.77304948	57426.953125	7.086448150277437E7	0	6909	19.522401556617595	0.8240937613863916	0.6476485341167653	401.0997009277344	401.11810302734375
59	401.1244812011719	67.3075735013333					1	DETECTED	401.1245 m/z @67.31 [151231OFc1_NvH-0949-CRLM-4.raw]	401.1244812011719	67.3075735013333	0.1919737456	98.7805835152	98.5886097696	53729.3671875	6.712288484777617E7	0	6909	1.8569380965472533	0.602716762173743	5.315577958669654	401.1182556152344	401.13446044921875
60	401.14581298828125	55.0922213898667					1	DETECTED	401.1458 m/z @55.09 [151231OFc1_NvH-0949-CRLM-4.raw]	401.14581298828125	55.0922213898667	0.0075340352	99.9535219642667	99.9459879290667	58024.79296875	7.21441015982746E7	0	6909	16.974618002492903	0.8328590881662759	0.48336663036873195	401.1359558105469	401.1496887207031
61	401.1597900390625	90.3944098938667					1	DETECTED	401.1598 m/z @90.39 [151231OFc1_NvH-0949-CRLM-4.raw]	401.1597900390625	90.3944098938667	0.0075340352	99.9535219642667	99.9459879290667	121469.0078125	7.230981624550818E7	0	6909	0.10127950787159534	1.2785242157738808	0.0073216120259713595	401.14996337890625	401.1697692871094
62	401.1725769042969	21.3479843757333					1	DETECTED	401.1726 m/z @21.35 [151231OFc1_NvH-0949-CRLM-4.raw]	401.1725769042969	21.3479843757333	2.650450624	99.5944822578667	96.9440316338667	80631.7734375	7.420124812030895E7	0	6909	39.19867044314776	2.809235118892494	3.706573491950401	401.1697998046875	401.1779479980469
63	401.1879577636719	25.7924249053333					1	DETECTED	401.1880 m/z @25.79 [151231OFc1_NvH-0949-CRLM-4.raw]	401.1879577636719	25.7924249053333	1.87688043786667	99.9535219642667	98.07664152640002	1651013.875	1.3244552813856739E8	2	6909	8.723481449230288	3.521395450986711	0.013259259992418457	401.177978515625	401.19793701171875
64	401.2063903808594	29.4865199912					1	DETECTED	401.2064 m/z @29.49 [151231OFc1_NvH-0949-CRLM-4.raw]	401.2063903808594	29.4865199912	2.9044913192	99.9535219642667	97.0490306450667	240146.734375	9.696367463885458E7	0	6909	15.812045918968558	2.9117219657456195	4.7126024715829935	401.1979675292969	401.2063903808594
65	401.2164001464844	6.3698065248					1	DETECTED	401.2164 m/z @6.37 [151231OFc1_NvH-0949-CRLM-4.raw]	401.2164001464844	6.3698065248	0.0075340352	99.9535219642667	99.9459879290667	1533360.625	2.0169979188733304E8	3	6909	24.858801726840266	6.953099257179961	226.93848310394313	401.2064208984375	401.22637939453125
66	401.2268371582031	14.8797252016					1	DETECTED	401.2268 m/z @14.88 [151231OFc1_NvH-0949-CRLM-4.raw]	401.2268371582031	14.8797252016	3.1854761896	98.9959060210667	95.8104298314667	602680.4375	1.2169256307025878E8	2	6909	0.1766780183433525	3.9491559258240883	8.074709425255508	401.2264099121094	401.2293395996094
67	401.2393493652344	32.7095764248					1	DETECTED	401.2393 m/z @32.71 [151231OFc1_NvH-0949-CRLM-4.raw]	401.2393493652344	32.7095764248	0.0075340352	99.9535219642667	99.9459879290667	5332276.0	4.337140347183451E8	2	6909	17.47887969521031	0.515112228178773	0.029906603471046376	401.2293701171875	401.24932861328125
68	401.24951171875	31.5346819101333					1	DETECTED	401.2495 m/z @31.53 [151231OFc1_NvH-0949-CRLM-4.raw]	401.24951171875	31.5346819101333	3.540648792	98.7805835152	95.2399347232	394683.46875	1.1088132107789989E8	0	6909	17.499047290173767	0.712424543990371	26.09152286903157	401.2493591308594	401.25177001953125
69	401.26177978515625	64.5433818586667					1	DETECTED	401.2618 m/z @64.54 [151231OFc1_NvH-0949-CRLM-4.raw]	401.26177978515625	64.5433818586667	3.3895191808	99.9535219642667	96.5640027834667	438236.9375	9.901336625887892E7	2	6909	56.8180590388768	8.050476117625992	2.027830790910405	401.2518005371094	401.2623596191406
70	401.2723693847656	20.5374228706667					1	DETECTED	401.2724 m/z @20.54 [151231OFc1_NvH-0949-CRLM-4.raw]	401.2723693847656	20.5374228706667	0.0075340352	99.9535219642667	99.9459879290667	5837833.0	2.3068987378183767E8	2	6909	0.23299921477364194	48.47648023759844	69.67886789747267	401.26239013671875	401.2823486328125
71	401.2869873046875	18.9957301413333					1	DETECTED	401.2870 m/z @19.00 [151231OFc1_NvH-0949-CRLM-4.raw]	401.2869873046875	18.9957301413333	0.0075340352	99.9535219642667	99.9459879290667	512718.78125	1.2358893632562935E8	2	6909	7.593998646926368	2.3122699939081977	19.98577367157067	401.2824401855469	401.2969665527344
72	401.3001708984375	45.1911962637333					1	DETECTED	401.3002 m/z @45.19 [151231OFc1_NvH-0949-CRLM-4.raw]	401.3001708984375	45.1911962637333	14.49244418	98.7805835152	84.28813933519999	78046.8125	7.77763534598164E7	0	6909	6.379511822507595	1.1061204179618205	1.0607530308329254	401.2969970703125	401.3027038574219
73	401.3127136230469	55.0922213898667					1	DETECTED	401.3127 m/z @55.09 [151231OFc1_NvH-0949-CRLM-4.raw]	401.3127136230469	55.0922213898667	0.0075340352	99.9535219642667	99.9459879290667	90037.90625	8.396572715977469E7	0	6909	51.87624292085178	0.8357232341306607	0.5846987649314359	401.302734375	401.3164367675781
74	401.3264465332031	92.1505001061333					1	DETECTED	401.3264 m/z @92.15 [151231OFc1_NvH-0949-CRLM-4.raw]	401.3264465332031	92.1505001061333	0.856266165066667	99.9535219642667	99.09725579920003	115646.3203125	9.603395893439955E7	2	6909	0.8489990054115424	0.5670189207886029	0.04113023721223638	401.31646728515625	401.330810546875
75	401.3408203125	55.0922213898667					1	DETECTED	401.3408 m/z @55.09 [151231OFc1_NvH-0949-CRLM-4.raw]	401.3408203125	55.0922213898667	0.0075340352	99.9535219642667	99.9459879290667	183454.0	8.860106367083918E7	0	6909	17.734978132908857	0.9264556867894876	0.32420077399789815	401.3309020996094	401.3507995605469
76	401.3623046875	55.1123399493333					1	DETECTED	401.3623 m/z @55.11 [151231OFc1_NvH-0949-CRLM-4.raw]	401.3623046875	55.1123399493333	0.0075340352	99.9535219642667	99.9459879290667	152898.09375	9.28087617500131E7	0	6909	17.803374152615035	0.8352368875040075	0.5143129161127438	401.3523254394531	401.3722839355469
77	401.37701416015625	55.1123399493333					1	DETECTED	401.3770 m/z @55.11 [151231OFc1_NvH-0949-CRLM-4.raw]	401.37701416015625	55.1123399493333	0.0075340352	99.9535219642667	99.9459879290667	147244.515625	9.333048942474157E7	0	6909	13.085430664703182	0.8600848611181605	0.12571717411708205	401.372314453125	401.3869934082031
78	401.39794921875	55.1123399493333					1	DETECTED	401.3979 m/z @55.11 [151231OFc1_NvH-0949-CRLM-4.raw]	401.39794921875	55.1123399493333	0.0075340352	99.9535219642667	99.9459879290667	149481.4375	9.728596483185342E7	0	6909	8.94856270420042	0.8631966633751754	2.41562983946208	401.3879699707031	401.4079284667969
79	401.41424560546875	55.0922213898667					1	DETECTED	401.4142 m/z @55.09 [151231OFc1_NvH-0949-CRLM-4.raw]	401.41424560546875	55.0922213898667	0.0075340352	99.9535219642667	99.9459879290667	139947.234375	9.853190543804803E7	0	6909	18.00263525010446	0.7497346772206511	3.7706293313262194	401.407958984375	401.41900634765625
80	401.42901611328125	55.1495493178667					1	DETECTED	401.4290 m/z @55.15 [151231OFc1_NvH-0949-CRLM-4.raw]	401.42901611328125	55.1495493178667	0.0075340352	99.9535219642667	99.9459879290667	149132.03125	1.0546357733576381E8	0	6909	31.328316195513644	0.8144160207056801	9.335842992583231	401.4190368652344	401.4368896484375
81	401.4468994140625	25.1496258909333					1	DETECTED	401.4469 m/z @25.15 [151231OFc1_NvH-0949-CRLM-4.raw]	401.4468994140625	25.1496258909333	0.0075340352	99.9535219642667	99.9459879290667	576078.0625	1.2107419209542827E8	3	6909	0.36693576261855654	2.0144020614641125	3.573124617420588	401.4369201660156	401.4568786621094
82	401.4597473144531	55.17103676					1	DETECTED	401.4597 m/z @55.17 [151231OFc1_NvH-0949-CRLM-4.raw]	401.4597473144531	55.17103676	0.0075340352	99.9839464877333	99.97641245253331	168523.375	1.1191577306242622E8	2	6909	22.009999585333723	0.7363317919395528	30.887493804550147	401.4569091796875	401.4697265625
83	401.4802551269531	55.1495493178667					1	DETECTED	401.4803 m/z @55.15 [151231OFc1_NvH-0949-CRLM-4.raw]	401.4802551269531	55.1495493178667	0.0075340352	99.9535219642667	99.9459879290667	152238.90625	1.1063521977569619E8	0	6909	2.450151896279415	0.7836065506903778	0.7176146206826465	401.47027587890625	401.4857177734375
84	401.4957275390625	55.1849469912					1	DETECTED	401.4957 m/z @55.18 [151231OFc1_NvH-0949-CRLM-4.raw]	401.4957275390625	55.1849469912	0.0075340352	99.9535219642667	99.9459879290667	170092.859375	1.1240096716538925E8	0	6909	9.103726569685826	0.8867217211194195	0.6409377940813823	401.4857482910156	401.500732421875
85	401.5107421875	9.0306551408					1	DETECTED	401.5107 m/z @9.03 [151231OFc1_NvH-0949-CRLM-4.raw]	401.5107421875	9.0306551408	0.0075340352	99.9535219642667	99.9459879290667	344076.3125	1.1600413865228081E8	3	6909	46.17499021919833	7.796074282894829	13.072730208545979	401.5007629394531	401.5122985839844
86	401.5223083496094	25.8102979490667					1	DETECTED	401.5223 m/z @25.81 [151231OFc1_NvH-0949-CRLM-4.raw]	401.5223083496094	25.8102979490667	0.0075340352	99.9535219642667	99.9459879290667	1068795.875	1.3884487227572995E8	0	6909	0.2117374779246397	0.6861946884122083	47.96061958740874	401.5123291015625	401.53228759765625
87	401.54150390625	6.85177772346667					1	DETECTED	401.5415 m/z @6.85 [151231OFc1_NvH-0949-CRLM-4.raw]	401.54150390625	6.85177772346667	0.0075340352	99.9535219642667	99.9459879290667	386985.96875	1.414880758428913E8	3	6909	22.716321348498525	6.018062917533106	22.311938484388047	401.5323181152344	401.54852294921875
88	401.55853271484375	31.0219774626667					1	DETECTED	401.5585 m/z @31.02 [151231OFc1_NvH-0949-CRLM-4.raw]	401.55853271484375	31.0219774626667	0.0075340352	99.9535219642667	99.9459879290667	471465.0625	1.4837594923163503E8	2	6909	0.236325348971409	1.4591282431871222	0.46433891790378373	401.5485534667969	401.5630798339844
89	401.5730895996094	32.5561747261333					1	DETECTED	401.5731 m/z @32.56 [151231OFc1_NvH-0949-CRLM-4.raw]	401.5730895996094	32.5561747261333	0.0075340352	99.9535219642667	99.9459879290667	1087868.0	1.6649562049657035E8	0	6909	21.50168768428896	1.466236568952892	1.788610536076596	401.5631103515625	401.58306884765625
90	401.5905456542969	55.2289567424					1	DETECTED	401.5905 m/z @55.23 [151231OFc1_NvH-0949-CRLM-4.raw]	401.5905456542969	55.2289567424	0.0075340352	99.9535219642667	99.9459879290667	178848.046875	1.3429208764954576E8	0	6909	18.53485712390239	0.7798668713319966	0.6610648263478215	401.5830993652344	401.60052490234375
91	401.6016540527344	55.2147426592					1	DETECTED	401.6017 m/z @55.21 [151231OFc1_NvH-0949-CRLM-4.raw]	401.6016540527344	55.2147426592	0.0075340352	99.5944822578667	99.5869482226667	118734.21875	1.319563509674712E8	0	6909	34.441788048142335	0.9391143364960138	0.7175354160354691	401.6005554199219	401.60394287109375
92	401.61395263671875	55.2289567424					1	DETECTED	401.6140 m/z @55.23 [151231OFc1_NvH-0949-CRLM-4.raw]	401.61395263671875	55.2289567424	0.0075340352	99.9535219642667	99.9459879290667	179316.6875	1.3743729099773932E8	0	6909	42.99826524633479	0.8889176430823319	0.42304786297230823	401.6039733886719	401.6239318847656
93	401.62847900390625	55.2289567424					1	DETECTED	401.6285 m/z @55.23 [151231OFc1_NvH-0949-CRLM-4.raw]	401.62847900390625	55.2289567424	0.0075340352	99.9535219642667	99.9459879290667	164654.765625	1.3618950632842192E8	0	6909	4.193624666691186	0.9559127586597015	0.6537645475595191	401.62396240234375	401.6384582519531
94	401.64190673828125	55.2289567424					1	DETECTED	401.6419 m/z @55.23 [151231OFc1_NvH-0949-CRLM-4.raw]	401.64190673828125	55.2289567424	0.0075340352	99.9535219642667	99.9459879290667	151144.765625	1.3007199471594566E8	0	6909	5.457885178115362	0.9009576292926621	0.47141567581556243	401.63848876953125	401.6445617675781
95	401.6545715332031	55.2289567424					1	DETECTED	401.6546 m/z @55.23 [151231OFc1_NvH-0949-CRLM-4.raw]	401.6545715332031	55.2289567424	0.0075340352	99.9535219642667	99.9459879290667	162553.625	1.4275553574395064E8	0	6909	21.80894795842015	0.908791290302631	1.0188439217307683	401.64459228515625	401.66455078125
96	401.6674499511719	40.483290024					1	DETECTED	401.6674 m/z @40.48 [151231OFc1_NvH-0949-CRLM-4.raw]	401.6674499511719	40.483290024	1.9754434928	98.5255763328	96.55013284	106021.9296875	1.3568326907941303E8	0	6909	19.22198374858845	1.2445736846416482	3.855670062843747	401.6645812988281	401.6676025390625
97	401.6776123046875	40.483290024					1	DETECTED	401.6776 m/z @40.48 [151231OFc1_NvH-0949-CRLM-4.raw]	401.6776123046875	40.483290024	0.0075340352	99.9535219642667	99.9459879290667	198678.71875	1.50042099558964E8	2	6909	13.40951934958445	1.3346105153534538	2.3443185258819073	401.6676330566406	401.6875915527344
98	401.69781494140625	25.165175684					1	DETECTED	401.6978 m/z @25.17 [151231OFc1_NvH-0949-CRLM-4.raw]	401.69781494140625	25.165175684	0.0075340352	99.5944822578667	99.5869482226667	530570.375	1.8160188935042712E8	2	6909	9.448717356445743	42.11175682233143	3.3730599969965613	401.6878356933594	401.7077941894531
99	401.7098083496094	16.2413014384					1	DETECTED	401.7098 m/z @16.24 [151231OFc1_NvH-0949-CRLM-4.raw]	401.7098083496094	16.2413014384	2.08978980693333	99.5944822578667	97.50469245093338	494479.1875	1.5882348315718356E8	3	6909	0.10351519686674493	1.6711505980367027	7.012718864380536	401.70782470703125	401.7143859863281
100	401.7243957519531	7.98639216133333					1	DETECTED	401.7244 m/z @7.99 [151231OFc1_NvH-0949-CRLM-4.raw]	401.7243957519531	7.98639216133333	0.0075340352	99.5944822578667	99.5869482226667	1424594.125	2.119007423071695E8	2	6909	1.7471446356819076	5.053001275271239	12.18250006100694	401.71441650390625	401.7271728515625
101	401.7371826171875	21.080682928					1	DETECTED	401.7372 m/z @21.08 [151231OFc1_NvH-0949-CRLM-4.raw]	401.7371826171875	21.080682928	0.0075340352	99.5944822578667	99.5869482226667	1712212.75	2.2289709742955247E8	3	6909	0.2746119219090879	1.200322242448731	17.588941177336224	401.7272033691406	401.7394714355469
102	401.7494812011719	19.4161047722667					1	DETECTED	401.7495 m/z @19.42 [151231OFc1_NvH-0949-CRLM-4.raw]	401.7494812011719	19.4161047722667	0.0075340352	99.5944822578667	99.5869482226667	2078096.25	2.6605993314002454E8	2	6909	16.692759965828657	0.9880973422207803	0.07584979957088851	401.739501953125	401.75946044921875
103	401.76385498046875	30.1043880125333					1	DETECTED	401.7639 m/z @30.10 [151231OFc1_NvH-0949-CRLM-4.raw]	401.76385498046875	30.1043880125333	0.0075340352	97.378754132	97.3712200968	322138.84375	1.4747147414988917E8	2	6909	71.6998133409656	1.9064467003674888	0.09101419222591228	401.7594909667969	401.7639465332031
104	401.7739562988281	20.5261125365333					1	DETECTED	401.7740 m/z @20.53 [151231OFc1_NvH-0949-CRLM-4.raw]	401.7739562988281	20.5261125365333	0.0075340352	97.5645330797333	97.5569990445333	1417971.25	1.697149644275597E8	2	6909	0.23399202460902657	2.0189972204984428	406.49935150388444	401.76397705078125	401.783935546875
105	401.793212890625	40.483290024					1	DETECTED	401.7932 m/z @40.48 [151231OFc1_NvH-0949-CRLM-4.raw]	401.793212890625	40.483290024	0.0075340352	97.5645330797333	97.5569990445333	176340.203125	1.3974812295657325E8	0	6909	10.650530043956557	1.2554303887366178	2.8427187724303917	401.7839660644531	401.7962341308594
106	401.8062438964844	40.3878328106667					1	DETECTED	401.8062 m/z @40.39 [151231OFc1_NvH-0949-CRLM-4.raw]	401.8062438964844	40.3878328106667	1.3467837208	99.1787223189333	97.83193859813329	196865.65625	1.5193122648529023E8	0	6909	49.018568873948	1.5340331053917347	3.6980283262306757	401.7962646484375	401.81622314453125
107	401.8208923339844	40.5324249056					1	DETECTED	401.8209 m/z @40.53 [151231OFc1_NvH-0949-CRLM-4.raw]	401.8208923339844	40.5324249056	0.0075340352	98.586573148	98.5790391128	149994.390625	1.4213564573393646E8	0	6909	1.8574869758464416	1.2578281909025724	2.6636164495629324	401.8162536621094	401.8231201171875
108	401.8331298828125	40.3878328106667					1	DETECTED	401.8331 m/z @40.39 [151231OFc1_NvH-0949-CRLM-4.raw]	401.8331298828125	40.3878328106667	0.0075340352	99.7709844549333	99.7634504197333	188622.21875	1.4609462021853855E8	0	6909	3.9840830573817385	1.635656395902045	2.019827314191048	401.8231506347656	401.8351745605469
109	401.8451843261719	9.0415634272					1	DETECTED	401.8452 m/z @9.04 [151231OFc1_NvH-0949-CRLM-4.raw]	401.8451843261719	9.0415634272	0.0075340352	99.6551711893333	99.6476371541333	224167.328125	1.5195307364816582E8	0	6909	31.473344943780035	35.32372167215577	0.774871678564361	401.835205078125	401.846923828125
110	401.85693359375	25.7701038152					1	DETECTED	401.8569 m/z @25.77 [151231OFc1_NvH-0949-CRLM-4.raw]	401.85693359375	25.7701038152	0.0179819413333333	99.9029018584	99.88491991706667	351029.40625	1.640558233293178E8	3	6909	12.126063348867053	22.197369258378366	0.10025918397357247	401.8469543457031	401.8669128417969
111	401.8714904785156	20.7155267650667					1	DETECTED	401.8715 m/z @20.72 [151231OFc1_NvH-0949-CRLM-4.raw]	401.8714904785156	20.7155267650667	0.80350244	99.9332309189333	99.1297284789333	228283.546875	1.577920604446348E8	3	6909	19.832726709038127	2.5072646610969347	34.967878891627294	401.866943359375	401.8736572265625
112	401.8836669921875	24.4599673453333					1	DETECTED	401.8837 m/z @24.46 [151231OFc1_NvH-0949-CRLM-4.raw]	401.8836669921875	24.4599673453333	0.719976723466667	99.5029898554667	98.78301313200002	698550.9375	1.8006054188647777E8	3	6909	0.10861216815163033	0.5907211862763799	4.233967133954903	401.8736877441406	401.8936462402344
113	401.9058532714844	11.2642331306667					1	DETECTED	401.9059 m/z @11.26 [151231OFc1_NvH-0949-CRLM-4.raw]	401.9058532714844	11.2642331306667	0.0075340352	99.2697965365333	99.26226250133331	350326.5625	1.6208382795809007E8	3	6909	33.55734448302135	0.686728808107449	7.19517463835725	401.8958740234375	401.91583251953125
114	401.9190979003906	40.43931108					1	DETECTED	401.9191 m/z @40.44 [151231OFc1_NvH-0949-CRLM-4.raw]	401.9190979003906	40.43931108	0.0075340352	99.1989515573333	99.1914175221333	210094.53125	1.460134947464348E8	0	6909	18.80745744238957	1.0586328348174416	1.5038958566423657	401.9158630371094	401.9270324707031
115	401.9370422363281	20.1137756264					1	DETECTED	401.9370 m/z @20.11 [151231OFc1_NvH-0949-CRLM-4.raw]	401.9370422363281	20.1137756264	0.520442792533333	99.320552564	98.80010977146667	211736.96875	1.4827103756695622E8	0	6909	20.325012201657366	5.078264045827457	2.0239396326976804	401.92706298828125	401.9386291503906
116	401.9486389160156	25.1356008066667					1	DETECTED	401.9486 m/z @25.14 [151231OFc1_NvH-0949-CRLM-4.raw]	401.9486389160156	25.1356008066667	0.0075340352	99.9839464877333	99.97641245253331	265637.90625	1.4553081283843616E8	0	6909	0.11192912270571398	2.9306330430435357	2.6287522562658125	401.93865966796875	401.9503479003906
117	401.9603576660156	16.2577219837333					1	DETECTED	401.9604 m/z @16.26 [151231OFc1_NvH-0949-CRLM-4.raw]	401.9603576660156	16.2577219837333	0.1919737456	99.9940448426667	99.8020710970667	428008.28125	1.4187891959401187E8	4	6909	0.17825033927636014	0.8048481979348256	0.0958116385704902	401.95037841796875	401.9703369140625
118	401.9795227050781	40.4060863421333					1	DETECTED	401.9795 m/z @40.41 [151231OFc1_NvH-0949-CRLM-4.raw]	401.9795227050781	40.4060863421333	0.0075340352	99.4016949165333	99.3941608813333	211108.265625	1.4168898859604827E8	0	6909	12.279122414552859	1.5550730880354404	2.154328284773792	401.9703674316406	401.989501953125
119	401.99261474609375	40.4060863421333					1	DETECTED	401.9926 m/z @40.41 [151231OFc1_NvH-0949-CRLM-4.raw]	401.99261474609375	40.4060863421333	0.0493819421333333	99.9940448426667	99.94466290053336	208350.84375	1.5716681941000593E8	0	6909	36.81129686337256	1.223036943797848	1.4456630798682228	401.9895324707031	402.0025634765625
120	402.00457763671875	40.4060863421333					1	DETECTED	402.0046 m/z @40.41 [151231OFc1_NvH-0949-CRLM-4.raw]	402.00457763671875	40.4060863421333	1.21859770026667	99.9738300709333	98.75523237066663	172594.046875	1.5778702327850807E8	0	6909	19.909503604198513	1.2649759056047123	0.05445432848093055	402.00262451171875	402.0145568847656
121	402.02239990234375	22.6852939725333					1	DETECTED	402.0224 m/z @22.69 [151231OFc1_NvH-0949-CRLM-4.raw]	402.02239990234375	22.6852939725333	1.3467837208	99.9940448426667	98.64726112186669	107554.109375	1.4813259463067505E8	0	6909	1.539733617694413	2.2629682494633463	3.6599304684715364	402.01458740234375	402.0237121582031
122	402.0337219238281	89.4124235994667					1	DETECTED	402.0337 m/z @89.41 [151231OFc1_NvH-0949-CRLM-4.raw]	402.0337219238281	89.4124235994667	0.0906982013333333	99.9940448426667	99.90334664133336	166680.9375	1.165661478713343E8	0	6909	47.80902418835162	0.5128940879656615	0.015010051091786651	402.02374267578125	402.043701171875
123	402.0495300292969	89.4124235994667					1	DETECTED	402.0495 m/z @89.41 [151231OFc1_NvH-0949-CRLM-4.raw]	402.0495300292969	89.4124235994667	0.0493819421333333	99.9940448426667	99.94466290053336	165083.6875	1.6744406217672524E8	0	6909	63.59409849991387	0.5123456990339633	0.013981023468013524	402.0437316894531	402.05950927734375
124	402.0645446777344	89.4124235994667					1	DETECTED	402.0645 m/z @89.41 [151231OFc1_NvH-0949-CRLM-4.raw]	402.0645446777344	89.4124235994667	0.272962812	99.9940448426667	99.7210820306667	155756.296875	1.532774006014785E8	0	6909	66.67210821484277	0.5051122894634335	0.008611393041762038	402.0595397949219	402.07452392578125
125	402.0849914550781	89.4124235994667					1	DETECTED	402.0850 m/z @89.41 [151231OFc1_NvH-0949-CRLM-4.raw]	402.0849914550781	89.4124235994667	0.262668775466667	99.9940448426667	99.73137606720003	143261.359375	1.381380845982707E8	0	6909	66.67212078976083	0.5067906324720118	0.017836870959192227	402.07501220703125	402.0949401855469
126	402.0978088378906	89.4124235994667					1	DETECTED	402.0978 m/z @89.41 [151231OFc1_NvH-0949-CRLM-4.raw]	402.0978088378906	89.4124235994667	0.1819447344	99.9940448426667	99.81210010826669	97015.953125	1.6358881048442736E8	0	6909	66.56309127784924	0.5064552498983081	0.028360347102744345	402.0950012207031	402.1077880859375
127	402.10968017578125	89.4124235994667					1	DETECTED	402.1097 m/z @89.41 [151231OFc1_NvH-0949-CRLM-4.raw]	402.10968017578125	89.4124235994667	1.14362143546667	99.9940448426667	98.85042340720003	95861.1328125	1.537460106188244E8	0	6909	66.84364454641705	0.531309737937387	0.026191981901867667	402.1078186035156	402.1196594238281
128	402.13189697265625	22.8569374477333					1	DETECTED	402.1319 m/z @22.86 [151231OFc1_NvH-0949-CRLM-4.raw]	402.13189697265625	22.8569374477333	0.866899267733333	99.9940448426667	99.12714557493337	92690.1328125	1.4329555038304356E8	0	6909	4.106764129656941	2.417684248847545	3.465421927642823	402.1219177246094	402.14111328125
129	402.151123046875	22.8569374477333					1	DETECTED	402.1511 m/z @22.86 [151231OFc1_NvH-0949-CRLM-4.raw]	402.151123046875	22.8569374477333	0.0596861712	99.9839464877333	99.9242603165333	107075.015625	1.1359562443722531E8	0	6909	2.897696734639652	2.4210473728038595	3.5218269499456873	402.14117431640625	402.16107177734375
130	402.1731872558594	16.2733237493333					1	DETECTED	402.1732 m/z @16.27 [151231OFc1_NvH-0949-CRLM-4.raw]	402.1731872558594	16.2733237493333	0.0075340352	99.9940448426667	99.9865108074667	504894.59375	1.1428475408911134E8	2	6909	0.2924788358640491	5.126725094083485	1.2818683862958937	402.1632385253906	402.1805419921875
131	402.1905517578125	5.53883907173333					1	DETECTED	402.1906 m/z @5.54 [151231OFc1_NvH-0949-CRLM-4.raw]	402.1905517578125	5.53883907173333	1.3467837208	99.9738300709333	98.6270463501333	897238.8125	1.188971938569233E8	3	6909	0.13409264612696514	7.789051157872196	11.728896584838056	402.1805725097656	402.2005310058594
132	402.2106628417969	6.46556989653333					1	DETECTED	402.2107 m/z @6.47 [151231OFc1_NvH-0949-CRLM-4.raw]	402.2106628417969	6.46556989653333	0.866899267733333	99.9637405234667	99.09684125573337	562237.4375	1.627392405658488E8	3	6909	13.482649141184353	0.9478904495549646	10.406359095639349	402.20068359375	402.22064208984375
133	402.225830078125	8.0095457456					1	DETECTED	402.2258 m/z @8.01 [151231OFc1_NvH-0949-CRLM-4.raw]	402.225830078125	8.0095457456	0.866899267733333	99.9332309189333	99.06633165119997	543466.875	1.2760395236292574E8	2	6909	19.08094715756794	2.592227041628433	13.773664274869754	402.2206726074219	402.22900390625
134	402.239013671875	20.9735034656					1	DETECTED	402.2390 m/z @20.97 [151231OFc1_NvH-0949-CRLM-4.raw]	402.239013671875	20.9735034656	0.866899267733333	99.9332309189333	99.06633165119997	736858.0	1.6855658054179496E8	2	6909	23.788944039969785	0.9798689637397869	1.252221061588142	402.2290344238281	402.24078369140625
135	402.25079345703125	19.4618557610667					1	DETECTED	402.2508 m/z @19.46 [151231OFc1_NvH-0949-CRLM-4.raw]	402.25079345703125	19.4618557610667	0.866899267733333	99.9332309189333	99.06633165119997	877825.25	1.443416938845351E8	2	6909	0.27062602930455526	1.8449984721450459	12.721929678287731	402.2408142089844	402.2607421875
136	402.2650146484375	22.7707618205333					1	DETECTED	402.2650 m/z @22.77 [151231OFc1_NvH-0949-CRLM-4.raw]	402.2650146484375	22.7707618205333	1.81446415546667	99.9129892773333	98.09852512186663	104468.8203125	1.2545926656210826E8	0	6909	46.81305087799406	2.8802005384272964	3.54953667229046	402.26080322265625	402.26556396484375
137	402.27557373046875	20.5848827848					1	DETECTED	402.2756 m/z @20.58 [151231OFc1_NvH-0949-CRLM-4.raw]	402.27557373046875	20.5848827848	0.866899267733333	99.9332309189333	99.06633165119997	246173.078125	1.0364241115961786E8	0	6909	0.18833938283536966	0.8528534873918444	1.4630809797135609	402.2655944824219	402.2855529785156
138	402.2902526855469	18.9664240426667					1	DETECTED	402.2903 m/z @18.97 [151231OFc1_NvH-0949-CRLM-4.raw]	402.2902526855469	18.9664240426667	0.866899267733333	99.9230978032	99.05619853546666	108637.3984375	1.0802944226315987E8	0	6909	80.04758945576016	3.0937916243827726	0.03111229994462378	402.2856140136719	402.3001708984375
139	402.3055114746094	22.7707618205333					1	DETECTED	402.3055 m/z @22.77 [151231OFc1_NvH-0949-CRLM-4.raw]	402.3055114746094	22.7707618205333	0.866899267733333	99.9129892773333	99.04609000959996	89687.9375	1.0304529129989894E8	0	6909	3.0575531626336883	2.9558495215513942	5.571708697005796	402.3004150390625	402.3153381347656
140	402.3265686035156	22.7707618205333					1	DETECTED	402.3266 m/z @22.77 [151231OFc1_NvH-0949-CRLM-4.raw]	402.3265686035156	22.7707618205333	0.0075340352	99.8523961176	99.8448620824	98530.4765625	1.3483212980731842E8	0	6909	80.43650226230011	3.3682877494636996	5.762909039742704	402.31658935546875	402.33636474609375
141	402.3388366699219	22.7707618205333					1	DETECTED	402.3388 m/z @22.77 [151231OFc1_NvH-0949-CRLM-4.raw]	402.3388366699219	22.7707618205333	0.866899267733333	99.8523961176	98.98549684986666	85277.828125	1.1345040780657929E8	0	6909	14.584375697266392	3.1806111508978097	5.188805942281386	402.33660888671875	402.3474426269531
142	402.35748291015625	89.4124235994667					1	DETECTED	402.3575 m/z @89.41 [151231OFc1_NvH-0949-CRLM-4.raw]	402.35748291015625	89.4124235994667	0.656977315466667	99.8422171952	99.18523987973334	310882.375	9.857352722002749E7	0	6909	79.81865816316838	0.5187299721557834	0.015064469002732188	402.3475036621094	402.3674621582031
143	402.3761291503906	89.3736181149333					1	DETECTED	402.3761 m/z @89.37 [151231OFc1_NvH-0949-CRLM-4.raw]	402.3761291503906	89.3736181149333	0.866899267733333	99.9839464877333	99.11704721999998	268432.65625	9.877417844495833E7	0	6909	79.73962600939424	0.5011080434782373	0.0013983815127690227	402.36749267578125	402.3860778808594
144	402.38641357421875	9.78305896933333					1	DETECTED	402.3864 m/z @9.78 [151231OFc1_NvH-0949-CRLM-4.raw]	402.38641357421875	9.78305896933333	0.4886619048	99.8422171952	99.35355529040001	65160.2734375	7.816824615121019E7	0	6909	1.34316140103439	114.00785142594151	207.9044376049984	402.3861389160156	402.3954162597656
145	402.4058837890625	40.7894531882667					1	DETECTED	402.4059 m/z @40.79 [151231OFc1_NvH-0949-CRLM-4.raw]	402.4058837890625	40.7894531882667	0.8458246024	99.9433433186667	99.0975187162667	82779.7734375	8.538809247452424E7	0	6909	46.215848128287	1.3927399103133336	1.8435551552892993	402.39593505859375	402.4077453613281
146	402.4177551269531	27.8707656506667					1	DETECTED	402.4178 m/z @27.87 [151231OFc1_NvH-0949-CRLM-4.raw]	402.4177551269531	27.8707656506667	0.0388754101333333	99.9433433186667	99.90446790853338	211384.875	7.888241139630605E7	5	6909	0.33842949540457923	2.444408914868378	0.024045915914051797	402.4078674316406	402.427734375
147	402.4383850097656	20.0718968658667					1	DETECTED	402.4384 m/z @20.07 [151231OFc1_NvH-0949-CRLM-4.raw]	402.4383850097656	20.0718968658667	0.866899267733333	99.9433433186667	99.07644405093338	73745.9296875	7.534457636719947E7	0	6909	10.383986571592976	3.3894422456042803	7.762156833945821	402.42840576171875	402.44000244140625
148	402.4500427246094	21.4232102437333					1	DETECTED	402.4500 m/z @21.42 [151231OFc1_NvH-0949-CRLM-4.raw]	402.4500427246094	21.4232102437333	0.1719158048	99.9433433186667	99.77142751386671	159598.421875	7.653743314729024E7	0	6909	4.235443521931359	0.819541348549004	0.7028097202866193	402.4400634765625	402.46002197265625
149	402.46124267578125	16.2271263349333					1	DETECTED	402.4612 m/z @16.23 [151231OFc1_NvH-0949-CRLM-4.raw]	402.46124267578125	16.2271263349333	0.866899267733333	99.9433433186667	99.07644405093338	92472.796875	7.209355440674636E7	0	6909	19.162740665569103	5.826265225560484	0.21280214195617103	402.4601135253906	402.46759033203125
150	402.4776611328125	35.2159394024					1	DETECTED	402.4777 m/z @35.22 [151231OFc1_NvH-0949-CRLM-4.raw]	402.4776611328125	35.2159394024	0.1719158048	99.9433433186667	99.77142751386671	171475.65625	7.5405732729496E7	0	6909	28.3366426346854	1.6219680862863322	0.010943619818284957	402.46771240234375	402.487548828125
151	402.49786376953125	40.3287896802667					1	DETECTED	402.4979 m/z @40.33 [151231OFc1_NvH-0949-CRLM-4.raw]	402.49786376953125	40.3287896802667	0.1719158048	99.9433433186667	99.77142751386671	61919.8828125	7.215095370302473E7	0	6909	85.50736203435059	1.3183071336544785	1.7705674890765937	402.4879150390625	402.4990539550781
152	402.5091552734375	25.7023525776					1	DETECTED	402.5092 m/z @25.70 [151231OFc1_NvH-0949-CRLM-4.raw]	402.5091552734375	25.7023525776	0.1719158048	99.9433433186667	99.77142751386671	158611.5	7.226921766611604E7	0	6909	20.883843938001508	2.233441171145383	0.015919302967602415	402.4991760253906	402.51171875
153	402.52178955078125	18.3908623146667					1	DETECTED	402.5218 m/z @18.39 [151231OFc1_NvH-0949-CRLM-4.raw]	402.52178955078125	18.3908623146667	0.1719158048	99.5842805605333	99.41236475573331	479589.5625	8.941860818645455E7	0	6909	12.992847895755155	5.678568853428325	0.017067941328202968	402.5118713378906	402.5317687988281
154	402.5323486328125	34.2123410392					1	DETECTED	402.5323 m/z @34.21 [151231OFc1_NvH-0949-CRLM-4.raw]	402.5323486328125	34.2123410392	3.09530406026667	98.7196050322667	95.62430097200003	231721.078125	7.479648834190193E7	0	6909	11.374403735573338	1.7700486737381191	0.0011759294768470005	402.53179931640625	402.53485107421875
155	402.54486083984375	6.45444724053333					1	DETECTED	402.5449 m/z @6.45 [151231OFc1_NvH-0949-CRLM-4.raw]	402.54486083984375	6.45444724053333	0.1719158048	99.5842805605333	99.41236475573331	307046.84375	8.96982034307803E7	3	6909	6.906059146352411	15.71878856181809	17.43535056595898	402.5348815917969	402.5531311035156
156	402.5631408691406	15.8452160968					1	DETECTED	402.5631 m/z @15.85 [151231OFc1_NvH-0949-CRLM-4.raw]	402.5631408691406	15.8452160968	0.1719158048	99.5842805605333	99.41236475573331	1177991.375	1.0074821001451454E8	3	6909	0.1802466097359705	4.874321836658865	10.297283111665125	402.55316162109375	402.5731201171875
157	402.57421875	30.4367379645333					1	DETECTED	402.5742 m/z @30.44 [151231OFc1_NvH-0949-CRLM-4.raw]	402.57421875	30.4367379645333	0.1719158048	99.5842805605333	99.41236475573331	110079.3671875	7.565346559489073E7	0	6909	9.887964118153132	1.5095907667776043	2.78828253482842	402.5731506347656	402.5841369628906
158	402.58935546875	22.8329337546667					1	DETECTED	402.5894 m/z @22.83 [151231OFc1_NvH-0949-CRLM-4.raw]	402.58935546875	22.8329337546667	0.1719158048	99.5842805605333	99.41236475573331	38913.75	8.179047381671782E7	0	6909	8.47453172481876	2.1264788094088534	3.301014775157894	402.584228515625	402.59344482421875
159	402.6034851074219	40.3731536426667					1	DETECTED	402.6035 m/z @40.37 [151231OFc1_NvH-0949-CRLM-4.raw]	402.6034851074219	40.3731536426667	0.1719158048	99.5842805605333	99.41236475573331	89273.96875	6.745051612908931E7	0	6909	57.63470743321018	1.4204202341612011	1.841022297117971	402.5935363769531	402.60894775390625
160	402.6190185546875	27.6672240608					1	DETECTED	402.6190 m/z @27.67 [151231OFc1_NvH-0949-CRLM-4.raw]	402.6190185546875	27.6672240608	0.1719158048	99.5842805605333	99.41236475573331	249482.078125	7.414356097101647E7	0	6909	2.369641450135422	0.950078436312508	1.032562362610881	402.6090393066406	402.6289978027344
161	402.63140869140625	33.6513870717333					1	DETECTED	402.6314 m/z @33.65 [151231OFc1_NvH-0949-CRLM-4.raw]	402.63140869140625	33.6513870717333	0.1719158048	97.6368174936	97.46490168880001	34730.08203125	7.03358310969238E7	0	6909	64.08098944358686	1.5047812808730368	2.0102598367645435	402.6290283203125	402.641357421875
162	402.65411376953125	26.3235876237333					1	DETECTED	402.6541 m/z @26.32 [151231OFc1_NvH-0949-CRLM-4.raw]	402.65411376953125	26.3235876237333	0.1719158048	97.6368174936	97.46490168880001	36602.921875	6.806483541083798E7	0	6909	89.09778342741707	1.901057371245346	2.980353733674059	402.6446228027344	402.6640930175781
163	402.6748352050781	16.2271263349333					1	DETECTED	402.6748 m/z @16.23 [151231OFc1_NvH-0949-CRLM-4.raw]	402.6748352050781	16.2271263349333	0.1719158048	98.4339462589333	98.26203045413331	223677.109375	8.40229921573274E7	2	6909	13.59717444688151	0.5310660594811426	0.059220863863573336	402.66485595703125	402.6847839355469
164	402.6848449707031	5.27658976826667					1	DETECTED	402.6848 m/z @5.28 [151231OFc1_NvH-0949-CRLM-4.raw]	402.6848449707031	5.27658976826667	1.38934135786667	96.4750003133333	95.08565895546663	33049.8359375	7.652817342557965E7	0	6909	19.436387374326568	12.19918607537112	1.0520156710117536	402.6848449707031	402.68890380859375
165	402.69891357421875	22.8329337546667					1	DETECTED	402.6989 m/z @22.83 [151231OFc1_NvH-0949-CRLM-4.raw]	402.69891357421875	22.8329337546667	0.1719158048	97.8217699016	97.64985409680001	3261292.25	2.2075897890795395E8	2	6909	0.42884586710358974	0.5316793063813291	0.1845093729021025	402.6889343261719	402.70648193359375
166	402.71649169921875	19.4618557610667					1	DETECTED	402.7165 m/z @19.46 [151231OFc1_NvH-0949-CRLM-4.raw]	402.71649169921875	19.4618557610667	0.1719158048	99.7608910109333	99.58897520613331	3573660.75	1.8110202202028254E8	2	6909	0.19817932322688137	0.5502261809146481	48.96131883487795	402.7065124511719	402.7264709472656
167	402.72705078125	11.8639496192					1	DETECTED	402.7271 m/z @11.86 [151231OFc1_NvH-0949-CRLM-4.raw]	402.72705078125	11.8639496192	0.1719158048	98.4237652426667	98.25184943786671	1509195.75	1.3751752347827005E8	2	6909	0.26309185870066365	0.8573670768805053	0.17793588927605195	402.72650146484375	402.7370300292969
168	402.7406311035156	27.3829438194667					1	DETECTED	402.7406 m/z @27.38 [151231OFc1_NvH-0949-CRLM-4.raw]	402.7406311035156	27.3829438194667	0.1719158048	99.9535219642667	99.7816061594667	674393.5	9.44879204782017E7	2	6909	0.20564656095638867	0.8526934167663701	0.04834108009072142	402.737060546875	402.7505798339844
169	402.75244140625	19.4783702082667					1	DETECTED	402.7524 m/z @19.48 [151231OFc1_NvH-0949-CRLM-4.raw]	402.75244140625	19.4783702082667	0.1719158048	97.5540690818667	97.3821532770667	208235.015625	7.937212835742538E7	0	6909	0.2758942642319333	0.5985116290079714	58.38758089237292	402.7506408691406	402.7623291015625
170	402.7769470214844	20.5689642085333					1	DETECTED	402.7769 m/z @20.57 [151231OFc1_NvH-0949-CRLM-4.raw]	402.7769470214844	20.5689642085333	0.1719158048	98.0582022189333	97.88628641413331	45422.33984375	6.784050189992242E7	0	6909	0.2262983119384323	2.4641312375836395	3.8846131324023476	402.7669982910156	402.78607177734375
171	402.79608154296875	28.0726633437333					1	DETECTED	402.7961 m/z @28.07 [151231OFc1_NvH-0949-CRLM-4.raw]	402.79608154296875	28.0726633437333	0.1719158048	97.4201349682667	97.2482191634667	79748.6640625	7.414634256485936E7	0	6909	0.09205391217398429	1.7786205794575822	4.329093493771005	402.78631591796875	402.8057861328125
172	402.8089904785156	22.2893045602667					1	DETECTED	402.8090 m/z @22.29 [151231OFc1_NvH-0949-CRLM-4.raw]	402.8089904785156	22.2893045602667	0.824502141333333	97.4201349682667	96.59563282693337	25767.833984375	7.131206116961803E7	0	6909	94.02473762028372	2.267038145999313	3.5644170878141024	402.8062438964844	402.8103332519531
173	402.8204345703125	33.7230481285333					1	DETECTED	402.8204 m/z @33.72 [151231OFc1_NvH-0949-CRLM-4.raw]	402.8204345703125	33.7230481285333	0.1719158048	99.5537975616	99.38188175680001	203225.4375	8.674133391243796E7	0	6909	8.587596524372188	3.7394853238050185	0.017739726120016657	402.810546875	402.8289489746094
174	402.8389892578125	17.2902680765333					1	DETECTED	402.8390 m/z @17.29 [151231OFc1_NvH-0949-CRLM-4.raw]	402.8389892578125	17.2902680765333	0.1719158048	99.7608910109333	99.58897520613331	743703.1875	8.183613052556588E7	0	6909	0.4203737305653128	0.5068062263761222	0.4116558880255325	402.82928466796875	402.8489685058594
175	402.8592529296875	19.7659315602667					1	DETECTED	402.8593 m/z @19.77 [151231OFc1_NvH-0949-CRLM-4.raw]	402.8592529296875	19.7659315602667	0.1719158048	99.8624334488	99.69051764400001	2519267.5	1.2575478975192082E8	3	6909	0.3131602385575114	0.5094099288010788	0.1278474798670013	402.8492736816406	402.86920166015625
176	402.8755187988281	19.2569707274667					1	DETECTED	402.8755 m/z @19.26 [151231OFc1_NvH-0949-CRLM-4.raw]	402.8755187988281	19.2569707274667	0.317166404533333	99.9029018584	99.58573545386666	238271.75	8.163532139017084E7	3	6909	19.841891089997027	1.3191165476327558	0.10677517654189563	402.8692626953125	402.8812561035156
177	402.8912658691406	29.9278443101333					1	DETECTED	402.8913 m/z @29.93 [151231OFc1_NvH-0949-CRLM-4.raw]	402.8912658691406	29.9278443101333	0.1719158048	99.3914845885333	99.21956878373331	720089.0625	1.0396294974598104E8	3	6909	14.222256986723774	0.5136978964547725	0.020791759372985236	402.88128662109375	402.9012451171875
178	402.90313720703125	26.7075999376					1	DETECTED	402.9031 m/z @26.71 [151231OFc1_NvH-0949-CRLM-4.raw]	402.90313720703125	26.7075999376	0.1719158048	99.8725290378667	99.7006132330667	690351.3125	9.275667012505011E7	3	6909	5.5437592878994195	0.5242934441708326	0.02796746139777677	402.9012756347656	402.91302490234375
179	402.92413330078125	26.2335184146667					1	DETECTED	402.9241 m/z @26.23 [151231OFc1_NvH-0949-CRLM-4.raw]	402.92413330078125	26.2335184146667	0.0179819413333333	99.9535219642667	99.93554002293337	321205.25	7.23477565281179E7	3	6909	0.13721668936720377	2.1267738529648073	1.731016750291604	402.9141845703125	402.9340515136719
180	402.93804931640625	25.3391754005333					1	DETECTED	402.9380 m/z @25.34 [151231OFc1_NvH-0949-CRLM-4.raw]	402.93804931640625	25.3391754005333	0.0493819421333333	99.8016466517333	99.75226470959996	25816.4921875	6.557275851081492E7	0	6909	75.60794960830253	1.9738572892459985	2.9509416223665434	402.93414306640625	402.941650390625
181	402.95184326171875	21.480755364					1	DETECTED	402.9518 m/z @21.48 [151231OFc1_NvH-0949-CRLM-4.raw]	402.95184326171875	21.480755364	0.0075340352	99.6652859933333	99.6577519581333	77901.78125	7.22467120618434E7	0	6909	5.5100809800329	2.305679715012077	7.990230615146691	402.94195556640625	402.953125
182	402.963134765625	21.1089803602667					1	DETECTED	402.9631 m/z @21.11 [151231OFc1_NvH-0949-CRLM-4.raw]	402.963134765625	21.1089803602667	0.1819447344	99.5230211522667	99.34107641786669	79849.546875	7.581799730964023E7	0	6909	15.508137377619647	3.271393671684829	9.98908850058154	402.9532775878906	402.97308349609375
183	402.9833984375	41.2177230496					1	DETECTED	402.9834 m/z @41.22 [151231OFc1_NvH-0949-CRLM-4.raw]	402.9833984375	41.2177230496	0.2838417888	99.4220011786667	99.1381593898667	370243.625	7.638506663427687E7	4	6909	0.08648926150284808	1.1512910472232152	30.531281130311395	402.9734191894531	402.9933776855469
184	402.9963684082031	28.2106492269333					1	DETECTED	402.9964 m/z @28.21 [151231OFc1_NvH-0949-CRLM-4.raw]	402.9963684082031	28.2106492269333	0.272962812	99.4016949165333	99.1287321045333	79423.765625	8.244611345773053E7	0	6909	84.32482818406716	1.6459952746417155	2.858509318011058	402.993408203125	403.0063171386719
185	403.0190124511719	25.5754086712					1	DETECTED	403.0190 m/z @25.58 [151231OFc1_NvH-0949-CRLM-4.raw]	403.0190124511719	25.5754086712	0.0493819421333333	99.8826414917333	99.83325954959996	73520.046875	7.235695938116474E7	0	6909	3.2985279684249313	1.8082892676334699	6.178737173964774	403.00909423828125	403.0289611816406
186	403.04205322265625	30.1043880125333					1	DETECTED	403.0421 m/z @30.10 [151231OFc1_NvH-0949-CRLM-4.raw]	403.04205322265625	30.1043880125333	0.2838417888	99.087223644	98.8033818552	46053.6875	7.553701618548493E7	0	6909	63.776444368972435	1.6029004390032844	2.7607075492896147	403.0320739746094	403.05194091796875
187	403.0621643066406	27.3290943338667					1	DETECTED	403.0622 m/z @27.33 [151231OFc1_NvH-0949-CRLM-4.raw]	403.0621643066406	27.3290943338667	0.0702109165333333	99.9839464877333	99.91373557119998	33805.73046875	6.783985649448147E7	0	6909	31.615663364467572	1.8877593689787067	2.39064052686066	403.05230712890625	403.064208984375
188	403.0742492675781	39.1689173842667					1	DETECTED	403.0742 m/z @39.17 [151231OFc1_NvH-0949-CRLM-4.raw]	403.0742492675781	39.1689173842667	0.272962812	99.9332309189333	99.6602681069333	34376.94921875	6.877509890607178E7	0	6909	95.45493481235965	1.2346772036224005	1.5494760486559214	403.0643310546875	403.08416748046875
189	403.0963439941406	92.880091864					1	DETECTED	403.0963 m/z @92.88 [151231OFc1_NvH-0949-CRLM-4.raw]	403.0963439941406	92.880091864	0.242437731466667	99.8219610909333	99.57952335946663	46948.3046875	7.56246421772435E7	0	6909	4.326131514793204	0.5078722782264757	0.41142554285247435	403.0868225097656	403.1059265136719
190	403.10882568359375	38.0772986717333					1	DETECTED	403.1088 m/z @38.08 [151231OFc1_NvH-0949-CRLM-4.raw]	403.10882568359375	38.0772986717333	0.232420948	94.7634843984	94.5310634504	39403.62109375	7.845426056679632E7	0	6909	90.49970793369616	1.2113117209767097	1.4269493547206709	403.1063537597656	403.1187744140625
191	403.12017822265625	90.5631002256					1	DETECTED	403.1202 m/z @90.56 [151231OFc1_NvH-0949-CRLM-4.raw]	403.12017822265625	90.5631002256	0.0702109165333333	91.6530059781333	91.58279506159997	19573.447265625	5.886402036413985E7	0	6909	90.49881033890553	0.5060769860700575	0.004040651561357783	403.11883544921875	403.12860107421875
192	403.13861083984375	91.4069919802667					1	DETECTED	403.1386 m/z @91.41 [151231OFc1_NvH-0949-CRLM-4.raw]	403.13861083984375	91.4069919802667	0.222221060266667	97.3168483157333	97.09462725546663	48820.87109375	7.387417170552391E7	0	6909	1.2294999299843141	0.5017814314147896	0.18937060147824222	403.1290283203125	403.1484375
193	403.156982421875	91.5663515757333					1	DETECTED	403.1570 m/z @91.57 [151231OFc1_NvH-0949-CRLM-4.raw]	403.156982421875	91.5663515757333	0.0388754101333333	98.5559280525333	98.51705264239997	26735.755859375	6.27235935471727E7	0	6909	1.4262516119205912	0.5146435255075641	10.295771549542577	403.14874267578125	403.1631774902344
194	403.17333984375	17.2902680765333					1	DETECTED	403.1733 m/z @17.29 [151231OFc1_NvH-0949-CRLM-4.raw]	403.17333984375	17.2902680765333	0.0075340352	99.9940448426667	99.9865108074667	407144.59375	8.809238600149164E7	2	6909	0.37881903676790074	1.7008173092557224	2.09589639058047	403.1633605957031	403.18328857421875
195	403.193603515625	19.7313447685333					1	DETECTED	403.1936 m/z @19.73 [151231OFc1_NvH-0949-CRLM-4.raw]	403.193603515625	19.7313447685333	0.0284173154666667	99.9940448426667	99.96562752720003	1551142.25	1.6753721615913713E8	2	6909	3.4681024514585594	0.9386144364468887	0.020378373906519625	403.1836242675781	403.2035827636719
196	403.20758056640625	36.6700004829333					1	DETECTED	403.2076 m/z @36.67 [151231OFc1_NvH-0949-CRLM-4.raw]	403.20758056640625	36.6700004829333	0.0388754101333333	99.2596570221333	99.22078161199997	194293.9375	9.45691228424339E7	3	6909	9.230564769725667	1.5541597225079644	0.07909620285001137	403.20361328125	403.2092590332031
197	403.2192687988281	21.0364609872					1	DETECTED	403.2193 m/z @21.04 [151231OFc1_NvH-0949-CRLM-4.raw]	403.2192687988281	21.0364609872	0.0284173154666667	99.8219610909333	99.79354377546663	5931358.0	2.3596158309856963E8	2	6909	0.19069885107624884	2.626867380258517	0.16464541216586775	403.20928955078125	403.229248046875
198	403.23223876953125	28.7043244458667					1	DETECTED	403.2322 m/z @28.70 [151231OFc1_NvH-0949-CRLM-4.raw]	403.23223876953125	28.7043244458667	0.0075340352	99.9940448426667	99.9865108074667	3894331.5	1.8276201428336406E8	2	6909	0.18110672343243195	0.5519265310780868	0.02918090475385399	403.2292785644531	403.2422180175781
199	403.2441101074219	30.6097696637333					1	DETECTED	403.2441 m/z @30.61 [151231OFc1_NvH-0949-CRLM-4.raw]	403.2441101074219	30.6097696637333	0.0075340352	99.8016466517333	99.7941126165333	1026668.5625	1.1608143326406197E8	2	6909	14.462511258112833	0.9532327195635765	34.71311483648089	403.2422790527344	403.25408935546875
200	403.25567626953125	15.2582434917333					1	DETECTED	403.2557 m/z @15.26 [151231OFc1_NvH-0949-CRLM-4.raw]	403.25567626953125	15.2582434917333	0.0388754101333333	96.972325516	96.93345010586667	472485.78125	8.833725609081286E7	0	6909	14.882538602728173	10.1723088845763	82.0141261464675	403.2541198730469	403.26507568359375
201	403.2697448730469	91.5130187978667					1	DETECTED	403.2697 m/z @91.51 [151231OFc1_NvH-0949-CRLM-4.raw]	403.2697448730469	91.5130187978667	0.0179819413333333	95.5462728125333	95.52829087119997	73627.1875	7.571102154377103E7	0	6909	2.7296160481271414	0.5072146141700351	0.016868267671066008	403.26605224609375	403.2792053222656
202	403.28765869140625	90.5112565002667					1	DETECTED	403.2877 m/z @90.51 [151231OFc1_NvH-0949-CRLM-4.raw]	403.28765869140625	90.5112565002667	0.0179819413333333	94.2999606453333	94.28197870399997	32157.3671875	6.902670590258013E7	0	6909	1.0374626310871662	0.5209473924285392	0.016560443684038032	403.2804260253906	403.2955322265625
203	403.3059997558594	90.4048701818667					1	DETECTED	403.3060 m/z @90.40 [151231OFc1_NvH-0949-CRLM-4.raw]	403.3059997558594	90.4048701818667	0.0179819413333333	95.8992526808	95.88127073946667	55947.4921875	2.732988250772093E7	0	6909	1.6584921669930566	0.513800750180102	0.025110955134327064	403.2965393066406	403.3159484863281
204	403.3215637207031	90.1518800370667					1	DETECTED	403.3216 m/z @90.15 [151231OFc1_NvH-0949-CRLM-4.raw]	403.3215637207031	90.1518800370667	0.0179819413333333	92.9643489445333	92.94636700319997	33626.66015625	4.322640982758357E7	0	6909	0.3604091339392568	0.5126328377113802	0.02439824665237208	403.3166198730469	403.33099365234375
205	403.34808349609375	48.1369359472					1	DETECTED	403.3481 m/z @48.14 [151231OFc1_NvH-0949-CRLM-4.raw]	403.34808349609375	48.1369359472	0.0179819413333333	92.2116103016	92.19362836026667	23769.640625	6.750261763287862E7	0	6909	91.35808525925727	0.9582827514589658	0.8995415007273646	403.3382263183594	403.35174560546875
206	403.3619384765625	89.4124235994667					1	DETECTED	403.3619 m/z @89.41 [151231OFc1_NvH-0949-CRLM-4.raw]	403.3619384765625	89.4124235994667	0.0179819413333333	98.3932652269333	98.37528328559996	86185.7734375	8.178396028593759E7	0	6909	23.649928373455623	0.5098178720491822	0.10147917687706526	403.35198974609375	403.37188720703125
207	403.3802185058594	89.3736181149333					1	DETECTED	403.3802 m/z @89.37 [151231OFc1_NvH-0949-CRLM-4.raw]	403.3802185058594	89.3736181149333	0.0179819413333333	98.7805835152	98.76260157386666	41090.0625	7.116333765442696E7	0	6909	59.58224957064053	0.5116236960498579	0.007138307503089078	403.3719787597656	403.39019775390625
208	403.39215087890625	33.5916851634667					1	DETECTED	403.3922 m/z @33.59 [151231OFc1_NvH-0949-CRLM-4.raw]	403.39215087890625	33.5916851634667	0.0906982013333333	96.2271385048	96.13644030346666	31899.275390625	7.640259075159419E7	0	6909	91.59247511608379	1.3665327294924239	1.75461072838414	403.3902587890625	403.3945007324219
209	403.4045104980469	40.4684691709333					1	DETECTED	403.4045 m/z @40.47 [151231OFc1_NvH-0949-CRLM-4.raw]	403.4045104980469	40.4684691709333	0.0804336781333333	99.0263166	98.94588292186667	43497.02734375	8.135760528108008E7	0	6909	86.78402718163359	1.1309701270514065	1.2745892222040485	403.3948669433594	403.4114685058594
210	403.43402099609375	31.1504903186667					1	DETECTED	403.4340 m/z @31.15 [151231OFc1_NvH-0949-CRLM-4.raw]	403.43402099609375	31.1504903186667	0.131586760266667	99.9535219642667	99.82193520400003	103981.9453125	7.870147075244823E7	2	6909	24.553517556049453	1.7367093541998018	0.04729757790469972	403.4241638183594	403.4439697265625
211	403.45892333984375	12.8568176066667					1	DETECTED	403.4589 m/z @12.86 [151231OFc1_NvH-0949-CRLM-4.raw]	403.45892333984375	12.8568176066667	0.1417469568	99.8523961176	99.71064916079999	218341.296875	7.905588091891119E7	4	6909	0.22918545743821817	2.9675045393526904	61.758645487807115	403.44915771484375	403.4689025878906
212	403.4848937988281	41.1741155264					1	DETECTED	403.4849 m/z @41.17 [151231OFc1_NvH-0949-CRLM-4.raw]	403.4848937988281	41.1741155264	1.9182481352	99.8624334488	97.9441853136	227061.703125	8.023147738950084E7	0	6909	24.76207276395361	0.5355722004649122	0.002715853699300095	403.4749450683594	403.4948425292969
213	403.5062255859375	17.2405980706667					1	DETECTED	403.5062 m/z @17.24 [151231OFc1_NvH-0949-CRLM-4.raw]	403.5062255859375	17.2405980706667	0.940409306133333	99.4016949165333	98.46128561039997	133330.953125	7.768963083158576E7	0	6909	1.4468305783518964	0.5837032025991014	1.227092262687503	403.49639892578125	403.5162048339844
214	403.5172424316406	9.00246980853333					1	DETECTED	403.5172 m/z @9.00 [151231OFc1_NvH-0949-CRLM-4.raw]	403.5172424316406	9.00246980853333	4.03985167386667	94.0668014304	90.02694975653334	119147.9921875	7.418582305649503E7	0	6909	0.19242306724095926	0.5594755214314328	5.992360113291983	403.5162658691406	403.51898193359375
215	403.52899169921875	15.2700434861333					1	DETECTED	403.5290 m/z @15.27 [151231OFc1_NvH-0949-CRLM-4.raw]	403.52899169921875	15.2700434861333	3.1743759272	99.3003755770667	96.1259996498667	1614162.0	1.3439072586143306E8	3	6909	4.8876039952568515	0.7121725776548826	29.589006025071665	403.51904296875	403.5389709472656
216	403.5468444824219	18.2783026186667					1	DETECTED	403.5468 m/z @18.28 [151231OFc1_NvH-0949-CRLM-4.raw]	403.5468444824219	18.2783026186667	3.1065099896	96.9933583437333	93.8868483541333	416963.8125	8.115797822542073E7	0	6909	0.14805836954669616	7.978046497649801	9.687951949827873	403.53900146484375	403.5567626953125
217	403.5676574707031	23.9214397184					1	DETECTED	403.5677 m/z @23.92 [151231OFc1_NvH-0949-CRLM-4.raw]	403.5676574707031	23.9214397184	3.02934003733333	97.4303489648	94.40100892746668	305255.34375	8.738232678845814E7	0	6909	2.6929420571826164	0.7313691434912233	0.469805630049292	403.55767822265625	403.5776062011719
218	403.58148193359375	32.8109482946667					1	DETECTED	403.5815 m/z @32.81 [151231OFc1_NvH-0949-CRLM-4.raw]	403.58148193359375	32.8109482946667	5.04609640426667	99.2393033781333	94.19320697386664	81028.1015625	6.476298869648679E7	0	6909	49.875136448112706	1.6163732750043627	2.2458224472483326	403.5777893066406	403.5914611816406
219	403.5931396484375	26.2335184146667					1	DETECTED	403.5931 m/z @26.23 [151231OFc1_NvH-0949-CRLM-4.raw]	403.5931396484375	26.2335184146667	4.25487408826667	88.6762069701333	84.42133288186662	32591.791015625	6.462278958104442E7	0	6909	12.393108145390654	1.9392566428568412	2.890800522572959	403.59161376953125	403.60308837890625
220	403.67022705078125	11.7878317733333					1	DETECTED	403.6702 m/z @11.79 [151231OFc1_NvH-0949-CRLM-4.raw]	403.67022705078125	11.7878317733333	0.161815880533333	95.1993231941333	95.03750731359996	218404.046875	8.622518861066347E7	0	6909	0.36965764345372065	3.940800055367079	2.9158050372255366	403.66033935546875	403.68011474609375
221	403.68927001953125	11.0550876954667					1	DETECTED	403.6893 m/z @11.06 [151231OFc1_NvH-0949-CRLM-4.raw]	403.68927001953125	11.0550876954667	0.161815880533333	97.17191079735	97.01009491681666	172353.984375	7.356082835240087E7	0	6909	3.6908383150337585	4.988084491680698	0.025452811745594446	403.68035888671875	403.6903991699219
222	403.7004089355469	19.3456887624					1	DETECTED	403.7004 m/z @19.35 [151231OFc1_NvH-0949-CRLM-4.raw]	403.7004089355469	19.3456887624	0.161815880533333	99.0567430002667	98.89492711973337	304201.59375	8.929206665436645E7	0	6909	25.98634999012392	2.122443007559974	0.7503774240986856	403.6904296875	403.70147705078125
223	403.71148681640625	23.2543564157333					1	DETECTED	403.7115 m/z @23.25 [151231OFc1_NvH-0949-CRLM-4.raw]	403.71148681640625	23.2543564157333	0.161815880533333	99.5537975616	99.39198168106667	8534255.0	4.237094461659355E8	2	6909	0.22950128362287003	1.0610294328421606	0.21436778786822613	403.7015075683594	403.721435546875
224	403.7295837402344	19.1684133730667					1	DETECTED	403.7296 m/z @19.17 [151231OFc1_NvH-0949-CRLM-4.raw]	403.7295837402344	19.1684133730667	1.325367004	99.2697965365333	97.9444295325333	4910621.0	2.1883079097606605E8	2	6909	0.2047998025001938	5.244612066890865	0.10835664327019844	403.72149658203125	403.7395324707031
225	403.7420959472656	29.3175362448					1	DETECTED	403.7421 m/z @29.32 [151231OFc1_NvH-0949-CRLM-4.raw]	403.7420959472656	29.3175362448	2.70229144186667	99.3714118818667	96.66912044000003	1363579.5	1.0888096942662826E8	2	6909	0.18272565073397473	0.5135951688646156	0.013054924451918385	403.7395935058594	403.7520751953125
226	403.7604675292969	18.4567843885333					1	DETECTED	403.7605 m/z @18.46 [151231OFc1_NvH-0949-CRLM-4.raw]	403.7604675292969	18.4567843885333	3.72928654053333	98.7703133570667	95.04102681653336	274989.09375	8.257540398093648E7	0	6909	3.299795357606646	0.589049551740335	2.57847278481968	403.7521057128906	403.7693176269531
227	403.8032531738281	15.0886271786667					1	DETECTED	403.8033 m/z @15.09 [151231OFc1_NvH-0949-CRLM-4.raw]	403.8032531738281	15.0886271786667	1.24003703893333	98.8415264613333	97.60148942239998	59183.86328125	7.140304842600578E7	0	6909	0.056295901021169215	4.684961679118635	0.012550064567162617	403.79351806640625	403.81317138671875
228	403.8477478027344	15.5833689570667					1	DETECTED	403.8477 m/z @15.58 [151231OFc1_NvH-0949-CRLM-4.raw]	403.8477478027344	15.5833689570667	1.0042191824	99.7056518968	98.7014327144	108620.140625	7.093140585906741E7	0	6909	9.792847160843015	0.6303359073298938	0.21892146159527895	403.8377685546875	403.8533630371094
229	403.8633728027344	15.2700434861333					1	DETECTED	403.8634 m/z @15.27 [151231OFc1_NvH-0949-CRLM-4.raw]	403.8633728027344	15.2700434861333	0.761786209066667	99.9535219642667	99.19173575520003	1058927.375	1.122300515459467E8	0	6909	4.68787190620753	1.0017061190542147	0.5629382265585613	403.8533935546875	403.87335205078125
230	403.8739929199219	6.04806820561667					1	DETECTED	403.8740 m/z @6.05 [151231OFc1_NvH-0949-CRLM-4.raw]	403.8739929199219	6.04806820561667	0.7305306112	99.4220011786667	98.69147056746671	195016.953125	7.956940425487249E7	0	6909	21.011791815886006	23.302541442001036	2.945777805027268	403.8733825683594	403.8805847167969
231	403.8905944824219	24.1105255714667					1	DETECTED	403.8906 m/z @24.11 [151231OFc1_NvH-0949-CRLM-4.raw]	403.8905944824219	24.1105255714667	0.0284173154666667	99.9230978032	99.89468048773332	665225.375	9.542871659378333E7	3	6909	0.18716272323625205	0.5746655566421043	0.3628359536350131	403.880615234375	403.90057373046875
232	403.902099609375	23.9322666034667					1	DETECTED	403.9021 m/z @23.93 [151231OFc1_NvH-0949-CRLM-4.raw]	403.902099609375	23.9322666034667	0.0388754101333333	99.2291617832	99.19028637306667	207424.171875	7.35508901152542E7	0	6909	3.0146301830890536	0.5050195610880043	0.7061628926548243	403.9006652832031	403.911865234375
233	403.9151306152344	36.6315756058667					1	DETECTED	403.9151 m/z @36.63 [151231OFc1_NvH-0949-CRLM-4.raw]	403.9151306152344	36.6315756058667	0.0075340352	99.8422171952	99.83468316000001	101862.3203125	7.595631538210033E7	0	6909	3.8339871318156256	1.2343304585241026	4.371730582759786	403.9121398925781	403.9248962402344
234	403.93505859375	23.9214397184					1	DETECTED	403.9351 m/z @23.92 [151231OFc1_NvH-0949-CRLM-4.raw]	403.93505859375	23.9214397184	0.0284173154666667	99.6349736064	99.60655629093333	65341.97265625	6.6773140003399044E7	0	6909	33.34150879724976	2.404082445494381	3.8107228417780337	403.9251708984375	403.9423828125
235	403.952392578125	24.4921085176					1	DETECTED	403.9524 m/z @24.49 [151231OFc1_NvH-0949-CRLM-4.raw]	403.952392578125	24.4921085176	0.0388754101333333	99.8219610909333	99.78308568079997	230418.71875	7.448362579164022E7	0	6909	6.93462697224717	2.433368797704767	1.205747375900877	403.9425048828125	403.9619445800781
236	403.98101806640625	28.8616856325333					1	DETECTED	403.9810 m/z @28.86 [151231OFc1_NvH-0949-CRLM-4.raw]	403.98101806640625	28.8616856325333	0.1819447344	99.8826414917333	99.70069675733329	207664.78125	7.556596764334151E7	0	6909	11.080630807359825	0.9264781057219698	0.5770258331916683	403.9710998535156	403.9909973144531
237	403.9910583496094	16.6454568864					1	DETECTED	403.9911 m/z @16.65 [151231OFc1_NvH-0949-CRLM-4.raw]	403.9910583496094	16.6454568864	0.262668775466667	99.7258081397333	99.46313936426664	61289.2109375	7.157906966773188E7	0	6909	17.732468310170308	4.084450211664962	0.17910558159313275	403.99102783203125	404.00103759765625
238	404.0038757324219	15.1392096069333					1	DETECTED	404.0039 m/z @15.14 [151231OFc1_NvH-0949-CRLM-4.raw]	404.0038757324219	15.1392096069333	0.272962812	99.3003755770667	99.0274127650667	47661.95703125	7.019820313796766E7	0	6909	13.376836592578247	3.455526356788268	8.158984099069614E-4	404.0011291503906	404.0138244628906
239	404.02435302734375	22.647405124					1	DETECTED	404.0244 m/z @22.65 [151231OFc1_NvH-0949-CRLM-4.raw]	404.02435302734375	22.647405124	0.272962812	99.9029018584	99.6299390464	87795.9375	6.85141949155181E7	0	6909	77.26942272521171	2.2116979945505792	3.3857586983195596	404.0143737792969	404.03424072265625
240	404.0464782714844	22.6852939725333					1	DETECTED	404.0465 m/z @22.69 [151231OFc1_NvH-0949-CRLM-4.raw]	404.0464782714844	22.6852939725333	0.262668775466667	99.9637405234667	99.70107174800003	52374.890625	7.346945981606843E7	0	6909	78.09332046160128	2.2204916538493884	3.430358238142543	404.03662109375	404.05621337890625
241	404.08062744140625	26.9562489024					1	DETECTED	404.0806 m/z @26.96 [151231OFc1_NvH-0949-CRLM-4.raw]	404.08062744140625	26.9562489024	0.262668775466667	99.9940448426667	99.73137606720003	17958.322265625	5.462594628700705E7	0	6909	100.26027351524378	1.869045286219212	2.7195066055559143	404.0792541503906	404.0840759277344
242	404.11962890625	81.57068086					1	DETECTED	404.1196 m/z @81.57 [151231OFc1_NvH-0949-CRLM-4.raw]	404.11962890625	81.57068086	1.68798646666667	92.6480342344	90.96004776773333	653662.25	9.663481755938919E7	0	6909	0.7404150120708977	0.5273742122086925	1.8056134160170272	404.1099853515625	404.12945556640625
243	404.1476135253906	51.8447421088					1	DETECTED	404.1476 m/z @51.84 [151231OFc1_NvH-0949-CRLM-4.raw]	404.1476135253906	51.8447421088	5.32173488	98.8843031162667	93.5625682362667	16700.525390625	6.322107451212068E7	0	6909	86.17506054427751	1.0055515948928913	0.8503592224148285	404.1377258300781	404.1478576660156
244	404.17236328125	11.7878317733333					1	DETECTED	404.1724 m/z @11.79 [151231OFc1_NvH-0949-CRLM-4.raw]	404.17236328125	11.7878317733333	0.0493819421333333	99.9940448426667	99.94466290053336	76709.5390625	7.139699853903554E7	0	6909	0.3116270215567205	5.528932549108151	0.16621884799549	404.1632995605469	404.18115234375
245	404.191162109375	13.8962885725333					1	DETECTED	404.1912 m/z @13.90 [151231OFc1_NvH-0949-CRLM-4.raw]	404.191162109375	13.8962885725333	0.6151775056	99.9230978032	99.30792029759999	2335699.25	1.321476290604375E8	3	6909	7.923224123018295	7.703576723314803	530.5082868702793	404.18121337890625	404.1933898925781
246	404.2033996582031	22.2737880845333					1	DETECTED	404.2034 m/z @22.27 [151231OFc1_NvH-0949-CRLM-4.raw]	404.2033996582031	22.2737880845333	1.635105212	99.8624334488	98.2273282368	1.151949E7	4.218693991632364E8	3	6909	0.19124041996504815	0.5338266915428801	0.05345611294674578	404.19342041015625	404.21337890625
247	404.21405029296875	25.27876586					1	DETECTED	404.2141 m/z @25.28 [151231OFc1_NvH-0949-CRLM-4.raw]	404.21405029296875	25.27876586	3.163253464	98.8620974488	95.6988439848	1552732.375	1.514616000842392E8	3	6909	68.66777570088308	0.5686321980324659	41.823061926711475	404.2134094238281	404.22064208984375
248	404.23065185546875	19.1503867232					1	DETECTED	404.2307 m/z @19.15 [151231OFc1_NvH-0949-CRLM-4.raw]	404.23065185546875	19.1503867232	0.0596861712	99.9637405234667	99.9040543522667	2060280.625	2.655334890396269E8	4	6909	10.000915941428088	0.7093989543814667	0.2317464252314636	404.2206726074219	404.2406311035156
249	404.2521057128906	27.0147983882667					1	DETECTED	404.2521 m/z @27.01 [151231OFc1_NvH-0949-CRLM-4.raw]	404.2521057128906	27.0147983882667	3.40042929413333	99.4725190792	96.07208978506667	3345023.0	1.6612562796620062E8	2	6909	0.1976028941221628	14.908499547546267	0.6793464626377405	404.24212646484375	404.2620849609375
250	404.2633056640625	22.4976212485333					1	DETECTED	404.2633 m/z @22.50 [151231OFc1_NvH-0949-CRLM-4.raw]	404.2633056640625	22.4976212485333	3.14034920533333	99.2191327306667	96.07878352533336	146783.28125	8.610324340481375E7	0	6909	68.40875339053635	3.7875077615571606	6.271537193795373	404.26214599609375	404.2728576660156
251	404.2786865234375	36.9779051304					1	DETECTED	404.2787 m/z @36.98 [151231OFc1_NvH-0949-CRLM-4.raw]	404.2786865234375	36.9779051304	4.76035542613333	97.4099829882667	92.64962756213338	21491.263671875	6.097627621221646E7	0	6909	86.54726777264439	1.4378751396768	1.677342684210049	404.2734069824219	404.2886657714844
252	404.3007507324219	90.0399960096					1	DETECTED	404.3008 m/z @90.04 [151231OFc1_NvH-0949-CRLM-4.raw]	404.3007507324219	90.0399960096	6.7287892256	99.6450549184	92.91626569280001	58612.7578125	7.639197132961337E7	0	6909	2.435115695523635	0.5173344076668294	0.03385388428006217	404.2921447753906	404.3106994628906
253	404.3187255859375	92.2719880845333					1	DETECTED	404.3187 m/z @92.27 [151231OFc1_NvH-0949-CRLM-4.raw]	404.3187255859375	92.2719880845333	3.70825958186667	98.0175173498667	94.30925776800002	52068.10546875	9.735501770211321E7	0	6909	2.9232085916876116	0.5047358068535819	0.17712011099132857	404.3107604980469	404.3275451660156
254	404.3359375	89.3736181149333					1	DETECTED	404.3359 m/z @89.37 [151231OFc1_NvH-0949-CRLM-4.raw]	404.3359375	89.3736181149333	0.929757348533333	93.1988273621333	92.26907001359997	37916.90234375	1.1961471435783537E8	0	6909	88.86773304483584	0.5168363889571904	0.03449478935313686	404.33123779296875	404.3450927734375
255	404.3555908203125	89.3736181149333					1	DETECTED	404.3556 m/z @89.37 [151231OFc1_NvH-0949-CRLM-4.raw]	404.3555908203125	89.3736181149333	0.573215658666667	99.6248218933333	99.05160623466664	52358.83203125	9.05946330793128E7	0	6909	89.78402845243262	0.5142705203691114	0.03012437271558494	404.3473205566406	404.3648986816406
256	404.3689270019531	46.3616876282667					1	DETECTED	404.3689 m/z @46.36 [151231OFc1_NvH-0949-CRLM-4.raw]	404.3689270019531	46.3616876282667	0.161815880533333	95.7115254048	95.54970952426666	35282.734375	7.056342821322964E7	0	6909	90.51336132285417	0.9912312805826686	0.981777460761419	404.3658447265625	404.37884521484375
257	404.3993835449219	29.1050927664					1	DETECTED	404.3994 m/z @29.11 [151231OFc1_NvH-0949-CRLM-4.raw]	404.3993835449219	29.1050927664	2.1626810808	99.6853644330667	97.5226833522667	29861.568359375	7.577081979388747E7	0	6909	89.71685639859459	1.6538068590025672	2.3350910802135534	404.38995361328125	404.40777587890625
258	404.4458312988281	15.3009703005333					1	DETECTED	404.4458 m/z @15.30 [151231OFc1_NvH-0949-CRLM-4.raw]	404.4458312988281	15.3009703005333	3.14034920533333	99.1382544024	95.99790519706666	209740.25	7.454544064551091E7	0	6909	0.11236344521669395	0.8522201795167994	104.15827953237026	404.4358825683594	404.455810546875
259	404.4612731933594	24.8860767474667					1	DETECTED	404.4613 m/z @24.89 [151231OFc1_NvH-0949-CRLM-4.raw]	404.4612731933594	24.8860767474667	4.42641572533333	99.8826414917333	95.45622576639997	163893.28125	8.678828824571942E7	0	6909	6.665974253073163	0.43846788093065187	0.015926315652490884	404.4558410644531	404.4654235839844
260	404.47552490234375	22.7131289072					1	DETECTED	404.4755 m/z @22.71 [151231OFc1_NvH-0949-CRLM-4.raw]	404.47552490234375	22.7131289072	1.0686557408	99.4016949165333	98.3330391757333	185767.421875	7.076925388453718E7	0	6909	0.05656657655815778	0.5700220401255519	2.2443764304700196	404.4655456542969	404.4855041503906
261	404.49981689453125	42.3712017456					1	DETECTED	404.4998 m/z @42.37 [151231OFc1_NvH-0949-CRLM-4.raw]	404.49981689453125	42.3712017456	3.60048781066667	96.3478743541333	92.74738654346663	32499.35546875	6.764469296550974E7	0	6909	92.59850349245644	1.1997590715973592	1.4694498484372678	404.4981689453125	404.50970458984375
262	404.5251770019531	13.8719658109333					1	DETECTED	404.5252 m/z @13.87 [151231OFc1_NvH-0949-CRLM-4.raw]	404.5251770019531	13.8719658109333	2.8239674112	98.6686284976	95.8446610864	1531136.375	1.410032530549929E8	3	6909	0.13226656146871107	0.6399796119391334	1.720831291338888	404.51531982421875	404.53515625
263	404.5362548828125	18.3632931992					1	DETECTED	404.5363 m/z @18.36 [151231OFc1_NvH-0949-CRLM-4.raw]	404.5362548828125	18.3632931992	3.163253464	96.6658559242667	93.5026024602667	172993.09375	7.686008466933566E7	0	6909	0.3964368255235762	0.5055713127743079	0.23529338623267818	404.5351867675781	404.53851318359375
264	404.54852294921875	21.8475095485333					1	DETECTED	404.5485 m/z @21.85 [151231OFc1_NvH-0949-CRLM-4.raw]	404.54852294921875	21.8475095485333	1.047100208	99.9940448426667	98.94694463466669	925907.9375	1.1606140408085532E8	3	6909	15.091917562585657	0.6029212857805071	0.020430328499675507	404.5385437011719	404.5585021972656
265	404.55914306640625	24.1281896901333					1	DETECTED	404.5591 m/z @24.13 [151231OFc1_NvH-0949-CRLM-4.raw]	404.55914306640625	24.1281896901333	3.85714963333333	96.0788982410667	92.22174860773336	136207.921875	7.780672990442123E7	3	6909	9.21351214009551	0.6570553387694162	0.31326946299752195	404.55853271484375	404.5613098144531
266	404.5713195800781	32.1772157928					1	DETECTED	404.5713 m/z @32.18 [151231OFc1_NvH-0949-CRLM-4.raw]	404.5713195800781	32.1772157928	3.40042929413333	97.6058287013333	94.20539940719996	769553.875	1.0152584557605729E8	3	6909	8.95614335535089	0.5502268592618893	0.7182587928396982	404.5613708496094	404.581298828125
267	404.5832214355469	21.7904084944					1	DETECTED	404.5832 m/z @21.79 [151231OFc1_NvH-0949-CRLM-4.raw]	404.5832214355469	21.7904084944	3.801268912	99.7258081397333	95.9245392277333	295630.90625	7.702642391050924E7	0	6909	3.059897909262631	3.376323041680639	0.970731155959411	404.5813293457031	404.5929870605469
268	404.6680603027344	20.9881866493333					1	DETECTED	404.6681 m/z @20.99 [151231OFc1_NvH-0949-CRLM-4.raw]	404.6680603027344	20.9881866493333	2.55709333093333	97.6264260877333	95.06933275679997	56688.58984375	7.045993055772449E7	0	6909	3.6210135889356216	2.5790475669148494	0.42606533223514875	404.6585998535156	404.6715393066406
269	404.68157958984375	15.4437893210667					1	DETECTED	404.6816 m/z @15.44 [151231OFc1_NvH-0949-CRLM-4.raw]	404.68157958984375	15.4437893210667	0.520442792533333	98.0074783277333	97.48703553519996	80491.078125	6.660115896224929E7	0	6909	9.82673090319755	6.31734590410683	0.0576099658250986	404.67169189453125	404.6846618652344
270	404.6947937011719	21.641642984					1	DETECTED	404.6948 m/z @21.64 [151231OFc1_NvH-0949-CRLM-4.raw]	404.6947937011719	21.641642984	3.1743759272	99.1281483581333	95.9537724309333	561231.5	8.186407842652759E7	0	6909	4.816010271438582	0.6616133202794071	0.02395560338693524	404.684814453125	404.6949768066406
271	404.7049865722656	22.2465485416					1	DETECTED	404.7050 m/z @22.25 [151231OFc1_NvH-0949-CRLM-4.raw]	404.7049865722656	22.2465485416	2.05851145013333	98.6887990954667	96.63028764533338	4880930.0	1.980802000924516E8	2	6909	0.23093950897920834	0.7559758906047284	0.08736753804564097	404.695068359375	404.7149658203125
272	404.71917724609375	12.9498659621333					1	DETECTED	404.7192 m/z @12.95 [151231OFc1_NvH-0949-CRLM-4.raw]	404.71917724609375	12.9498659621333	3.47670994186667	97.9245663584	94.44785641653333	3278280.25	1.8306760101312536E8	2	6909	0.22711857940177538	0.6460061249110101	0.4277139025554737	404.7149963378906	404.7291259765625
273	404.73748779296875	8.19750181973333					1	DETECTED	404.7375 m/z @8.20 [151231OFc1_NvH-0949-CRLM-4.raw]	404.73748779296875	8.19750181973333	1.24003703893333	99.087223644	97.84718660506668	1171430.875	1.2425869558561638E8	2	6909	2.402034203186009	2.9916515662374343	3.064986057097447	404.72918701171875	404.7440490722656
274	404.7540588378906	27.0625751792					1	DETECTED	404.7541 m/z @27.06 [151231OFc1_NvH-0949-CRLM-4.raw]	404.7540588378906	27.0625751792	3.42169980506667	97.9549079885333	94.53320818346663	1537782.125	1.0200279020809032E8	0	6909	0.17954311167508052	5.897644207983231	1.5262983859565924	404.74407958984375	404.7637023925781
275	404.7652587890625	22.4976212485333					1	DETECTED	404.7653 m/z @22.50 [151231OFc1_NvH-0949-CRLM-4.raw]	404.7652587890625	22.4976212485333	6.9379080296	90.1007529218667	83.1628448922667	93415.375	6.3635594592149764E7	0	6909	0.190714588509298	2.738113474035473	0.2604370321918608	404.7642517089844	404.7749938964844
276	404.81378173828125	40.3499752082667					1	DETECTED	404.8138 m/z @40.35 [151231OFc1_NvH-0949-CRLM-4.raw]	404.81378173828125	40.3499752082667	2.51518903173333	99.3914845885333	96.87629555679997	36739.84375	7.066041792331377E7	0	6909	89.43023257788676	1.1839602752341813	1.3675158275802217	404.8041076660156	404.8148193359375
277	404.8248596191406	6.45444724053333					1	DETECTED	404.8249 m/z @6.45 [151231OFc1_NvH-0949-CRLM-4.raw]	404.8248596191406	6.45444724053333	0.698995313333333	99.046601388	98.34760607466667	353726.8125	7.35577011359795E7	0	6909	0.07749719984431103	23.54048568795098	53.25269340610078	404.8150939941406	404.8345031738281
278	404.8483581542969	19.7927435221333					1	DETECTED	404.8484 m/z @19.79 [151231OFc1_NvH-0949-CRLM-4.raw]	404.8483581542969	19.7927435221333	0.772098634666667	99.2393033781333	98.46720474346664	120508.25	6.95495013971129E7	0	6909	11.969665372424664	0.5061991017230825	0.021426603281920885	404.83837890625	404.8494567871094
279	404.8595275878906	13.8601970176					1	DETECTED	404.8595 m/z @13.86 [151231OFc1_NvH-0949-CRLM-4.raw]	404.8595275878906	13.8601970176	0.740841081333333	99.9738300709333	99.23298898959997	549800.375	9.942581982318473E7	3	6909	7.013330693689058	0.7221870911979699	2.821817516281624	404.8495788574219	404.86517333984375
280	404.875244140625	15.3395784994667					1	DETECTED	404.8752 m/z @15.34 [151231OFc1_NvH-0949-CRLM-4.raw]	404.875244140625	15.3395784994667	0.0179819413333333	99.8321317936	99.81414985226667	2867717.0	1.4842466269504538E8	3	6909	0.1627110591993688	1.2117313581908473	2.2237869934986905	404.8652648925781	404.8851623535156
281	404.8892517089844	36.8580229922667					1	DETECTED	404.8893 m/z @36.86 [151231OFc1_NvH-0949-CRLM-4.raw]	404.8892517089844	36.8580229922667	0.509903609333333	98.3324139445333	97.82251033519996	294255.59375	1.003777326721204E8	0	6909	10.244529579400279	0.607986428691964	0.3527302285136724	404.88525390625	404.8893127441406
282	404.8993225097656	11.9835706325333					1	DETECTED	404.8993 m/z @11.98 [151231OFc1_NvH-0949-CRLM-4.raw]	404.8993225097656	11.9835706325333	0.6151775056	99.320552564	98.7053750584	1042310.3125	1.1676565499279813E8	3	6909	11.983509192123757	0.5445476377307154	152.16314616622245	404.88934326171875	404.9093017578125
283	404.91790771484375	21.8315454058667					1	DETECTED	404.9179 m/z @21.83 [151231OFc1_NvH-0949-CRLM-4.raw]	404.91790771484375	21.8315454058667	0.131586760266667	99.9637405234667	99.83215376320003	201380.6875	8.304149027981481E7	0	6909	9.084868747537332	4.282233148552033	2.18483526896205	404.9093322753906	404.9277038574219
284	404.93316650390625	26.4472315645333					1	DETECTED	404.9332 m/z @26.45 [151231OFc1_NvH-0949-CRLM-4.raw]	404.93316650390625	26.4472315645333	0.0493819421333333	99.8219610909333	99.77257914879996	94872.234375	7.195597690925828E7	0	6909	32.23913879222107	2.735008182324194	6.38230638353019	404.9284362792969	404.9369201660156
285	404.9471130371094	19.7541918696					1	DETECTED	404.9471 m/z @19.75 [151231OFc1_NvH-0949-CRLM-4.raw]	404.9471130371094	19.7541918696	0.0284173154666667	99.7258081397333	99.69739082426663	132025.5	7.35033591301607E7	0	6909	0.13533097770010727	0.5158567289477923	1.3318114898766058	404.937255859375	404.95703125
286	404.9632263183594	24.9397281901333					1	DETECTED	404.9632 m/z @24.94 [151231OFc1_NvH-0949-CRLM-4.raw]	404.9632263183594	24.9397281901333	0.0493819421333333	98.8415264613333	98.79214451919997	114914.8125	7.51103159832525E7	0	6909	6.49738459548934	2.4094164084892706	0.3840052837525628	404.9571533203125	404.97259521484375
287	404.9776611328125	46.8371154981333					1	DETECTED	404.9777 m/z @46.84 [151231OFc1_NvH-0949-CRLM-4.raw]	404.9776611328125	46.8371154981333	0.222221060266667	99.5741455077333	99.35192444746664	89880.4921875	7.267130242744264E7	4	6909	19.895078005941084	1.069390423578163	0.007129511564673766	404.9732971191406	404.98760986328125
288	405.00054931640625	40.483290024					1	DETECTED	405.0005 m/z @40.48 [151231OFc1_NvH-0949-CRLM-4.raw]	405.00054931640625	40.483290024	0.0179819413333333	99.9029018584	99.88491991706667	59791.484375	7.102602007915294E7	0	6909	7.5670870890482576	1.1365314452730058	1.7310350635379845	404.99066162109375	405.0100402832031
289	405.0390319824219	34.9097559021333					1	DETECTED	405.0390 m/z @34.91 [151231OFc1_NvH-0949-CRLM-4.raw]	405.0390319824219	34.9097559021333	0.272962812	99.9839464877333	99.7109836757333	29660.86328125	7.016643446873309E7	0	6909	8.779997478808848	1.3563423663594694	1.7112962075281202	405.0290832519531	405.04888916015625
290	405.0601806640625	40.43931108					1	DETECTED	405.0602 m/z @40.44 [151231OFc1_NvH-0949-CRLM-4.raw]	405.0601806640625	40.43931108	9.6364184088	99.9839464877333	90.34752807893331	72231.4609375	7.033352086891134E7	0	6909	90.23261087231396	1.4591903848839736	1.919600140266925	405.0502624511719	405.0701599121094
291	405.0831298828125	49.5509095184					1	DETECTED	405.0831 m/z @49.55 [151231OFc1_NvH-0949-CRLM-4.raw]	405.0831298828125	49.5509095184	0.0388754101333333	99.9839464877333	99.94507107759998	23549.41015625	6.704595970145651E7	0	6909	100.65344396210773	1.0117852998885533	1.0242262551505967	405.07330322265625	405.083251953125
292	405.1036376953125	89.5737966658667					1	DETECTED	405.1036 m/z @89.57 [151231OFc1_NvH-0949-CRLM-4.raw]	405.1036376953125	89.5737966658667	1.69861315866667	99.8926767216	98.19406356293332	168348.28125	8.109744954810312E7	0	6909	0.06533076112248182	1.6949462677485403	104.89360669720497	405.09417724609375	405.1129455566406
293	405.1227111816406	81.6608218938667					1	DETECTED	405.1227 m/z @81.66 [151231OFc1_NvH-0949-CRLM-4.raw]	405.1227111816406	81.6608218938667	1.5393480088	95.9627436896	94.4233956808	123813.5703125	6.804414781446081E7	0	6909	0.5512075920093764	1.5588171811965847	2.355289623097242	405.1148986816406	405.1324768066406
294	405.14605712890625	33.2591118309333					1	DETECTED	405.1461 m/z @33.26 [151231OFc1_NvH-0949-CRLM-4.raw]	405.14605712890625	33.2591118309333	2.85415672986667	94.2378199976	91.38366326773333	16728.50390625	5.413488883172273E7	0	6909	88.58227534203041	1.5027758298601717	1.9124142495586312	405.14385986328125	405.1473388671875
295	405.1573486328125	89.5737966658667					1	DETECTED	405.1573 m/z @89.57 [151231OFc1_NvH-0949-CRLM-4.raw]	405.1573486328125	89.5737966658667	4.46204011066667	99.9129892773333	95.45094916666663	39850.8203125	5.899699681275725E7	0	6909	84.2193299684391	4.68859088783529	6.363179700109352	405.1475830078125	405.1578063964844
296	405.1678161621094	16.6902438736					1	DETECTED	405.1678 m/z @16.69 [151231OFc1_NvH-0949-CRLM-4.raw]	405.1678161621094	16.6902438736	0.339040600533333	99.9535219642667	99.61448136373336	655617.9375	8.046781158972691E7	2	6909	0.20407741171137062	4.193129968562064	7.207516635520119	405.1578369140625	405.1777648925781
297	405.1817321777344	15.6337566029333					1	DETECTED	405.1817 m/z @15.63 [151231OFc1_NvH-0949-CRLM-4.raw]	405.1817321777344	15.6337566029333	2.037661544	99.6652859933333	97.6276244493333	444303.65625	7.662635197139521E7	0	6909	0.14782179244648397	1.1390654167347816	0.016026778138911957	405.1778259277344	405.1832580566406
298	405.1932678222656	14.72944984					1	DETECTED	405.1933 m/z @14.73 [151231OFc1_NvH-0949-CRLM-4.raw]	405.1932678222656	14.72944984	2.51518903173333	98.4136257624	95.89843673066667	828416.875	1.1642808023195794E8	2	6909	0.6187068576178323	1.1168008822140718	1.33084939187896	405.18328857421875	405.1996765136719
299	405.2096862792969	15.3782217818667					1	DETECTED	405.2097 m/z @15.38 [151231OFc1_NvH-0949-CRLM-4.raw]	405.2096862792969	15.3782217818667	1.66679044773333	99.9029018584	98.23611141066667	2046201.375	2.16565376428709E8	2	6909	5.492879093941809	2.948005479329759	2.6773527521394054	405.19970703125	405.212890625
300	405.222900390625	4.539675244					1	DETECTED	405.2229 m/z @4.54 [151231OFc1_NvH-0949-CRLM-4.raw]	405.222900390625	4.539675244	3.00685040426667	99.8422171952	96.83536679093334	3620781.75	2.5113139214198288E8	2	6909	20.860560416236588	382.0368634118681	205.3526025083432	405.2129211425781	405.2328796386719
301	405.233642578125	11.9639486184					1	DETECTED	405.2336 m/z @11.96 [151231OFc1_NvH-0949-CRLM-4.raw]	405.233642578125	11.9639486184	3.8120434144	96.972325516	93.1602821016	596545.625	1.132248394993544E8	0	6909	0.16956819030055215	58.233595587089006	0.7607925014194418	405.23291015625	405.2357177734375
302	405.2457275390625	90.3944098938667					1	DETECTED	405.2457 m/z @90.39 [151231OFc1_NvH-0949-CRLM-4.raw]	405.2457275390625	90.3944098938667	2.048080524	99.2291617832	97.1810812592	1154310.0	1.1224845081279136E8	2	6909	82.26928689828615	0.5013538835414555	0.0032833217796578757	405.2357482910156	405.25567626953125
303	405.256103515625	27.1443571834667					1	DETECTED	405.2561 m/z @27.14 [151231OFc1_NvH-0949-CRLM-4.raw]	405.256103515625	27.1443571834667	4.85671287786667	79.5617160341333	74.70500315626663	146338.5	7.90488278057602E7	0	6909	12.765371598130262	2.184169480799366	1.2061133738077687	405.2558288574219	405.2575378417969
304	405.2675476074219	41.6169848904					1	DETECTED	405.2675 m/z @41.62 [151231OFc1_NvH-0949-CRLM-4.raw]	405.2675476074219	41.6169848904	0.0493819421333333	98.4745388016	98.42515685946667	404635.65625	9.596105107474023E7	3	6909	31.862190347497652	2.1454588790921942	3.3726446093571125	405.2575988769531	405.2768859863281
305	405.2790222167969	35.769791892					1	DETECTED	405.2790 m/z @35.77 [151231OFc1_NvH-0949-CRLM-4.raw]	405.2790222167969	35.769791892	4.140200336	95.2491124466667	91.1089121106667	129110.890625	8.012382277276683E7	0	6909	55.90970782011756	1.397456140562338	1.7780967031087023	405.2778015136719	405.2867736816406
306	405.30084228515625	92.468585932					1	DETECTED	405.3008 m/z @92.47 [151231OFc1_NvH-0949-CRLM-4.raw]	405.30084228515625	92.468585932	0.0075340352	99.9940448426667	99.9865108074667	318222.125	7.075200568020946E7	2	6909	0.2992320120240919	0.8181239824305144	0.31285420533351593	405.2908935546875	405.3084716796875
307	405.3215637207031	92.2014122608					1	DETECTED	405.3216 m/z @92.20 [151231OFc1_NvH-0949-CRLM-4.raw]	405.3215637207031	92.2014122608	0.940409306133333	93.5772316688	92.63682236266666	101716.75	6.60886270424746E7	0	6909	2.779121677446625	0.5031538107520208	0.1926727802192202	405.3135681152344	405.33074951171875
308	405.3357849121094	92.1306047805333					1	DETECTED	405.3358 m/z @92.13 [151231OFc1_NvH-0949-CRLM-4.raw]	405.3357849121094	92.1306047805333	0.761786209066667	93.1712216058667	92.40943539680003	28372.85546875	7.814671008033803E7	0	6909	1.9895164206789815	0.5056945949482725	0.23205224639994929	405.333984375	405.34332275390625
309	405.3558044433594	52.6096725370667					1	DETECTED	405.3558 m/z @52.61 [151231OFc1_NvH-0949-CRLM-4.raw]	405.3558044433594	52.6096725370667	1.16492331253333	96.4539750509333	95.28905173839996	28936.3515625	7.369783750742652E7	0	6909	89.78693628639328	0.8903295257691116	0.7422180591363022	405.3473205566406	405.35986328125
310	405.3707580566406	33.6680990349333					1	DETECTED	405.3708 m/z @33.67 [151231OFc1_NvH-0949-CRLM-4.raw]	405.3707580566406	33.6680990349333	0.562644501866667	96.1848370298667	95.62219252800003	46033.80859375	7.799165586166248E7	0	6909	90.6128439297613	1.3869603437025961	1.696941936249349	405.3620300292969	405.3807067871094
311	405.4086608886719	22.7255493554667					1	DETECTED	405.4087 m/z @22.73 [151231OFc1_NvH-0949-CRLM-4.raw]	405.4086608886719	22.7255493554667	0.856266165066667	99.9738300709333	99.11756390586663	28966.5859375	6.3516132683935024E7	0	6909	28.239657700664615	2.0778440549922177	3.1787144354667034	405.40362548828125	405.4114990234375
312	405.4216003417969	26.2690784072					1	DETECTED	405.4216 m/z @26.27 [151231OFc1_NvH-0949-CRLM-4.raw]	405.4216003417969	26.2690784072	0.772098634666667	98.4846181450667	97.71251951040004	108455.5078125	7.472192899997538E7	0	6909	19.67265594589654	2.891849682838249	0.6898349318653866	405.4117736816406	405.43133544921875
313	405.44854736328125	24.4454071424					1	DETECTED	405.4485 m/z @24.45 [151231OFc1_NvH-0949-CRLM-4.raw]	405.44854736328125	24.4454071424	1.28276760213333	99.5944822578667	98.31171465573337	1266215.0	8.949893014900422E7	4	6909	0.18677232564232682	1.5657591996651108	1.387274800253001	405.4386291503906	405.4585266113281
314	405.4642639160156	17.4554661456					1	DETECTED	405.4643 m/z @17.46 [151231OFc1_NvH-0949-CRLM-4.raw]	405.4642639160156	17.4554661456	3.1065099896	98.8110497002667	95.7045397106667	84074.8125	7.531000847520146E7	0	6909	0.6783625672908506	0.6528053847000227	0.18531103902625554	405.4585876464844	405.47393798828125
315	405.4916687011719	22.1259943037333					1	DETECTED	405.4917 m/z @22.13 [151231OFc1_NvH-0949-CRLM-4.raw]	405.4916687011719	22.1259943037333	4.06167377466667	99.4220011786667	95.36032740400003	84046.828125	6.78411692728471E7	0	6909	27.643478278956106	3.447904459875706	0.006023405505711145	405.48187255859375	405.5013427734375
316	405.5162048339844	15.6224774005333					1	DETECTED	405.5162 m/z @15.62 [151231OFc1_NvH-0949-CRLM-4.raw]	405.5162048339844	15.6224774005333	3.43346013973333	96.8245605613333	93.39110042159997	343129.125	7.26565896241347E7	0	6909	0.14436112704585824	0.5283910948419948	1.4058979661815825	405.5065002441406	405.52423095703125
317	405.53424072265625	4.44971806053333					1	DETECTED	405.5342 m/z @4.45 [151231OFc1_NvH-0949-CRLM-4.raw]	405.53424072265625	4.44971806053333	3.00685040426667	99.1180860269333	96.11123562266663	2902282.75	1.5466169714582077E8	3	6909	0.12926638740526286	62.934581202250016	111.38082742768586	405.5242614746094	405.5442199707031
318	405.55010986328125	17.3186618410667					1	DETECTED	405.5501 m/z @17.32 [151231OFc1_NvH-0949-CRLM-4.raw]	405.55010986328125	17.3186618410667	0.7512760072	97.2445366634667	96.4932606562667	431010.625	1.030748185988906E8	3	6909	10.669328770472102	0.8221833056321344	0.1258383249823246	405.54425048828125	405.5578918457031
319	405.5679016113281	21.1089803602667					1	DETECTED	405.5679 m/z @21.11 [151231OFc1_NvH-0949-CRLM-4.raw]	405.5679016113281	21.1089803602667	2.06888615066667	98.3022432832	96.23335713253333	431961.15625	1.0263340784459007E8	3	6909	25.47488592379575	0.7177116335246662	0.18733572349579572	405.55792236328125	405.5778503417969
320	405.5799865722656	22.5361187517333					1	DETECTED	405.5800 m/z @22.54 [151231OFc1_NvH-0949-CRLM-4.raw]	405.5799865722656	22.5361187517333	3.34429278186667	99.2191327306667	95.87483994880003	82743.3984375	7.331111569051386E7	0	6909	0.5684930025884718	2.7719940124554125	0.6145572695004591	405.5779113769531	405.5899353027344
321	405.60205078125	41.5926440290667					1	DETECTED	405.6021 m/z @41.59 [151231OFc1_NvH-0949-CRLM-4.raw]	405.60205078125	41.5926440290667	3.4977972512	99.2899651586667	95.7921679074667	324672.15625	7.411686991665329E7	0	6909	0.24206677246463215	0.5059679194236812	1.1374075582057692	405.5921325683594	405.6120300292969
322	405.62139892578125	26.4148363794667					1	DETECTED	405.6214 m/z @26.41 [151231OFc1_NvH-0949-CRLM-4.raw]	405.62139892578125	26.4148363794667	8.08306790453333	97.6778653608	89.59479745626666	64494.41015625	7.33115593736027E7	0	6909	34.737302861259714	2.443703060585166	6.129633735502209	405.6121520996094	405.630859375
323	405.6694030761719	16.659288092					1	DETECTED	405.6694 m/z @16.66 [151231OFc1_NvH-0949-CRLM-4.raw]	405.6694030761719	16.659288092	5.15461790906667	97.8324992256	92.67788131653333	239786.109375	7.342670796189567E7	0	6909	0.18122700274219383	1.4999793300521143	19.73156352345018	405.6595458984375	405.6792297363281
324	405.6847229003906	13.1103249842667					1	DETECTED	405.6847 m/z @13.11 [151231OFc1_NvH-0949-CRLM-4.raw]	405.6847229003906	13.1103249842667	3.0728940152	96.6974159856	93.6245219704	67261.65625	7.046976495286025E7	0	6909	7.20499677105966	0.5083365410386109	0.11937270666167435	405.6794128417969	405.68896484375
325	405.6993713378906	24.575457352					1	DETECTED	405.6994 m/z @24.58 [151231OFc1_NvH-0949-CRLM-4.raw]	405.6993713378906	24.575457352	2.6297425968	98.5966670005333	95.9669244037333	856004.125	1.3708807707868522E8	2	6909	9.6655726009391	0.5326550877849322	0.5199243896656564	405.68939208984375	405.7093505859375
326	405.71246337890625	9.8023960128					1	DETECTED	405.7125 m/z @9.80 [151231OFc1_NvH-0949-CRLM-4.raw]	405.71246337890625	9.8023960128	3.2658021352	95.1005495576	91.8347474224	656967.0625	9.74066939639084E7	0	6909	4.8520691982830435	2.250332070914507	1.9327594708471985	405.7093811035156	405.7135009765625
327	405.7235107421875	4.539675244					1	DETECTED	405.7235 m/z @4.54 [151231OFc1_NvH-0949-CRLM-4.raw]	405.7235107421875	4.539675244	1.21859770026667	97.6470655333333	96.42846783306663	1445464.125	1.364824510005413E8	2	6909	0.9850084247119963	10.809202014143812	30.234377587089156	405.7135314941406	405.7334899902344
328	405.7339172363281	34.757147156					1	DETECTED	405.7339 m/z @34.76 [151231OFc1_NvH-0949-CRLM-4.raw]	405.7339172363281	34.757147156	3.748521568	97.11879873095	93.37027716295	161889.390625	7.75033424038739E7	0	6909	76.99503066018201	1.6369002759011086	3.3319490609139244	405.7335205078125	405.735107421875
329	405.7451171875	9.29433286106667					1	DETECTED	405.7451 m/z @9.29 [151231OFc1_NvH-0949-CRLM-4.raw]	405.7451171875	9.29433286106667	0.782506728533333	98.5153202448	97.73281351626666	640785.625	9.65277386925969E7	2	6909	3.6537861151087307	6.326484481289307	4.085827253719292	405.7351379394531	405.75494384765625
330	405.76324462890625	30.794964904					1	DETECTED	405.7632 m/z @30.79 [151231OFc1_NvH-0949-CRLM-4.raw]	405.76324462890625	30.794964904	3.4659851808	97.3375272192	93.8715420384	523491.59375	8.21249909996818E7	2	6909	2.184011927296261	3.625595427419308	0.16146271022661726	405.75518798828125	405.7731018066406
331	405.8026428222656	92.4879070669333					1	DETECTED	405.8026 m/z @92.49 [151231OFc1_NvH-0949-CRLM-4.raw]	405.8026428222656	92.4879070669333	0.940409306133333	97.8217699016	96.88136059546667	149433.140625	7.331250740635422E7	0	6909	0.2799153434415729	2.3074776284768923	0.0034763981860759774	405.79266357421875	405.8125305175781
332	405.82464599609375	6.49579840346667					1	DETECTED	405.8246 m/z @6.50 [151231OFc1_NvH-0949-CRLM-4.raw]	405.82464599609375	6.49579840346667	0.940409306133333	99.9535219642667	99.01311265813337	39925.40625	7.03025669015834E7	0	6909	0.039193042766125785	13.864956208280104	2.019780488535073	405.8147888183594	405.83447265625
333	405.8529357910156	11.7998045253333					1	DETECTED	405.8529 m/z @11.80 [151231OFc1_NvH-0949-CRLM-4.raw]	405.8529357910156	11.7998045253333	0.824502141333333	99.9230978032	99.09859566186667	289752.46875	7.816334690487085E7	3	6909	0.12425480341468287	0.9054180980880184	0.15845775874645496	405.8430480957031	405.8575744628906
334	405.8675842285156	4.47316710506667					1	DETECTED	405.8676 m/z @4.47 [151231OFc1_NvH-0949-CRLM-4.raw]	405.8675842285156	4.47316710506667	0.161815880533333	99.8826414917333	99.72082561119996	1697481.0	1.2636843167991272E8	0	6909	0.12998685321870518	26.691920150506196	2.3611612493960026	405.85760498046875	405.87750244140625
335	405.8787536621094	12.5085550338667					1	DETECTED	405.8788 m/z @12.51 [151231OFc1_NvH-0949-CRLM-4.raw]	405.8787536621094	12.5085550338667	0.0284173154666667	99.8725290378667	99.84411172240003	1601557.0	1.0569890486186786E8	3	6909	0.13518882228733275	1.0167554106892704	1.0964786406821874	405.8775939941406	405.8887023925781
336	405.89410400390625	15.3525930122667					1	DETECTED	405.8941 m/z @15.35 [151231OFc1_NvH-0949-CRLM-4.raw]	405.89410400390625	15.3525930122667	0.121412115733333	98.6992072482667	98.57779513253337	992235.875	1.1035615421165173E8	3	6909	1.627170918469865	0.7153270464229037	9.246344085758038	405.8887939453125	405.9040832519531
337	405.90777587890625	33.3740630992					1	DETECTED	405.9078 m/z @33.37 [151231OFc1_NvH-0949-CRLM-4.raw]	405.90777587890625	33.3740630992	0.0702109165333333	99.9129892773333	99.84277836079997	284842.59375	7.901624109354857E7	3	6909	0.14818333393185412	0.7154472483819467	1.9604575648321954	405.90411376953125	405.9177551269531
338	405.9361267089844	41.5926440290667					1	DETECTED	405.9361 m/z @41.59 [151231OFc1_NvH-0949-CRLM-4.raw]	405.9361267089844	41.5926440290667	0.583713288266667	99.8523961176	99.26868282933333	104392.6015625	7.311333688572474E7	0	6909	0.14953429939430407	1.0291734967615864	1.5648823600962194	405.9262390136719	405.93975830078125
339	405.94976806640625	24.5395806773333					1	DETECTED	405.9498 m/z @24.54 [151231OFc1_NvH-0949-CRLM-4.raw]	405.94976806640625	24.5395806773333	0.0075340352	99.9535219642667	99.9459879290667	513002.15625	8.318328022556125E7	0	6909	14.959072933537046	0.5211585763469837	0.0226289710416244	405.9398498535156	405.959716796875
340	405.9647521972656	38.1425981186667					1	DETECTED	405.9648 m/z @38.14 [151231OFc1_NvH-0949-CRLM-4.raw]	405.9647521972656	38.1425981186667	0.161815880533333	99.9637405234667	99.80192464293336	399397.1875	8.397665765009491E7	4	6909	0.12757312286561984	0.5070663269727019	0.005282009593351502	405.95977783203125	405.9747314453125
341	405.9821472167969	35.8047663714667					1	DETECTED	405.9821 m/z @35.80 [151231OFc1_NvH-0949-CRLM-4.raw]	405.9821472167969	35.8047663714667	0.0596861712	99.8016466517333	99.7419604805333	250386.15625	7.559831143572778E7	0	6909	5.084609728661565	0.5111864717749567	0.08475787249077488	405.97479248046875	405.9919738769531
342	406.0227355957031	31.8994134061333					1	DETECTED	406.0227 m/z @31.90 [151231OFc1_NvH-0949-CRLM-4.raw]	406.0227355957031	31.8994134061333	0.0906982013333333	99.8725290378667	99.78183083653336	33301.70703125	6.775720687056373E7	0	6909	9.520019026008558	1.5746849018354578	2.1516260169164396	406.0128173828125	406.0326843261719
343	406.0583801269531	50.0196453845333					1	DETECTED	406.0584 m/z @50.02 [151231OFc1_NvH-0949-CRLM-4.raw]	406.0583801269531	50.0196453845333	0.262668775466667	99.9940448426667	99.73137606720003	30564.134765625	7.180387588414505E7	0	6909	62.4743509677487	0.9962015415692511	0.9913498670262137	406.0484924316406	406.0636901855469
344	406.1155090332031	81.7777495149333					1	DETECTED	406.1155 m/z @81.78 [151231OFc1_NvH-0949-CRLM-4.raw]	406.1155090332031	81.7777495149333	1.38934135786667	96.5492634936	95.15992213573332	63166.4375	7.227405158353895E7	0	6909	0.28884238564461384	0.5060900260312655	1.2560159073681285	406.1057434082031	406.1254577636719
345	406.13372802734375	53.9099097253333					1	DETECTED	406.1337 m/z @53.91 [151231OFc1_NvH-0949-CRLM-4.raw]	406.13372802734375	53.9099097253333	0.7930003328	97.2858988642667	96.4928985314667	17801.595703125	6.363560659570953E7	0	6909	78.95793682619838	0.925904172504017	0.7486571947106633	406.1255798339844	406.1435241699219
346	406.1666259765625	16.6454568864					1	DETECTED	406.1666 m/z @16.65 [151231OFc1_NvH-0949-CRLM-4.raw]	406.1666259765625	16.6454568864	3.85714963333333	99.604569748	95.74742011466667	70969.046875	6.956203707697396E7	0	6909	10.48320948048719	3.939694645900357	11.790613345682486	406.15667724609375	406.1766052246094
347	406.177978515625	13.5950607272					1	DETECTED	406.1780 m/z @13.60 [151231OFc1_NvH-0949-CRLM-4.raw]	406.177978515625	13.5950607272	4.70144206426667	99.9940448426667	95.29260277840002	36703.5	6.81872834348321E7	0	6909	3.5227881959887064	4.801611910640911	10.569615744617035	406.1766357421875	406.18170166015625
348	406.19171142578125	21.5821437669333					1	DETECTED	406.1917 m/z @21.58 [151231OFc1_NvH-0949-CRLM-4.raw]	406.19171142578125	21.5821437669333	1.58216830586667	97.4820526085333	95.89988430266662	475188.46875	8.95576442486934E7	2	6909	22.21597404545682	6.479793088587159	1.95198789335497	406.18182373046875	406.19256591796875
349	406.20257568359375	89.3736181149333					1	DETECTED	406.2026 m/z @89.37 [151231OFc1_NvH-0949-CRLM-4.raw]	406.20257568359375	89.3736181149333	0.541546674666667	99.8926767216	99.35113004693333	4397122.0	2.706365163271776E8	2	6909	0.20693661175121747	0.5016470897296372	0.0016833380291611034	406.1925964355469	406.2125549316406
350	406.21295166015625	12.5085550338667					1	DETECTED	406.2130 m/z @12.51 [151231OFc1_NvH-0949-CRLM-4.raw]	406.21295166015625	12.5085550338667	0.1719158048	99.9332309189333	99.76131511413331	1080895.375	1.654581196785573E8	2	6909	24.436495681626447	0.7113914151653067	9.157238108112178	406.21258544921875	406.2229309082031
351	406.22540283203125	17.1393826362667					1	DETECTED	406.2254 m/z @17.14 [151231OFc1_NvH-0949-CRLM-4.raw]	406.22540283203125	17.1393826362667	0.0493819421333333	99.6450549184	99.59567297626667	547069.1875	1.050467105114133E8	0	6909	0.3061664585447019	0.658113736882315	0.35412950916902963	406.22296142578125	406.22723388671875
352	406.23724365234375	8.88985618693333					1	DETECTED	406.2372 m/z @8.89 [151231OFc1_NvH-0949-CRLM-4.raw]	406.23724365234375	8.88985618693333	2.53617411013333	99.0263166	96.49014248986667	806648.6875	1.2751157174571444E8	2	6909	0.16164143307968537	5.348607263722467	2.8099254060361387	406.2272644042969	406.24554443359375
353	406.255615234375	21.9722747581333					1	DETECTED	406.2556 m/z @21.97 [151231OFc1_NvH-0949-CRLM-4.raw]	406.255615234375	21.9722747581333	3.2546333936	99.9332309189333	96.6785975253333	1383503.375	1.5654158348376888E8	2	6909	6.389881061447095	0.7045417145695808	3.554641116142521	406.2456970214844	406.2654113769531
354	406.2656555175781	30.8931351194667					1	DETECTED	406.2657 m/z @30.89 [151231OFc1_NvH-0949-CRLM-4.raw]	406.2656555175781	30.8931351194667	3.43346013973333	97.1823374930833	93.74887735334997	163509.546875	8.812672183348846E7	2	6909	11.092628281218076	1.9689385117047922	0.46415686003644324	406.2656555175781	406.2752990722656
355	406.280029296875	89.9371423752					1	DETECTED	406.2800 m/z @89.94 [151231OFc1_NvH-0949-CRLM-4.raw]	406.280029296875	89.9371423752	0.0075340352	95.5064176925333	95.49888365733331	69422.8359375	7.355387552170701E7	0	6909	0.1893537066915627	1.6041130133270185	1.538819511067795	406.2760314941406	406.28948974609375
356	406.2921447753906	91.7521589896					1	DETECTED	406.2921 m/z @91.75 [151231OFc1_NvH-0949-CRLM-4.raw]	406.2921447753906	91.7521589896	2.8139734928	94.3282084416	91.5142349488	6262.53173828125	1.1166559358284647E7	0	6909	0.5526830121094974	0.5144822465041896	0.02896449300837916	406.29107666015625	406.2937927246094
357	406.3039855957031	92.4879070669333					1	DETECTED	406.3040 m/z @92.49 [151231OFc1_NvH-0949-CRLM-4.raw]	406.3039855957031	92.4879070669333	0.403806698133333	99.9738300709333	99.57002337279997	42247.7265625	6.1555574199173555E7	0	6909	0.13798801112923798	5.223389361806494	0.19077260967698337	406.2945251464844	406.30584716796875
358	406.3164367675781	91.0469782568					1	DETECTED	406.3164 m/z @91.05 [151231OFc1_NvH-0949-CRLM-4.raw]	406.3164367675781	91.0469782568	0.8458246024	93.4161505552	92.5703259528	67032.7578125	7.530056496705161E7	0	6909	2.0760885384694205	0.5103294465897062	1.124627255119919	406.30877685546875	406.3258361816406
359	406.328857421875	54.0556013152					1	DETECTED	406.3289 m/z @54.06 [151231OFc1_NvH-0949-CRLM-4.raw]	406.328857421875	54.0556013152	26.2690784072	96.6233687472	70.35429034	20498.904296875	5.951177716893477E7	0	6909	64.50099940729572	1.2659786647818454	1.35355411580098	406.328857421875	406.3374938964844
360	406.35272216796875	89.3736181149333					1	DETECTED	406.3527 m/z @89.37 [151231OFc1_NvH-0949-CRLM-4.raw]	406.35272216796875	89.3736181149333	11.0894293949333	98.5153202448	87.42589084986669	69015.96875	8.755916918251571E7	0	6909	78.32042700323277	0.5085374056987407	0.012379837309654192	406.34564208984375	406.36248779296875
361	406.37310791015625	42.3895594189333					1	DETECTED	406.3731 m/z @42.39 [151231OFc1_NvH-0949-CRLM-4.raw]	406.37310791015625	42.3895594189333	0.7930003328	96.6340749829333	95.8410746501333	27619.16015625	7.196977338747317E7	0	6909	90.17860459350258	1.0936038530337913	1.1964611533635086	406.36376953125	406.3830871582031
362	406.45465087890625	23.2543564157333					1	DETECTED	406.4547 m/z @23.25 [151231OFc1_NvH-0949-CRLM-4.raw]	406.45465087890625	23.2543564157333	2.97554285786667	99.1382544024	96.16271154453332	105335.515625	7.336341494331229E7	0	6909	12.754123148074546	3.215835497088973	0.26536889060492874	406.44476318359375	406.45587158203125
363	406.4659118652344	38.1425981186667					1	DETECTED	406.4659 m/z @38.14 [151231OFc1_NvH-0949-CRLM-4.raw]	406.4659118652344	38.1425981186667	4.18537869626667	99.1382544024	94.95287570613333	168328.984375	7.379182849997197E7	0	6909	0.15006783165625848	1.67401953044347	0.12779093710452055	406.4559326171875	406.4758605957031
364	406.47808837890625	22.9998756885333					1	DETECTED	406.4781 m/z @23.00 [151231OFc1_NvH-0949-CRLM-4.raw]	406.47808837890625	22.9998756885333	4.265555084	99.5842805605333	95.3187254765333	162168.46875	7.732699340845627E7	0	6909	0.08865062449599392	0.5110225966220582	1.8880545493557805	406.4759216308594	406.4880676269531
365	406.5008850097656	15.3009703005333					1	DETECTED	406.5009 m/z @15.30 [151231OFc1_NvH-0949-CRLM-4.raw]	406.5008850097656	15.3009703005333	3.649999464	97.5540690818667	93.9040696178667	100196.03125	7.033615836699815E7	0	6909	8.64515519140501	0.5145870967364851	0.03901163425993737	406.49102783203125	406.5108337402344
366	406.5250549316406	24.5080495936					1	DETECTED	406.5251 m/z @24.51 [151231OFc1_NvH-0949-CRLM-4.raw]	406.5250549316406	24.5080495936	2.94438071866667	99.3104755997333	96.36609488106663	62753.53515625	7.96708468676797E7	0	6909	25.79570009086093	2.47812603319313	4.111388928252742	406.51507568359375	406.5251770019531
367	406.5351867675781	20.7672238552					1	DETECTED	406.5352 m/z @20.77 [151231OFc1_NvH-0949-CRLM-4.raw]	406.5351867675781	20.7672238552	0.562644501866667	99.4321387741333	98.86949427226664	666779.25	1.0682597369541085E8	3	6909	15.302082154725419	1.1893580061843516	0.20617286147617553	406.52520751953125	406.545166015625
368	406.5483703613281	8.6268160224					1	DETECTED	406.5484 m/z @8.63 [151231OFc1_NvH-0949-CRLM-4.raw]	406.5483703613281	8.6268160224	1.87688043786667	99.6349736064	97.75809316853332	400949.5	8.663682234830442E7	3	6909	3.98620861933135	5.486127903355445	5.217948909663199	406.5451965332031	406.558349609375
369	406.5657043457031	20.7978195912					1	DETECTED	406.5657 m/z @20.80 [151231OFc1_NvH-0949-CRLM-4.raw]	406.5657043457031	20.7978195912	3.09530406026667	99.0567430002667	95.96143894000004	376643.90625	8.561102774584575E7	0	6909	3.81440136403398	0.8714218557793624	1.7664386404616106	406.5583801269531	406.57568359375
370	406.5763854980469	30.8427519112					1	DETECTED	406.5764 m/z @30.84 [151231OFc1_NvH-0949-CRLM-4.raw]	406.5763854980469	30.8427519112	3.55110094373333	99.9535219642667	96.40242102053337	205760.765625	7.402605372170533E7	0	6909	0.06643859779985561	0.5678058803473234	0.34063452042514386	406.5757141113281	406.58636474609375
371	406.6525573730469	8.61664475493333					1	DETECTED	406.6526 m/z @8.62 [151231OFc1_NvH-0949-CRLM-4.raw]	406.6525573730469	8.61664475493333	6.83786767893333	96.3478743541333	89.51000667519996	39728.08203125	6.890016663241674E7	0	6909	0.0789214270919878	130.45775987715356	0.5001809514367748	406.6522216796875	406.6623229980469
372	406.68365478515625	16.7025771562667					1	DETECTED	406.6837 m/z @16.70 [151231OFc1_NvH-0949-CRLM-4.raw]	406.68365478515625	16.7025771562667	3.43346013973333	95.0906517773333	91.65719163759998	73016.6875	7.686869765195054E7	0	6909	6.625766040120668	4.857022918389131	0.1023721192966727	406.67388916015625	406.6904296875
373	406.7004699707031	21.5292880709333					1	DETECTED	406.7005 m/z @21.53 [151231OFc1_NvH-0949-CRLM-4.raw]	406.7004699707031	21.5292880709333	2.4216551136	98.8518096768	96.4301545632	370131.0	9.245783000330305E7	2	6909	9.264158914404824	0.6326008399189716	5.056005771629328	406.6905212402344	406.70855712890625
374	406.7186279296875	37.5397758005333					1	DETECTED	406.7186 m/z @37.54 [151231OFc1_NvH-0949-CRLM-4.raw]	406.7186279296875	37.5397758005333	1.6457154888	99.6955185762667	98.04980308746671	3047572.25	2.1080783584677815E8	2	6909	16.326289531198046	0.5100300110328966	0.21948903411886792	406.7086486816406	406.7247619628906
375	406.73480224609375	20.2837464384					1	DETECTED	406.7348 m/z @20.28 [151231OFc1_NvH-0949-CRLM-4.raw]	406.73480224609375	20.2837464384	1.85607606266667	98.5050412509333	96.64896518826663	3323289.25	1.744878667431431E8	2	6909	17.699415441928284	0.5177741760726471	0.028261246179406087	406.724853515625	406.7446594238281
376	406.7476501464844	35.0139875610667					1	DETECTED	406.7477 m/z @35.01 [151231OFc1_NvH-0949-CRLM-4.raw]	406.7476501464844	35.0139875610667	1.6457154888	99.8321317936	98.1864163048	679311.0	1.3013440423975913E8	2	6909	1.0342737482056918	0.5241326957847507	1.2300846866980089	406.74481201171875	406.75762939453125
377	406.760009765625	22.6965666946667					1	DETECTED	406.7600 m/z @22.70 [151231OFc1_NvH-0949-CRLM-4.raw]	406.760009765625	22.6965666946667	3.44441656133333	39.6917986576	36.247382096266676	218254.53125	4.519349565640673E7	0	6909	0.1410473498325402	1.2844089653478663	0.3199681068709388	406.7576599121094	406.760986328125
378	406.77099609375	37.5781107016					1	DETECTED	406.7710 m/z @37.58 [151231OFc1_NvH-0949-CRLM-4.raw]	406.77099609375	37.5781107016	1.61398913866667	98.2517123768	96.63772323813333	402201.96875	7.832487009495692E7	2	6909	9.430885749370155	0.5662126938693969	0.13679059519327574	406.76104736328125	406.78094482421875
379	406.7834777832031	35.1826070194667					1	DETECTED	406.7835 m/z @35.18 [151231OFc1_NvH-0949-CRLM-4.raw]	406.7834777832031	35.1826070194667	3.97671047733333	92.4237749170667	88.44706443973337	202338.21875	6.952295849870166E7	2	6909	0.20422018010870602	1.7715404463855673	0.009886547406326386	406.7810363769531	406.79296875
380	406.8440856933594	22.6852939725333					1	DETECTED	406.8441 m/z @22.69 [151231OFc1_NvH-0949-CRLM-4.raw]	406.8440856933594	22.6852939725333	0.5520386136	99.9940448426667	99.44200622906669	140837.609375	7.170747613710873E7	0	6909	16.07503022148727	5.034635959207655	0.3864899226940981	406.8342590332031	406.8484191894531
381	406.8585510253906	21.7904084944					1	DETECTED	406.8586 m/z @21.79 [151231OFc1_NvH-0949-CRLM-4.raw]	406.8585510253906	21.7904084944	1.0042191824	99.5435376192	98.53931843679999	169810.21875	7.907667811026424E7	0	6909	0.13307186541950955	0.5053960393206096	0.008466920589345733	406.84869384765625	406.85906982421875
382	406.86907958984375	13.2829603306667					1	DETECTED	406.8691 m/z @13.28 [151231OFc1_NvH-0949-CRLM-4.raw]	406.86907958984375	13.2829603306667	0.101079252266667	99.9230978032	99.82201855093332	1684159.25	1.3536302336740625E8	3	6909	0.3392207322569316	1.6876446683021493	0.04469586947402755	406.859130859375	406.875
383	406.885009765625	16.7468183037333					1	DETECTED	406.8850 m/z @16.75 [151231OFc1_NvH-0949-CRLM-4.raw]	406.885009765625	16.7468183037333	0.212138028266667	99.0973822274667	98.88524419920003	9255287.0	2.109981102150594E8	3	6909	0.17455892366525916	1.3848468032104315	1.9277825845025438	406.8750305175781	406.8949279785156
384	406.8997802734375	20.8340090362667					1	DETECTED	406.8998 m/z @20.83 [151231OFc1_NvH-0949-CRLM-4.raw]	406.8997802734375	20.8340090362667	0.919134437866667	99.7709844549333	98.85185001706662	159735.34375	8.180546697210829E7	0	6909	2.7837577221887955	0.5199349504815073	1.2704624477883935	406.89501953125	406.9015197753906
385	406.9115295410156	30.7778801016					1	DETECTED	406.9115 m/z @30.78 [151231OFc1_NvH-0949-CRLM-4.raw]	406.9115295410156	30.7778801016	0.0596861712	99.9940448426667	99.9343586714667	176318.140625	7.754617191309185E7	0	6909	8.19156384207064	2.3456380343662038	0.04769365898347509	406.90155029296875	406.9215087890625
386	406.9460144042969	13.2572268554667					1	DETECTED	406.9460 m/z @13.26 [151231OFc1_NvH-0949-CRLM-4.raw]	406.9460144042969	13.2572268554667	0.0906982013333333	99.4220011786667	99.33130297733337	36925.29296875	7.391110780359799E7	0	6909	0.9638075239184527	4.028316357739036	14.733463214803788	406.93603515625	406.9487609863281
387	406.9588317871094	30.0267906178667					1	DETECTED	406.9588 m/z @30.03 [151231OFc1_NvH-0949-CRLM-4.raw]	406.9588317871094	30.0267906178667	0.0702109165333333	99.5842805605333	99.51406964399997	128313.1328125	7.777890248559387E7	0	6909	42.835023841739606	1.8858648534944746	3.4014552862537353	406.9488525390625	406.96881103515625
388	406.979736328125	32.7937255026667					1	DETECTED	406.9797 m/z @32.79 [151231OFc1_NvH-0949-CRLM-4.raw]	406.979736328125	32.7937255026667	0.0179819413333333	99.8523961176	99.83441417626666	139736.796875	7.166272898841117E7	0	6909	6.718598500878276	2.2586163822123857	0.24454584349475797	406.9698181152344	406.98956298828125
389	406.9969787597656	44.2312884064					1	DETECTED	406.9970 m/z @44.23 [151231OFc1_NvH-0949-CRLM-4.raw]	406.9969787597656	44.2312884064	0.1719158048	99.0162186426667	98.8443028378667	28490.625	7.261754531495212E7	0	6909	75.03313006180073	1.121717094472167	1.363952193637586	406.98980712890625	407.0067443847656
390	407.0443115234375	22.2737880845333					1	DETECTED	407.0443 m/z @22.27 [151231OFc1_NvH-0949-CRLM-4.raw]	407.0443115234375	22.2737880845333	0.2838417888	99.3308777658667	99.0470359770667	31384.240234375	7.706608801671565E7	0	6909	35.54630799167725	2.2584990023416425	3.527719363406343	407.04144287109375	407.05035400390625
391	407.06036376953125	49.0070907469333					1	DETECTED	407.0604 m/z @49.01 [151231OFc1_NvH-0949-CRLM-4.raw]	407.06036376953125	49.0070907469333	0.262668775466667	99.9940448426667	99.73137606720003	88836.4765625	7.405535801648329E7	6	6909	0.1459340878153128	1.0209712343045594	1.041327164631103	407.0503845214844	407.06951904296875
392	407.0751037597656	93.2087733168					1	DETECTED	407.0751 m/z @93.21 [151231OFc1_NvH-0949-CRLM-4.raw]	407.0751037597656	93.2087733168	0.222221060266667	99.9433433186667	99.72112225840004	31655.822265625	7.29725754486501E7	0	6909	0.8433749861096089	0.5068146520428944	7.303674531741233	407.0716857910156	407.0844421386719
393	407.1125793457031	57.9215868442667					1	DETECTED	407.1126 m/z @57.92 [151231OFc1_NvH-0949-CRLM-4.raw]	407.1125793457031	57.9215868442667	57.9215868442667	97.03559136	39.1140045157333	20624.208984375	2.12527224511543E7	0	6909	32.34567934122968	null	null	407.10601806640625	407.1137390136719
394	407.15460205078125	27.5093192365333					1	DETECTED	407.1546 m/z @27.51 [151231OFc1_NvH-0949-CRLM-4.raw]	407.15460205078125	27.5093192365333	4.00853720773333	97.5747452125333	93.56620800479998	38319.2890625	6.335288477119515E7	0	6909	80.66910982980339	1.844509545210755	2.691806186083535	407.144775390625	407.1610107421875
395	407.1710205078125	22.8897559138667					1	DETECTED	407.1710 m/z @22.89 [151231OFc1_NvH-0949-CRLM-4.raw]	407.1710205078125	22.8897559138667	0.2838417888	99.2090681672	98.9252263784	87863.359375	8.71588265594136E7	0	6909	16.359598420733683	2.4816963129911693	10.035043902240467	407.16156005859375	407.1750793457031
396	407.1850891113281	24.2367303085333					1	DETECTED	407.1851 m/z @24.24 [151231OFc1_NvH-0949-CRLM-4.raw]	407.1850891113281	24.2367303085333	1.7302545512	99.9433433186667	98.2130887674667	398069.9375	7.966865178902823E7	2	6909	0.16275217961933208	0.7133731033110696	1.1401022047454517	407.17510986328125	407.195068359375
397	407.19586181640625	17.9710771586667					1	DETECTED	407.1959 m/z @17.97 [151231OFc1_NvH-0949-CRLM-4.raw]	407.19586181640625	17.9710771586667	2.4423236176	99.3914845885333	96.9491609709333	347450.125	1.1145052926026703E8	0	6909	0.12060325324724275	0.6409573524103613	2.882729255958082	407.1950988769531	407.19598388671875
398	407.20599365234375	89.3736181149333					1	DETECTED	407.2060 m/z @89.37 [151231OFc1_NvH-0949-CRLM-4.raw]	407.20599365234375	89.3736181149333	3.00685040426667	99.9535219642667	96.94667156000003	1264577.125	1.6569267408403108E8	3	6909	75.9809237782492	0.5022923116929451	0.0023767370885801843	407.1960144042969	407.20880126953125
399	407.21881103515625	16.7584725373333					1	DETECTED	407.2188 m/z @16.76 [151231OFc1_NvH-0949-CRLM-4.raw]	407.21881103515625	16.7584725373333	0.573215658666667	99.8826414917333	99.30942583306663	5858407.5	2.6650772515986338E8	3	6909	0.18124016994444858	1.518926671942075	10.058231023070041	407.2088317871094	407.2287902832031
400	407.23638916015625	20.2568051576					1	DETECTED	407.2364 m/z @20.26 [151231OFc1_NvH-0949-CRLM-4.raw]	407.23638916015625	20.2568051576	0.478118214133333	99.7709844549333	99.29286624079997	1343774.75	1.7322740783778197E8	3	6909	7.136316193336452	1.4423405949259929	0.48536635113288057	407.22882080078125	407.2463684082031
401	407.24737548828125	21.4092355184					1	DETECTED	407.2474 m/z @21.41 [151231OFc1_NvH-0949-CRLM-4.raw]	407.24737548828125	21.4092355184	7.36837199013333	98.8211349874667	91.45276299733338	290151.59375	9.513625954080777E7	0	6909	0.28355057692316166	3.9266367492542225	2.614077662320561	407.24639892578125	407.2477111816406
402	407.2577209472656	23.7452752088					1	DETECTED	407.2577 m/z @23.75 [151231OFc1_NvH-0949-CRLM-4.raw]	407.2577209472656	23.7452752088	3.2194418552	99.8422171952	96.62277534	363929.21875	1.1141850240257338E8	2	6909	10.129804757785532	2.301087086241869	2.899172792015206	407.24774169921875	407.2677001953125
403	407.2730407714844	37.6224514861333					1	DETECTED	407.2730 m/z @37.62 [151231OFc1_NvH-0949-CRLM-4.raw]	407.2730407714844	37.6224514861333	0.0388754101333333	98.8415264613333	98.80265105119997	158293.859375	8.238433449027696E7	0	6909	3.4890552944173265	1.3005114482176154	2.161439833456772	407.2677307128906	407.2829895019531
404	407.2847595214844	35.1826070194667					1	DETECTED	407.2848 m/z @35.18 [151231OFc1_NvH-0949-CRLM-4.raw]	407.2847595214844	35.1826070194667	4.65498390533333	91.4499435685333	86.79495966319998	147221.921875	7.248396005041401E7	0	6909	54.82804561155412	1.6534038554113792	2.2918425076608053	407.2830810546875	407.28997802734375
405	407.3005676269531	92.2217374896					1	DETECTED	407.3006 m/z @92.22 [151231OFc1_NvH-0949-CRLM-4.raw]	407.3005676269531	92.2217374896	17.0401400021333	95.4158460314667	78.3757060293334	440802.625	1.2017522302664901E8	0	6909	0.7897170356266798	0.677457702905952	0.29285059809116903	407.290771484375	407.3077697753906
406	407.3148193359375	92.0385804728					1	DETECTED	407.3148 m/z @92.04 [151231OFc1_NvH-0949-CRLM-4.raw]	407.3148193359375	92.0385804728	0.835230816266667	95.3790920474667	94.54386123120003	50723.76953125	7.654211100466117E7	0	6909	2.0334148142897703	0.5062258007478412	0.34936640975877153	407.31170654296875	407.3212890625
407	407.3340148925781	90.4791946250667					1	DETECTED	407.3340 m/z @90.48 [151231OFc1_NvH-0949-CRLM-4.raw]	407.3340148925781	90.4791946250667	3.24229991013333	98.9554480432	95.71314813306667	28067.734375	4.990719997452439E7	0	6909	0.4380044473188178	0.5485818153307234	0.9920212046522434	407.32720947265625	407.3415222167969
408	407.3515930175781	90.1518800370667					1	DETECTED	407.3516 m/z @90.15 [151231OFc1_NvH-0949-CRLM-4.raw]	407.3515930175781	90.1518800370667	0.761786209066667	99.6146529152	98.85286670613333	57886.56640625	7.051537440632194E7	0	6909	2.3848289111596017	0.5164228697395592	0.027335330034835487	407.3446044921875	407.361572265625
409	407.3940734863281	49.0918419045333					1	DETECTED	407.3941 m/z @49.09 [151231OFc1_NvH-0949-CRLM-4.raw]	407.3940734863281	49.0918419045333	0.908499264533333	96.0894732805333	95.18097401599996	111723.2109375	7.834295098348781E7	0	6909	0.13752351533165097	0.9501213085119139	105.05494012023657	407.38409423828125	407.4039306640625
410	407.4322814941406	31.0219774626667					1	DETECTED	407.4323 m/z @31.02 [151231OFc1_NvH-0949-CRLM-4.raw]	407.4322814941406	31.0219774626667	0.111333128	99.604569748	99.49323662	47590.4609375	6.719828884159248E7	0	6909	25.72973695063788	1.5616021191602676	2.7742363222865802	407.42230224609375	407.4366760253906
411	407.4595947265625	30.0854667954667					1	DETECTED	407.4596 m/z @30.09 [151231OFc1_NvH-0949-CRLM-4.raw]	407.4595947265625	30.0854667954667	0.667527079733333	99.8219610909333	99.15443401119997	109381.875	7.780952226094171E7	0	6909	11.902624888328848	2.066197849144656	3.676565498025059	407.4496154785156	407.4695739746094
412	407.48480224609375	25.0130251728					1	DETECTED	407.4848 m/z @25.01 [151231OFc1_NvH-0949-CRLM-4.raw]	407.48480224609375	25.0130251728	3.00685040426667	99.8117694410667	96.80491903680003	109465.3359375	7.157077123701692E7	4	6909	0.20527813909959391	3.5218270941921523	3.4284816479924793	407.474853515625	407.4947814941406
413	407.515380859375	14.2882089242667					1	DETECTED	407.5154 m/z @14.29 [151231OFc1_NvH-0949-CRLM-4.raw]	407.515380859375	14.2882089242667	2.2355821344	98.6071293029333	96.3715471685333	92004.5	7.30880980550115E7	0	6909	3.1418492844425145	0.5336225404014553	0.4530640823822553	407.50579833984375	407.5253601074219
414	407.5273132324219	21.7904084944					1	DETECTED	407.5273 m/z @21.79 [151231OFc1_NvH-0949-CRLM-4.raw]	407.5273132324219	21.7904084944	3.1743759272	86.5106737341333	83.3362978069333	28970.478515625	6.520412986511871E7	0	6909	64.79456533009592	2.238293726284229	3.476587452568458	407.5254211425781	407.52789306640625
415	407.5379333496094	13.3521801424					1	DETECTED	407.5379 m/z @13.35 [151231OFc1_NvH-0949-CRLM-4.raw]	407.5379333496094	13.3521801424	1.31466943146667	98.8843031162667	97.56963368480002	387107.4375	9.860260345492905E7	3	6909	4.826735183772584	0.6614673343582632	9.7998974087099	407.52801513671875	407.54241943359375
416	407.55242919921875	16.7468183037333					1	DETECTED	407.5524 m/z @16.75 [151231OFc1_NvH-0949-CRLM-4.raw]	407.55242919921875	16.7468183037333	2.8239674112	97.5645330797333	94.74056566853329	2699669.0	1.450173003459705E8	3	6909	0.15975972606188193	36.27951963979293	0.6265913735531226	407.5424499511719	407.5624084472656
417	407.5681457519531	33.9608626997333					1	DETECTED	407.5681 m/z @33.96 [151231OFc1_NvH-0949-CRLM-4.raw]	407.5681457519531	33.9608626997333	3.1065099896	97.8941000696	94.78759008	701686.125	8.323977749627124E7	3	6909	0.11187670209683631	0.5033721053520784	0.032261788296708484	407.56243896484375	407.57806396484375
418	407.58172607421875	21.480755364					1	DETECTED	407.5817 m/z @21.48 [151231OFc1_NvH-0949-CRLM-4.raw]	407.58172607421875	21.480755364	3.47670994186667	99.5230211522667	96.04631121040002	253121.4375	7.531362491659793E7	0	6909	0.044685600494904776	0.9956697980431429	17.622709509112372	407.5781555175781	407.5915832519531
419	407.6272277832031	33.9029024938667					1	DETECTED	407.6272 m/z @33.90 [151231OFc1_NvH-0949-CRLM-4.raw]	407.6272277832031	33.9029024938667	3.61077937573333	99.5029898554667	95.89221047973336	222483.8125	7.115979015816715E7	0	6909	0.16224974119860036	0.5165351392187785	0.039338017464656115	407.6173400878906	407.6364440917969
420	407.6875	9.11297497893333					1	DETECTED	407.6875 m/z @9.11 [151231OFc1_NvH-0949-CRLM-4.raw]	407.6875	9.11297497893333	1.9182481352	98.7399006837333	96.8216525485333	1197350.875	9.15059358175902E7	0	6909	0.14287880663773223	0.6287360682410666	0.022245075228834496	407.6776123046875	407.6974792480469
421	407.7037658691406	40.483290024					1	DETECTED	407.7038 m/z @40.48 [151231OFc1_NvH-0949-CRLM-4.raw]	407.7037658691406	40.483290024	3.05114845066667	99.7608910109333	96.70974256026663	565906.9375	9.915442548741007E7	2	6909	23.637325606983044	0.5059756074691013	0.005481442409435183	407.697509765625	407.7137451171875
422	407.7138671875	20.7513386248					1	DETECTED	407.7139 m/z @20.75 [151231OFc1_NvH-0949-CRLM-4.raw]	407.7138671875	20.7513386248	4.44971806053333	80.743086484	76.29336842346667	103517.21875	9.491184917230402E7	0	6909	40.66207781283741	2.427585691201011	0.7119564902666855	407.71380615234375	407.7144775390625
423	407.7244873046875	5.35563897253333					1	DETECTED	407.7245 m/z @5.36 [151231OFc1_NvH-0949-CRLM-4.raw]	407.7244873046875	5.35563897253333	3.2658021352	98.9959060210667	95.7301038858667	907796.625	1.4068321329434565E8	2	6909	0.17656945969386317	14.467324312691684	12.048142217952908	407.7145080566406	407.7322998046875
424	407.7423095703125	16.8191095866667					1	DETECTED	407.7423 m/z @16.82 [151231OFc1_NvH-0949-CRLM-4.raw]	407.7423095703125	16.8191095866667	3.42169980506667	98.586573148	95.16487334293333	4030381.0	1.9632954125297478E8	2	6909	0.16878151149203902	0.6798907417458945	0.881986964058068	407.73236083984375	407.7522888183594
425	407.76043701171875	32.2294068213333					1	DETECTED	407.7604 m/z @32.23 [151231OFc1_NvH-0949-CRLM-4.raw]	407.76043701171875	32.2294068213333	3.79012695013333	95.6282663445333	91.83813939439997	664431.75	9.493156378256047E7	2	6909	18.020831847224976	0.760312810642644	1.449682026902524	407.7523193359375	407.76995849609375
426	407.7733154296875	18.7764745992					1	DETECTED	407.7733 m/z @18.78 [151231OFc1_NvH-0949-CRLM-4.raw]	407.7733154296875	18.7764745992	3.7593052224	99.9029018584	96.143596636	143647.921875	6.948918605288135E7	0	6909	12.847439411293255	3.1593363509900896	604.3856313007907	407.77099609375	407.7832946777344
427	407.7897033691406	89.9478964437333					1	DETECTED	407.7897 m/z @89.95 [151231OFc1_NvH-0949-CRLM-4.raw]	407.7897033691406	89.9478964437333	2.83407772533333	97.1925648338833	94.35848710854997	54927.21875	7.781897864051996E7	0	6909	0.06672144792929657	0.5007400248025864	0.0016445206462831327	407.7834167480469	407.7996826171875
428	407.8232421875	40.4529650728					1	DETECTED	407.8232 m/z @40.45 [151231OFc1_NvH-0949-CRLM-4.raw]	407.8232421875	40.4529650728	0.824502141333333	99.4119720197333	98.58746987839997	67230.0703125	7.524886092670532E7	0	6909	75.56171808960052	1.4038387327992992	2.333918453373057	407.8140563964844	407.8332214355469
429	407.8504638671875	14.2882089242667					1	DETECTED	407.8505 m/z @14.29 [151231OFc1_NvH-0949-CRLM-4.raw]	407.8504638671875	14.2882089242667	0.101079252266667	99.7812634144	99.68018416213333	51635.265625	6.823772644696742E7	0	6909	11.995270126760062	4.497827655870978	0.05712423090743313	407.8405456542969	407.85986328125
430	407.8699035644531	12.3637044917333					1	DETECTED	407.8699 m/z @12.36 [151231OFc1_NvH-0949-CRLM-4.raw]	407.8699035644531	12.3637044917333	0.541546674666667	99.320552564	98.77900588933333	341320.65625	8.322626257148574E7	0	6909	16.809949536576944	2.141528899889	0.3122625146434875	407.85992431640625	407.8737487792969
431	407.8837585449219	20.4020035578667					1	DETECTED	407.8838 m/z @20.40 [151231OFc1_NvH-0949-CRLM-4.raw]	407.8837585449219	20.4020035578667	0.222221060266667	99.7709844549333	99.54876339466664	739632.8125	1.3566859615036032E8	3	6909	15.38615318147213	1.513849286864967	0.060815640874355856	407.873779296875	407.89373779296875
432	407.8988952636719	19.0582815301333					1	DETECTED	407.8989 m/z @19.06 [151231OFc1_NvH-0949-CRLM-4.raw]	407.8988952636719	19.0582815301333	0.667527079733333	99.7507890536	99.08326197386667	130219.9765625	7.51755494415513E7	0	6909	5.465577018009313	0.6244830547681676	0.05158384136165066	407.8937683105469	407.90142822265625
433	407.91143798828125	36.6492070424					1	DETECTED	407.9114 m/z @36.65 [151231OFc1_NvH-0949-CRLM-4.raw]	407.91143798828125	36.6492070424	0.101079252266667	99.8219610909333	99.72088183866663	514733.21875	9.06080488607781E7	3	6909	0.18051856431139157	4.523456276589203	2.054342553662202	407.9014587402344	407.9212951660156
434	407.9270935058594	18.262052984					1	DETECTED	407.9271 m/z @18.26 [151231OFc1_NvH-0949-CRLM-4.raw]	407.9270935058594	18.262052984	0.541546674666667	99.9029018584	99.36135518373334	151843.625	6.5600211286064275E7	0	6909	0.1001555597597843	2.0558896975760756	1.2359720950363684	407.9217529296875	407.9277038574219
435	407.93780517578125	9.10146702506667					1	DETECTED	407.9378 m/z @9.10 [151231OFc1_NvH-0949-CRLM-4.raw]	407.93780517578125	9.10146702506667	0.111333128	99.9940448426667	99.8827117146667	1083687.625	8.170802103849718E7	0	6909	0.1293569881407084	0.5121867930915023	0.024955248059206205	407.9278259277344	407.94775390625
436	407.9569091796875	15.9596276237333					1	DETECTED	407.9569 m/z @15.96 [151231OFc1_NvH-0949-CRLM-4.raw]	407.9569091796875	15.9596276237333	0.1719158048	99.7258081397333	99.55389233493331	99149.5234375	7.146653312336153E7	0	6909	1.8608505856207689	4.781507853562325	0.38877228011187887	407.94781494140625	407.9573669433594
437	407.9674377441406	30.0415866197333					1	DETECTED	407.9674 m/z @30.04 [151231OFc1_NvH-0949-CRLM-4.raw]	407.9674377441406	30.0415866197333	0.222221060266667	99.9129892773333	99.69076821706663	108655.421875	7.461448836865519E7	0	6909	0.16888699584675493	2.0737833982654084	0.008901398607642066	407.95745849609375	407.9774169921875
438	407.9775390625	14.4544677528					1	DETECTED	407.9775 m/z @14.45 [151231OFc1_NvH-0949-CRLM-4.raw]	407.9775390625	14.4544677528	0.2838417888	99.4725190792	99.1886772904	55847.66796875	6.913623701887676E7	0	6909	10.973629377506636	3.5523380514682077	0.06869735765445159	407.9774475097656	407.9874267578125
439	408.0101013183594	36.0562241381333					1	DETECTED	408.0101 m/z @36.06 [151231OFc1_NvH-0949-CRLM-4.raw]	408.0101013183594	36.0562241381333	0.272962812	99.6955185762667	99.4225557642667	204706.5625	7.061361691083647E7	0	6909	0.44013820092484224	0.6370420817023279	0.013085515598646322	408.00018310546875	408.0200500488281
440	408.0422668457031	32.5397160216					1	DETECTED	408.0423 m/z @32.54 [151231OFc1_NvH-0949-CRLM-4.raw]	408.0422668457031	32.5397160216	0.0075340352	99.9433433186667	99.93580928346671	97844.8046875	7.66199592857012E7	0	6909	7.957284548864848	1.5181123538044574	2.044606710174463	408.03240966796875	408.0518798828125
441	408.06988525390625	38.6098069237333					1	DETECTED	408.0699 m/z @38.61 [151231OFc1_NvH-0949-CRLM-4.raw]	408.06988525390625	38.6098069237333	0.272962812	99.9839464877333	99.7109836757333	21174.203125	6.801115820864402E7	0	6909	93.51309893855309	1.3005174056160071	1.4518855956740997	408.0694885253906	408.07952880859375
442	408.1294250488281	34.07353638					1	DETECTED	408.1294 m/z @34.07 [151231OFc1_NvH-0949-CRLM-4.raw]	408.1294250488281	34.07353638	4.84592364346667	99.4016949165333	94.55577127306663	99091.109375	6.214839807597794E7	0	6909	0.15945793332002012	1.5027763391447033	184.89046119104717	408.1206359863281	408.1393737792969
443	408.16400146484375	27.8707656506667					1	DETECTED	408.1640 m/z @27.87 [151231OFc1_NvH-0949-CRLM-4.raw]	408.16400146484375	27.8707656506667	2.110615032	99.3714118818667	97.26079684986671	309928.84375	7.643274588609746E7	2	6909	0.204675577403016	0.532686250148552	0.014091843827783283	408.1545715332031	408.1737976074219
444	408.1767272949219	36.6106468202667					1	DETECTED	408.1767 m/z @36.61 [151231OFc1_NvH-0949-CRLM-4.raw]	408.1767272949219	36.6106468202667	3.12909491066667	98.7196050322667	95.59051012160003	148473.03125	7.204701463555889E7	0	6909	0.29511576391583816	1.4952984195473251	0.007015129149110244	408.1742858886719	408.1789855957031
445	408.18902587890625	9.10146702506667					1	DETECTED	408.1890 m/z @9.10 [151231OFc1_NvH-0949-CRLM-4.raw]	408.18902587890625	9.10146702506667	2.84403188826667	99.1281483581333	96.28411646986663	572827.8125	9.151933611769702E7	2	6909	0.10995736447562798	2.027244937535914	2.3743964820216705	408.1791076660156	408.19403076171875
446	408.20404052734375	8.92188931786667					1	DETECTED	408.2040 m/z @8.92 [151231OFc1_NvH-0949-CRLM-4.raw]	408.20404052734375	8.92188931786667	2.93454319253333	99.5332229824	96.59867978986668	938000.5625	1.391382636510866E8	2	6909	9.659715924883114	0.8620403587568486	1.8109540809249967	408.1940612792969	408.2091064453125
447	408.2191162109375	16.9443846274667					1	DETECTED	408.2191 m/z @16.94 [151231OFc1_NvH-0949-CRLM-4.raw]	408.2191162109375	16.9443846274667	1.635105212	99.8117694410667	98.1766642290667	2187525.5	2.0891808275095865E8	2	6909	0.21988991304914762	3.241955848839751	0.70244705791221	408.2091369628906	408.2247009277344
448	408.2347106933594	26.4302138624					1	DETECTED	408.2347 m/z @26.43 [151231OFc1_NvH-0949-CRLM-4.raw]	408.2347106933594	26.4302138624	2.71253904666667	99.5230211522667	96.81048210560002	3126765.5	2.7058783839118075E8	3	6909	9.710044362850628	0.7961725569304522	0.01408903810637194	408.2247314453125	408.24468994140625
449	408.2480163574219	33.7801350898667					1	DETECTED	408.2480 m/z @33.78 [151231OFc1_NvH-0949-CRLM-4.raw]	408.2480163574219	33.7801350898667	3.8120434144	97.4508570685333	93.6388136541333	769350.625	1.3195682021221419E8	2	6909	8.779145648900123	0.6496957625530824	0.28796990811303896	408.2447204589844	408.2503356933594
450	408.2603759765625	42.3148980357333					1	DETECTED	408.2604 m/z @42.31 [151231OFc1_NvH-0949-CRLM-4.raw]	408.2603759765625	42.3148980357333	3.2546333936	99.1180860269333	95.8634526333333	7448301.5	2.1095713992166948E8	2	6909	0.17985754291044032	0.5077782238780671	1.427393240984941	408.2503967285156	408.2703552246094
451	408.27777099609375	91.4285437013333					1	DETECTED	408.2778 m/z @91.43 [151231OFc1_NvH-0949-CRLM-4.raw]	408.27777099609375	91.4285437013333	4.56157541813333	99.715660208	95.15408478986667	246375.875	9.722338532350937E7	0	6909	2.2740419716358957	0.5088536097895598	0.021662121795516274	408.2703857421875	408.2840270996094
452	408.3038635253906	92.2421617125333					1	DETECTED	408.3039 m/z @92.24 [151231OFc1_NvH-0949-CRLM-4.raw]	408.3038635253906	92.2421617125333	0.740841081333333	99.9535219642667	99.21268088293337	78736.0703125	7.06841981916795E7	0	6909	1.0790402240269827	0.5044608921282498	0.003458553470339813	408.29449462890625	408.31365966796875
453	408.3288879394531	89.3736181149333					1	DETECTED	408.3289 m/z @89.37 [151231OFc1_NvH-0949-CRLM-4.raw]	408.3288879394531	89.3736181149333	16.9313473938667	93.7271256818667	76.795778288	221228.109375	6.1509356095448956E7	0	6909	72.46922116989228	0.5014631623674531	0.04124686608526408	408.3190612792969	408.3341369628906
454	408.34991455078125	91.4499435685333					1	DETECTED	408.3499 m/z @91.45 [151231OFc1_NvH-0949-CRLM-4.raw]	408.34991455078125	91.4499435685333	7.9649384808	96.4750003133333	88.5100618325333	30652.8671875	7.313895633663096E7	0	6909	1.4595775647895692	0.530095564703621	0.6994948484145089	408.3408203125	408.35955810546875
455	408.3606872558594	48.8540525282667					1	DETECTED	408.3607 m/z @48.85 [151231OFc1_NvH-0949-CRLM-4.raw]	408.3606872558594	48.8540525282667	2.14185370826667	95.1495569557333	93.00770324746664	21167.326171875	7.435141839084978E7	0	6909	89.8863346812411	0.9955397690211598	0.9064655373730731	408.36041259765625	408.3667907714844
456	408.3953552246094	25.3582775624					1	DETECTED	408.3954 m/z @25.36 [151231OFc1_NvH-0949-CRLM-4.raw]	408.3953552246094	25.3582775624	5.52754109306667	98.7196050322667	93.19206393920003	31284.810546875	7.362916420235898E7	0	6909	78.88642402263828	2.1808011582568394	4.681596175532993	408.3868103027344	408.40087890625
457	408.4111328125	35.9521559416					1	DETECTED	408.4111 m/z @35.95 [151231OFc1_NvH-0949-CRLM-4.raw]	408.4111328125	35.9521559416	2.3287060464	97.6880484874667	95.3593424410667	200139.71875	7.384898457593016E7	0	6909	0.2152152837760184	0.5051561367943443	0.03971045987004073	408.4011535644531	408.4210510253906
458	408.4386291503906	9.10146702506667					1	DETECTED	408.4386 m/z @9.10 [151231OFc1_NvH-0949-CRLM-4.raw]	408.4386291503906	9.10146702506667	1.85607606266667	99.5640141346667	97.70793807200003	204330.796875	7.478980669602844E7	0	6909	15.796358172015982	1.2926500346528882	0.02413504499726385	408.4288635253906	408.4486083984375
459	408.4489440917969	24.9397281901333					1	DETECTED	408.4489 m/z @24.94 [151231OFc1_NvH-0949-CRLM-4.raw]	408.4489440917969	24.9397281901333	3.1854761896	98.8415264613333	95.6560502717333	73571.9296875	7.732482833982697E7	0	6909	1.3981702078348412	2.8413663852360744	5.795437696080009	408.4486389160156	408.45892333984375
460	408.4696044921875	49.3522594685333					1	DETECTED	408.4696 m/z @49.35 [151231OFc1_NvH-0949-CRLM-4.raw]	408.4696044921875	49.3522594685333	1.0362978488	99.7056518968	98.669354048	92661.796875	7.819751918914767E7	0	6909	32.14808929124442	1.1101997929807148	0.14423302557847198	408.45965576171875	408.47955322265625
461	408.4992370605469	13.4726015642667					1	DETECTED	408.4992 m/z @13.47 [151231OFc1_NvH-0949-CRLM-4.raw]	408.4992370605469	13.4726015642667	4.6662441696	97.985382444	93.31913827439999	60817.71875	6.990927329606026E7	0	6909	42.32835441594514	12.209459393677351	0.4890695578678906	408.4918212890625	408.50445556640625
462	408.51446533203125	22.6592171904					1	DETECTED	408.5145 m/z @22.66 [151231OFc1_NvH-0949-CRLM-4.raw]	408.51446533203125	22.6592171904	3.2546333936	97.4508570685333	94.1962236749333	197018.484375	7.575368592521994E7	0	6909	15.297306361120196	7.651369026066423	0.17488244850539256	408.5045166015625	408.5244445800781
463	408.5304870605469	5.18942780773333					1	DETECTED	408.5305 m/z @5.19 [151231OFc1_NvH-0949-CRLM-4.raw]	408.5304870605469	5.18942780773333	2.8239674112	93.6195961853333	90.79562877413329	35891.1640625	6.790400486036682E7	0	6909	13.873328980374346	0.5026489885846793	0.05317322849936888	408.52447509765625	408.531494140625
464	408.54150390625	9.1340658848					1	DETECTED	408.5415 m/z @9.13 [151231OFc1_NvH-0949-CRLM-4.raw]	408.54150390625	9.1340658848	3.09530406026667	97.6161284229333	94.52082436266663	149860.3125	7.575339313864498E7	0	6909	5.803718698316105	0.7501679528965797	2.957957534577009	408.5315246582031	408.5416259765625
465	408.5516357421875	27.3829438194667					1	DETECTED	408.5516 m/z @27.38 [151231OFc1_NvH-0949-CRLM-4.raw]	408.5516357421875	27.3829438194667	2.51518903173333	99.9839464877333	97.46875745599998	3791512.75	2.0166541828038082E8	3	6909	21.98284128756931	0.680933261435179	0.021196464100879137	408.5416564941406	408.5616149902344
466	408.5627136230469	24.6138316813333					1	DETECTED	408.5627 m/z @24.61 [151231OFc1_NvH-0949-CRLM-4.raw]	408.5627136230469	24.6138316813333	3.88032391386667	95.6707864762667	91.79046256240002	226925.40625	8.024793157892361E7	0	6909	18.901392107575823	0.508649170994137	4.36758266917421	408.5616455078125	408.56982421875
467	408.579833984375	25.845719884					1	DETECTED	408.5798 m/z @25.85 [151231OFc1_NvH-0949-CRLM-4.raw]	408.579833984375	25.845719884	3.1854761896	98.8415264613333	95.6560502717333	686392.8125	9.876916947457302E7	6	6909	0.4613256796871106	0.5311924372758663	0.22919883649347622	408.5698547363281	408.5896911621094
468	408.5956726074219	18.2522949034667					1	DETECTED	408.5957 m/z @18.25 [151231OFc1_NvH-0949-CRLM-4.raw]	408.5956726074219	18.2522949034667	4.16297892186667	94.0668014304	89.90382250853334	53668.5234375	6.960667620019603E7	0	6909	0.13523981274661523	3.2135307008658813	6.518295831972775	408.5898742675781	408.60198974609375
469	408.61199951171875	35.972600144					1	DETECTED	408.6120 m/z @35.97 [151231OFc1_NvH-0949-CRLM-4.raw]	408.61199951171875	35.972600144	2.3287060464	99.6248218933333	97.2961158469333	73195.890625	7.066343256232318E7	0	6909	30.54414903309066	1.529102016442852	2.582152183152636	408.6021423339844	408.6219482421875
470	408.66595458984375	27.8707656506667					1	DETECTED	408.6660 m/z @27.87 [151231OFc1_NvH-0949-CRLM-4.raw]	408.66595458984375	27.8707656506667	4.73695007733333	98.383211272	93.64626119466666	105006.015625	6.809366018204385E7	0	6909	0.3343920843789121	2.7740873341286503	0.012021174926680107	408.6560363769531	408.6736755371094
471	408.6839294433594	28.3357744962667					1	DETECTED	408.6839 m/z @28.34 [151231OFc1_NvH-0949-CRLM-4.raw]	408.6839294433594	28.3357744962667	3.12909491066667	99.1482834826667	96.01918857200003	196091.453125	7.394668754404263E7	0	6909	0.12173764894313877	0.5125891409377513	0.05954690914339387	408.6740417480469	408.69390869140625
472	408.70556640625	8.91125605813333					1	DETECTED	408.7056 m/z @8.91 [151231OFc1_NvH-0949-CRLM-4.raw]	408.70556640625	8.91125605813333	0.1417469568	99.9637405234667	99.82199356666669	399523.0625	9.90053981627921E7	2	6909	4.8634787009078995	2.530769590986259	0.418834489949645	408.6955871582031	408.7059020996094
473	408.7159118652344	31.3605670074667					1	DETECTED	408.7159 m/z @31.36 [151231OFc1_NvH-0949-CRLM-4.raw]	408.7159118652344	31.3605670074667	1.61398913866667	98.9757080826667	97.36171894400003	1209617.75	1.424911077945247E8	2	6909	0.16015318613791152	1.099955063119224	0.04840005434081373	408.7059326171875	408.7232360839844
474	408.7332458496094	11.2233819810667					1	DETECTED	408.7332 m/z @11.22 [151231OFc1_NvH-0949-CRLM-4.raw]	408.7332458496094	11.2233819810667	2.71253904666667	99.9332309189333	97.22069187226663	4.842344E7	1.2020537715890791E9	2	6909	0.2819283953794738	72.04096205049291	2.422308001929375	408.7232666015625	408.74322509765625
475	408.7449951171875	26.2690784072					1	DETECTED	408.7450 m/z @26.27 [151231OFc1_NvH-0949-CRLM-4.raw]	408.7449951171875	26.2690784072	3.65932884773333	96.8772308405333	93.21790199279997	5356086.0	1.9914102571940005E8	2	6909	0.19247687269917435	0.520412443531808	1.0295288783844552	408.7432556152344	408.7549743652344
476	408.76153564453125	42.2932276352					1	DETECTED	408.7615 m/z @42.29 [151231OFc1_NvH-0949-CRLM-4.raw]	408.76153564453125	42.2932276352	1.29331578213333	99.6349736064	98.34165782426666	3318474.0	1.656207879452271E8	2	6909	0.19623480180741382	0.5082270769819499	0.022390644077955518	408.7550048828125	408.771240234375
477	408.77276611328125	12.7807831248					1	DETECTED	408.7728 m/z @12.78 [151231OFc1_NvH-0949-CRLM-4.raw]	408.77276611328125	12.7807831248	3.01795694346667	97.4613026848	94.44334574133333	38527.96875	7.38070913487074E7	0	6909	0.03520498056579058	6.360329873109196	11.835634523388197	408.7715759277344	408.7818603515625
478	408.8427429199219	8.2312267992					1	DETECTED	408.8427 m/z @8.23 [151231OFc1_NvH-0949-CRLM-4.raw]	408.8427429199219	8.2312267992	0.688453841866667	99.4522610674667	98.76380722560003	243056.484375	7.606252265282685E7	0	6909	0.1859059680377264	1.1652538054613606	158.2383845340576	408.8328552246094	408.85272216796875
479	408.8629455566406	14.3159860136					1	DETECTED	408.8629 m/z @14.32 [151231OFc1_NvH-0949-CRLM-4.raw]	408.8629455566406	14.3159860136	0.824502141333333	99.5640141346667	98.73951199333338	245825.96875	7.133955581038456E7	0	6909	0.0939305462010811	0.9126845088493041	0.0578900344781909	408.85296630859375	408.86505126953125
480	408.8751525878906	5.75028438746667					1	DETECTED	408.8752 m/z @5.75 [151231OFc1_NvH-0949-CRLM-4.raw]	408.8751525878906	5.75028438746667	1.01483378186667	99.9433433186667	98.92850953680004	636714.5625	8.454845626584856E7	0	6909	0.46827888441237775	2.2865437712271497	18.73199552316467	408.8652038574219	408.8755187988281
481	408.8855285644531	27.4012455229333					1	DETECTED	408.8855 m/z @27.40 [151231OFc1_NvH-0949-CRLM-4.raw]	408.8855285644531	27.4012455229333	0.212138028266667	99.7258081397333	99.51367011146664	2122231.0	1.667432678733638E8	3	6909	22.03267827763431	0.839021372769477	0.018162699179830356	408.87554931640625	408.8955078125
482	408.8996887207031	33.5916851634667					1	DETECTED	408.8997 m/z @33.59 [151231OFc1_NvH-0949-CRLM-4.raw]	408.8996887207031	33.5916851634667	0.0179819413333333	99.7709844549333	99.75300251359997	205510.53125	7.913628275728543E7	0	6909	8.09537647848773	2.1966321399880995	0.11543382676629374	408.89556884765625	408.9046630859375
483	408.9146728515625	25.8579990890667					1	DETECTED	408.9147 m/z @25.86 [151231OFc1_NvH-0949-CRLM-4.raw]	408.9146728515625	25.8579990890667	0.0179819413333333	99.8826414917333	99.86465955039996	468639.9375	9.14681927484397E7	0	6909	0.47044862325234504	0.8206301070779489	2.983062544830753	408.9046936035156	408.9246520996094
484	408.927490234375	49.3522594685333					1	DETECTED	408.9275 m/z @49.35 [151231OFc1_NvH-0949-CRLM-4.raw]	408.927490234375	49.3522594685333	0.982848419733333	99.9029018584	98.92005343866667	28653.833984375	6.986642310762419E7	0	6909	90.27694586444204	1.0161847397128787	1.0327150067182789	408.92486572265625	408.9373779296875
485	408.9500427246094	24.8860767474667					1	DETECTED	408.9500 m/z @24.89 [151231OFc1_NvH-0949-CRLM-4.raw]	408.9500427246094	24.8860767474667	0.0284173154666667	99.6248218933333	99.59640457786664	90494.546875	7.537586416270743E7	0	6909	10.178366232930738	2.239583512703577	0.04272247721126948	408.9400634765625	408.9536437988281
486	408.9637145996094	36.9272138224					1	DETECTED	408.9637 m/z @36.93 [151231OFc1_NvH-0949-CRLM-4.raw]	408.9637145996094	36.9272138224	0.202067372	99.6752980136	99.4732306416	166661.265625	7.464610602264775E7	0	6909	19.298597018522997	1.7490579765863137	0.12209710029466206	408.9537353515625	408.97369384765625
487	408.98760986328125	37.7705960866667					1	DETECTED	408.9876 m/z @37.77 [151231OFc1_NvH-0949-CRLM-4.raw]	408.98760986328125	37.7705960866667	0.202067372	99.6248218933333	99.4227545213333	144217.078125	7.16610315091314E7	0	6909	10.252201174125958	1.8119418259344118	0.018420429158900423	408.9776611328125	408.9975891113281
488	409.00958251953125	21.2692788037333					1	DETECTED	409.0096 m/z @21.27 [151231OFc1_NvH-0949-CRLM-4.raw]	409.00958251953125	21.2692788037333	0.0804336781333333	99.9738300709333	99.89339639279997	140054.40625	7.992123735648319E7	0	6909	0.14622432111790573	0.52090045255262	0.04504642834866308	408.99969482421875	409.01947021484375
489	409.0370178222656	29.5857393746667					1	DETECTED	409.0370 m/z @29.59 [151231OFc1_NvH-0949-CRLM-4.raw]	409.0370178222656	29.5857393746667	0.272962812	99.8826414917333	99.60967867973329	104387.375	7.370023964830089E7	0	6909	0.5601285354664007	1.5063073723279656	0.8375241287791965	409.02703857421875	409.0462951660156
490	409.0513916015625	25.3582775624					1	DETECTED	409.0514 m/z @25.36 [151231OFc1_NvH-0949-CRLM-4.raw]	409.0513916015625	25.3582775624	2.93454319253333	99.7407266261333	96.80618343359997	33739.2578125	6.89534707356113E7	0	6909	61.188295634433395	2.0566973238822284	2.880191998155702	409.0470886230469	409.0613098144531
491	409.08038330078125	50.9488537117333					1	DETECTED	409.0804 m/z @50.95 [151231OFc1_NvH-0949-CRLM-4.raw]	409.08038330078125	50.9488537117333	0.262668775466667	99.9839464877333	99.72127771226664	31547.279296875	7.377474091209187E7	0	6909	94.64241822451434	0.9785639851048649	0.9349447398303204	409.07061767578125	409.08966064453125
492	409.11053466796875	98.1398723792					1	DETECTED	409.1105 m/z @98.14 [151231OFc1_NvH-0949-CRLM-4.raw]	409.11053466796875	98.1398723792	0.0075340352	99.9940448426667	99.9865108074667	69041.46875	8.46681529000176E7	2	6909	92.63583796274341	0.5040419467488706	0.007799533642809706	409.1005554199219	409.1195373535156
493	409.162353515625	27.8369744274667					1	DETECTED	409.1624 m/z @27.84 [151231OFc1_NvH-0949-CRLM-4.raw]	409.162353515625	27.8369744274667	2.20430961173333	93.9124860554667	91.70817644373336	30570.384765625	6.76815823872828E7	0	6909	78.22168914680623	1.7491682526443257	3.3008943918600018	409.1524353027344	409.1647033691406
494	409.1747131347656	7.5479415264					1	DETECTED	409.1747 m/z @7.55 [151231OFc1_NvH-0949-CRLM-4.raw]	409.1747131347656	7.5479415264	3.40042929413333	99.7709844549333	96.37055516079997	108846.1171875	7.081756084735592E7	0	6909	0.12040333326291908	19.51185290828381	709.2514813939854	409.1647644042969	409.1750183105469
495	409.1850280761719	20.1137756264					1	DETECTED	409.1850 m/z @20.11 [151231OFc1_NvH-0949-CRLM-4.raw]	409.1850280761719	20.1137756264	1.60342463253333	99.0670905165333	97.46366588399997	176510.703125	8.145082352521218E7	0	6909	12.032142928478523	0.5147009306569144	1.0143197556492647	409.1750793457031	409.18841552734375
496	409.19842529296875	10.7961704173333					1	DETECTED	409.1984 m/z @10.80 [151231OFc1_NvH-0949-CRLM-4.raw]	409.19842529296875	10.7961704173333	2.5256389984	99.5842805605333	97.0586415621333	1222784.875	1.3314991926131333E8	2	6909	0.14527139081991614	2.103408183750205	1.1009180251365267	409.1884460449219	409.2084045410156
497	409.21832275390625	15.6224774005333					1	DETECTED	409.2183 m/z @15.62 [151231OFc1_NvH-0949-CRLM-4.raw]	409.21832275390625	15.6224774005333	1.61398913866667	99.4220011786667	97.80801204000004	1042107.25	1.6843233943659076E8	2	6909	11.814444665224618	0.5314137610558132	58.975024468114576	409.20843505859375	409.2216796875
498	409.231689453125	11.2233819810667					1	DETECTED	409.2317 m/z @11.22 [151231OFc1_NvH-0949-CRLM-4.raw]	409.231689453125	11.2233819810667	3.2658021352	99.4928271317333	96.2270249965333	2.0248518E7	6.835070714040277E8	3	6909	0.27340602741079856	72.65911191071777	10.577228608936899	409.2217102050781	409.2416687011719
499	409.2468566894531	26.2855295861333					1	DETECTED	409.2469 m/z @26.29 [151231OFc1_NvH-0949-CRLM-4.raw]	409.2468566894531	26.2855295861333	2.71253904666667	96.4857162813333	93.77317723466663	2151923.25	1.8967974666839233E8	2	6909	0.553201584642558	0.555774284175219	0.1346920934493593	409.24169921875	409.2568359375
500	409.26483154296875	20.9735034656					1	DETECTED	409.2648 m/z @20.97 [151231OFc1_NvH-0949-CRLM-4.raw]	409.26483154296875	20.9735034656	0.2949666992	99.5332229824	99.2382562832	1205781.125	1.0652766494459346E8	2	6909	21.36547010792964	0.5700177134029948	163.76527161992132	409.2568664550781	409.2746276855469
501	409.28021240234375	90.6413093381333					1	DETECTED	409.2802 m/z @90.64 [151231OFc1_NvH-0949-CRLM-4.raw]	409.28021240234375	90.6413093381333	0.4251376584	97.5954556117333	97.1703179533333	82742.390625	7.276351147445008E7	0	6909	1.9824183328493348	0.5122066323274462	2.2150093888490696	409.27557373046875	409.2879943847656
502	409.29559326171875	91.8031524384					1	DETECTED	409.2956 m/z @91.80 [151231OFc1_NvH-0949-CRLM-4.raw]	409.29559326171875	91.8031524384	19.0248505554667	99.1686100202667	80.1437594648	71520.0	3.973626947700975E7	0	6909	2.79589592665144	0.5156191456876476	0.013960413305789532	409.2904968261719	409.3040466308594
503	409.3135986328125	90.5005863341333					1	DETECTED	409.3136 m/z @90.50 [151231OFc1_NvH-0949-CRLM-4.raw]	409.3135986328125	90.5005863341333	1.325367004	99.5130000568	98.1876330528	35847.3515625	7.432490846115807E7	0	6909	1.0115589704071084	0.5131032099699049	5.990024720348286	409.3065185546875	409.3207092285156
504	409.3311767578125	90.7909953722667					1	DETECTED	409.3312 m/z @90.79 [151231OFc1_NvH-0949-CRLM-4.raw]	409.3311767578125	90.7909953722667	0.782506728533333	95.9733992162667	95.19089248773336	71059.3671875	6.139696949215284E7	0	6909	0.6243546268625835	0.5120373164213761	1.6232727385969523	409.32171630859375	409.33807373046875
505	409.34954833984375	90.4259825706667					1	DETECTED	409.3495 m/z @90.43 [151231OFc1_NvH-0949-CRLM-4.raw]	409.34954833984375	90.4259825706667	0.929757348533333	98.3022432832	97.37248593466667	51544.8203125	9.431483541276838E7	0	6909	2.667348621450614	0.514845412699423	2.4892820095037567	409.3414611816406	409.3575439453125
506	409.3675537109375	92.2421617125333					1	DETECTED	409.3676 m/z @92.24 [151231OFc1_NvH-0949-CRLM-4.raw]	409.3675537109375	92.2421617125333	1.26138034	99.4422009994667	98.1808206594667	68836.3359375	9.234877998979518E7	0	6909	2.863274594479307	0.5046065111269288	0.005067028161853785	409.3587951660156	409.37744140625
507	409.4042663574219	34.5981631754667					1	DETECTED	409.4043 m/z @34.60 [151231OFc1_NvH-0949-CRLM-4.raw]	409.4042663574219	34.5981631754667	0.0906982013333333	98.9046489248	98.81395072346666	113739.421875	7.325260750367938E7	0	6909	57.41982981315549	1.552300902995479	10.495787713927896	409.3944396972656	409.4139404296875
508	409.4270324707031	20.0718968658667					1	DETECTED	409.4270 m/z @20.07 [151231OFc1_NvH-0949-CRLM-4.raw]	409.4270324707031	20.0718968658667	1.1757459624	99.2291617832	98.0534158208	185998.578125	7.08955068308613E7	0	6909	0.15739033156811644	22.089592667247345	1243.7531291937482	409.41705322265625	409.4368896484375
509	409.4562072753906	17.9710771586667					1	DETECTED	409.4562 m/z @17.97 [151231OFc1_NvH-0949-CRLM-4.raw]	409.4562072753906	17.9710771586667	1.12207163706667	99.6551711893333	98.53309955226663	73459.4140625	7.223683288316932E7	0	6909	7.675054559509338	3.5258178401145486	0.007010075694343599	409.44622802734375	409.4607238769531
510	409.4707336425781	8.33583568906667					1	DETECTED	409.4707 m/z @8.34 [151231OFc1_NvH-0949-CRLM-4.raw]	409.4707336425781	8.33583568906667	0.80350244	99.7258081397333	98.9223056997333	221957.3125	7.165142733998479E7	0	6909	0.033596750977533674	2.966598123081153	1.7418381676774681	409.46075439453125	409.4806213378906
511	409.4859313964844	37.7705960866667					1	DETECTED	409.4859 m/z @37.77 [151231OFc1_NvH-0949-CRLM-4.raw]	409.4859313964844	37.7705960866667	4.5835330776	99.8624334488	95.27890037120001	149548.40625	7.006568902023937E7	0	6909	0.138167842113873	1.7767392642421698	0.19965546252511368	409.48126220703125	409.49591064453125
512	409.5089416503906	7.51255548906667					1	DETECTED	409.5089 m/z @7.51 [151231OFc1_NvH-0949-CRLM-4.raw]	409.5089416503906	7.51255548906667	3.3895191808	94.7142079826667	91.3246888018667	65345.2578125	6.959572670539476E7	0	6909	0.1342486085942758	0.6383672653255565	2.9593628878849096	409.4989929199219	409.51873779296875
513	409.52874755859375	9.54828463973333					1	DETECTED	409.5287 m/z @9.55 [151231OFc1_NvH-0949-CRLM-4.raw]	409.52874755859375	9.54828463973333	2.5882994512	99.8826414917333	97.2943420405333	898262.1875	1.0050176402054767E8	0	6909	1.2357384252537287	1.0554573042434083	46.86446760620266	409.5188293457031	409.5387268066406
514	409.5400085449219	24.5245707773333					1	DETECTED	409.5400 m/z @24.52 [151231OFc1_NvH-0949-CRLM-4.raw]	409.5400085449219	24.5245707773333	1.60342463253333	95.6707864762667	94.06736184373337	440368.875	8.68335097366527E7	0	6909	16.89203756543352	0.5771200759559739	0.15613706077638345	409.53875732421875	409.5489196777344
515	409.5589294433594	46.8029072712					1	DETECTED	409.5589 m/z @46.80 [151231OFc1_NvH-0949-CRLM-4.raw]	409.5589294433594	46.8029072712	3.2658021352	98.7805835152	95.51478137999999	999003.5	1.2028104325334914E8	3	6909	31.288142879382942	0.5024816138623542	0.004130170670304079	409.5489807128906	409.56890869140625
516	409.57342529296875	27.7295421565333					1	DETECTED	409.5734 m/z @27.73 [151231OFc1_NvH-0949-CRLM-4.raw]	409.57342529296875	27.7295421565333	3.1854761896	96.3161354674667	93.1306592778667	599611.6875	8.907191948892908E7	0	6909	0.2073777036709572	9.597311616861871	0.04528694043517471	409.5689392089844	409.58233642578125
517	409.5923767089844	44.4092748586667					1	DETECTED	409.5924 m/z @44.41 [151231OFc1_NvH-0949-CRLM-4.raw]	409.5923767089844	44.4092748586667	1.21859770026667	99.5130000568	98.29440235653333	678459.875	9.03647781080249E7	3	6909	0.21701550927725322	1.596222686877696	0.02529772648787866	409.58245849609375	409.60205078125
518	409.677978515625	20.1137756264					1	DETECTED	409.6780 m/z @20.11 [151231OFc1_NvH-0949-CRLM-4.raw]	409.677978515625	20.1137756264	4.18537869626667	98.1090251528	93.92364645653333	96854.0	7.053536772748852E7	0	6909	0.052384145814173166	5.686983319255594	0.005797633816766602	409.6683044433594	409.6780090332031
519	409.6880187988281	22.7616928581333					1	DETECTED	409.6880 m/z @22.76 [151231OFc1_NvH-0949-CRLM-4.raw]	409.6880187988281	22.7616928581333	1.65621539413333	98.4136257624	96.75741036826668	359022.53125	8.026730268030861E7	0	6909	0.24422331440656464	1.3240797883936744	0.5985378034967798	409.67803955078125	409.6955261230469
520	409.7055358886719	16.3150273456					1	DETECTED	409.7055 m/z @16.32 [151231OFc1_NvH-0949-CRLM-4.raw]	409.7055358886719	16.3150273456	1.85607606266667	98.6887990954667	96.83272303280003	1151623.875	1.1528164246691962E8	2	6909	0.2651087259543736	1.2203273095660563	6.089942924683312	409.695556640625	409.71466064453125
521	409.72467041015625	23.4618824549333					1	DETECTED	409.7247 m/z @23.46 [151231OFc1_NvH-0949-CRLM-4.raw]	409.72467041015625	23.4618824549333	2.0271971936	98.9959060210667	96.9687088274667	4.2377744E7	8.580360524274346E8	2	6909	0.18573360000613448	0.5122748547563931	0.018780071182892173	409.7146911621094	409.7346496582031
522	409.7398681640625	15.8452160968					1	DETECTED	409.7399 m/z @15.85 [151231OFc1_NvH-0949-CRLM-4.raw]	409.7398681640625	15.8452160968	3.3895191808	99.6652859933333	96.2757668125333	1012455.4375	1.8273407974289683E8	2	6909	3.6660374099805217	1.0557652964893613	9.099727953112628	409.73468017578125	409.7497253417969
523	409.751708984375	26.0797439797333					1	DETECTED	409.7517 m/z @26.08 [151231OFc1_NvH-0949-CRLM-4.raw]	409.751708984375	26.0797439797333	4.09525565493333	96.1743201994667	92.07906454453338	398444.1875	8.042439816966256E7	0	6909	12.926702069195557	0.6123188478111283	0.4700452516278859	409.75	409.76165771484375
524	409.765869140625	21.0038255269333					1	DETECTED	409.7659 m/z @21.00 [151231OFc1_NvH-0949-CRLM-4.raw]	409.765869140625	21.0038255269333	4.25487408826667	92.8196759698667	88.56480188160002	328368.8125	7.979414564473036E7	0	6909	21.416430317536236	5.713125902071284	1.6910758157328023	409.76171875	409.7758483886719
525	409.7774658203125	20.2300804890667					1	DETECTED	409.7775 m/z @20.23 [151231OFc1_NvH-0949-CRLM-4.raw]	409.7774658203125	20.2300804890667	1.25072217546667	88.8451037168	87.59438154133333	59948.796875	8.860533358011712E7	0	6909	0.17803573460785316	2.307622315096024	0.007456399106217723	409.7759094238281	409.7862854003906
526	409.7966613769531	21.6576950229333					1	DETECTED	409.7967 m/z @21.66 [151231OFc1_NvH-0949-CRLM-4.raw]	409.7966613769531	21.6576950229333	1.40020175813333	99.6551711893333	98.25496943119997	116720.7109375	7.152414674566731E7	0	6909	0.8331611694272247	7.90332698060096	1.1197709515997847	409.7874450683594	409.80657958984375
527	409.8458251953125	9.76509418666667					1	DETECTED	409.8458 m/z @9.77 [151231OFc1_NvH-0949-CRLM-4.raw]	409.8458251953125	9.76509418666667	0.856266165066667	99.8117694410667	98.95550327600003	85535.234375	7.138035592734067E7	0	6909	0.8029181927586091	0.5961868123528922	2.0438957415906804	409.8360900878906	409.8531494140625
528	409.8631591796875	9.56100686108333					1	DETECTED	409.8632 m/z @9.56 [151231OFc1_NvH-0949-CRLM-4.raw]	409.8631591796875	9.56100686108333	0.509903609333333	99.6652859933333	99.15538238399996	461002.53125	7.891908251048523E7	0	6909	0.1564049629940687	9.894796176064258	11.793649692707907	409.85321044921875	409.8665466308594
529	409.8765563964844	18.5906635496					1	DETECTED	409.8766 m/z @18.59 [151231OFc1_NvH-0949-CRLM-4.raw]	409.8765563964844	18.5906635496	0.212138028266667	99.9738300709333	99.76169204266664	1228505.625	9.906511770601167E7	3	6909	0.168298263849465	0.519218304068727	0.1020032978714413	409.8665771484375	409.87750244140625
530	409.88751220703125	17.8975863197333					1	DETECTED	409.8875 m/z @17.90 [151231OFc1_NvH-0949-CRLM-4.raw]	409.88751220703125	17.8975863197333	0.656977315466667	99.9535219642667	99.29654464880004	1625309.375	1.2562984086172614E8	3	6909	0.15921404949462215	0.8296676164869902	114.24560272126826	409.8775634765625	409.8974914550781
531	409.90673828125	27.6210782802667					1	DETECTED	409.9067 m/z @27.62 [151231OFc1_NvH-0949-CRLM-4.raw]	409.90673828125	27.6210782802667	0.0596861712	99.7608910109333	99.70120483973331	202238.53125	8.4214183758254E7	0	6909	1.6946775907959868	0.605001597489708	2.1003883273996307	409.89752197265625	409.91619873046875
532	409.9263916015625	44.4092748586667					1	DETECTED	409.9264 m/z @44.41 [151231OFc1_NvH-0949-CRLM-4.raw]	409.9263916015625	44.4092748586667	0.1919737456	99.9940448426667	99.8020710970667	467631.75	8.459325821082589E7	3	6909	12.034087466660878	0.5421025188631283	0.043130543863138616	409.9164123535156	409.92919921875
533	409.9392395019531	41.9881792146667					1	DETECTED	409.9392 m/z @41.99 [151231OFc1_NvH-0949-CRLM-4.raw]	409.9392395019531	41.9881792146667	0.0179819413333333	99.9738300709333	99.95584812959997	1054319.75	9.213367214673166E7	3	6909	2.0543622092915186	0.5185604503729306	0.11015954206480827	409.92926025390625	409.9491271972656
534	409.9516906738281	13.2572268554667					1	DETECTED	409.9517 m/z @13.26 [151231OFc1_NvH-0949-CRLM-4.raw]	409.9516906738281	13.2572268554667	0.709511781866667	99.4725190792	98.76300729733333	66008.8671875	7.338958821706355E7	0	6909	23.367169459977596	3.935497686950485	null	409.94927978515625	409.95330810546875
535	409.9634094238281	11.3736799336					1	DETECTED	409.9634 m/z @11.37 [151231OFc1_NvH-0949-CRLM-4.raw]	409.9634094238281	11.3736799336	0.222221060266667	99.7914551010667	99.56923404080004	80018.265625	6.815075333287401E7	0	6909	0.11563638948533672	0.5092232903946156	0.5129846225236077	409.95343017578125	409.9642333984375
536	409.9742431640625	22.2465485416					1	DETECTED	409.9742 m/z @22.25 [151231OFc1_NvH-0949-CRLM-4.raw]	409.9742431640625	22.2465485416	0.0284173154666667	99.8926767216	99.86425940613333	226220.28125	7.423632555064923E7	0	6909	0.1276557846538502	1.1917201532807546	3.1904339865849356	409.9642639160156	409.9842224121094
537	409.9854736328125	26.1542498712					1	DETECTED	409.9855 m/z @26.15 [151231OFc1_NvH-0949-CRLM-4.raw]	409.9854736328125	26.1542498712	0.0075340352	99.8523961176	99.8448620824	69364.1796875	6.958774250537065E7	0	6909	0.5018305983492333	1.988858700966015	0.18660605169938263	409.98431396484375	409.9954528808594
538	409.9961853027344	21.2368142776					1	DETECTED	409.9962 m/z @21.24 [151231OFc1_NvH-0949-CRLM-4.raw]	409.9961853027344	21.2368142776	0.360711527733333	99.6955185762667	99.33480704853338	51450.77734375	7.36048203793073E7	0	6909	13.69681861207954	3.374504020004159	5.495185008116829	409.9954833984375	410.0059814453125
539	410.0191345214844	22.8329337546667					1	DETECTED	410.0191 m/z @22.83 [151231OFc1_NvH-0949-CRLM-4.raw]	410.0191345214844	22.8329337546667	0.272962812	97.2651869917333	96.9922241797333	32216.767578125	6.778958487709184E7	0	6909	10.097629895513286	2.15794054915693	3.301486704306266	410.0093078613281	410.02911376953125
540	410.04901123046875	44.6761359058667					1	DETECTED	410.0490 m/z @44.68 [151231OFc1_NvH-0949-CRLM-4.raw]	410.04901123046875	44.6761359058667	0.0075340352	99.9940448426667	99.9865108074667	32088.658203125	6.696508921186367E7	0	6909	45.448733747386775	1.126541367109966	1.2525512267405392	410.0391845703125	410.0589904785156
541	410.10198974609375	46.4886168781333					1	DETECTED	410.1020 m/z @46.49 [151231OFc1_NvH-0949-CRLM-4.raw]	410.10198974609375	46.4886168781333	0.0388754101333333	99.9738300709333	99.93495466079997	25518.615234375	6.907115960177648E7	0	6909	95.67911130928302	1.1107666498321818	1.0998216967969747	410.1009521484375	410.1119689941406
542	410.1227722167969	56.9715558130667					1	DETECTED	410.1228 m/z @56.97 [151231OFc1_NvH-0949-CRLM-4.raw]	410.1227722167969	56.9715558130667	0.0075340352	99.9940448426667	99.9865108074667	20885.953125	6.6616231772272356E7	0	6909	93.56692315155576	0.8648691948654056	0.7191824796289854	410.11279296875	410.13201904296875
543	410.1369323730469	28.1344099413333					1	DETECTED	410.1369 m/z @28.13 [151231OFc1_NvH-0949-CRLM-4.raw]	410.1369323730469	28.1344099413333	6.78461400213333	99.7812634144	92.99664941226668	14185.927734375	5.423852156114359E7	0	6909	84.65389642998728	2.1779282967645894	2.98968331277852	410.1358642578125	410.14459228515625
544	410.15460205078125	22.3206375341333					1	DETECTED	410.1546 m/z @22.32 [151231OFc1_NvH-0949-CRLM-4.raw]	410.15460205078125	22.3206375341333	4.8893832824	95.9095728192	91.02018953679999	24229.17578125	6.36093157737312E7	0	6909	67.86720746728491	2.4822767583000958	3.968310143943414	410.14471435546875	410.1564636230469
545	410.1667175292969	23.0563663578667					1	DETECTED	410.1667 m/z @23.06 [151231OFc1_NvH-0949-CRLM-4.raw]	410.1667175292969	23.0563663578667	4.12841963306667	99.9332309189333	95.80481128586663	30612.57421875	6.4601698138035394E7	0	6909	76.0913232860567	2.6403002309200794	3.7826211146755453	410.15692138671875	410.1730041503906
546	410.18304443359375	11.1214289656					1	DETECTED	410.1830 m/z @11.12 [151231OFc1_NvH-0949-CRLM-4.raw]	410.18304443359375	11.1214289656	3.76915664106667	99.604569748	95.83541310693333	98744.546875	7.146749379019722E7	0	6909	0.20290025170811532	14.773387961041404	16.276984009965165	410.17315673828125	410.1869812011719
547	410.1969909667969	18.7456140128					1	DETECTED	410.1970 m/z @18.75 [151231OFc1_NvH-0949-CRLM-4.raw]	410.1969909667969	18.7456140128	0.0075340352	99.6349736064	99.6274395712	2090228.875	1.7121864539574337E8	3	6909	9.790233270838444	0.518965889509324	0.0420721723169564	410.18701171875	410.2038879394531
548	410.2138977050781	13.190121836					1	DETECTED	410.2139 m/z @13.19 [151231OFc1_NvH-0949-CRLM-4.raw]	410.2138977050781	13.190121836	0.1919737456	99.1078152536	98.915841508	3412691.25	2.2538114322730365E8	2	6909	0.3772347593880543	3.523522682610021	9.21283363757206	410.20391845703125	410.2142639160156
549	410.2242736816406	23.4618824549333					1	DETECTED	410.2243 m/z @23.46 [151231OFc1_NvH-0949-CRLM-4.raw]	410.2242736816406	23.4618824549333	2.06888615066667	99.8321317936	97.76324564293333	1.9596544E7	5.066045971504339E8	3	6909	0.18174496680670416	0.5125025304814989	1.326555012585685	410.21429443359375	410.2342529296875
550	410.2400207519531	29.1778980338667					1	DETECTED	410.2400 m/z @29.18 [151231OFc1_NvH-0949-CRLM-4.raw]	410.2400207519531	29.1778980338667	2.20430961173333	99.9637405234667	97.75943091173336	2180202.75	1.94481803500947E8	3	6909	0.42917506383634674	0.7529047109726555	0.6222875359440558	410.23431396484375	410.2499694824219
551	410.2570495605469	37.4491186416					1	DETECTED	410.2570 m/z @37.45 [151231OFc1_NvH-0949-CRLM-4.raw]	410.2570495605469	37.4491186416	3.801268912	99.1281483581333	95.3268794461333	1159210.875	1.0591952760986061E8	2	6909	0.179055697079896	5.816625534581241	0.8648847132492617	410.2500305175781	410.2669372558594
552	410.27386474609375	42.0403885669333					1	DETECTED	410.2739 m/z @42.04 [151231OFc1_NvH-0949-CRLM-4.raw]	410.27386474609375	42.0403885669333	3.4977972512	97.2961509090667	93.7983536578667	664912.5	8.848461698378292E7	0	6909	0.2075722572377785	1.6333045915321056	2.2793364664909115	410.2670593261719	410.2838134765625
553	410.2873840332031	92.3214922189333					1	DETECTED	410.2874 m/z @92.32 [151231OFc1_NvH-0949-CRLM-4.raw]	410.2873840332031	92.3214922189333	36.9443258778667	98.0480586925333	61.1037328146666	300267.25	4.5978667210207805E7	0	6909	0.8140496496550895	0.7692742313317068	0.16292480726887928	410.2841796875	410.2967529296875
554	410.2992858886719	91.9882955645333					1	DETECTED	410.2993 m/z @91.99 [151231OFc1_NvH-0949-CRLM-4.raw]	410.2992858886719	91.9882955645333	1.76195606133333	92.9739700989333	91.21201403759996	14198.5888671875	3.072444870103793E7	0	6909	1.9997783771914044	0.5054622327572373	0.5666211951555115	410.2976989746094	410.3007507324219
555	410.3110656738281	91.3443366408					1	DETECTED	410.3111 m/z @91.34 [151231OFc1_NvH-0949-CRLM-4.raw]	410.3110656738281	91.3443366408	4.78179711413333	95.2391040477333	90.45730693359998	126925.15625	7.549339424448691E7	0	6909	1.794990186183	0.8956500363175294	0.6841139036252929	410.3012390136719	410.3202209472656
556	410.32666015625	90.7106189752					1	DETECTED	410.3267 m/z @90.71 [151231OFc1_NvH-0949-CRLM-4.raw]	410.32666015625	90.7106189752	0.772098634666667	99.6146529152	98.84255428053334	48596.66796875	5.692844305323602E7	0	6909	1.6119126281277545	3.1222506625248068	3.902779959702523	410.3243103027344	410.3359680175781
557	410.35205078125	34.7017813045333					1	DETECTED	410.3521 m/z @34.70 [151231OFc1_NvH-0949-CRLM-4.raw]	410.35205078125	34.7017813045333	0.908499264533333	98.2110507957333	97.30255153119997	31630.15234375	6.981116448436008E7	0	6909	90.92427269839692	1.3289018771991428	1.6866054361181175	410.3451232910156	410.36138916015625
558	410.3708801269531	47.3347947533333					1	DETECTED	410.3709 m/z @47.33 [151231OFc1_NvH-0949-CRLM-4.raw]	410.3708801269531	47.3347947533333	2.2355821344	97.2548906906667	95.0193085562667	26163.078125	7.576201734385693E7	0	6909	89.99642231930801	1.0534475330992388	0.9977282879542149	410.3624267578125	410.37554931640625
559	410.38555908203125	37.9965496165333					1	DETECTED	410.3856 m/z @38.00 [151231OFc1_NvH-0949-CRLM-4.raw]	410.38555908203125	37.9965496165333	7.3946969	95.5665061170667	88.1718092170667	28784.296875	7.71528583490035E7	0	6909	72.06833136775899	1.4406286121596488	1.7800823255998448	410.37579345703125	410.3883972167969
560	410.399169921875	89.861732984					1	DETECTED	410.3992 m/z @89.86 [151231OFc1_NvH-0949-CRLM-4.raw]	410.399169921875	89.861732984	2.94438071866667	97.9650639946667	95.02068327600004	53198.1484375	7.145482404529282E7	0	6909	0.11321534019789681	6.232357747160814	37.61491785433605	410.3897705078125	410.40899658203125
561	410.4476013183594	18.7764745992					1	DETECTED	410.4476 m/z @18.78 [151231OFc1_NvH-0949-CRLM-4.raw]	410.4476013183594	18.7764745992	0.0493819421333333	97.3375272192	97.28814527706666	2029807.875	9.418221923443054E7	0	6909	0.14925373714174128	0.5073510310680547	0.8685548753645814	410.4376220703125	410.45758056640625
562	410.4720764160156	34.6110323869333					1	DETECTED	410.4721 m/z @34.61 [151231OFc1_NvH-0949-CRLM-4.raw]	410.4720764160156	34.6110323869333	1.86646534586667	99.9940448426667	98.12757949680002	694270.9375	8.240753728512374E7	0	6909	0.1793885804268882	0.5243158786960774	0.028825774778700942	410.46246337890625	410.4820556640625
563	410.4949951171875	16.6023821821333					1	DETECTED	410.4950 m/z @16.60 [151231OFc1_NvH-0949-CRLM-4.raw]	410.4949951171875	16.6023821821333	4.2437404912	98.6582747456	94.4145342544	169967.578125	7.021828119616023E7	0	6909	0.19940764422003454	0.6270347312756721	2.2637446871365365	410.48504638671875	410.5046081542969
564	410.5132751464844	11.0217698696					1	DETECTED	410.5133 m/z @11.02 [151231OFc1_NvH-0949-CRLM-4.raw]	410.5132751464844	11.0217698696	3.0728940152	98.2110507957333	95.1381567805333	56782.92578125	6.76433976114865E7	0	6909	0.41416443938677006	6.784541725543913	1.2566164807430484	410.5050354003906	410.5151672363281
565	410.5251770019531	16.3406207224					1	DETECTED	410.5252 m/z @16.34 [151231OFc1_NvH-0949-CRLM-4.raw]	410.5251770019531	16.3406207224	3.2658021352	99.4928271317333	96.2270249965333	257501.46875	7.171984196507111E7	0	6909	0.20218426897106667	0.581170543157995	0.18360364503105134	410.51519775390625	410.5264587402344
566	410.5364685058594	8.9751844232					1	DETECTED	410.5365 m/z @8.98 [151231OFc1_NvH-0949-CRLM-4.raw]	410.5364685058594	8.9751844232	2.7736262096	99.0670905165333	96.2934643069333	1167189.0	1.1862816233547917E8	3	6909	0.3293464950772851	2.328408558074574	4.050918914291177	410.5265197753906	410.54644775390625
567	410.5534362792969	14.7607103216					1	DETECTED	410.5534 m/z @14.76 [151231OFc1_NvH-0949-CRLM-4.raw]	410.5534362792969	14.7607103216	2.64004444346667	96.9933583437333	94.35331390026664	533859.0625	1.0458133178432214E8	3	6909	3.5627151456841837	0.8386041714860352	1.8566517395571582	410.5464782714844	410.55767822265625
568	410.56768798828125	39.0129987082667					1	DETECTED	410.5677 m/z @39.01 [151231OFc1_NvH-0949-CRLM-4.raw]	410.56768798828125	39.0129987082667	2.93454319253333	97.6778653608	94.74332216826667	1624802.25	1.3223158180212487E8	3	6909	0.2260275372095606	0.6987343174550923	0.013267049497893785	410.5577087402344	410.57763671875
569	410.58123779296875	13.7737504336					1	DETECTED	410.5812 m/z @13.77 [151231OFc1_NvH-0949-CRLM-4.raw]	410.58123779296875	13.7737504336	3.163253464	98.1193246522667	94.9560711882667	409277.46875	8.147165828212465E7	0	6909	18.909410531924244	0.9549677942751131	153.54522073288328	410.57769775390625	410.59112548828125
570	410.5956115722656	32.4341554472					1	DETECTED	410.5956 m/z @32.43 [151231OFc1_NvH-0949-CRLM-4.raw]	410.5956115722656	32.4341554472	3.79012695013333	94.9925485725333	91.20242162239997	120496.1796875	6.874704639785203E7	0	6909	0.0928091395406696	1.1879273839246023	1.3748047992726888	410.59130859375	410.59783935546875
571	410.6080017089844	42.0403885669333					1	DETECTED	410.6080 m/z @42.04 [151231OFc1_NvH-0949-CRLM-4.raw]	410.6080017089844	42.0403885669333	3.24229991013333	97.3168483157333	94.07454840559997	302893.53125	7.464670669837873E7	0	6909	2.008799965234175	0.5020070652722719	0.16082625977146953	410.5985412597656	410.6093444824219
572	410.619873046875	29.2602846426667					1	DETECTED	410.6199 m/z @29.26 [151231OFc1_NvH-0949-CRLM-4.raw]	410.619873046875	29.2602846426667	4.8893832824	96.0894732805333	91.2000899981333	640381.8125	7.689681469559637E7	0	6909	0.13598942958620697	0.8522984474190557	0.8677291197435437	410.6099853515625	410.6297607421875
573	410.6790771484375	28.4041218301333					1	DETECTED	410.6791 m/z @28.40 [151231OFc1_NvH-0949-CRLM-4.raw]	410.6790771484375	28.4041218301333	2.9044913192	97.9650639946667	95.0605726754667	86416.1328125	6.806350144094217E7	0	6909	10.250204155430652	2.16834255691344	0.004818487027461128	410.6692810058594	410.6883850097656
574	410.6983947753906	18.7357872250667					1	DETECTED	410.6984 m/z @18.74 [151231OFc1_NvH-0949-CRLM-4.raw]	410.6983947753906	18.7357872250667	3.1065099896	97.08768831655	93.98117832695	1065302.0	9.864488008532324E7	2	6909	0.12422703746961616	0.517426078952021	2.2223298400541998	410.68841552734375	410.705322265625
575	410.71533203125	13.1642115130667					1	DETECTED	410.7153 m/z @13.16 [151231OFc1_NvH-0949-CRLM-4.raw]	410.71533203125	13.1642115130667	2.6297425968	99.4016949165333	96.7719523197333	1456621.875	1.3081600424412996E8	0	6909	0.2645404891739265	1.8805908654697001	0.2979434241522944	410.7053527832031	410.71533203125
576	410.725341796875	23.4618824549333					1	DETECTED	410.7253 m/z @23.46 [151231OFc1_NvH-0949-CRLM-4.raw]	410.725341796875	23.4618824549333	3.05114845066667	98.0582022189333	95.00705376826663	5355980.5	3.2334192753951955E8	2	6909	6.665414296904114	0.5529180790079309	0.20177090978959675	410.7153625488281	410.7353210449219
577	410.74139404296875	29.1557487770667					1	DETECTED	410.7414 m/z @29.16 [151231OFc1_NvH-0949-CRLM-4.raw]	410.74139404296875	29.1557487770667	2.9641720696	98.7499863970667	95.78581432746671	840337.125	1.2896573971714811E8	2	6909	0.561095133340924	0.747514887598188	0.7542507882704119	410.7353515625	410.75128173828125
578	410.7594299316406	37.4293604784					1	DETECTED	410.7594 m/z @37.43 [151231OFc1_NvH-0949-CRLM-4.raw]	410.7594299316406	37.4293604784	2.9044913192	96.644635832	93.7401445128	464842.9375	8.552346651832569E7	2	6909	32.955173847167245	1.1846852920332536	0.35376060637063506	410.75140380859375	410.7690734863281
579	410.78912353515625	92.3115237154667					1	DETECTED	410.7891 m/z @92.31 [151231OFc1_NvH-0949-CRLM-4.raw]	410.78912353515625	92.3115237154667	1.42163479573333	94.6042427568	93.18260796106668	124293.7734375	7.141155549896267E7	0	6909	0.20700149323410244	1.5921267558185146	1.763839822520107	410.7791442871094	410.7989196777344
580	410.8202209472656	29.2148829541333					1	DETECTED	410.8202 m/z @29.21 [151231OFc1_NvH-0949-CRLM-4.raw]	410.8202209472656	29.2148829541333	0.782506728533333	99.7407266261333	98.95821989759996	681972.5	8.216265829914545E7	0	6909	0.14219312569345632	1.4974017887511433	0.8531280065838803	410.81024169921875	410.82989501953125
581	410.8403015136719	40.4529650728					1	DETECTED	410.8403 m/z @40.45 [151231OFc1_NvH-0949-CRLM-4.raw]	410.8403015136719	40.4529650728	0.7512760072	99.9230978032	99.17182179599999	1065360.875	8.51828468269816E7	5	6909	0.14788741949129047	1.3618252164747344	1.4586254529619316	410.83038330078125	410.8502502441406
582	410.8594665527344	16.3019238437333					1	DETECTED	410.8595 m/z @16.30 [151231OFc1_NvH-0949-CRLM-4.raw]	410.8594665527344	16.3019238437333	0.222221060266667	99.8523961176	99.63017505733333	132324.75	7.28823518387574E7	0	6909	7.148706512456544	0.5463249228608792	7.1351717943863475	410.85040283203125	410.8595275878906
583	410.8695373535156	21.6101183008					1	DETECTED	410.8695 m/z @21.61 [151231OFc1_NvH-0949-CRLM-4.raw]	410.8695373535156	21.6101183008	0.5520386136	99.8926767216	99.340638108	1295107.25	1.1528693110517818E8	3	6909	0.1473741155688124	0.6153868292284671	6.298402036754023	410.85955810546875	410.8795166015625
584	410.8852233886719	32.6927374029333					1	DETECTED	410.8852 m/z @32.69 [151231OFc1_NvH-0949-CRLM-4.raw]	410.8852233886719	32.6927374029333	0.667527079733333	99.9332309189333	99.26570383919997	376207.96875	9.261067889485092E7	3	6909	18.050753694401415	0.8657801910017254	0.010758096454862304	410.8795471191406	410.89202880859375
585	410.9020690917969	38.9181033546667					1	DETECTED	410.9021 m/z @38.92 [151231OFc1_NvH-0949-CRLM-4.raw]	410.9020690917969	38.9181033546667	0.212138028266667	99.9029018584	99.69076383013333	1250309.375	1.1626054197899798E8	3	6909	0.2662315611396693	0.509272428967648	0.2874255982944531	410.89208984375	410.91204833984375
586	410.92022705078125	29.7001797189333					1	DETECTED	410.9202 m/z @29.70 [151231OFc1_NvH-0949-CRLM-4.raw]	410.92022705078125	29.7001797189333	0.0702109165333333	99.9029018584	99.83269094186667	300009.9375	8.079374650223374E7	0	6909	1.446446717892556	0.562111725626946	1.506317936981057	410.9120788574219	410.93017578125
587	410.9490661621094	18.7248265352					1	DETECTED	410.9491 m/z @18.72 [151231OFc1_NvH-0949-CRLM-4.raw]	410.9490661621094	18.7248265352	0.0804336781333333	99.9839464877333	99.90351280959997	316719.6875	8.303928370702395E7	0	6909	6.2125143891782315	0.5876905714249563	1.8124037350555395	410.93927001953125	410.95904541015625
588	410.9600524902344	23.3883335928					1	DETECTED	410.9601 m/z @23.39 [151231OFc1_NvH-0949-CRLM-4.raw]	410.9600524902344	23.3883335928	1.14362143546667	99.8422171952	98.69859575973334	308008.09375	7.700121350141779E7	0	6909	0.057778407757755446	2.437478541508368	0.34311332685539164	410.9591064453125	410.97003173828125
589	410.9738464355469	34.6591462965333					1	DETECTED	410.9738 m/z @34.66 [151231OFc1_NvH-0949-CRLM-4.raw]	410.9738464355469	34.6591462965333	0.317166404533333	99.7258081397333	99.40864173519996	173096.390625	7.006452754078345E7	0	6909	0.09471758169311073	2.509900628549706	0.07095593991666348	410.9700622558594	410.9837646484375
590	411.02056884765625	29.2148829541333					1	DETECTED	411.0206 m/z @29.21 [151231OFc1_NvH-0949-CRLM-4.raw]	411.02056884765625	29.2148829541333	0.2838417888	99.9029018584	99.6190600696	287262.90625	7.481142859896086E7	0	6909	1.7237047417512272	2.0166891414038997	1.1155045271557116	411.0108642578125	411.0304260253906
591	411.041259765625	40.4237571162667					1	DETECTED	411.0413 m/z @40.42 [151231OFc1_NvH-0949-CRLM-4.raw]	411.041259765625	40.4237571162667	0.2838417888	99.9029018584	99.6190600696	1135732.5	8.83446371676756E7	5	6909	0.1894672471439165	11.076543019595796	15.237746833264376	411.0312805175781	411.0512390136719
592	411.055908203125	40.3878328106667					1	DETECTED	411.0559 m/z @40.39 [151231OFc1_NvH-0949-CRLM-4.raw]	411.055908203125	40.3878328106667	0.0179819413333333	99.9433433186667	99.92536137733337	46121.3828125	7.615694664687796E7	0	6909	89.53850375938782	1.1205269885028448	1.2350622225310148	411.05133056640625	411.0647888183594
593	411.0998229980469	55.2461317864					1	DETECTED	411.0998 m/z @55.25 [151231OFc1_NvH-0949-CRLM-4.raw]	411.0998229980469	55.2461317864	0.0075340352	99.9332309189333	99.92569688373331	37549.9609375	7.828269468899003E7	0	6909	98.03779208907108	0.9055721496735628	0.78063055584229	411.097412109375	411.10906982421875
594	411.1229248046875	91.3961446130667					1	DETECTED	411.1229 m/z @91.40 [151231OFc1_NvH-0949-CRLM-4.raw]	411.1229248046875	91.3961446130667	0.0388754101333333	99.7914551010667	99.75257969093337	990772.1875	9.838139983224961E7	0	6909	0.10682395009456513	0.8478574314841927	1.123865909784096	411.11376953125	411.1326904296875
595	411.1690979003906	13.3935488842667					1	DETECTED	411.1691 m/z @13.39 [151231OFc1_NvH-0949-CRLM-4.raw]	411.1690979003906	13.3935488842667	2.287331696	99.8624334488	97.57510175280001	47246.8984375	6.6709679774251156E7	0	6909	16.6842258462122	4.39281440740617	5.699521949949657	411.1591491699219	411.1702880859375
596	411.1802978515625	90.5219606754667					1	DETECTED	411.1803 m/z @90.52 [151231OFc1_NvH-0949-CRLM-4.raw]	411.1802978515625	90.5219606754667	0.0702109165333333	99.9637405234667	99.89352960693337	337822.21875	7.555486953950344E7	0	6909	0.17199247611623036	0.5030579832127274	0.006316546040589181	411.17034912109375	411.1810607910156
597	411.1910705566406	9.8023960128					1	DETECTED	411.1911 m/z @9.80 [151231OFc1_NvH-0949-CRLM-4.raw]	411.1910705566406	9.8023960128	1.81446415546667	99.9029018584	98.08843770293333	493424.09375	9.13474246978332E7	0	6909	0.12497835513187816	2.7800327338374085	40.85049283378477	411.18109130859375	411.1986083984375
598	411.2086181640625	25.4505347954667					1	DETECTED	411.2086 m/z @25.45 [151231OFc1_NvH-0949-CRLM-4.raw]	411.2086181640625	25.4505347954667	2.76348463786667	99.8422171952	97.07873255733334	1419683.5	1.3696688309384245E8	3	6909	3.0121233971501447	0.5109715492943692	21.7969453503505	411.1986389160156	411.2106628417969
599	411.2206726074219	16.9734843914667					1	DETECTED	411.2207 m/z @16.97 [151231OFc1_NvH-0949-CRLM-4.raw]	411.2206726074219	16.9734843914667	1.93907275253333	99.9029018584	97.96382910586667	1817873.625	2.569073711077581E8	3	6909	6.606651963502028	7.390022990499853	4.03054734161627	411.210693359375	411.23065185546875
600	411.2311096191406	21.9722747581333					1	DETECTED	411.2311 m/z @21.97 [151231OFc1_NvH-0949-CRLM-4.raw]	411.2311096191406	21.9722747581333	1.87688043786667	94.8234902666667	92.94660982880002	692862.5	1.2328968848182099E8	3	6909	9.906657650848633	5.387403589488603	9.618436141549623	411.2306823730469	411.23187255859375
601	411.24188232421875	42.3148980357333					1	DETECTED	411.2419 m/z @42.31 [151231OFc1_NvH-0949-CRLM-4.raw]	411.24188232421875	42.3148980357333	1.80418534746667	99.9535219642667	98.14933661680003	898130.6875	1.5297654294941944E8	2	6909	33.302280399950284	3.2443556801850493	0.029643646870202642	411.2319030761719	411.2518615722656
602	411.2544860839844	29.6528783749333					1	DETECTED	411.2545 m/z @29.65 [151231OFc1_NvH-0949-CRLM-4.raw]	411.2544860839844	29.6528783749333	2.22515347946667	97.2755197613333	95.05036628186663	185017.8125	8.07245340921834E7	0	6909	5.537034884307442	3.0648676157538217	2.4226118526973135	411.25189208984375	411.26446533203125
603	411.2744140625	90.3636418482667					1	DETECTED	411.2744 m/z @90.36 [151231OFc1_NvH-0949-CRLM-4.raw]	411.2744140625	90.3636418482667	4.1516609248	94.377407876	90.22574695120001	65266.1015625	7.555732427447379E7	0	6909	1.683462668712366	0.5166088203539253	0.02580916091449533	411.2645263671875	411.2843933105469
604	411.2950439453125	90.6707322994667					1	DETECTED	411.2950 m/z @90.67 [151231OFc1_NvH-0949-CRLM-4.raw]	411.2950439453125	90.6707322994667	14.0453098709333	99.4119720197333	85.3666621488	65408.90234375	5.7643503068275794E7	0	6909	0.605286468797658	2.2478394314352337	2.5716153392255054	411.2852783203125	411.2991638183594
605	411.3105163574219	90.415274376					1	DETECTED	411.3105 m/z @90.42 [151231OFc1_NvH-0949-CRLM-4.raw]	411.3105163574219	90.415274376	16.8046402672	94.7038769301333	77.8992366629333	94061.4453125	6.395919476492985E7	0	6909	2.6254832926543656	0.5179301879808003	2.6532052886517037	411.30242919921875	411.313232421875
606	411.3291015625	90.4473781477333					1	DETECTED	411.3291 m/z @90.45 [151231OFc1_NvH-0949-CRLM-4.raw]	411.3291015625	90.4473781477333	2.4216551136	93.1988273621333	90.7771722485333	63240.26171875	6.851757432634301E7	0	6909	1.9902326046340164	0.5140053989847245	0.028332685037475214	411.3249816894531	411.3365478515625
607	411.34710693359375	90.4473781477333					1	DETECTED	411.3471 m/z @90.45 [151231OFc1_NvH-0949-CRLM-4.raw]	411.34710693359375	90.4473781477333	0.80350244	95.8992526808	95.0957502408	71321.40625	7.241102230015044E7	0	6909	2.6379467430185315	0.5135899882734446	1.9711932648561403	411.33892822265625	411.3548278808594
608	411.3650817871094	92.1709042165333					1	DETECTED	411.3651 m/z @92.17 [151231OFc1_NvH-0949-CRLM-4.raw]	411.3650817871094	92.1709042165333	0.866899267733333	98.7094342946667	97.84253502693338	75605.3671875	8.945994509728833E7	0	6909	2.3762298810669904	0.5026129615180934	0.16584728146399233	411.355712890625	411.3750305175781
609	411.3832092285156	91.1863450530667					1	DETECTED	411.3832 m/z @91.19 [151231OFc1_NvH-0949-CRLM-4.raw]	411.3832092285156	91.1863450530667	0.856266165066667	98.0888251514667	97.23255898640002	53218.7890625	8.184271963257484E7	0	6909	1.7584234236164065	0.5101818642057686	0.9303491886532171	411.3752136230469	411.3930969238281
610	411.4217834472656	29.1557487770667					1	DETECTED	411.4218 m/z @29.16 [151231OFc1_NvH-0949-CRLM-4.raw]	411.4217834472656	29.1557487770667	1.25072217546667	99.9940448426667	98.74332266720003	113504.859375	7.197158449571255E7	0	6909	0.2935257606380546	2.0418775484543024	3.0355919049086952	411.41180419921875	411.4312744140625
611	411.4416198730469	9.74706990613333					1	DETECTED	411.4416 m/z @9.75 [151231OFc1_NvH-0949-CRLM-4.raw]	411.4416198730469	9.74706990613333	0.202067372	99.5435376192	99.3414702472	471892.1875	8.379778836150251E7	0	6909	5.648844808236538	3.1269704533674894	32.094327847459546	411.431884765625	411.45159912109375
612	411.45166015625	15.4437893210667					1	DETECTED	411.4517 m/z @15.44 [151231OFc1_NvH-0949-CRLM-4.raw]	411.45166015625	15.4437893210667	3.31108468906667	98.7297674770667	95.41868278800003	254382.625	7.833142429262099E7	4	6909	0.3497145174000824	1.6024103012107986	7.588265277563916	411.4516296386719	411.46160888671875
613	411.462158203125	23.3349755981333					1	DETECTED	411.4622 m/z @23.33 [151231OFc1_NvH-0949-CRLM-4.raw]	411.462158203125	23.3349755981333	1.43239913253333	95.2791849306667	93.84678579813337	105049.21875	6.904031638500284E7	0	6909	0.10495182655606428	3.0226436015687814	0.048220766556097396	411.461669921875	411.4720458984375
614	411.47393798828125	21.6745488136					1	DETECTED	411.4739 m/z @21.67 [151231OFc1_NvH-0949-CRLM-4.raw]	411.47393798828125	21.6745488136	4.30031116933333	99.0567430002667	94.75643183093338	103809.3359375	6.784788210318719E7	0	6909	0.05388846257352853	6.596117326941935	0.9105679092267418	411.47216796875	411.4837646484375
615	411.5015869140625	40.5324249056					1	DETECTED	411.5016 m/z @40.53 [151231OFc1_NvH-0949-CRLM-4.raw]	411.5015869140625	40.5324249056	3.70825958186667	99.1382544024	95.42999482053332	63563.3984375	7.109928512646477E7	0	6909	30.193052312374782	1.3367896570461886	1.9450905621480878	411.4918212890625	411.51153564453125
616	411.5220947265625	17.0725435890667					1	DETECTED	411.5221 m/z @17.07 [151231OFc1_NvH-0949-CRLM-4.raw]	411.5220947265625	17.0725435890667	3.163253464	99.4624339261333	96.29918046213331	117421.65625	7.744946781493941E7	0	6909	3.9965198765047596	0.5447156514585948	3.1558722702267072	411.51214599609375	411.5320739746094
617	411.53277587890625	22.4795124701333					1	DETECTED	411.5328 m/z @22.48 [151231OFc1_NvH-0949-CRLM-4.raw]	411.53277587890625	22.4795124701333	3.05114845066667	95.2491124466667	92.19796399600003	96996.6953125	7.178624895991948E7	0	6909	9.80718734203053	2.9604231645924317	16.81478661875364	411.5321044921875	411.5330505371094
618	411.5430603027344	25.4192351168					1	DETECTED	411.5431 m/z @25.42 [151231OFc1_NvH-0949-CRLM-4.raw]	411.5430603027344	25.4192351168	3.20824811813333	98.9554480432	95.74719992506667	978567.0	9.56874260752273E7	3	6909	0.12348654920825197	0.5046834971930986	0.015555398742459921	411.5330810546875	411.54644775390625
619	411.5564880371094	17.7435420594667					1	DETECTED	411.5565 m/z @17.74 [151231OFc1_NvH-0949-CRLM-4.raw]	411.5564880371094	17.7435420594667	2.89434540746667	99.9433433186667	97.04899791120003	2309586.5	1.5095983144241545E8	3	6909	7.673943519366233	0.8488505294777557	9.51881073333486	411.5465087890625	411.56646728515625
620	411.56927490234375	29.1224012978667					1	DETECTED	411.5693 m/z @29.12 [151231OFc1_NvH-0949-CRLM-4.raw]	411.56927490234375	29.1224012978667	4.42641572533333	85.673342256	81.24692653066667	162623.640625	7.250957721072033E7	0	6909	0.038463160793735796	2.0001460276747483	1.458631643493638	411.5664978027344	411.56976318359375
621	411.57977294921875	44.9210290653333					1	DETECTED	411.5798 m/z @44.92 [151231OFc1_NvH-0949-CRLM-4.raw]	411.57977294921875	44.9210290653333	0.908499264533333	96.8245605613333	95.91606129679997	374228.0	8.170149409254144E7	3	6909	23.643915365372177	0.5045760377923391	0.0043414441070139115	411.5697937011719	411.5897216796875
622	411.5953674316406	27.1018931072					1	DETECTED	411.5954 m/z @27.10 [151231OFc1_NvH-0949-CRLM-4.raw]	411.5953674316406	27.1018931072	4.1516609248	99.4928271317333	95.34116620693331	293400.3125	7.09693473476908E7	3	6909	0.2673584799876245	0.5129777574442235	0.021803177427364036	411.58978271484375	411.6053161621094
623	411.6722717285156	25.8912904432					1	DETECTED	411.6723 m/z @25.89 [151231OFc1_NvH-0949-CRLM-4.raw]	411.6722717285156	25.8912904432	2.75322636586667	96.5386577170667	93.78543135120003	121707.2421875	7.399736981096789E7	0	6909	0.17541602561259495	2.402621132706675	0.01629044751438282	411.6625671386719	411.68182373046875
624	411.69207763671875	9.72782408773333					1	DETECTED	411.6921 m/z @9.73 [151231OFc1_NvH-0949-CRLM-4.raw]	411.69207763671875	9.72782408773333	2.45271705013333	98.5559280525333	96.10321100239997	243520.703125	7.446515750085865E7	0	6909	0.07270377925599902	18.360832895129953	9.014748087901657	411.682373046875	411.700439453125
625	411.71044921875	34.9952195858667					1	DETECTED	411.7104 m/z @35.00 [151231OFc1_NvH-0949-CRLM-4.raw]	411.71044921875	34.9952195858667	2.8139734928	99.8826414917333	97.0686679989333	2781349.75	1.9447526998491237E8	2	6909	23.884314486544305	0.5428687850762529	0.022622765798007965	411.7004699707031	411.7204284667969
626	411.7204895019531	11.1957803352					1	DETECTED	411.7205 m/z @11.20 [151231OFc1_NvH-0949-CRLM-4.raw]	411.7204895019531	11.1957803352	3.0728940152	99.1281483581333	96.0552543429333	1788790.75	1.7001308173209783E8	2	6909	4.070735623579659	1.060076286894978	1.562955347483626	411.720458984375	411.73046875
627	411.73052978515625	10.2471513522667					1	DETECTED	411.7305 m/z @10.25 [151231OFc1_NvH-0949-CRLM-4.raw]	411.73052978515625	10.2471513522667	1.88731568906667	97.7188064226667	95.83149073360003	702399.5625	1.158502869710559E8	2	6909	22.146631452516566	1.488673630195644	116.88332237595749	411.7304992675781	411.7405090332031
628	411.7433166503906	42.3895594189333					1	DETECTED	411.7433 m/z @42.39 [151231OFc1_NvH-0949-CRLM-4.raw]	411.7433166503906	42.3895594189333	3.72928654053333	99.5332229824	95.80393644186668	396137.40625	9.128546689784938E7	2	6909	15.382581230157019	0.6042572191178768	0.20726942769045342	411.74053955078125	411.7489013671875
629	411.7589111328125	25.3272588176					1	DETECTED	411.7589 m/z @25.33 [151231OFc1_NvH-0949-CRLM-4.raw]	411.7589111328125	25.3272588176	3.163253464	96.8667267133333	93.70347324933331	1790751.0	1.1131610327006175E8	2	6909	0.18345063554696495	1.0107349776057715	2.2754503551591587	411.7489318847656	411.7688293457031
630	411.7820129394531	30.0267906178667					1	DETECTED	411.7820 m/z @30.03 [151231OFc1_NvH-0949-CRLM-4.raw]	411.7820129394531	30.0267906178667	0.9508492184	98.3123081773333	97.36145895893331	26620.560546875	7.044124444280082E7	0	6909	92.24899891859309	1.6742615075004774	2.8535895020853017	411.7721252441406	411.78277587890625
631	411.8316345214844	45.7488592141333					1	DETECTED	411.8316 m/z @45.75 [151231OFc1_NvH-0949-CRLM-4.raw]	411.8316345214844	45.7488592141333	0.740841081333333	99.6248218933333	98.88398081199998	35307.32421875	6.806762128385755E7	0	6909	93.58872010010522	1.098515163678552	1.4050075349365434	411.8216857910156	411.83856201171875
632	411.84857177734375	34.1408330768					1	DETECTED	411.8486 m/z @34.14 [151231OFc1_NvH-0949-CRLM-4.raw]	411.84857177734375	34.1408330768	0.212138028266667	99.9332309189333	99.72109289066664	111064.21875	7.324898324309167E7	0	6909	17.09110120324072	1.6746758283745304	0.8093492492148173	411.8386535644531	411.8585510253906
633	411.8641052246094	5.41676911546667					1	DETECTED	411.8641 m/z @5.42 [151231OFc1_NvH-0949-CRLM-4.raw]	411.8641052246094	5.41676911546667	0.242437731466667	98.9453588024	98.70292107093333	97936.359375	7.310072315766086E7	0	6909	6.043435065905809	2.4193776879173177	91.67638730100856	411.85858154296875	411.8657531738281
634	411.8757629394531	14.4823964448					1	DETECTED	411.8758 m/z @14.48 [151231OFc1_NvH-0949-CRLM-4.raw]	411.8757629394531	14.4823964448	0.993525596266667	99.8117694410667	98.81824384480004	742811.8125	9.757984010121296E7	3	6909	0.1797504034576285	18.571225285188568	0.6295740285713745	411.86578369140625	411.8785400390625
635	411.8885498046875	25.3582775624					1	DETECTED	411.8885 m/z @25.36 [151231OFc1_NvH-0949-CRLM-4.raw]	411.8885498046875	25.3582775624	0.0596861712	99.5130000568	99.4533138856	1647101.75	1.3402106009427509E8	3	6909	2.845019663673476	0.6994196420516772	4.344120018909885	411.8785705566406	411.8985290527344
636	411.89874267578125	17.0282543906667					1	DETECTED	411.8987 m/z @17.03 [151231OFc1_NvH-0949-CRLM-4.raw]	411.89874267578125	17.0282543906667	1.08996171493333	99.9940448426667	98.90408312773337	222637.515625	8.048857515276237E7	0	6909	4.974939536376041	0.8568470830869679	1.2174686194285607	411.8985595703125	411.9042663574219
637	411.9143371582031	44.9210290653333					1	DETECTED	411.9143 m/z @44.92 [151231OFc1_NvH-0949-CRLM-4.raw]	411.9143371582031	44.9210290653333	0.161815880533333	99.6853644330667	99.52354855253336	295113.1875	7.522603954014549E7	0	6909	13.981274737216062	0.5782757378050472	0.005548771041727712	411.90447998046875	411.92431640625
638	411.9300537109375	27.0816911416					1	DETECTED	411.9301 m/z @27.08 [151231OFc1_NvH-0949-CRLM-4.raw]	411.9300537109375	27.0816911416	0.0075340352	99.6752980136	99.6677639784	182093.03125	7.23448986227845E7	0	6909	7.1549108748177055	0.5042909479952767	1.2320763613174563	411.9245910644531	411.9399108886719
639	411.94293212890625	9.74706990613333					1	DETECTED	411.9429 m/z @9.75 [151231OFc1_NvH-0949-CRLM-4.raw]	411.94293212890625	9.74706990613333	0.0075340352	99.8725290378667	99.8649950026667	153320.03125	7.199489312352248E7	0	6909	0.11089658695575189	1.1236420426752416	0.013750451503747584	411.9403076171875	411.9529113769531
640	411.9530029296875	15.2700434861333					1	DETECTED	411.9530 m/z @15.27 [151231OFc1_NvH-0949-CRLM-4.raw]	411.9530029296875	15.2700434861333	0.1919737456	99.8016466517333	99.6096729061333	130136.7578125	7.255871058237709E7	0	6909	11.663972894412138	0.8008876917721988	6.046121344178372	411.95294189453125	411.9629821777344
641	411.9935607910156	22.1057667202667					1	DETECTED	411.9936 m/z @22.11 [151231OFc1_NvH-0949-CRLM-4.raw]	411.9935607910156	22.1057667202667	0.306266349333333	99.2291617832	98.92289543386667	128868.2265625	7.133194021951424E7	0	6909	6.2961046299777585	3.995813829161355	0.503018593685819	411.9837646484375	412.0035095214844
642	412.02899169921875	42.6283510096					1	DETECTED	412.0290 m/z @42.63 [151231OFc1_NvH-0949-CRLM-4.raw]	412.02899169921875	42.6283510096	0.0075340352	99.9433433186667	99.93580928346671	36719.07421875	6.989276678053474E7	0	6909	92.81329260673972	1.1049707356800358	1.1900007214635493	412.01904296875	412.0388488769531
643	412.0539245605469	34.8268687661333					1	DETECTED	412.0539 m/z @34.83 [151231OFc1_NvH-0949-CRLM-4.raw]	412.0539245605469	34.8268687661333	0.272962812	99.7608910109333	99.4879281989333	36122.00390625	7.236910310267323E7	0	6909	35.113759850128986	1.4397470461093649	1.8790363581218972	412.04400634765625	412.0635070800781
644	412.0777587890625	56.6791150944					1	DETECTED	412.0778 m/z @56.68 [151231OFc1_NvH-0949-CRLM-4.raw]	412.0777587890625	56.6791150944	0.262668775466667	99.9940448426667	99.73137606720003	31133.47265625	7.643880317159475E7	0	6909	56.860974189525564	0.8333898550415886	0.655011700777848	412.0677795410156	412.0877380371094
645	412.1260070800781	91.4069919802667					1	DETECTED	412.1260 m/z @91.41 [151231OFc1_NvH-0949-CRLM-4.raw]	412.1260070800781	91.4069919802667	2.1314147264	95.4158460314667	93.2844313050667	289090.0	6.976134544237068E7	0	6909	0.10288863681394389	0.8569109717266158	0.21370986790342933	412.1171875	412.13336181640625
646	412.16778564453125	15.7966789466667					1	DETECTED	412.1678 m/z @15.80 [151231OFc1_NvH-0949-CRLM-4.raw]	412.16778564453125	15.7966789466667	2.2146912904	97.7498932517333	95.5352019613333	104142.0625	7.365507620426007E7	0	6909	0.09255887199585722	4.282857767593123	1.0214621636831178	412.1581115722656	412.1744689941406
647	412.1844787597656	34.22736604					1	DETECTED	412.1845 m/z @34.23 [151231OFc1_NvH-0949-CRLM-4.raw]	412.1844787597656	34.22736604	1.18640425946667	99.5029898554667	98.31658559600002	250051.484375	7.865105828990766E7	3	6909	12.083895785094363	2.1405619445328785	0.08210063830751121	412.17449951171875	412.1911926269531
648	412.2012023925781	12.7580869421333					1	DETECTED	412.2012 m/z @12.76 [151231OFc1_NvH-0949-CRLM-4.raw]	412.2012023925781	12.7580869421333	0.3499177816	99.6752980136	99.325380232	2008325.25	1.7125577503834388E8	3	6909	0.33842362925280867	0.8132808901180227	1.2160296337291892	412.19122314453125	412.211181640625
649	412.2125549316406	34.9734240234667					1	DETECTED	412.2126 m/z @34.97 [151231OFc1_NvH-0949-CRLM-4.raw]	412.2125549316406	34.9734240234667	3.2546333936	99.8926767216	96.638043328	1363772.0	1.9174728945489645E8	2	6909	81.8946595428744	2.1500353091789908	4.508997730185839	412.2112121582031	412.2225341796875
650	412.2312927246094	23.8090496642667					1	DETECTED	412.2313 m/z @23.81 [151231OFc1_NvH-0949-CRLM-4.raw]	412.2312927246094	23.8090496642667	1.93907275253333	99.9940448426667	98.05497209013336	861343.0	1.8304508266380137E8	3	6909	13.885101559090156	1.4621024330497299	0.9301548946808428	412.2225646972656	412.232666015625
651	412.24267578125	15.6953864312					1	DETECTED	412.2427 m/z @15.70 [151231OFc1_NvH-0949-CRLM-4.raw]	412.24267578125	15.6953864312	1.9754434928	99.9535219642667	97.9780784714667	2194383.25	1.4015242119533783E8	3	6909	0.1535024677955139	16.80097896894346	2.8696556937893765	412.2326965332031	412.25262451171875
652	412.26116943359375	25.3391754005333					1	DETECTED	412.2612 m/z @25.34 [151231OFc1_NvH-0949-CRLM-4.raw]	412.26116943359375	25.3391754005333	3.20824811813333	98.4846181450667	95.27637002693338	903134.75	9.766465121619418E7	0	6909	0.15257787359278652	4.7399182974026965	0.09545077679031573	412.252685546875	412.2709045410156
653	412.2734680175781	12.0489122109333					1	DETECTED	412.2735 m/z @12.05 [151231OFc1_NvH-0949-CRLM-4.raw]	412.2734680175781	12.0489122109333	2.55709333093333	92.6480342344	90.09094090346667	123429.375	7.953298105997197E7	0	6909	0.12089024077297239	6.629770500406087	638.7493022305819	412.27239990234375	412.2828674316406
654	412.289794921875	89.5481120192					1	DETECTED	412.2898 m/z @89.55 [151231OFc1_NvH-0949-CRLM-4.raw]	412.289794921875	89.5481120192	14.5980950181333	95.8566444632	81.2585494450667	66629.9921875	6.0420971591870494E7	0	6909	65.00602779214515	3.585507908529585	0.16867656103159762	412.2840881347656	412.2975158691406
655	412.3089904785156	90.0516580853333					1	DETECTED	412.3090 m/z @90.05 [151231OFc1_NvH-0949-CRLM-4.raw]	412.3089904785156	90.0516580853333	0.8458246024	94.9331884768	94.0873638744	290033.71875	1.0352770707480377E8	0	6909	2.7428940181182213	2.897105299794568	4.696333299749443	412.3050842285156	412.318603515625
656	412.322265625	40.483290024					1	DETECTED	412.3223 m/z @40.48 [151231OFc1_NvH-0949-CRLM-4.raw]	412.322265625	40.483290024	1.4966277944	92.9833679106667	91.4867401162667	52747.26171875	9.604268768736723E7	0	6909	87.99761535932093	1.1588543991135527	1.3127876626154604	412.3204650878906	412.3322448730469
657	412.3420715332031	91.0069008189333					1	DETECTED	412.3421 m/z @91.01 [151231OFc1_NvH-0949-CRLM-4.raw]	412.3420715332031	91.0069008189333	1.66679044773333	97.4303489648	95.76355851706667	39392.5234375	7.571666158171043E7	0	6909	2.278362845514266	0.5359494079376993	1.601408368724427	412.3326110839844	412.3509216308594
658	412.3783264160156	89.4124235994667					1	DETECTED	412.3783 m/z @89.41 [151231OFc1_NvH-0949-CRLM-4.raw]	412.3783264160156	89.4124235994667	0.887899646933333	96.9829543869333	96.09505473999997	432271.28125	7.712461121059304E7	0	6909	0.050659159602048476	14.875413170357183	38.95267255739487	412.3684997558594	412.38812255859375
659	412.4147644042969	89.6168985176					1	DETECTED	412.4148 m/z @89.62 [151231OFc1_NvH-0949-CRLM-4.raw]	412.4147644042969	89.6168985176	0.898111639466667	99.5741455077333	98.67603386826664	182396.984375	8.405894896136174E7	0	6909	0.42582611084711175	0.5136904078836159	0.025414567014876828	412.4048767089844	412.4244079589844
660	412.4471740722656	18.0973136728					1	DETECTED	412.4472 m/z @18.10 [151231OFc1_NvH-0949-CRLM-4.raw]	412.4471740722656	18.0973136728	3.01795694346667	99.4828150738667	96.46485813040003	693917.4375	8.556893068400232E7	4	6909	0.14952960802676785	0.623017067399667	0.020437348715757742	412.4373474121094	412.45709228515625
661	412.4676818847656	25.6107496096					1	DETECTED	412.4677 m/z @25.61 [151231OFc1_NvH-0949-CRLM-4.raw]	412.4676818847656	25.6107496096	1.18640425946667	97.04614324055	95.85973898108332	226687.203125	8.02340148331828E7	0	6909	0.20570821999521982	0.5560025756620516	0.896815365389594	412.45770263671875	412.4776611328125
662	412.49072265625	45.5676390309333					1	DETECTED	412.4907 m/z @45.57 [151231OFc1_NvH-0949-CRLM-4.raw]	412.49072265625	45.5676390309333	3.9977225784	99.0567430002667	95.0590204218667	113433.46875	7.165321396924251E7	0	6909	23.564712457612355	1.273878135945663	0.005067115245967578	412.48077392578125	412.5006408691406
663	412.5036926269531	24.4599673453333					1	DETECTED	412.5037 m/z @24.46 [151231OFc1_NvH-0949-CRLM-4.raw]	412.5036926269531	24.4599673453333	5.0043991728	99.1382544024	94.13385522959999	93434.640625	8.227228381290326E7	0	6909	9.136074701072475	2.5254527056326177	0.02044061699403476	412.500732421875	412.5094909667969
664	412.51953125	34.2123410392					1	DETECTED	412.5195 m/z @34.21 [151231OFc1_NvH-0949-CRLM-4.raw]	412.51953125	34.2123410392	3.5287444312	99.9535219642667	96.4247775330667	196209.03125	7.280081919829042E7	0	6909	0.14651500250067784	1.7221231201104767	0.007289390735943962	412.50958251953125	412.52557373046875
665	412.5357360839844	12.7952134128					1	DETECTED	412.5357 m/z @12.80 [151231OFc1_NvH-0949-CRLM-4.raw]	412.5357360839844	12.7952134128	3.1065099896	97.2341392173333	94.1276292277333	1336079.25	1.1767769119046293E8	3	6909	0.29157588817895075	1.0993997207238546	0.5247975190801382	412.52587890625	412.54571533203125
666	412.5563049316406	12.3416917930667					1	DETECTED	412.5563 m/z @12.34 [151231OFc1_NvH-0949-CRLM-4.raw]	412.5563049316406	12.3416917930667	2.95426388506667	99.8016466517333	96.84738276666663	2.4862914E7	6.082311922953877E8	3	6909	0.27694215931315114	1.2635108665317263	1.12625612016946	412.54632568359375	412.5662841796875
667	412.5761413574219	35.286578668					1	DETECTED	412.5761 m/z @35.29 [151231OFc1_NvH-0949-CRLM-4.raw]	412.5761413574219	35.286578668	3.44441656133333	99.604569748	96.16015318666668	705739.375	9.371817997142561E7	3	6909	0.18649409275376883	0.5296754685801729	0.6885749985160876	412.5663146972656	412.58599853515625
668	412.5992126464844	18.6665608184					1	DETECTED	412.5992 m/z @18.67 [151231OFc1_NvH-0949-CRLM-4.raw]	412.5992126464844	18.6665608184	2.76348463786667	99.6551711893333	96.89168655146663	102323.0078125	7.130433771377742E7	0	6909	2.990250450328693	3.66239478809093	0.06603004627764192	412.5892333984375	412.609130859375
669	412.6767272949219	22.3322269648					1	DETECTED	412.6767 m/z @22.33 [151231OFc1_NvH-0949-CRLM-4.raw]	412.6767272949219	22.3322269648	2.47353996773333	99.4828150738667	97.00927510613337	93309.28125	7.234595107457289E7	0	6909	0.18387541371344795	3.371936492339371	0.3051203504620411	412.6669616699219	412.68670654296875
670	412.6977233886719	18.1121675402667					1	DETECTED	412.6977 m/z @18.11 [151231OFc1_NvH-0949-CRLM-4.raw]	412.6977233886719	18.1121675402667	2.4840501048	99.5944822578667	97.1104321530667	344340.5	7.85400111434345E7	0	6909	0.13751339084215175	0.602202939093349	1.6190521101230118	412.687744140625	412.6982116699219
671	412.7082214355469	42.3148980357333					1	DETECTED	412.7082 m/z @42.31 [151231OFc1_NvH-0949-CRLM-4.raw]	412.7082214355469	42.3148980357333	2.15225809013333	99.9839464877333	97.83168839759998	838578.8125	1.3426597491452116E8	2	6909	23.845920412871006	0.5115852839391838	0.30912019153480674	412.6982421875	412.71820068359375
672	412.71856689453125	14.1804892066667					1	DETECTED	412.7186 m/z @14.18 [151231OFc1_NvH-0949-CRLM-4.raw]	412.71856689453125	14.1804892066667	4.39153529706667	98.2819602810667	93.89042498400003	233337.65625	9.472206038759299E7	0	6909	25.973789806094715	1.0589684595940234	0.6549901276432228	412.7182312011719	412.7191162109375
673	412.7291259765625	19.8498927544					1	DETECTED	412.7291 m/z @19.85 [151231OFc1_NvH-0949-CRLM-4.raw]	412.7291259765625	19.8498927544	0.982848419733333	99.7507890536	98.76794063386667	1904563.125	1.385523106029883E8	4	6909	0.22282235452304988	0.5870936673547286	0.10853109977984358	412.71917724609375	412.7374572753906
674	412.7474670410156	23.1488929162667					1	DETECTED	412.7475 m/z @23.15 [151231OFc1_NvH-0949-CRLM-4.raw]	412.7474670410156	23.1488929162667	3.31108468906667	99.6248218933333	96.31373720426663	2368029.75	1.4734767733857962E8	2	6909	0.17720896818380538	0.5735173856459412	0.029206517653608287	412.73748779296875	412.7573547363281
675	412.7586975097656	4.5729875568					1	DETECTED	412.7587 m/z @4.57 [151231OFc1_NvH-0949-CRLM-4.raw]	412.7586975097656	4.5729875568	4.312560832	45.9617859144	41.649225082399994	67405.546875	3.9063804908396944E7	0	6909	21.174823398626415	79.96342371234235	0.36173788904190146	412.7574768066406	412.7611389160156
676	412.771240234375	9.50558733093333					1	DETECTED	412.7712 m/z @9.51 [151231OFc1_NvH-0949-CRLM-4.raw]	412.771240234375	9.50558733093333	3.5287444312	99.8826414917333	96.3538970605333	709061.125	8.939757995747897E7	2	6909	24.496300669584464	6.458582487394149	162.17349487256377	412.7612609863281	412.78118896484375
677	412.7937316894531	15.7131492373333					1	DETECTED	412.7937 m/z @15.71 [151231OFc1_NvH-0949-CRLM-4.raw]	412.7937316894531	15.7131492373333	0.887899646933333	97.7703745365333	96.88247488959996	53513.65625	7.03508199252374E7	0	6909	28.580676096804837	3.2674820851696094	0.336025087360761	412.7838134765625	412.8037109375
678	412.82867431640625	19.600008572					1	DETECTED	412.8287 m/z @19.60 [151231OFc1_NvH-0949-CRLM-4.raw]	412.82867431640625	19.600008572	0.835230816266667	99.5537975616	98.71856674533333	142601.671875	7.3894617616442E7	0	6909	0.12652563921641402	0.9195070311269936	2.844887639127946	412.8189392089844	412.838623046875
679	412.8420715332031	10.0109626509333					1	DETECTED	412.8421 m/z @10.01 [151231OFc1_NvH-0949-CRLM-4.raw]	412.8420715332031	10.0109626509333	1.0042191824	97.6264260877333	96.62220690533329	29257.380859375	6.922565825015916E7	0	6909	4.142676892464684	5.36388136527373	19.604930905420368	412.8387145996094	412.8426208496094
680	412.8526306152344	34.1502580957333					1	DETECTED	412.8526 m/z @34.15 [151231OFc1_NvH-0949-CRLM-4.raw]	412.8526306152344	34.1502580957333	0.1919737456	99.8523961176	99.660422372	101938.1875	7.669851847805005E7	3	6909	29.67385652452284	1.4124392303599942	0.003409952429264459	412.8426513671875	412.8593444824219
681	412.8695068359375	12.7681386469333					1	DETECTED	412.8695 m/z @12.77 [151231OFc1_NvH-0949-CRLM-4.raw]	412.8695068359375	12.7681386469333	0.111333128	99.5230211522667	99.4116880242667	503774.8125	9.39195245542829E7	3	6909	0.248661135669197	1.0691883918190737	0.07461729796055055	412.8595886230469	412.87689208984375
682	412.88690185546875	12.352078996					1	DETECTED	412.8869 m/z @12.35 [151231OFc1_NvH-0949-CRLM-4.raw]	412.88690185546875	12.352078996	0.212138028266667	99.9940448426667	99.78190681440003	1.5299846E7	4.2791188912187105E8	3	6909	0.28225388161041565	1.2536460029795407	1.214344167037215	412.8769226074219	412.8967590332031
683	412.90301513671875	14.6915981770667					1	DETECTED	412.9030 m/z @14.69 [151231OFc1_NvH-0949-CRLM-4.raw]	412.90301513671875	14.6915981770667	0.0906982013333333	99.9332309189333	99.84253271759997	952664.5625	1.0353935509729008E8	3	6909	0.17756843443152093	0.8443593088209457	41.56205362892341	412.89691162109375	412.9129638671875
684	412.9153747558594	31.7306361189333					1	DETECTED	412.9154 m/z @31.73 [151231OFc1_NvH-0949-CRLM-4.raw]	412.9153747558594	31.7306361189333	0.0493819421333333	99.9129892773333	99.86360733519996	107547.96875	7.748296880710967E7	0	6909	14.50026463532011	1.7087564932881965	2.7947097674788477	412.9130554199219	412.92535400390625
685	412.9327392578125	18.7028830264					1	DETECTED	412.9327 m/z @18.70 [151231OFc1_NvH-0949-CRLM-4.raw]	412.9327392578125	18.7028830264	0.131586760266667	99.4522610674667	99.32067430720002	65627.6953125	6.899482635528249E7	0	6909	0.11924898237379367	3.424513404929352	5.796141666138609	412.9255065917969	412.9399108886719
686	412.9499206542969	3.43346013973333					1	DETECTED	412.9499 m/z @3.43 [151231OFc1_NvH-0949-CRLM-4.raw]	412.9499206542969	3.43346013973333	0.0179819413333333	99.9029018584	99.88491991706667	1065187.5	1.0565071655878976E8	0	6909	38.94533449702538	2.4333469624479385	2.2930569752590855	412.9400329589844	412.9598693847656
687	412.9716796875	22.0932319072					1	DETECTED	412.9717 m/z @22.09 [151231OFc1_NvH-0949-CRLM-4.raw]	412.9716796875	22.0932319072	0.272962812	99.4725190792	99.1995562672	633519.3125	7.969046888890009E7	0	6909	0.12102502629952738	0.5956052012663873	0.3195561946165786	412.9617004394531	412.98162841796875
688	412.9896545410156	20.9052371261333					1	DETECTED	412.9897 m/z @20.91 [151231OFc1_NvH-0949-CRLM-4.raw]	412.9896545410156	20.9052371261333	0.0493819421333333	99.8624334488	99.81305150666667	88340.859375	7.444458326397736E7	0	6909	1.2031722959156568	2.4173767496308787	0.16869242605201162	412.981689453125	412.9996337890625
689	413.0420837402344	55.1978723421333					1	DETECTED	413.0421 m/z @55.20 [151231OFc1_NvH-0949-CRLM-4.raw]	413.0420837402344	55.1978723421333	0.232420948	99.9029018584	99.6704809104	36812.09765625	7.288756241503648E7	0	6909	24.842868387419877	0.9028736108015	0.8073568913442797	413.0321044921875	413.0519104003906
690	413.0615234375	40.6122114488					1	DETECTED	413.0615 m/z @40.61 [151231OFc1_NvH-0949-CRLM-4.raw]	413.0615234375	40.6122114488	0.262668775466667	98.790722984	98.52805420853333	26030.31640625	6.865879739314868E7	0	6909	98.5282271100577	1.2222456382283744	1.4425830348349933	413.0523681640625	413.0711669921875
691	413.1184997558594	91.7418760618667					1	DETECTED	413.1185 m/z @91.74 [151231OFc1_NvH-0949-CRLM-4.raw]	413.1184997558594	91.7418760618667	1.65621539413333	98.7196050322667	97.06338963813337	54599.328125	7.404163702109693E7	0	6909	0.2567591192411385	1.7615569069654646	0.43241544722361724	413.1086120605469	413.1284484863281
692	413.12921142578125	91.4069919802667					1	DETECTED	413.1292 m/z @91.41 [151231OFc1_NvH-0949-CRLM-4.raw]	413.12921142578125	91.4069919802667	10.0334724808	96.9829543869333	86.9494819061333	49176.4375	7.493233395981075E7	0	6909	0.08672470128537668	1.217411637910821	1.199774834828548	413.1285095214844	413.1388244628906
693	413.1634521484375	19.5566315477333					1	DETECTED	413.1635 m/z @19.56 [151231OFc1_NvH-0949-CRLM-4.raw]	413.1634521484375	19.5566315477333	3.04025469333333	98.8944737773333	95.85421908399998	81101.15625	7.038608076870567E7	0	6909	4.014295420418215	3.0201403431205756	0.13629419460322728	413.1541442871094	413.1734313964844
694	413.1738586425781	36.3533787992					1	DETECTED	413.1739 m/z @36.35 [151231OFc1_NvH-0949-CRLM-4.raw]	413.1738586425781	36.3533787992	2.33912013253333	96.1954013573333	93.85628122479997	23539.673828125	6.575683836526944E7	0	6909	76.75099038800529	1.3796608378940998	2.1107631672165175	413.17364501953125	413.1763610839844
695	413.1863708496094	19.8875592813333					1	DETECTED	413.1864 m/z @19.89 [151231OFc1_NvH-0949-CRLM-4.raw]	413.1863708496094	19.8875592813333	1.78313914533333	99.9029018584	98.11976271306666	64025.33203125	7.810126330698445E7	0	6909	29.51761809615205	2.739957139170983	8.771191895206439	413.1763916015625	413.1905212402344
696	413.2005310058594	3.41137934106667					1	DETECTED	413.2005 m/z @3.41 [151231OFc1_NvH-0949-CRLM-4.raw]	413.2005310058594	3.41137934106667	2.60895718986667	99.9637405234667	97.35478333360003	925304.125	1.4467269191464072E8	2	6909	31.91514748251276	66.45220712417799	78.06135081441056	413.1905517578125	413.2095947265625
697	413.2196044921875	12.3185313754667					1	DETECTED	413.2196 m/z @12.32 [151231OFc1_NvH-0949-CRLM-4.raw]	413.2196044921875	12.3185313754667	2.70229144186667	99.8826414917333	97.18035004986663	5633783.5	3.296333532019518E8	3	6909	0.27699223612531654	0.5369840956017038	2.051045994478108	413.2096252441406	413.2295837402344
698	413.2308654785156	19.823618412					1	DETECTED	413.2309 m/z @19.82 [151231OFc1_NvH-0949-CRLM-4.raw]	413.2308654785156	19.823618412	1.74085650773333	98.4946784176	96.75382190986667	824620.4375	1.0737492526438236E8	0	6909	0.1746595242817861	1.2903303604609544	6.455372840859192	413.2296142578125	413.23492431640625
699	413.24493408203125	6.90354205093333					1	DETECTED	413.2449 m/z @6.90 [151231OFc1_NvH-0949-CRLM-4.raw]	413.24493408203125	6.90354205093333	3.31108468906667	98.4542768048	95.14319211573333	1518180.125	1.9380421710918877E8	2	6909	13.99632253665568	5.054935710229214	270.8967018346685	413.2349548339844	413.2548522949219
700	413.2573547363281	60.2683970965333					1	DETECTED	413.2574 m/z @60.27 [151231OFc1_NvH-0949-CRLM-4.raw]	413.2573547363281	60.2683970965333	0.0075340352	99.9637405234667	99.9562064882667	299226.3125	8.646317366125664E7	2	6909	29.876166994249342	0.5024836610201351	0.009551666985008046	413.25494384765625	413.2661437988281
701	413.2761535644531	24.2757027992					1	DETECTED	413.2762 m/z @24.28 [151231OFc1_NvH-0949-CRLM-4.raw]	413.2761535644531	24.2757027992	0.0179819413333333	99.9940448426667	99.97606290133336	641119.25	1.1718295572922045E8	0	6909	15.298209727682725	17.780845836994995	0.39330423474486303	413.26617431640625	413.2860107421875
702	413.2898864746094	90.3842518426667					1	DETECTED	413.2899 m/z @90.38 [151231OFc1_NvH-0949-CRLM-4.raw]	413.2898864746094	90.3842518426667	0.9615069976	93.3382758578667	92.37676886026671	73402.34375	6.651703251887656E7	0	6909	1.7992010439462263	0.5158929823356319	0.028448194074537546	413.2861633300781	413.2997131347656
703	413.3116455078125	90.2285850474667					1	DETECTED	413.3116 m/z @90.23 [151231OFc1_NvH-0949-CRLM-4.raw]	413.3116455078125	90.2285850474667	2.17318887226667	94.8920083653333	92.71881949306663	50972.59765625	4.402183518799713E7	0	6909	1.7620926912214543	0.5151210216701886	4.099613196727879	413.3055419921875	413.3157653808594
704	413.3264465332031	91.2921432538667					1	DETECTED	413.3264 m/z @91.29 [151231OFc1_NvH-0949-CRLM-4.raw]	413.3264465332031	91.2921432538667	4.2437404912	97.9043581813333	93.6606176901333	123683.8203125	8.2619718049093E7	0	6909	2.84904418190618	0.5103598100491129	0.7846608303774985	413.3218078613281	413.33624267578125
705	413.3448791503906	91.1133205784					1	DETECTED	413.3449 m/z @91.11 [151231OFc1_NvH-0949-CRLM-4.raw]	413.3448791503906	91.1133205784	1.21859770026667	97.2237455736	96.00514787333333	54997.30078125	7.990718859223683E7	0	6909	2.0802314984337755	0.5121970679853646	0.018104811039317933	413.3369445800781	413.3546447753906
706	413.3624267578125	90.1007529218667					1	DETECTED	413.3624 m/z @90.10 [151231OFc1_NvH-0949-CRLM-4.raw]	413.3624267578125	90.1007529218667	0.0075340352	99.9940448426667	99.9865108074667	42060.921875	7.335252098278072E7	0	6909	0.28179498890071386	0.528977438120212	0.0794448645084323	413.35845947265625	413.36346435546875
707	413.3735046386719	89.3736181149333					1	DETECTED	413.3735 m/z @89.37 [151231OFc1_NvH-0949-CRLM-4.raw]	413.3735046386719	89.3736181149333	0.1719158048	99.087223644	98.91530783920001	212201.03125	1.0286427105191691E8	0	6909	92.17209742357838	0.5100999370430915	0.006317568157673865	413.3635559082031	413.3834533691406
708	413.40826416015625	34.7210784885333					1	DETECTED	413.4083 m/z @34.72 [151231OFc1_NvH-0949-CRLM-4.raw]	413.40826416015625	34.7210784885333	0.0388754101333333	99.7507890536	99.71191364346667	25047.921875	7.292784476261257E7	0	6909	13.526345766770557	1.3273182435103204	1.643449446127784	413.3983154296875	413.4148254394531
709	413.4249267578125	22.3907844674667					1	DETECTED	413.4249 m/z @22.39 [151231OFc1_NvH-0949-CRLM-4.raw]	413.4249267578125	22.3907844674667	0.7512760072	98.9858209272	98.23454491999999	102390.2421875	7.759619744925112E7	0	6909	77.78417294361651	2.9818006110877224	33.34420594366216	413.4149475097656	413.4349060058594
710	413.4508361816406	3.42169980506667					1	DETECTED	413.4508 m/z @3.42 [151231OFc1_NvH-0949-CRLM-4.raw]	413.4508361816406	3.42169980506667	2.49442712746667	99.7914551010667	97.29702797360004	449352.90625	7.746791661437766E7	0	6909	0.16386252139172175	61.37067254398361	3.603334529960053	413.44091796875	413.4588623046875
711	413.4689025878906	25.1042701688					1	DETECTED	413.4689 m/z @25.10 [151231OFc1_NvH-0949-CRLM-4.raw]	413.4689025878906	25.1042701688	2.079356816	99.2191327306667	97.1397759146667	1099968.25	9.041058612936713E7	4	6909	0.16291497935421617	3.255507061738043	18.938435507104014	413.4589538574219	413.478759765625
712	413.48394775390625	31.3422464450667					1	DETECTED	413.4839 m/z @31.34 [151231OFc1_NvH-0949-CRLM-4.raw]	413.48394775390625	31.3422464450667	1.56080410533333	99.4220011786667	97.86119707333337	109399.140625	7.144456052480188E7	0	6909	15.724012625837704	2.163474422496864	0.1875317683218143	413.47894287109375	413.4939270019531
713	413.50091552734375	40.4529650728					1	DETECTED	413.5009 m/z @40.45 [151231OFc1_NvH-0949-CRLM-4.raw]	413.50091552734375	40.4529650728	1.29331578213333	96.0366548424	94.74333906026666	49751.80078125	7.788614076763156E7	0	6909	76.39609350415799	1.209706174294669	1.8368090935745616	413.49395751953125	413.5028381347656
714	413.5129089355469	12.4175723341333					1	DETECTED	413.5129 m/z @12.42 [151231OFc1_NvH-0949-CRLM-4.raw]	413.5129089355469	12.4175723341333	3.9977225784	99.7507890536	95.7530664752	51271.05078125	7.33410488910308E7	0	6909	17.139639031408244	6.381455407203	0.1995476791713255	413.5029602050781	413.5214538574219
715	413.5315856933594	34.5119057325333					1	DETECTED	413.5316 m/z @34.51 [151231OFc1_NvH-0949-CRLM-4.raw]	413.5315856933594	34.5119057325333	3.08403116506667	99.2596570221333	96.17562585706662	527264.625	9.38047480473504E7	0	6909	30.83323149728094	0.5040794792935002	0.0099011346624189	413.5216064453125	413.5351867675781
716	413.5451965332031	20.4697420184					1	DETECTED	413.5452 m/z @20.47 [151231OFc1_NvH-0949-CRLM-4.raw]	413.5451965332031	20.4697420184	2.80385688666667	99.4321387741333	96.62828188746664	1561468.875	1.6016218667387664E8	4	6909	0.22072436368100412	1.4301405425140887	1.3699588869884591	413.53521728515625	413.55517578125
717	413.5552978515625	12.2050625536					1	DETECTED	413.5553 m/z @12.21 [151231OFc1_NvH-0949-CRLM-4.raw]	413.5552978515625	12.2050625536	3.29993248506667	98.0074783277333	94.70754584266662	867132.3125	1.1104793963648066E8	0	6909	5.238915721207507	22.14352436956777	4.072980055387393	413.5552062988281	413.5652160644531
718	413.5663146972656	24.7505390941333					1	DETECTED	413.5663 m/z @24.75 [151231OFc1_NvH-0949-CRLM-4.raw]	413.5663146972656	24.7505390941333	3.65932884773333	88.5400632186667	84.88073437093337	141826.109375	6.972764405178346E7	0	6909	4.12858148125428	2.571955089867435	1.157720207936758	413.5653076171875	413.56890869140625
719	413.57891845703125	21.641642984					1	DETECTED	413.5789 m/z @21.64 [151231OFc1_NvH-0949-CRLM-4.raw]	413.57891845703125	21.641642984	2.89434540746667	96.856160468	93.96181506053333	279024.375	7.916470838056584E7	0	6909	1.5711473083559682	0.5578036709221089	0.8817713270902826	413.5689392089844	413.57891845703125
720	413.58892822265625	25.3391754005333					1	DETECTED	413.5889 m/z @25.34 [151231OFc1_NvH-0949-CRLM-4.raw]	413.58892822265625	25.3391754005333	3.44441656133333	99.5130000568	96.06858349546667	328673.84375	8.1162654212192E7	3	6909	3.7608152517489266	22.668198786543556	51.295184518873455	413.5789794921875	413.598876953125
721	413.62298583984375	29.895277388					1	DETECTED	413.6230 m/z @29.90 [151231OFc1_NvH-0949-CRLM-4.raw]	413.62298583984375	29.895277388	4.8893832824	99.6248218933333	94.7354386109333	136885.0625	7.282105426986958E7	0	6909	69.83612527822649	4.207580759409771	19.187675353775635	413.6130676269531	413.63287353515625
722	413.67547607421875	22.3322269648					1	DETECTED	413.6755 m/z @22.33 [151231OFc1_NvH-0949-CRLM-4.raw]	413.67547607421875	22.3322269648	3.2306187152	95.6914654181333	92.46084670293331	107084.625	6.873628336997087E7	0	6909	11.420954839353813	3.3057868227487157	0.41354300830278057	413.6655578613281	413.6839599609375
723	413.6940002441406	35.2159394024					1	DETECTED	413.6940 m/z @35.22 [151231OFc1_NvH-0949-CRLM-4.raw]	413.6940002441406	35.2159394024	1.93907275253333	98.1295307917333	96.19045803919997	265754.3125	9.172872155042794E7	0	6909	19.427990947937296	0.6138513190055211	0.01592501364962382	413.68414306640625	413.7038879394531
724	413.7138977050781	20.2963797866667					1	DETECTED	413.7139 m/z @20.30 [151231OFc1_NvH-0949-CRLM-4.raw]	413.7138977050781	20.2963797866667	2.98557174986667	97.2961509090667	94.31057915920003	433929.9375	9.360392435264592E7	0	6909	13.548904525821433	2.0078136453538193	2.430559073691014	413.7039489746094	413.7160949707031
725	413.7261047363281	38.2790382426667					1	DETECTED	413.7261 m/z @38.28 [151231OFc1_NvH-0949-CRLM-4.raw]	413.7261047363281	38.2790382426667	2.98557174986667	97.7806617178667	94.79508996800004	2231945.25	1.7724944956885493E8	2	6909	31.810535316649286	0.5418252749943969	120.1023097794087	413.71612548828125	413.736083984375
726	413.7366943359375	25.2948431930667					1	DETECTED	413.7367 m/z @25.29 [151231OFc1_NvH-0949-CRLM-4.raw]	413.7366943359375	25.2948431930667	3.333422008	95.5163025888	92.1828805808	821944.9375	1.0455127157241355E8	2	6909	18.39540251016582	2.005115819642451	0.537797225968715	413.7361145019531	413.7466735839844
727	413.7486877441406	39.100608688					1	DETECTED	413.7487 m/z @39.10 [151231OFc1_NvH-0949-CRLM-4.raw]	413.7486877441406	39.100608688	3.2658021352	94.2906610533333	91.02485891813329	524602.3125	1.0533248126894918E8	2	6909	9.70493394741953	1.4784469031941554	0.009502750366238908	413.7467041015625	413.7586364746094
728	413.7611999511719	29.1385905472					1	DETECTED	413.7612 m/z @29.14 [151231OFc1_NvH-0949-CRLM-4.raw]	413.7611999511719	29.1385905472	4.25487408826667	96.4750003133333	92.22012622506662	257370.90625	8.443108288519053E7	0	6909	0.1233274253858454	2.254679412572335	0.07313733981591311	413.7586975097656	413.7638854980469
729	413.7738952636719	29.2242418845333					1	DETECTED	413.7739 m/z @29.22 [151231OFc1_NvH-0949-CRLM-4.raw]	413.7738952636719	29.2242418845333	1.8249749704	98.2719580421333	96.4469830717333	1629833.125	1.3358664086800587E8	2	6909	15.603244727814715	0.6569406339163342	1.2245046448676589	413.763916015625	413.7838439941406
730	413.79730224609375	18.1941661362667					1	DETECTED	413.7973 m/z @18.19 [151231OFc1_NvH-0949-CRLM-4.raw]	413.79730224609375	18.1941661362667	0.4886619048	99.5944822578667	99.1058203530667	42436.6171875	6.93906865183364E7	0	6909	0.13245763983635328	3.649144176699587	6.213320430127478	413.7874450683594	413.8072204589844
731	413.85723876953125	5.4283606704					1	DETECTED	413.8572 m/z @5.43 [151231OFc1_NvH-0949-CRLM-4.raw]	413.85723876953125	5.4283606704	0.222221060266667	99.4016949165333	99.17947385626664	80461.5703125	7.510773933919485E7	0	6909	0.05775585110767256	1.1330466459236663	0.20509742339533754	413.8475341796875	413.8606872558594
732	413.8706970214844	40.4060863421333					1	DETECTED	413.8707 m/z @40.41 [151231OFc1_NvH-0949-CRLM-4.raw]	413.8706970214844	40.4060863421333	0.604727688266667	99.5537975616	98.94906987333334	390661.71875	8.900617985728519E7	0	6909	6.063560058822219	0.5147870640641065	0.08930272146804549	413.8607177734375	413.874755859375
733	413.884765625	23.8698033786667					1	DETECTED	413.8848 m/z @23.87 [151231OFc1_NvH-0949-CRLM-4.raw]	413.884765625	23.8698033786667	0.131586760266667	99.9940448426667	99.86245808240002	1580775.375	1.3748895115488926E8	3	6909	3.340896775667307	0.6765043787090326	0.6243788057912253	413.8747863769531	413.8947448730469
734	413.8994445800781	29.1557487770667					1	DETECTED	413.8994 m/z @29.16 [151231OFc1_NvH-0949-CRLM-4.raw]	413.8994445800781	29.1557487770667	0.856266165066667	99.4522610674667	98.59599490240002	596841.75	8.462121051224945E7	0	6909	0.21633372400706463	0.5688092989086385	0.0931110305871332	413.894775390625	413.9000549316406
735	413.9100646972656	15.3267866586667					1	DETECTED	413.9101 m/z @15.33 [151231OFc1_NvH-0949-CRLM-4.raw]	413.9100646972656	15.3267866586667	0.111333128	99.8826414917333	99.7713083637333	754139.125	9.613144150443166E7	3	6909	0.15033691876448785	1.0460468043834104	2.0663381262343314	413.90008544921875	413.91998291015625
736	413.9216003417969	25.2597663845333					1	DETECTED	413.9216 m/z @25.26 [151231OFc1_NvH-0949-CRLM-4.raw]	413.9216003417969	25.2597663845333	0.232420948	99.9535219642667	99.7211010162667	407973.9375	7.533047380207998E7	0	6909	0.0874239660088989	5.717541302270582	112.65610932781249	413.920166015625	413.9315490722656
737	413.9414978027344	34.7743801312					1	DETECTED	413.9415 m/z @34.77 [151231OFc1_NvH-0949-CRLM-4.raw]	413.9414978027344	34.7743801312	0.719976723466667	99.9332309189333	99.21325419546663	231853.5625	7.315944472734828E7	0	6909	1.3690338045150412	2.601989392887084	0.0033619002977361106	413.931640625	413.9512939453125
738	413.9527282714844	29.8029388685333					1	DETECTED	413.9527 m/z @29.80 [151231OFc1_NvH-0949-CRLM-4.raw]	413.9527282714844	29.8029388685333	0.7305306112	98.9147508738667	98.1842202626667	74848.828125	6.641618690352347E7	0	6909	26.392651009216248	1.805499244124566	2.635762246439786	413.9515380859375	413.9536437988281
739	413.9637451171875	11.1108936210667					1	DETECTED	413.9637 m/z @11.11 [151231OFc1_NvH-0949-CRLM-4.raw]	413.9637451171875	11.1108936210667	0.202067372	99.9839464877333	99.7818791157333	868500.6875	1.008889672110814E8	0	6909	0.31508633335445957	13.542054711272248	1.3193649882532643	413.953857421875	413.97369384765625
740	413.9742736816406	23.8472411941333					1	DETECTED	413.9743 m/z @23.85 [151231OFc1_NvH-0949-CRLM-4.raw]	413.9742736816406	23.8472411941333	7.1881882856	99.0365537338667	91.84836544826669	114896.9765625	7.20988708980725E7	0	6909	0.2203024078722855	2.75671029897561	0.1098760089465729	413.9737548828125	413.97601318359375
741	413.986083984375	25.8767817064					1	DETECTED	413.9861 m/z @25.88 [151231OFc1_NvH-0949-CRLM-4.raw]	413.986083984375	25.8767817064	0.0284173154666667	99.9535219642667	99.92510464880003	677225.125	9.111474973280159E7	0	6909	0.5989905763123637	0.7903876697614042	3.663857436758216	413.9761047363281	413.9960632324219
742	414.0227966308594	28.4762377202667					1	DETECTED	414.0228 m/z @28.48 [151231OFc1_NvH-0949-CRLM-4.raw]	414.0227966308594	28.4762377202667	0.0388754101333333	99.9029018584	99.86402644826667	68848.5625	7.110453352680479E7	0	6909	0.2697753270416534	1.7055670998114314	5.157938491266526	414.0129699707031	414.0323486328125
743	414.05169677734375	32.7240853525333					1	DETECTED	414.0517 m/z @32.72 [151231OFc1_NvH-0949-CRLM-4.raw]	414.05169677734375	32.7240853525333	0.0075340352	99.9940448426667	99.9865108074667	39085.2890625	7.053656647960769E7	0	6909	99.80447097827509	1.5473102579180456	2.085437335612728	414.04241943359375	414.0613708496094
744	414.1145324707031	45.8505682466667					1	DETECTED	414.1145 m/z @45.85 [151231OFc1_NvH-0949-CRLM-4.raw]	414.1145324707031	45.8505682466667	13.8831324346667	99.8926767216	86.00954428693329	18858.82421875	5.611056875325397E7	0	6909	77.83835473588684	1.345268115853178	1.4447211183602144	414.11151123046875	414.1221923828125
745	414.1322326660156	91.2077009170667					1	DETECTED	414.1322 m/z @91.21 [151231OFc1_NvH-0949-CRLM-4.raw]	414.1322326660156	91.2077009170667	2.6193611808	99.0567430002667	96.43738181946671	25539.287109375	6.481787455535493E7	0	6909	0.278363438870997	0.544300650100042	7.559494559321893	414.1224060058594	414.1422119140625
746	414.17266845703125	23.3696983928					1	DETECTED	414.1727 m/z @23.37 [151231OFc1_NvH-0949-CRLM-4.raw]	414.17266845703125	23.3696983928	3.4977972512	99.8219610909333	96.3241638397333	60358.4921875	6.79509274582964E7	0	6909	5.718138906902826	2.3934174239757446	5.935077527047542	414.162841796875	414.1824951171875
747	414.1925048828125	7.44906462133333					1	DETECTED	414.1925 m/z @7.45 [151231OFc1_NvH-0949-CRLM-4.raw]	414.1925048828125	7.44906462133333	1.69861315866667	99.3714118818667	97.67279872320003	184526.46875	8.214746273454906E7	0	6909	3.7829387351083144	1.3032256528653516	8.94731164918028	414.18255615234375	414.1971130371094
748	414.2071228027344	25.2948431930667					1	DETECTED	414.2071 m/z @25.29 [151231OFc1_NvH-0949-CRLM-4.raw]	414.2071228027344	25.2948431930667	2.06888615066667	99.9129892773333	97.84410312666662	2349609.75	1.5098235398003855E8	2	6909	0.2125706629979156	1.2339100861346821	0.019532361010064905	414.1971435546875	414.2087097167969
749	414.2187194824219	31.3978623792					1	DETECTED	414.2187 m/z @31.40 [151231OFc1_NvH-0949-CRLM-4.raw]	414.2187194824219	31.3978623792	1.4751029488	99.5537975616	98.0786946128	7958885.5	2.789379103995061E8	2	6909	0.17436208637284167	0.8242436624463008	0.02821226291271257	414.208740234375	414.22869873046875
750	414.2319641113281	14.4544677528					1	DETECTED	414.2320 m/z @14.45 [151231OFc1_NvH-0949-CRLM-4.raw]	414.2319641113281	14.4544677528	3.12909491066667	99.5130000568	96.38390514613333	719014.3125	1.5191810451594657E8	2	6909	8.002229331360208	1.824663477930378	2.038703548713381	414.228759765625	414.241943359375
751	414.2419738769531	9.70066386533333					1	DETECTED	414.2420 m/z @9.70 [151231OFc1_NvH-0949-CRLM-4.raw]	414.2419738769531	9.70066386533333	3.36682803413333	69.3968619656	66.03003393146666	206274.359375	7.75907750136228E7	0	6909	0.11185764126960329	0.611967961016108	281.94287004865805	414.2419738769531	414.2429504394531
752	414.2529602050781	26.1932803					1	DETECTED	414.2530 m/z @26.19 [151231OFc1_NvH-0949-CRLM-4.raw]	414.2529602050781	26.1932803	2.66073165093333	99.9029018584	97.24217020746667	1774500.125	1.616591348218066E8	2	6909	63.9444387313368	3.607930233146253	3.6423809627190704	414.24298095703125	414.262939453125
753	414.2705993652344	40.2331970794667					1	DETECTED	414.2706 m/z @40.23 [151231OFc1_NvH-0949-CRLM-4.raw]	414.2705993652344	40.2331970794667	0.0284173154666667	99.9940448426667	99.96562752720003	1229691.125	1.3004056640877561E8	2	6909	1.5567598489844912	1.3759802018552312	0.36000631694817586	414.2629699707031	414.2749938964844
754	414.2850036621094	91.5879447330667					1	DETECTED	414.2850 m/z @91.59 [151231OFc1_NvH-0949-CRLM-4.raw]	414.2850036621094	91.5879447330667	0.435833346666667	99.2393033781333	98.80347003146663	4823208.5	1.463066321745715E8	2	6909	0.08797672555715508	0.501216771868754	0.0015334578690069111	414.2750244140625	414.2928161621094
755	414.30596923828125	89.7364475309333					1	DETECTED	414.3060 m/z @89.74 [151231OFc1_NvH-0949-CRLM-4.raw]	414.30596923828125	89.7364475309333	0.782506728533333	99.9433433186667	99.16083659013337	220222.828125	6.2031362458658814E7	0	6909	0.06877830760694792	4.168049930929179	0.3690639517160636	414.29608154296875	414.3158874511719
756	414.32135009765625	91.7828693093333					1	DETECTED	414.3214 m/z @91.78 [151231OFc1_NvH-0949-CRLM-4.raw]	414.32135009765625	91.7828693093333	1.35745622426667	99.2291617832	97.87170555893333	87404.5078125	6.73137286736811E7	0	6909	2.4564509441301396	0.5049677396266495	0.35814738895802023	414.3160095214844	414.3313293457031
757	414.3335876464844	89.3507751637333					1	DETECTED	414.3336 m/z @89.35 [151231OFc1_NvH-0949-CRLM-4.raw]	414.3335876464844	89.3507751637333	18.928555828	96.1848370298667	77.2562812018667	25129.287109375	7.189972262704748E7	0	6909	72.8129915736607	0.51321499397769	0.03909371186724122	414.3335876464844	414.3432922363281
758	414.3575744628906	91.2077009170667					1	DETECTED	414.3576 m/z @91.21 [151231OFc1_NvH-0949-CRLM-4.raw]	414.3575744628906	91.2077009170667	0.0179819413333333	99.9738300709333	99.95584812959997	51269.8359375	7.585548696225972E7	0	6909	2.0089652748456786	0.5072309894339719	1.1356203989056906	414.34759521484375	414.3664855957031
759	414.37652587890625	89.3736181149333					1	DETECTED	414.3765 m/z @89.37 [151231OFc1_NvH-0949-CRLM-4.raw]	414.37652587890625	89.3736181149333	0.4675227128	99.1887662496	98.72124353679999	81170.78125	1.0071920980017005E8	0	6909	90.29190781089933	0.5044315852065907	0.012692184820786911	414.3665466308594	414.3861389160156
760	414.39141845703125	53.6092881392					1	DETECTED	414.3914 m/z @53.61 [151231OFc1_NvH-0949-CRLM-4.raw]	414.39141845703125	53.6092881392	0.8458246024	98.0582022189333	97.2123776165333	28921.7734375	7.661730540033533E7	0	6909	91.45584703550078	0.866948582509905	0.7338760599177674	414.387451171875	414.3976745605469
761	414.42413330078125	25.6818426138667					1	DETECTED	414.4241 m/z @25.68 [151231OFc1_NvH-0949-CRLM-4.raw]	414.42413330078125	25.6818426138667	0.646596131733333	99.6450549184	98.99845878666667	32687.98828125	6.831734618182594E7	0	6909	65.40362880659556	1.8237603429444864	2.6382533191268775	414.4189453125	414.4339904785156
762	414.44696044921875	16.5159561336					1	DETECTED	414.4470 m/z @16.52 [151231OFc1_NvH-0949-CRLM-4.raw]	414.44696044921875	16.5159561336	0.212138028266667	99.8117694410667	99.59963141280004	155088.53125	7.453426328649284E7	0	6909	10.626171107547776	0.5529145286174866	157.9297867561417	414.4371643066406	414.45538330078125
763	414.46539306640625	11.1108936210667					1	DETECTED	414.4654 m/z @11.11 [151231OFc1_NvH-0949-CRLM-4.raw]	414.46539306640625	11.1108936210667	4.16297892186667	99.4016949165333	95.23871599466663	328479.65625	7.874097677859361E7	0	6909	0.34290248478877494	0.5415279888699904	0.09361716350874033	414.4554138183594	414.4753723144531
764	414.4883117675781	22.1057667202667					1	DETECTED	414.4883 m/z @22.11 [151231OFc1_NvH-0949-CRLM-4.raw]	414.4883117675781	22.1057667202667	2.00644966266667	99.4522610674667	97.44581140480003	270237.0625	7.968784121556641E7	0	6909	0.4378092662832067	1.0265903341371856	1.2599767191924658	414.4784851074219	414.498291015625
765	414.5096435546875	5.8855872352					1	DETECTED	414.5096 m/z @5.89 [151231OFc1_NvH-0949-CRLM-4.raw]	414.5096435546875	5.8855872352	3.14034920533333	97.8217699016	94.68142069626667	265500.75	7.686237385921964E7	0	6909	0.14006618538314708	36.16744083849489	77.4494760913084	414.4997253417969	414.51959228515625
766	414.5267028808594	7.43768785866667					1	DETECTED	414.5267 m/z @7.44 [151231OFc1_NvH-0949-CRLM-4.raw]	414.5267028808594	7.43768785866667	3.0728940152	95.5064176925333	92.4335236773333	133250.421875	7.667269956877154E7	0	6909	0.12265536969915036	0.6125591824562038	4.575858463532356	414.5196838378906	414.5275573730469
767	414.53759765625	15.9468921056					1	DETECTED	414.5376 m/z @15.95 [151231OFc1_NvH-0949-CRLM-4.raw]	414.53759765625	15.9468921056	2.7736262096	99.2291617832	96.4555355736	541615.5625	9.00113935965479E7	0	6909	0.20878599902217765	2.5050325298697547	5.261208780621327	414.5276184082031	414.5457458496094
768	414.5557556152344	38.7068853266667					1	DETECTED	414.5558 m/z @38.71 [151231OFc1_NvH-0949-CRLM-4.raw]	414.5557556152344	38.7068853266667	3.04025469333333	98.76010102	95.71984632666667	2347211.75	1.41919843670207E8	3	6909	20.662772469491074	0.5893836989849113	0.11162159392128275	414.5457763671875	414.56573486328125
769	414.5664367675781	4.74794793386667					1	DETECTED	414.5664 m/z @4.75 [151231OFc1_NvH-0949-CRLM-4.raw]	414.5664367675781	4.74794793386667	3.34429278186667	97.2961509090667	93.95185812720003	924751.3125	1.0380731062617582E8	3	6909	12.136999234232416	163.98304622138434	232.13441035002404	414.5657653808594	414.5763854980469
770	414.5790100097656	15.3009703005333					1	DETECTED	414.5790 m/z @15.30 [151231OFc1_NvH-0949-CRLM-4.raw]	414.5790100097656	15.3009703005333	0.202067372	99.0365537338667	98.8344863618667	156244.390625	8.199617688005549E7	0	6909	13.202519705741102	1.2183657710727243	1.2504673297234734	414.57647705078125	414.58892822265625
771	414.5898742675781	19.5109803797333					1	DETECTED	414.5899 m/z @19.51 [151231OFc1_NvH-0949-CRLM-4.raw]	414.5898742675781	19.5109803797333	1.37880184986667	95.2791849306667	93.90038308080003	32988.5703125	6.189055350840494E7	0	6909	90.03679441165771	3.128210222433762	4.977339461073753	414.5890197753906	414.5911865234375
772	414.6012268066406	39.1928527570667					1	DETECTED	414.6012 m/z @39.19 [151231OFc1_NvH-0949-CRLM-4.raw]	414.6012268066406	39.1928527570667	1.66679044773333	99.4422009994667	97.77541055173337	207220.875	8.312406299140441E7	0	6909	0.1766305116896021	1.220995908329079	0.3018829483859524	414.59124755859375	414.6110534667969
773	414.6536865234375	37.0907874792					1	DETECTED	414.6537 m/z @37.09 [151231OFc1_NvH-0949-CRLM-4.raw]	414.6536865234375	37.0907874792	1.69861315866667	97.1510855858833	95.45247242721662	40470.44140625	7.527302958447434E7	0	6909	70.03167790518245	1.3484968677360738	1.3088942042399367	414.643798828125	414.66119384765625
774	414.68682861328125	9.7559944576					1	DETECTED	414.6868 m/z @9.76 [151231OFc1_NvH-0949-CRLM-4.raw]	414.68682861328125	9.7559944576	2.2562987296	97.6368174936	95.380518764	227531.96875	7.742860479442401E7	0	6909	21.2402906826203	6.258642561240069	20.95715712362711	414.6768798828125	414.6968078613281
775	414.6977233886719	16.5049067192					1	DETECTED	414.6977 m/z @16.50 [151231OFc1_NvH-0949-CRLM-4.raw]	414.6977233886719	16.5049067192	5.6651497744	97.4405323037333	91.77538252933331	68617.5234375	6.928539651283085E7	0	6909	17.663791135542624	4.233276769796918	0.041787980334555545	414.69683837890625	414.6988220214844
776	414.7088317871094	25.3272588176					1	DETECTED	414.7088 m/z @25.33 [151231OFc1_NvH-0949-CRLM-4.raw]	414.7088317871094	25.3272588176	3.42169980506667	99.5230211522667	96.10132134720003	1045010.5	1.0096919272195159E8	4	6909	0.20188961118164528	1.6209598544852954	1.0196365291802616	414.6988525390625	414.7098388671875
777	414.7198486328125	31.3605670074667					1	DETECTED	414.7198 m/z @31.36 [151231OFc1_NvH-0949-CRLM-4.raw]	414.7198486328125	31.3605670074667	1.635105212	99.320552564	97.685447352	4071125.5	1.7969995101461783E8	2	6909	0.16888438211803347	0.7873002288196085	0.01826320248319194	414.7099304199219	414.72979736328125
778	414.73199462890625	11.4431332632					1	DETECTED	414.7320 m/z @11.44 [151231OFc1_NvH-0949-CRLM-4.raw]	414.73199462890625	11.4431332632	1.75148162453333	99.7608910109333	98.00940938639998	1594070.5	1.3807785246245688E8	2	6909	0.24805620372070258	19.541541755367728	0.7199606669412251	414.7298583984375	414.7404479980469
779	414.7504577636719	7.7112847104					1	DETECTED	414.7505 m/z @7.71 [151231OFc1_NvH-0949-CRLM-4.raw]	414.7504577636719	7.7112847104	2.74315802266667	99.2899651586667	96.54680713600003	3454827.75	1.724454484049468E8	2	6909	0.14974664622720368	4.930994416807362	2.240837253982818	414.740478515625	414.76043701171875
780	414.7618103027344	66.8240055570667					1	DETECTED	414.7618 m/z @66.82 [151231OFc1_NvH-0949-CRLM-4.raw]	414.7618103027344	66.8240055570667	4.0506534936	97.7290958962667	93.6784424026667	1437676.0	1.3046077782231486E8	2	6909	43.68260547092672	0.5045088886491764	0.009777196317035752	414.7604675292969	414.771728515625
781	414.77239990234375	40.2162364533333					1	DETECTED	414.7724 m/z @40.22 [151231OFc1_NvH-0949-CRLM-4.raw]	414.77239990234375	40.2162364533333	0.877278709866667	96.1954013573333	95.31812264746662	585248.5625	9.401676924533273E7	0	6909	27.418016205065513	0.5439988959979174	0.0076207362397606795	414.7718200683594	414.7823791503906
782	414.84381103515625	5.8962121992					1	DETECTED	414.8438 m/z @5.90 [151231OFc1_NvH-0949-CRLM-4.raw]	414.84381103515625	5.8962121992	0.972252665333333	99.8826414917333	98.91038882639997	142686.203125	7.704855439941381E7	0	6909	0.14573090578942693	3.2388578742245393	10.892090897025513	414.8338623046875	414.8536682128906
783	414.8682556152344	11.8639496192					1	DETECTED	414.8683 m/z @11.86 [151231OFc1_NvH-0949-CRLM-4.raw]	414.8682556152344	11.8639496192	0.1719158048	99.9940448426667	99.8221290378667	419692.625	8.92309457034066E7	3	6909	0.12485515736591779	1.8317882277311304	0.0322179955823771	414.8582763671875	414.87823486328125
784	414.8786926269531	16.1258195533333					1	DETECTED	414.8787 m/z @16.13 [151231OFc1_NvH-0949-CRLM-4.raw]	414.8786926269531	16.1258195533333	0.898111639466667	99.5332229824	98.63511134293334	103514.9453125	7.668455333777826E7	0	6909	1.1528581713589432	4.137038930492555	1.8859975371943989	414.8782653808594	414.880126953125
785	414.89013671875	38.7068853266667					1	DETECTED	414.8901 m/z @38.71 [151231OFc1_NvH-0949-CRLM-4.raw]	414.89013671875	38.7068853266667	0.0388754101333333	99.9433433186667	99.90446790853338	1520267.75	1.157486598617976E8	0	6909	0.17429543002471348	0.7615974075214863	0.1842579655300346	414.8801574707031	414.9001159667969
786	414.900634765625	4.76035542613333					1	DETECTED	414.9006 m/z @4.76 [151231OFc1_NvH-0949-CRLM-4.raw]	414.900634765625	4.76035542613333	0.212138028266667	99.7914551010667	99.57931707280004	569357.25	1.0271862666500326E8	3	6909	18.477742209351376	23.34824055632369	84.96769652574838	414.900146484375	414.9106140136719
787	414.9117126464844	36.0365180762667					1	DETECTED	414.9117 m/z @36.04 [151231OFc1_NvH-0949-CRLM-4.raw]	414.9117126464844	36.0365180762667	0.131586760266667	99.9535219642667	99.82193520400003	87263.6171875	7.501638016950767E7	0	6909	20.795625733417282	1.632555698275353	3.0796169648946554	414.91064453125	414.9216003417969
788	414.9233093261719	30.7571069546667					1	DETECTED	414.9233 m/z @30.76 [151231OFc1_NvH-0949-CRLM-4.raw]	414.9233093261719	30.7571069546667	0.4675227128	96.972325516	96.5048028032	27565.712890625	6.877655043477792E7	0	6909	92.69361722037661	1.593036108264069	2.82527240546917	414.9217224121094	414.9261474609375
789	414.9361572265625	39.2281769696					1	DETECTED	414.9362 m/z @39.23 [151231OFc1_NvH-0949-CRLM-4.raw]	414.9361572265625	39.2281769696	0.0075340352	99.3612747901333	99.3537407549333	108405.7734375	8.270579180336876E7	0	6909	72.25490314320497	1.251338520978043	1.4782867336345666	414.92645263671875	414.9461364746094
790	414.9554443359375	16.3406207224					1	DETECTED	414.9554 m/z @16.34 [151231OFc1_NvH-0949-CRLM-4.raw]	414.9554443359375	16.3406207224	0.0596861712	99.5741455077333	99.5144593365333	95259.328125	7.529709240573037E7	0	6909	0.22964743512434183	0.5060481341982243	0.40670535567367233	414.9461669921875	414.962646484375
791	414.97265625	46.7241937653333					1	DETECTED	414.9727 m/z @46.72 [151231OFc1_NvH-0949-CRLM-4.raw]	414.97265625	46.7241937653333	0.101079252266667	99.7407266261333	99.63964737386662	156554.640625	8.803569592125697E7	4	6909	15.397802492330502	1.1592352363369975	0.00339867442567416	414.9627380371094	414.9826354980469
792	414.98291015625	31.8791384253333					1	DETECTED	414.9829 m/z @31.88 [151231OFc1_NvH-0949-CRLM-4.raw]	414.98291015625	31.8791384253333	0.509903609333333	99.4928271317333	98.98292352239997	90457.296875	7.458034578131314E7	0	6909	9.74651067250414	1.5777070129857527	3.9929972426856755	414.982666015625	414.9928894042969
793	415.0047302246094	29.3031239216					1	DETECTED	415.0047 m/z @29.30 [151231OFc1_NvH-0949-CRLM-4.raw]	415.0047302246094	29.3031239216	0.0388754101333333	99.9637405234667	99.92486511333337	34304.49609375	7.55933948381778E7	0	6909	10.984669122470049	1.7322587590698917	2.4342598571046468	414.9947509765625	415.0130615234375
794	415.0365905761719	22.8329337546667					1	DETECTED	415.0366 m/z @22.83 [151231OFc1_NvH-0949-CRLM-4.raw]	415.0365905761719	22.8329337546667	0.0388754101333333	99.9940448426667	99.95516943253337	31455.296875	6.979533078231026E7	0	6909	14.915865726814669	2.4092272270269484	3.632315587476115	415.0332946777344	415.0406799316406
795	415.051025390625	34.7743801312					1	DETECTED	415.0510 m/z @34.77 [151231OFc1_NvH-0949-CRLM-4.raw]	415.051025390625	34.7743801312	0.272962812	99.9738300709333	99.7008672589333	31916.287109375	6.936658654988505E7	0	6909	19.723596699081202	1.362674100593164	1.723794082396731	415.0413513183594	415.0609130859375
796	415.06243896484375	66.3679181456					1	DETECTED	415.0624 m/z @66.37 [151231OFc1_NvH-0949-CRLM-4.raw]	415.06243896484375	66.3679181456	0.262668775466667	99.9637405234667	99.70107174800003	13100.8583984375	5.2948980882289276E7	0	6909	99.68646749659595	0.7549344076034941	0.5087251088290577	415.06103515625	415.06353759765625
797	415.1083679199219	57.1554371288					1	DETECTED	415.1084 m/z @57.16 [151231OFc1_NvH-0949-CRLM-4.raw]	415.1083679199219	57.1554371288	0.435833346666667	96.6974159856	96.26158263893333	25684.140625	6.776852494140407E7	0	6909	90.89121880609063	0.8002169152697326	0.5994558444264667	415.0986633300781	415.1182556152344
798	415.1571960449219	36.9981773586667					1	DETECTED	415.1572 m/z @37.00 [151231OFc1_NvH-0949-CRLM-4.raw]	415.1571960449219	36.9981773586667	4.1973893664	93.8828361592	89.6854467928	23543.3828125	6.647430013691118E7	0	6909	67.65759571911481	1.3671233571270414	1.6717387614141241	415.15008544921875	415.1571960449219
799	415.1672058105469	90.2087100744					1	DETECTED	415.1672 m/z @90.21 [151231OFc1_NvH-0949-CRLM-4.raw]	415.1672058105469	90.2087100744	3.08403116506667	99.604569748	96.52053858293333	50594.7734375	7.19388407571677E7	0	6909	0.16012858114024198	3.753868630869986	0.0017547105782948881	415.1572570800781	415.1764831542969
800	415.1864929199219	22.1259943037333					1	DETECTED	415.1865 m/z @22.13 [151231OFc1_NvH-0949-CRLM-4.raw]	415.1864929199219	22.1259943037333	2.83407772533333	98.5458511634667	95.71177343813336	365937.75	7.562266134756774E7	0	6909	0.2089315667550693	1.0004192430776986	0.024680754161503397	415.1765441894531	415.18743896484375
801	415.19744873046875	21.7904084944					1	DETECTED	415.1974 m/z @21.79 [151231OFc1_NvH-0949-CRLM-4.raw]	415.19744873046875	21.7904084944	0.698995313333333	98.4034508442667	97.70445553093337	574004.0	9.30814882040991E7	2	6909	0.1518473756792531	0.5313243854212291	0.32495116393694207	415.1874694824219	415.2033996582031
802	415.2134094238281	29.5070842922667					1	DETECTED	415.2134 m/z @29.51 [151231OFc1_NvH-0949-CRLM-4.raw]	415.2134094238281	29.5070842922667	1.65621539413333	99.7709844549333	98.11476906079997	1928928.375	1.8204976623233947E8	2	6909	24.070075861040284	0.6977090978169923	0.0914000807408902	415.2034912109375	415.223388671875
803	415.2245178222656	38.7272473776					1	DETECTED	415.2245 m/z @38.73 [151231OFc1_NvH-0949-CRLM-4.raw]	415.2245178222656	38.7272473776	2.8642128848	99.9230978032	97.0588849184	616546.6875	1.4976967066076717E8	2	6909	24.859484252766762	0.742689863200866	1.7291389906190986	415.2234191894531	415.2323913574219
804	415.2424011230469	27.9923268808					1	DETECTED	415.2424 m/z @27.99 [151231OFc1_NvH-0949-CRLM-4.raw]	415.2424011230469	27.9923268808	0.9615069976	99.8826414917333	98.9211344941333	3295274.75	3.0272133181702596E8	2	6909	0.17503551247794746	1.8716279782684129	0.015436534713564614	415.232421875	415.25238037109375
805	415.2546691894531	30.6097696637333					1	DETECTED	415.2547 m/z @30.61 [151231OFc1_NvH-0949-CRLM-4.raw]	415.2546691894531	30.6097696637333	3.85714963333333	99.4624339261333	95.60528429279996	1541407.5	2.1920262435568708E8	3	6909	7.635757332002456	1.4703450887125749	13.414875392841186	415.2524108886719	415.2583923339844
806	415.26849365234375	47.0202982474667					1	DETECTED	415.2685 m/z @47.02 [151231OFc1_NvH-0949-CRLM-4.raw]	415.26849365234375	47.0202982474667	2.30814368666667	99.6248218933333	97.31667820666664	1.247891E7	3.2711712915316164E8	2	6909	0.20167809265563363	0.5087295573577439	1.5868307722413624	415.2588195800781	415.2784729003906
807	415.2881774902344	91.5771761016					1	DETECTED	415.2882 m/z @91.58 [151231OFc1_NvH-0949-CRLM-4.raw]	415.2881774902344	91.5771761016	2.9641720696	97.7703745365333	94.8062024669333	1207850.625	1.4741114511740553E8	2	6909	0.09006083983682345	0.5010191519363485	0.0021547149552388583	415.27850341796875	415.293212890625
808	415.3056335449219	90.415274376					1	DETECTED	415.3056 m/z @90.42 [151231OFc1_NvH-0949-CRLM-4.raw]	415.3056335449219	90.415274376	1.27216127493333	96.3056083965333	95.03344712159998	61138.375	7.221396361762282E7	0	6909	1.8666844322658989	0.5152662905474688	2.951156528353894	415.3004150390625	415.3138732910156
809	415.3243103027344	91.7828693093333					1	DETECTED	415.3243 m/z @91.78 [151231OFc1_NvH-0949-CRLM-4.raw]	415.3243103027344	91.7828693093333	4.42641572533333	94.8721873930667	90.44577166773337	48506.8359375	7.243329385147697E7	0	6909	1.551935427787015	0.5061422560439977	0.6604339958157946	415.3186950683594	415.3275146484375
810	415.342041015625	92.1709042165333					1	DETECTED	415.3420 m/z @92.17 [151231OFc1_NvH-0949-CRLM-4.raw]	415.342041015625	92.1709042165333	13.3192518245333	93.3041807864	79.9849289618667	71300.609375	7.983451863866217E7	0	6909	0.7111276028916933	0.5048919674585234	0.007097827358738424	415.33819580078125	415.3516845703125
811	415.3602294921875	90.7403350730667					1	DETECTED	415.3602 m/z @90.74 [151231OFc1_NvH-0949-CRLM-4.raw]	415.3602294921875	90.7403350730667	1.2292641648	99.3612747901333	98.1320106253333	55671.11328125	8.395631902418981E7	0	6909	0.3860849009420235	0.5097206196684424	1.6959866958224679	415.35223388671875	415.37005615234375
812	415.3809509277344	40.0688325149333					1	DETECTED	415.3810 m/z @40.07 [151231OFc1_NvH-0949-CRLM-4.raw]	415.3809509277344	40.0688325149333	0.636083354933333	96.9511712850667	96.31508793013337	31134.583984375	7.212570250336279E7	0	6909	53.52770487597927	1.1582751910227531	1.2989921450145774	415.3712158203125	415.3906555175781
813	415.3932189941406	49.1119369608					1	DETECTED	415.3932 m/z @49.11 [151231OFc1_NvH-0949-CRLM-4.raw]	415.3932189941406	49.1119369608	0.898111639466667	99.4220011786667	98.52388953920004	25231.693359375	7.525067393974082E7	0	6909	90.70406302002405	0.9469916037208033	0.8913980239393189	415.39105224609375	415.4031066894531
814	415.4222717285156	20.7851050616					1	DETECTED	415.4223 m/z @20.79 [151231OFc1_NvH-0949-CRLM-4.raw]	415.4222717285156	20.7851050616	1.27216127493333	99.0973822274667	97.82522095253337	85375.875	7.122196198330243E7	0	6909	0.043928786746896265	2.7470788908868022	0.34557205507219546	415.4123229980469	415.4320983886719
815	415.4421081542969	43.7431132712					1	DETECTED	415.4421 m/z @43.74 [151231OFc1_NvH-0949-CRLM-4.raw]	415.4421081542969	43.7431132712	0.719976723466667	99.0061166792	98.28613995573333	232705.390625	7.27033365334926E7	0	6909	0.17398506981126616	0.5047005747625142	0.05111426118316533	415.4321594238281	415.4492492675781
816	415.45941162109375	19.6918658808					1	DETECTED	415.4594 m/z @19.69 [151231OFc1_NvH-0949-CRLM-4.raw]	415.45941162109375	19.6918658808	0.222221060266667	99.2899651586667	99.06774409840004	510432.09375	8.494453910564594E7	4	6909	0.9419810423221655	1.4958643897804087	0.13257827631938257	415.4494323730469	415.4693298339844
817	415.4732971191406	14.1804892066667					1	DETECTED	415.4733 m/z @14.18 [151231OFc1_NvH-0949-CRLM-4.raw]	415.4732971191406	14.1804892066667	0.782506728533333	98.2110507957333	97.42854406719997	108974.953125	7.292985284600192E7	0	6909	0.06040232709943538	0.6381025778804267	1.316048129894867	415.4694519042969	415.4831848144531
818	415.5104675292969	34.4953604376					1	DETECTED	415.5105 m/z @34.50 [151231OFc1_NvH-0949-CRLM-4.raw]	415.5104675292969	34.4953604376	3.20824811813333	98.0074783277333	94.79923020959997	117634.3984375	7.39845248850366E7	0	6909	0.3494588067506257	1.6518848103042028	2.549196445982062	415.5007019042969	415.5130920410156
819	415.523193359375	14.1804892066667					1	DETECTED	415.5232 m/z @14.18 [151231OFc1_NvH-0949-CRLM-4.raw]	415.523193359375	14.1804892066667	2.89434540746667	85.8547604128	82.96041500533333	161486.46875	7.014819750519839E7	0	6909	8.873871920295596	0.6392555404243956	2.1420317505793087	415.5133972167969	415.5238952636719
820	415.5339050292969	5.38132984346667					1	DETECTED	415.5339 m/z @5.38 [151231OFc1_NvH-0949-CRLM-4.raw]	415.5339050292969	5.38132984346667	2.577913856	99.9433433186667	97.36542946266671	973419.1875	1.1524500008822614E8	3	6909	0.7039449182009578	1.496709597287613	44.36606128500887	415.52392578125	415.5438537597656
821	415.54949951171875	10.2144520848					1	DETECTED	415.5495 m/z @10.21 [151231OFc1_NvH-0949-CRLM-4.raw]	415.54949951171875	10.2144520848	1.0255479224	99.4422009994667	98.41665307706671	408460.3125	8.94200826999205E7	3	6909	0.172275099535101	5.914755901910085	7.9671637712513235	415.5439453125	415.5594787597656
822	415.5596618652344	27.9220314573333					1	DETECTED	415.5597 m/z @27.92 [151231OFc1_NvH-0949-CRLM-4.raw]	415.5596618652344	27.9220314573333	2.9641720696	99.1887662496	96.22459418	285762.46875	8.709093894614473E7	3	6909	6.302405036083297	0.6751258971596967	0.09322440506364671	415.55950927734375	415.56964111328125
823	415.5807800292969	41.7239232309333					1	DETECTED	415.5808 m/z @41.72 [151231OFc1_NvH-0949-CRLM-4.raw]	415.5807800292969	41.7239232309333	3.31108468906667	99.2495761029333	95.93849141386663	938949.1875	1.17789293224522E8	3	6909	20.976267489461257	0.5826057419567755	0.023589871195073542	415.57080078125	415.5906677246094
824	415.64227294921875	43.6955513994667					1	DETECTED	415.6423 m/z @43.70 [151231OFc1_NvH-0949-CRLM-4.raw]	415.64227294921875	43.6955513994667	4.6662441696	99.8826414917333	95.21639732213329	136239.15625	7.01866697074382E7	0	6909	0.0898839294160112	1.6539965829660321	0.01188457540198833	415.632568359375	415.6522521972656
825	415.673095703125	19.9750333725333					1	DETECTED	415.6731 m/z @19.98 [151231OFc1_NvH-0949-CRLM-4.raw]	415.673095703125	19.9750333725333	5.762742544	95.8143950346667	90.0516524906667	109012.6171875	8.408649863981351E7	0	6909	0.5256028703142235	0.529935664523783	2.0468876848794535	415.6631164550781	415.6743469238281
826	415.6843566894531	21.387017152					1	DETECTED	415.6844 m/z @21.39 [151231OFc1_NvH-0949-CRLM-4.raw]	415.6843566894531	21.387017152	2.93454319253333	96.1107958048	93.17625261226668	617293.1875	8.458216686203635E7	0	6909	0.17093580886131932	0.985141835011106	0.08457490181027273	415.67510986328125	415.6943359375
827	415.6947937011719	29.0674787842667					1	DETECTED	415.6948 m/z @29.07 [151231OFc1_NvH-0949-CRLM-4.raw]	415.6947937011719	29.0674787842667	3.08403116506667	98.1193246522667	95.03529348720002	255992.125	7.97355172513979E7	0	6909	8.764219741638342	2.0351026480134267	0.017131401942482534	415.69439697265625	415.70306396484375
828	415.7131042480469	10.7961704173333					1	DETECTED	415.7131 m/z @10.80 [151231OFc1_NvH-0949-CRLM-4.raw]	415.7131042480469	10.7961704173333	3.1969882824	99.5029898554667	96.3060015730667	3714092.0	2.8089288228337497E8	2	6909	0.4422202210448667	1.5729799096007466	0.544521827489137	415.7031555175781	415.72308349609375
829	415.7239074707031	16.4204155613333					1	DETECTED	415.7239 m/z @16.42 [151231OFc1_NvH-0949-CRLM-4.raw]	415.7239074707031	16.4204155613333	5.26327891786667	94.5755283133333	89.31224939546662	303341.9375	1.0630730141563226E8	0	6909	0.1380450158073998	3.0058705691460417	3.501593583526593	415.7231140136719	415.72454833984375
830	415.73455810546875	19.1315245717333					1	DETECTED	415.7346 m/z @19.13 [151231OFc1_NvH-0949-CRLM-4.raw]	415.73455810546875	19.1315245717333	2.80385688666667	99.8117694410667	97.00791255440004	3026014.25	2.793267364633313E8	2	6909	0.20232647835882034	10.186678099280348	10.80678345549794	415.7245788574219	415.7445373535156
831	415.75244140625	29.7692708042667					1	DETECTED	415.7524 m/z @29.77 [151231OFc1_NvH-0949-CRLM-4.raw]	415.75244140625	29.7692708042667	2.650450624	99.9433433186667	97.2928926946667	1934723.625	1.4547899473668265E8	2	6909	0.17574156439483346	0.90164955976024	0.03255945718081554	415.74456787109375	415.7596130371094
832	415.7697448730469	47.0554024637333					1	DETECTED	415.7697 m/z @47.06 [151231OFc1_NvH-0949-CRLM-4.raw]	415.7697448730469	47.0554024637333	2.99680514186667	97.1407359024167	94.14393076055002	6029398.5	2.40540284626587E8	2	6909	22.67967153172911	0.5076326592591575	0.010088852135194941	415.7597961425781	415.7796936035156
833	415.78271484375	49.1666394109333					1	DETECTED	415.7827 m/z @49.17 [151231OFc1_NvH-0949-CRLM-4.raw]	415.78271484375	49.1666394109333	2.97554285786667	97.2858988642667	94.31035600640003	109229.859375	7.24157406785146E7	0	6909	40.96244408420712	1.0895774786522558	1.0442215497020637	415.7797546386719	415.79217529296875
834	415.8232116699219	40.483290024					1	DETECTED	415.8232 m/z @40.48 [151231OFc1_NvH-0949-CRLM-4.raw]	415.8232116699219	40.483290024	0.919134437866667	99.8219610909333	98.90282665306663	68454.0625	7.453147258429189E7	0	6909	80.45711108827562	1.2499044297527058	2.641842939613616	415.81365966796875	415.8329162597656
835	415.8429260253906	43.7635570704					1	DETECTED	415.8429 m/z @43.76 [151231OFc1_NvH-0949-CRLM-4.raw]	415.8429260253906	43.7635570704	1.047100208	98.8843031162667	97.83720290826669	82485.2265625	6.962261858673131E7	0	6909	35.18149833376518	1.1603806369400462	1.5078100279477589	415.8331298828125	415.84716796875
836	415.8572082519531	12.7065103754667					1	DETECTED	415.8572 m/z @12.71 [151231OFc1_NvH-0949-CRLM-4.raw]	415.8572082519531	12.7065103754667	0.772098634666667	99.1787223189333	98.40662368426663	107624.2578125	7.425949628519121E7	0	6909	0.1135985482308417	0.6467942314304868	4.314690124114387	415.8472900390625	415.8580017089844
837	415.8680114746094	5.38132984346667					1	DETECTED	415.8680 m/z @5.38 [151231OFc1_NvH-0949-CRLM-4.raw]	415.8680114746094	5.38132984346667	0.7512760072	99.8826414917333	99.13136548453329	547329.75	1.0178994953721632E8	0	6909	0.8234314212936864	2.1954465900994555	0.3442944008631892	415.8580322265625	415.8779602050781
838	415.8838195800781	10.2030183834667					1	DETECTED	415.8838 m/z @10.20 [151231OFc1_NvH-0949-CRLM-4.raw]	415.8838195800781	10.2030183834667	0.0179819413333333	98.9959060210667	98.97792407973337	190739.78125	8.266576936772496E7	3	6909	10.511303455962583	1.5800514678024709	15.645047514106068	415.8780212402344	415.8860168457031
839	415.8960266113281	43.8336711597333					1	DETECTED	415.8960 m/z @43.83 [151231OFc1_NvH-0949-CRLM-4.raw]	415.8960266113281	43.8336711597333	0.151753396266667	99.8422171952	99.69046379893334	570808.125	9.609240361654286E7	3	6909	11.583847966193794	0.503479082887675	0.014285021681004201	415.88604736328125	415.8962097167969
840	415.9062194824219	30.1694787072					1	DETECTED	415.9062 m/z @30.17 [151231OFc1_NvH-0949-CRLM-4.raw]	415.9062194824219	30.1694787072	0.131586760266667	99.8219610909333	99.69037433066663	785930.9375	1.1650257708606674E8	3	6909	7.83423149926308	0.8327795831618796	13.792550568486137	415.896240234375	415.9161376953125
841	415.92041015625	53.1436582794667					1	DETECTED	415.9204 m/z @53.14 [151231OFc1_NvH-0949-CRLM-4.raw]	415.92041015625	53.1436582794667	0.1417469568	99.5230211522667	99.38127419546669	301015.03125	7.65224456756949E7	0	6909	0.18326523224359192	0.5039464563003873	0.011264948338592654	415.916259765625	415.9302673339844
842	415.9339599609375	17.3329008938667					1	DETECTED	415.9340 m/z @17.33 [151231OFc1_NvH-0949-CRLM-4.raw]	415.9339599609375	17.3329008938667	0.0804336781333333	98.9353232557333	98.85488957759996	103675.2890625	6.990206116525091E7	0	6909	0.1289251896684327	0.506293647466213	6.078239273859191	415.9305419921875	415.94390869140625
843	415.9608459472656	19.7313447685333					1	DETECTED	415.9608 m/z @19.73 [151231OFc1_NvH-0949-CRLM-4.raw]	415.9608459472656	19.7313447685333	0.101079252266667	98.2819602810667	98.18088102880003	283488.15625	8.01696768818703E7	0	6909	0.2922557861325501	1.073340848790862	8.258641629475685	415.9509582519531	415.9627685546875
844	415.9727783203125	35.5878482976					1	DETECTED	415.9728 m/z @35.59 [151231OFc1_NvH-0949-CRLM-4.raw]	415.9727783203125	35.5878482976	0.1417469568	99.9738300709333	99.8320831141333	304446.625	7.869923715206477E7	0	6909	0.1834701112623094	0.5134163645624368	0.28367470075386214	415.9627990722656	415.9827575683594
845	415.98291015625	37.5397758005333					1	DETECTED	415.9829 m/z @37.54 [151231OFc1_NvH-0949-CRLM-4.raw]	415.98291015625	37.5397758005333	1.9182481352	98.9046489248	96.9864007896	31811.19921875	7.244910050703302E7	0	6909	69.7344077481649	1.3613453316881003	1.7226906633762007	415.9827880859375	415.9862365722656
846	416.00970458984375	25.4192351168					1	DETECTED	416.0097 m/z @25.42 [151231OFc1_NvH-0949-CRLM-4.raw]	416.00970458984375	25.4192351168	0.0179819413333333	99.9029018584	99.88491991706667	50091.5546875	6.945794020026508E7	0	6909	9.002843481452643	1.8908351730151851	6.196333364098408	415.99981689453125	416.0147399902344
847	416.0248718261719	40.483290024					1	DETECTED	416.0249 m/z @40.48 [151231OFc1_NvH-0949-CRLM-4.raw]	416.0248718261719	40.483290024	0.0075340352	99.8523961176	99.8448620824	73791.9921875	7.216614734635946E7	0	6909	70.4068845588444	1.1611802370735924	1.3049215159075591	416.01495361328125	416.0348205566406
848	416.04248046875	35.9270857368					1	DETECTED	416.0425 m/z @35.93 [151231OFc1_NvH-0949-CRLM-4.raw]	416.04248046875	35.9270857368	0.0388754101333333	99.8117694410667	99.77289403093337	25594.1875	6.807889997515664E7	0	6909	39.13940263819321	1.3833684653542508	1.6406866003661276	416.0348815917969	416.0500793457031
849	416.0606994628906	33.0328730912					1	DETECTED	416.0607 m/z @33.03 [151231OFc1_NvH-0949-CRLM-4.raw]	416.0606994628906	33.0328730912	0.242437731466667	99.9738300709333	99.73139233946664	31054.466796875	6.643179407244424E7	0	6909	100.24385187148314	1.5195363604368815	2.0454318258028716	416.05072021484375	416.0699768066406
850	416.1520690917969	27.3462964354667					1	DETECTED	416.1521 m/z @27.35 [151231OFc1_NvH-0949-CRLM-4.raw]	416.1520690917969	27.3462964354667	0.339040600533333	99.0365537338667	98.69751313333336	30680.78125	6.289608507077968E7	0	6909	62.60847700402344	1.6716559069916854	2.34290194690451	416.1423645019531	416.1618347167969
851	416.17413330078125	20.4430464754667					1	DETECTED	416.1741 m/z @20.44 [151231OFc1_NvH-0949-CRLM-4.raw]	416.17413330078125	20.4430464754667	3.8120434144	96.4962580544	92.68421464000001	52694.9453125	6.914902477639505E7	0	6909	34.20187807415847	3.5041215155440355	5.180387183405393	416.1645202636719	416.1759948730469
852	416.1860046386719	21.4398100176					1	DETECTED	416.1860 m/z @21.44 [151231OFc1_NvH-0949-CRLM-4.raw]	416.1860046386719	21.4398100176	0.2838417888	99.9029018584	99.6190600696	280527.9375	8.374953742902583E7	0	6909	0.16109318430668296	0.8167859609744356	0.4322963147565721	416.176025390625	416.19598388671875
853	416.2018737792969	5.35563897253333					1	DETECTED	416.2019 m/z @5.36 [151231OFc1_NvH-0949-CRLM-4.raw]	416.2018737792969	5.35563897253333	1.77256449093333	99.5332229824	97.76065849146667	249505.328125	9.008369727568479E7	0	6909	3.2352673858920626	14.024568060378444	7.208551823794492	416.1960144042969	416.20416259765625
854	416.21417236328125	10.7166107024					1	DETECTED	416.2142 m/z @10.72 [151231OFc1_NvH-0949-CRLM-4.raw]	416.21417236328125	10.7166107024	2.73283486533333	99.8117694410667	97.07893457573337	1531185.625	1.8328570585961396E8	2	6909	3.305349421151882	3.048679195400107	84.24361903045538	416.2041931152344	416.2220458984375
855	416.2320556640625	17.5511567322667					1	DETECTED	416.2321 m/z @17.55 [151231OFc1_NvH-0949-CRLM-4.raw]	416.2320556640625	17.5511567322667	2.8239674112	98.9353232557333	96.11135584453329	2495842.25	2.9446421860081613E8	3	6909	1.69339062596055	0.817077993367594	1.0240386326462165	416.2220764160156	416.2417297363281
856	416.2517395019531	27.4012455229333					1	DETECTED	416.2517 m/z @27.40 [151231OFc1_NvH-0949-CRLM-4.raw]	416.2517395019531	27.4012455229333	2.47353996773333	99.3914845885333	96.91794462079997	1.116472E8	2.259183007695571E9	2	6909	0.2191567104892016	1.4450765950889608	49.54201409653299	416.24176025390625	416.26171875
857	416.26177978515625	17.8975863197333					1	DETECTED	416.2618 m/z @17.90 [151231OFc1_NvH-0949-CRLM-4.raw]	416.26177978515625	17.8975863197333	5.23060033866667	81.9743057325333	76.74370539386662	76925.078125	8.83292918405534E7	0	6909	73.7058865317677	3.029280426637228	7.100286667583801	416.2617492675781	416.26226806640625
858	416.27227783203125	24.3827727586667					1	DETECTED	416.2723 m/z @24.38 [151231OFc1_NvH-0949-CRLM-4.raw]	416.27227783203125	24.3827727586667	2.9641720696	99.7914551010667	96.8272830314667	2096936.125	1.30634591297061E8	0	6909	22.644048877502584	1.5706847328389022	1.8943126724343462	416.2622985839844	416.28204345703125
859	416.2866516113281	41.9881792146667					1	DETECTED	416.2867 m/z @41.99 [151231OFc1_NvH-0949-CRLM-4.raw]	416.2866516113281	41.9881792146667	3.01795694346667	97.6778653608	94.65990841733333	461073.75	8.182743280697535E7	2	6909	0.1515011948027123	5.621432027336104	0.00806637951797085	416.28228759765625	416.296142578125
860	416.30035400390625	91.4921389064					1	DETECTED	416.3004 m/z @91.49 [151231OFc1_NvH-0949-CRLM-4.raw]	416.30035400390625	91.4921389064	1.4751029488	98.6686284976	97.1935255488	114993.2578125	4.726947321531928E7	0	6909	1.7918340256149037	0.5077672242416467	0.012992842491231345	416.2967224121094	416.3048095703125
861	416.32659912109375	90.2285850474667					1	DETECTED	416.3266 m/z @90.23 [151231OFc1_NvH-0949-CRLM-4.raw]	416.32659912109375	90.2285850474667	67.4213925064	94.8234902666667	27.4020977602667	17515.6640625	1.3425517618427983E7	0	6909	1.7826251406584248	0.6007336876497711	0.08083089318679046	416.3166809082031	416.32684326171875
862	416.33685302734375	91.6642141746667					1	DETECTED	416.3369 m/z @91.66 [151231OFc1_NvH-0949-CRLM-4.raw]	416.33685302734375	91.6642141746667	0.1819447344	98.6275832256	98.4456384912	57287.69921875	9.387596585665545E7	0	6909	0.6448050900324489	0.5063831403784944	0.5057642795750277	416.32818603515625	416.3460998535156
863	416.34698486328125	46.3616876282667					1	DETECTED	416.3470 m/z @46.36 [151231OFc1_NvH-0949-CRLM-4.raw]	416.34698486328125	46.3616876282667	7.01309874533333	98.4441144872	91.43101574186667	33551.609375	7.965649630062614E7	0	6909	62.38292355040443	1.0759613381801874	1.1583311822628168	416.34698486328125	416.3569030761719
864	416.3733825683594	91.0268324128					1	DETECTED	416.3734 m/z @91.03 [151231OFc1_NvH-0949-CRLM-4.raw]	416.3733825683594	91.0268324128	0.0179819413333333	99.9839464877333	99.96596454639997	37872.7421875	7.81594906609137E7	0	6909	2.3334109733412163	0.5382797068274425	0.019202748915766125	416.3635559082031	416.3822937011719
865	416.3924255371094	42.3712017456					1	DETECTED	416.3924 m/z @42.37 [151231OFc1_NvH-0949-CRLM-4.raw]	416.3924255371094	42.3712017456	0.856266165066667	99.7608910109333	98.90462484586664	119133.9921875	7.954558610141519E7	0	6909	0.13967507425506653	1.0913566680872522	1.1724869563474516	416.3824768066406	416.4020690917969
866	416.40863037109375	34.5648721469333					1	DETECTED	416.4086 m/z @34.56 [151231OFc1_NvH-0949-CRLM-4.raw]	416.40863037109375	34.5648721469333	2.20430961173333	98.2110507957333	96.00674118399996	26237.6484375	6.5673257420782566E7	0	6909	62.921115376447844	1.391054997774558	1.7655120208945156	416.40264892578125	416.4161376953125
867	416.4374694824219	59.3352013896					1	DETECTED	416.4375 m/z @59.34 [151231OFc1_NvH-0949-CRLM-4.raw]	416.4374694824219	59.3352013896	0.509903609333333	98.4745388016	97.96463519226667	87621.96875	7.284457551242502E7	0	6909	40.59590120830722	0.8527720577421812	0.7779398149051456	416.4276428222656	416.44744873046875
868	416.4541015625	4.12841963306667					1	DETECTED	416.4541 m/z @4.13 [151231OFc1_NvH-0949-CRLM-4.raw]	416.4541015625	4.12841963306667	0.2525562272	97.1407359024167	96.88817967521669	76605.9453125	7.728498250921646E7	0	6909	0.14174962545186975	1.6091052316896663	55.31308464005096	416.447509765625	416.46392822265625
869	416.47393798828125	35.5683313765333					1	DETECTED	416.4739 m/z @35.57 [151231OFc1_NvH-0949-CRLM-4.raw]	416.47393798828125	35.5683313765333	4.5729875568	99.4928271317333	94.9198395749333	168195.28125	7.935633072429056E7	0	6909	20.627360848327893	1.709670510522742	0.11028271364232783	416.4639587402344	416.4831848144531
870	416.4931945800781	40.0517429408					1	DETECTED	416.4932 m/z @40.05 [151231OFc1_NvH-0949-CRLM-4.raw]	416.4931945800781	40.0517429408	0.898111639466667	99.3104755997333	98.41236396026663	856469.0625	8.587420346955402E7	2	6909	0.14017314063411845	1.9414857494181987	0.20984448605378903	416.4836120605469	416.503173828125
871	416.5224914550781	17.4736163717333					1	DETECTED	416.5225 m/z @17.47 [151231OFc1_NvH-0949-CRLM-4.raw]	416.5224914550781	17.4736163717333	2.8139734928	99.8321317936	97.0181583008	274184.90625	7.96837388292213E7	3	6909	3.7436429049999553	0.5201475742669626	0.7320422707946231	416.51251220703125	416.53240966796875
872	416.5358581542969	8.84791507226667					1	DETECTED	416.5359 m/z @8.85 [151231OFc1_NvH-0949-CRLM-4.raw]	416.5358581542969	8.84791507226667	3.1065099896	96.5068181133333	93.4003081237333	186585.59375	7.589088855785698E7	0	6909	0.8927178765891561	6.5830296757946565	1.8610807473817708	416.5325622558594	416.537353515625
873	416.54736328125	25.165175684					1	DETECTED	416.5474 m/z @25.17 [151231OFc1_NvH-0949-CRLM-4.raw]	416.54736328125	25.165175684	2.8239674112	99.7709844549333	96.9470170437333	582218.1875	9.085316045343529E7	3	6909	0.15573717773144935	0.5761291657878093	1.439846171536816	416.5373840332031	416.55291748046875
874	416.56292724609375	22.6592171904					1	DETECTED	416.5629 m/z @22.66 [151231OFc1_NvH-0949-CRLM-4.raw]	416.56292724609375	22.6592171904	2.41126776373333	99.6752980136	97.26403024986666	4222128.5	1.858316943022137E8	3	6909	0.14294822684116681	1.763606106444599	0.25777553707624046	416.5529479980469	416.5729064941406
875	416.5804138183594	42.9413952824					1	DETECTED	416.5804 m/z @42.94 [151231OFc1_NvH-0949-CRLM-4.raw]	416.5804138183594	42.9413952824	3.3780884712	99.3714118818667	95.9933234106667	282106.1875	8.091378321778482E7	3	6909	0.15056039724005643	0.5034720883848395	0.024008381901330953	416.5730285644531	416.59039306640625
876	416.5934143066406	28.7453556194667					1	DETECTED	416.5934 m/z @28.75 [151231OFc1_NvH-0949-CRLM-4.raw]	416.5934143066406	28.7453556194667	3.83431430373333	94.5545789050667	90.72026460133337	120204.6171875	7.23905663709166E7	0	6909	13.764577327677102	3.5649102085620146	6.446690971316253	416.5904541015625	416.6029052734375
877	416.6866455078125	10.9572287621333					1	DETECTED	416.6866 m/z @10.96 [151231OFc1_NvH-0949-CRLM-4.raw]	416.6866455078125	10.9572287621333	2.6917874096	99.5130000568	96.8212126472	187492.375	7.557652079694933E7	0	6909	0.23195464794947007	0.5424010710549328	2.409937938573747	416.6766662597656	416.69659423828125
878	416.6974182128906	43.0855098173333					1	DETECTED	416.6974 m/z @43.09 [151231OFc1_NvH-0949-CRLM-4.raw]	416.6974182128906	43.0855098173333	3.11766165226667	97.1084800778833	93.99081842561662	140164.375	7.43033836651829E7	0	6909	22.34197346870142	0.8400776479894063	0.5640043250250811	416.6966552734375	416.7035217285156
879	416.7135314941406	18.2783026186667					1	DETECTED	416.7135 m/z @18.28 [151231OFc1_NvH-0949-CRLM-4.raw]	416.7135314941406	18.2783026186667	2.94438071866667	99.8219610909333	96.87758037226664	894406.75	1.3479744945665288E8	2	6909	12.88734270997245	2.0343431888789922	3.76296734993412	416.7035827636719	416.7235107421875
880	416.73382568359375	17.536809028					1	DETECTED	416.7338 m/z @17.54 [151231OFc1_NvH-0949-CRLM-4.raw]	416.73382568359375	17.536809028	2.8239674112	98.4339462589333	95.6099788477333	1116843.75	1.683964188530428E8	2	6909	9.12630010607742	1.2845453498865076	0.6667242945691497	416.7238464355469	416.7393493652344
881	416.7493591308594	27.3829438194667					1	DETECTED	416.7494 m/z @27.38 [151231OFc1_NvH-0949-CRLM-4.raw]	416.7493591308594	27.3829438194667	1.8249749704	97.8428532448	96.01787827439999	4.8946496E7	1.0498412925875957E9	2	6909	0.21446958997461252	1.610493396903651	1.807987606700246	416.7393798828125	416.75933837890625
882	416.759521484375	36.1209129026667					1	DETECTED	416.7595 m/z @36.12 [151231OFc1_NvH-0949-CRLM-4.raw]	416.759521484375	36.1209129026667	2.5882994512	98.4542768048	95.8659773536	5243169.5	2.106216637073766E8	0	6909	0.3752368902406644	1.2904159182283	null	416.7593688964844	416.7692565917969
883	416.7735595703125	24.4169048304					1	DETECTED	416.7736 m/z @24.42 [151231OFc1_NvH-0949-CRLM-4.raw]	416.7735595703125	24.4169048304	1.42163479573333	97.8428532448	96.42121844906667	412885.5625	8.580971012843606E7	0	6909	22.769965256816516	0.9976178617029173	120.23706618358568	416.77032470703125	416.7832946777344
884	416.8089599609375	22.7944838549333					1	DETECTED	416.8090 m/z @22.79 [151231OFc1_NvH-0949-CRLM-4.raw]	416.8089599609375	22.7944838549333	1.68798646666667	99.8117694410667	98.12378297440003	25554.796875	7.049186222550038E7	0	6909	88.91417558110332	2.312817484086516	3.2585925352035816	416.8000183105469	416.809814453125
885	416.85791015625	18.3764268786667					1	DETECTED	416.8579 m/z @18.38 [151231OFc1_NvH-0949-CRLM-4.raw]	416.85791015625	18.3764268786667	0.667527079733333	99.9738300709333	99.30630299119997	175514.40625	8.03505513128495E7	0	6909	0.11898046606089352	0.7222536698400226	0.011469518682868907	416.84796142578125	416.8667297363281
886	416.8767395019531	18.4408923898667					1	DETECTED	416.8767 m/z @18.44 [151231OFc1_NvH-0949-CRLM-4.raw]	416.8767395019531	18.4408923898667	0.371625859733333	99.9433433186667	99.57171745893338	955556.1875	1.0696816759444274E8	3	6909	9.26064782450074	0.5864196685962051	0.1457763624057148	416.86676025390625	416.88671875
887	416.8971252441406	22.6685879917333					1	DETECTED	416.8971 m/z @22.67 [151231OFc1_NvH-0949-CRLM-4.raw]	416.8971252441406	22.6685879917333	0.1417469568	99.8725290378667	99.73078208106669	2222912.75	1.5632972513425758E8	3	6909	13.815686714100654	1.7150528413167456	4.699509511945581	416.88714599609375	416.9070739746094
888	416.9143371582031	42.8471671922667					1	DETECTED	416.9143 m/z @42.85 [151231OFc1_NvH-0949-CRLM-4.raw]	416.9143371582031	42.8471671922667	0.0284173154666667	98.9353232557333	98.90690594026663	189882.515625	7.497498226949625E7	0	6909	10.710304592080881	0.5142026653151539	0.07417390048621378	416.9071350097656	416.9242248535156
889	416.9330139160156	22.0932319072					1	DETECTED	416.9330 m/z @22.09 [151231OFc1_NvH-0949-CRLM-4.raw]	416.9330139160156	22.0932319072	0.161815880533333	99.9129892773333	99.75117339679996	74644.515625	7.61461843578914E7	0	6909	6.601002544755094	4.740223905049334	0.0016287722485627332	416.9243469238281	416.938720703125
890	416.9487609863281	3.15175335093333					1	DETECTED	416.9488 m/z @3.15 [151231OFc1_NvH-0949-CRLM-4.raw]	416.9487609863281	3.15175335093333	0.0179819413333333	99.9433433186667	99.92536137733337	207963.578125	7.395945895582588E7	0	6909	0.14283101228958195	60.73083689409329	3.916410924228068	416.9388122558594	416.9587097167969
891	416.9613342285156	40.1415563989333					1	DETECTED	416.9613 m/z @40.14 [151231OFc1_NvH-0949-CRLM-4.raw]	416.9613342285156	40.1415563989333	0.0075340352	99.8117694410667	99.8042354058667	130927.0703125	7.943172457466786E7	0	6909	18.968030582768243	1.4618241949327533	3.8933947579706065	416.95880126953125	416.9713134765625
892	416.97998046875	34.8467693730667					1	DETECTED	416.9800 m/z @34.85 [151231OFc1_NvH-0949-CRLM-4.raw]	416.97998046875	34.8467693730667	0.121412115733333	99.1686100202667	99.04719790453336	117609.765625	7.534852951057409E7	0	6909	0.07451977528121034	2.006175167930327	0.01601704734722674	416.9713439941406	416.98419189453125
893	416.9942932128906	40.0362074642667					1	DETECTED	416.9943 m/z @40.04 [151231OFc1_NvH-0949-CRLM-4.raw]	416.9942932128906	40.0362074642667	0.0075340352	99.5537975616	99.54626352640001	211061.625	7.692624761692712E7	0	6909	9.180162254347366	0.5607503752201153	0.16529504199048103	416.9845275878906	417.0036926269531
894	417.0065612792969	48.4700527384					1	DETECTED	417.0066 m/z @48.47 [151231OFc1_NvH-0949-CRLM-4.raw]	417.0065612792969	48.4700527384	0.0596861712	99.3814471461333	99.3217609749333	116043.765625	7.412658258751172E7	0	6909	0.08393776477825554	1.3384070143709745	0.010896807025817778	417.0043029785156	417.016357421875
895	417.02838134765625	31.3056550837333					1	DETECTED	417.0284 m/z @31.31 [151231OFc1_NvH-0949-CRLM-4.raw]	417.02838134765625	31.3056550837333	0.0388754101333333	99.9940448426667	99.95516943253337	101320.2265625	7.569461338939178E7	0	6909	61.654178046630804	1.509009852545555	4.002964947493797	417.0184020996094	417.0382080078125
896	417.0431213378906	40.43931108					1	DETECTED	417.0431 m/z @40.44 [151231OFc1_NvH-0949-CRLM-4.raw]	417.0431213378906	40.43931108	0.272962812	99.9940448426667	99.7210820306667	76183.40625	7.312589765698692E7	0	6909	8.2451221122652	1.2309327194705166	1.4436479401038254	417.0385437011719	417.0530700683594
897	417.0791015625	69.1625293896					1	DETECTED	417.0791 m/z @69.16 [151231OFc1_NvH-0949-CRLM-4.raw]	417.0791015625	69.1625293896	0.262668775466667	99.9940448426667	99.73137606720003	71537.65625	8.52446903871766E7	0	6909	10.171481153348367	0.6847333858781388	5.739639107305989	417.0691833496094	417.0889892578125
898	417.1502990722656	45.0492736					1	DETECTED	417.1503 m/z @45.05 [151231OFc1_NvH-0949-CRLM-4.raw]	417.1502990722656	45.0492736	3.2546333936	94.056986504	90.80235311039999	24141.275390625	6.637770462938577E7	0	6909	86.41527493734041	1.057874173718333	1.1240618307296184	417.1488037109375	417.1600341796875
899	417.173095703125	22.4561695749333					1	DETECTED	417.1731 m/z @22.46 [151231OFc1_NvH-0949-CRLM-4.raw]	417.173095703125	22.4561695749333	1.7936539568	98.4034508442667	96.6097968874667	35563.140625	6.74373413685033E7	0	6909	20.153231385952008	2.3599684528243268	5.0945791434946495	417.1631774902344	417.18304443359375
900	417.19305419921875	18.3260269749333					1	DETECTED	417.1931 m/z @18.33 [151231OFc1_NvH-0949-CRLM-4.raw]	417.19305419921875	18.3260269749333	2.3494805048	99.1989515573333	96.8494710525333	99533.75	7.738048911290939E7	0	6909	10.548391068814404	3.066872074470612	0.12370041619492025	417.1830749511719	417.1935119628906
901	417.2035217285156	31.5541711042667					1	DETECTED	417.2035 m/z @31.55 [151231OFc1_NvH-0949-CRLM-4.raw]	417.2035217285156	31.5541711042667	2.84403188826667	99.9230978032	97.07906591493332	1184554.5	1.5434669870706943E8	3	6909	6.879952907897916	1.0247139345306322	1.0103845788330776	417.1935729980469	417.2117614746094
902	417.2217712402344	14.0214787762667					1	DETECTED	417.2218 m/z @14.02 [151231OFc1_NvH-0949-CRLM-4.raw]	417.2217712402344	14.0214787762667	0.993525596266667	99.6248218933333	98.63129629706664	1983518.375	2.1308873661800772E8	2	6909	0.29209811539103825	0.8310904160983561	4.970280266423396	417.2117919921875	417.23175048828125
903	417.23187255859375	22.6685879917333					1	DETECTED	417.2319 m/z @22.67 [151231OFc1_NvH-0949-CRLM-4.raw]	417.23187255859375	22.6685879917333	3.1743759272	99.5130000568	96.33862412959999	691572.5	1.1362378238178736E8	0	6909	5.272101338746314	3.832201116312726	0.5569395744465224	417.2317810058594	417.2386474609375
904	417.2486572265625	27.4012455229333					1	DETECTED	417.2487 m/z @27.40 [151231OFc1_NvH-0949-CRLM-4.raw]	417.2486572265625	27.4012455229333	1.845734532	99.8826414917333	98.0369069597333	1.1967493E7	3.5054332072414786E8	4	6909	0.2417811039003901	0.6993741790245716	1.4851882005055401	417.23870849609375	417.2586364746094
905	417.26104736328125	36.0365180762667					1	DETECTED	417.2610 m/z @36.04 [151231OFc1_NvH-0949-CRLM-4.raw]	417.26104736328125	36.0365180762667	4.30031116933333	96.8351858501333	92.53487468079997	1326462.625	1.1418264469180621E8	0	6909	0.3625858777209814	0.5266317565780533	0.8677064667040928	417.2586975097656	417.2710266113281
906	417.2781066894531	52.3093925376					1	DETECTED	417.2781 m/z @52.31 [151231OFc1_NvH-0949-CRLM-4.raw]	417.2781066894531	52.3093925376	7.47480823573333	95.5767646888	88.10195645306666	116882.421875	8.069308371307705E7	0	6909	65.16209596305474	0.9490415826775557	1.429533848933045	417.27105712890625	417.2868347167969
907	417.2906494140625	41.9446796869333					1	DETECTED	417.2906 m/z @41.94 [151231OFc1_NvH-0949-CRLM-4.raw]	417.2906494140625	41.9446796869333	0.306266349333333	96.6658559242667	96.35958957493337	83283.2421875	6.884450286330491E7	0	6909	0.056145729436607894	1.0966137688729765	1055.2625618814416	417.2884216308594	417.300537109375
908	417.3038330078125	91.5026578704					1	DETECTED	417.3038 m/z @91.50 [151231OFc1_NvH-0949-CRLM-4.raw]	417.3038330078125	91.5026578704	1.28276760213333	92.8706543272	91.58788672506667	32947.6796875	5.184636917272028E7	0	6909	1.469620039242301	0.5075814571084729	0.2621701641958434	417.3006896972656	417.3066711425781
909	417.3213806152344	92.0180980549333					1	DETECTED	417.3214 m/z @92.02 [151231OFc1_NvH-0949-CRLM-4.raw]	417.3213806152344	92.0180980549333	71.092871856	94.1071254325333	23.014253576533292	118119.2578125	3.531835662321907E7	0	6909	2.8059221906698752	0.5257566143384312	0.2830424417842642	417.3201599121094	417.3259582519531
910	417.3353576660156	90.5728460826667					1	DETECTED	417.3354 m/z @90.57 [151231OFc1_NvH-0949-CRLM-4.raw]	417.3353576660156	90.5728460826667	0.813966623466667	96.7186829245333	95.90471630106663	27210.87109375	5.6701589137627974E7	0	6909	0.3510692902566319	0.5342352582769273	0.4023323628114037	417.33294677734375	417.344970703125
911	417.37640380859375	33.1432235349333					1	DETECTED	417.3764 m/z @33.14 [151231OFc1_NvH-0949-CRLM-4.raw]	417.37640380859375	33.1432235349333	0.667527079733333	99.9230978032	99.25557072346666	27997.220703125	7.38510243053712E7	0	6909	71.9330431701763	1.391692367409396	1.7773328678293332	417.3676452636719	417.3859558105469
912	417.4553527832031	38.2330975741333					1	DETECTED	417.4554 m/z @38.23 [151231OFc1_NvH-0949-CRLM-4.raw]	417.4553527832031	38.2330975741333	1.58216830586667	99.8117694410667	98.22960113520003	840784.9375	9.421833163628991E7	0	6909	0.15982632550255005	0.5067810699966664	0.004786584273070791	417.44537353515625	417.46533203125
913	417.4678039550781	12.1112337936					1	DETECTED	417.4678 m/z @12.11 [151231OFc1_NvH-0949-CRLM-4.raw]	417.4678039550781	12.1112337936	7.13084564	97.6981026850667	90.5672570450667	241806.296875	8.22506571965316E7	0	6909	0.026810520298687024	0.7321149358150011	0.6407092293235519	417.4653625488281	417.4777526855469
914	417.490234375	26.8450774058667					1	DETECTED	417.4902 m/z @26.85 [151231OFc1_NvH-0949-CRLM-4.raw]	417.490234375	26.8450774058667	2.546658176	99.1989515573333	96.65229338133331	382917.25	9.154560358526464E7	0	6909	0.8230215142880013	3.20201067112469	2.2876612019159426	417.48028564453125	417.5002136230469
915	417.5072937011719	48.7262254373333					1	DETECTED	417.5073 m/z @48.73 [151231OFc1_NvH-0949-CRLM-4.raw]	417.5072937011719	48.7262254373333	4.0506534936	94.9331884768	90.8825349832	171566.453125	7.399881099078894E7	0	6909	38.60444581515124	1.1000981113303265	1.058930441476162	417.5003662109375	417.51727294921875
916	417.52801513671875	18.3908623146667					1	DETECTED	417.5280 m/z @18.39 [151231OFc1_NvH-0949-CRLM-4.raw]	417.52801513671875	18.3908623146667	3.09530406026667	95.2190978050667	92.12379374480003	77655.4453125	7.747674744434923E7	0	6909	23.00523007809621	3.436728125448967	5.972334172362053	417.5180358886719	417.5281677246094
917	417.5381774902344	31.5541711042667					1	DETECTED	417.5382 m/z @31.55 [151231OFc1_NvH-0949-CRLM-4.raw]	417.5381774902344	31.5541711042667	2.91451864186667	99.5435376192	96.62901897733333	745895.3125	1.0242694176680869E8	3	6909	0.14552586739409534	0.5515438939557233	0.03144375552597724	417.5281982421875	417.54815673828125
918	417.55108642578125	18.6931418405333					1	DETECTED	417.5511 m/z @18.69 [151231OFc1_NvH-0949-CRLM-4.raw]	417.55108642578125	18.6931418405333	2.79375735013333	84.8786343648	82.08487701466667	104891.21875	9.358891512193921E7	0	6909	8.197389249855489	3.824435821536565	1.8240181774435953	417.5481872558594	417.5513916015625
919	417.5614318847656	36.3697993168					1	DETECTED	417.5614 m/z @36.37 [151231OFc1_NvH-0949-CRLM-4.raw]	417.5614318847656	36.3697993168	2.80385688666667	99.5230211522667	96.71916426560003	203243.421875	9.162121776947124E7	3	6909	22.983976767857886	0.8290887171608641	1.021344055470601	417.5514831542969	417.5646057128906
920	417.5746154785156	22.6319320218667					1	DETECTED	417.5746 m/z @22.63 [151231OFc1_NvH-0949-CRLM-4.raw]	417.5746154785156	22.6319320218667	3.48730772186667	98.4339462589333	94.94663853706663	1939323.875	1.1804272691426644E8	3	6909	0.13158975711681364	1.9709889399794673	0.48086793842739634	417.56463623046875	417.5845947265625
921	417.6017761230469	34.3740948341333					1	DETECTED	417.6018 m/z @34.37 [151231OFc1_NvH-0949-CRLM-4.raw]	417.6017761230469	34.3740948341333	4.98400941573333	83.0290686029333	78.04505918719997	30911.40234375	6.979265680284962E7	0	6909	22.629290338236004	1.3277446811763778	1.680132327753127	417.5997009277344	417.6116943359375
922	417.6814880371094	15.3634614290667					1	DETECTED	417.6815 m/z @15.36 [151231OFc1_NvH-0949-CRLM-4.raw]	417.6814880371094	15.3634614290667	2.650450624	95.0808035730667	92.4303529490667	38752.74609375	7.603625803449123E7	0	6909	0.10318754722511336	3.6352660422592065	6.270532084518413	417.67193603515625	417.68194580078125
923	417.69207763671875	16.9313473938667					1	DETECTED	417.6921 m/z @16.93 [151231OFc1_NvH-0949-CRLM-4.raw]	417.69207763671875	16.9313473938667	3.04025469333333	99.0263166	95.98606190666668	1645470.75	1.252973319206305E8	2	6909	0.44022664111047405	0.5744172929932339	0.11434537506962465	417.6822814941406	417.7020568847656
924	417.7063903808594	38.2123974024					1	DETECTED	417.7064 m/z @38.21 [151231OFc1_NvH-0949-CRLM-4.raw]	417.7063903808594	38.2123974024	3.3895191808	98.7196050322667	95.3300858514667	421533.125	1.0875360818422401E8	2	6909	13.165413707781667	0.5378333657205167	0.011149249627900358	417.70208740234375	417.7135009765625
925	417.7235107421875	13.9840560786667					1	DETECTED	417.7235 m/z @13.98 [151231OFc1_NvH-0949-CRLM-4.raw]	417.7235107421875	13.9840560786667	2.5987178592	99.9940448426667	97.3953269834667	757628.3125	1.4905090919786683E8	2	6909	0.2166485779605054	2.287404619388548	4.941791990763511	417.7135314941406	417.7294616699219
926	417.7394714355469	32.452902368					1	DETECTED	417.7395 m/z @32.45 [151231OFc1_NvH-0949-CRLM-4.raw]	417.7394714355469	32.452902368	3.0728940152	96.1213919330667	93.0484979178667	7280110.5	2.6727829344010854E8	2	6909	0.20134661820157618	0.6954902468742727	0.026149080743587516	417.72955322265625	417.74945068359375
927	417.7508850097656	27.4312038786667					1	DETECTED	417.7509 m/z @27.43 [151231OFc1_NvH-0949-CRLM-4.raw]	417.7508850097656	27.4312038786667	1.70916919573333	97.3168483157333	95.60767911999997	1846839.25	1.259143108307305E8	2	6909	0.28307150948890936	0.5877395182278581	2.685760552182362	417.7494812011719	417.76080322265625
928	417.7624206542969	36.1600265493333					1	DETECTED	417.7624 m/z @36.16 [151231OFc1_NvH-0949-CRLM-4.raw]	417.7624206542969	36.1600265493333	4.40304702026667	78.9784795941333	74.57543257386664	318047.5	7.479355559612799E7	0	6909	0.11096140007125399	0.5170158627320747	4.408888071018767	417.76123046875	417.7720947265625
929	417.8197326660156	31.0359395002667					1	DETECTED	417.8197 m/z @31.04 [151231OFc1_NvH-0949-CRLM-4.raw]	417.8197326660156	31.0359395002667	2.110615032	98.4542768048	96.3436617728	28620.251953125	7.897399767915723E7	0	6909	78.31798801731283	1.6653860163002905	2.098713932005522	417.8097839355469	417.8222351074219
930	417.8423767089844	33.7230481285333					1	DETECTED	417.8424 m/z @33.72 [151231OFc1_NvH-0949-CRLM-4.raw]	417.8423767089844	33.7230481285333	0.161815880533333	98.9249611392	98.76314525866665	81981.75	7.729111069669029E7	0	6909	88.79841223663112	1.6021951567193558	2.7613903475564014	417.8323974609375	417.85235595703125
931	417.8550109863281	7.9442149896					1	DETECTED	417.8550 m/z @7.94 [151231OFc1_NvH-0949-CRLM-4.raw]	417.8550109863281	7.9442149896	1.59276833813333	99.3308777658667	97.73810942773338	52804.6171875	7.589648872262459E7	0	6909	0.1508701310647229	13.8713567710617	0.033804100526460136	417.8525390625	417.8561096191406
932	417.8661804199219	14.5980950181333					1	DETECTED	417.8662 m/z @14.60 [151231OFc1_NvH-0949-CRLM-4.raw]	417.8661804199219	14.5980950181333	0.898111639466667	99.9940448426667	99.09593320320003	97089.296875	7.76146700178368E7	0	6909	10.96008496762475	0.5475192027629232	0.9623772212054319	417.8563232421875	417.8664855957031
933	417.8764953613281	43.3649029154667					1	DETECTED	417.8765 m/z @43.36 [151231OFc1_NvH-0949-CRLM-4.raw]	417.8764953613281	43.3649029154667	0.0596861712	99.5842805605333	99.5245943893333	956890.5	1.1695389917674683E8	3	6909	0.1256777533170279	0.504609796151176	0.008194726724287664	417.86651611328125	417.8864440917969
934	417.88836669921875	13.8719658109333					1	DETECTED	417.8884 m/z @13.87 [151231OFc1_NvH-0949-CRLM-4.raw]	417.88836669921875	13.8719658109333	3.55110094373333	99.4422009994667	95.89110005573338	261911.203125	8.24762050214301E7	3	6909	0.13734627046288672	3.4767687516199217	0.22741724348230855	417.8865051269531	417.8892822265625
935	417.8992919921875	33.3934876368					1	DETECTED	417.8993 m/z @33.39 [151231OFc1_NvH-0949-CRLM-4.raw]	417.8992919921875	33.3934876368	0.698995313333333	99.5029898554667	98.80399454213337	434057.25	1.1496796035071298E8	0	6909	29.26468961674142	0.5094632017427722	0.71985510307906	417.8893127441406	417.8992919921875
936	417.9093017578125	22.597000728					1	DETECTED	417.9093 m/z @22.60 [151231OFc1_NvH-0949-CRLM-4.raw]	417.9093017578125	22.597000728	0.0804336781333333	99.8523961176	99.77196243946666	1094422.0	1.1376457640672825E8	3	6909	0.16455091571193492	1.185900695146186	0.09213984314134117	417.8993225097656	417.9192199707031
937	417.9231872558594	38.7749946965333					1	DETECTED	417.9232 m/z @38.77 [151231OFc1_NvH-0949-CRLM-4.raw]	417.9231872558594	38.7749946965333	0.0804336781333333	97.0144104237333	96.93397674559996	90538.6640625	8.587580958776829E7	3	6909	79.45609879637422	1.3045258326148268	1.3364897954064636	417.9193420410156	417.9330749511719
938	417.9564208984375	38.2790382426667					1	DETECTED	417.9564 m/z @38.28 [151231OFc1_NvH-0949-CRLM-4.raw]	417.9564208984375	38.2790382426667	0.3499177816	99.6349736064	99.2850558248	168030.296875	8.090233139449085E7	0	6909	27.87795242887775	1.7497079029692788	2.5963130249280737	417.94647216796875	417.9664001464844
939	417.9790954589844	24.9013870874667					1	DETECTED	417.9791 m/z @24.90 [151231OFc1_NvH-0949-CRLM-4.raw]	417.9790954589844	24.9013870874667	0.0284173154666667	99.7056518968	99.67723458133334	109709.25	7.795527462598431E7	0	6909	12.930885639757168	3.4361345504132346	0.017497131447485346	417.9691162109375	417.9890441894531
940	417.9908447265625	26.8785685885333					1	DETECTED	417.9908 m/z @26.88 [151231OFc1_NvH-0949-CRLM-4.raw]	417.9908447265625	26.8785685885333	0.6151775056	99.4522610674667	98.83708356186669	104277.875	8.644606027700172E7	0	6909	0.18917054595051042	1.8816512165120565	0.21745846181299425	417.9891357421875	418.0007019042969
941	418.0348815917969	30.9829463584					1	DETECTED	418.0349 m/z @30.98 [151231OFc1_NvH-0949-CRLM-4.raw]	418.0348815917969	30.9829463584	0.0493819421333333	99.9535219642667	99.90414002213336	34258.87109375	7.826960281283465E7	0	6909	66.74599456175162	1.5341417180752157	2.034057733822901	418.033447265625	418.044677734375
942	418.0554504394531	40.4060863421333					1	DETECTED	418.0555 m/z @40.41 [151231OFc1_NvH-0949-CRLM-4.raw]	418.0554504394531	40.4060863421333	0.1819447344	99.9940448426667	99.81210010826669	58847.41015625	7.808653320218356E7	0	6909	101.65969202819855	1.2438157678266737	1.4904068370636498	418.0456237792969	418.0650634765625
943	418.08428955078125	40.3731536426667					1	DETECTED	418.0843 m/z @40.37 [151231OFc1_NvH-0949-CRLM-4.raw]	418.08428955078125	40.3731536426667	0.2838417888	99.9839464877333	99.7001046989333	61422.24609375	8.541665663631873E7	0	6909	75.84394503914152	1.1698117797354943	0.894025700307256	418.07489013671875	418.09356689453125
944	418.15234375	13.3431365349333					1	DETECTED	418.1523 m/z @13.34 [151231OFc1_NvH-0949-CRLM-4.raw]	418.15234375	13.3431365349333	2.431967344	93.0956249157333	90.6636575717333	97185.0625	7.818001362053773E7	0	6909	0.17688784068067953	4.045322608194312	12.292141371134516	418.14263916015625	418.162109375
945	418.1673583984375	20.0824699616					1	DETECTED	418.1674 m/z @20.08 [151231OFc1_NvH-0949-CRLM-4.raw]	418.1673583984375	20.0824699616	3.7593052224	99.6652859933333	95.9059807709333	79851.09375	7.141035163914745E7	0	6909	0.348104722907852	3.3156631140504746	14.162144858577161	418.1631164550781	418.1773376464844
946	418.1937561035156	16.8551256778667					1	DETECTED	418.1938 m/z @16.86 [151231OFc1_NvH-0949-CRLM-4.raw]	418.1937561035156	16.8551256778667	2.94438071866667	99.9029018584	96.95852113973334	636651.125	9.591781071685787E7	0	6909	0.3470467515500886	1.9925348120477964	2.2376116933531875	418.18377685546875	418.1983337402344
947	418.2083435058594	8.17587294773333					1	DETECTED	418.2083 m/z @8.18 [151231OFc1_NvH-0949-CRLM-4.raw]	418.2083435058594	8.17587294773333	2.60895718986667	99.6853644330667	97.07640724320002	1520205.75	1.417484258186261E8	0	6909	0.2510827004974878	1.197839915404457	0.11379143324782769	418.1983642578125	418.21087646484375
948	418.22088623046875	26.2690784072					1	DETECTED	418.2209 m/z @26.27 [151231OFc1_NvH-0949-CRLM-4.raw]	418.22088623046875	26.2690784072	1.50740076133333	99.4119720197333	97.90457125839997	3060230.0	2.0530478365786564E8	2	6909	0.3457511311270238	1.0431348275357735	0.6972804475454226	418.2109069824219	418.2308654785156
949	418.24090576171875	32.452902368					1	DETECTED	418.2409 m/z @32.45 [151231OFc1_NvH-0949-CRLM-4.raw]	418.24090576171875	32.452902368	2.2562987296	98.7499863970667	96.4936876674667	3303789.75	2.209898881661363E8	2	6909	0.1724009091629597	1.4748694380717022	0.08389011159806914	418.2309265136719	418.2508850097656
950	418.2528381347656	27.3462964354667					1	DETECTED	418.2528 m/z @27.35 [151231OFc1_NvH-0949-CRLM-4.raw]	418.2528381347656	27.3462964354667	3.5287444312	98.3223352773333	94.7935908461333	278391.25	1.006276764290435E8	2	6909	6.198643635453731	3.7162411290361645	2.451626536781398	418.25091552734375	418.2627258300781
951	418.2649841308594	32.0162177408					1	DETECTED	418.2650 m/z @32.02 [151231OFc1_NvH-0949-CRLM-4.raw]	418.2649841308594	32.0162177408	1.57153101546667	97.04614324055	95.47461222508332	74343.421875	7.872480851768164E7	0	6909	4.954409826234752	1.7831534124609179	2.576308225113378	418.26287841796875	418.26934814453125
952	418.2795104980469	30.3957427224					1	DETECTED	418.2795 m/z @30.40 [151231OFc1_NvH-0949-CRLM-4.raw]	418.2795104980469	30.3957427224	4.63042612453333	93.5109385528	88.88051242826667	134447.71875	8.047840417182422E7	0	6909	62.79581772043433	1.7357551786435241	2.408231406359651	418.26971435546875	418.2818908691406
953	418.298095703125	90.9048336941333					1	DETECTED	418.2981 m/z @90.90 [151231OFc1_NvH-0949-CRLM-4.raw]	418.298095703125	90.9048336941333	1.75148162453333	95.1005495576	93.34906793306668	12611.77734375	3.53565323561401E7	0	6909	0.9925637869371542	0.5235308923672954	0.0031090590657378023	418.2945251464844	418.3062744140625
954	418.3165283203125	91.3026352154667					1	DETECTED	418.3165 m/z @91.30 [151231OFc1_NvH-0949-CRLM-4.raw]	418.3165283203125	91.3026352154667	0.393065301333333	97.8012468794667	97.40818157813337	56616.6875	3.051634824667756E7	0	6909	2.4045357708229886	0.5086058174955052	0.27438270720528835	418.3081359863281	418.32550048828125
955	418.3355407714844	89.4124235994667					1	DETECTED	418.3355 m/z @89.41 [151231OFc1_NvH-0949-CRLM-4.raw]	418.3355407714844	89.4124235994667	1.05778079706667	93.7785275261333	92.72074672906663	72519.7265625	9.049452889995214E7	0	6909	0.8299969251246608	0.5162935912873124	0.01815676781871609	418.3255615234375	418.3437805175781
956	418.3526916503906	89.9268157418667					1	DETECTED	418.3527 m/z @89.93 [151231OFc1_NvH-0949-CRLM-4.raw]	418.3526916503906	89.9268157418667	0.688453841866667	93.4665266234667	92.77807278160005	30732.037109375	8.518415561364664E7	0	6909	0.2786416489707335	0.5198328992500253	53.95626081702597	418.34576416015625	418.3619384765625
957	418.3706970214844	90.3216422658667					1	DETECTED	418.3707 m/z @90.32 [151231OFc1_NvH-0949-CRLM-4.raw]	418.3706970214844	90.3216422658667	1.9078130064	97.2961509090667	95.38833790266669	27721.6484375	8.041121229573049E7	0	6909	1.7666332947994192	0.5394424079446442	5.098258005401795	418.36358642578125	418.38037109375
958	418.3931579589844	22.3028607744					1	DETECTED	418.3932 m/z @22.30 [151231OFc1_NvH-0949-CRLM-4.raw]	418.3931579589844	22.3028607744	1.94938916453333	93.3041807864	91.35479162186667	30821.6015625	7.593821234912558E7	0	6909	88.7821466019542	2.212055730630755	3.417496551419742	418.38323974609375	418.3965759277344
959	418.40667724609375	40.5491182136					1	DETECTED	418.4067 m/z @40.55 [151231OFc1_NvH-0949-CRLM-4.raw]	418.40667724609375	40.5491182136	0.813966623466667	92.4779359626667	91.66396933920004	30934.875	7.278413121439208E7	0	6909	62.22045272332366	1.1381022945815773	1.2807324025110824	418.3973388671875	418.4093322753906
960	418.4461669921875	27.9753474072					1	DETECTED	418.4462 m/z @27.98 [151231OFc1_NvH-0949-CRLM-4.raw]	418.4461669921875	27.9753474072	1.68798646666667	97.7498932517333	96.06190678506663	58190.76953125	7.57468645600858E7	0	6909	0.2155719178034019	1.7706263498840962	3.7024445727781594	418.43634033203125	418.4474792480469
961	418.4577941894531	4.72500017973333					1	DETECTED	418.4578 m/z @4.73 [151231OFc1_NvH-0949-CRLM-4.raw]	418.4577941894531	4.72500017973333	3.20824811813333	99.4119720197333	96.20372390159997	120068.578125	8.7603719223806E7	0	6909	0.257083320244484	1.7220829872831622	7.669332261639274	418.4479675292969	418.462158203125
962	418.4723205566406	38.2561713293333					1	DETECTED	418.4723 m/z @38.26 [151231OFc1_NvH-0949-CRLM-4.raw]	418.4723205566406	38.2561713293333	3.82293082693333	99.3308777658667	95.50794693893337	249512.90625	8.513963825704698E7	0	6909	0.22225076629986518	0.968802019195051	0.4968458403193929	418.46240234375	418.4822082519531
963	418.48736572265625	22.3028607744					1	DETECTED	418.4874 m/z @22.30 [151231OFc1_NvH-0949-CRLM-4.raw]	418.48736572265625	22.3028607744	8.696410648	99.0162186426667	90.3198079946667	84798.8359375	7.10448852504788E7	0	6909	27.38263387645165	4.855419676768987	8.712734839429613	418.48248291015625	418.48736572265625
964	418.5119323730469	7.53567439546667					1	DETECTED	418.5119 m/z @7.54 [151231OFc1_NvH-0949-CRLM-4.raw]	418.5119323730469	7.53567439546667	3.6306140936	97.3168483157333	93.6862342221333	73696.6640625	6.975014367822501E7	0	6909	0.7288353397620257	0.6310640593346678	0.09964417934419091	418.50762939453125	418.52020263671875
965	418.53021240234375	12.1380647170667					1	DETECTED	418.5302 m/z @12.14 [151231OFc1_NvH-0949-CRLM-4.raw]	418.53021240234375	12.1380647170667	3.06195857946667	98.8415264613333	95.77956788186663	176263.328125	7.521865621736394E7	0	6909	0.10606385270532748	0.5702537627151504	0.36969115234426686	418.5202941894531	418.5321044921875
966	418.54217529296875	8.17587294773333					1	DETECTED	418.5422 m/z @8.18 [151231OFc1_NvH-0949-CRLM-4.raw]	418.54217529296875	8.17587294773333	2.89434540746667	99.5640141346667	96.66966872720003	1022224.3125	1.1186952093458153E8	0	6909	0.22853124708553807	1.5845942111628837	0.07745303487698588	418.53228759765625	418.5521240234375
967	418.55462646484375	27.1018931072					1	DETECTED	418.5546 m/z @27.10 [151231OFc1_NvH-0949-CRLM-4.raw]	418.55462646484375	27.1018931072	2.95426388506667	97.4716651138667	94.51740122880004	368812.53125	9.980519519505478E7	3	6909	0.6459166054400391	1.3987335617867303	0.03505695872699877	418.5522155761719	418.5645751953125
968	418.56842041015625	33.6513870717333					1	DETECTED	418.5684 m/z @33.65 [151231OFc1_NvH-0949-CRLM-4.raw]	418.56842041015625	33.6513870717333	3.7593052224	95.3289091186667	91.5696038962667	255313.375	9.301008908372866E7	3	6909	27.264167274777208	0.8864585974401177	0.3730673934765514	418.56463623046875	418.578369140625
969	418.5845642089844	39.7070192506667					1	DETECTED	418.5846 m/z @39.71 [151231OFc1_NvH-0949-CRLM-4.raw]	418.5845642089844	39.7070192506667	3.90199227786667	99.6752980136	95.77330573573333	126756.296875	8.174512246013999E7	0	6909	28.726044379048766	1.3519261967589418	0.1432986701662204	418.57843017578125	418.5845642089844
970	418.5947265625	32.0162177408					1	DETECTED	418.5947 m/z @32.02 [151231OFc1_NvH-0949-CRLM-4.raw]	418.5947265625	32.0162177408	0.562644501866667	98.3526821128	97.79003761093333	234293.296875	8.04884029803028E7	0	6909	0.1061271692076069	1.950710275469468	0.00863895425718942	418.5847473144531	418.6041564941406
971	418.66448974609375	26.1542498712					1	DETECTED	418.6645 m/z @26.15 [151231OFc1_NvH-0949-CRLM-4.raw]	418.66448974609375	26.1542498712	7.22526279306667	97.0250269669333	89.79976417386662	129071.140625	8.68099145894479E7	0	6909	0.32623016482416745	4.638433305776133	0.05978885195766173	418.6548767089844	418.67437744140625
972	418.6883850097656	18.5508103992					1	DETECTED	418.6884 m/z @18.55 [151231OFc1_NvH-0949-CRLM-4.raw]	418.6883850097656	18.5508103992	3.0728940152	97.49215492	94.4192609048	251844.40625	8.146307291522543E7	0	6909	0.1897662396689448	0.6123796852562072	0.8575768956169924	418.678466796875	418.6983642578125
973	418.7011413574219	34.1079958178667					1	DETECTED	418.7011 m/z @34.11 [151231OFc1_NvH-0949-CRLM-4.raw]	418.7011413574219	34.1079958178667	3.2306187152	97.1925648338833	93.9619461186833	176596.21875	9.069362005295835E7	0	6909	44.28035912112378	1.589092274364141	0.02690982282441773	418.6983947753906	418.71112060546875
974	418.7127380371094	8.262938832					1	DETECTED	418.7127 m/z @8.26 [151231OFc1_NvH-0949-CRLM-4.raw]	418.7127380371094	8.262938832	4.39153529706667	98.76010102	94.36856572293333	125953.9375	9.22074256531432E7	0	6909	2.983404643578491	1.0003548052915352	0.37499583200184394	418.7111511230469	418.7127380371094
975	418.7227478027344	6.1572275088					1	DETECTED	418.7227 m/z @6.16 [151231OFc1_NvH-0949-CRLM-4.raw]	418.7227478027344	6.1572275088	3.15175335093333	99.9029018584	96.75114850746667	1.6435485E7	5.668871339963304E8	2	6909	0.23999290475742452	28.890514420550826	3.0239128875478998	418.71282958984375	418.73272705078125
976	418.7422790527344	32.452902368					1	DETECTED	418.7423 m/z @32.45 [151231OFc1_NvH-0949-CRLM-4.raw]	418.7422790527344	32.452902368	3.27679794853333	99.9839464877333	96.70714853919998	805220.3125	1.448804007724395E8	2	6909	5.411837431012241	0.5751230044647899	0.12487946896489907	418.7328186035156	418.74859619140625
977	418.7587890625	16.7025771562667					1	DETECTED	418.7588 m/z @16.70 [151231OFc1_NvH-0949-CRLM-4.raw]	418.7587890625	16.7025771562667	3.51863412853333	95.8566444632	92.33801033466666	2441715.0	1.2692316082450035E8	2	6909	0.17596213576533515	0.5174568321772778	1.7323944797691198	418.7488098144531	418.7671203613281
978	418.77130126953125	29.1937460762667					1	DETECTED	418.7713 m/z @29.19 [151231OFc1_NvH-0949-CRLM-4.raw]	418.77130126953125	29.1937460762667	16.6454568864	36.3533787992	19.7079219128	86291.359375	2.1173029617168225E7	0	6909	0.46660849304311824	0.7852832212663311	17.06580309504039	418.7690124511719	418.7722473144531
979	418.782470703125	7.1187413152					1	DETECTED	418.7825 m/z @7.12 [151231OFc1_NvH-0949-CRLM-4.raw]	418.782470703125	7.1187413152	0.317166404533333	95.0123462616	94.69517985706666	143881.078125	7.573946462624198E7	0	6909	0.48831238181938996	1.2224347355406995	2.1676438926210477	418.7734375	418.7902526855469
980	418.8005676269531	92.3214922189333					1	DETECTED	418.8006 m/z @92.32 [151231OFc1_NvH-0949-CRLM-4.raw]	418.8005676269531	92.3214922189333	1.16492331253333	96.0260258450667	94.86110253253337	309699.625	7.863369710816976E7	0	6909	0.14610427747757626	0.8763097385810651	1.2554065020975425	418.7917785644531	418.8102722167969
981	418.8544616699219	16.8191095866667					1	DETECTED	418.8545 m/z @16.82 [151231OFc1_NvH-0949-CRLM-4.raw]	418.8544616699219	16.8191095866667	0.719976723466667	99.9535219642667	99.23354524080003	191700.421875	7.898461123487163E7	0	6909	0.09457343978109023	0.9144377608761143	13.832424774013488	418.844482421875	418.8627624511719
982	418.8727722167969	19.1315245717333					1	DETECTED	418.8728 m/z @19.13 [151231OFc1_NvH-0949-CRLM-4.raw]	418.8727722167969	19.1315245717333	0.1719158048	99.4220011786667	99.25008537386671	1403473.375	1.1048778966729592E8	3	6909	0.09095706730115438	0.7426061745303567	0.014845647951639151	418.8628845214844	418.88275146484375
983	418.8883056640625	27.1246198104					1	DETECTED	418.8883 m/z @27.12 [151231OFc1_NvH-0949-CRLM-4.raw]	418.8883056640625	27.1246198104	0.1919737456	99.604569748	99.41259600240001	260239.90625	9.541762806953263E7	3	6909	0.17976060567301033	0.5582850379609596	0.2585480875912957	418.8827819824219	418.8930358886719
984	418.9030456542969	31.1504903186667					1	DETECTED	418.9030 m/z @31.15 [151231OFc1_NvH-0949-CRLM-4.raw]	418.9030456542969	31.1504903186667	0.232420948	99.0061166792	98.77369573120001	1757232.25	1.5512798810398102E8	3	6909	5.532732057675052	0.7417216090441466	1.4198292437483313	418.89306640625	418.91302490234375
985	418.9154052734375	38.9392262010667					1	DETECTED	418.9154 m/z @38.94 [151231OFc1_NvH-0949-CRLM-4.raw]	418.9154052734375	38.9392262010667	0.101079252266667	99.4422009994667	99.34112174720003	892571.6875	9.416789017913532E7	3	6909	0.18183849828520948	0.5132994597393369	0.2260502131744676	418.91314697265625	418.9253234863281
986	418.9278564453125	31.0770929309333					1	DETECTED	418.9279 m/z @31.08 [151231OFc1_NvH-0949-CRLM-4.raw]	418.9278564453125	31.0770929309333	0.1819447344	99.9230978032	99.74115306879999	91945.90625	8.131450428708212E7	0	6909	3.217395801845047	1.745794278257278	3.18235516174784	418.9254455566406	418.9369812011719
987	418.95135498046875	14.1113150733333					1	DETECTED	418.9514 m/z @14.11 [151231OFc1_NvH-0949-CRLM-4.raw]	418.95135498046875	14.1113150733333	0.0284173154666667	98.3932652269333	98.36484791146663	165172.296875	8.001686453598396E7	0	6909	0.05600215110091611	0.5895099027878026	0.05632448561223786	418.9416198730469	418.9523620605469
988	418.9623718261719	19.9466020370667					1	DETECTED	418.9624 m/z @19.95 [151231OFc1_NvH-0949-CRLM-4.raw]	418.9623718261719	19.9466020370667	0.131586760266667	99.4928271317333	99.36124037146664	808556.8125	9.214637422611299E7	4	6909	0.28744670596253385	0.9014413258294874	0.6473141601185373	418.952392578125	418.97235107421875
989	418.97698974609375	18.4725800226667					1	DETECTED	418.9770 m/z @18.47 [151231OFc1_NvH-0949-CRLM-4.raw]	418.97698974609375	18.4725800226667	0.0388754101333333	98.3425658322667	98.30369042213337	152924.703125	8.44351250288972E7	0	6909	0.12240947107815714	2.8700376934548597	16.82083576477008	418.9725036621094	418.9867858886719
990	419.01678466796875	22.6592171904					1	DETECTED	419.0168 m/z @22.66 [151231OFc1_NvH-0949-CRLM-4.raw]	419.01678466796875	22.6592171904	0.0388754101333333	99.9738300709333	99.93495466079997	48412.94921875	7.875748141832812E7	0	6909	23.535140869126725	2.246272745321654	3.4719843582148395	419.0068359375	419.02655029296875
991	419.0351867675781	44.7346540813333					1	DETECTED	419.0352 m/z @44.73 [151231OFc1_NvH-0949-CRLM-4.raw]	419.0351867675781	44.7346540813333	8.31247985973333	99.6146529152	91.30217305546667	47852.2890625	7.212097505388083E7	0	6909	15.52804798674861	1.1731628463964705	1.578289307423336	419.02679443359375	419.044921875
992	419.05279541015625	35.0355040853333					1	DETECTED	419.0528 m/z @35.04 [151231OFc1_NvH-0949-CRLM-4.raw]	419.05279541015625	35.0355040853333	0.0702109165333333	99.9839464877333	99.91373557119998	31862.21875	7.803694122724567E7	0	6909	93.5019579005931	1.423852125768676	1.7192921511598527	419.04522705078125	419.0625
993	419.105224609375	48.7941847464					1	DETECTED	419.1052 m/z @48.79 [151231OFc1_NvH-0949-CRLM-4.raw]	419.105224609375	48.7941847464	21.0937203882667	97.4613026848	76.3675822965333	29518.310546875	6.7071612506664924E7	0	6909	71.06762713518482	1.2644499045661077	1.5648237524010187	419.09942626953125	419.1143493652344
994	419.1370849609375	92.8196759698667					1	DETECTED	419.1371 m/z @92.82 [151231OFc1_NvH-0949-CRLM-4.raw]	419.1370849609375	92.8196759698667	14.522852332	96.9933583437333	82.4705060117333	38956.25390625	6.682919230192263E7	0	6909	0.9434812780365718	0.92021621222741	1.5073636617162673	419.1282043457031	419.1462707519531
995	419.17041015625	90.3842518426667					1	DETECTED	419.1704 m/z @90.38 [151231OFc1_NvH-0949-CRLM-4.raw]	419.17041015625	90.3842518426667	1.4966277944	95.9310415098667	94.4344137154667	86190.234375	7.288732253201559E7	0	6909	0.41342470064533643	0.5017288731977249	0.0019272236602040295	419.1612243652344	419.1799011230469
996	419.1899108886719	18.5803177514667					1	DETECTED	419.1899 m/z @18.58 [151231OFc1_NvH-0949-CRLM-4.raw]	419.1899108886719	18.5803177514667	1.62451180986667	99.5537975616	97.92928575173333	112506.796875	8.206782172361563E7	0	6909	4.058304815851621	4.3555514260079535	0.40862256236568395	419.17999267578125	419.19696044921875
997	419.20697021484375	19.1503867232					1	DETECTED	419.2070 m/z @19.15 [151231OFc1_NvH-0949-CRLM-4.raw]	419.20697021484375	19.1503867232	1.59276833813333	99.9332309189333	98.34046258079998	748639.5	1.3255530645922787E8	3	6909	8.910171463942444	9.340359330689768	1.4595901232252626	419.1969909667969	419.21173095703125
998	419.22174072265625	6.18799990933333					1	DETECTED	419.2217 m/z @6.19 [151231OFc1_NvH-0949-CRLM-4.raw]	419.22174072265625	6.18799990933333	2.3494805048	99.5741455077333	97.2246650029333	7432047.5	4.7677687845611393E8	2	6909	15.707166703794865	1.8693428013533313	2.11015693395935	419.2117614746094	419.2317199707031
999	419.23736572265625	31.1656820621333					1	DETECTED	419.2374 m/z @31.17 [151231OFc1_NvH-0949-CRLM-4.raw]	419.23736572265625	31.1656820621333	3.05114845066667	98.4034508442667	95.35230239360003	803542.125	1.1058450805972108E8	2	6909	0.3077190313847389	0.5418286780884932	0.7858679421215353	419.23175048828125	419.2375183105469
1000	419.2475280761719	33.5317461477333					1	DETECTED	419.2475 m/z @33.53 [151231OFc1_NvH-0949-CRLM-4.raw]	419.2475280761719	33.5317461477333	3.50824525253333	99.7056518968	96.19740664426668	9331571.0	3.452689990550043E8	3	6909	0.26546364873454564	11.226799951294788	0.03804751553028187	419.237548828125	419.25750732421875
1001	419.2601013183594	16.659288092					1	DETECTED	419.2601 m/z @16.66 [151231OFc1_NvH-0949-CRLM-4.raw]	419.2601013183594	16.659288092	3.3780884712	98.4542768048	95.0761883336	1026154.8125	1.0398012368758415E8	0	6909	1.2192516333165866	0.9387078553673802	0.06283714107309481	419.2575378417969	419.2699279785156
1002	419.2835998535156	7.04764465146667					1	DETECTED	419.2836 m/z @7.05 [151231OFc1_NvH-0949-CRLM-4.raw]	419.2835998535156	7.04764465146667	5.1326727384	95.9095728192	90.77690008079999	59661.94921875	8.105964738355322E7	0	6909	0.49086409159837263	32.3911892766634	318.04035430892804	419.2738037109375	419.2871398925781
1003	419.3028564453125	92.3016675386667					1	DETECTED	419.3029 m/z @92.30 [151231OFc1_NvH-0949-CRLM-4.raw]	419.3028564453125	92.3016675386667	76.6886452013333	94.7634843984	18.074839197066694	126747.203125	1.088412299942418E7	0	6909	0.1690409736544467	0.5694209809351705	0.3322808915064575	419.298095703125	419.3039855957031
1004	419.31573486328125	91.4176981008					1	DETECTED	419.3157 m/z @91.42 [151231OFc1_NvH-0949-CRLM-4.raw]	419.31573486328125	91.4176981008	0.0075340352	99.9940448426667	99.9865108074667	530106.3125	2.4072574148032045E8	0	6909	2.856313056351837	0.5517372530480285	0.023216060918016406	419.3114929199219	419.3179931640625
1005	419.33660888671875	92.2217374896					1	DETECTED	419.3366 m/z @92.22 [151231OFc1_NvH-0949-CRLM-4.raw]	419.33660888671875	92.2217374896	41.7239232309333	99.5640141346667	57.840090903733405	125807.859375	7.35033197407138E7	0	6909	2.1355394902275435	0.5086603371073244	0.1598313563548143	419.3266906738281	419.344970703125
1006	419.3529052734375	50.0196453845333					1	DETECTED	419.3529 m/z @50.02 [151231OFc1_NvH-0949-CRLM-4.raw]	419.3529052734375	50.0196453845333	6.95041895493333	94.8623731186667	87.91195416373337	45692.8203125	9.251974180905023E7	0	6909	84.06628722998344	0.966407189014891	0.9311278092199747	419.34844970703125	419.36279296875
1007	419.3794860839844	29.0527309570667					1	DETECTED	419.3795 m/z @29.05 [151231OFc1_NvH-0949-CRLM-4.raw]	419.3794860839844	29.0527309570667	1.9182481352	99.0973822274667	97.1791340922667	35493.76953125	8.167459936843558E7	0	6909	88.14325862626293	1.6399630489023027	2.3354456622297404	419.36962890625	419.38946533203125
1008	419.4326171875	26.0797439797333					1	DETECTED	419.4326 m/z @26.08 [151231OFc1_NvH-0949-CRLM-4.raw]	419.4326171875	26.0797439797333	3.3895191808	99.7407266261333	96.3512074453333	108694.390625	7.788511433381325E7	0	6909	27.842065008020928	2.778643769643672	0.2821443820684328	419.42279052734375	419.4425354003906
1009	419.4635009765625	19.8752448114667					1	DETECTED	419.4635 m/z @19.88 [151231OFc1_NvH-0949-CRLM-4.raw]	419.4635009765625	19.8752448114667	0.929757348533333	99.7608910109333	98.83113366239998	383063.25	8.955267551236396E7	4	6909	16.407321892832083	0.6684203109815434	2.722799855813594	419.45367431640625	419.4734802246094
1010	419.4791259765625	18.4309759624					1	DETECTED	419.4791 m/z @18.43 [151231OFc1_NvH-0949-CRLM-4.raw]	419.4791259765625	18.4309759624	5.241691872	98.6378727384	93.3961808664	77271.4296875	7.978915931003109E7	0	6909	0.3829400621577115	4.842688140818586	13.284053773591971	419.4735107421875	419.48907470703125
1011	419.52642822265625	32.6206197354667					1	DETECTED	419.5264 m/z @32.62 [151231OFc1_NvH-0949-CRLM-4.raw]	419.52642822265625	32.6206197354667	0.993525596266667	92.8706543272	91.87712873093334	52328.4921875	7.727725749433288E7	0	6909	5.932059505439533	1.5704368847508352	2.3885833605733144	419.5165710449219	419.5284729003906
1012	419.5385437011719	8.46019927946667					1	DETECTED	419.5385 m/z @8.46 [151231OFc1_NvH-0949-CRLM-4.raw]	419.5385437011719	8.46019927946667	3.0728940152	99.4725190792	96.39962506399999	1311232.125	1.0408583368459764E8	3	6909	0.18770581385228624	4.254928771323257	96.1158901188522	419.528564453125	419.54852294921875
1013	419.5506896972656	17.8433827282667					1	DETECTED	419.5507 m/z @17.84 [151231OFc1_NvH-0949-CRLM-4.raw]	419.5506896972656	17.8433827282667	3.01795694346667	95.0906517773333	92.07269483386663	1014325.0	1.0667003438696402E8	3	6909	0.13177186235988003	0.5144316168551937	83.81251785079289	419.5485534667969	419.5606689453125
1014	419.5607604980469	9.17792797946667					1	DETECTED	419.5608 m/z @9.18 [151231OFc1_NvH-0949-CRLM-4.raw]	419.5607604980469	9.17792797946667	3.98736244773333	45.2055649072	41.21820245946667	220224.359375	6.04826306780177E7	0	6909	35.50757201826856	0.5407494046710987	0.08619880552372135	419.56072998046875	419.5617370605469
1015	419.5717468261719	31.1504903186667					1	DETECTED	419.5717 m/z @31.15 [151231OFc1_NvH-0949-CRLM-4.raw]	419.5717468261719	31.1504903186667	3.2306187152	95.6914654181333	92.46084670293331	415987.625	1.097707031474795E8	3	6909	16.195955204038867	1.3251379678417095	0.768799073933384	419.561767578125	419.57177734375
1016	419.581787109375	33.6145453085333					1	DETECTED	419.5818 m/z @33.61 [151231OFc1_NvH-0949-CRLM-4.raw]	419.581787109375	33.6145453085333	0.393065301333333	99.0771821096	98.68411680826667	6213900.5	2.177930661536919E8	0	6909	0.2747008953676584	0.520739491483373	0.54128642021709	419.5718078613281	419.5917663574219
1017	419.61279296875	28.8104585378667					1	DETECTED	419.6128 m/z @28.81 [151231OFc1_NvH-0949-CRLM-4.raw]	419.61279296875	28.8104585378667	4.8893832824	97.7908886808	92.90150539839999	267596.5625	7.883980322108158E7	5	6909	0.15872507213612863	0.8630634164980439	1.0909466596905002	419.6051940917969	419.6224365234375
1018	419.67529296875	33.6680990349333					1	DETECTED	419.6753 m/z @33.67 [151231OFc1_NvH-0949-CRLM-4.raw]	419.67529296875	33.6680990349333	4.50615437253333	87.0252580853333	82.51910371279997	35634.0234375	7.108719206304844E7	0	6909	22.55858244161878	1.4148422656325146	1.8295144118084006	419.6654052734375	419.68511962890625
1019	419.69573974609375	10.0887883413333					1	DETECTED	419.6957 m/z @10.09 [151231OFc1_NvH-0949-CRLM-4.raw]	419.69573974609375	10.0887883413333	1.60342463253333	99.8523961176	98.24897148506666	510185.21875	1.0175984999990083E8	4	6909	32.19816491848859	0.7226946908068476	73.77813904348939	419.685791015625	419.7057189941406
1020	419.7157897949219	21.2076547714667					1	DETECTED	419.7158 m/z @21.21 [151231OFc1_NvH-0949-CRLM-4.raw]	419.7157897949219	21.2076547714667	2.4840501048	99.9332309189333	97.4491808141333	1633214.625	1.6504415266778845E8	2	6909	14.20215658090363	0.5780350916158901	0.628317751556367	419.705810546875	419.7183837890625
1021	419.7283935546875	21.8623906056					1	DETECTED	419.7284 m/z @21.86 [151231OFc1_NvH-0949-CRLM-4.raw]	419.7283935546875	21.8623906056	2.78365519626667	99.4624339261333	96.67877872986664	3026863.0	2.1691845419407925E8	2	6909	15.83919943332361	0.5126190590294388	1.922429835960884	419.7184143066406	419.7383728027344
1022	419.744384765625	45.460106052					1	DETECTED	419.7444 m/z @45.46 [151231OFc1_NvH-0949-CRLM-4.raw]	419.744384765625	45.460106052	3.44441656133333	96.4116839365333	92.96726737519997	440161.25	8.885470518073823E7	2	6909	0.12767858636023277	0.5050055209345978	0.006801282218716073	419.7384033203125	419.74505615234375
1023	419.7550964355469	22.4403822381333					1	DETECTED	419.7551 m/z @22.44 [151231OFc1_NvH-0949-CRLM-4.raw]	419.7550964355469	22.4403822381333	3.43346013973333	97.8217699016	94.38830976186668	9123331.0	2.25606749371968E8	2	6909	0.210549329909	1.2261759733141897	1.1835915377290929	419.7451171875	419.7648620605469
1024	419.7664489746094	8.5693682744					1	DETECTED	419.7664 m/z @8.57 [151231OFc1_NvH-0949-CRLM-4.raw]	419.7664489746094	8.5693682744	8.40136688133333	80.27313122	71.87176433866667	204573.875	6.650681090168066E7	0	6909	0.16050779135045445	1.4988471736001883	1.3515264665741613	419.7651672363281	419.7685546875
1025	419.77899169921875	35.1826070194667					1	DETECTED	419.7790 m/z @35.18 [151231OFc1_NvH-0949-CRLM-4.raw]	419.77899169921875	35.1826070194667	4.60719898613333	81.7777495149333	77.17055052879998	826411.375	8.706638090601268E7	2	6909	0.21064111134363372	0.7631179711340754	0.5391127168806474	419.7690734863281	419.78887939453125
1026	419.791259765625	37.4293604784					1	DETECTED	419.7913 m/z @37.43 [151231OFc1_NvH-0949-CRLM-4.raw]	419.791259765625	37.4293604784	7.76442535653333	97.0250269669333	89.26060161039996	357840.8125	8.832915521181168E7	2	6909	0.23117739226229617	28.180038247058825	0.32969061484941964	419.7893371582031	419.80120849609375
1027	419.8133850097656	28.8489251698667					1	DETECTED	419.8134 m/z @28.85 [151231OFc1_NvH-0949-CRLM-4.raw]	419.8133850097656	28.8489251698667	0.719976723466667	99.7812634144	99.06128669093333	295287.0	8.309902092030375E7	0	6909	0.21421298665810795	186.0181701905705	386.0642419009752	419.80340576171875	419.8232727050781
1028	419.84637451171875	6.71434370053333					1	DETECTED	419.8464 m/z @6.71 [151231OFc1_NvH-0949-CRLM-4.raw]	419.84637451171875	6.71434370053333	0.887899646933333	99.9332309189333	99.04533127199997	50099.48828125	7.274995716526486E7	0	6909	0.5654469913886695	25.160293260594933	0.23821013597807678	419.83642578125	419.8519287109375
1029	419.8619384765625	5.60067572773333					1	DETECTED	419.8619 m/z @5.60 [151231OFc1_NvH-0949-CRLM-4.raw]	419.8619384765625	5.60067572773333	0.761786209066667	99.8117694410667	99.04998323200003	68247.375	7.377776597931746E7	0	6909	1.0545289385222771	0.7798304327280107	11.681663686287923	419.8519592285156	419.86260986328125
1030	419.87261962890625	8.46019927946667					1	DETECTED	419.8726 m/z @8.46 [151231OFc1_NvH-0949-CRLM-4.raw]	419.87261962890625	8.46019927946667	0.761786209066667	99.9433433186667	99.18155710960004	931792.1875	1.0029357760912833E8	3	6909	0.17888554531429968	1.5614054946660663	35.33248088221976	419.8626403808594	419.8825378417969
1031	419.8833312988281	32.2158119336					1	DETECTED	419.8833 m/z @32.22 [151231OFc1_NvH-0949-CRLM-4.raw]	419.8833312988281	32.2158119336	0.772098634666667	98.8415264613333	98.06942782666664	846779.9375	1.0497276990302071E8	3	6909	14.400576424547594	0.5074395608547531	0.013994369376576068	419.88262939453125	419.8880920410156
1032	419.8981018066406	21.9046235117333					1	DETECTED	419.8981 m/z @21.90 [151231OFc1_NvH-0949-CRLM-4.raw]	419.8981018066406	21.9046235117333	0.222221060266667	99.6551711893333	99.43295012906664	2474444.25	1.2982031400233069E8	3	6909	0.16034020548513084	3.7552076473016007	0.8846999040091496	419.88812255859375	419.90557861328125
1033	419.91558837890625	33.5317461477333					1	DETECTED	419.9156 m/z @33.53 [151231OFc1_NvH-0949-CRLM-4.raw]	419.91558837890625	33.5317461477333	0.0702109165333333	99.7608910109333	99.69068009439998	2773981.5	1.358810275106996E8	3	6909	0.24239769734732874	1.0572560273967828	1.0992013704949675	419.90570068359375	419.9255065917969
1034	419.92584228515625	18.1941661362667					1	DETECTED	419.9258 m/z @18.19 [151231OFc1_NvH-0949-CRLM-4.raw]	419.92584228515625	18.1941661362667	0.0493819421333333	85.3187128904	85.26933094826666	93618.6484375	7.279365842347275E7	0	6909	6.976099976569309	2.3496926178884023	8.084568984092044	419.92559814453125	419.9355773925781
1035	419.9548034667969	42.3148980357333					1	DETECTED	419.9548 m/z @42.31 [151231OFc1_NvH-0949-CRLM-4.raw]	419.9548034667969	42.3148980357333	0.232420948	99.6853644330667	99.4529434850667	350625.53125	8.757915269139649E7	0	6909	22.052168983218863	0.5424009421527545	0.012247107264694353	419.9452819824219	419.9647521972656
1036	419.9679870605469	30.650239716					1	DETECTED	419.9680 m/z @30.65 [151231OFc1_NvH-0949-CRLM-4.raw]	419.9679870605469	30.650239716	0.222221060266667	98.8415264613333	98.61930540106664	248879.203125	8.254075807044198E7	0	6909	0.1252340992730545	1.3281631773215279	1.434123958409621	419.9648742675781	419.9778137207031
1037	419.9798889160156	23.4205794218667					1	DETECTED	419.9799 m/z @23.42 [151231OFc1_NvH-0949-CRLM-4.raw]	419.9798889160156	23.4205794218667	0.0179819413333333	98.4034508442667	98.38546890293337	141259.1875	7.92469964230435E7	0	6909	0.17753610960065203	0.6017153953173123	0.2220936439107976	419.9779968261719	419.9897155761719
1038	420.0141906738281	28.8616856325333					1	DETECTED	420.0142 m/z @28.86 [151231OFc1_NvH-0949-CRLM-4.raw]	420.0141906738281	28.8616856325333	0.2838417888	99.8422171952	99.5583754064	186282.8125	8.452573312118608E7	0	6909	0.22431679973889374	0.5125929872022691	3.3608833771142304	420.00421142578125	420.0237731933594
1039	420.0347900390625	52.9591226773333					1	DETECTED	420.0348 m/z @52.96 [151231OFc1_NvH-0949-CRLM-4.raw]	420.0347900390625	52.9591226773333	0.0702109165333333	99.9738300709333	99.90361915439998	36359.32421875	7.699733378561395E7	0	6909	26.44726105558359	0.9293579346147472	0.8637175522545287	420.025146484375	420.044677734375
1040	420.0691833496094	33.0532312021333					1	DETECTED	420.0692 m/z @33.05 [151231OFc1_NvH-0949-CRLM-4.raw]	420.0691833496094	33.0532312021333	0.272962812	99.9839464877333	99.7109836757333	23712.759765625	7.164956555138567E7	0	6909	99.77607305500179	1.5211929306127352	2.041930828266977	420.0608215332031	420.0726013183594
1041	420.0832214355469	37.4110563944					1	DETECTED	420.0832 m/z @37.41 [151231OFc1_NvH-0949-CRLM-4.raw]	420.0832214355469	37.4110563944	0.262668775466667	99.9738300709333	99.71116129546664	40360.171875	7.807817567453231E7	0	6909	34.07304130643835	1.3393863188040724	1.4745243163503146	420.0732421875	420.0931701660156
1042	420.16888427734375	92.4465055005333					1	DETECTED	420.1689 m/z @92.45 [151231OFc1_NvH-0949-CRLM-4.raw]	420.16888427734375	92.4465055005333	4.61881767893333	96.8351858501333	92.21636817119997	35922.43359375	7.372285745095506E7	0	6909	4.1253642214980175	0.7552298809441812	0.29981345723426883	420.1590576171875	420.1718444824219
1043	420.1820068359375	23.7284585570667					1	DETECTED	420.1820 m/z @23.73 [151231OFc1_NvH-0949-CRLM-4.raw]	420.1820068359375	23.7284585570667	4.16297892186667	95.9733992162667	91.81042029440003	64244.57421875	7.756680651287958E7	0	6909	17.24308268733904	2.245666968611179	3.8701479138136885	420.1722412109375	420.18499755859375
1044	420.19500732421875	27.7614603866667					1	DETECTED	420.1950 m/z @27.76 [151231OFc1_NvH-0949-CRLM-4.raw]	420.19500732421875	27.7614603866667	2.87413334266667	99.3003755770667	96.42624223440004	174911.875	8.504054846947874E7	0	6909	23.833632313088053	2.904408184428227	0.7205408487574465	420.1852111816406	420.19598388671875
1045	420.2060241699219	31.6472580045333					1	DETECTED	420.2060 m/z @31.65 [151231OFc1_NvH-0949-CRLM-4.raw]	420.2060241699219	31.6472580045333	2.4840501048	99.604569748	97.1205196432	1821420.125	2.2930984948881772E8	3	6909	19.988667497180096	0.5093489895437464	0.5898213663324027	420.196044921875	420.21600341796875
1046	420.21844482421875	22.5822369085333					1	DETECTED	420.2184 m/z @22.58 [151231OFc1_NvH-0949-CRLM-4.raw]	420.21844482421875	22.5822369085333	1.81446415546667	98.0683855341333	96.25392137866663	1433440.125	1.7388696286257693E8	2	6909	1.4948905570180315	0.6221007527338788	1.0234586303294777	420.2160339355469	420.2188415527344
1047	420.2288513183594	17.9710771586667					1	DETECTED	420.2289 m/z @17.97 [151231OFc1_NvH-0949-CRLM-4.raw]	420.2288513183594	17.9710771586667	2.6297425968	99.5842805605333	96.9545379637333	3485269.25	2.9824444937723684E8	2	6909	0.20198211853077197	0.585053467075991	0.16573775198650614	420.2188720703125	420.23883056640625
1048	420.23919677734375	20.7851050616					1	DETECTED	420.2392 m/z @20.79 [151231OFc1_NvH-0949-CRLM-4.raw]	420.23919677734375	20.7851050616	3.41137934106667	99.2090681672	95.79768882613334	398090.09375	1.0187553634420961E8	2	6909	8.714990796733858	1.3866192006718026	6.735559769747458	420.2388610839844	420.2464599609375
1049	420.2565002441406	22.4561695749333					1	DETECTED	420.2565 m/z @22.46 [151231OFc1_NvH-0949-CRLM-4.raw]	420.2565002441406	22.4561695749333	3.44441656133333	99.5842805605333	96.13986399919997	4442210.5	1.8731101908326074E8	3	6909	0.1947780517150406	0.5267047148711562	52.60244272845686	420.24652099609375	420.2663879394531
1050	420.27069091796875	32.2489112861333					1	DETECTED	420.2707 m/z @32.25 [151231OFc1_NvH-0949-CRLM-4.raw]	420.27069091796875	32.2489112861333	4.9637676576	93.9552048858667	88.9914372282667	155652.75	8.90084625674229E7	0	6909	84.69761009530386	1.5556169390910217	3.7988566141576334	420.2665100097656	420.2707214355469
1051	420.2807312011719	35.1826070194667					1	DETECTED	420.2807 m/z @35.18 [151231OFc1_NvH-0949-CRLM-4.raw]	420.2807312011719	35.1826070194667	3.3551492688	93.7785275261333	90.4233782573333	338162.40625	8.840324752673365E7	0	6909	0.227619756120518	1.6737637031580022	0.46210319877986833	420.270751953125	420.28900146484375
1052	420.29339599609375	37.3928208682667					1	DETECTED	420.2934 m/z @37.39 [151231OFc1_NvH-0949-CRLM-4.raw]	420.29339599609375	37.3928208682667	22.6965666946667	95.3690649082667	72.6724982136	168112.390625	1.0170618645775603E8	0	6909	8.496098888431753	2.279026179838551	97.10700850901695	420.2923278808594	420.2995910644531
1053	420.3047790527344	92.2622592269333					1	DETECTED	420.3048 m/z @92.26 [151231OFc1_NvH-0949-CRLM-4.raw]	420.3047790527344	92.2622592269333	89.8504099994667	93.0132525816	3.162842582133294	8427.0791015625	672858.16722437	0	6909	0.027086364529552043	0.6556882880808327	0.3113765761616653	420.303466796875	420.3086853027344
1054	420.3193054199219	90.4259825706667					1	DETECTED	420.3193 m/z @90.43 [151231OFc1_NvH-0949-CRLM-4.raw]	420.3193054199219	90.4259825706667	0.0075340352	99.9940448426667	99.9865108074667	141253.359375	9.877173609167215E7	0	6909	2.729545868010902	0.5153936533373142	0.09563927972234182	420.3112487792969	420.3218688964844
1055	420.3321533203125	89.6933770605333					1	DETECTED	420.3322 m/z @89.69 [151231OFc1_NvH-0949-CRLM-4.raw]	420.3321533203125	89.6933770605333	0.0493819421333333	99.5842805605333	99.53489861839996	412349.4375	7.19397485436425E7	0	6909	0.14071567634024973	4.203708823067949	7.017940895623616	420.3226013183594	420.3406066894531
1056	420.35784912109375	54.0556013152					1	DETECTED	420.3578 m/z @54.06 [151231OFc1_NvH-0949-CRLM-4.raw]	420.35784912109375	54.0556013152	1.5393480088	92.5208396066667	90.9814915978667	31428.130859375	7.857714763043967E7	0	6909	89.48761138865883	0.8585492654731974	0.7238460185899945	420.3478698730469	420.3601989746094
1057	420.3731994628906	22.6592171904					1	DETECTED	420.3732 m/z @22.66 [151231OFc1_NvH-0949-CRLM-4.raw]	420.3731994628906	22.6592171904	1.10073887573333	99.9637405234667	98.86300164773337	45189.36328125	8.089495265085992E7	0	6909	89.3226688518005	2.100678051261874	3.217246416004782	420.3635559082031	420.3829040527344
1058	420.4568786621094	39.6917986576					1	DETECTED	420.4569 m/z @39.69 [151231OFc1_NvH-0949-CRLM-4.raw]	420.4568786621094	39.6917986576	2.12099764746667	99.0567430002667	96.93574535280004	138223.234375	7.645068278793198E7	0	6909	29.285044690491326	1.523150425913652	0.003720051115636947	420.4469909667969	420.46044921875
1059	420.4705810546875	47.0202982474667					1	DETECTED	420.4706 m/z @47.02 [151231OFc1_NvH-0949-CRLM-4.raw]	420.4705810546875	47.0202982474667	2.5674785384	99.8321317936	97.2646532552	784119.0625	1.0549603525768167E8	0	6909	0.6192700666124935	0.5118791952848359	0.8934874032789499	420.46063232421875	420.48052978515625
1060	420.4837646484375	29.2602846426667					1	DETECTED	420.4838 m/z @29.26 [151231OFc1_NvH-0949-CRLM-4.raw]	420.4837646484375	29.2602846426667	3.73890325413333	99.3814471461333	95.64254389199996	190778.640625	7.391904872171046E7	0	6909	0.055543946916760234	0.5165876694303235	4.889729654198788	420.4805908203125	420.4937438964844
1061	420.50103759765625	40.4060863421333					1	DETECTED	420.5010 m/z @40.41 [151231OFc1_NvH-0949-CRLM-4.raw]	420.50103759765625	40.4060863421333	4.40304702026667	97.3684108818667	92.96536386160003	100184.8125	7.691457438541743E7	0	6909	30.53751446960046	1.481076037780072	0.058501862198790326	420.4938659667969	420.5108947753906
1062	420.52093505859375	14.3040983706667					1	DETECTED	420.5209 m/z @14.30 [151231OFc1_NvH-0949-CRLM-4.raw]	420.52093505859375	14.3040983706667	3.79012695013333	99.1180860269333	95.32795907679997	38981.21875	7.356456936537772E7	0	6909	9.338408054278544	4.645948192284089	11.237437141601108	420.5110778808594	420.5223388671875
1063	420.53265380859375	22.3028607744					1	DETECTED	420.5327 m/z @22.30 [151231OFc1_NvH-0949-CRLM-4.raw]	420.53265380859375	22.3028607744	2.9641720696	96.7080703861333	93.7438983165333	508189.5	8.949172359626044E7	0	6909	0.2617014971408622	0.5544551968410203	0.4080441780302364	420.52294921875	420.5426330566406
1064	420.5447692871094	8.3795670128					1	DETECTED	420.5448 m/z @8.38 [151231OFc1_NvH-0949-CRLM-4.raw]	420.5447692871094	8.3795670128	4.00853720773333	95.9627436896	91.95420648186668	117951.9453125	9.532654945450719E7	0	6909	1.0357017184947424	0.9528301223936108	1.1423510931654897	420.54266357421875	420.5455322265625
1065	420.5555419921875	14.1900101656					1	DETECTED	420.5555 m/z @14.19 [151231OFc1_NvH-0949-CRLM-4.raw]	420.5555419921875	14.1900101656	1.75148162453333	99.7258081397333	97.97432651519998	1335993.25	1.3551811176327413E8	0	6909	0.18960713834322185	1.8131570848238738	1.0762995294703797	420.5455627441406	420.5655212402344
1066	420.56646728515625	21.9046235117333					1	DETECTED	420.5665 m/z @21.90 [151231OFc1_NvH-0949-CRLM-4.raw]	420.56646728515625	21.9046235117333	3.01795694346667	97.17191079735	94.15395385388332	670695.5625	1.1356471434658615E8	0	6909	5.581228826177792	1.4800178593482443	0.4380878610950403	420.5655822753906	420.5764465332031
1067	420.57794189453125	31.1656820621333					1	DETECTED	420.5779 m/z @31.17 [151231OFc1_NvH-0949-CRLM-4.raw]	420.57794189453125	31.1656820621333	4.28908203013333	97.3271376797333	93.03805564959997	239498.71875	8.503731432332292E7	0	6909	2.06680674479502	0.5060302069446415	0.10739384352243074	420.57647705078125	420.580322265625
1068	420.5904846191406	41.7418923957333					1	DETECTED	420.5905 m/z @41.74 [151231OFc1_NvH-0949-CRLM-4.raw]	420.5904846191406	41.7418923957333	1.9182481352	98.6887990954667	96.7705509602667	346139.9375	8.799342128321785E7	3	6909	8.310405360523653	0.5078850989615475	0.005987247612921802	420.58050537109375	420.5998229980469
1069	420.6805725097656	10.6066574808					1	DETECTED	420.6806 m/z @10.61 [151231OFc1_NvH-0949-CRLM-4.raw]	420.6805725097656	10.6066574808	4.50615437253333	85.5872532690667	81.08109889653336	38058.02734375	7.297476174814567E7	0	6909	13.442624351981014	6.645443618138805	0.07461078807520545	420.6713562011719	420.6842956542969
1070	420.6943359375	9.7559944576					1	DETECTED	420.6943 m/z @9.76 [151231OFc1_NvH-0949-CRLM-4.raw]	420.6943359375	9.7559944576	2.49442712746667	97.6470655333333	95.15263840586664	108837.5625	7.362061030843428E7	0	6909	6.14888499500963	0.5821251716873005	0.7524842584551182	420.68450927734375	420.6974182128906
1071	420.7074279785156	31.5925752365333					1	DETECTED	420.7074 m/z @31.59 [151231OFc1_NvH-0949-CRLM-4.raw]	420.7074279785156	31.5925752365333	3.01795694346667	99.0973822274667	96.07942528400002	789023.75	1.4862944974764016E8	2	6909	12.289042694410124	0.5095211612593723	0.24299763398078228	420.6974792480469	420.7117919921875
1072	420.7218017578125	35.5317213618667					1	DETECTED	420.7218 m/z @35.53 [151231OFc1_NvH-0949-CRLM-4.raw]	420.7218017578125	35.5317213618667	2.76348463786667	96.2950562296	93.53157159173333	803764.5	1.4332234018411753E8	2	6909	23.87932787927629	0.7548638516064292	0.3042765542078266	420.7118225097656	420.72857666015625
1073	420.7386169433594	9.37788245653333					1	DETECTED	420.7386 m/z @9.38 [151231OFc1_NvH-0949-CRLM-4.raw]	420.7386169433594	9.37788245653333	3.24229991013333	99.604569748	96.36226983786668	2.3287334E7	7.020235825838131E8	2	6909	0.28968109140814846	62.64643710643075	1.873575687519081	420.7287902832031	420.748291015625
1074	420.7581787109375	22.4561695749333					1	DETECTED	420.7582 m/z @22.46 [151231OFc1_NvH-0949-CRLM-4.raw]	420.7581787109375	22.4561695749333	3.15175335093333	99.4220011786667	96.27024782773337	1099345.75	1.0926774435275641E8	0	6909	0.1712131208477672	0.9062155525771827	0.6025394855775105	420.74871826171875	420.76031494140625
1075	420.77032470703125	25.4192351168					1	DETECTED	420.7703 m/z @25.42 [151231OFc1_NvH-0949-CRLM-4.raw]	420.77032470703125	25.4192351168	3.50824525253333	99.8117694410667	96.30352418853337	9629135.0	2.846975710410567E8	2	6909	0.1787468327951096	0.6701075994918482	1.3120812916789715	420.7603454589844	420.7801818847656
1076	420.7870788574219	34.4389464266667					1	DETECTED	420.7871 m/z @34.44 [151231OFc1_NvH-0949-CRLM-4.raw]	420.7870788574219	34.4389464266667	2.0271971936	97.5645330797333	95.53733588613329	927590.8125	1.1012507586694287E8	2	6909	0.24743738251259373	0.77978819663312	0.18266562859607072	420.7804260253906	420.7965393066406
1077	420.8583984375	16.6023821821333					1	DETECTED	420.8584 m/z @16.60 [151231OFc1_NvH-0949-CRLM-4.raw]	420.8583984375	16.6023821821333	0.656977315466667	99.9738300709333	99.31685275546664	80563.765625	7.960679018296888E7	0	6909	6.409073449976686	4.967767368243175	0.04772164394329993	420.8484802246094	420.8625793457031
1078	420.8725891113281	13.2337507045333					1	DETECTED	420.8726 m/z @13.23 [151231OFc1_NvH-0949-CRLM-4.raw]	420.8725891113281	13.2337507045333	0.7930003328	99.6752980136	98.8822976808	2246514.5	1.4932831131326988E8	3	6909	0.35310416323193294	0.6345492749793437	5.255489933471356	420.86260986328125	420.8825378417969
1079	420.88983154296875	14.2136265509333					1	DETECTED	420.8898 m/z @14.21 [151231OFc1_NvH-0949-CRLM-4.raw]	420.88983154296875	14.2136265509333	0.0179819413333333	99.4321387741333	99.41415683279997	816790.625	1.1142793655709375E8	3	6909	0.18931622406188353	0.8463213861710656	0.7911538738394899	420.8825988769531	420.8998107910156
1080	420.90203857421875	27.4481162104					1	DETECTED	420.9020 m/z @27.45 [151231OFc1_NvH-0949-CRLM-4.raw]	420.90203857421875	27.4481162104	1.80418534746667	98.2920476893333	96.48786234186663	216870.28125	9.198471849387275E7	0	6909	21.74892425623004	0.9840192748456282	3.0667222574112087	420.89984130859375	420.9020690917969
1081	420.912109375	31.1656820621333					1	DETECTED	420.9121 m/z @31.17 [151231OFc1_NvH-0949-CRLM-4.raw]	420.912109375	31.1656820621333	0.0388754101333333	99.7709844549333	99.73210904479997	278282.40625	9.819331920881286E7	0	6909	9.004592135408075	1.158121121932651	2.621848171254552	420.9021301269531	420.9219665527344
1082	420.9250183105469	41.7239232309333					1	DETECTED	420.9250 m/z @41.72 [151231OFc1_NvH-0949-CRLM-4.raw]	420.9250183105469	41.7239232309333	0.131586760266667	99.5537975616	99.42221080133334	248161.765625	8.53078536072937E7	0	6909	23.080834081166852	0.5041017869172828	0.002879759792583056	420.922119140625	420.93450927734375
1083	420.9446716308594	9.76509418666667					1	DETECTED	420.9447 m/z @9.77 [151231OFc1_NvH-0949-CRLM-4.raw]	420.9446716308594	9.76509418666667	0.222221060266667	99.8219610909333	99.59974003066664	69987.15625	7.92914792673998E7	0	6909	0.18805451046166333	7.5182248746381655	0.3162477649919927	420.9353332519531	420.9500427246094
1084	420.9601135253906	19.7195155162667					1	DETECTED	420.9601 m/z @19.72 [151231OFc1_NvH-0949-CRLM-4.raw]	420.9601135253906	19.7195155162667	0.0596861712	99.1989515573333	99.1392653861333	502319.8125	1.0188670564698178E8	0	6909	0.5205831764463476	26.65903782226979	1.5543218483712464	420.95037841796875	420.9700622558594
1085	420.9720153808594	47.0695794186667					1	DETECTED	420.9720 m/z @47.07 [151231OFc1_NvH-0949-CRLM-4.raw]	420.9720153808594	47.0695794186667	0.2838417888	99.9738300709333	99.6899882821333	195673.375	8.4948565842517E7	0	6909	35.559379647342524	1.104842091092728	19.044831557415073	420.9701232910156	420.9819030761719
1086	420.98480224609375	29.2914634778667					1	DETECTED	420.9848 m/z @29.29 [151231OFc1_NvH-0949-CRLM-4.raw]	420.98480224609375	29.2914634778667	0.0284173154666667	99.3410001968	99.31258288133333	138814.453125	8.198618449559173E7	0	6909	16.115004223989494	1.6945803027765307	1.979881331326687	420.98211669921875	420.9945068359375
1087	421.0246276855469	31.1290431608					1	DETECTED	421.0246 m/z @31.13 [151231OFc1_NvH-0949-CRLM-4.raw]	421.0246276855469	31.1290431608	0.161815880533333	99.8422171952	99.68040131466667	38054.484375	8.017223291453032E7	0	6909	72.6917797839632	1.6139423706686895	2.0046159860400317	421.0176696777344	421.0274658203125
1088	421.0374755859375	40.43931108					1	DETECTED	421.0375 m/z @40.44 [151231OFc1_NvH-0949-CRLM-4.raw]	421.0374755859375	40.43931108	0.2838417888	99.8523961176	99.56855432879999	59226.03515625	7.276948314452323E7	0	6909	12.68201782143693	1.2284273182679242	1.4354424488135362	421.0283203125	421.0472106933594
1089	421.06597900390625	31.3978623792					1	DETECTED	421.0660 m/z @31.40 [151231OFc1_NvH-0949-CRLM-4.raw]	421.06597900390625	31.3978623792	0.262668775466667	99.9940448426667	99.73137606720003	34543.62890625	7.516771396797346E7	0	6909	39.421001339202846	1.6089499415400894	2.2252586547875848	421.0565490722656	421.0749206542969
1090	421.0870361328125	91.1448561157333					1	DETECTED	421.0870 m/z @91.14 [151231OFc1_NvH-0949-CRLM-4.raw]	421.0870361328125	91.1448561157333	0.306266349333333	99.9637405234667	99.65747417413337	71119.1171875	7.59587399992252E7	0	6909	0.13197409434900464	0.7021101998095234	1.7248720830127202	421.077392578125	421.09661865234375
1091	421.099853515625	32.6605067794667					1	DETECTED	421.0999 m/z @32.66 [151231OFc1_NvH-0949-CRLM-4.raw]	421.099853515625	32.6605067794667	32.6605067794667	94.4668504546667	61.8063436752	31223.7734375	5.92154657594686E7	0	6909	57.42231325670966	null	null	421.09771728515625	421.1091003417969
1092	421.1194152832031	55.17103676					1	DETECTED	421.1194 m/z @55.17 [151231OFc1_NvH-0949-CRLM-4.raw]	421.1194152832031	55.17103676	2.5256389984	95.5163025888	92.9906635904	49574.3203125	8.374904292674212E7	0	6909	88.67149030498678	0.8472247021185649	0.6946637225862228	421.1097106933594	421.1293640136719
1093	421.15277099609375	69.320771116					1	DETECTED	421.1528 m/z @69.32 [151231OFc1_NvH-0949-CRLM-4.raw]	421.15277099609375	69.320771116	1.81446415546667	96.972325516	95.15786136053333	73130.0	7.591974342232312E7	0	6909	1.1395818868844287	0.6707249993333497	0.3242472602059007	421.1434020996094	421.1626892089844
1094	421.1782531738281	20.2837464384					1	DETECTED	421.1783 m/z @20.28 [151231OFc1_NvH-0949-CRLM-4.raw]	421.1782531738281	20.2837464384	4.265555084	99.4624339261333	95.1968788421333	167178.609375	7.765557394569951E7	0	6909	0.05720212809924874	8.035814036676129	0.0552246877008161	421.16864013671875	421.1783752441406
1095	421.1883850097656	21.2784597074667					1	DETECTED	421.1884 m/z @21.28 [151231OFc1_NvH-0949-CRLM-4.raw]	421.1883850097656	21.2784597074667	3.24229991013333	99.1382544024	95.89595449226667	271124.375	8.424717303658944E7	0	6909	0.12906201468449296	0.7387097465040533	0.016831919004702184	421.17840576171875	421.190673828125
1096	421.20068359375	14.6915981770667					1	DETECTED	421.2007 m/z @14.69 [151231OFc1_NvH-0949-CRLM-4.raw]	421.20068359375	14.6915981770667	2.31851861946667	97.378754132	95.06023551253332	450163.625	9.733349749429128E7	3	6909	0.2579471041528958	0.9387911020158495	4.087663129923664	421.1907043457031	421.2039489746094
1097	421.2139587402344	21.9722747581333					1	DETECTED	421.2140 m/z @21.97 [151231OFc1_NvH-0949-CRLM-4.raw]	421.2139587402344	21.9722747581333	0.772098634666667	99.6652859933333	98.89318735866664	3432700.25	2.409834658985371E8	3	6909	8.938425953224845	0.6832881607718166	0.11390668352555608	421.2040100097656	421.22393798828125
1098	421.2242431640625	5.0043991728					1	DETECTED	421.2242 m/z @5.00 [151231OFc1_NvH-0949-CRLM-4.raw]	421.2242431640625	5.0043991728	2.98557174986667	97.8428532448	94.85728149493333	1712758.0	1.7418055065689808E8	2	6909	38.13788964087643	126.53362130281151	263.4190870356312	421.2239685058594	421.2269287109375
1099	421.2369384765625	9.3568245496					1	DETECTED	421.2369 m/z @9.36 [151231OFc1_NvH-0949-CRLM-4.raw]	421.2369384765625	9.3568245496	3.1743759272	99.5029898554667	96.32861392826669	1.0250535E7	4.345066932607317E8	3	6909	0.2938502723056189	53.49519010292158	117.10654195057484	421.2269592285156	421.2469177246094
1100	421.2479553222656	6.81035540853333					1	DETECTED	421.2480 m/z @6.81 [151231OFc1_NvH-0949-CRLM-4.raw]	421.2479553222656	6.81035540853333	3.88032391386667	92.7799846845333	88.89966077066663	170216.3125	9.58745766710403E7	2	6909	14.344684713859479	0.6003651719400477	0.2784102052602745	421.2469482421875	421.25054931640625
1101	421.2606201171875	19.1684133730667					1	DETECTED	421.2606 m/z @19.17 [151231OFc1_NvH-0949-CRLM-4.raw]	421.2606201171875	19.1684133730667	0.0179819413333333	99.6146529152	99.59667097386667	1179687.875	1.220542279352455E8	2	6909	0.17565526980800072	0.5467289444402775	1.2525848864992903	421.2506408691406	421.2615051269531
1102	421.2715148925781	25.4505347954667					1	DETECTED	421.2715 m/z @25.45 [151231OFc1_NvH-0949-CRLM-4.raw]	421.2715148925781	25.4505347954667	3.15175335093333	99.3914845885333	96.23973123759997	4535418.5	1.7419155569963774E8	2	6909	0.1629655264700851	1.355755828801051	0.8556788890167669	421.26153564453125	421.28143310546875
1103	421.2889709472656	34.4072864032					1	DETECTED	421.2890 m/z @34.41 [151231OFc1_NvH-0949-CRLM-4.raw]	421.2889709472656	34.4072864032	4.42641572533333	93.7271256818667	89.30070995653337	385119.1875	1.0875469524645925E8	0	6909	18.15004225108743	2.5834384942714275	13.159929944177543	421.28155517578125	421.2980041503906
1104	421.31329345703125	91.4713666970667					1	DETECTED	421.3133 m/z @91.47 [151231OFc1_NvH-0949-CRLM-4.raw]	421.31329345703125	91.4713666970667	0.0179819413333333	99.9839464877333	99.96596454639997	27548.302734375	3.606230480359907E7	0	6909	1.1202068443650433	0.5286102619685149	0.06543173089021284	421.31243896484375	421.3232727050781
1105	421.3355712890625	89.704587212					1	DETECTED	421.3356 m/z @89.70 [151231OFc1_NvH-0949-CRLM-4.raw]	421.3355712890625	89.704587212	0.929757348533333	99.8219610909333	98.89220374239997	100052.328125	6.429460694938319E7	0	6909	2.273626674889286	0.5177211904812921	19.523906624045956	421.32855224609375	421.3453063964844
1106	421.3498229980469	90.415274376					1	DETECTED	421.3498 m/z @90.42 [151231OFc1_NvH-0949-CRLM-4.raw]	421.3498229980469	90.415274376	1.8976025432	96.2060117037333	94.3084091605333	45939.29296875	7.553699204100403E7	0	6909	0.5388345921386559	4.408507284821378	2.747044069497899	421.3460998535156	421.357421875
1107	421.3675537109375	90.0911741048					1	DETECTED	421.3676 m/z @90.09 [151231OFc1_NvH-0949-CRLM-4.raw]	421.3675537109375	90.0911741048	0.877278709866667	95.0709227338667	94.19364402400002	46832.42578125	8.544815592555489E7	0	6909	0.17211473846374759	0.5148125927734649	6.348590388449965	421.3592224121094	421.3775329589844
1108	421.4061584472656	43.1076682826667					1	DETECTED	421.4062 m/z @43.11 [151231OFc1_NvH-0949-CRLM-4.raw]	421.4061584472656	43.1076682826667	0.856266165066667	98.6992072482667	97.84294108320003	34576.8984375	7.937808782399856E7	0	6909	51.19113830418278	1.15786620300635	1.166720629617662	421.3970947265625	421.4161376953125
1109	421.4600524902344	19.5784021154667					1	DETECTED	421.4601 m/z @19.58 [151231OFc1_NvH-0949-CRLM-4.raw]	421.4600524902344	19.5784021154667	2.33912013253333	92.7208833034667	90.38176317093338	108213.109375	7.955604588964254E7	0	6909	16.434792445609492	2.827603531427601	0.14576652006598353	421.4505310058594	421.46063232421875
1110	421.47064208984375	17.832053888					1	DETECTED	421.4706 m/z @17.83 [151231OFc1_NvH-0949-CRLM-4.raw]	421.47064208984375	17.832053888	4.63042612453333	98.8211349874667	94.19070886293338	333869.03125	8.647812250489661E7	0	6909	17.351795879873393	0.8752394180846826	0.345426009500314	421.46075439453125	421.48052978515625
1111	421.49267578125	30.8265168824					1	DETECTED	421.4927 m/z @30.83 [151231OFc1_NvH-0949-CRLM-4.raw]	421.49267578125	30.8265168824	1.3467837208	99.6248218933333	98.2780381725333	201251.84375	7.79010342422739E7	0	6909	0.14910557975867178	6.418545649739099	1.3234167317607062	421.4826965332031	421.50250244140625
1112	421.512451171875	20.2568051576					1	DETECTED	421.5125 m/z @20.26 [151231OFc1_NvH-0949-CRLM-4.raw]	421.512451171875	20.2568051576	4.52766873733333	97.9447894968	93.41712075946667	100282.0078125	8.032523289759599E7	0	6909	13.245456063681257	3.94316005946361	0.02258753242915695	421.5027160644531	421.5140075683594
1113	421.52423095703125	18.4567843885333					1	DETECTED	421.5242 m/z @18.46 [151231OFc1_NvH-0949-CRLM-4.raw]	421.52423095703125	18.4567843885333	2.94438071866667	96.0472735021333	93.10289278346663	134588.171875	8.452316291868313E7	0	6909	4.35784499084456	0.6520873585298247	0.04910823633736556	421.51434326171875	421.53375244140625
1114	421.5437927246094	31.7833475568					1	DETECTED	421.5438 m/z @31.78 [151231OFc1_NvH-0949-CRLM-4.raw]	421.5437927246094	31.7833475568	1.9960765504	97.7394603965333	95.7433838461333	782149.8125	1.1579230730243509E8	0	6909	18.852216374733406	0.6093330116143357	0.10696629049284506	421.5338134765625	421.5537414550781
1115	421.5546569824219	20.3621806122667					1	DETECTED	421.5547 m/z @20.36 [151231OFc1_NvH-0949-CRLM-4.raw]	421.5546569824219	20.3621806122667	3.3780884712	88.0010399104	84.6229514392	176910.953125	8.203325261740175E7	0	6909	0.10718519937329063	0.7378504407264669	53.06740830587268	421.5538024902344	421.5566711425781
1116	421.5666809082031	20.8104420970667					1	DETECTED	421.5667 m/z @20.81 [151231OFc1_NvH-0949-CRLM-4.raw]	421.5666809082031	20.8104420970667	2.98557174986667	98.6582747456	95.67270299573333	891553.1875	1.3459316424356335E8	3	6909	12.622549377438315	2.2641296611886506	0.1785419048184608	421.5567321777344	421.57659912109375
1117	421.578857421875	29.9841741368					1	DETECTED	421.5789 m/z @29.98 [151231OFc1_NvH-0949-CRLM-4.raw]	421.578857421875	29.9841741368	4.50615437253333	95.8672276754667	91.36107330293336	350039.84375	8.130676104582655E7	0	6909	0.16514064152428531	0.5664970717297294	39.747486117404435	421.5767517089844	421.58880615234375
1118	421.5901794433594	19.1503867232					1	DETECTED	421.5902 m/z @19.15 [151231OFc1_NvH-0949-CRLM-4.raw]	421.5901794433594	19.1503867232	6.63039725573333	94.9925485725333	88.36215131679997	64946.37890625	7.566753995503132E7	0	6909	0.17235822506073717	3.528842877480448	6.057685754960895	421.5888671875	421.5998840332031
1119	421.665283203125	52.1415627709333					1	DETECTED	421.6653 m/z @52.14 [151231OFc1_NvH-0949-CRLM-4.raw]	421.665283203125	52.1415627709333	2.60895718986667	99.0567430002667	96.44778581040003	32204.5	7.571954907598849E7	0	6909	90.85956134117717	0.9735787637150497	1.0686188894849709	421.6554260253906	421.6745910644531
1120	421.69012451171875	21.3479843757333					1	DETECTED	421.6901 m/z @21.35 [151231OFc1_NvH-0949-CRLM-4.raw]	421.69012451171875	21.3479843757333	3.163253464	96.401011028	93.237757564	139110.46875	7.473244167924602E7	0	6909	1.9967891946193461	0.5976564106410095	0.1322950030745224	421.6802978515625	421.7000732421875
1121	421.70477294921875	26.247586276					1	DETECTED	421.7048 m/z @26.25 [151231OFc1_NvH-0949-CRLM-4.raw]	421.70477294921875	26.247586276	3.12909491066667	94.9331884768	91.80409356613333	110805.90625	8.57830089582494E7	0	6909	7.156947869297706	2.290039252623833	0.019060944415098303	421.70013427734375	421.7053527832031
1122	421.71539306640625	21.9722747581333					1	DETECTED	421.7154 m/z @21.97 [151231OFc1_NvH-0949-CRLM-4.raw]	421.71539306640625	21.9722747581333	2.36998258026667	98.7805835152	96.41060093493333	1453395.375	1.399778378103952E8	2	6909	0.2334705250979887	0.5165992177444632	0.02001387944228676	421.7054138183594	421.7253723144531
1123	421.72564697265625	5.0043991728					1	DETECTED	421.7256 m/z @5.00 [151231OFc1_NvH-0949-CRLM-4.raw]	421.72564697265625	5.0043991728	3.5287444312	94.2906610533333	90.7619166221333	788391.75	1.1475087970654103E8	2	6909	13.352866136082138	18.672461535808377	0.19887021521666856	421.72540283203125	421.7281494140625
1124	421.7381591796875	9.3568245496					1	DETECTED	421.7382 m/z @9.36 [151231OFc1_NvH-0949-CRLM-4.raw]	421.7381591796875	9.3568245496	3.34429278186667	99.1787223189333	95.83442953706663	2741098.75	1.906733163986394E8	2	6909	0.2869338701639972	49.16456585034977	54.12977001128524	421.7281799316406	421.74810791015625
1125	421.7586364746094	25.165175684					1	DETECTED	421.7586 m/z @25.17 [151231OFc1_NvH-0949-CRLM-4.raw]	421.7586364746094	25.165175684	3.12909491066667	98.4034508442667	95.27435593360003	1.9887832E7	4.5343089535766464E8	2	6909	0.24417176567352072	1.079985455251173	1.035472377082416	421.7486572265625	421.7684326171875
1126	421.7707824707031	26.8221253765333					1	DETECTED	421.7708 m/z @26.82 [151231OFc1_NvH-0949-CRLM-4.raw]	421.7707824707031	26.8221253765333	3.1854761896	92.3509624384	89.16548624880001	1159458.25	1.234155587344088E8	2	6909	2.0116884711731267	0.5489234607735766	2.3584596757625627	421.76873779296875	421.78076171875
1127	421.7984924316406	18.7764745992					1	DETECTED	421.7985 m/z @18.78 [151231OFc1_NvH-0949-CRLM-4.raw]	421.7984924316406	18.7764745992	3.9129255304	95.9203482144	92.00742268399999	123675.3671875	7.960014143980151E7	0	6909	18.31134129888702	456.77110488326986	125.86131796349773	421.7885437011719	421.80804443359375
1128	421.8238525390625	40.564920104					1	DETECTED	421.8239 m/z @40.56 [151231OFc1_NvH-0949-CRLM-4.raw]	421.8238525390625	40.564920104	0.382350628266667	99.9940448426667	99.61169421440003	53439.89453125	8.092680526996458E7	0	6909	3.3795125326693096	1.2421819879524794	1.8743121356123325	421.8141784667969	421.8338317871094
1129	421.8450622558594	20.2717277869333					1	DETECTED	421.8451 m/z @20.27 [151231OFc1_NvH-0949-CRLM-4.raw]	421.8450622558594	20.2717277869333	0.813966623466667	99.9129892773333	99.09902265386663	58842.73828125	8.3357456529607E7	0	6909	37.82875700079669	3.0030553408621516	5.609667641064492	421.8352355957031	421.8545227050781
1130	421.8646240234375	45.0886433677333					1	DETECTED	421.8646 m/z @45.09 [151231OFc1_NvH-0949-CRLM-4.raw]	421.8646240234375	45.0886433677333	0.625610513866667	98.8110497002667	98.18543918640003	357682.59375	9.470502882395442E7	3	6909	23.788290426656683	0.5023330562190591	0.009095812880744176	421.8546447753906	421.8746032714844
1131	421.8756103515625	13.1422137104					1	DETECTED	421.8756 m/z @13.14 [151231OFc1_NvH-0949-CRLM-4.raw]	421.8756103515625	13.1422137104	1.4108414536	99.8422171952	98.43137574160001	209244.109375	8.687164236814226E7	0	6909	18.94268087892044	0.5727823224718903	5.030931653085571	421.8746337890625	421.8774108886719
1132	421.8874206542969	19.5892479064					1	DETECTED	421.8874 m/z @19.59 [151231OFc1_NvH-0949-CRLM-4.raw]	421.8874206542969	19.5892479064	0.101079252266667	99.7608910109333	99.65981175866663	904188.3125	1.1573866982829404E8	0	6909	12.432787293673108	0.7605758054764332	57.99425309304876	421.87744140625	421.89739990234375
1133	421.9053039550781	31.8994134061333					1	DETECTED	421.9053 m/z @31.90 [151231OFc1_NvH-0949-CRLM-4.raw]	421.9053039550781	31.8994134061333	0.0493819421333333	99.0771821096	99.02780016746667	642049.625	1.1262584388041584E8	0	6909	11.659562007692024	0.6125573815105445	0.21776475986462226	421.8974304199219	421.915283203125
1134	421.9311218261719	38.2790382426667					1	DETECTED	421.9311 m/z @38.28 [151231OFc1_NvH-0949-CRLM-4.raw]	421.9311218261719	38.2790382426667	0.0075340352	99.1787223189333	99.1711882837333	47912.96484375	8.13184357699429E7	0	6909	36.88495559488419	1.3376598896974008	2.101095749263528	421.9256591796875	421.94110107421875
1135	421.9418640136719	9.23625258853333					1	DETECTED	421.9419 m/z @9.24 [151231OFc1_NvH-0949-CRLM-4.raw]	421.9418640136719	9.23625258853333	0.982848419733333	99.8321317936	98.84928337386667	25447.375	8.037057729607244E7	0	6909	90.65360286577146	5.988394688554241	10.976789377108481	421.9411926269531	421.9425964355469
1136	421.9526062011719	3.1854761896					1	DETECTED	421.9526 m/z @3.19 [151231OFc1_NvH-0949-CRLM-4.raw]	421.9526062011719	3.1854761896	0.0075340352	99.7709844549333	99.7634504197333	348886.21875	8.253612378323112E7	0	6909	0.11379690471228754	80.67171338520744	3.245114573147409	421.94268798828125	421.9625244140625
1137	421.96929931640625	31.8393723032					1	DETECTED	421.9693 m/z @31.84 [151231OFc1_NvH-0949-CRLM-4.raw]	421.96929931640625	31.8393723032	0.2949666992	99.8422171952	99.547250496	273725.4375	9.04147998117214E7	0	6909	0.3151686518327743	0.7302709279243413	0.4037293090203342	421.9627990722656	421.979248046875
1138	421.99456787109375	30.7778801016					1	DETECTED	421.9946 m/z @30.78 [151231OFc1_NvH-0949-CRLM-4.raw]	421.99456787109375	30.7778801016	0.0804336781333333	97.4508570685333	97.37042339039996	108633.03125	7.959550763834713E7	0	6909	0.5897498655811866	2.6722785465544585	0.6995814257350236	421.984619140625	422.0044250488281
1139	422.0189208984375	27.5560378853333					1	DETECTED	422.0189 m/z @27.56 [151231OFc1_NvH-0949-CRLM-4.raw]	422.0189208984375	27.5560378853333	0.272962812	99.9332309189333	99.6602681069333	186453.640625	8.082554817062846E7	0	6909	0.2335175030194705	0.5014838308091335	0.1298493528817515	422.0091552734375	422.0289001464844
1140	422.0661926269531	52.7358649752					1	DETECTED	422.0662 m/z @52.74 [151231OFc1_NvH-0949-CRLM-4.raw]	422.0661926269531	52.7358649752	0.0179819413333333	99.9839464877333	99.96596454639997	28661.90234375	7.970072514815365E7	0	6909	103.5777016754885	0.9534470154254967	0.9129011997402364	422.05621337890625	422.0716247558594
1141	422.0974426269531	49.6145837325333					1	DETECTED	422.0974 m/z @49.61 [151231OFc1_NvH-0949-CRLM-4.raw]	422.0974426269531	49.6145837325333	0.306266349333333	99.4422009994667	99.13593465013338	34179.33984375	8.30546654918936E7	0	6909	44.842564732581444	0.9227102716884545	0.843317781525514	422.0877990722656	422.1073303222656
1142	422.1300964355469	89.5737966658667					1	DETECTED	422.1301 m/z @89.57 [151231OFc1_NvH-0949-CRLM-4.raw]	422.1300964355469	89.5737966658667	21.7349588405333	98.8211349874667	77.08617614693341	483445.90625	7.427980628636935E7	0	6909	0.0712005088275589	1.7141483408436249	1.9067231852856212	422.122314453125	422.1357727050781
1143	422.1639404296875	13.8179247938667					1	DETECTED	422.1639 m/z @13.82 [151231OFc1_NvH-0949-CRLM-4.raw]	422.1639404296875	13.8179247938667	5.61390620373333	93.6087275250667	87.99482132133336	42458.2109375	7.33525560486449E7	0	6909	0.06739793963264162	5.1921333827457765	9.392445826443822	422.1543884277344	422.1739196777344
1144	422.1777038574219	40.2935418586667					1	DETECTED	422.1777 m/z @40.29 [151231OFc1_NvH-0949-CRLM-4.raw]	422.1777038574219	40.2935418586667	4.67896741733333	97.4201349682667	92.74116755093337	30058.23828125	7.893137496855518E7	0	6909	66.17667579715828	1.302011451852424	1.313595602270265	422.1739807128906	422.1784973144531
1145	422.18865966796875	30.2522735962667					1	DETECTED	422.1887 m/z @30.25 [151231OFc1_NvH-0949-CRLM-4.raw]	422.18865966796875	30.2522735962667	1.59276833813333	98.0074783277333	96.41470998959997	94595.2421875	8.158899903187856E7	0	6909	77.89719744603961	1.7894979845944	3.833167217095794	422.17889404296875	422.19256591796875
1146	422.20257568359375	89.4994062074667					1	DETECTED	422.2026 m/z @89.50 [151231OFc1_NvH-0949-CRLM-4.raw]	422.20257568359375	89.4994062074667	2.94438071866667	98.4136257624	95.46924504373334	364418.15625	9.946737373841412E7	0	6909	44.56566605961134	0.5056660464570986	0.0028773738906441703	422.1925964355469	422.2047119140625
1147	422.2147216796875	9.05266725946667					1	DETECTED	422.2147 m/z @9.05 [151231OFc1_NvH-0949-CRLM-4.raw]	422.2147216796875	9.05266725946667	1.1543359968	99.1989515573333	98.0446155605333	3439159.75	2.4373220807856393E8	3	6909	0.1735425691516408	9.766732107782314	10.284657084965739	422.20477294921875	422.2247009277344
1148	422.22857666015625	18.7986301194667					1	DETECTED	422.2286 m/z @18.80 [151231OFc1_NvH-0949-CRLM-4.raw]	422.22857666015625	18.7986301194667	3.06195857946667	99.5741455077333	96.51218692826663	431656.5	1.2162144574363475E8	2	6909	7.769811358321773	0.6499258782655402	0.018439443035972912	422.2247314453125	422.2369384765625
1149	422.2469482421875	23.5564022885333					1	DETECTED	422.2469 m/z @23.56 [151231OFc1_NvH-0949-CRLM-4.raw]	422.2469482421875	23.5564022885333	3.5287444312	98.8518096768	95.3230652456	698627.4375	1.5964090066004518E8	2	6909	13.31405594684554	2.326685527419824	4.787711353492008	422.2369689941406	422.2496337890625
1150	422.2596435546875	25.165175684					1	DETECTED	422.2596 m/z @25.17 [151231OFc1_NvH-0949-CRLM-4.raw]	422.2596435546875	25.165175684	0.0075340352	99.9839464877333	99.97641245253331	8887217.0	3.4009702627007556E8	2	6909	0.24031803838942878	2.7414487089710358	36.74242027584335	422.2496643066406	422.2696228027344
1151	422.272705078125	26.8039320802667					1	DETECTED	422.2727 m/z @26.80 [151231OFc1_NvH-0949-CRLM-4.raw]	422.272705078125	26.8039320802667	3.36682803413333	93.4780413746667	90.11121334053337	498171.15625	9.197166289630613E7	0	6909	2.1283894899181703	1.9312700577991309	0.6233212696211056	422.2697448730469	422.2823791503906
1152	422.2867126464844	3.2306187152					1	DETECTED	422.2867 m/z @3.23 [151231OFc1_NvH-0949-CRLM-4.raw]	422.2867126464844	3.2306187152	0.0906982013333333	95.2391040477333	95.14840584639997	42801.44140625	9.104721177104978E7	0	6909	0.11084314806892248	371.6830060567727	986.608779310677	422.2832336425781	422.2942199707031
1153	422.2998046875	18.7986301194667					1	DETECTED	422.2998 m/z @18.80 [151231OFc1_NvH-0949-CRLM-4.raw]	422.2998046875	18.7986301194667	1.9960765504	92.8196759698667	90.82359941946669	22833.642578125	5.451271632352261E7	0	6909	0.037826638084101916	2.7026725148096493	4.368900007415423	422.2972717285156	422.30078125
1154	422.3113098144531	90.0808365157333					1	DETECTED	422.3113 m/z @90.08 [151231OFc1_NvH-0949-CRLM-4.raw]	422.3113098144531	90.0808365157333	15.3525930122667	93.4893369565333	78.1367439442666	114302.9921875	7.898930761188602E7	0	6909	0.7642983674898289	0.5162496239488974	4.591984539671413	422.30291748046875	422.3145751953125
1155	422.3277282714844	89.4124235994667					1	DETECTED	422.3277 m/z @89.41 [151231OFc1_NvH-0949-CRLM-4.raw]	422.3277282714844	89.4124235994667	0.656977315466667	98.5458511634667	97.88887384800003	31830.216796875	5.7178599689602405E7	0	6909	90.92020923698568	0.5156588620194209	0.03358643569450002	422.3230285644531	422.3349304199219
1156	422.3454284667969	89.3736181149333					1	DETECTED	422.3454 m/z @89.37 [151231OFc1_NvH-0949-CRLM-4.raw]	422.3454284667969	89.3736181149333	8.76081603573333	94.5052585536	85.74444251786667	223178.4375	1.0688045893288265E8	0	6909	81.0788828183091	0.5215696768150807	0.043255018935903	422.3356018066406	422.3529968261719
1157	422.36224365234375	91.6642141746667					1	DETECTED	422.3622 m/z @91.66 [151231OFc1_NvH-0949-CRLM-4.raw]	422.36224365234375	91.6642141746667	2.2146912904	96.7717401496	94.55704885920001	52049.33984375	8.355139697683063E7	0	6909	0.11727125934373817	3.7902243034020318	0.5449944831197899	422.35693359375	422.37213134765625
1158	422.3857421875	33.7940583624					1	DETECTED	422.3857 m/z @33.79 [151231OFc1_NvH-0949-CRLM-4.raw]	422.3857421875	33.7940583624	2.4216551136	94.6042427568	92.18258764320001	39790.35546875	7.771579890434806E7	0	6909	87.39680270409015	1.4292829930351123	1.860770232979295	422.376220703125	422.3876647949219
1159	422.39837646484375	40.4060863421333					1	DETECTED	422.3984 m/z @40.41 [151231OFc1_NvH-0949-CRLM-4.raw]	422.39837646484375	40.4060863421333	0.101079252266667	98.0278526053333	97.92677335306662	57400.10546875	7.604824533813585E7	0	6909	60.28722988229379	1.1425522270359632	2.003462775433937	422.3884582519531	422.4081726074219
1160	422.42047119140625	27.5859601144					1	DETECTED	422.4205 m/z @27.59 [151231OFc1_NvH-0949-CRLM-4.raw]	422.42047119140625	27.5859601144	2.577913856	99.9637405234667	97.3858266674667	113752.7109375	8.22483611448887E7	0	6909	17.44419644856178	2.5573710384697024	0.024528513473059586	422.41107177734375	422.43035888671875
1161	422.4538269042969	3.163253464					1	DETECTED	422.4538 m/z @3.16 [151231OFc1_NvH-0949-CRLM-4.raw]	422.4538269042969	3.163253464	3.0728940152	96.1743201994667	93.1014261842667	117547.3203125	8.209424535577679E7	0	6909	1.3252393453288214	1.7964128100504204	2.2778820016511223	422.44384765625	422.45733642578125
1162	422.4673767089844	35.9521559416					1	DETECTED	422.4674 m/z @35.95 [151231OFc1_NvH-0949-CRLM-4.raw]	422.4673767089844	35.9521559416	3.42169980506667	99.1281483581333	95.70644855306664	513378.0	9.392770726151627E7	0	6909	0.8451041589438333	0.5419737806519178	0.010081859534286244	422.4573974609375	422.47735595703125
1163	422.4780578613281	18.0212849226667					1	DETECTED	422.4781 m/z @18.02 [151231OFc1_NvH-0949-CRLM-4.raw]	422.4780578613281	18.0212849226667	7.13084564	94.8721873930667	87.74134175306669	70883.75	7.956412693301116E7	0	6909	9.400521707532516	4.461390026871699	8.130905832306007	422.4774169921875	422.4879455566406
1164	422.5129699707031	5.87351841813333					1	DETECTED	422.5130 m/z @5.87 [151231OFc1_NvH-0949-CRLM-4.raw]	422.5129699707031	5.87351841813333	4.32334187946667	98.1703736765333	93.84703179706663	404737.0	8.162295850060312E7	0	6909	0.10455665792086322	1.4391637963281758	33.87822885848184	422.5034484863281	422.52288818359375
1165	422.52581787109375	13.6774913426667					1	DETECTED	422.5258 m/z @13.68 [151231OFc1_NvH-0949-CRLM-4.raw]	422.52581787109375	13.6774913426667	4.06167377466667	76.9128718394667	72.85119806480003	40207.44921875	7.619761751348758E7	0	6909	0.09080161841571233	3.7880917326903996	9.784421261068434	422.5229797363281	422.5260314941406
1166	422.5360412597656	18.9664240426667					1	DETECTED	422.5360 m/z @18.97 [151231OFc1_NvH-0949-CRLM-4.raw]	422.5360412597656	18.9664240426667	1.845734532	99.3003755770667	97.45464104506671	275859.09375	9.094296607283957E7	3	6909	1.9927300953002138	0.5107595556147606	0.6497854598204442	422.52606201171875	422.54254150390625
1167	422.55255126953125	23.2088984693333					1	DETECTED	422.5526 m/z @23.21 [151231OFc1_NvH-0949-CRLM-4.raw]	422.55255126953125	23.2088984693333	1.0042191824	98.5255763328	97.52135715040001	1.4298747E7	2.9843481885397685E8	3	6909	0.1546266786822521	0.6343357471600876	1.1362045406276342	422.5425720214844	422.5625305175781
1168	422.5677490234375	39.7831667408					1	DETECTED	422.5677 m/z @39.78 [151231OFc1_NvH-0949-CRLM-4.raw]	422.5677490234375	39.7831667408	3.29993248506667	95.9522933109333	92.65236082586662	367737.25	9.369008587788953E7	3	6909	7.638511593529785	0.5199138099977607	0.009532539560129486	422.56256103515625	422.5711975097656
1169	422.5812072753906	23.5564022885333					1	DETECTED	422.5812 m/z @23.56 [151231OFc1_NvH-0949-CRLM-4.raw]	422.5812072753906	23.5564022885333	3.55110094373333	98.0278526053333	94.47675166159996	505365.96875	9.877972700177929E7	3	6909	9.61914563765226	2.4896044968039357	0.6285988728666071	422.57122802734375	422.59088134765625
1170	422.60540771484375	27.9923268808					1	DETECTED	422.6054 m/z @27.99 [151231OFc1_NvH-0949-CRLM-4.raw]	422.60540771484375	27.9923268808	4.85671287786667	95.8250158746667	90.96830299680003	75306.1640625	8.335143053352717E7	0	6909	0.5669495468751293	1.978097901058042	0.018880997182179133	422.595458984375	422.6153564453125
1171	422.6257019042969	30.5893639421333					1	DETECTED	422.6257 m/z @30.59 [151231OFc1_NvH-0949-CRLM-4.raw]	422.6257019042969	30.5893639421333	2.3494805048	98.7094342946667	96.35995378986671	80098.234375	8.243765078139554E7	0	6909	71.15774631193052	1.7060968754297026	3.359577195374212	422.61572265625	422.63555908203125
1172	422.6788635253906	20.2475199797333					1	DETECTED	422.6789 m/z @20.25 [151231OFc1_NvH-0949-CRLM-4.raw]	422.6788635253906	20.2475199797333	4.81416117226667	95.7937914685333	90.97963029626663	56386.70703125	7.73593795760573E7	0	6909	0.2583982897661308	2.9474993561430987	0.017828532288259948	422.6689453125	422.6888427734375
1173	422.6903381347656	30.1861035093333					1	DETECTED	422.6903 m/z @30.19 [151231OFc1_NvH-0949-CRLM-4.raw]	422.6903381347656	30.1861035093333	3.2546333936	82.854608228	79.5999748344	33039.66015625	7.106769384193705E7	0	6909	63.145389496152234	1.4778245393276523	1.9556490786553047	422.6888732910156	422.6929016113281
1174	422.7030029296875	40.7894531882667					1	DETECTED	422.7030 m/z @40.79 [151231OFc1_NvH-0949-CRLM-4.raw]	422.7030029296875	40.7894531882667	2.60895718986667	98.790722984	96.18176579413333	141698.46875	7.807972098691326E7	0	6909	36.56722664416976	1.4655116159466135	0.014376111447673548	422.69305419921875	422.7053527832031
1175	422.7153625488281	8.84791507226667					1	DETECTED	422.7154 m/z @8.85 [151231OFc1_NvH-0949-CRLM-4.raw]	422.7153625488281	8.84791507226667	2.67110285653333	99.9940448426667	97.32294198613337	1317823.25	1.4382556650147367E8	2	6909	0.1590631425701723	0.8690850086729217	1.6671029558753594	422.70538330078125	422.725341796875
1176	422.7298583984375	20.8104420970667					1	DETECTED	422.7299 m/z @20.81 [151231OFc1_NvH-0949-CRLM-4.raw]	422.7298583984375	20.8104420970667	3.31108468906667	98.4237652426667	95.11268055360003	1019596.0	1.3801228287105498E8	2	6909	0.21692369512719267	0.5121775719949161	1.4939791350948861	422.72540283203125	422.7373962402344
1177	422.7474060058594	32.6206197354667					1	DETECTED	422.7474 m/z @32.62 [151231OFc1_NvH-0949-CRLM-4.raw]	422.7474060058594	32.6206197354667	3.20824811813333	99.3714118818667	96.16316376373338	1734291.0	1.8020089466792673E8	2	6909	15.16891977198831	0.5705913356883415	0.024874552449314156	422.7374267578125	422.7505187988281
1178	422.7605285644531	34.021290488					1	DETECTED	422.7605 m/z @34.02 [151231OFc1_NvH-0949-CRLM-4.raw]	422.7605285644531	34.021290488	3.24229991013333	99.2191327306667	95.97683282053337	2884648.0	2.894454692711823E8	2	6909	26.21197914840993	2.9187713089036076	0.04188590876595772	422.75054931640625	422.7705078125
1179	422.77081298828125	33.1961501424					1	DETECTED	422.7708 m/z @33.20 [151231OFc1_NvH-0949-CRLM-4.raw]	422.77081298828125	33.1961501424	0.9615069976	97.2341392173333	96.2726322197333	688919.625	1.07825363711271E8	0	6909	79.69200847889071	1.6128957203990488	11.409549092579587	422.7705383300781	422.7805480957031
1180	422.7862548828125	32.4341554472					1	DETECTED	422.7863 m/z @32.43 [151231OFc1_NvH-0949-CRLM-4.raw]	422.7862548828125	32.4341554472	3.12909491066667	97.7703745365333	94.64127962586663	30237.05859375	6.890671656111214E7	0	6909	71.6498617834558	1.61452267966661	2.2403749088269995	422.7809753417969	422.79522705078125
1181	422.8244934082031	30.5893639421333					1	DETECTED	422.8245 m/z @30.59 [151231OFc1_NvH-0949-CRLM-4.raw]	422.8244934082031	30.5893639421333	1.443061528	99.3104755997333	97.8674140717333	67575.1484375	7.835232685083917E7	0	6909	24.594983773217734	2.030397299973829	2.886291127641178	422.8148498535156	422.8343200683594
1182	422.8476257324219	5.87351841813333					1	DETECTED	422.8476 m/z @5.87 [151231OFc1_NvH-0949-CRLM-4.raw]	422.8476257324219	5.87351841813333	0.0075340352	99.9940448426667	99.9865108074667	210171.96875	1.7665756564174137E8	2	6909	16.466501750730313	7.405194334198989	20.10951504800521	422.8381042480469	422.8570556640625
1183	422.86773681640625	5.9322718488					1	DETECTED	422.8677 m/z @5.93 [151231OFc1_NvH-0949-CRLM-4.raw]	422.86773681640625	5.9322718488	0.2525562272	99.9433433186667	99.6907870914667	429698.5	9.699534607336983E7	3	6909	0.16825868063261584	0.5860007431557029	10.733053107138733	422.8581237792969	422.87554931640625
1184	422.8856506347656	23.1803633968					1	DETECTED	422.8857 m/z @23.18 [151231OFc1_NvH-0949-CRLM-4.raw]	422.8856506347656	23.1803633968	0.2525562272	99.158375032	98.90581880479999	1.0394021E7	2.4037282145823357E8	3	6909	0.1409869385845397	0.523505834368097	0.03828404574765141	422.8757019042969	422.8956298828125
1185	422.89581298828125	27.9039940133333					1	DETECTED	422.8958 m/z @27.90 [151231OFc1_NvH-0949-CRLM-4.raw]	422.89581298828125	27.9039940133333	0.7305306112	99.4928271317333	98.76229652053331	1160178.0	1.2196270936863023E8	3	6909	10.15905813833266	0.6364819632416433	7.355235548757457	422.8956604003906	422.9057922363281
1186	422.91021728515625	14.3962687128					1	DETECTED	422.9102 m/z @14.40 [151231OFc1_NvH-0949-CRLM-4.raw]	422.91021728515625	14.3962687128	0.222221060266667	99.8725290378667	99.65030797760004	645910.6875	1.0408208109510379E8	3	6909	0.2581031481330953	2.02074464638929	1.0781276003094795	422.90582275390625	422.92010498046875
1187	422.9222412109375	24.2964983722667					1	DETECTED	422.9222 m/z @24.30 [151231OFc1_NvH-0949-CRLM-4.raw]	422.9222412109375	24.2964983722667	0.212138028266667	99.8016466517333	99.58950862346663	282399.5	7.729460758577503E7	3	6909	0.2082739185770741	2.910654493173158	1.1389517175147144	422.9202575683594	422.9317932128906
1188	422.9559020996094	14.0725428250667					1	DETECTED	422.9559 m/z @14.07 [151231OFc1_NvH-0949-CRLM-4.raw]	422.9559020996094	14.0725428250667	0.212138028266667	98.678797252	98.46665922373333	102169.6484375	7.832096109078932E7	0	6909	1.1948347070782095	0.5077739763838681	0.5458333887295226	422.94598388671875	422.958740234375
1189	422.96875	35.9521559416					1	DETECTED	422.9688 m/z @35.95 [151231OFc1_NvH-0949-CRLM-4.raw]	422.96875	35.9521559416	0.530988752533333	99.5230211522667	98.99203239973336	237086.5625	8.30673307875824E7	0	6909	0.663921908187568	0.5384757824212076	0.8439828764798933	422.9587707519531	422.97857666015625
1190	422.9999084472656	25.3272588176					1	DETECTED	422.9999 m/z @25.33 [151231OFc1_NvH-0949-CRLM-4.raw]	422.9999084472656	25.3272588176	0.111333128	99.8422171952	99.73088406720001	356707.8125	8.103823421924144E7	0	6909	0.09976603285446473	2.6813403838069463	4.615002216175365	422.98992919921875	423.00982666015625
1191	423.0180969238281	36.9272138224					1	DETECTED	423.0181 m/z @36.93 [151231OFc1_NvH-0949-CRLM-4.raw]	423.0180969238281	36.9272138224	0.121412115733333	99.9433433186667	99.82193120293337	40800.49609375	8.100810384240437E7	0	6909	89.77195867863722	1.3602108590613309	1.719669910141886	423.0099182128906	423.0280456542969
1192	423.05267333984375	39.1477424016					1	DETECTED	423.0527 m/z @39.15 [151231OFc1_NvH-0949-CRLM-4.raw]	423.05267333984375	39.1477424016	0.262668775466667	99.4828150738667	99.22014629840004	36896.86328125	7.317812189945863E7	0	6909	18.00324229438508	1.2791540404980717	1.5549791677407059	423.0435791015625	423.0553894042969
1193	423.1167297363281	63.7943317530667					1	DETECTED	423.1167 m/z @63.79 [151231OFc1_NvH-0949-CRLM-4.raw]	423.1167297363281	63.7943317530667	3.163253464	99.6146529152	96.4513994512	28693.181640625	7.731683962946992E7	0	6909	86.90976055140685	0.7282934600237546	0.45018926381931984	423.1068115234375	423.12347412109375
1194	423.13348388671875	89.5737966658667					1	DETECTED	423.1335 m/z @89.57 [151231OFc1_NvH-0949-CRLM-4.raw]	423.13348388671875	89.5737966658667	9.05266725946667	95.2992972842667	86.24663002480003	98791.40625	1.1868975139070685E8	0	6909	0.058009132136504604	0.5129805024449057	9.344811483905303E-4	423.1235656738281	423.1399230957031
1195	423.1561279296875	50.2252034104					1	DETECTED	423.1561 m/z @50.23 [151231OFc1_NvH-0949-CRLM-4.raw]	423.1561279296875	50.2252034104	3.50824525253333	96.1424913797333	92.63424612719997	22463.46875	6.92495059796449E7	0	6909	87.44752583117999	0.9914413285874574	0.9828826571749147	423.1476745605469	423.1659851074219
1196	423.1785583496094	25.1205695773333					1	DETECTED	423.1786 m/z @25.12 [151231OFc1_NvH-0949-CRLM-4.raw]	423.1785583496094	25.1205695773333	3.3780884712	98.8620974488	95.4840089776	156633.109375	7.353889768203884E7	0	6909	0.32552534378308096	3.5539934872613417	0.014230651754150524	423.1686096191406	423.1813049316406
1197	423.1913146972656	5.2091256384					1	DETECTED	423.1913 m/z @5.21 [151231OFc1_NvH-0949-CRLM-4.raw]	423.1913146972656	5.2091256384	1.67748209466667	99.4624339261333	97.78495183146663	215965.625	8.326258800330831E7	0	6909	19.791747415317275	4.81507602102832	49.453212056537495	423.18133544921875	423.19384765625
1198	423.203857421875	11.5311197538667					1	DETECTED	423.2039 m/z @11.53 [151231OFc1_NvH-0949-CRLM-4.raw]	423.203857421875	11.5311197538667	1.9960765504	98.9757080826667	96.9796315322667	993597.5	1.2967029593413664E8	2	6909	0.38802322979321957	1.5540966421696367	0.6927074406789008	423.1938781738281	423.209716796875
1199	423.2197265625	23.1937376986667					1	DETECTED	423.2197 m/z @23.19 [151231OFc1_NvH-0949-CRLM-4.raw]	423.2197265625	23.1937376986667	1.62451180986667	99.7407266261333	98.11621481626662	4119753.75	2.469071492215196E8	3	6909	0.14591801364761992	1.0477621131868535	113.57211699602132	423.2097473144531	423.2297058105469
1200	423.2301330566406	22.7855052224					1	DETECTED	423.2301 m/z @22.79 [151231OFc1_NvH-0949-CRLM-4.raw]	423.2301330566406	22.7855052224	3.09530406026667	99.7914551010667	96.69615104080003	1527448.0	1.997200663895922E8	2	6909	21.85149011959871	1.6844065739142011	0.2599289583723502	423.229736328125	423.2401123046875
1201	423.24176025390625	31.9149918589333					1	DETECTED	423.2418 m/z @31.91 [151231OFc1_NvH-0949-CRLM-4.raw]	423.24176025390625	31.9149918589333	2.15225809013333	99.2495761029333	97.09731801279997	1329047.25	1.5654479371788135E8	2	6909	0.36190732110144097	0.5068024320940441	0.3720378687108438	423.2401428222656	423.2481689453125
1202	423.2581787109375	30.2522735962667					1	DETECTED	423.2582 m/z @30.25 [151231OFc1_NvH-0949-CRLM-4.raw]	423.2581787109375	30.2522735962667	1.94938916453333	99.2899651586667	97.34057599413337	7636705.5	4.667317234408619E8	2	6909	11.099304906281137	0.6327081530954385	0.02083340565921616	423.2481994628906	423.2681579589844
1203	423.27508544921875	66.8240055570667					1	DETECTED	423.2751 m/z @66.82 [151231OFc1_NvH-0949-CRLM-4.raw]	423.27508544921875	66.8240055570667	0.0906982013333333	98.383211272	98.29251307066666	521568.125	1.2214276904462464E8	2	6909	33.715846545621005	62.78505672906229	0.6860225746144136	423.2681884765625	423.2839660644531
1204	423.2925109863281	90.2804579170667					1	DETECTED	423.2925 m/z @90.28 [151231OFc1_NvH-0949-CRLM-4.raw]	423.2925109863281	90.2804579170667	3.163253464	93.5226574957333	90.3594040317333	61845.94921875	4.392791503582187E7	0	6909	0.1762724131684621	0.5058140644229265	6.070982355881421	423.28533935546875	423.30047607421875
1205	423.3105163574219	90.4898963744					1	DETECTED	423.3105 m/z @90.49 [151231OFc1_NvH-0949-CRLM-4.raw]	423.3105163574219	90.4898963744	0.919134437866667	99.0061166792	98.08698224133335	53849.04296875	6.964264052998374E7	0	6909	2.691029319955234	0.5147335182308128	2.808540595812628	423.303466796875	423.3193664550781
1206	423.3316650390625	90.2699997341333					1	DETECTED	423.3317 m/z @90.27 [151231OFc1_NvH-0949-CRLM-4.raw]	423.3316650390625	90.2699997341333	0.698995313333333	98.8312556962667	98.13226038293337	290151.3125	1.0378566473925939E8	0	6909	0.15977326250236956	0.9815334553786297	4.047571562957592	423.3238830566406	423.3330078125
1207	423.3477783203125	90.8628195088					1	DETECTED	423.3478 m/z @90.86 [151231OFc1_NvH-0949-CRLM-4.raw]	423.3477783203125	90.8628195088	0.761786209066667	94.9629093389333	94.20112312986663	65831.046875	9.432682085760368E7	0	6909	1.8029384149355678	0.5112046704224502	1.324520434317099	423.342041015625	423.3569030761719
1208	423.3647155761719	90.9667911192167					1	DETECTED	423.3647 m/z @90.97 [151231OFc1_NvH-0949-CRLM-4.raw]	423.3647155761719	90.9667911192167	0.940409306133333	95.2092832269333	94.26887392079996	47112.484375	7.869655937484196E7	0	6909	0.7484247242983741	0.5235624936950429	1.3481421622260479	423.3580322265625	423.3719177246094
1209	423.38299560546875	92.1606939122667					1	DETECTED	423.3830 m/z @92.16 [151231OFc1_NvH-0949-CRLM-4.raw]	423.38299560546875	92.1606939122667	0.719976723466667	99.5944822578667	98.87450553440003	54648.24609375	8.642401745453152E7	0	6909	2.4897506210337212	0.503748653461084	0.011398882233229341	423.3739013671875	423.3929138183594
1210	423.4118957519531	42.4074385904					1	DETECTED	423.4119 m/z @42.41 [151231OFc1_NvH-0949-CRLM-4.raw]	423.4118957519531	42.4074385904	8.08306790453333	99.8624334488	91.77936554426668	31719.578125	7.832153019487031E7	0	6909	17.80348572167521	1.2120462813040302	1.4086993946768067	423.4020080566406	423.4173278808594
1211	423.4273986816406	22.5217994984					1	DETECTED	423.4274 m/z @22.52 [151231OFc1_NvH-0949-CRLM-4.raw]	423.4273986816406	22.5217994984	0.782506728533333	97.2445366634667	96.46202993493337	61725.7890625	7.897364726095724E7	0	6909	71.80281236697687	2.0716041459930774	8.59396909383652	423.41741943359375	423.4373474121094
1212	423.4559631347656	35.7106444930667					1	DETECTED	423.4560 m/z @35.71 [151231OFc1_NvH-0949-CRLM-4.raw]	423.4559631347656	35.7106444930667	0.583713288266667	99.1787223189333	98.59500903066663	210156.796875	7.803869267109747E7	0	6909	null	0.5068950987206228	0.6188082123110006	423.44598388671875	423.4580383300781
1213	423.4680480957031	21.9046235117333					1	DETECTED	423.4680 m/z @21.90 [151231OFc1_NvH-0949-CRLM-4.raw]	423.4680480957031	21.9046235117333	3.36682803413333	96.7927734181333	93.42594538399996	339607.6875	8.30363069857186E7	0	6909	0.17382796807891765	0.5158091019273059	0.7580732246063725	423.45806884765625	423.4779968261719
1214	423.5096130371094	14.2340594186667					1	DETECTED	423.5096 m/z @14.23 [151231OFc1_NvH-0949-CRLM-4.raw]	423.5096130371094	14.2340594186667	3.65932884773333	96.9091202976	93.24979144986666	297081.4375	7.812406913737188E7	0	6909	0.18796964202374689	0.7290282187375913	0.01768046668484854	423.5002746582031	423.51959228515625
1215	423.532470703125	15.1496990965333					1	DETECTED	423.5325 m/z @15.15 [151231OFc1_NvH-0949-CRLM-4.raw]	423.532470703125	15.1496990965333	3.2658021352	94.7038769301333	91.4380747949333	179246.921875	9.498998915198633E7	3	6909	4.746784498195817	0.5756231252571367	0.39177538146513835	423.5228576660156	423.5424499511719
1216	423.5540466308594	23.2088984693333					1	DETECTED	423.5540 m/z @23.21 [151231OFc1_NvH-0949-CRLM-4.raw]	423.5540466308594	23.2088984693333	1.07930140906667	99.9738300709333	98.89452866186663	1350694.0	1.835514907361352E8	3	6909	12.860064563525519	0.6371434238654731	0.21183238033508706	423.5440673828125	423.56402587890625
1217	423.56427001953125	22.8329337546667					1	DETECTED	423.5643 m/z @22.83 [151231OFc1_NvH-0949-CRLM-4.raw]	423.56427001953125	22.8329337546667	3.11766165226667	99.2798527888	96.16219113653332	1133584.75	1.1767219258158629E8	0	6909	0.07421231614005919	1.3202539223205514	1.0864053224809478	423.5640563964844	423.5742492675781
1218	423.57623291015625	31.8225014024					1	DETECTED	423.5762 m/z @31.82 [151231OFc1_NvH-0949-CRLM-4.raw]	423.57623291015625	31.8225014024	3.40042929413333	98.4339462589333	95.03351696479997	210906.5	8.880669816669543E7	0	6909	17.357111598551676	0.9202359782289571	13.348022747182581	423.57427978515625	423.58135986328125
1219	423.59136962890625	37.5225716637333					1	DETECTED	423.5914 m/z @37.52 [151231OFc1_NvH-0949-CRLM-4.raw]	423.59136962890625	37.5225716637333	3.3551492688	97.6981026850667	94.3429534162667	312426.46875	9.580145528251763E7	0	6909	9.373208801114576	1.6365949112101932	0.03571546825799425	423.5814514160156	423.6012878417969
1220	423.6790466308594	16.5820891309333					1	DETECTED	423.6790 m/z @16.58 [151231OFc1_NvH-0949-CRLM-4.raw]	423.6790466308594	16.5820891309333	4.2437404912	95.5869206805333	91.3431801893333	114566.7890625	8.06743903991082E7	0	6909	8.855980047202703	0.5374149363827221	0.8542683431934047	423.66998291015625	423.6888427734375
1221	423.69476318359375	24.8302339712					1	DETECTED	423.6948 m/z @24.83 [151231OFc1_NvH-0949-CRLM-4.raw]	423.69476318359375	24.8302339712	1.8249749704	94.1579122210667	92.33293725066669	90881.296875	7.81269616880768E7	2	6909	19.63074836282507	2.27465868058955	6.26453186546685	423.68914794921875	423.6953125
1222	423.70538330078125	11.4886680794667					1	DETECTED	423.7054 m/z @11.49 [151231OFc1_NvH-0949-CRLM-4.raw]	423.70538330078125	11.4886680794667	2.8139734928	97.6058287013333	94.79185520853329	433071.78125	1.0505423283954564E8	0	6909	0.3372450419356685	1.860616543603079	5.157806660820147	423.6954040527344	423.7153625488281
1223	423.71832275390625	22.9009994666667					1	DETECTED	423.7183 m/z @22.90 [151231OFc1_NvH-0949-CRLM-4.raw]	423.71832275390625	22.9009994666667	3.34429278186667	98.2517123768	94.90741959493333	212986.78125	9.80333671695188E7	0	6909	0.10025369802655604	2.8697225246521416	4.663364574668457	423.7154541015625	423.7185363769531
1224	423.7285461425781	23.0293978208					1	DETECTED	423.7285 m/z @23.03 [151231OFc1_NvH-0949-CRLM-4.raw]	423.7285461425781	23.0293978208	2.93454319253333	99.7914551010667	96.85691190853338	1800159.25	2.0049734600298613E8	2	6909	11.718725454220928	0.518699478492412	0.03878991585550091	423.71856689453125	423.738525390625
1225	423.7450866699219	32.1120811237333					1	DETECTED	423.7451 m/z @32.11 [151231OFc1_NvH-0949-CRLM-4.raw]	423.7450866699219	32.1120811237333	1.62451180986667	96.4539750509333	94.82946324106662	967844.625	1.717616996103219E8	2	6909	5.373467726197756	0.5721131211249698	0.37284122707206796	423.7385559082031	423.7494201660156
1226	423.7594299316406	30.2522735962667					1	DETECTED	423.7594 m/z @30.25 [151231OFc1_NvH-0949-CRLM-4.raw]	423.7594299316406	30.2522735962667	2.7736262096	95.2491124466667	92.4754862370667	3029223.5	2.3525155187250498E8	2	6909	6.890916206976822	1.1739510098107417	0.33792853649255883	423.74945068359375	423.7694091796875
1227	423.7768249511719	66.8240055570667					1	DETECTED	423.7768 m/z @66.82 [151231OFc1_NvH-0949-CRLM-4.raw]	423.7768249511719	66.8240055570667	5.19927973546667	97.11879873095	91.91951899548333	277492.65625	1.0044839795920053E8	0	6909	0.142626373670538	0.5036615899017439	0.01569221774370648	423.7694396972656	423.7861022949219
1228	423.831787109375	6.81035540853333					1	DETECTED	423.8318 m/z @6.81 [151231OFc1_NvH-0949-CRLM-4.raw]	423.831787109375	6.81035540853333	0.740841081333333	99.2495761029333	98.50873502159997	55022.04296875	7.555691942098047E7	0	6909	0.0373255735131055	10.002084590558583	0.15860497206335117	423.8218078613281	423.833740234375
[truncated: 38,877 more rows]
