# Supplementary material for: MSFC: a new feature construction method for accurate diagnosis of mass spectrometry data
Source: Sci Rep. 2023 Sep 21;13:15694. doi: 10.1038/s41598-023-42395-5 (PMC10514077; doi:10.1038/s41598-023-42395-5)
Supplement: Supplementary file 1 — Supplementary Information. [file 41598_2023_42395_MOESM1_ESM.zip › dataset/CRLM dataset/crlm/crlm5.csv]

row ID	row m/z	row retention time	row identity (main ID)	row identity (all IDs)	row identity (main ID + details)	row comment	row number of detected peaks	151020OFc1_NvH-0949-CRLM-5.raw Peak status	151020OFc1_NvH-0949-CRLM-5.raw Peak name	151020OFc1_NvH-0949-CRLM-5.raw Peak m/z	151020OFc1_NvH-0949-CRLM-5.raw Peak RT	151020OFc1_NvH-0949-CRLM-5.raw Peak RT start	151020OFc1_NvH-0949-CRLM-5.raw Peak RT end	151020OFc1_NvH-0949-CRLM-5.raw Peak duration time	151020OFc1_NvH-0949-CRLM-5.raw Peak height	151020OFc1_NvH-0949-CRLM-5.raw Peak area	151020OFc1_NvH-0949-CRLM-5.raw Peak charge	151020OFc1_NvH-0949-CRLM-5.raw Peak # data points	151020OFc1_NvH-0949-CRLM-5.raw Peak FWHM	151020OFc1_NvH-0949-CRLM-5.raw Peak tailing factor	151020OFc1_NvH-0949-CRLM-5.raw Peak asymmetry factor	151020OFc1_NvH-0949-CRLM-5.raw Peak m/z min	151020OFc1_NvH-0949-CRLM-5.raw Peak m/z max
1	400.0323486328125	40.5663600296					1	DETECTED	400.0323 m/z @40.57 [151020OFc1_NvH-0949-CRLM-5.raw]	400.0323486328125	40.5663600296	0.491607976533333	99.9309907848	99.43938280826667	109819.9609375	2.905952335584038E8	0	7423	93.70105033066459	1.2200021518751938	1.5069501547992734	400.0290832519531	400.0421142578125
2	400.1678771972656	25.1383397410667					1	DETECTED	400.1679 m/z @25.14 [151020OFc1_NvH-0949-CRLM-5.raw]	400.1678771972656	25.1383397410667	4.24896174426667	93.9131363848	89.66417464053333	326194.75	2.8790992138288933E8	0	7423	0.07462011106839839	3.2395199583811514	12.518092551051714	400.15802001953125	400.1752014160156
3	400.1852111816406	17.4200668941333					1	DETECTED	400.1852 m/z @17.42 [151020OFc1_NvH-0949-CRLM-5.raw]	400.1852111816406	17.4200668941333	1.77201858453333	99.3231421648	97.55112358026668	1412381.375	3.469101498306713E8	0	7423	4.153915275574375	5.633249768119427	0.24494157091206856	400.17523193359375	400.1951904296875
4	400.1976318359375	37.1996986024					1	DETECTED	400.1976 m/z @37.20 [151020OFc1_NvH-0949-CRLM-5.raw]	400.1976318359375	37.1996986024	4.04241572186667	99.7452182693333	95.70280254746662	1182247.0	3.8986223006718355E8	2	7423	13.798848227503743	0.5590485671484574	0.31240927697619114	400.1952209472656	400.2076110839844
5	400.21258544921875	23.099222304					1	DETECTED	400.2126 m/z @23.10 [151020OFc1_NvH-0949-CRLM-5.raw]	400.21258544921875	23.099222304	1.669944996	99.5070792141333	97.8371342181333	828832.5625	3.3778185600285983E8	3	7423	5.041717848687721	0.6790388328536695	0.5852087140133001	400.2076416015625	400.2151184082031
6	400.2251281738281	34.1567543058667					1	DETECTED	400.2251 m/z @34.16 [151020OFc1_NvH-0949-CRLM-5.raw]	400.2251281738281	34.1567543058667	4.10095547333333	99.9309907848	95.83003531146667	2286620.5	3.820093711684064E8	3	7423	0.1904469208197881	0.7168482267122573	1.7200076938653432	400.21514892578125	400.23095703125
7	400.240966796875	34.9681427882667					1	DETECTED	400.2410 m/z @34.97 [151020OFc1_NvH-0949-CRLM-5.raw]	400.240966796875	34.9681427882667	0.712968397066667	99.9948525458667	99.28188414880005	1.91617616E8	4.2805515582801986E9	3	7423	0.30247679383293047	1.2663543263366772	1.4065084282657496	400.2309875488281	400.2506103515625
8	400.2588806152344	91.193043004					1	DETECTED	400.2589 m/z @91.19 [151020OFc1_NvH-0949-CRLM-5.raw]	400.2588806152344	91.193043004	3.2121483784	95.7328005050667	92.5206521266667	3988101.0	4.1415094619587857E8	2	7423	55.0589886806801	0.5084798601847478	0.0019884917123042458	400.2510986328125	400.2688293457031
9	400.27349853515625	51.1012951586667					1	DETECTED	400.2735 m/z @51.10 [151020OFc1_NvH-0949-CRLM-5.raw]	400.27349853515625	51.1012951586667	8.61613477493333	97.5999976021333	88.98386282719997	149426.40625	3.560154526229364E8	0	7423	47.06810337003703	0.9835885338797787	0.966678527519551	400.2688903808594	400.28271484375
10	400.2880859375	91.7720578874667					1	DETECTED	400.2881 m/z @91.77 [151020OFc1_NvH-0949-CRLM-5.raw]	400.2880859375	91.7720578874667	21.6610361661333	91.9169929373333	70.2559567712	73051.0859375	2.0951835293249315E8	0	7423	0.15075619516161964	0.5010336110236895	1.1414917984820827	400.28436279296875	400.29541015625
11	400.3056945800781	90.4986927810667					1	DETECTED	400.3057 m/z @90.50 [151020OFc1_NvH-0949-CRLM-5.raw]	400.3056945800781	90.4986927810667	4.21986013066667	92.5570127293333	88.33715259866662	147520.53125	2.4534844846021247E8	0	7423	0.944837050088708	0.5098532260605619	3.2689803454831394	400.2964782714844	400.3149108886719
12	400.3437194824219	35.0520862610667					1	DETECTED	400.3437 m/z @35.05 [151020OFc1_NvH-0949-CRLM-5.raw]	400.3437194824219	35.0520862610667	0.0301219008	99.9948525458667	99.96473064506671	79149.546875	2.6506815521083134E8	0	7423	88.15666960136485	1.4661593953012242	1.8094599946784566	400.33758544921875	400.3514709472656
13	400.4460144042969	20.9044932669333					1	DETECTED	400.4460 m/z @20.90 [151020OFc1_NvH-0949-CRLM-5.raw]	400.4460144042969	20.9044932669333	3.8051105032	99.0472785328	95.2421680296	238118.984375	2.998995176108241E8	0	7423	5.173744160691076	3.2968899851817066	0.003015408713982259	400.436279296875	400.4559326171875
14	400.4580078125	50.0233201453333					1	DETECTED	400.4580 m/z @50.02 [151020OFc1_NvH-0949-CRLM-5.raw]	400.4580078125	50.0233201453333	4.1914166936	96.0617048066667	91.87028811306669	134965.25	3.108058477736203E8	0	7423	90.05076423455947	1.0212678817939176	1.0432598687183745	400.4560852050781	400.46649169921875
15	400.47650146484375	30.7750898624					1	DETECTED	400.4765 m/z @30.78 [151020OFc1_NvH-0949-CRLM-5.raw]	400.47650146484375	30.7750898624	4.53521030373333	99.9401140114667	95.40490370773337	1594380.5	3.2184319274076605E8	0	7423	0.16970818769051732	0.5554037288102637	1.5044493194570268	400.4665222167969	400.4862060546875
16	400.50421142578125	23.6853175042667					1	DETECTED	400.5042 m/z @23.69 [151020OFc1_NvH-0949-CRLM-5.raw]	400.50421142578125	23.6853175042667	4.30096532346667	97.6456489232	93.34468359973333	1153976.0	3.2342893052944344E8	4	7423	0.3204784789441675	0.5419210242225135	0.03580316083358124	400.4942321777344	400.513916015625
17	400.51934814453125	17.4359086429333					1	DETECTED	400.5193 m/z @17.44 [151020OFc1_NvH-0949-CRLM-5.raw]	400.51934814453125	17.4359086429333	4.38651433386667	97.2760138882667	92.88949955440003	976831.4375	3.049046658622491E8	0	7423	0.1281250745023712	0.5805906837694278	2.9945863652540514	400.51446533203125	400.5277099609375
18	400.5377502441406	15.4166776402667					1	DETECTED	400.5378 m/z @15.42 [151020OFc1_NvH-0949-CRLM-5.raw]	400.5377502441406	15.4166776402667	4.349564932	99.7932679242667	95.44370299226671	1832009.0	3.496848309214908E8	3	7423	0.1678479146555798	2.2252246543084993	4.6867654804410845	400.5278015136719	400.54766845703125
19	400.5525207519531	24.0990600088					1	DETECTED	400.5525 m/z @24.10 [151020OFc1_NvH-0949-CRLM-5.raw]	400.5525207519531	24.0990600088	4.21091871226667	96.5883135472	92.37739483493333	1227535.625	3.703774807963108E8	3	7423	14.496564171402325	1.1161807463671993	0.7125003995947672	400.5477600097656	400.5625
20	400.5625915527344	55.5779346426667					1	DETECTED	400.5626 m/z @55.58 [151020OFc1_NvH-0949-CRLM-5.raw]	400.5625915527344	55.5779346426667	6.17386083573333	55.5779346426667	49.40407380693337	346136.75	3.3489815370857656E8	0	7423	30.541013160158368	0.5	null	400.56256103515625	400.56298828125
21	400.572998046875	34.9820826229333					1	DETECTED	400.5730 m/z @34.98 [151020OFc1_NvH-0949-CRLM-5.raw]	400.572998046875	34.9820826229333	0.530449435733333	99.6441464418667	99.11369700613336	1.32434704E8	2.8865782219575787E9	3	7423	0.2799376565911089	1.3072515473563306	1.2082330259214082	400.5630187988281	400.5829772949219
22	400.5833740234375	29.6831080344					1	DETECTED	400.5834 m/z @29.68 [151020OFc1_NvH-0949-CRLM-5.raw]	400.5833740234375	29.6831080344	3.99451454053333	97.6178411717333	93.62332663119997	283085.71875	2.914417298842642E8	0	7423	0.05991293285383392	2.3665900549781553	3.589828570835769	400.5831298828125	400.5933532714844
23	400.6074523925781	31.462239972					1	DETECTED	400.6075 m/z @31.46 [151020OFc1_NvH-0949-CRLM-5.raw]	400.6074523925781	31.462239972	4.21986013066667	94.1106573008	89.89079717013333	773164.125	2.934630072529701E8	3	7423	0.13901744561279017	0.5116145269142309	1.8155845632891756	400.5975036621094	400.6173400878906
24	400.68243408203125	17.5776777370667					1	DETECTED	400.6824 m/z @17.58 [151020OFc1_NvH-0949-CRLM-5.raw]	400.68243408203125	17.5776777370667	6.7015002792	97.5448002445333	90.8432999653333	336061.75	3.091265112121019E8	0	7423	0.05584467879488031	0.5379832439480884	1.923796482314789	400.6733703613281	400.6847229003906
25	400.6947326660156	37.9401877688					1	DETECTED	400.6947 m/z @37.94 [151020OFc1_NvH-0949-CRLM-5.raw]	400.6947326660156	37.9401877688	4.21986013066667	96.8556523352	92.63579220453333	1.0196096E7	4.8583579312537336E8	2	7423	0.19529909318477934	0.7557331088511042	1.550567263800707	400.6847839355469	400.7046203613281
26	400.713134765625	23.4196019029333					1	DETECTED	400.7131 m/z @23.42 [151020OFc1_NvH-0949-CRLM-5.raw]	400.713134765625	23.4196019029333	0.975474084266667	73.8735708957333	72.89809681146663	1326498.125	2.884570813489568E8	2	7423	19.413485374934602	11.46478039590901	0.17548308655678235	400.7048034667969	400.7230529785156
27	400.7347412109375	18.2256094893333					1	DETECTED	400.7347 m/z @18.23 [151020OFc1_NvH-0949-CRLM-5.raw]	400.7347412109375	18.2256094893333	2.71790168746667	92.1116637186667	89.39376203120004	2228686.75	4.487380861105653E8	2	7423	17.23177242559087	3.5580433225882993	0.44038806998846336	400.7249755859375	400.7373962402344
28	400.7474365234375	34.2490721549333					1	DETECTED	400.7474 m/z @34.25 [151020OFc1_NvH-0949-CRLM-5.raw]	400.7474365234375	34.2490721549333	4.03339949653333	94.3613793912	90.32797989466667	5424950.5	4.8119974650662357E8	2	7423	0.17200093287136298	0.5239919094199535	0.012784292740081353	400.73748779296875	400.75738525390625
29	400.7711486816406	21.4163265021333					1	DETECTED	400.7711 m/z @21.42 [151020OFc1_NvH-0949-CRLM-5.raw]	400.7711486816406	21.4163265021333	6.60275824133333	98.556505404	91.95374716266667	4.8000616E7	8.187820863140427E8	2	7423	0.12392324414638267	1.3705142352283304	1.6565513184504346	400.7611999511719	400.7811279296875
30	400.7957763671875	19.6581138066667					1	DETECTED	400.7958 m/z @19.66 [151020OFc1_NvH-0949-CRLM-5.raw]	400.7957763671875	19.6581138066667	1.1807755336	99.8207592477333	98.63998371413331	198866.8125	3.308826663487687E8	0	7423	0.40780908710917174	3.3630263393883753	5.559188015370361	400.7858581542969	400.80560302734375
31	400.83819580078125	24.0880727984					1	DETECTED	400.8382 m/z @24.09 [151020OFc1_NvH-0949-CRLM-5.raw]	400.83819580078125	24.0880727984	0.598048876	99.0747509970667	98.4767021210667	727910.4375	2.806454029439727E8	0	7423	0.06891467817274233	0.7713382079737774	0.10475481178013503	400.8284912109375	400.8481750488281
32	400.85443115234375	17.3851275461333					1	DETECTED	400.8544 m/z @17.39 [151020OFc1_NvH-0949-CRLM-5.raw]	400.85443115234375	17.3851275461333	0.118064240266667	99.4245369032	99.30647266293334	412666.34375	2.97819614947313E8	0	7423	0.12866327528675114	0.5458554429253925	0.15308734661596968	400.84832763671875	400.8642883300781
33	400.8662414550781	23.0055708152					1	DETECTED	400.8662 m/z @23.01 [151020OFc1_NvH-0949-CRLM-5.raw]	400.8662414550781	23.0055708152	0.0887316858666667	99.9673370693333	99.87860538346663	341838.125	3.245441773200512E8	0	7423	6.002431688863382	3.6442751399803552	0.2733800028601216	400.86444091796875	400.8697814941406
34	400.8797912597656	34.0163000194667					1	DETECTED	400.8798 m/z @34.02 [151020OFc1_NvH-0949-CRLM-5.raw]	400.8797912597656	34.0163000194667	0.127777160266667	99.3507479621333	99.22297080186664	1591424.875	3.5920278372555906E8	3	7423	18.730343095294387	0.6453343294186082	0.30249035262151847	400.86981201171875	400.88018798828125
35	400.89019775390625	33.3236644813333					1	DETECTED	400.8902 m/z @33.32 [151020OFc1_NvH-0949-CRLM-5.raw]	400.89019775390625	33.3236644813333	0.01031346	99.3140461301333	99.3037326701333	5269058.5	4.8417486042118317E8	3	7423	0.24270783292861609	0.5104484853451362	0.9171224579866631	400.8802185058594	400.8964538574219
36	400.9064636230469	35.0078425064					1	DETECTED	400.9065 m/z @35.01 [151020OFc1_NvH-0949-CRLM-5.raw]	400.9064636230469	35.0078425064	0.0593534181333333	99.8115336338667	99.75218021573338	4.9459276E7	1.2671064588878717E9	3	7423	0.28567911529061973	1.1557869005543193	0.945632614536803	400.89654541015625	400.91644287109375
37	400.9178161621094	29.6387192770667					1	DETECTED	400.9178 m/z @29.64 [151020OFc1_NvH-0949-CRLM-5.raw]	400.9178161621094	29.6387192770667	0.0789634157333333	99.9948525458667	99.91588913013338	249062.625	3.669250120202245E8	0	7423	6.268272694099174	2.319800906016618	3.669758905246966	400.9164733886719	400.92730712890625
38	400.9427185058594	31.5149619242667					1	DETECTED	400.9427 m/z @31.51 [151020OFc1_NvH-0949-CRLM-5.raw]	400.9427185058594	31.5149619242667	0.01031346	99.8298652344	99.8195517744	565245.875	3.1097497669896203E8	0	7423	0.04062461369678516	2.6813321655426363	6.402588093412193E-4	400.932861328125	400.95263671875
39	400.95416259765625	17.9422073205333					1	DETECTED	400.9542 m/z @17.94 [151020OFc1_NvH-0949-CRLM-5.raw]	400.95416259765625	17.9422073205333	0.1862096632	99.3507479621333	99.1645382989333	296280.75	2.7166453505364555E8	0	7423	0.33319626850432016	0.502264334042756	0.4350183980904658	400.9527282714844	400.9640808105469
40	400.96502685546875	9.30337263173333					1	DETECTED	400.9650 m/z @9.30 [151020OFc1_NvH-0949-CRLM-5.raw]	400.96502685546875	9.30337263173333	0.335579319466667	99.8572586917333	99.52167937226665	170205.015625	2.591265636468772E8	0	7423	0.09957744264586132	0.8248865986830818	1.0762234068814311	400.96417236328125	400.968505859375
41	400.9785461425781	30.7106776634667					1	DETECTED	400.9785 m/z @30.71 [151020OFc1_NvH-0949-CRLM-5.raw]	400.9785461425781	30.7106776634667	0.0887316858666667	98.6209773605333	98.53224567466664	507418.0	2.9513980325452024E8	0	7423	0.11617771613912353	2.3186608863998446	0.06232993961965284	400.9686584472656	400.9884338378906
42	401.0008239746094	23.3706522194667					1	DETECTED	401.0008 m/z @23.37 [151020OFc1_NvH-0949-CRLM-5.raw]	401.0008239746094	23.3706522194667	0.01031346	99.5161711869333	99.5058577269333	886142.0	3.639080532115837E8	0	7423	0.056795938453102934	0.926361804159985	0.007556536786406463	400.9909362792969	401.01080322265625
43	401.0439758300781	48.4913290224					1	DETECTED	401.0440 m/z @48.49 [151020OFc1_NvH-0949-CRLM-5.raw]	401.0439758300781	48.4913290224	0.462406881333333	99.9948525458667	99.53244566453337	101837.7265625	3.093243113301932E8	0	7423	82.28997412709148	1.0131141258157423	1.0626727509898002	401.0342102050781	401.0536804199219
44	401.0771789550781	26.9585894114667					1	DETECTED	401.0772 m/z @26.96 [151020OFc1_NvH-0949-CRLM-5.raw]	401.0771789550781	26.9585894114667	0.6751353192	96.4071202248	95.7319849056	97964.0703125	2.901622379644159E8	0	7423	92.78520127353691	1.7782092182990767	2.5477540740129436	401.07666015625	401.0854797363281
45	401.12005615234375	28.4501766501333					1	DETECTED	401.1201 m/z @28.45 [151020OFc1_NvH-0949-CRLM-5.raw]	401.12005615234375	28.4501766501333	0.01031346	91.7907280248	91.7804145648	73804.953125	2.661552254826615E8	0	7423	91.93398315152434	1.6243635048794252	2.238949008714481	401.1108093261719	401.12835693359375
46	401.16680908203125	42.9839239965333					1	DETECTED	401.1668 m/z @42.98 [151020OFc1_NvH-0949-CRLM-5.raw]	401.16680908203125	42.9839239965333	1.59614370373333	96.0527094786667	94.45656577493337	141271.265625	3.001257777976436E8	0	7423	48.137054728328664	1.0867342645913913	1.5181158060922009	401.1570739746094	401.16802978515625
47	401.1780700683594	22.8536393973333					1	DETECTED	401.1781 m/z @22.85 [151020OFc1_NvH-0949-CRLM-5.raw]	401.1780700683594	22.8536393973333	1.067057908	99.3507479621333	98.2836900541333	327979.96875	2.808063091087658E8	0	7423	1.3532040465807853	7.770189597341882	0.1848812034037375	401.168212890625	401.1781005859375
48	401.1881103515625	26.9407545165333					1	DETECTED	401.1881 m/z @26.94 [151020OFc1_NvH-0949-CRLM-5.raw]	401.1881103515625	26.9407545165333	3.98485013866667	99.4245369032	95.43968676453333	7068080.0	4.810202990049302E8	3	7423	11.029261261494891	0.5531280955009994	0.08162321829061658	401.1781311035156	401.1980895996094
49	401.2073059082031	7.79315670613333					1	DETECTED	401.2073 m/z @7.79 [151020OFc1_NvH-0949-CRLM-5.raw]	401.2073059082031	7.79315670613333	3.903988508	98.8992486682667	94.9952601602667	1207294.625	3.610884826778599E8	3	7423	26.234650326990888	5.070923146274623	10.19994223498687	401.1981201171875	401.214599609375
50	401.224609375	33.3878241061333					1	DETECTED	401.2246 m/z @33.39 [151020OFc1_NvH-0949-CRLM-5.raw]	401.224609375	33.3878241061333	3.95577775413333	99.3877661674667	95.43198841333336	3513106.0	5.294844974485897E8	3	7423	0.3660295589322331	0.6101246090216298	0.2971157902363128	401.2146301269531	401.23052978515625
51	401.24053955078125	34.9681427882667					1	DETECTED	401.2405 m/z @34.97 [151020OFc1_NvH-0949-CRLM-5.raw]	401.24053955078125	34.9681427882667	1.01224447546667	99.3600999736	98.34785549813333	1.2262634E7	9.954055157734767E8	2	7423	21.868336338258672	0.5223502182659439	0.1321649210631153	401.2305908203125	401.25048828125
52	401.2564392089844	32.7352352922667					1	DETECTED	401.2564 m/z @32.74 [151020OFc1_NvH-0949-CRLM-5.raw]	401.2564392089844	32.7352352922667	3.81417288053333	97.2299514901333	93.41577860959997	413122.90625	3.5167784699762684E8	0	7423	23.794213312680007	1.7572662986059977	5.8923689831088595	401.25054931640625	401.26239013671875
53	401.27239990234375	21.3907622157333					1	DETECTED	401.2724 m/z @21.39 [151020OFc1_NvH-0949-CRLM-5.raw]	401.27239990234375	21.3907622157333	8.7920286944	95.9440981066667	87.1520694122667	2.3015186E7	5.824427876599658E8	2	7423	0.10390937725881955	50.756794903500904	120.5877046195142	401.262451171875	401.278564453125
54	401.28692626953125	29.1256210909333					1	DETECTED	401.2869 m/z @29.13 [151020OFc1_NvH-0949-CRLM-5.raw]	401.28692626953125	29.1256210909333	6.7727666952	92.4986777053333	85.72591101013329	406548.59375	2.938935377726625E8	0	7423	1.9395868397291878	3.3314899302808403	7.276346756105446	401.2853698730469	401.2944030761719
55	401.3107604980469	89.7848447658667					1	DETECTED	401.3108 m/z @89.78 [151020OFc1_NvH-0949-CRLM-5.raw]	401.3107604980469	89.7848447658667	10.9700831490667	95.7328005050667	84.76271735600001	134856.515625	2.5501582050648627E8	0	7423	80.8587983275271	0.5091622709605527	0.028032281934968473	401.3009033203125	401.31219482421875
56	401.388427734375	13.5738282917333					1	DETECTED	401.3884 m/z @13.57 [151020OFc1_NvH-0949-CRLM-5.raw]	401.388427734375	13.5738282917333	1.401992044	99.8942774072	98.4922853632	418342.75	2.7894561759406334E8	0	7423	0.05461900776510653	22.829328706200023	119.34659052629371	401.37847900390625	401.39837646484375
57	401.4351806640625	30.2156938746667					1	DETECTED	401.4352 m/z @30.22 [151020OFc1_NvH-0949-CRLM-5.raw]	401.4351806640625	30.2156938746667	4.91899769333333	98.6118770506667	93.69287935733338	301835.03125	3.083069712255881E8	0	7423	0.05077425377589151	2.1468395140580796	3.9884172921864547	401.4252014160156	401.4365234375
58	401.4466857910156	27.2589720218667					1	DETECTED	401.4467 m/z @27.26 [151020OFc1_NvH-0949-CRLM-5.raw]	401.4466857910156	27.2589720218667	4.81161148666667	99.5620182493333	94.75040676266664	1395533.375	3.402931170885214E8	4	7423	0.15721621905474592	0.7312102949297752	0.17878160108521096	401.4368591308594	401.4566345214844
59	401.46405029296875	17.1008618808					1	DETECTED	401.4641 m/z @17.10 [151020OFc1_NvH-0949-CRLM-5.raw]	401.46405029296875	17.1008618808	4.20100627733333	99.0747509970667	94.87374471973337	638875.875	3.0826033140349823E8	4	7423	8.84563227790707	0.5988326842967703	154.10204402163347	401.456787109375	401.473876953125
60	401.51055908203125	10.98505772					1	DETECTED	401.5106 m/z @10.99 [151020OFc1_NvH-0949-CRLM-5.raw]	401.51055908203125	10.98505772	4.14147139786667	91.7044078277333	87.56293642986664	416993.84375	3.177846500035021E8	3	7423	0.12429775385669828	0.51851488111323	71.62675883878579	401.5007019042969	401.51239013671875
61	401.5224304199219	26.993266908					1	DETECTED	401.5224 m/z @26.99 [151020OFc1_NvH-0949-CRLM-5.raw]	401.5224304199219	26.993266908	4.1914166936	99.3694347437333	95.17801805013329	4394217.5	3.58224717659562E8	0	7423	0.15211680954560336	0.7733212563954516	0.821839588760436	401.5124816894531	401.5323181152344
62	401.5407409667969	7.79315670613333					1	DETECTED	401.5407 m/z @7.79 [151020OFc1_NvH-0949-CRLM-5.raw]	401.5407409667969	7.79315670613333	3.96475649546667	98.0702423864	94.10548589093332	964298.375	3.444775285395739E8	3	7423	1.871696742763361	3.083940364165545	6.354318222612182	401.5326232910156	401.55072021484375
63	401.5628967285156	17.2382213877333					1	DETECTED	401.5629 m/z @17.24 [151020OFc1_NvH-0949-CRLM-5.raw]	401.5628967285156	17.2382213877333	4.22917679253333	96.4611506381333	92.23197384559998	1694906.875	3.9037954876073575E8	0	7423	16.302370080291116	1.661488815713511	6.435837715340985	401.55291748046875	401.565673828125
64	401.57568359375	35.0520862610667					1	DETECTED	401.5757 m/z @35.05 [151020OFc1_NvH-0949-CRLM-5.raw]	401.57568359375	35.0520862610667	5.15489512053333	95.1875319888	90.03263686826668	2188109.25	3.6284105379899204E8	0	7423	0.2428170445133091	0.5056789903024823	0.14001494526106106	401.5657043457031	401.5855407714844
65	401.58935546875	13.6464832146667					1	DETECTED	401.5894 m/z @13.65 [151020OFc1_NvH-0949-CRLM-5.raw]	401.58935546875	13.6464832146667	4.36772087066667	78.1720149453333	73.80429407466663	373245.78125	2.292976951410945E8	0	7423	0.12955348930493393	0.5073877704618225	1.7269336680383134	401.5857849121094	401.5992736816406
66	401.62567138671875	13.0478879264					1	DETECTED	401.6257 m/z @13.05 [151020OFc1_NvH-0949-CRLM-5.raw]	401.62567138671875	13.0478879264	4.41484125733333	96.8556523352	92.44081107786667	368734.9375	3.3459901217951894E8	0	7423	0.039552898892385	0.985363338891563	2.019777565367651	401.6159362792969	401.6356506347656
67	401.6977844238281	27.2992563093333					1	DETECTED	401.6978 m/z @27.30 [151020OFc1_NvH-0949-CRLM-5.raw]	401.6977844238281	27.2992563093333	4.38651433386667	64.1636150261333	59.77710069226663	1416587.625	2.5078489521581638E8	0	7423	0.2016630191944202	0.5620364732775777	0.8361183600975447	401.6878967285156	401.6999206542969
68	401.71002197265625	17.0730731426667					1	DETECTED	401.7100 m/z @17.07 [151020OFc1_NvH-0949-CRLM-5.raw]	401.71002197265625	17.0730731426667	2.05526141466667	99.91279926	97.85753784533333	2547971.25	3.8076391381510866E8	0	7423	22.236431092211735	1.6856081102637968	12.591583504393775	401.7001647949219	401.719970703125
69	401.724609375	23.6989750898667					1	DETECTED	401.7246 m/z @23.70 [151020OFc1_NvH-0949-CRLM-5.raw]	401.724609375	23.6989750898667	5.18305381413333	88.4084253778667	83.22537156373338	580836.4375	2.97073101089808E8	0	7423	12.475343683756753	0.5245745622019619	0.3895841567169764	401.72003173828125	401.7266540527344
70	401.7366638183594	23.2025169501333					1	DETECTED	401.7367 m/z @23.20 [151020OFc1_NvH-0949-CRLM-5.raw]	401.7366638183594	23.2025169501333	3.06680826426667	99.6718127757333	96.60500451146663	1004069.125	3.5564840006934786E8	2	7423	14.090371842163652	1.1633818188126592	1.2900746778588723	401.7266845703125	401.7366943359375
71	401.7467041015625	17.2512416797333					1	DETECTED	401.7467 m/z @17.25 [151020OFc1_NvH-0949-CRLM-5.raw]	401.7467041015625	17.2512416797333	2.42714250213333	97.0921682072	94.66502570506667	4749982.5	6.583668612070045E8	2	7423	3.676587320548485	0.546523304390718	1.2555645540857967	401.7367248535156	401.7566223144531
72	401.7739562988281	21.4163265021333					1	DETECTED	401.7740 m/z @21.42 [151020OFc1_NvH-0949-CRLM-5.raw]	401.7739562988281	21.4163265021333	5.66930831733333	93.4928998728	87.82359155546666	5591888.0	3.5071923820709735E8	0	7423	0.06451675167048165	45.76887628693411	55.36896548127953	401.7640075683594	401.7836608886719
73	401.7893981933594	13.5919983264					1	DETECTED	401.7894 m/z @13.59 [151020OFc1_NvH-0949-CRLM-5.raw]	401.7893981933594	13.5919983264	6.1420422048	99.4796044605333	93.33756225573329	236903.203125	2.6494469992870498E8	0	7423	0.1365377782963204	11.828720421559334	95.20903942119446	401.78472900390625	401.7991943359375
74	401.8118591308594	22.8931656696					1	DETECTED	401.8119 m/z @22.89 [151020OFc1_NvH-0949-CRLM-5.raw]	401.8118591308594	22.8931656696	1.1807755336	96.0435951304	94.86281959680001	94369.8203125	3.034483144890849E8	0	7423	78.46029919792119	2.1845319424210627	5.765789142175036	401.80224609375	401.816162109375
75	401.82647705078125	13.0878632586667					1	DETECTED	401.8265 m/z @13.09 [151020OFc1_NvH-0949-CRLM-5.raw]	401.82647705078125	13.0878632586667	3.41040637013333	99.3414917322667	95.93108536213337	201788.484375	2.8085827981769323E8	0	7423	0.22539508505664863	0.509788585263014	1.1790920506409581	401.81658935546875	401.8345947265625
76	401.8447265625	11.0395992408					1	DETECTED	401.8447 m/z @11.04 [151020OFc1_NvH-0949-CRLM-5.raw]	401.8447265625	11.0395992408	1.21765840693333	97.5153027493333	96.29764434239998	228151.65625	3.00211609071596E8	0	7423	0.0386799765148087	229.3616705572266	0.3003240599065193	401.8355407714844	401.8455810546875
77	401.8561706542969	26.9780231629333					1	DETECTED	401.8562 m/z @26.98 [151020OFc1_NvH-0949-CRLM-5.raw]	401.8561706542969	26.9780231629333	0.0984482802666667	99.2682425368	99.16979425653334	1646135.875	3.1940618671332055E8	3	7423	0.17275212711685128	0.5048341815854875	0.3273032021477797	401.84625244140625	401.86614990234375
78	401.8749084472656	26.8453888773333					1	DETECTED	401.8749 m/z @26.85 [151020OFc1_NvH-0949-CRLM-5.raw]	401.8749084472656	26.8453888773333	0.0984482802666667	99.9492509304	99.85080265013333	494963.375	3.106198927409103E8	0	7423	3.6928168710382074	2.835082268178933	0.007929630323571977	401.8663024902344	401.8771667480469
79	401.8871765136719	35.26764358					1	DETECTED	401.8872 m/z @35.27 [151020OFc1_NvH-0949-CRLM-5.raw]	401.8871765136719	35.26764358	0.1862096632	99.4705171498667	99.28430748666669	789602.25	3.3089738139334726E8	3	7423	8.139964628832868	0.5061406047295175	0.0077408278567291395	401.877197265625	401.8872375488281
80	401.8972473144531	17.2091463162667					1	DETECTED	401.8972 m/z @17.21 [151020OFc1_NvH-0949-CRLM-5.raw]	401.8972473144531	17.2091463162667	0.01031346	99.9218577888	99.91154432879999	969800.6875	3.571502198363646E8	3	7423	4.688455319912082	0.7509973406721056	3.0315339248123374	401.88726806640625	401.90716552734375
81	401.9095153808594	34.9124292992					1	DETECTED	401.9095 m/z @34.91 [151020OFc1_NvH-0949-CRLM-5.raw]	401.9095153808594	34.9124292992	0.0398777976	98.4465336045333	98.4066558069333	628201.25	3.2352580799676657E8	0	7423	30.93675143337862	1.537406294035217	0.37644819117978456	401.9075622558594	401.9193420410156
82	401.9365539550781	22.8156105306667					1	DETECTED	401.9366 m/z @22.82 [151020OFc1_NvH-0949-CRLM-5.raw]	401.9365539550781	22.8156105306667	0.01031346	98.2796646008	98.2693511408	544660.4375	3.019299894863335E8	0	7423	0.06093213685450749	7.754190791800322	0.004543489437933853	401.927001953125	401.9372863769531
83	401.9477233886719	27.2767781981333					1	DETECTED	401.9477 m/z @27.28 [151020OFc1_NvH-0949-CRLM-5.raw]	401.9477233886719	27.2767781981333	0.0204452496	98.95434404	98.9338987904	711348.875	3.266742444222026E8	0	7423	7.210222054578313	0.6296333990991696	0.13666789077016028	401.93792724609375	401.9505310058594
84	401.9605407714844	17.0636895632					1	DETECTED	401.9605 m/z @17.06 [151020OFc1_NvH-0949-CRLM-5.raw]	401.9605407714844	17.0636895632	0.0496024701333333	99.9036352754667	99.85403280533336	2478070.0	3.223042058613859E8	0	7423	0.13756057239768182	0.5144099745942518	102.040375888837	401.95068359375	401.970458984375
85	401.9793395996094	33.6908118776					1	DETECTED	401.9793 m/z @33.69 [151020OFc1_NvH-0949-CRLM-5.raw]	401.9793395996094	33.6908118776	0.0593534181333333	95.2240833376	95.16472991946668	393751.5625	2.567352197095477E8	0	7423	0.038646154239415864	2.026816501540287	0.007691014750074948	401.9706726074219	401.9806213378906
86	401.9906921386719	5.66930831733333					1	DETECTED	401.9907 m/z @5.67 [151020OFc1_NvH-0949-CRLM-5.raw]	401.9906921386719	5.66930831733333	0.01031346	99.9765799106667	99.9662664506667	699751.1875	3.0742615856847376E8	0	7423	0.19650927573829868	1.014836021932951	1.0569823445950044	401.980712890625	402.00067138671875
87	402.03863525390625	37.5789443773333					1	DETECTED	402.0386 m/z @37.58 [151020OFc1_NvH-0949-CRLM-5.raw]	402.03863525390625	37.5789443773333	0.3646282432	99.98563396	99.6210057168	88435.5546875	2.7978488924369794E8	0	7423	94.98823279756617	1.3524674069350497	1.770133848097792	402.03759765625	402.0422058105469
88	402.0523986816406	22.8721492936					1	DETECTED	402.0524 m/z @22.87 [151020OFc1_NvH-0949-CRLM-5.raw]	402.0523986816406	22.8721492936	4.73616671333333	99.6349839821333	94.89881726879997	357767.4375	2.927736954649336E8	0	7423	0.03616804537975682	2.616313090531337	16.32207944454493	402.04400634765625	402.0617980957031
89	402.1579284667969	90.8382433133333					1	DETECTED	402.1579 m/z @90.84 [151020OFc1_NvH-0949-CRLM-5.raw]	402.1579284667969	90.8382433133333	10.9533475488	97.7283527050667	86.7750051562667	330682.1875	2.9702993205902475E8	0	7423	1.5582279239985013	8.763426635014444	13.871143069112753	402.1498718261719	402.16217041015625
90	402.1732482910156	18.4333702197333					1	DETECTED	402.1732 m/z @18.43 [151020OFc1_NvH-0949-CRLM-5.raw]	402.1732482910156	18.4333702197333	0.01031346	99.9948525458667	99.9845390858667	748757.375	4.5265766506164813E8	3	7423	0.26570530807551407	0.5353298706695655	9.165908837982098	402.16375732421875	402.1832275390625
91	402.18798828125	26.9407545165333					1	DETECTED	402.1880 m/z @26.94 [151020OFc1_NvH-0949-CRLM-5.raw]	402.18798828125	26.9407545165333	4.764418224	93.9042206253333	89.1398024013333	505591.21875	2.9261164208176005E8	0	7423	4.202200434414184	2.7514739730192215	0.009826197690055865	402.18328857421875	402.18798828125
92	402.197998046875	37.4955182485333					1	DETECTED	402.1980 m/z @37.50 [151020OFc1_NvH-0949-CRLM-5.raw]	402.197998046875	37.4955182485333	2.0279204464	94.8213327050667	92.79341225866669	642001.25	3.520115592413501E8	3	7423	9.878511297296512	1.8026293911484277	1.8400018399100753	402.1880187988281	402.2008972167969
93	402.2109069824219	17.1134807514667					1	DETECTED	402.2109 m/z @17.11 [151020OFc1_NvH-0949-CRLM-5.raw]	402.2109069824219	17.1134807514667	4.069739236	98.9176050432	94.8478658072	1345191.375	4.2602170006634194E8	2	7423	12.065245503803208	0.9127363956171104	1.3882123603475542	402.200927734375	402.22088623046875
94	402.2313537597656	27.2767781981333					1	DETECTED	402.2314 m/z @27.28 [151020OFc1_NvH-0949-CRLM-5.raw]	402.2313537597656	27.2767781981333	4.03339949653333	99.0287373186667	94.99533782213337	1498323.375	4.159724492882156E8	2	7423	0.5529730413814669	0.9263331439942464	0.2213622872777698	402.22137451171875	402.2373962402344
95	402.2474060058594	24.3631706389333					1	DETECTED	402.2474 m/z @24.36 [151020OFc1_NvH-0949-CRLM-5.raw]	402.2474060058594	24.3631706389333	0.255252850666667	99.8479877202667	99.59273486960004	2080265.0	5.202936066763335E8	2	7423	21.83451565054987	50.56921549398412	3.5380393922804094	402.2374267578125	402.2573547363281
96	402.2750549316406	21.4429284797333					1	DETECTED	402.2751 m/z @21.44 [151020OFc1_NvH-0949-CRLM-5.raw]	402.2750549316406	21.4429284797333	5.05829610266667	98.6945742685333	93.63627816586663	675830.3125	2.863033994372438E8	0	7423	0.1733473739351119	3.3474169258788127	531.7833022643484	402.26531982421875	402.2850341796875
97	402.28521728515625	91.6047383421333					1	DETECTED	402.2852 m/z @91.60 [151020OFc1_NvH-0949-CRLM-5.raw]	402.28521728515625	91.6047383421333	2.69970420586667	92.5658358850667	89.86613167920004	82991.734375	2.4019683380915543E8	0	7423	0.4434469234218881	0.5054051919121942	0.009067660873423491	402.2850646972656	402.2932434082031
98	402.3035888671875	91.9367307370667					1	DETECTED	402.3036 m/z @91.94 [151020OFc1_NvH-0949-CRLM-5.raw]	402.3035888671875	91.9367307370667	17.1252496525333	92.3340235250667	75.2087738725334	198626.5625	2.1383581180471313E8	0	7423	0.20169383585646017	1.1642975479325135	0.9997526905858516	402.3032531738281	402.3128356933594
99	402.32122802734375	91.3873892101333					1	DETECTED	402.3212 m/z @91.39 [151020OFc1_NvH-0949-CRLM-5.raw]	402.32122802734375	91.3873892101333	22.6961972648	92.5570127293333	69.86081546453329	104225.9609375	2.3755618070280793E8	0	7423	0.6436829458292834	0.5085136353444761	1.3132399695601413	402.3194580078125	402.33001708984375
100	402.40533447265625	47.1204028528					1	DETECTED	402.4053 m/z @47.12 [151020OFc1_NvH-0949-CRLM-5.raw]	402.40533447265625	47.1204028528	1.3468653056	95.6009274850667	94.2540621794667	140705.484375	3.2847960981022596E8	0	7423	87.3757717738213	1.1194655173154215	1.2342113219050217	402.3954162597656	402.4071044921875
101	402.41778564453125	23.0566666341333					1	DETECTED	402.4178 m/z @23.06 [151020OFc1_NvH-0949-CRLM-5.raw]	402.41778564453125	23.0566666341333	4.2399680816	95.4984557101333	91.2584876285333	293804.84375	3.1423922611176276E8	0	7423	2.889172264940889	2.4163579529757278	0.024299953747299277	402.40802001953125	402.42767333984375
102	402.437744140625	38.4488031344					1	DETECTED	402.4377 m/z @38.45 [151020OFc1_NvH-0949-CRLM-5.raw]	402.437744140625	38.4488031344	4.13114868666667	97.5245359597333	93.39338727306662	458361.53125	3.0474568744928855E8	0	7423	16.05117190648685	1.6193208401503014	3.658445485965593	402.42779541015625	402.4477233886719
103	402.4610290527344	17.0730731426667					1	DETECTED	402.4610 m/z @17.07 [151020OFc1_NvH-0949-CRLM-5.raw]	402.4610290527344	17.0730731426667	4.38651433386667	95.8438303333333	91.45731599946663	546850.5	3.25710321642004E8	0	7423	0.30788518021657296	0.5721604388974992	61.75822929736579	402.4510803222656	402.4709777832031
104	402.4765319824219	28.7424903538667					1	DETECTED	402.4765 m/z @28.74 [151020OFc1_NvH-0949-CRLM-5.raw]	402.4765319824219	28.7424903538667	4.24896174426667	94.5746269138667	90.32566516960003	264280.75	3.2085495623595726E8	0	7423	23.88877123282049	1.884971215078426	2.7667690112636123	402.4710388183594	402.4864501953125
105	402.4976501464844	42.8981998338667					1	DETECTED	402.4977 m/z @42.90 [151020OFc1_NvH-0949-CRLM-5.raw]	402.4976501464844	42.8981998338667	1.0397065248	94.3986285925333	93.3589220677333	139409.890625	2.839742192612057E8	0	7423	88.82705753949219	1.189018075557218	1.3992381768389957	402.4879455566406	402.49932861328125
106	402.509521484375	28.0793559634667					1	DETECTED	402.5095 m/z @28.08 [151020OFc1_NvH-0949-CRLM-5.raw]	402.509521484375	28.0793559634667	4.21091871226667	97.7376873930667	93.52676868080002	412513.28125	2.8715277878090906E8	0	7423	8.295478546777566	1.959214331807538	0.045145224750723585	402.4997863769531	402.5116271972656
107	402.521728515625	20.6097964296					1	DETECTED	402.5217 m/z @20.61 [151020OFc1_NvH-0949-CRLM-5.raw]	402.521728515625	20.6097964296	2.06442995866667	98.0608878453333	95.99645788666663	1926673.25	3.207224557161336E8	3	7423	0.1655342948308558	0.509317163962218	12.068426833156666	402.5119323730469	402.53167724609375
108	402.5427551269531	28.3409362162667					1	DETECTED	402.5428 m/z @28.34 [151020OFc1_NvH-0949-CRLM-5.raw]	402.5427551269531	28.3409362162667	4.069739236	97.5999976021333	93.5302583661333	692970.0	3.2936355932407147E8	3	7423	12.914213995850712	0.5151231504860104	0.037803327904402634	402.53277587890625	402.552734375
109	402.5631103515625	16.1693939429333					1	DETECTED	402.5631 m/z @16.17 [151020OFc1_NvH-0949-CRLM-5.raw]	402.5631103515625	16.1693939429333	4.05140377626667	98.3354909856	94.28408720933334	1745823.5	3.779625170749621E8	3	7423	0.16655290594210115	1.1169781347151095	0.16266117876297595	402.5531921386719	402.5730895996094
110	402.57415771484375	31.3671207808					1	DETECTED	402.5742 m/z @31.37 [151020OFc1_NvH-0949-CRLM-5.raw]	402.57415771484375	31.3671207808	4.1611521528	96.6702268693333	92.5090747165333	368770.3125	2.95633771321647E8	0	7423	20.198957002621015	2.048219356966781	0.0068575627810605385	402.5731506347656	402.5836181640625
111	402.6187438964844	23.099222304					1	DETECTED	402.6187 m/z @23.10 [151020OFc1_NvH-0949-CRLM-5.raw]	402.6187438964844	23.099222304	1.2545080528	94.5177879970667	93.2632799442667	345230.21875	3.3577557840575457E8	0	7423	1.6448537746447087	2.400601753168527	0.025933245558854193	402.6091613769531	402.6281433105469
112	402.6748962402344	18.4333702197333					1	DETECTED	402.6749 m/z @18.43 [151020OFc1_NvH-0949-CRLM-5.raw]	402.6748962402344	18.4333702197333	6.7245402152	97.5633937426667	90.83885352746671	401347.71875	2.47287666819316E8	0	7423	0.09706525773443886	0.9112518814613557	1.7360122655635484	402.6650085449219	402.677978515625
113	402.6881103515625	38.4788671493333					1	DETECTED	402.6881 m/z @38.48 [151020OFc1_NvH-0949-CRLM-5.raw]	402.6881103515625	38.4788671493333	4.01345419786667	98.2888774904	94.27542329253333	404316.46875	2.703562036412084E8	0	7423	76.61540082074399	1.4337816126461025	3.5838775388488346	402.6781311035156	402.6888427734375
114	402.6988525390625	25.6170927693333					1	DETECTED	402.6989 m/z @25.62 [151020OFc1_NvH-0949-CRLM-5.raw]	402.6988525390625	25.6170927693333	4.4792657824	99.4612881165333	94.98202233413329	2607483.0	3.611288638685846E8	2	7423	0.3588676507030222	0.6525785063293635	0.1522995736708338	402.6888732910156	402.7088317871094
115	402.7175598144531	21.7431481546667					1	DETECTED	402.7176 m/z @21.74 [151020OFc1_NvH-0949-CRLM-5.raw]	402.7175598144531	21.7431481546667	4.5071485504	99.91279926	95.4056507096	824469.25	3.81129700620145E8	2	7423	27.69497212068066	0.5611699742299517	0.5775701867344227	402.7088623046875	402.7275390625
116	402.7396545410156	30.0148021290667					1	DETECTED	402.7397 m/z @30.01 [151020OFc1_NvH-0949-CRLM-5.raw]	402.7396545410156	30.0148021290667	3.07600252346667	98.64856822	95.57256569653333	920395.125	3.454087683977497E8	2	7423	10.4604283760927	0.5849997922225841	0.11002307043630064	402.7297058105469	402.7495422363281
117	402.75335693359375	20.8897411498667					1	DETECTED	402.7534 m/z @20.89 [151020OFc1_NvH-0949-CRLM-5.raw]	402.75335693359375	20.8897411498667	4.01345419786667	92.4620330274667	88.44857882960004	315672.3125	3.178173995839094E8	0	7423	0.27134391460986507	100.42216762913812	1.0184397841605302	402.74969482421875	402.7632141113281
118	402.8391418457031	18.3503664874667					1	DETECTED	402.8391 m/z @18.35 [151020OFc1_NvH-0949-CRLM-5.raw]	402.8391418457031	18.3503664874667	0.127777160266667	99.8389585053333	99.71118134506663	2622338.75	3.612854716601529E8	0	7423	0.21207643283969801	12.828253795506942	0.6369335356888411	402.8294677734375	402.8489990234375
119	402.85943603515625	22.1890094074667					1	DETECTED	402.8594 m/z @22.19 [151020OFc1_NvH-0949-CRLM-5.raw]	402.85943603515625	22.1890094074667	0.0398777976	99.8479877202667	99.8081099226667	2777407.25	4.066742076107369E8	3	7423	0.1754934899633689	1.8684013851251267	0.0878661841685792	402.84979248046875	402.869384765625
120	402.8712463378906	22.6961972648					1	DETECTED	402.8712 m/z @22.70 [151020OFc1_NvH-0949-CRLM-5.raw]	402.8712463378906	22.6961972648	0.0887316858666667	99.8389585053333	99.75022681946663	568958.0625	2.8643640091251415E8	3	7423	7.327993031529488	0.6901877644587833	1.2992269546292137	402.8695373535156	402.8812255859375
121	402.88555908203125	10.5991181554667					1	DETECTED	402.8856 m/z @10.60 [151020OFc1_NvH-0949-CRLM-5.raw]	402.88555908203125	10.5991181554667	0.1376813816	99.9492509304	99.8115695488	269099.4375	2.946948356084003E8	0	7423	0.05191829845187179	0.7379811550858295	6.237639442562236	402.8812561035156	402.885986328125
122	402.89599609375	32.3184550136					1	DETECTED	402.8960 m/z @32.32 [151020OFc1_NvH-0949-CRLM-5.raw]	402.89599609375	32.3184550136	0.393905294666667	99.9673370693333	99.57343177466663	1311109.875	3.816932018820402E8	3	7423	10.679469541604874	1.4377636410902817	0.03610702905182665	402.8860168457031	402.9059753417969
123	402.9095153808594	11.2682964848					1	DETECTED	402.9095 m/z @11.27 [151020OFc1_NvH-0949-CRLM-5.raw]	402.9095153808594	11.2682964848	0.01031346	99.9582490021333	99.9479355421333	247393.0	3.273725707340394E8	0	7423	0.11274035432420604	4.225397432425472	0.29963715018113024	402.906005859375	402.9138488769531
124	402.9239501953125	28.2491182109333					1	DETECTED	402.9240 m/z @28.25 [151020OFc1_NvH-0949-CRLM-5.raw]	402.9239501953125	28.2491182109333	0.01031346	99.1580147757333	99.1477013157333	257307.90625	3.1366273148057854E8	0	7423	10.467541250170942	2.103532239631242	3.392613626433029	402.9140930175781	402.93377685546875
125	402.9520568847656	18.1000757016					1	DETECTED	402.9521 m/z @18.10 [151020OFc1_NvH-0949-CRLM-5.raw]	402.9520568847656	18.1000757016	0.01031346	99.7176663570667	99.7073528970667	430254.125	3.069320632259743E8	0	7423	0.14042394610356013	0.6291683893058936	0.7258581630522707	402.9421691894531	402.9620361328125
126	402.962646484375	30.0861975682667					1	DETECTED	402.9626 m/z @30.09 [151020OFc1_NvH-0949-CRLM-5.raw]	402.962646484375	30.0861975682667	0.0301219008	99.6349839821333	99.60486208133331	318905.4375	3.137750100173125E8	0	7423	82.85647344537821	1.9719536439493797	5.344287049110847	402.9620666503906	402.9726257324219
127	403.0035400390625	43.735361292					1	DETECTED	403.0035 m/z @43.74 [151020OFc1_NvH-0949-CRLM-5.raw]	403.0035400390625	43.735361292	0.0789634157333333	99.0840114232	99.00504800746667	315502.4375	2.8757883431572145E8	0	7423	20.051572399068206	1.2046734201184524	1.4172233951754067	402.9935607910156	403.0134582519531
128	403.0849609375	37.5924110336					1	DETECTED	403.0850 m/z @37.59 [151020OFc1_NvH-0949-CRLM-5.raw]	403.0849609375	37.5924110336	0.01031346	98.7505860077333	98.7402725477333	114919.84375	2.851533720350851E8	0	7423	98.51876275836288	1.318125473781345	1.6400362963330781	403.07513427734375	403.0881652832031
129	403.1618347167969	91.0795403826667					1	DETECTED	403.1618 m/z @91.08 [151020OFc1_NvH-0949-CRLM-5.raw]	403.1618347167969	91.0795403826667	3.95577775413333	95.9983619578667	92.04258420373337	84586.34375	2.876620586622463E8	0	7423	0.6232253734992952	0.5282289321925421	0.6738916695889652	403.15216064453125	403.16339111328125
130	403.1734313964844	18.3503664874667					1	DETECTED	403.1734 m/z @18.35 [151020OFc1_NvH-0949-CRLM-5.raw]	403.1734313964844	18.3503664874667	0.01031346	99.9948525458667	99.9845390858667	1920754.375	3.3893086942171514E8	0	7423	0.06779112555027567	0.7971468576797253	14.174287701511677	403.16387939453125	403.18341064453125
131	403.1938171386719	22.1389000717333					1	DETECTED	403.1938 m/z @22.14 [151020OFc1_NvH-0949-CRLM-5.raw]	403.1938171386719	22.1389000717333	0.296376992533333	99.3049065218667	99.00852952933336	1742668.125	3.762197919032835E8	0	7423	0.357049890468204	0.5148917895967371	2.5984627886919185	403.183837890625	403.20379638671875
132	403.2082214355469	39.7280157208					1	DETECTED	403.2082 m/z @39.73 [151020OFc1_NvH-0949-CRLM-5.raw]	403.2082214355469	39.7280157208	4.72679159146667	92.0327063866667	87.30591479520004	1208457.875	3.3420727597490126E8	3	7423	17.19823675499492	0.5088129667605745	0.007751460484506618	403.2038269042969	403.2095642089844
133	403.2196044921875	23.4856671773333					1	DETECTED	403.2196 m/z @23.49 [151020OFc1_NvH-0949-CRLM-5.raw]	403.2196044921875	23.4856671773333	4.1611521528	99.4430050432	95.2818528904	1.2606225E7	5.851218702030594E8	2	7423	0.23232318576154043	2.644612170006993	1.835081815671323	403.2096252441406	403.2294921875
134	403.2312927246094	31.4067546482667					1	DETECTED	403.2313 m/z @31.41 [151020OFc1_NvH-0949-CRLM-5.raw]	403.2312927246094	31.4067546482667	0.01031346	99.9948525458667	99.9845390858667	1817114.5	3.96658412680612E8	2	7423	3.000344339061577	2.298314762642393	0.9326534627893275	403.2296142578125	403.2344970703125
135	403.2445068359375	33.1436141261333					1	DETECTED	403.2445 m/z @33.14 [151020OFc1_NvH-0949-CRLM-5.raw]	403.2445068359375	33.1436141261333	4.0788724208	99.3414917322667	95.26261931146671	2140566.5	3.935513009244208E8	2	7423	0.12082941364280941	0.6410306504058967	2.3871526325791783	403.2345275878906	403.25439453125
136	403.255615234375	16.4388036661333					1	DETECTED	403.2556 m/z @16.44 [151020OFc1_NvH-0949-CRLM-5.raw]	403.255615234375	16.4388036661333	4.01345419786667	92.4511825	88.43772830213334	1792586.875	3.131294477912053E8	2	7423	15.967572650682861	74.73109958771387	40.72126225256469	403.25457763671875	403.26513671875
137	403.2696838378906	92.077970648					1	DETECTED	403.2697 m/z @92.08 [151020OFc1_NvH-0949-CRLM-5.raw]	403.2696838378906	92.077970648	3.99451454053333	92.5464960082667	88.55198146773337	188384.234375	3.004335624625461E8	0	7423	1.60424732601345	0.8846571390330207	0.5277026636574953	403.2662658691406	403.2781677246094
138	403.2900695800781	52.8361975624					1	DETECTED	403.2901 m/z @52.84 [151020OFc1_NvH-0949-CRLM-5.raw]	403.2900695800781	52.8361975624	26.9109318368	92.4803347506667	65.5694029138667	75791.5703125	2.1133301206822523E8	0	7423	64.20030091841278	1.264584972973294	1.512572335561485	403.2823181152344	403.2942810058594
139	403.3140563964844	42.1608601288					1	DETECTED	403.3141 m/z @42.16 [151020OFc1_NvH-0949-CRLM-5.raw]	403.3140563964844	42.1608601288	0.157285066666667	98.4188278141333	98.26154274746662	121142.25	3.1540897623469996E8	0	7423	91.70016341015067	1.086164340977074	1.1664915839199828	403.30419921875	403.32379150390625
140	403.4412841796875	8.28393267733333					1	DETECTED	403.4413 m/z @8.28 [151020OFc1_NvH-0949-CRLM-5.raw]	403.4412841796875	8.28393267733333	0.56917414	99.4705171498667	98.9013430098667	256644.671875	2.868306763636032E8	0	7423	26.674842505268032	1.161282235202997	8.068454135694408	403.4314270019531	403.4457702636719
141	403.455810546875	21.1495650642667					1	DETECTED	403.4558 m/z @21.15 [151020OFc1_NvH-0949-CRLM-5.raw]	403.455810546875	21.1495650642667	3.98485013866667	98.7134114050667	94.72856126640002	271530.4375	2.8294887987049204E8	4	7423	15.52908030475346	3.3207604289903787	0.014144719333532865	403.4461669921875	403.46575927734375
142	403.4893798828125	13.0163675104					1	DETECTED	403.4894 m/z @13.02 [151020OFc1_NvH-0949-CRLM-5.raw]	403.4893798828125	13.0163675104	4.32992773973333	99.8850499861333	95.55512224639996	869366.875	2.969485331245336E8	4	7423	0.15938147491870858	1.2257291204806535	0.057791015243100874	403.4794006347656	403.4990539550781
143	403.50665283203125	18.3503664874667					1	DETECTED	403.5067 m/z @18.35 [151020OFc1_NvH-0949-CRLM-5.raw]	403.50665283203125	18.3503664874667	4.1914166936	99.5253457922667	95.3339290986667	539466.75	2.58098307933589E8	0	7423	0.13335531196580774	0.5924629366230703	0.30466384699316756	403.49945068359375	403.5166320800781
144	403.5171203613281	10.8971922709333					1	DETECTED	403.5171 m/z @10.90 [151020OFc1_NvH-0949-CRLM-5.raw]	403.5171203613281	10.8971922709333	6.34389210533333	72.1669404997333	65.82304839439998	140585.5625	2.5494298272734678E8	0	7423	3.88679784108985	8.217802717818133	0.04188012439139564	403.51666259765625	403.5187683105469
145	403.529052734375	17.0229589925333					1	DETECTED	403.5291 m/z @17.02 [151020OFc1_NvH-0949-CRLM-5.raw]	403.529052734375	17.0229589925333	2.62686731733333	98.6209773605333	95.99411004319997	2566854.5	3.8108218982089865E8	3	7423	4.692663083070325	0.6162332259879066	10.628162920590844	403.5190734863281	403.5390319824219
146	403.5428771972656	39.6825038290667					1	DETECTED	403.5429 m/z @39.68 [151020OFc1_NvH-0949-CRLM-5.raw]	403.5428771972656	39.6825038290667	3.63587922053333	68.6736165333333	65.03773731279998	911298.25	2.6153856838326138E8	0	7423	0.15573337664692843	0.5235611307274461	0.1377604761675215	403.5390625	403.5528564453125
147	403.55938720703125	32.7672039533333					1	DETECTED	403.5594 m/z @32.77 [151020OFc1_NvH-0949-CRLM-5.raw]	403.55938720703125	32.7672039533333	4.289909104	93.3486575605333	89.0587484565333	468319.9375	3.515937313091071E8	3	7423	11.032288721675187	1.7458044987827672	0.3839472410258948	403.5528869628906	403.56488037109375
148	403.5749206542969	30.7750898624					1	DETECTED	403.5749 m/z @30.78 [151020OFc1_NvH-0949-CRLM-5.raw]	403.5749206542969	30.7750898624	4.03339949653333	98.8064567285333	94.77305723199997	560016.625	3.1188278967320704E8	3	7423	12.733057582447007	2.447591272954468	0.0032735600930044757	403.56500244140625	403.58489990234375
149	403.6754150390625	11.1730392309333					1	DETECTED	403.6754 m/z @11.17 [151020OFc1_NvH-0949-CRLM-5.raw]	403.6754150390625	11.1730392309333	2.93096414346667	95.2879328861333	92.35696874266664	211580.859375	2.914801763537122E8	0	7423	0.06565673117348325	0.6120510237994856	36.42188391190606	403.6667175292969	403.6853942871094
150	403.69732666015625	28.7682814893333					1	DETECTED	403.6973 m/z @28.77 [151020OFc1_NvH-0949-CRLM-5.raw]	403.69732666015625	28.7682814893333	4.0788724208	97.2576055261333	93.17873310533331	275057.34375	3.109223957166621E8	0	7423	23.46896818499446	2.1840376820532756	4.905094899598657	403.6873474121094	403.70147705078125
151	403.71148681640625	26.0665167573333					1	DETECTED	403.7115 m/z @26.07 [151020OFc1_NvH-0949-CRLM-5.raw]	403.71148681640625	26.0665167573333	4.44810947973333	99.8207592477333	95.37264976799997	2.1065544E7	1.1076992907039952E9	4	7423	0.29326546554648303	0.6365006398284158	0.2265075536588139	403.7015686035156	403.7214050292969
152	403.7293395996094	21.3106491816					1	DETECTED	403.7293 m/z @21.31 [151020OFc1_NvH-0949-CRLM-5.raw]	403.7293395996094	21.3106491816	4.3587228	98.6027378490667	94.2440150490667	1.1771481E7	5.839145548363994E8	2	7423	0.23176419249813662	28.463353532914795	1.42263163826828	403.72149658203125	403.73931884765625
153	403.7421875	31.9275870661333					1	DETECTED	403.7422 m/z @31.93 [151020OFc1_NvH-0949-CRLM-5.raw]	403.7421875	31.9275870661333	5.10552467146667	94.2362139253333	89.13068925386663	1895500.875	3.525982631648813E8	2	7423	20.197762719255103	0.6953022620459849	0.07040140090185547	403.7393798828125	403.75213623046875
154	403.75762939453125	16.4638719501333					1	DETECTED	403.7576 m/z @16.46 [151020OFc1_NvH-0949-CRLM-5.raw]	403.75762939453125	16.4638719501333	4.613406124	91.405598884	86.79219276	821353.0625	3.4513657862846065E8	0	7423	0.13161212458946636	0.5182334229234543	0.8655607561720284	403.7522277832031	403.7675476074219
155	403.8036804199219	17.0229589925333					1	DETECTED	403.8037 m/z @17.02 [151020OFc1_NvH-0949-CRLM-5.raw]	403.8036804199219	17.0229589925333	2.46333611786667	99.5161711869333	97.05283506906663	168229.890625	2.7052100172688276E8	0	7423	0.05296143374424034	4.23574664585184	0.0021310090387340365	403.79376220703125	403.81341552734375
156	403.8395080566406	18.3170165533333					1	DETECTED	403.8395 m/z @18.32 [151020OFc1_NvH-0949-CRLM-5.raw]	403.8395080566406	18.3170165533333	1.43907502133333	98.097960384	96.65888536266668	158207.765625	2.9291971588440996E8	0	7423	0.232449937559565	2.8634678340188855	4.72693566803777	403.82965087890625	403.8404846191406
157	403.85052490234375	20.0964109232					1	DETECTED	403.8505 m/z @20.10 [151020OFc1_NvH-0949-CRLM-5.raw]	403.85052490234375	20.0964109232	0.655814684533333	96.7067225386667	96.05090785413336	269097.8125	3.140143186192619E8	0	7423	6.234619746061476	3.4457594023749154	0.008833457064465247	403.840576171875	403.8570861816406
158	403.86712646484375	22.3236346997333					1	DETECTED	403.8671 m/z @22.32 [151020OFc1_NvH-0949-CRLM-5.raw]	403.86712646484375	22.3236346997333	0.0887316858666667	99.4430050432	99.35427335733334	1766791.625	3.660943330644322E8	3	7423	9.777792993036709	0.7586878181591331	0.04789381400587089	403.857177734375	403.8771057128906
159	403.8779296875	24.1739654533333					1	DETECTED	403.8779 m/z @24.17 [151020OFc1_NvH-0949-CRLM-5.raw]	403.8779296875	24.1739654533333	0.0496024701333333	99.9218577888	99.87225531866666	1078224.25	3.623257186856628E8	3	7423	15.679724093804946	0.8498301462855399	0.009191246241238932	403.8772277832031	403.88787841796875
160	403.89093017578125	16.9477721202667					1	DETECTED	403.8909 m/z @16.95 [151020OFc1_NvH-0949-CRLM-5.raw]	403.89093017578125	16.9477721202667	0.0789634157333333	99.754371984	99.67540856826668	539267.4375	3.8767193828526574E8	0	7423	13.304365359034026	0.542834387235845	0.7670301915103728	403.887939453125	403.90081787109375
161	403.9095458984375	30.8072434624					1	DETECTED	403.9095 m/z @30.81 [151020OFc1_NvH-0949-CRLM-5.raw]	403.9095458984375	30.8072434624	0.01031346	99.6718127757333	99.6614993157333	378341.65625	3.05908284192186E8	3	7423	9.308930937927357	2.2907577234745147	0.27357382026419025	403.9010314941406	403.91949462890625
162	403.9256896972656	11.216357504					1	DETECTED	403.9257 m/z @11.22 [151020OFc1_NvH-0949-CRLM-5.raw]	403.9256896972656	11.216357504	0.01031346	99.8665440426667	99.8562305826667	149271.578125	2.902765659936237E8	3	7423	0.08777344379688401	4.382365375622764	0.015147066838803286	403.9197998046875	403.935302734375
163	403.9453125	19.9896959261333					1	DETECTED	403.9453 m/z @19.99 [151020OFc1_NvH-0949-CRLM-5.raw]	403.9453125	19.9896959261333	0.01031346	99.7452182693333	99.73490480933329	447063.90625	3.2440299927172875E8	0	7423	0.05668961553348595	0.5031123791617113	21.920732097001935	403.9353332519531	403.9552917480469
164	403.9601745605469	14.8044763989333					1	DETECTED	403.9602 m/z @14.80 [151020OFc1_NvH-0949-CRLM-5.raw]	403.9601745605469	14.8044763989333	0.196049121333333	98.8714388552	98.67538973386667	126413.2734375	3.027129993585465E8	0	7423	26.748389654340254	4.834297390227141	8.495096753611813	403.9553527832031	403.9609375
165	403.970947265625	52.2152402994667					1	DETECTED	403.9709 m/z @52.22 [151020OFc1_NvH-0949-CRLM-5.raw]	403.970947265625	52.2152402994667	0.196049121333333	99.8115336338667	99.61548451253337	335730.5625	3.0336124621969813E8	0	7423	33.74642425859341	0.9880800339519157	1.3356086004062389	403.9610595703125	403.976806640625
166	403.98681640625	36.0625218669333					1	DETECTED	403.9868 m/z @36.06 [151020OFc1_NvH-0949-CRLM-5.raw]	403.98681640625	36.0625218669333	0.196049121333333	98.6853035370667	98.48925441573337	572610.25	3.094182976360572E8	0	7423	27.260090597766702	2.0318450377376798	0.317305091530133	403.9768371582031	403.99676513671875
167	404.00457763671875	17.0730731426667					1	DETECTED	404.0046 m/z @17.07 [151020OFc1_NvH-0949-CRLM-5.raw]	404.00457763671875	17.0730731426667	0.452648625066667	97.4232682688	96.97061964373333	126073.4609375	2.947420776573273E8	0	7423	21.21247286015865	3.9991731480848656	7.046026064686885	403.99713134765625	404.014404296875
168	404.1193542480469	89.1801062298667					1	DETECTED	404.1194 m/z @89.18 [151020OFc1_NvH-0949-CRLM-5.raw]	404.1193542480469	89.1801062298667	1.51296974293333	99.8942774072	98.38130766426666	3842652.25	4.7926667309543717E8	0	7423	0.7772864336212706	1.2267914215613813	1.3431433588947	404.1123352050781	404.126220703125
169	404.1765441894531	11.2421652936					1	DETECTED	404.1765 m/z @11.24 [151020OFc1_NvH-0949-CRLM-5.raw]	404.1765441894531	11.2421652936	0.01031346	99.9948525458667	99.9845390858667	122114.25	2.990686901074738E8	0	7423	79.967807491868	4.607544727089742	10.661602473016286	404.1665954589844	404.1806640625
170	404.19085693359375	16.1588190749333					1	DETECTED	404.1909 m/z @16.16 [151020OFc1_NvH-0949-CRLM-5.raw]	404.19085693359375	16.1588190749333	0.481979017866667	99.98563396	99.50365494213334	2005473.5	3.523986187982914E8	3	7423	74.0645109699925	5.353630781616594	10.533443415544328	404.18109130859375	404.1929626464844
171	404.2029724121094	25.0467242013333					1	DETECTED	404.2030 m/z @25.05 [151020OFc1_NvH-0949-CRLM-5.raw]	404.2029724121094	25.0467242013333	1.3468653056	99.212899596	97.8660342904	6.3147272E7	2.0296617974193177E9	2	7423	0.2808795968044855	0.8158357899300956	0.038874631868694824	404.1929931640625	404.21295166015625
172	404.21307373046875	26.1671631882667					1	DETECTED	404.2131 m/z @26.17 [151020OFc1_NvH-0949-CRLM-5.raw]	404.21307373046875	26.1671631882667	4.20100627733333	97.1930185250667	92.99201224773337	7382793.0	6.842259040201331E8	2	7423	22.355432756195214	0.5944145683106778	0.8650959363507955	404.2129821777344	404.2230529785156
173	404.2310791015625	21.3106491816					1	DETECTED	404.2311 m/z @21.31 [151020OFc1_NvH-0949-CRLM-5.raw]	404.2310791015625	21.3106491816	0.2159176	99.7842218506667	99.5683042506667	4679938.5	5.530000660352962E8	2	7423	19.520964089178953	1.0515812079401787	0.5810613601092308	404.22308349609375	404.2410583496094
174	404.2522277832031	29.6192856594667					1	DETECTED	404.2522 m/z @29.62 [151020OFc1_NvH-0949-CRLM-5.raw]	404.2522277832031	29.6192856594667	4.14147139786667	98.0793879472	93.93791654933334	3384358.75	4.0695070361803657E8	2	7423	0.19986573612861847	2.1606101913507794	10.155366313357657	404.24224853515625	404.26220703125
175	404.2633056640625	33.3050559232					1	DETECTED	404.2633 m/z @33.31 [151020OFc1_NvH-0949-CRLM-5.raw]	404.2633056640625	33.3050559232	7.63502122373333	97.9959411488	90.36091992506667	342352.21875	2.754493276170082E8	0	7423	0.32345362121704113	1.6435369275710652	4.3588303754846995	404.2622375488281	404.2732238769531
176	404.2973327636719	52.8100709469333					1	DETECTED	404.2973 m/z @52.81 [151020OFc1_NvH-0949-CRLM-5.raw]	404.2973327636719	52.8100709469333	1.47591611573333	96.0798443514667	94.60392823573338	80196.765625	2.776167833521137E8	0	7423	90.37311378301827	0.921452087278106	0.769680155196493	404.2928771972656	404.30712890625
177	404.3190612792969	92.077970648					1	DETECTED	404.3191 m/z @92.08 [151020OFc1_NvH-0949-CRLM-5.raw]	404.3190612792969	92.077970648	40.7955342221333	92.4891887304	51.693654508266704	100759.4921875	1.5814888672995177E8	0	7423	0.31568250764269123	0.9624379077073989	0.6646976822275955	404.310302734375	404.327880859375
178	404.3370056152344	90.8564260616					1	DETECTED	404.3370 m/z @90.86 [151020OFc1_NvH-0949-CRLM-5.raw]	404.3370056152344	90.8564260616	7.18110738773333	92.3129926365333	85.13188524879996	55130.87109375	1.805665830206923E8	0	7423	84.10239902108698	0.5087036810735697	0.01230121059466308	404.3293151855469	404.3386535644531
179	404.44561767578125	17.5776777370667					1	DETECTED	404.4456 m/z @17.58 [151020OFc1_NvH-0949-CRLM-5.raw]	404.44561767578125	17.5776777370667	4.0604595328	99.6076406514667	95.5471811186667	290898.6875	2.995091743896266E8	0	7423	0.07607644158973059	4.17228140343586	0.7752461073869118	404.4359436035156	404.4507751464844
180	404.4608154296875	26.0383967858667					1	DETECTED	404.4608 m/z @26.04 [151020OFc1_NvH-0949-CRLM-5.raw]	404.4608154296875	26.0383967858667	4.13114868666667	96.8192067333333	92.68805804666664	573444.25	2.861900026556608E8	0	7423	9.72496219448876	2.6644802845894957	0.4715151382186066	404.4508972167969	404.4707336425781
181	404.48809814453125	52.9309673178667					1	DETECTED	404.4881 m/z @52.93 [151020OFc1_NvH-0949-CRLM-5.raw]	404.48809814453125	52.9309673178667	4.289909104	98.3074846853333	94.0175755813333	771371.75	3.2338422799386346E8	0	7423	0.03969683308832117	1.110931685378555	0.3248009816972021	404.4785461425781	404.498046875
182	404.520751953125	12.4235388461333					1	DETECTED	404.5208 m/z @12.42 [151020OFc1_NvH-0949-CRLM-5.raw]	404.520751953125	12.4235388461333	5.15489512053333	94.4347550754667	89.27985995493337	1050612.625	2.86360281868452E8	3	7423	0.21007234783486517	0.5289811069646133	0.7964079530232521	404.5111389160156	404.52142333984375
183	404.53143310546875	14.0749891016					1	DETECTED	404.5314 m/z @14.07 [151020OFc1_NvH-0949-CRLM-5.raw]	404.53143310546875	14.0749891016	2.44521769306667	99.6167490776	97.17153138453334	7808903.0	5.2319769574475014E8	3	7423	0.1946961916357033	2.231885954241038	3.3349696152798205	404.5214538574219	404.5414123535156
184	404.5472412109375	5.7885148696					1	DETECTED	404.5472 m/z @5.79 [151020OFc1_NvH-0949-CRLM-5.raw]	404.5472412109375	5.7885148696	4.5071485504	99.6349839821333	95.1278354317333	1567797.625	3.830600628347564E8	3	7423	0.26199862044132605	48.605933055866714	14.959836664703149	404.54144287109375	404.5572204589844
185	404.5617370605469	44.9369333736					1	DETECTED	404.5617 m/z @44.94 [151020OFc1_NvH-0949-CRLM-5.raw]	404.5617370605469	44.9369333736	4.56352096266667	94.5086150024	89.94509403973333	360359.90625	3.4201128449849206E8	3	7423	2.8805632953622293	1.256570136318539	0.004105677004092862	404.5572509765625	404.5638427734375
186	404.5738525390625	25.7329183909333					1	DETECTED	404.5739 m/z @25.73 [151020OFc1_NvH-0949-CRLM-5.raw]	404.5738525390625	25.7329183909333	4.20100627733333	96.5883135472	92.38730726986667	1168491.0	3.6476187794953674E8	3	7423	7.751840034604498	0.5780621412794948	5.344818791909947	404.5638732910156	404.583740234375
187	404.6181335449219	45.8269560517333					1	DETECTED	404.6181 m/z @45.83 [151020OFc1_NvH-0949-CRLM-5.raw]	404.6181335449219	45.8269560517333	4.38651433386667	98.7693255317333	94.38281119786663	467509.96875	2.9818067122455084E8	0	7423	0.022976529017668668	1.4480231458102233	1.897318747846337	404.6082458496094	404.62799072265625
188	404.68206787109375	14.3996000618667					1	DETECTED	404.6821 m/z @14.40 [151020OFc1_NvH-0949-CRLM-5.raw]	404.68206787109375	14.3996000618667	2.88545840586667	98.8992486682667	96.01379026240002	470401.84375	3.015094937658162E8	0	7423	5.101184930887925	0.9958937485310759	1.9624696392004253	404.67242431640625	404.6920166015625
189	404.7044982910156	25.0683738344					1	DETECTED	404.7045 m/z @25.07 [151020OFc1_NvH-0949-CRLM-5.raw]	404.7044982910156	25.0683738344	4.03339949653333	99.3694347437333	95.33603524719996	2.9197954E7	9.043134312418278E8	0	7423	0.3204184322081325	0.5533949391324888	2.1450344351227018	404.69451904296875	404.7144775390625
190	404.7190856933594	15.133376248					1	DETECTED	404.7191 m/z @15.13 [151020OFc1_NvH-0949-CRLM-5.raw]	404.7190856933594	15.133376248	4.68858184693333	98.8900203133333	94.20143846639996	1790472.375	3.824479106179187E8	2	7423	13.144836065223945	0.7385799207143211	0.8817072857659349	404.7145080566406	404.7269592285156
191	404.7373046875	9.72060141866667					1	DETECTED	404.7373 m/z @9.72 [151020OFc1_NvH-0949-CRLM-5.raw]	404.7373046875	9.72060141866667	4.05140377626667	98.8341748250667	94.78277104880003	2477125.75	4.3167775621034336E8	2	7423	18.872143592452332	23.090851548185583	14.92081753542945	404.72747802734375	404.7472229003906
192	404.7540588378906	29.6045489368					1	DETECTED	404.7541 m/z @29.60 [151020OFc1_NvH-0949-CRLM-5.raw]	404.7540588378906	29.6045489368	4.32992773973333	71.4902525989333	67.16032485919996	1500418.0	2.7253584485839635E8	0	7423	0.22226772765369063	0.5112608384293066	0.39608371175224233	404.74737548828125	404.7633361816406
193	404.7655334472656	33.2854081888					1	DETECTED	404.7655 m/z @33.29 [151020OFc1_NvH-0949-CRLM-5.raw]	404.7655334472656	33.2854081888	1.2822555072	90.2601059861333	88.97785047893329	147056.71875	2.4857507319317254E8	0	7423	66.12290452772513	1.5523811314744402	2.10594378791435	404.764404296875	404.7746276855469
194	404.8294677734375	13.7937442250667					1	DETECTED	404.8295 m/z @13.79 [151020OFc1_NvH-0949-CRLM-5.raw]	404.8294677734375	13.7937442250667	0.423287928266667	99.6809708453333	99.25768291706665	565256.125	3.0354055731266665E8	0	7423	0.018265640724587584	0.5461887005482189	1.282779418778735	404.81964111328125	404.8388671875
195	404.8548278808594	12.4006397938667					1	DETECTED	404.8548 m/z @12.40 [151020OFc1_NvH-0949-CRLM-5.raw]	404.8548278808594	12.4006397938667	0.0301219008	99.5712030802667	99.5410811794667	635588.8125	3.4261133523234385E8	0	7423	0.1963377473414507	2.0446020121072426	21.251442160009393	404.84490966796875	404.85552978515625
196	404.86553955078125	14.0844704354667					1	DETECTED	404.8655 m/z @14.08 [151020OFc1_NvH-0949-CRLM-5.raw]	404.86553955078125	14.0844704354667	0.1376813816	99.5345390976	99.396857716	2935454.75	4.17582236868639E8	3	7423	3.110861866393206	1.9949654395619172	0.07299628546879633	404.8556823730469	404.8755187988281
197	404.87554931640625	17.0461840338667					1	DETECTED	404.8755 m/z @17.05 [151020OFc1_NvH-0949-CRLM-5.raw]	404.87554931640625	17.0461840338667	0.1376813816	99.203576768	99.0658953864	1724992.25	3.3808712423388445E8	3	7423	16.580098461645584	0.7378490658193625	2.3550502560964484	404.87554931640625	404.8854675292969
198	404.8867492675781	46.5699383930667					1	DETECTED	404.8867 m/z @46.57 [151020OFc1_NvH-0949-CRLM-5.raw]	404.8867492675781	46.5699383930667	0.0593534181333333	99.2682425368	99.20888911866668	398071.40625	2.8440413778126633E8	0	7423	31.805524760360512	1.223777764673293	3.8718253675620537E-4	404.8856201171875	404.88916015625
199	404.899169921875	28.7787438984					1	DETECTED	404.8992 m/z @28.78 [151020OFc1_NvH-0949-CRLM-5.raw]	404.899169921875	28.7787438984	0.01031346	99.7176663570667	99.7073528970667	2162635.5	3.866706491213025E8	3	7423	15.68816599502792	2.1118656590685134	0.8735687218943569	404.88922119140625	404.9091491699219
200	404.92413330078125	45.2036940696					1	DETECTED	404.9241 m/z @45.20 [151020OFc1_NvH-0949-CRLM-5.raw]	404.92413330078125	45.2036940696	0.0204452496	99.7749536472	99.75450839759999	771973.9375	3.053271060829366E8	3	7423	42.39686835707579	0.6765751783496162	0.5409578195483115	404.9141540527344	404.9341125488281
201	404.9467468261719	13.4731354909333					1	DETECTED	404.9467 m/z @13.47 [151020OFc1_NvH-0949-CRLM-5.raw]	404.9467468261719	13.4731354909333	0.01031346	98.7320364421333	98.7217229821333	245553.984375	2.961939154350447E8	4	7423	4.179152384751955	7.146110450369513	0.02024988563842801	404.9371032714844	404.9530029296875
202	404.9630126953125	26.0783100674667					1	DETECTED	404.9630 m/z @26.08 [151020OFc1_NvH-0949-CRLM-5.raw]	404.9630126953125	26.0783100674667	0.2159176	99.7084622389333	99.4925446389333	475760.875	3.206620246476147E8	0	7423	8.77886252933721	3.130059110719569	0.02582052721606545	404.9530944824219	404.9725341796875
203	404.9851989746094	25.2852988586667					1	DETECTED	404.9852 m/z @25.29 [151020OFc1_NvH-0949-CRLM-5.raw]	404.9851989746094	25.2852988586667	0.0887316858666667	99.6533256632	99.56459397733333	125975.3125	3.171338585885611E8	0	7423	5.1709713525356875	2.506473547958836	4.174280464229122	404.9753112792969	404.99517822265625
204	405.1036071777344	90.3489111338667					1	DETECTED	405.1036 m/z @90.35 [151020OFc1_NvH-0949-CRLM-5.raw]	405.1036071777344	90.3489111338667	10.3227735170667	99.8850499861333	89.5622764690666	847579.5	3.425664200752565E8	0	7423	0.06839706815570423	1.4311262460836869	1.6374141043345862	405.0950622558594	405.1128845214844
205	405.12310791015625	89.2907157522667					1	DETECTED	405.1231 m/z @89.29 [151020OFc1_NvH-0949-CRLM-5.raw]	405.12310791015625	89.2907157522667	0.6751353192	96.9642528114667	96.2891174922667	858387.0	3.267787500325356E8	0	7423	0.19972293737410496	1.2429917496972371	0.7361180178384139	405.1133117675781	405.1317443847656
206	405.16754150390625	19.0119982010667					1	DETECTED	405.1675 m/z @19.01 [151020OFc1_NvH-0949-CRLM-5.raw]	405.16754150390625	19.0119982010667	0.893138944533333	99.9309907848	99.03785184026667	333372.4375	3.0515668780380666E8	0	7423	0.060577465704330535	3.7460458003894423	13.539013748194275	405.1575622558594	405.1714782714844
207	405.1814880371094	17.6562431250667					1	DETECTED	405.1815 m/z @17.66 [151020OFc1_NvH-0949-CRLM-5.raw]	405.1814880371094	17.6562431250667	0.811860697066667	99.9948525458667	99.18299184880004	666354.25	3.330589606046956E8	0	7423	0.05990344732809305	6.739596773827589	1.1478251553623537	405.17254638671875	405.19146728515625
208	405.1957702636719	90.0882705813333					1	DETECTED	405.1958 m/z @90.09 [151020OFc1_NvH-0949-CRLM-5.raw]	405.1957702636719	90.0882705813333	4.1504710488	94.4727215842667	90.3222505354667	350088.15625	3.0615481952953964E8	0	7423	73.75496987500114	0.5051441170810885	0.010926927249747793	405.1915588378906	405.1959228515625
209	405.2059326171875	25.0846903872					1	DETECTED	405.2059 m/z @25.08 [151020OFc1_NvH-0949-CRLM-5.raw]	405.2059326171875	25.0846903872	4.11013848773333	99.7749536472	95.66481515946666	7526403.5	5.896587259614413E8	3	7423	0.6320747499484938	1.5297222546293925	0.028232283448005775	405.1959533691406	405.21331787109375
210	405.22332763671875	21.8105323781333					1	DETECTED	405.2233 m/z @21.81 [151020OFc1_NvH-0949-CRLM-5.raw]	405.22332763671875	21.8105323781333	4.04241572186667	99.4612881165333	95.41887239466662	1.1993834E7	7.233265931386292E8	3	7423	1.6712149121418989	0.5686272814398183	52.3172892000397	405.2133483886719	405.2333068847656
211	405.2335205078125	28.7955622085333					1	DETECTED	405.2335 m/z @28.80 [151020OFc1_NvH-0949-CRLM-5.raw]	405.2335205078125	28.7955622085333	4.17003168906667	86.3359041661333	82.16587247706663	1217513.375	3.465926617015021E8	0	7423	26.54372956084805	0.9234749727470531	0.7033542524036209	405.23333740234375	405.23529052734375
212	405.24530029296875	91.3203623194667					1	DETECTED	405.2453 m/z @91.32 [151020OFc1_NvH-0949-CRLM-5.raw]	405.24530029296875	91.3203623194667	3.868178168	97.4508096685333	93.5826315005333	1370658.875	3.7287955600638896E8	2	7423	81.65676920495204	0.502115718070383	0.002631446266139875	405.2353210449219	405.2502136230469
213	405.2602233886719	27.8729353269333					1	DETECTED	405.2602 m/z @27.87 [151020OFc1_NvH-0949-CRLM-5.raw]	405.2602233886719	27.8729353269333	0.0496024701333333	96.8465560181333	96.79695354799996	2132061.25	4.4219420421474624E8	2	7423	1.135748514490789	0.6956035535347572	1.9220585498636604	405.250244140625	405.2699279785156
214	405.2800598144531	31.7330827536					1	DETECTED	405.2801 m/z @31.73 [151020OFc1_NvH-0949-CRLM-5.raw]	405.2800598144531	31.7330827536	3.708390608	98.2705499066667	94.5621592986667	312370.09375	2.6752381073423004E8	0	7423	28.036454849329026	1.5508411887860991	2.128825676962742	405.2723693847656	405.2881164550781
215	405.30029296875	91.7907280248					1	DETECTED	405.3003 m/z @91.79 [151020OFc1_NvH-0949-CRLM-5.raw]	405.30029296875	91.7907280248	0.0301219008	99.98563396	99.9555120592	83870.1171875	2.3521520889413494E8	0	7423	0.1517310605058242	0.5252298387308199	0.0038164801039667295	405.2908935546875	405.30902099609375
216	405.3363952636719	92.077970648					1	DETECTED	405.3364 m/z @92.08 [151020OFc1_NvH-0949-CRLM-5.raw]	405.3363952636719	92.077970648	8.60468276506667	92.4511825	83.84649973493333	141117.21875	2.6018983323663166E8	0	7423	0.4153232789472838	0.6341589578247439	0.25753460432481934	405.3346862792969	405.3463134765625
217	405.3987121582031	12.6254638096					1	DETECTED	405.3987 m/z @12.63 [151020OFc1_NvH-0949-CRLM-5.raw]	405.3987121582031	12.6254638096	4.1611521528	97.3217903746667	93.1606382218667	160621.953125	2.95746294792231E8	0	7423	0.17169285418420444	5.503143196944075	3.972157711033264	405.38909912109375	405.4034118652344
218	405.41357421875	19.967833572					1	DETECTED	405.4136 m/z @19.97 [151020OFc1_NvH-0949-CRLM-5.raw]	405.41357421875	19.967833572	1.19001279466667	99.69932692	98.50931412533333	380579.625	2.9827177192913306E8	0	7423	1.6619116858666096	3.325723764337489	71.93111099036065	405.4035949707031	405.42333984375
219	405.4256591796875	41.0511623928					1	DETECTED	405.4257 m/z @41.05 [151020OFc1_NvH-0949-CRLM-5.raw]	405.4256591796875	41.0511623928	6.9143291832	94.7824803024	87.86815111920001	370568.84375	2.9963916953277004E8	0	7423	0.024259247802909556	1.4692547462471055	0.017060653861341868	405.4240417480469	405.435546875
220	405.4481506347656	27.0638113562667					1	DETECTED	405.4482 m/z @27.06 [151020OFc1_NvH-0949-CRLM-5.raw]	405.4481506347656	27.0638113562667	4.3207153688	99.9492509304	95.6285355616	6615402.0	4.118833227216324E8	4	7423	0.23634027241305233	4.459328042631881	1.0829182808306348	405.43841552734375	405.4581298828125
221	405.4645690917969	18.0522448088					1	DETECTED	405.4646 m/z @18.05 [151020OFc1_NvH-0949-CRLM-5.raw]	405.4645690917969	18.0522448088	4.7456106056	94.6973897824	89.95177917679999	684235.875	3.047554889440105E8	0	7423	0.5802131124056231	0.6566582565903831	11.095036956803407	405.4581604003906	405.4737548828125
222	405.49139404296875	19.6703636653333					1	DETECTED	405.4914 m/z @19.67 [151020OFc1_NvH-0949-CRLM-5.raw]	405.49139404296875	19.6703636653333	3.96475649546667	82.4976209746667	78.53286447920003	294813.375	2.732070997333499E8	0	7423	19.721419284697514	4.070552134878691	0.004609666542591178	405.4814453125	405.50115966796875
223	405.50579833984375	17.5896111189333					1	DETECTED	405.5058 m/z @17.59 [151020OFc1_NvH-0949-CRLM-5.raw]	405.50579833984375	17.5896111189333	4.79306219226667	96.1880873450667	91.39502515280003	225625.796875	2.686738880487327E8	0	7423	0.09582999743046727	3.5710809874036684	0.00283002484015062	405.5014953613281	405.5059814453125
224	405.5161437988281	17.6562431250667					1	DETECTED	405.5161 m/z @17.66 [151020OFc1_NvH-0949-CRLM-5.raw]	405.5161437988281	17.6562431250667	6.27925298773333	86.9183828653333	80.63912987759997	382525.28125	2.7158093017404485E8	0	7423	0.11194530031784211	7.252211284531718	1.368186396526837	405.5063781738281	405.5216369628906
225	405.5316467285156	20.4001325784					1	DETECTED	405.5316 m/z @20.40 [151020OFc1_NvH-0949-CRLM-5.raw]	405.5316467285156	20.4001325784	4.1914166936	98.8064567285333	94.6150400349333	4447664.0	3.791066677253076E8	3	7423	0.12911767207856428	0.612687507856938	0.3606984202764542	405.5218200683594	405.5416259765625
226	405.5506591796875	18.9170393512					1	DETECTED	405.5507 m/z @18.92 [151020OFc1_NvH-0949-CRLM-5.raw]	405.5506591796875	18.9170393512	4.1914166936	97.6731067672	93.48169007359999	1794701.25	3.9870965444440955E8	3	7423	27.558181702987802	0.7170652505988718	0.7560806970234698	405.5416564941406	405.5606384277344
227	405.56756591796875	21.7740681946667					1	DETECTED	405.5676 m/z @21.77 [151020OFc1_NvH-0949-CRLM-5.raw]	405.56756591796875	21.7740681946667	4.10095547333333	97.7928121562667	93.69185668293338	1010455.5625	3.764709181015516E8	0	7423	6.038598019927953	0.5152244149795361	4.619456179503223	405.5606689453125	405.5775451660156
228	405.581298828125	27.4218153829333					1	DETECTED	405.5813 m/z @27.42 [151020OFc1_NvH-0949-CRLM-5.raw]	405.581298828125	27.4218153829333	0.147564571466667	98.9729001442667	98.82533557280003	235122.8125	3.0195268508861595E8	0	7423	12.179737159516495	2.1870698063399883	5.824987353145288	405.57757568359375	405.59112548828125
229	405.6017150878906	44.1840977845333					1	DETECTED	405.6017 m/z @44.18 [151020OFc1_NvH-0949-CRLM-5.raw]	405.6017150878906	44.1840977845333	3.1761782624	94.9493328168	91.7731545544	403026.5	2.7263624148082936E8	0	7423	22.605599752962235	1.3011772851265033	0.006605600141057676	405.59173583984375	405.6116943359375
230	405.6141052246094	19.9896959261333					1	DETECTED	405.6141 m/z @19.99 [151020OFc1_NvH-0949-CRLM-5.raw]	405.6141052246094	19.9896959261333	5.2988208808	69.6394364354667	64.34061555466671	296223.1875	2.6252003960950378E8	0	7423	0.16426851812724763	2.1898156289575526	0.9773838724736214	405.61187744140625	405.6240234375
231	405.6690979003906	18.9978631904					1	DETECTED	405.6691 m/z @19.00 [151020OFc1_NvH-0949-CRLM-5.raw]	405.6690979003906	18.9978631904	4.59201234986667	96.6337295536	92.04171720373334	189435.171875	3.049749974158868E8	0	7423	7.194299560163202	3.194594967787609	916.8838557705964	405.6592712402344	405.673583984375
232	405.69903564453125	27.0187209034667					1	DETECTED	405.6990 m/z @27.02 [151020OFc1_NvH-0949-CRLM-5.raw]	405.69903564453125	27.0187209034667	3.30205144266667	99.4705171498667	96.16846570720003	5704502.0	4.323994090882633E8	2	7423	0.23461237896226095	0.7212344446871796	0.43299947372255776	405.6891174316406	405.708984375
233	405.7124328613281	27.5026581829333					1	DETECTED	405.7124 m/z @27.50 [151020OFc1_NvH-0949-CRLM-5.raw]	405.7124328613281	27.5026581829333	5.34495381893333	94.6207260458667	89.27577222693337	962137.625	3.1579044860007304E8	0	7423	11.136452316373486	0.523066424880994	38.14634857340881	405.7090759277344	405.7151184082031
234	405.72515869140625	21.8334675629333					1	DETECTED	405.7252 m/z @21.83 [151020OFc1_NvH-0949-CRLM-5.raw]	405.72515869140625	21.8334675629333	2.790594784	96.4161781986667	93.62558341466669	5169763.5	4.1315483134085256E8	2	7423	0.2552891888989599	0.9590407690654973	44.1988002035704	405.7151794433594	405.7351379394531
235	405.7450866699219	10.5991181554667					1	DETECTED	405.7451 m/z @10.60 [151020OFc1_NvH-0949-CRLM-5.raw]	405.7450866699219	10.5991181554667	4.01345419786667	96.7250722333333	92.71161803546663	1023731.4375	3.240719512789085E8	2	7423	1.872537727744863	1.5685150194724335	7.498356455634957	405.7351989746094	405.75323486328125
236	405.763427734375	33.3878241061333					1	DETECTED	405.7634 m/z @33.39 [151020OFc1_NvH-0949-CRLM-5.raw]	405.763427734375	33.3878241061333	4.3404151216	94.4347550754667	90.0943399538667	1141998.5	3.554675481410596E8	2	7423	5.751751310051475	0.5752531490715157	0.49869642618821736	405.7535400390625	405.773193359375
237	405.853271484375	40.4899710269333					1	DETECTED	405.8533 m/z @40.49 [151020OFc1_NvH-0949-CRLM-5.raw]	405.853271484375	40.4899710269333	2.5451411208	98.3909215226667	95.8457804018667	129037.6796875	3.0964106785653627E8	0	7423	77.69078024858766	1.379768762970889	1.8844047622094904	405.846435546875	405.8559265136719
238	405.865966796875	20.4001325784					1	DETECTED	405.8660 m/z @20.40 [151020OFc1_NvH-0949-CRLM-5.raw]	405.865966796875	20.4001325784	0.472221112533333	99.8850499861333	99.41282887359996	2443465.75	3.330186010455977E8	3	7423	0.3213252068076322	0.5131312245657833	1.5542099672168568	405.8561096191406	405.86871337890625
239	405.87872314453125	14.3732958176					1	DETECTED	405.8787 m/z @14.37 [151020OFc1_NvH-0949-CRLM-5.raw]	405.87872314453125	14.3732958176	0.0204452496	99.8942774072	99.87383215759999	1.3383625E7	4.964765904197903E8	3	7423	0.14979511990939542	1.21603910001723	1.1096986576135384	405.8687438964844	405.8886413574219
240	405.8910827636719	17.6014685397333					1	DETECTED	405.8911 m/z @17.60 [151020OFc1_NvH-0949-CRLM-5.raw]	405.8910827636719	17.6014685397333	0.2159176	98.8900203133333	98.6741027133333	2770387.75	3.5117180298151183E8	3	7423	0.15936586764798477	0.5151848034696718	0.06681541635592136	405.88873291015625	405.9010009765625
241	405.90203857421875	21.8429944741333					1	DETECTED	405.9020 m/z @21.84 [151020OFc1_NvH-0949-CRLM-5.raw]	405.90203857421875	21.8429944741333	0.01031346	99.9492509304	99.93893747039999	760367.625	3.3533020426447666E8	0	7423	0.15362548884511895	0.5441518676750265	79.82097097274975	405.9010925292969	405.911865234375
242	405.9499206542969	27.0638113562667					1	DETECTED	405.9499 m/z @27.06 [151020OFc1_NvH-0949-CRLM-5.raw]	405.9499206542969	27.0638113562667	0.01031346	99.8942774072	99.88396394719999	2867418.75	4.242200302772931E8	0	7423	4.932457622517816	0.5067506273247766	0.12069924990615884	405.9400939941406	405.95989990234375
243	405.96484375	41.4571934821333					1	DETECTED	405.9648 m/z @41.46 [151020OFc1_NvH-0949-CRLM-5.raw]	405.96484375	41.4571934821333	0.0593534181333333	99.3694347437333	99.31008132559997	770244.9375	3.2399616911633486E8	4	7423	0.14866947470184044	1.712979565985637	0.023065433570587438	405.9599304199219	405.97479248046875
244	405.98248291015625	38.6153159792					1	DETECTED	405.9825 m/z @38.62 [151020OFc1_NvH-0949-CRLM-5.raw]	405.98248291015625	38.6153159792	0.0593534181333333	99.5712030802667	99.51184966213337	442907.6875	3.1754249572224325E8	4	7423	33.378159893609094	1.443114691118912	0.001671106804439163	405.9749755859375	405.9924621582031
245	405.9935607910156	19.6884613482667					1	DETECTED	405.9936 m/z @19.69 [151020OFc1_NvH-0949-CRLM-5.raw]	405.9935607910156	19.6884613482667	0.354984995466667	99.6167490776	99.26176408213334	167444.046875	3.0510893230880266E8	0	7423	80.09162730826296	3.446006442863762	5.809852887788054	405.99249267578125	406.00341796875
246	406.115234375	89.1801062298667					1	DETECTED	406.1152 m/z @89.18 [151020OFc1_NvH-0949-CRLM-5.raw]	406.115234375	89.1801062298667	9.392803124	96.1700100144	86.77720689040001	505376.375	2.8847441102999973E8	0	7423	0.5285269481762782	2.11632538525406	1.0018825880826674	406.1054992675781	406.1246643066406
247	406.1766662597656	15.6313814098667					1	DETECTED	406.1767 m/z @15.63 [151020OFc1_NvH-0949-CRLM-5.raw]	406.1766662597656	15.6313814098667	0.1668931344	99.9948525458667	99.82795941146671	117739.9453125	2.752309621561041E8	0	7423	0.2144085802406419	3.0733254172432423	17.91070494673691	406.1694030761719	406.17877197265625
248	406.1888122558594	90.1009976992					1	DETECTED	406.1888 m/z @90.10 [151020OFc1_NvH-0949-CRLM-5.raw]	406.1888122558594	90.1009976992	3.2121483784	99.0747509970667	95.8626026186667	334155.5625	3.065902728267923E8	0	7423	0.9392387130405524	0.5144958424532056	0.199411844485408	406.17889404296875	406.19024658203125
249	406.20025634765625	27.0075662738667					1	DETECTED	406.2003 m/z @27.01 [151020OFc1_NvH-0949-CRLM-5.raw]	406.20025634765625	27.0075662738667	1.54072157306667	99.5161711869333	97.97544961386663	1300399.875	3.822962276480749E8	3	7423	14.06913320434539	0.5505534991121797	0.01407827513148362	406.1902770996094	406.2028503417969
250	406.2128601074219	14.3632525893333					1	DETECTED	406.2129 m/z @14.36 [151020OFc1_NvH-0949-CRLM-5.raw]	406.2128601074219	14.3632525893333	1.0488273752	99.5620182493333	98.5131908741333	9222851.0	5.423423974169018E8	2	7423	0.13992149494744055	1.0898564184994222	5.70536526448068	406.202880859375	406.2228088378906
251	406.2257080078125	17.6014685397333					1	DETECTED	406.2257 m/z @17.60 [151020OFc1_NvH-0949-CRLM-5.raw]	406.2257080078125	17.6014685397333	4.21091871226667	99.2221286858667	95.01120997360003	1774259.5	3.949286006982267E8	3	7423	4.441877434221599	0.8680406653677344	20.589331008294945	406.2228698730469	406.2356872558594
252	406.23724365234375	10.2436268682667					1	DETECTED	406.2372 m/z @10.24 [151020OFc1_NvH-0949-CRLM-5.raw]	406.23724365234375	10.2436268682667	2.1095045512	99.7749536472	97.66544909599999	754102.5625	3.3858573322797287E8	3	7423	11.72037912884302	8.862824963150443	8.034561635298703	406.2357177734375	406.24542236328125
253	406.2554626464844	24.0523877018667					1	DETECTED	406.2555 m/z @24.05 [151020OFc1_NvH-0949-CRLM-5.raw]	406.2554626464844	24.0523877018667	3.18519663653333	97.3589087208	94.17371208426667	3139196.75	4.691320729251484E8	2	7423	19.3846896778461	0.897451184020092	3.6229920527302664	406.24560546875	406.265380859375
254	406.2735595703125	45.1715470901333					1	DETECTED	406.2736 m/z @45.17 [151020OFc1_NvH-0949-CRLM-5.raw]	406.2735595703125	45.1715470901333	5.27797708266667	96.2151114986667	90.93713441600003	464403.9375	3.23716031654361E8	2	7423	0.04571303390182635	1.0874193366583536	1.1667676584380071	406.2655029296875	406.2835388183594
255	406.3165283203125	59.1658331173333					1	DETECTED	406.3165 m/z @59.17 [151020OFc1_NvH-0949-CRLM-5.raw]	406.3165283203125	59.1658331173333	31.3185080781333	92.3796131136	61.0611050354667	75252.6015625	2.0647343214704442E8	0	7423	59.50226954612875	1.09635494521489	1.18727394173954	406.3067321777344	406.3246154785156
256	406.3975830078125	53.7239413762667					1	DETECTED	406.3976 m/z @53.72 [151020OFc1_NvH-0949-CRLM-5.raw]	406.3975830078125	53.7239413762667	3.903988508	97.5907599872	93.6867714792	99735.1953125	2.989464095740725E8	0	7423	93.57732365446034	0.9404091398103882	0.8831434254869457	406.3923034667969	406.4000244140625
257	406.4543762207031	18.4333702197333					1	DETECTED	406.4544 m/z @18.43 [151020OFc1_NvH-0949-CRLM-5.raw]	406.4543762207031	18.4333702197333	4.13114868666667	98.1166976066667	93.98554892000004	1000300.75	3.1222050388038623E8	0	7423	0.04312988770356796	1.7884281978844365	0.7806696652135594	406.44451904296875	406.46435546875
258	406.46630859375	41.5348379258667					1	DETECTED	406.4663 m/z @41.53 [151020OFc1_NvH-0949-CRLM-5.raw]	406.46630859375	41.5348379258667	4.0035170208	94.1019260074667	90.0984089866667	450149.40625	3.047889783839784E8	0	7423	0.12747151013093116	1.2481125818972991	null	406.4645690917969	406.4762268066406
259	406.4782409667969	24.8026268706667					1	DETECTED	406.4782 m/z @24.80 [151020OFc1_NvH-0949-CRLM-5.raw]	406.4782409667969	24.8026268706667	0.354984995466667	96.4884458029333	96.13346080746663	301947.4375	3.083397367273536E8	0	7423	0.033180876232457024	2.8034488433226947	0.00949516275042508	406.4764099121094	406.48822021484375
260	406.50091552734375	17.3685402949333					1	DETECTED	406.5009 m/z @17.37 [151020OFc1_NvH-0949-CRLM-5.raw]	406.50091552734375	17.3685402949333	1.21765840693333	99.9492509304	98.73159252346667	486277.09375	2.901100266595457E8	3	7423	0.08537285743761203	0.5165186074199805	0.013781668812510153	406.4909362792969	406.5108642578125
261	406.53509521484375	22.9761111544					1	DETECTED	406.5351 m/z @22.98 [151020OFc1_NvH-0949-CRLM-5.raw]	406.53509521484375	22.9761111544	3.8051105032	96.3801303586667	92.5750198554667	4015620.0	3.9297007224972004E8	3	7423	0.18786838908441084	2.0692573991299934	1.2603304476324404	406.5251159667969	406.5450744628906
262	406.5470275878906	14.3632525893333					1	DETECTED	406.5470 m/z @14.36 [151020OFc1_NvH-0949-CRLM-5.raw]	406.5470275878906	14.3632525893333	2.0915174144	99.2221286858667	97.1306112714667	3216334.25	3.6391188150115085E8	3	7423	0.14000619818256332	0.9607939335271486	1.248723723350996	406.545166015625	406.5569763183594
263	406.5596923828125	17.5776777370667					1	DETECTED	406.5597 m/z @17.58 [151020OFc1_NvH-0949-CRLM-5.raw]	406.5596923828125	17.5776777370667	4.63273266133333	99.0840114232	94.45127876186666	784097.5625	3.001324364843356E8	0	7423	5.405023861509967	1.028562340134631	0.7438613531580881	406.5570983886719	406.5696716308594
264	406.5770568847656	32.0536099573333					1	DETECTED	406.5771 m/z @32.05 [151020OFc1_NvH-0949-CRLM-5.raw]	406.5770568847656	32.0536099573333	4.257988632	97.4878860928	93.2298974608	585560.125	3.096343011212403E8	3	7423	0.17647633429762166	2.5805073204450992	0.009533001955495961	406.5697326660156	406.58697509765625
265	406.58953857421875	48.2380718864					1	DETECTED	406.5895 m/z @48.24 [151020OFc1_NvH-0949-CRLM-5.raw]	406.58953857421875	48.2380718864	3.903988508	81.6235101077333	77.7195215997333	137003.546875	2.80606177819055E8	0	7423	63.76337482682435	0.87713122592299	0.7544438612302033	406.5870666503906	406.5994873046875
266	406.6822509765625	19.5043971992					1	DETECTED	406.6823 m/z @19.50 [151020OFc1_NvH-0949-CRLM-5.raw]	406.6822509765625	19.5043971992	5.12426878666667	96.0617048066667	90.93743602000002	233002.9375	3.1907374113830245E8	0	7423	24.938506980074536	3.161913211454406	0.04642588576545655	406.67266845703125	406.6922302246094
267	406.7054443359375	18.5140748853333					1	DETECTED	406.7054 m/z @18.51 [151020OFc1_NvH-0949-CRLM-5.raw]	406.7054443359375	18.5140748853333	1.54995687493333	95.7426004773333	94.19264360239997	511071.25	2.967082492551849E8	0	7423	2.612617213966436	0.5652347729033391	0.010555151541812264	406.6954650878906	406.7089538574219
268	406.718994140625	41.0344087205333					1	DETECTED	406.7190 m/z @41.03 [151020OFc1_NvH-0949-CRLM-5.raw]	406.718994140625	41.0344087205333	1.89833008266667	96.0345201725333	94.13619008986663	4424461.0	5.007801349375647E8	2	7423	17.315342622351285	0.8932136671270678	7.973901799257954	406.7090148925781	406.72509765625
269	406.735107421875	22.6217417264					1	DETECTED	406.7351 m/z @22.62 [151020OFc1_NvH-0949-CRLM-5.raw]	406.735107421875	22.6217417264	2.21870360666667	98.945329708	96.72662610133334	5330309.0	4.6228665937833405E8	2	7423	18.44596136998878	0.5136761293021664	91.80532120977946	406.72540283203125	406.7449035644531
270	406.75714111328125	24.0880727984					1	DETECTED	406.7571 m/z @24.09 [151020OFc1_NvH-0949-CRLM-5.raw]	406.75714111328125	24.0880727984	0.5498057424	99.1300985026667	98.5802927602667	1528199.5	4.0320723730638325E8	2	7423	7.010699797463882	0.8325290929593056	0.8899914360184348	406.7471618652344	406.7610778808594
271	406.7712097167969	26.9407545165333					1	DETECTED	406.7712 m/z @26.94 [151020OFc1_NvH-0949-CRLM-5.raw]	406.7712097167969	26.9407545165333	1.93457758106667	97.5448002445333	95.61022266346663	1740586.25	3.5547053085717046E8	2	7423	13.772390732364894	0.5206234790948425	0.9742796420397504	406.7618103027344	406.7808837890625
272	406.78350830078125	37.9031966357333					1	DETECTED	406.7835 m/z @37.90 [151020OFc1_NvH-0949-CRLM-5.raw]	406.78350830078125	37.9031966357333	6.39852946	80.9629099530667	74.5643804930667	974745.3125	2.827237665209688E8	2	7423	0.18200175950277497	0.504247586208508	0.6598233442363104	406.7812194824219	406.79327392578125
273	406.835205078125	17.3384161208					1	DETECTED	406.8352 m/z @17.34 [151020OFc1_NvH-0949-CRLM-5.raw]	406.835205078125	17.3384161208	0.694228625333333	98.9176050432	98.22337641786666	283756.59375	2.996936558916442E8	3	7423	16.99702670353348	0.5109737740057858	0.11506687037768969	406.8254089355469	406.8449401855469
274	406.8585205078125	23.4365099482667					1	DETECTED	406.8585 m/z @23.44 [151020OFc1_NvH-0949-CRLM-5.raw]	406.8585205078125	23.4365099482667	0.296376992533333	99.1762246696	98.87984767706666	338760.6875	2.908883801097442E8	0	7423	0.17275737513503842	3.5685538816307165	0.013307521070337365	406.84857177734375	406.85919189453125
275	406.8692321777344	14.7297832136					1	DETECTED	406.8692 m/z @14.73 [151020OFc1_NvH-0949-CRLM-5.raw]	406.8692321777344	14.7297832136	0.127777160266667	99.763613568	99.63583640773334	3775393.0	4.474387669991969E8	3	7423	8.618600103752362	8.96482759157905	58.24880349620607	406.8592834472656	406.8747253417969
276	406.88482666015625	18.5338498082667					1	DETECTED	406.8848 m/z @18.53 [151020OFc1_NvH-0949-CRLM-5.raw]	406.88482666015625	18.5338498082667	0.0204452496	99.9492509304	99.9288056808	3.0618342E7	7.405064486864699E8	3	7423	0.1998554144947633	1.2500855437972918	1.875556496968154	406.8748474121094	406.894775390625
277	406.9031677246094	36.5219562610667					1	DETECTED	406.9032 m/z @36.52 [151020OFc1_NvH-0949-CRLM-5.raw]	406.9031677246094	36.5219562610667	0.01031346	99.4337239336	99.4234104736	646548.0	3.195650972140582E8	0	7423	1.029631114971366	0.6180135143654534	0.28143416764370055	406.89483642578125	406.9129333496094
278	406.9189758300781	10.3855518952					1	DETECTED	406.9190 m/z @10.39 [151020OFc1_NvH-0949-CRLM-5.raw]	406.9189758300781	10.3855518952	0.069221312	98.4927643384	98.4235430264	299534.0625	3.118193167972237E8	3	7423	0.12687024064491226	0.5183454795402909	0.02787256465350731	406.9131774902344	406.928955078125
279	406.9316101074219	50.9418653850667					1	DETECTED	406.9316 m/z @50.94 [151020OFc1_NvH-0949-CRLM-5.raw]	406.9316101074219	50.9418653850667	0.01031346	83.7094421784	83.69912871839999	200359.71875	3.06289416211734E8	0	7423	15.676950660723477	0.8216714050479452	0.6476302350734503	406.9289855957031	406.9361877441406
280	406.94622802734375	13.4731354909333					1	DETECTED	406.9462 m/z @13.47 [151020OFc1_NvH-0949-CRLM-5.raw]	406.94622802734375	13.4731354909333	0.01031346	99.9673370693333	99.95702360933329	208789.953125	2.9444716475045633E8	0	7423	0.02659278677856136	8.970158861872138	0.10201125470934214	406.9362487792969	406.9513854980469
281	406.9613952636719	53.7101752122667					1	DETECTED	406.9614 m/z @53.71 [151020OFc1_NvH-0949-CRLM-5.raw]	406.9613952636719	53.7101752122667	0.01031346	99.8758207808	99.86550732079999	825980.0	3.176681758364141E8	0	7423	0.16523241957133195	1.1174886021736816	4.405451524895347	406.951416015625	406.97137451171875
282	406.9791564941406	24.8794720445333					1	DETECTED	406.9792 m/z @24.88 [151020OFc1_NvH-0949-CRLM-5.raw]	406.9791564941406	24.8794720445333	0.0204452496	98.097960384	98.0775151344	222719.234375	2.979053746690606E8	0	7423	1.5345105810041382	2.7401209887067663	4.732172616929991	406.9715270996094	406.9889831542969
283	407.00177001953125	41.1666445738667					1	DETECTED	407.0018 m/z @41.17 [151020OFc1_NvH-0949-CRLM-5.raw]	407.00177001953125	41.1666445738667	0.127777160266667	99.4245369032	99.29675974293335	135102.5	3.0606734320390403E8	0	7423	94.31514200098081	1.2523530046318705	1.5181899367623775	406.9917907714844	407.0117492675781
284	407.1051330566406	47.7276687290667					1	DETECTED	407.1051 m/z @47.73 [151020OFc1_NvH-0949-CRLM-5.raw]	407.1051330566406	47.7276687290667	0.1376813816	96.7250722333333	96.58739085173329	150650.78125	4.017678449370851E8	0	7423	91.14789033856452	0.9649865632860747	0.910551021268378	407.09515380859375	407.1144714355469
285	407.1293029785156	38.0536075290667					1	DETECTED	407.1293 m/z @38.05 [151020OFc1_NvH-0949-CRLM-5.raw]	407.1293029785156	38.0536075290667	0.127777160266667	99.9948525458667	99.86707538560005	91876.265625	2.787751175315161E8	0	7423	95.46905234961878	1.293064143518541	1.6786433407471222	407.1196594238281	407.1365661621094
286	407.1466064453125	36.1772026242667					1	DETECTED	407.1466 m/z @36.18 [151020OFc1_NvH-0949-CRLM-5.raw]	407.1466064453125	36.1772026242667	3.1215642288	94.4454467389333	91.3238825101333	85816.6875	2.861192201707705E8	0	7423	89.3345609303228	1.3813661895977418	1.6982277552965277	407.1410827636719	407.1561584472656
287	407.1700439453125	17.3238531570667					1	DETECTED	407.1700 m/z @17.32 [151020OFc1_NvH-0949-CRLM-5.raw]	407.1700439453125	17.3238531570667	7.90713682533333	95.2423085525333	87.33517172719998	154704.8125	3.083173041064518E8	0	7423	8.976419406659655	4.637241297844419	7.811362009953215	407.1604919433594	407.1720275878906
288	407.1820373535156	34.7404499384					1	DETECTED	407.1820 m/z @34.74 [151020OFc1_NvH-0949-CRLM-5.raw]	407.1820373535156	34.7404499384	4.60147653706667	97.8021455010667	93.20066896400003	255531.046875	2.959981966462294E8	0	7423	64.08975450999765	1.6509649261371881	2.3837457487387046	407.17218017578125	407.1827392578125
289	407.1927795410156	23.3837997554667					1	DETECTED	407.1928 m/z @23.38 [151020OFc1_NvH-0949-CRLM-5.raw]	407.1927795410156	23.3837997554667	2.7087853752	96.3080920101333	93.5993066349333	355588.46875	3.199971789971896E8	0	7423	3.82653328654596	3.0109160087116438	19.12361188853317	407.18280029296875	407.19366455078125
290	407.20367431640625	14.7297832136					1	DETECTED	407.2037 m/z @14.73 [151020OFc1_NvH-0949-CRLM-5.raw]	407.20367431640625	14.7297832136	2.34576714693333	99.9492509304	97.60348378346667	2470853.25	4.3549514113315153E8	3	7423	5.679493998138328	29.732687490867388	4.360421931901141	407.1936950683594	407.2087707519531
291	407.2187805175781	18.5338498082667					1	DETECTED	407.2188 m/z @18.53 [151020OFc1_NvH-0949-CRLM-5.raw]	407.2187805175781	18.5338498082667	1.226820916	99.4245369032	98.19771598720001	1.9474848E7	7.285303986575401E8	3	7423	0.2762103000287297	0.5503547353759666	140.18380243193815	407.20880126953125	407.228759765625
292	407.23272705078125	41.0670066216					1	DETECTED	407.2327 m/z @41.07 [151020OFc1_NvH-0949-CRLM-5.raw]	407.23272705078125	41.0670066216	4.3207153688	97.7744807829333	93.4537654141333	2355943.5	3.8125169145233834E8	0	7423	18.62838290734844	0.5113880426734639	0.01647910426819397	407.2287902832031	407.23699951171875
293	407.24700927734375	22.1610726418667					1	DETECTED	407.2470 m/z @22.16 [151020OFc1_NvH-0949-CRLM-5.raw]	407.24700927734375	22.1610726418667	4.05140377626667	98.9361069301333	94.88470315386664	3171110.5	4.3072192678038454E8	3	7423	0.15763304303618497	2.4527492420284616	1.4286793396806041	407.2370300292969	407.2569580078125
294	407.25732421875	26.0170049469333					1	DETECTED	407.2573 m/z @26.02 [151020OFc1_NvH-0949-CRLM-5.raw]	407.25732421875	26.0170049469333	4.2801927464	92.5077717554667	88.2275790090667	1418333.375	3.535856648974588E8	2	7423	5.460939704870505	3.0127582884467223	0.16087094993847698	407.25701904296875	407.26727294921875
295	407.2726135253906	40.5508520621333					1	DETECTED	407.2726 m/z @40.55 [151020OFc1_NvH-0949-CRLM-5.raw]	407.2726135253906	40.5508520621333	4.6793317976	95.4877973989333	90.8084656013333	912952.875	3.207023042894108E8	0	7423	13.86217829221236	1.3882654823896237	0.9507474192693687	407.2673645019531	407.2824401855469
296	407.2861022949219	37.9031966357333					1	DETECTED	407.2861 m/z @37.90 [151020OFc1_NvH-0949-CRLM-5.raw]	407.2861022949219	37.9031966357333	13.1406833586667	95.8620139589333	82.72133060026661	456345.375	2.724716677585069E8	0	7423	0.19752794627969195	1.5619448554325777	2.1121712021838976	407.2836608886719	407.2936706542969
297	407.30084228515625	92.077970648					1	DETECTED	407.3008 m/z @92.08 [151020OFc1_NvH-0949-CRLM-5.raw]	407.30084228515625	92.077970648	5.82583117573333	96.0978088029333	90.27197762719997	439598.6875	2.7303673607536733E8	0	7423	0.15406374127219635	0.8586919999599524	0.15156255480718683	407.2972412109375	407.3094177246094
298	407.31512451171875	91.8293924096					1	DETECTED	407.3151 m/z @91.83 [151020OFc1_NvH-0949-CRLM-5.raw]	407.31512451171875	91.8293924096	31.2536923125333	97.2851596384	66.0314673258667	145146.359375	2.1881254369902733E8	0	7423	0.9975452504198614	0.6528029629098817	3.38718418747632	407.3136901855469	407.32470703125
299	407.3397216796875	33.9310573346667					1	DETECTED	407.3397 m/z @33.93 [151020OFc1_NvH-0949-CRLM-5.raw]	407.3397216796875	33.9310573346667	2.82701555013333	99.9036352754667	97.07661972533337	122253.2421875	2.7026871161952055E8	0	7423	88.3751067032376	1.4274061661931647	1.8469265222294315	407.330322265625	407.3397216796875
300	407.3519592285156	92.077970648					1	DETECTED	407.3520 m/z @92.08 [151020OFc1_NvH-0949-CRLM-5.raw]	407.3519592285156	92.077970648	0.856975059733333	94.6116281482667	93.75465308853337	275790.15625	3.38605771597174E8	0	7423	0.06413895572747208	0.6329178826246438	0.11838095201987685	407.3432922363281	407.3614807128906
301	407.3883361816406	92.077970648					1	DETECTED	407.3883 m/z @92.08 [151020OFc1_NvH-0949-CRLM-5.raw]	407.3883361816406	92.077970648	0.617152576	95.1875319888	94.57037941280001	371878.5625	3.034407940259031E8	0	7423	44.17245417773696	6.524144729513588	0.009603742985197627	407.3790588378906	407.398193359375
302	407.44793701171875	13.5035604045333					1	DETECTED	407.4479 m/z @13.50 [151020OFc1_NvH-0949-CRLM-5.raw]	407.44793701171875	13.5035604045333	4.2801927464	99.5161711869333	95.2359784405333	144206.0	2.937529060732825E8	0	7423	14.87273968911434	6.596167708767511	0.06751698806229839	407.438232421875	407.4562072753906
303	407.4662170410156	32.4236292029333					1	DETECTED	407.4662 m/z @32.42 [151020OFc1_NvH-0949-CRLM-5.raw]	407.4662170410156	32.4236292029333	0.617152576	96.7547907072	96.1376381312	288665.65625	2.9316462980333066E8	0	7423	61.453272732410404	1.7573891680196116	2.8474463424390892	407.45635986328125	407.4761657714844
304	407.4854736328125	27.1589438053333					1	DETECTED	407.4855 m/z @27.16 [151020OFc1_NvH-0949-CRLM-5.raw]	407.4854736328125	27.1589438053333	4.0788724208	95.8889034096	91.81003098880001	225486.46875	3.011414857982324E8	0	7423	6.08012641481502	2.076287892474966	5.494085924602732	407.47625732421875	407.4954528808594
305	407.496826171875	50.7405969170667					1	DETECTED	407.4968 m/z @50.74 [151020OFc1_NvH-0949-CRLM-5.raw]	407.496826171875	50.7405969170667	4.1611521528	98.95434404	94.7931918872	146240.578125	3.047062683289999E8	0	7423	62.59180583921211	1.0175826349136428	1.109054418346408	407.4954833984375	407.5052795410156
306	407.51568603515625	16.4388036661333					1	DETECTED	407.5157 m/z @16.44 [151020OFc1_NvH-0949-CRLM-5.raw]	407.51568603515625	16.4388036661333	1.99793501066667	98.8527766808	96.85484167013334	472967.625	3.148194400206832E8	0	7423	0.07291539122026336	0.5574766689516093	1.7562951720291426	407.50579833984375	407.5256652832031
307	407.5266418457031	36.6832587042667					1	DETECTED	407.5266 m/z @36.68 [151020OFc1_NvH-0949-CRLM-5.raw]	407.5266418457031	36.6832587042667	7.64768201493333	94.4906382856	86.84295627066668	125356.96875	3.276749687612258E8	0	7423	84.46490507359647	1.4954577482624904	2.1719180938363594	407.52569580078125	407.5279846191406
308	407.53802490234375	14.7430600941333					1	DETECTED	407.5380 m/z @14.74 [151020OFc1_NvH-0949-CRLM-5.raw]	407.53802490234375	14.7430600941333	4.9574829776	98.7693255317333	93.8118425541333	920283.5625	3.5382192609155864E8	3	7423	17.99755451399017	3.56161183930002	9.83138503633445	407.5280456542969	407.5421142578125
309	407.5521240234375	18.5582207018667					1	DETECTED	407.5521 m/z @18.56 [151020OFc1_NvH-0949-CRLM-5.raw]	407.5521240234375	18.5582207018667	1.226820916	98.3261996346667	97.0993787186667	9101914.0	4.634647646396804E8	3	7423	0.13245477357961377	0.6605154961746454	0.06414904970547676	407.5421447753906	407.5621032714844
310	407.56768798828125	36.2859404216					1	DETECTED	407.5677 m/z @36.29 [151020OFc1_NvH-0949-CRLM-5.raw]	407.56768798828125	36.2859404216	4.5445791392	77.2432736482667	72.6986945090667	1593443.375	2.962308214695484E8	3	7423	0.15039108463331985	0.7439767148897486	0.008770286723056539	407.5621337890625	407.571533203125
311	407.5815734863281	22.1389000717333					1	DETECTED	407.5816 m/z @22.14 [151020OFc1_NvH-0949-CRLM-5.raw]	407.5815734863281	22.1389000717333	4.0788724208	98.1908488824	94.11197646160001	2189212.5	3.0722687088476306E8	0	7423	0.13071714593695916	3.1911662596522126	0.4881206381186171	407.5716247558594	407.5915222167969
312	407.687255859375	11.0966417416					1	DETECTED	407.6873 m/z @11.10 [151020OFc1_NvH-0949-CRLM-5.raw]	407.687255859375	11.0966417416	4.40565605066667	99.0380115602667	94.63235550960003	6095431.0	3.54548792868617E8	0	7423	0.13087399300981595	1.796577320560259	1.7327966151841265	407.6772766113281	407.6972351074219
313	407.7160949707031	31.0466575642667					1	DETECTED	407.7161 m/z @31.05 [151020OFc1_NvH-0949-CRLM-5.raw]	407.7160949707031	31.0466575642667	4.289909104	98.9822211789333	94.6923120749333	1278442.5	3.7514434609333944E8	2	7423	1.0165487289685977	0.5285469508302125	0.36205350463703306	407.70611572265625	407.7260437011719
314	407.7305908203125	28.9651374437333					1	DETECTED	407.7306 m/z @28.97 [151020OFc1_NvH-0949-CRLM-5.raw]	407.7305908203125	28.9651374437333	4.0901429056	96.8740058029333	92.7838628973333	773188.3125	3.3495537369751155E8	0	7423	0.1062153861288877	0.5190389443598123	8.97255939695408	407.7261047363281	407.73272705078125
315	407.74273681640625	18.9465946930667					1	DETECTED	407.7427 m/z @18.95 [151020OFc1_NvH-0949-CRLM-5.raw]	407.74273681640625	18.9465946930667	2.08240700666667	94.7917118157333	92.70930480906662	5547989.5	4.6636803708377016E8	2	7423	0.18697752953688607	1.6268676874748818	118.15065896080233	407.73297119140625	407.7525939941406
316	407.7602844238281	34.9820826229333					1	DETECTED	407.7603 m/z @34.98 [151020OFc1_NvH-0949-CRLM-5.raw]	407.7602844238281	34.9820826229333	4.13114868666667	90.6032294805333	86.47208079386664	1216177.5	3.4251414642172873E8	2	7423	0.20042398126867766	0.5200123994053228	0.6778839482803206	407.7527770996094	407.77001953125
317	407.77392578125	20.2731321536					1	DETECTED	407.7739 m/z @20.27 [151020OFc1_NvH-0949-CRLM-5.raw]	407.77392578125	20.2731321536	1.02136281946667	98.8064567285333	97.78509390906663	467475.03125	3.199101510979011E8	0	7423	6.173752343687081	0.5106041994080706	0.03130012332210499	407.77032470703125	407.7832946777344
318	407.85028076171875	16.4131118077333					1	DETECTED	407.8503 m/z @16.41 [151020OFc1_NvH-0949-CRLM-5.raw]	407.85028076171875	16.4131118077333	0.5498057424	99.754371984	99.2045662416	385322.15625	3.17700887640564E8	0	7423	0.0729891252704995	0.5155842033221427	1.720525074429694	407.8403625488281	407.8592529296875
319	407.8692626953125	13.637206636					1	DETECTED	407.8693 m/z @13.64 [151020OFc1_NvH-0949-CRLM-5.raw]	407.8692626953125	13.637206636	0.0204452496	99.3786664162667	99.3582211666667	1822842.75	3.393831378887939E8	3	7423	2.044245550748462	2.2518810063602377	2.095068896864997	407.85931396484375	407.87353515625
320	407.8835754394531	21.2373687826667					1	DETECTED	407.8836 m/z @21.24 [151020OFc1_NvH-0949-CRLM-5.raw]	407.8835754394531	21.2373687826667	0.0593534181333333	99.3507479621333	99.29139454399997	2357286.25	4.351908905079461E8	3	7423	2.9092799695721503	1.7870855351897117	1.0409600667740304	407.87359619140625	407.8935546875
321	407.90179443359375	36.3188627074667					1	DETECTED	407.9018 m/z @36.32 [151020OFc1_NvH-0949-CRLM-5.raw]	407.90179443359375	36.3188627074667	0.0398777976	98.9822211789333	98.9423433813333	821213.5625	3.128227439449426E8	0	7423	21.94579600177515	2.3320061594416575	14.798901494255931	407.8935852050781	407.9018249511719
322	407.9118347167969	39.0470461437333					1	DETECTED	407.9118 m/z @39.05 [151020OFc1_NvH-0949-CRLM-5.raw]	407.9118347167969	39.0470461437333	0.0301219008	99.69932692	99.6692050192	1471333.625	3.1850598300301427E8	3	7423	16.968311257250747	0.509483851010229	0.005035519953560368	407.9018859863281	407.9217529296875
323	407.9271240234375	19.5161882058667					1	DETECTED	407.9271 m/z @19.52 [151020OFc1_NvH-0949-CRLM-5.raw]	407.9271240234375	19.5161882058667	0.3062748728	99.8758207808	99.569545908	571279.8125	2.71327846846305E8	3	7423	0.0937728202975947	0.5709046340290764	3.1631611453931603	407.92230224609375	407.9277648925781
324	407.93780517578125	11.1318121581333					1	DETECTED	407.9378 m/z @11.13 [151020OFc1_NvH-0949-CRLM-5.raw]	407.93780517578125	11.1318121581333	0.01031346	99.9948525458667	99.9845390858667	5008676.0	3.5457761468299127E8	0	7423	0.14639044570572324	1.035151181268832	1.0644911878476584	407.92791748046875	407.9475402832031
325	407.9522399902344	48.8855908909333					1	DETECTED	407.9522 m/z @48.89 [151020OFc1_NvH-0949-CRLM-5.raw]	407.9522399902344	48.8855908909333	0.01031346	99.6349839821333	99.6246705221333	129855.046875	2.987332965097691E8	0	7423	59.53574901073716	0.9948372949496269	1.1479216523957338	407.9478454589844	407.9567565917969
326	407.966796875	31.0235885669333					1	DETECTED	407.9668 m/z @31.02 [151020OFc1_NvH-0949-CRLM-5.raw]	407.966796875	31.0235885669333	0.0204452496	99.5161711869333	99.4957259373333	1507498.875	3.600347415512218E8	0	7423	0.05776256931657642	0.5541696611554534	0.03614911651445072	407.9568176269531	407.97674560546875
327	407.9793395996094	24.9988100010667					1	DETECTED	407.9793 m/z @25.00 [151020OFc1_NvH-0949-CRLM-5.raw]	407.9793395996094	24.9988100010667	0.0593534181333333	98.0330654845333	97.97371206639997	136290.296875	2.941330709156837E8	0	7423	8.886420681607266	1.98026482396086	4.622274738081015	407.976806640625	407.9890441894531
328	408.0097351074219	37.0986142264					1	DETECTED	408.0097 m/z @37.10 [151020OFc1_NvH-0949-CRLM-5.raw]	408.0097351074219	37.0986142264	1.3650112928	99.7452182693333	98.38020697653329	1145390.375	3.049045105663513E8	0	7423	0.12182589328953952	0.5011279544362932	1.9676791881770233	407.9997863769531	408.01959228515625
329	408.1289978027344	38.14708552					1	DETECTED	408.1290 m/z @38.15 [151020OFc1_NvH-0949-CRLM-5.raw]	408.1289978027344	38.14708552	1.6606638096	99.9401140114667	98.27945020186671	118605.3828125	3.0153811560949576E8	0	7423	91.10568941279239	1.2769133577599419	1.4850467333380786	408.1190185546875	408.1385803222656
330	408.1496276855469	90.5682710613333					1	DETECTED	408.1496 m/z @90.57 [151020OFc1_NvH-0949-CRLM-5.raw]	408.1496276855469	90.5682710613333	2.01877243813333	95.7623232133333	93.74355077519998	115946.4765625	2.5735513943047935E8	0	7423	0.6479874735737639	0.5056835050529876	0.011760721254805772	408.14251708984375	408.1547546386719
331	408.1648864746094	30.6139955432					1	DETECTED	408.1649 m/z @30.61 [151020OFc1_NvH-0949-CRLM-5.raw]	408.1648864746094	30.6139955432	3.91284055306667	99.6076406514667	95.69480009840002	156435.140625	2.8753749647394305E8	0	7423	0.46434988784485043	1.81449281007388	2.640172776477202	408.157470703125	408.17474365234375
332	408.18798828125	11.1492097914667					1	DETECTED	408.1880 m/z @11.15 [151020OFc1_NvH-0949-CRLM-5.raw]	408.18798828125	11.1492097914667	2.86316495413333	97.7560126450667	94.89284769093338	2411515.75	3.46711595619866E8	3	7423	0.16290954293977578	1.118047194339204	13.774141058795234	408.1780700683594	408.1979675292969
333	408.203857421875	13.6691894666667					1	DETECTED	408.2039 m/z @13.67 [151020OFc1_NvH-0949-CRLM-5.raw]	408.203857421875	13.6691894666667	0.7039415576	98.9085527037333	98.2046111461333	1118520.375	3.7802117232892334E8	2	7423	3.892391313253187	0.5870486728918087	5.649193050327153	408.197998046875	408.2092590332031
334	408.2192687988281	18.7579974637333					1	DETECTED	408.2193 m/z @18.76 [151020OFc1_NvH-0949-CRLM-5.raw]	408.2192687988281	18.7579974637333	4.05140377626667	99.4796044605333	95.42820068426663	1.78611E7	7.222505582178577E8	3	7423	0.17641723402205045	0.6591854803117835	1.4101911791653856	408.20928955078125	408.229248046875
335	408.2344665527344	29.0435194698667					1	DETECTED	408.2345 m/z @29.04 [151020OFc1_NvH-0949-CRLM-5.raw]	408.2344665527344	29.0435194698667	3.89514063066667	98.5657175866667	94.67057695600002	6300000.0	6.757402192553053E8	2	7423	14.274859931492792	0.6964034569559299	0.7851743029885221	408.2292785644531	408.24444580078125
336	408.24737548828125	27.7946737528					1	DETECTED	408.2474 m/z @27.79 [151020OFc1_NvH-0949-CRLM-5.raw]	408.24737548828125	27.7946737528	4.1504710488	95.0778796248	90.927408576	2574198.0	4.0265456892225504E8	2	7423	0.16039604146335762	4.012827744864556	13.677824520184931	408.2444763183594	408.2505798339844
337	408.2606506347656	45.7583480112					1	DETECTED	408.2607 m/z @45.76 [151020OFc1_NvH-0949-CRLM-5.raw]	408.2606506347656	45.7583480112	0.884106094133333	96.8830265464	95.99892045226667	1.4948568E7	5.775023700988065E8	2	7423	0.18952818591286302	0.698890050898698	0.010774340353617889	408.25067138671875	408.2705993652344
338	408.2776794433594	91.7720578874667					1	DETECTED	408.2777 m/z @91.77 [151020OFc1_NvH-0949-CRLM-5.raw]	408.2776794433594	91.7720578874667	4.257988632	98.5296743746667	94.2716857426667	635705.75	3.520105879643999E8	0	7423	1.3578972486906054	0.5065257612923577	0.010614270679819253	408.2706604003906	408.2867431640625
339	408.30084228515625	53.8668129576					1	DETECTED	408.3008 m/z @53.87 [151020OFc1_NvH-0949-CRLM-5.raw]	408.30084228515625	53.8668129576	0.975474084266667	99.9765799106667	99.00110582640004	88644.8203125	2.6504669060355607E8	0	7423	89.26692588269913	0.9358914704682797	0.7151207352181874	408.2939147949219	408.310791015625
340	408.41119384765625	37.0481920877333					1	DETECTED	408.4112 m/z @37.05 [151020OFc1_NvH-0949-CRLM-5.raw]	408.41119384765625	37.0481920877333	1.3650112928	97.3037528074667	95.93874151466669	340098.0625	2.9821722308492374E8	0	7423	28.311484103706544	1.5732863368193675	0.005109390020252439	408.4012145996094	408.4206237792969
341	408.4389343261719	11.1087899237333					1	DETECTED	408.4389 m/z @11.11 [151020OFc1_NvH-0949-CRLM-5.raw]	408.4389343261719	11.1087899237333	4.289909104	99.5345390976	95.2446299936	968699.6875	3.072650551147479E8	4	7423	0.12285013097495856	0.7559384473030841	10.392382723575203	408.428955078125	408.4488220214844
342	408.469970703125	49.2273227730667					1	DETECTED	408.4700 m/z @49.23 [151020OFc1_NvH-0949-CRLM-5.raw]	408.469970703125	49.2273227730667	4.0788724208	98.4741976136	94.3953251928	533768.4375	3.3808118014402515E8	0	7423	31.890441115483874	1.270380625810604	0.00261907524136272	408.4600524902344	408.4798889160156
343	408.5142822265625	6.65766958213333					1	DETECTED	408.5143 m/z @6.66 [151020OFc1_NvH-0949-CRLM-5.raw]	408.5142822265625	6.65766958213333	1.4943054656	95.1875319888	93.6932265232	483802.21875	2.8572507554100317E8	3	7423	0.33874623226738443	0.6057303496524462	80.37679777274302	408.50439453125	408.5242614746094
344	408.530517578125	15.2325359002667					1	DETECTED	408.5305 m/z @15.23 [151020OFc1_NvH-0949-CRLM-5.raw]	408.530517578125	15.2325359002667	5.259789648	89.4663696589333	84.20658001093331	213674.546875	3.045890548372407E8	0	7423	10.668232790933734	5.6708503375329125	0.5659232991228093	408.5242919921875	408.5318908691406
345	408.5419006347656	9.91493734906667					1	DETECTED	408.5419 m/z @9.91 [151020OFc1_NvH-0949-CRLM-5.raw]	408.5419006347656	9.91493734906667	3.23025860453333	96.4974144706667	93.26715586613336	548950.3125	3.377210391130479E8	2	7423	3.8184215018474656	6.75118246596321	7.5357278266075785	408.5319519042969	408.5433654785156
346	408.5533752441406	18.7579974637333					1	DETECTED	408.5534 m/z @18.76 [151020OFc1_NvH-0949-CRLM-5.raw]	408.5533752441406	18.7579974637333	3.2750270928	99.9401140114667	96.6650869186667	1.2013359E7	5.909403674650314E8	3	7423	10.851249181986216	1.1538556311817327	0.018228472778699475	408.54345703125	408.5633544921875
347	408.56341552734375	37.8152643821333					1	DETECTED	408.5634 m/z @37.82 [151020OFc1_NvH-0949-CRLM-5.raw]	408.56341552734375	37.8152643821333	4.69815263786667	97.4600364914667	92.76188385360003	489375.8125	2.9892668232951456E8	0	7423	82.15020707209425	1.5351084481228392	2.654647713718249	408.5633850097656	408.5698547363281
348	408.5798645019531	26.2646976626667					1	DETECTED	408.5799 m/z @26.26 [151020OFc1_NvH-0949-CRLM-5.raw]	408.5798645019531	26.2646976626667	3.85023075333333	95.9350232125333	92.08479245919996	3205401.0	3.91144365087685E8	3	7423	0.33702056465939734	1.378499416070656	0.05597878378729667	408.5699157714844	408.5897216796875
349	408.6116943359375	37.1152497349333					1	DETECTED	408.6117 m/z @37.12 [151020OFc1_NvH-0949-CRLM-5.raw]	408.6116943359375	37.1152497349333	3.8412598552	97.8393596133333	93.9980997581333	336241.625	2.993548294487251E8	0	7423	28.274267692027344	1.5704746836092933	2.142473596424028	408.60205078125	408.62109375
350	408.6273498535156	38.0232021008					1	DETECTED	408.6273 m/z @38.02 [151020OFc1_NvH-0949-CRLM-5.raw]	408.6273498535156	38.0232021008	3.76899468266667	91.4148425685333	87.64584788586663	195131.390625	2.904051319743686E8	0	7423	0.18114971961924908	1.2793442688075318	2.6755963072803643	408.621826171875	408.6368713378906
351	408.68414306640625	31.8260562802667					1	DETECTED	408.6841 m/z @31.83 [151020OFc1_NvH-0949-CRLM-5.raw]	408.68414306640625	31.8260562802667	3.91284055306667	99.8665440426667	95.95370348960003	448587.5	3.083980977702592E8	0	7423	0.3925515117021021	2.1528441614309872	0.03821212097079689	408.6752014160156	408.689697265625
352	408.6997375488281	36.7077687109333					1	DETECTED	408.6997 m/z @36.71 [151020OFc1_NvH-0949-CRLM-5.raw]	408.6997375488281	36.7077687109333	3.98485013866667	95.7985667213333	91.81371658266663	556476.75	3.255409444848513E8	0	7423	9.09687822638842	1.7367195486478315	0.006463443200795094	408.6897888183594	408.7060546875
353	408.716064453125	34.2490721549333					1	DETECTED	408.7161 m/z @34.25 [151020OFc1_NvH-0949-CRLM-5.raw]	408.716064453125	34.2490721549333	3.6993245368	95.1875319888	91.488207452	1490611.0	4.0563981754140717E8	2	7423	4.88785801710948	0.7152635058693083	2.4293367613044357	408.7061462402344	408.7260437011719
354	408.7323303222656	16.7301769957333					1	DETECTED	408.7323 m/z @16.73 [151020OFc1_NvH-0949-CRLM-5.raw]	408.7323303222656	16.7301769957333	5.4109572056	96.2151114986667	90.8041542930667	675581.0625	3.26582563876679E8	2	7423	7.70479712453009	0.5896332521526375	8.335410761323883	408.72607421875	408.7344665527344
355	408.74462890625	28.7682814893333					1	DETECTED	408.7446 m/z @28.77 [151020OFc1_NvH-0949-CRLM-5.raw]	408.74462890625	28.7682814893333	4.0901429056	96.1158480984	92.02570519279999	1.5950661E7	8.335797325262899E8	2	7423	0.24106221337704525	0.8644052457491435	0.8214396521408024	408.73486328125	408.7546081542969
356	408.76214599609375	45.7246799146667					1	DETECTED	408.7621 m/z @45.72 [151020OFc1_NvH-0949-CRLM-5.raw]	408.76214599609375	45.7246799146667	1.1807755336	98.1166976066667	96.9359220730667	7334941.5	5.2701375806756747E8	2	7423	22.680493075189624	0.5059370366235773	0.008252274184803305	408.754638671875	408.7720031738281
357	408.8009033203125	28.6828884602667					1	DETECTED	408.8009 m/z @28.68 [151020OFc1_NvH-0949-CRLM-5.raw]	408.8009033203125	28.6828884602667	3.41040637013333	99.4886129746667	96.07820660453336	359373.6875	3.254584496979991E8	0	7423	18.367839935669465	2.281366323672736	0.04572630516520507	408.79132080078125	408.8108215332031
358	408.842529296875	8.7209280616					1	DETECTED	408.8425 m/z @8.72 [151020OFc1_NvH-0949-CRLM-5.raw]	408.842529296875	8.7209280616	0.0593534181333333	98.9361069301333	98.87675351199998	937602.75	3.143493296645936E8	3	7423	0.14001010478114218	1.2249440786140688	0.09575046257239554	408.83270263671875	408.8524475097656
359	408.8534851074219	15.4854743736					1	DETECTED	408.8535 m/z @15.49 [151020OFc1_NvH-0949-CRLM-5.raw]	408.8534851074219	15.4854743736	1.73497951573333	99.8942774072	98.15929789146666	163096.84375	2.780308151561297E8	0	7423	8.442514156147858	4.68120949587162	0.02375281799253789	408.8525390625	408.8614501953125
360	408.87152099609375	32.7862891056					1	DETECTED	408.8715 m/z @32.79 [151020OFc1_NvH-0949-CRLM-5.raw]	408.87152099609375	32.7862891056	0.01031346	99.5161711869333	99.5058577269333	568720.0625	3.140506134042081E8	3	7423	17.98240161501439	2.5054865002346935	0.014687593346056448	408.8615417480469	408.87481689453125
361	408.88482666015625	29.4819709082667					1	DETECTED	408.8848 m/z @29.48 [151020OFc1_NvH-0949-CRLM-5.raw]	408.88482666015625	29.4819709082667	0.01031346	99.98563396	99.9753205	6025815.5	4.594421882657334E8	3	7423	10.826587941829043	0.6699550520560276	0.015570102102850982	408.8748474121094	408.894775390625
362	408.8998107910156	28.2777538064					1	DETECTED	408.8998 m/z @28.28 [151020OFc1_NvH-0949-CRLM-5.raw]	408.8998107910156	28.2777538064	0.01031346	99.0656266394667	99.0553131794667	1435881.125	3.3867136667251503E8	3	7423	20.9377818578241	1.4734425448770272	0.609007696257294	408.89483642578125	408.9044494628906
363	408.9145202636719	26.2541184056					1	DETECTED	408.9145 m/z @26.25 [151020OFc1_NvH-0949-CRLM-5.raw]	408.9145202636719	26.2541184056	0.01031346	99.4245369032	99.4142234432	2181124.25	3.5114205412921137E8	3	7423	0.26055538508877163	0.7135928940192333	0.08372582406561532	408.9048156738281	408.9242248535156
364	408.9258728027344	43.788798084					1	DETECTED	408.9259 m/z @43.79 [151020OFc1_NvH-0949-CRLM-5.raw]	408.9258728027344	43.788798084	0.01031346	99.9948525458667	99.9845390858667	110222.703125	2.880734685759219E8	0	7423	97.96351748168095	1.12874093943205	1.2415619462527132	408.92462158203125	408.9358215332031
365	408.9494323730469	27.3975161818667					1	DETECTED	408.9494 m/z @27.40 [151020OFc1_NvH-0949-CRLM-5.raw]	408.9494323730469	27.3975161818667	0.01031346	99.9036352754667	99.89332181546669	335974.1875	3.315162540090008E8	0	7423	53.425196050473836	2.750346836175601	4.6454178051639445	408.939453125	408.9539489746094
366	408.96405029296875	35.1870946629333					1	DETECTED	408.9641 m/z @35.19 [151020OFc1_NvH-0949-CRLM-5.raw]	408.96405029296875	35.1870946629333	0.1668931344	99.5528230205333	99.3859298861333	848917.625	3.1654881700684786E8	0	7423	0.16155844427535015	0.7255022568751711	0.003830225897637506	408.9541320800781	408.9740295410156
367	408.9872131347656	42.1267624346667					1	DETECTED	408.9872 m/z @42.13 [151020OFc1_NvH-0949-CRLM-5.raw]	408.9872131347656	42.1267624346667	0.225711162933333	99.6257715930667	99.40006043013337	187807.875	2.9772202401442975E8	0	7423	75.98973313210219	1.299067480064295	1.512487063411343	408.98443603515625	408.9971923828125
368	409.0091247558594	18.2725594349333					1	DETECTED	409.0091 m/z @18.27 [151020OFc1_NvH-0949-CRLM-5.raw]	409.0091247558594	18.2725594349333	0.0887316858666667	99.9582490021333	99.86951731626664	605657.875	2.9534371554571044E8	4	7423	0.060319081955128695	0.5924683705481774	23.66740317975724	408.9991760253906	409.01898193359375
369	409.02423095703125	35.634248296					1	DETECTED	409.0242 m/z @35.63 [151020OFc1_NvH-0949-CRLM-5.raw]	409.02423095703125	35.634248296	3.62680208506667	94.6973897824	91.07058769733332	278268.3125	2.9440153478871495E8	0	7423	3.1826144774020193	1.4226468912447128	1.8452937824894253	409.0191955566406	409.0336608886719
370	409.08148193359375	36.0440101546667					1	DETECTED	409.0815 m/z @36.04 [151020OFc1_NvH-0949-CRLM-5.raw]	409.08148193359375	36.0440101546667	0.3062748728	96.5064352232	96.2001603504	138927.109375	3.416299598966978E8	0	7423	64.50111889830218	1.3783075015983184	1.7578723795801947	409.0715026855469	409.0912170410156
371	409.1105651855469	3.4464580432					1	DETECTED	409.1106 m/z @3.45 [151020OFc1_NvH-0949-CRLM-5.raw]	409.1105651855469	3.4464580432	0.01031346	99.9948525458667	99.9845390858667	152905.40625	3.119213809880111E8	2	7423	2.4193169449146423	14.127810795454131	4.114837595812529	409.10223388671875	409.1202087402344
372	409.1743469238281	9.37016386266667					1	DETECTED	409.1743 m/z @9.37 [151020OFc1_NvH-0949-CRLM-5.raw]	409.1743469238281	9.37016386266667	6.6921569208	98.3909215226667	91.6987646018667	278678.5	2.75847724085672E8	0	7423	0.11868291874555048	16.89883757512435	800.9421675991745	409.16448974609375	409.1748352050781
373	409.18487548828125	22.8812726682667					1	DETECTED	409.1849 m/z @22.88 [151020OFc1_NvH-0949-CRLM-5.raw]	409.18487548828125	22.8812726682667	3.868178168	98.4927643384	94.6245861704	630709.25	2.950937410050665E8	0	7423	14.236990467322112	0.5024945779366596	1.1613155559408048	409.1750183105469	409.1882629394531
374	409.1982727050781	12.7628938565333					1	DETECTED	409.1983 m/z @12.76 [151020OFc1_NvH-0949-CRLM-5.raw]	409.1982727050781	12.7628938565333	3.75981091733333	98.7693255317333	95.00951461439998	1214113.625	3.754424989915845E8	3	7423	0.1707518008320843	3.1595101690237763	41.39611666015208	409.1883239746094	409.208251953125
375	409.2195739746094	29.5041622722667					1	DETECTED	409.2196 m/z @29.50 [151020OFc1_NvH-0949-CRLM-5.raw]	409.2195739746094	29.5041622722667	2.21870360666667	99.5161711869333	97.29746758026664	1985587.75	4.522261870114815E8	3	7423	10.811982407728873	0.5749833959025268	0.5618185144433654	409.2095947265625	409.2269592285156
376	409.2369689941406	26.1396681504					1	DETECTED	409.2370 m/z @26.14 [151020OFc1_NvH-0949-CRLM-5.raw]	409.2369689941406	26.1396681504	3.8772097328	99.4430050432	95.5657953104	7829419.0	6.796579952246624E8	2	7423	2.706996583711394	0.6065105343704303	1.5384944624972836	409.22698974609375	409.2469482421875
377	409.2494812011719	38.8858457568					1	DETECTED	409.2495 m/z @38.89 [151020OFc1_NvH-0949-CRLM-5.raw]	409.2494812011719	38.8858457568	4.1504710488	99.212899596	95.0624285472	2498718.5	3.969919910435685E8	2	7423	0.2633791274852655	0.5746615572776993	0.1591024329578313	409.2469787597656	409.25946044921875
378	409.2645568847656	23.0566666341333					1	DETECTED	409.2646 m/z @23.06 [151020OFc1_NvH-0949-CRLM-5.raw]	409.2645568847656	23.0566666341333	2.78155749893333	99.1944057074667	96.41284820853338	2131491.5	3.7128099122173584E8	0	7423	0.14612242245387108	3.389551020757676	4.79775297423621	409.259521484375	409.2744140625
379	409.2764892578125	91.5369186493333					1	DETECTED	409.2765 m/z @91.54 [151020OFc1_NvH-0949-CRLM-5.raw]	409.2764892578125	91.5369186493333	2.87638966	96.3350498976	93.4586602376	295398.3125	2.5071560732082054E8	0	7423	0.04938122350581864	0.9205564624684462	0.8982940854281014	409.27484130859375	409.2836608886719
380	409.2948303222656	91.3592309333333					1	DETECTED	409.2948 m/z @91.36 [151020OFc1_NvH-0949-CRLM-5.raw]	409.2948303222656	91.3592309333333	4.22917679253333	97.3680646965333	93.13888790399997	108515.1796875	1.69788965538664E8	0	7423	1.3607427016108744	0.501491008342932	6.834500875926872	409.2889709472656	409.2980041503906
381	409.30865478515625	91.8293924096					1	DETECTED	409.3087 m/z @91.83 [151020OFc1_NvH-0949-CRLM-5.raw]	409.30865478515625	91.8293924096	6.4303265848	92.4986777053333	86.0683511205333	139909.859375	2.4484630616839117E8	0	7423	0.43271710166879984	1.3157094031306926	5.012587171921773	409.30596923828125	409.3186340332031
382	409.3312072753906	91.8293924096					1	DETECTED	409.3312 m/z @91.83 [151020OFc1_NvH-0949-CRLM-5.raw]	409.3312072753906	91.8293924096	2.11853133626667	95.7328005050667	93.61426916880004	240835.234375	2.934529350290366E8	0	7423	1.7957442820009817	1.1353001553796922	3.3469917281912163	409.32122802734375	409.3401184082031
383	409.3501892089844	92.077970648					1	DETECTED	409.3502 m/z @92.08 [151020OFc1_NvH-0949-CRLM-5.raw]	409.3501892089844	92.077970648	11.8453856170667	93.129491792	81.2841061749333	152596.9375	3.1016086053930587E8	0	7423	1.4974811385680908	0.6564888981877354	0.19662684291779678	409.3421630859375	409.35693359375
384	409.3675842285156	92.077970648					1	DETECTED	409.3676 m/z @92.08 [151020OFc1_NvH-0949-CRLM-5.raw]	409.3675842285156	92.077970648	5.259789648	99.3414917322667	94.08170208426671	538440.4375	3.07989781144521E8	0	7423	0.12115616444944521	0.5694512393935679	0.011381423736211272	409.359130859375	409.3769836425781
385	409.4040832519531	92.077970648					1	DETECTED	409.4041 m/z @92.08 [151020OFc1_NvH-0949-CRLM-5.raw]	409.4040832519531	92.077970648	0.118064240266667	99.8479877202667	99.72992348000004	601031.75	2.951117083688892E8	0	7423	0.2549967654061902	5.2750304346410575	1.6284746469278735E-4	409.3948059082031	409.4136657714844
386	409.4246826171875	35.7769926136					1	DETECTED	409.4247 m/z @35.78 [151020OFc1_NvH-0949-CRLM-5.raw]	409.4246826171875	35.7769926136	4.31105462746667	99.8389585053333	95.52790387786662	351852.53125	3.097990075910694E8	0	7423	64.21298581590904	1.728287911842531	4.253004650754427	409.4147644042969	409.4339904785156
387	409.4462585449219	59.9599277141333					1	DETECTED	409.4463 m/z @59.96 [151020OFc1_NvH-0949-CRLM-5.raw]	409.4462585449219	59.9599277141333	3.85023075333333	96.4611506381333	92.61091988479997	109190.65625	2.962815629648338E8	0	7423	92.57557338348676	0.8261064515114694	0.6520088116793107	409.4460754394531	409.45465087890625
388	409.4646911621094	30.7879039426667					1	DETECTED	409.4647 m/z @30.79 [151020OFc1_NvH-0949-CRLM-5.raw]	409.4646911621094	30.7879039426667	4.83187852613333	99.6809708453333	94.84909231919997	309946.96875	3.322661547467445E8	0	7423	34.55563267836916	1.9553101637283958	5.375178465940112	409.4547119140625	409.4746398925781
389	409.48834228515625	38.4367471712					1	DETECTED	409.4883 m/z @38.44 [151020OFc1_NvH-0949-CRLM-5.raw]	409.48834228515625	38.4367471712	4.10095547333333	99.7452182693333	95.64426279599996	390342.96875	2.988811830458084E8	0	7423	33.362374040888604	1.4459757745758244	0.3329666235596066	409.4783935546875	409.498291015625
390	409.5107727050781	18.2725594349333					1	DETECTED	409.5108 m/z @18.27 [151020OFc1_NvH-0949-CRLM-5.raw]	409.5107727050781	18.2725594349333	4.289909104	95.5282135909333	91.2383044869333	289907.59375	2.95422135369531E8	0	7423	0.06984887783985272	3.7375222020290706	0.0118742569067425	409.5014343261719	409.51898193359375
391	409.5290222167969	11.3339583098667					1	DETECTED	409.5290 m/z @11.33 [151020OFc1_NvH-0949-CRLM-5.raw]	409.5290222167969	11.3339583098667	4.75491209653333	96.1971618168	91.44224972026667	9716354.0	4.1978290443445885E8	3	7423	0.14716458445530023	55.62436967376068	1.0849158808005679	409.5190734863281	409.53900146484375
392	409.53961181640625	27.1259296797333					1	DETECTED	409.5396 m/z @27.13 [151020OFc1_NvH-0949-CRLM-5.raw]	409.53961181640625	27.1259296797333	2.60879895413333	98.3261996346667	95.71740068053336	2807117.0	3.7404711994181746E8	3	7423	0.13628107683132384	0.7294612328819456	0.006544819776286991	409.5390319824219	409.54925537109375
393	409.55926513671875	50.9418653850667					1	DETECTED	409.5593 m/z @50.94 [151020OFc1_NvH-0949-CRLM-5.raw]	409.55926513671875	50.9418653850667	3.05795425893333	98.8620284448	95.80407418586667	4563885.5	4.402316670602338E8	3	7423	0.17026816426040625	0.5028530373618841	0.15845252023435902	409.5492858886719	409.5692443847656
394	409.5748596191406	25.8002737386667					1	DETECTED	409.5749 m/z @25.80 [151020OFc1_NvH-0949-CRLM-5.raw]	409.5748596191406	25.8002737386667	4.2801927464	94.6025036312	90.32231088479999	302883.34375	3.060873479114526E8	0	7423	14.794727042231054	2.353463223811712	0.010385012683087703	409.56927490234375	409.58209228515625
395	409.5922546386719	47.847801308					1	DETECTED	409.5923 m/z @47.85 [151020OFc1_NvH-0949-CRLM-5.raw]	409.5922546386719	47.847801308	4.0035170208	99.4337239336	95.4302069128	2633946.25	3.991345179665394E8	3	7423	0.16904329947773533	0.5085218604867574	0.014919702528499525	409.582275390625	409.60113525390625
396	409.6177978515625	23.4085144528					1	DETECTED	409.6178 m/z @23.41 [151020OFc1_NvH-0949-CRLM-5.raw]	409.6177978515625	23.4085144528	4.5071485504	99.9582490021333	95.4511004517333	382379.375	3.1630847141959697E8	0	7423	0.5931132686308693	3.310119401384064	0.0587163763590812	409.6081237792969	409.62774658203125
397	409.6876525878906	26.1804672197333					1	DETECTED	409.6877 m/z @26.18 [151020OFc1_NvH-0949-CRLM-5.raw]	409.6876525878906	26.1804672197333	1.96183781546667	95.6394266170667	93.67758880160004	1308605.375	3.399921115296354E8	0	7423	0.3193647675270199	0.5577191280944478	0.14436698182187616	409.6780090332031	409.6954040527344
398	409.70556640625	18.6357843410667					1	DETECTED	409.7056 m/z @18.64 [151020OFc1_NvH-0949-CRLM-5.raw]	409.70556640625	18.6357843410667	3.83230436666667	99.2312449605333	95.39894059386663	1787989.5	3.5550183329569066E8	2	7423	0.3223118662719102	0.877235437039234	9.294375965115824	409.6957092285156	409.71392822265625
399	409.72393798828125	25.9566013944					1	DETECTED	409.7239 m/z @25.96 [151020OFc1_NvH-0949-CRLM-5.raw]	409.72393798828125	25.9566013944	0.7399680928	96.5153518141333	95.7753837213333	2.2279912E7	7.371595379618045E8	2	7423	0.20609549848336073	1.379659348044358	1.5916998200657806	409.7140808105469	409.73388671875
400	409.7384948730469	26.1804672197333					1	DETECTED	409.7385 m/z @26.18 [151020OFc1_NvH-0949-CRLM-5.raw]	409.7384948730469	26.1804672197333	4.0035170208	97.5245359597333	93.5210189389333	2957419.75	4.4051003848590946E8	2	7423	9.308105886245567	1.2756243652742827	0.5306543789667183	409.73394775390625	409.74847412109375
401	409.75152587890625	38.8667377301333					1	DETECTED	409.7515 m/z @38.87 [151020OFc1_NvH-0949-CRLM-5.raw]	409.75152587890625	38.8667377301333	4.0788724208	96.7916382093333	92.7127657885333	1164750.375	3.603930356884006E8	0	7423	0.20234257784120757	0.5764075456241551	0.005460326690853213	409.74853515625	409.76129150390625
402	409.7666015625	23.1339690976					1	DETECTED	409.7666 m/z @23.13 [151020OFc1_NvH-0949-CRLM-5.raw]	409.7666015625	23.1339690976	0.520658418133333	95.6394266170667	95.11876819893337	512757.15625	3.0587282831909066E8	0	7423	0.21436146470891515	0.5131631184380445	0.0257922184794867	409.7615661621094	409.7764892578125
403	409.7963562011719	16.7010978650667					1	DETECTED	409.7964 m/z @16.70 [151020OFc1_NvH-0949-CRLM-5.raw]	409.7963562011719	16.7010978650667	5.17383880986667	99.3600999736	94.18626116373333	324836.34375	2.828999204675343E8	0	7423	0.07874964421947794	0.5107507461608602	0.7030982282179455	409.786865234375	409.8062744140625
404	409.819580078125	23.4696151781333					1	DETECTED	409.8196 m/z @23.47 [151020OFc1_NvH-0949-CRLM-5.raw]	409.819580078125	23.4696151781333	4.5445791392	99.7176663570667	95.17308721786671	393324.53125	2.837414439124391E8	0	7423	1.0703795956398459	3.2274072034310826	0.35677006650682586	409.8096618652344	409.8292236328125
405	409.8501281738281	53.5367560816					1	DETECTED	409.8501 m/z @53.54 [151020OFc1_NvH-0949-CRLM-5.raw]	409.8501281738281	53.5367560816	0.393905294666667	99.8298652344	99.43595993973334	139777.453125	3.1180523501534003E8	0	7423	91.0996218414544	1.0088737105536607	1.0234066637627466	409.8403625488281	409.8528747558594
406	409.8629150390625	11.3147558298667					1	DETECTED	409.8629 m/z @11.31 [151020OFc1_NvH-0949-CRLM-5.raw]	409.8629150390625	11.3147558298667	1.67916189493333	99.8850499861333	98.20588809119997	6018609.5	4.032661683103553E8	3	7423	6.057025168287829	18.73247044770705	1.568412453461964	409.8529357910156	409.8728942871094
407	409.8740234375	27.1259296797333					1	DETECTED	409.8740 m/z @27.13 [151020OFc1_NvH-0949-CRLM-5.raw]	409.8740234375	27.1259296797333	0.01031346	99.8572586917333	99.8469452317333	1855660.0	3.2826225901325613E8	3	7423	0.13273232282383063	0.8037350507854619	0.00924133678738338	409.8729248046875	409.883544921875
408	409.89361572265625	50.9101073885333					1	DETECTED	409.8936 m/z @50.91 [151020OFc1_NvH-0949-CRLM-5.raw]	409.89361572265625	50.9101073885333	0.0398777976	99.3140461301333	99.2741683325333	2572931.25	4.2300661157635534E8	3	7423	32.27502920534794	0.6020536051822942	0.006027135663790036	409.8836669921875	409.903564453125
409	409.9065856933594	21.7046169901333					1	DETECTED	409.9066 m/z @21.70 [151020OFc1_NvH-0949-CRLM-5.raw]	409.9065856933594	21.7046169901333	0.0398777976	99.4977105290667	99.4578327314667	390803.46875	3.1830768171945417E8	0	7423	0.1732636818985469	3.5160278780562106	0.4851227507267719	409.9036560058594	409.91656494140625
410	409.92681884765625	47.8885587314667					1	DETECTED	409.9268 m/z @47.89 [151020OFc1_NvH-0949-CRLM-5.raw]	409.92681884765625	47.8885587314667	0.01031346	99.9948525458667	99.9845390858667	2012660.875	3.333373369869068E8	0	7423	0.1274342391025698	0.5084109862282389	0.012379270073205663	409.9171142578125	409.9366760253906
411	409.9391174316406	44.2450612642667					1	DETECTED	409.9391 m/z @44.25 [151020OFc1_NvH-0949-CRLM-5.raw]	409.9391174316406	44.2450612642667	0.0204452496	99.6441464418667	99.6237011922667	1624491.375	3.442694013740222E8	3	7423	0.047465419356115035	0.5036208064541036	0.07385985773760226	409.93682861328125	409.948974609375
412	409.9654846191406	11.0855147741333					1	DETECTED	409.9655 m/z @11.09 [151020OFc1_NvH-0949-CRLM-5.raw]	409.9654846191406	11.0855147741333	0.0496024701333333	99.6076406514667	99.55803818133336	1994711.375	3.470468039368373E8	0	7423	0.19990321375261466	3.572077151868024	0.7141176149876334	409.95550537109375	409.9754638671875
413	409.99639892578125	16.5252081965333					1	DETECTED	409.9964 m/z @16.53 [151020OFc1_NvH-0949-CRLM-5.raw]	409.99639892578125	16.5252081965333	0.01031346	99.5437646781333	99.5334512181333	244472.390625	3.219766244196284E8	0	7423	0.3499698276826386	4.331052741609297	0.5375427173458548	409.9864196777344	410.0058288574219
414	410.0192565917969	22.9506133488					1	DETECTED	410.0193 m/z @22.95 [151020OFc1_NvH-0949-CRLM-5.raw]	410.0192565917969	22.9506133488	4.38651433386667	99.9218577888	95.53534345493333	502520.65625	2.8650758118072724E8	0	7423	0.5839307379843142	0.5179400489423288	1.1222981069652154	410.0099182128906	410.0291748046875
415	410.11260986328125	67.8097118650667					1	DETECTED	410.1126 m/z @67.81 [151020OFc1_NvH-0949-CRLM-5.raw]	410.11260986328125	67.8097118650667	0.01031346	99.98563396	99.9753205	96202.359375	2.83726528127355E8	0	7423	92.1604923894453	0.7248440356081837	0.4312992425858969	410.10888671875	410.1182861328125
416	410.1470947265625	92.3796131136					1	DETECTED	410.1471 m/z @92.38 [151020OFc1_NvH-0949-CRLM-5.raw]	410.1470947265625	92.3796131136	1.4943054656	99.212899596	97.71859413039999	250363.953125	3.2196389258615625E8	0	7423	67.28895458873436	0.8524732674011469	1.0217650794194966	410.14276123046875	410.1548156738281
417	410.1794738769531	25.0233786					1	DETECTED	410.1795 m/z @25.02 [151020OFc1_NvH-0949-CRLM-5.raw]	410.1794738769531	25.0233786	3.39243433626667	99.8115336338667	96.41909929760003	157536.109375	3.0352249855298465E8	0	7423	15.18537519089702	2.774437843432991	5.081279973581238	410.1695251464844	410.18670654296875
418	410.1967468261719	20.2319215368					1	DETECTED	410.1967 m/z @20.23 [151020OFc1_NvH-0949-CRLM-5.raw]	410.1967468261719	20.2319215368	3.91284055306667	99.6349839821333	95.72214342906663	2841786.5	4.1978897196970075E8	3	7423	12.41675697033629	1.3941850082389906	0.15643774591079512	410.18682861328125	410.2037658691406
419	410.2137756347656	17.5896111189333					1	DETECTED	410.2138 m/z @17.59 [151020OFc1_NvH-0949-CRLM-5.raw]	410.2137756347656	17.5896111189333	3.903988508	99.69932692	95.795338412	4730480.5	4.80326095695437E8	2	7423	0.28205949962810095	1.9551170561659594	0.4534214398555399	410.20379638671875	410.2158203125
420	410.225830078125	25.9267914293333					1	DETECTED	410.2258 m/z @25.93 [151020OFc1_NvH-0949-CRLM-5.raw]	410.225830078125	25.9267914293333	3.96475649546667	99.9765799106667	96.01182341520003	9590839.0	6.902658862866384E8	3	7423	0.29095786235517096	2.027239669303407	0.7269227519035911	410.2158508300781	410.2358093261719
421	410.2398681640625	31.8260562802667					1	DETECTED	410.2399 m/z @31.83 [151020OFc1_NvH-0949-CRLM-5.raw]	410.2398681640625	31.8260562802667	3.89514063066667	97.5999976021333	93.70485697146663	5888753.5	5.025851475692646E8	2	7423	0.1803108799233364	0.6690093515841328	0.33858570368310387	410.23583984375	410.2498474121094
422	410.2578430175781	40.4356924709333					1	DETECTED	410.2578 m/z @40.44 [151020OFc1_NvH-0949-CRLM-5.raw]	410.2578430175781	40.4356924709333	0.2159176	94.6790628048	94.4631452048	2971683.75	4.054291152413284E8	2	7423	13.795721314154235	0.5319749999633722	1.0430431995834628	410.2499084472656	410.2677001953125
423	410.27349853515625	44.2599612573333					1	DETECTED	410.2735 m/z @44.26 [151020OFc1_NvH-0949-CRLM-5.raw]	410.27349853515625	44.2599612573333	1.2636536424	94.8581857824	93.59453214	892400.75	2.742360922659291E8	0	7423	0.2103516455849288	9.740918089749334	18.238226065332295	410.2679443359375	410.2831726074219
424	410.2933349609375	45.4147936122667					1	DETECTED	410.2933 m/z @45.41 [151020OFc1_NvH-0949-CRLM-5.raw]	410.2933349609375	45.4147936122667	0.2159176	95.9803457373333	95.7644281373333	90129.3671875	2.7043813495934415E8	0	7423	91.18045855528787	1.059367362490866	1.0184397809201404	410.28521728515625	410.3010559082031
425	410.3112487792969	91.5679222834667					1	DETECTED	410.3112 m/z @91.57 [151020OFc1_NvH-0949-CRLM-5.raw]	410.3112487792969	91.5679222834667	12.2434098872	93.2364903509333	80.99308046373329	224514.53125	2.3800582040155712E8	0	7423	0.216699049062953	0.6612242241053194	0.2648140508967942	410.3017883300781	410.3207702636719
426	410.3385009765625	28.0626977282667					1	DETECTED	410.3385 m/z @28.06 [151020OFc1_NvH-0949-CRLM-5.raw]	410.3385009765625	28.0626977282667	8.7804806744	96.1158480984	87.335367424	76053.0546875	2.5373994218113583E8	0	7423	81.87767962889791	2.2646609355143235	3.308236594360772	410.3322448730469	410.3482971191406
427	410.4073181152344	92.077970648					1	DETECTED	410.4073 m/z @92.08 [151020OFc1_NvH-0949-CRLM-5.raw]	410.4073181152344	92.077970648	1.54995687493333	99.14872716	97.59877028506668	200561.5625	2.9414225216777915E8	0	7423	58.96737951912238	7.186508455472518	1.2169438058022301E-4	410.3979187011719	410.4172058105469
428	410.4481201171875	20.2443736154667					1	DETECTED	410.4481 m/z @20.24 [151020OFc1_NvH-0949-CRLM-5.raw]	410.4481201171875	20.2443736154667	4.257988632	98.6668854112	94.4088967792	2413316.75	3.274533464695279E8	0	7423	0.15117200520786866	0.5682467970861872	0.009142911564664428	410.43817138671875	410.4580993652344
429	410.4727478027344	36.8818900928					1	DETECTED	410.4727 m/z @36.88 [151020OFc1_NvH-0949-CRLM-5.raw]	410.4727478027344	36.8818900928	4.069739236	99.2955340112	95.2257947752	1134093.5	3.449099751858366E8	0	7423	25.93961274356336	1.5605031723593101	1.4056764485244806	410.4627685546875	410.48272705078125
430	410.48736572265625	25.1254612066667					1	DETECTED	410.4874 m/z @25.13 [151020OFc1_NvH-0949-CRLM-5.raw]	410.48736572265625	25.1254612066667	4.52583809813333	95.7060090674667	91.18017096933336	136052.28125	3.1079920908839583E8	0	7423	20.840126277244007	2.3449368877462398	3.683649726048716	410.4828186035156	410.4973449707031
431	410.5255126953125	17.7210382853333					1	DETECTED	410.5255 m/z @17.72 [151020OFc1_NvH-0949-CRLM-5.raw]	410.5255126953125	17.7210382853333	5.71959303786667	96.1158480984	90.39625506053332	658234.4375	3.258707816311809E8	3	7423	0.13891758659835673	0.5197552504374293	1.1391862376619466	410.5157165527344	410.5262451171875
432	410.5364074707031	7.93392372213333					1	DETECTED	410.5364 m/z @7.93 [151020OFc1_NvH-0949-CRLM-5.raw]	410.5364074707031	7.93392372213333	4.14147139786667	99.1394273608	94.99795596293333	1185928.125	3.4572618030034125E8	0	7423	0.14484634802507124	2.384184475020862	185.8996920596205	410.52642822265625	410.5434875488281
433	410.5534973144531	16.5154501941333					1	DETECTED	410.5535 m/z @16.52 [151020OFc1_NvH-0949-CRLM-5.raw]	410.5534973144531	16.5154501941333	5.1340164592	92.0974375864	86.96342112720001	1408687.0	3.644771012478576E8	4	7423	4.2140597036470275	3.5866162705740803	0.27110558323616357	410.54351806640625	410.55780029296875
434	410.56781005859375	41.9449858314667					1	DETECTED	410.5678 m/z @41.94 [151020OFc1_NvH-0949-CRLM-5.raw]	410.56781005859375	41.9449858314667	4.10095547333333	99.9218577888	95.82090231546667	4004536.75	4.348568675777956E8	3	7423	0.2742912892248839	0.5907139744974815	0.6260835067389738	410.5578308105469	410.5777587890625
435	410.58099365234375	15.3266282997333					1	DETECTED	410.5810 m/z @15.33 [151020OFc1_NvH-0949-CRLM-5.raw]	410.58099365234375	15.3266282997333	5.38200938506667	94.8102656357333	89.42825625066664	882723.75	2.77917622196375E8	0	7423	0.15346339443971502	11.53133541999216	4.594163700778581	410.57781982421875	410.5905456542969
436	410.6082763671875	44.2599612573333					1	DETECTED	410.6083 m/z @44.26 [151020OFc1_NvH-0949-CRLM-5.raw]	410.6082763671875	44.2599612573333	3.777964876	98.8064567285333	95.0284918525333	384958.28125	3.3985916329039335E8	0	7423	30.023785909680576	1.2653445674526058	1.8229536182236166	410.5987548828125	410.6092224121094
437	410.619384765625	28.4029461202667					1	DETECTED	410.6194 m/z @28.40 [151020OFc1_NvH-0949-CRLM-5.raw]	410.619384765625	28.4029461202667	7.47625256506667	99.7361248810667	92.25987231600003	770517.9375	2.909046405403681E8	0	7423	0.16579567063026346	0.506045855524183	0.03242892436203199	410.60992431640625	410.6291809082031
438	410.6985168457031	20.260963272					1	DETECTED	410.6985 m/z @20.26 [151020OFc1_NvH-0949-CRLM-5.raw]	410.6985168457031	20.260963272	4.02429987386667	95.1783594752	91.15405960133333	1239117.25	3.463599915304495E8	0	7423	0.11237109432823189	0.6138019946631909	1.0250927470991105	410.68914794921875	410.70849609375
439	410.70855712890625	23.86912124					1	DETECTED	410.7086 m/z @23.87 [151020OFc1_NvH-0949-CRLM-5.raw]	410.70855712890625	23.86912124	6.82204287653333	50.4896765901333	43.66763371359997	325962.375	1.6772126081047094E8	0	7423	5.23997265082663	1.6426741989063	1.5702732428742914	410.7085266113281	410.70953369140625
440	410.7196350097656	19.2959849725333					1	DETECTED	410.7196 m/z @19.30 [151020OFc1_NvH-0949-CRLM-5.raw]	410.7196350097656	19.2959849725333	4.22917679253333	97.581908392	93.35273159946667	6351837.0	5.825613332350116E8	2	7423	0.8423644647435466	3.2095106281677266	1.6591896147671341	410.70965576171875	410.7296142578125
441	410.7415771484375	31.8029711557333					1	DETECTED	410.7416 m/z @31.80 [151020OFc1_NvH-0949-CRLM-5.raw]	410.7415771484375	31.8029711557333	2.3909534352	97.8759398058667	95.48498637066669	2240681.25	4.4107717055129576E8	2	7423	9.842534000582226	0.6742756541399686	1.380944726578035	410.7315979003906	410.7515563964844
442	410.7594909667969	40.4356924709333					1	DETECTED	410.7595 m/z @40.44 [151020OFc1_NvH-0949-CRLM-5.raw]	410.7594909667969	40.4356924709333	1.73497951573333	99.212899596	97.47792008026667	1101673.0	3.357322997400119E8	0	7423	13.939072047671054	0.5349326401284914	0.28071917775681743	410.75164794921875	410.7689208984375
443	410.82000732421875	28.3113701349333					1	DETECTED	410.8200 m/z @28.31 [151020OFc1_NvH-0949-CRLM-5.raw]	410.82000732421875	28.3113701349333	5.03978241466667	99.7361248810667	94.69634246640003	823570.6875	2.929937362116239E8	0	7423	0.1339306077735749	0.5359059275561279	0.5504653134875586	410.810302734375	410.8299255371094
444	410.84063720703125	41.2050316850667					1	DETECTED	410.8406 m/z @41.21 [151020OFc1_NvH-0949-CRLM-5.raw]	410.84063720703125	41.2050316850667	0.335579319466667	99.4430050432	99.10742572373334	2574463.75	3.540577551214579E8	0	7423	0.22683778936956145	0.9362457464138466	1.7079100136920284	410.8309020996094	410.8503112792969
445	410.8547668457031	23.280249288					1	DETECTED	410.8548 m/z @23.28 [151020OFc1_NvH-0949-CRLM-5.raw]	410.8547668457031	23.280249288	0.0984482802666667	99.8665440426667	99.76809576240004	1029444.9375	3.5429941389909375E8	3	7423	0.7251199298862723	1.1221280529370956	6.496846445126154	410.85076904296875	410.8592834472656
446	410.86932373046875	23.6989750898667					1	DETECTED	410.8693 m/z @23.70 [151020OFc1_NvH-0949-CRLM-5.raw]	410.86932373046875	23.6989750898667	0.0984482802666667	99.5253457922667	99.42689751200004	1294914.375	3.418026756291559E8	3	7423	0.07733460840741202	0.5664147894534081	0.8199904754416711	410.859375	410.8749694824219
447	410.8849792480469	34.8990022354667					1	DETECTED	410.8850 m/z @34.90 [151020OFc1_NvH-0949-CRLM-5.raw]	410.8849792480469	34.8990022354667	0.069221312	99.6625397053333	99.5933183933333	1408320.375	3.493842209231741E8	3	7423	10.169725757030061	0.5424492258971703	0.08283076836621042	410.875	410.89227294921875
448	410.90228271484375	41.9322257288					1	DETECTED	410.9023 m/z @41.93 [151020OFc1_NvH-0949-CRLM-5.raw]	410.90228271484375	41.9322257288	0.01031346	99.8298652344	99.8195517744	2937587.25	3.977165020866619E8	3	7423	0.1670850820781098	0.5313126855953967	0.1998091051454388	410.8923645019531	410.9122314453125
449	410.91534423828125	15.3558677314667					1	DETECTED	410.9153 m/z @15.36 [151020OFc1_NvH-0949-CRLM-5.raw]	410.91534423828125	15.3558677314667	0.01031346	99.9582490021333	99.9479355421333	462459.875	2.8560254641196257E8	0	7423	0.10544223419777232	0.5094658396235142	25.71188941870903	410.912353515625	410.92529296875
450	410.949951171875	13.9521776946667					1	DETECTED	410.9500 m/z @13.95 [151020OFc1_NvH-0949-CRLM-5.raw]	410.949951171875	13.9521776946667	0.118064240266667	99.8572586917333	99.73919445146664	954268.5625	3.259738845751921E8	0	7423	0.13088229458762513	0.9413910026398339	7.399959687848444	410.9402160644531	410.9599304199219
451	410.9611511230469	26.6318042245333					1	DETECTED	410.9612 m/z @26.63 [151020OFc1_NvH-0949-CRLM-5.raw]	410.9611511230469	26.6318042245333	4.7742894792	97.7283527050667	92.95406322586669	265892.125	2.7052871418909776E8	0	7423	3.1262524555659184	2.1263639601504303	7.161247907345754	410.9599609375	410.963134765625
452	410.97314453125	36.7567390266667					1	DETECTED	410.9731 m/z @36.76 [151020OFc1_NvH-0949-CRLM-5.raw]	410.97314453125	36.7567390266667	0.0496024701333333	99.5620182493333	99.51241577919997	449400.90625	3.045451982113806E8	0	7423	0.11257976217858356	1.8070595138329302	0.0027540131216420368	410.9631652832031	410.98309326171875
453	410.99505615234375	22.5367427					1	DETECTED	410.9951 m/z @22.54 [151020OFc1_NvH-0949-CRLM-5.raw]	410.99505615234375	22.5367427	0.0204452496	98.8156418496	98.7951966	330312.1875	2.9368975760187984E8	0	7423	14.853221150778522	3.8886906931031677	0.064645209580257	410.9852294921875	411.0049743652344
454	411.022216796875	28.2329373674667					1	DETECTED	411.0222 m/z @28.23 [151020OFc1_NvH-0949-CRLM-5.raw]	411.022216796875	28.2329373674667	0.1376813816	96.7159830538667	96.57830167226669	515124.4375	3.233339763097476E8	0	7423	0.20796671611075723	4.180659105498359	0.1081416005116589	411.0123596191406	411.03143310546875
455	411.04144287109375	41.2050316850667					1	DETECTED	411.0414 m/z @41.21 [151020OFc1_NvH-0949-CRLM-5.raw]	411.04144287109375	41.2050316850667	0.626779730133333	99.7176663570667	99.09088662693337	3181105.75	3.3911477103613913E8	5	7423	0.11184134983834326	1.217097831957738	2.5391962449915284	411.031494140625	411.05126953125
456	411.1107177734375	43.4391514994667					1	DETECTED	411.1107 m/z @43.44 [151020OFc1_NvH-0949-CRLM-5.raw]	411.1107177734375	43.4391514994667	0.0204452496	99.6903023522667	99.6698571026667	140350.53125	3.010884180792566E8	0	7423	93.75136559205623	1.1328426846003372	1.339905575936511	411.1007995605469	411.1107177734375
457	411.1226501464844	92.4986777053333					1	DETECTED	411.1227 m/z @92.50 [151020OFc1_NvH-0949-CRLM-5.raw]	411.1226501464844	92.4986777053333	2.1913519216	98.7693255317333	96.5779736101333	855385.375	3.61772346779907E8	0	7423	2.4705127133614013	0.8839630349820103	0.2307382434323805	411.113525390625	411.1317443847656
458	411.15093994140625	52.8641911965333					1	DETECTED	411.1509 m/z @52.86 [151020OFc1_NvH-0949-CRLM-5.raw]	411.15093994140625	52.8641911965333	3.4192964672	94.8102656357333	91.3909691685333	90909.9375	2.6294997067156E8	0	7423	88.98623380304447	0.9241699235969391	0.7997685975442306	411.1441345214844	411.1543273925781
459	411.1910705566406	11.7994648018667					1	DETECTED	411.1911 m/z @11.80 [151020OFc1_NvH-0949-CRLM-5.raw]	411.1910705566406	11.7994648018667	1.5685315856	99.1118859546667	97.5433543690667	1583119.625	4.121343163944496E8	3	7423	16.444212714303255	2.0930729891560573	0.466704881205569	411.1811218261719	411.20098876953125
460	411.21099853515625	24.9988100010667					1	DETECTED	411.2110 m/z @25.00 [151020OFc1_NvH-0949-CRLM-5.raw]	411.21099853515625	24.9988100010667	3.868178168	99.1852331242667	95.3170549562667	4530200.5	5.721254674335034E8	3	7423	5.897041546070874	2.2204322834405485	4.780165577530679	411.2010192871094	411.2209777832031
461	411.2292175292969	28.7787438984					1	DETECTED	411.2292 m/z @28.78 [151020OFc1_NvH-0949-CRLM-5.raw]	411.2292175292969	28.7787438984	4.13114868666667	98.7226802709333	94.59153158426662	2774125.0	5.869510693531127E8	3	7423	10.579895367838013	0.5129101686728588	0.11479740584020777	411.22100830078125	411.23919677734375
462	411.24163818359375	41.2203750216					1	DETECTED	411.2416 m/z @41.22 [151020OFc1_NvH-0949-CRLM-5.raw]	411.24163818359375	41.2203750216	3.92370348106667	96.3260042973333	92.40230081626663	2001349.5	4.1434699458716977E8	2	7423	11.59425437006347	0.5261220231001266	0.27671773849416514	411.2392578125	411.2516174316406
463	411.2604675292969	39.5407029386667					1	DETECTED	411.2605 m/z @39.54 [151020OFc1_NvH-0949-CRLM-5.raw]	411.2604675292969	39.5407029386667	4.30096532346667	95.0320503424	90.73108501893333	468395.96875	3.129482099446632E8	0	7423	13.222091940402251	1.373834221068966	2.7010909981816544	411.25164794921875	411.2696228027344
464	411.2742004394531	91.3686514744					1	DETECTED	411.2742 m/z @91.37 [151020OFc1_NvH-0949-CRLM-5.raw]	411.2742004394531	91.3686514744	3.52760311013333	92.8562715578667	89.32866844773338	103068.078125	2.832035252848627E8	0	7423	0.4854309518616162	0.5048746544907521	1.3888990158624144	411.2711181640625	411.28143310546875
465	411.29248046875	90.8656908933333					1	DETECTED	411.2925 m/z @90.87 [151020OFc1_NvH-0949-CRLM-5.raw]	411.29248046875	90.8656908933333	75.7505968378667	95.7328005050667	19.98220366720001	72428.9453125	3.968308170584982E7	0	7423	0.6864782142871348	0.6610016316760249	0.0526148539389515	411.287353515625	411.29742431640625
466	411.3105163574219	91.8293924096					1	DETECTED	411.3105 m/z @91.83 [151020OFc1_NvH-0949-CRLM-5.raw]	411.3105163574219	91.8293924096	16.1212609896	94.9038435565333	78.7825825669333	126707.5703125	2.4743315292035386E8	0	7423	1.0034103866132824	5.961054727873227	1.5622239637854298	411.3009948730469	411.31805419921875
467	411.3289794921875	91.8293924096					1	DETECTED	411.3290 m/z @91.83 [151020OFc1_NvH-0949-CRLM-5.raw]	411.3289794921875	91.8293924096	3.60906128186667	92.4986777053333	88.88961642346662	202586.328125	3.0588758413023525E8	0	7423	0.7085301352481395	0.5324192504442579	4.650933601911429	411.3224792480469	411.3354187011719
468	411.3469543457031	91.8293924096					1	DETECTED	411.3470 m/z @91.83 [151020OFc1_NvH-0949-CRLM-5.raw]	411.3469543457031	91.8293924096	0.374415578933333	93.7742296053333	93.39981402639997	281979.46875	3.4279150855286354E8	0	7423	0.4805950976648461	1.2786278689676533	0.2852840245824428	411.3431701660156	411.350830078125
469	411.36529541015625	92.077970648					1	DETECTED	411.3653 m/z @92.08 [151020OFc1_NvH-0949-CRLM-5.raw]	411.36529541015625	92.077970648	7.44192996186667	98.4096406642667	90.96771070240004	371254.46875	3.0318549619539994E8	0	7423	0.2524585724234214	0.6145059019464374	0.03227027978886757	411.3586730957031	411.3748474121094
470	411.38299560546875	92.077970648					1	DETECTED	411.3830 m/z @92.08 [151020OFc1_NvH-0949-CRLM-5.raw]	411.38299560546875	92.077970648	1.8439599304	98.1353665373333	96.2914066069333	238511.859375	3.180830144533109E8	0	7423	0.5303954296880704	0.9273434251664274	0.025307285451207563	411.3758544921875	411.3929748535156
471	411.44244384765625	41.2203750216					1	DETECTED	411.4424 m/z @41.22 [151020OFc1_NvH-0949-CRLM-5.raw]	411.44244384765625	41.2203750216	4.91899769333333	97.2576055261333	92.33860783279998	1270607.5	3.5030649538672125E8	0	7423	0.19981741029153	0.5899309056884943	0.003985587837065939	411.4330139160156	411.445556640625
472	411.4555969238281	22.8931656696					1	DETECTED	411.4556 m/z @22.89 [151020OFc1_NvH-0949-CRLM-5.raw]	411.4555969238281	22.8931656696	0.393905294666667	99.8479877202667	99.45408242560003	1413960.0	3.3509889903178257E8	0	7423	9.68196334816655	0.914834488396729	0.21997808151917567	411.44561767578125	411.465576171875
473	411.48040771484375	40.7055983736					1	DETECTED	411.4804 m/z @40.71 [151020OFc1_NvH-0949-CRLM-5.raw]	411.48040771484375	40.7055983736	4.12155947573333	94.3113321549333	90.18977267919996	340748.25	3.124499932068273E8	0	7423	71.63783757061064	1.4563614949443824	2.183620432731423	411.4704284667969	411.4902648925781
474	411.49810791015625	10.3385461498667					1	DETECTED	411.4981 m/z @10.34 [151020OFc1_NvH-0949-CRLM-5.raw]	411.49810791015625	10.3385461498667	3.99451454053333	98.8900203133333	94.89550577279996	215208.171875	3.101060491103662E8	0	7423	0.02696064039417756	0.6439990243849006	0.2518035406225727	411.4906005859375	411.5079650878906
475	411.5226745605469	19.6227933917333					1	DETECTED	411.5227 m/z @19.62 [151020OFc1_NvH-0949-CRLM-5.raw]	411.5226745605469	19.6227933917333	3.49161795146667	95.4984557101333	92.00683775866663	334212.90625	3.208020293981734E8	0	7423	6.159622017949088	4.431472497771239	0.03559928763778958	411.5129699707031	411.5320129394531
476	411.5420227050781	28.1383782389333					1	DETECTED	411.5420 m/z @28.14 [151020OFc1_NvH-0949-CRLM-5.raw]	411.5420227050781	28.1383782389333	2.3274375752	87.0229500533333	84.69551247813331	1885246.125	3.557627445680928E8	3	7423	0.24932940379423485	0.5095777348550895	3.6748945183181676	411.53204345703125	411.54638671875
477	411.5564270019531	19.4508997733333					1	DETECTED	411.5564 m/z @19.45 [151020OFc1_NvH-0949-CRLM-5.raw]	411.5564270019531	19.4508997733333	4.38651433386667	94.3709543904	89.98444005653333	5999043.5	5.1127048761381376E8	3	7423	0.23338333166873682	1.7513522339226608	0.16705349869669175	411.5464782714844	411.56640625
478	411.5667419433594	11.7031179677333					1	DETECTED	411.5667 m/z @11.70 [151020OFc1_NvH-0949-CRLM-5.raw]	411.5667419433594	11.7031179677333	5.71034983786667	58.4508242722667	52.74047443440003	227476.875	2.2320688897846767E8	0	7423	0.2496551623836485	0.561515446006621	0.09105333332905328	411.5664367675781	411.5705261230469
479	411.58056640625	47.8319179242667					1	DETECTED	411.5806 m/z @47.83 [151020OFc1_NvH-0949-CRLM-5.raw]	411.58056640625	47.8319179242667	2.3909534352	96.6520251674667	94.2610717322667	1083228.5	3.06790557889904E8	3	7423	0.14571782611848505	0.5070456228677194	0.005155080748587822	411.5705871582031	411.5905456542969
480	411.595703125	28.2329373674667					1	DETECTED	411.5957 m/z @28.23 [151020OFc1_NvH-0949-CRLM-5.raw]	411.595703125	28.2329373674667	4.39561639866667	98.5020851573333	94.10646875866662	436999.53125	3.333451745913294E8	0	7423	25.270293527789974	1.9739313172365263	2.336204839585361	411.5909118652344	411.6056823730469
481	411.642578125	41.2050316850667					1	DETECTED	411.6426 m/z @41.21 [151020OFc1_NvH-0949-CRLM-5.raw]	411.642578125	41.2050316850667	4.94821855653333	96.0255951221333	91.07737656559996	330691.375	3.00161318288761E8	0	7423	0.06681620352757278	1.2560036129309438	1.5120072258618875	411.63262939453125	411.6515197753906
482	411.69287109375	11.8247104613333					1	DETECTED	411.6929 m/z @11.82 [151020OFc1_NvH-0949-CRLM-5.raw]	411.69287109375	11.8247104613333	4.63273266133333	96.3711451498667	91.73841248853337	601048.5625	3.108543937489444E8	0	7423	0.17792079929309956	0.7184440431414362	12.391893952568598	411.6829528808594	411.7008972167969
483	411.7109069824219	38.2579742456					1	DETECTED	411.7109 m/z @38.26 [151020OFc1_NvH-0949-CRLM-5.raw]	411.7109069824219	38.2579742456	4.12155947573333	99.3600999736	95.23854049786667	4397399.5	4.873565521811907E8	2	7423	13.406375390913386	0.5068589080665619	0.06858168094038516	411.7009582519531	411.72088623046875
484	411.7306823730469	11.0072264088					1	DETECTED	411.7307 m/z @11.01 [151020OFc1_NvH-0949-CRLM-5.raw]	411.7306823730469	11.0072264088	3.708390608	98.1260014621333	94.4176108541333	2260864.75	4.39497684420899E8	2	7423	24.110952953129893	0.7245586812538951	84.0853813024662	411.7209167480469	411.7406311035156
485	411.7472839355469	24.5519075138667					1	DETECTED	411.7473 m/z @24.55 [151020OFc1_NvH-0949-CRLM-5.raw]	411.7472839355469	24.5519075138667	4.24896174426667	95.6105252125333	91.36156346826664	1247830.5	3.709119107304776E8	2	7423	5.074005286366766	0.5830385755749149	0.6719787711897927	411.74072265625	411.7475891113281
486	411.75762939453125	27.5026581829333					1	DETECTED	411.7576 m/z @27.50 [151020OFc1_NvH-0949-CRLM-5.raw]	411.75762939453125	27.5026581829333	1.39280869893333	97.7560126450667	96.36320394613337	3547669.5	4.018370606442841E8	2	7423	14.501852297259907	1.0114331216994468	1.4008238814800347	411.7476501464844	411.7671813964844
487	411.857177734375	19.5617587752					1	DETECTED	411.8572 m/z @19.56 [151020OFc1_NvH-0949-CRLM-5.raw]	411.857177734375	19.5617587752	0.0887316858666667	99.8758207808	99.78708909493334	199035.53125	3.006259111665864E8	0	7423	9.838646861810115	3.9718211981264275	0.01513071254315839	411.84735107421875	411.8655090332031
488	411.8756408691406	15.5411281312					1	DETECTED	411.8756 m/z @15.54 [151020OFc1_NvH-0949-CRLM-5.raw]	411.8756408691406	15.5411281312	0.069221312	99.7749536472	99.7057323352	1084275.0	3.641639919560932E8	3	7423	12.732863201544747	1.0985924751919118	1.2319203542960178	411.86566162109375	411.88128662109375
489	411.89129638671875	19.4647825234667					1	DETECTED	411.8913 m/z @19.46 [151020OFc1_NvH-0949-CRLM-5.raw]	411.89129638671875	19.4647825234667	0.0301219008	99.8850499861333	99.8549280853333	4101109.75	4.349234329286022E8	3	7423	8.11736282822893	0.6498230673022091	35.05341756023255	411.8813171386719	411.9012756347656
490	411.903076171875	25.2538804149333					1	DETECTED	411.9031 m/z @25.25 [151020OFc1_NvH-0949-CRLM-5.raw]	411.903076171875	25.2538804149333	0.856975059733333	99.9673370693333	99.11036200959997	428203.53125	3.0885917065859735E8	0	7423	10.067125406427088	2.9861949660124996	0.1295505248805593	411.90130615234375	411.9046630859375
491	411.9146728515625	47.7967681688					1	DETECTED	411.9147 m/z @47.80 [151020OFc1_NvH-0949-CRLM-5.raw]	411.9146728515625	47.7967681688	0.0301219008	99.3049065218667	99.2747846210667	755944.25	3.119671449846046E8	0	7423	0.19742525528457122	0.5018667650784528	0.007127289927334639	411.90496826171875	411.92431640625
492	411.9301452636719	28.2491182109333					1	DETECTED	411.9301 m/z @28.25 [151020OFc1_NvH-0949-CRLM-5.raw]	411.9301452636719	28.2491182109333	0.0301219008	99.1300985026667	99.0999766018667	641753.0625	3.240753118474522E8	0	7423	0.1455817789757532	1.7326690182223015	18.822143555082835	411.92498779296875	411.9399719238281
493	411.9422912597656	11.7904235856					1	DETECTED	411.9423 m/z @11.79 [151020OFc1_NvH-0949-CRLM-5.raw]	411.9422912597656	11.7904235856	0.01031346	99.2221286858667	99.2118152258667	249857.0625	3.371341067431769E8	0	7423	0.17448589430994588	0.5103508925337802	1.981526709022979	411.9407043457031	411.9461364746094
494	411.9561462402344	22.8931656696					1	DETECTED	411.9561 m/z @22.89 [151020OFc1_NvH-0949-CRLM-5.raw]	411.9561462402344	22.8931656696	0.01031346	97.8207574877333	97.8104440277333	441463.8125	3.0086880824862015E8	0	7423	9.369939834424763	3.7257338730696663	0.06204087310351448	411.94622802734375	411.966064453125
495	411.97467041015625	20.9044932669333					1	DETECTED	411.9747 m/z @20.90 [151020OFc1_NvH-0949-CRLM-5.raw]	411.97467041015625	20.9044932669333	0.0301219008	99.9218577888	99.891735888	231005.25	3.140078173438033E8	0	7423	23.391372755067536	3.374456556632646	0.007326376483457098	411.9661560058594	411.9836730957031
496	411.9936828613281	22.9602692496					1	DETECTED	411.9937 m/z @22.96 [151020OFc1_NvH-0949-CRLM-5.raw]	411.9936828613281	22.9602692496	0.01031346	99.6903023522667	99.67998889226669	337043.03125	3.1277227903477573E8	0	7423	0.05346431541548924	3.7858164578292537	0.004783365004814106	411.9842834472656	412.003662109375
497	412.1006164550781	54.3076912896					1	DETECTED	412.1006 m/z @54.31 [151020OFc1_NvH-0949-CRLM-5.raw]	412.1006164550781	54.3076912896	0.975474084266667	99.1300985026667	98.15462441840003	112128.375	3.033958531067789E8	0	7423	79.8695984929935	0.8910690350240767	0.7808530457343373	412.091796875	412.1102294921875
498	412.1260986328125	90.4986927810667					1	DETECTED	412.1261 m/z @90.50 [151020OFc1_NvH-0949-CRLM-5.raw]	412.1260986328125	90.4986927810667	0.975474084266667	94.9311785128	93.95570442853334	331200.71875	3.182188690155737E8	0	7423	2.45100658395846	14.83672438823007	3.7874496565921687	412.1171569824219	412.1351013183594
499	412.1441955566406	41.8393074850667					1	DETECTED	412.1442 m/z @41.84 [151020OFc1_NvH-0949-CRLM-5.raw]	412.1441955566406	41.8393074850667	4.56352096266667	92.525375364	87.96185440133333	102212.578125	2.9745422543620956E8	0	7423	87.87464875519497	1.179879254170461	1.359758508340922	412.1394958496094	412.15313720703125
500	412.185302734375	37.5639798144					1	DETECTED	412.1853 m/z @37.56 [151020OFc1_NvH-0949-CRLM-5.raw]	412.185302734375	37.5639798144	1.79015176826667	98.4002713269333	96.61011955866663	580710.875	2.9470451968584126E8	0	7423	9.480599927928132	1.7151620543613824	0.0038507178837235297	412.1754150390625	412.19073486328125
501	412.2007751464844	14.2837905866667					1	DETECTED	412.2008 m/z @14.28 [151020OFc1_NvH-0949-CRLM-5.raw]	412.2007751464844	14.2837905866667	1.5221778824	99.8389585053333	98.3167806229333	2226036.0	4.335706351155101E8	3	7423	0.39391384518782147	17.033854465600427	1.2000430047004693	412.1907958984375	412.21075439453125
502	412.218994140625	23.7123858256					1	DETECTED	412.2190 m/z @23.71 [151020OFc1_NvH-0949-CRLM-5.raw]	412.218994140625	23.7123858256	3.75075886213333	95.441441768	91.69068290586668	2069249.875	4.4394242449722E8	2	7423	1.0551270518352673	0.5282835983582118	0.24063681249413982	412.2107849121094	412.22137451171875
503	412.23138427734375	21.7740681946667					1	DETECTED	412.2314 m/z @21.77 [151020OFc1_NvH-0949-CRLM-5.raw]	412.23138427734375	21.7740681946667	3.777964876	99.6167490776	95.8387842016	6007672.0	6.040687498749648E8	3	7423	0.18976839490382602	1.089324903980387	0.43085227900170925	412.2214050292969	412.2413635253906
504	412.2429504394531	17.1941155757333					1	DETECTED	412.2430 m/z @17.19 [151020OFc1_NvH-0949-CRLM-5.raw]	412.2429504394531	17.1941155757333	4.0604595328	97.0006499816	92.94019044880001	2043834.25	3.961612518696091E8	2	7423	0.14403579542954148	3.0712575614688267	18.189785176689917	412.24139404296875	412.2529296875
505	412.2595520019531	27.5155042986667					1	DETECTED	412.2596 m/z @27.52 [151020OFc1_NvH-0949-CRLM-5.raw]	412.2595520019531	27.5155042986667	3.2750270928	99.69932692	96.4242998272	1651477.0	3.7628789742182904E8	2	7423	64.49315072501112	2.14328546818643	3.3379881264870845	412.25299072265625	412.269287109375
506	412.29193115234375	47.8718028384					1	DETECTED	412.2919 m/z @47.87 [151020OFc1_NvH-0949-CRLM-5.raw]	412.29193115234375	47.8718028384	1.11307843333333	99.0656266394667	97.95254820613337	431107.375	2.7760945632531685E8	0	7423	42.256832227672774	0.955651552254123	0.9056211961275179	412.283447265625	412.30035400390625
507	412.3086242675781	90.4986927810667					1	DETECTED	412.3086 m/z @90.50 [151020OFc1_NvH-0949-CRLM-5.raw]	412.3086242675781	90.4986927810667	15.9342985496	95.4877973989333	79.5534988493333	411523.0	2.2813492115391678E8	0	7423	1.0507341953507279	2.977987885561695	6.074104449317191	412.3048095703125	412.309814453125
508	412.33514404296875	21.87791938					1	DETECTED	412.3351 m/z @21.88 [151020OFc1_NvH-0949-CRLM-5.raw]	412.33514404296875	21.87791938	20.320939572	99.4430050432	79.1220654712	84863.5546875	2.761822265508031E8	0	7423	70.2283714187274	25.40882838192849	44.86886389386034	412.3255310058594	412.33709716796875
509	412.3503723144531	91.8293924096					1	DETECTED	412.3504 m/z @91.83 [151020OFc1_NvH-0949-CRLM-5.raw]	412.3503723144531	91.8293924096	0.646247832533333	97.3037528074667	96.65750497493336	110471.109375	3.3608306422246486E8	0	7423	0.1642760886807224	1.141200432493067	1.4987859522001397	412.3404541015625	412.358154296875
510	412.3809814453125	43.6466993954667					1	DETECTED	412.3810 m/z @43.65 [151020OFc1_NvH-0949-CRLM-5.raw]	412.3809814453125	43.6466993954667	2.29129640506667	97.1104659434667	94.81916953840003	111673.1328125	3.3027973594534874E8	0	7423	74.05500887376988	1.0824816007673672	1.1683528392651166	412.3721923828125	412.3907775878906
511	412.41485595703125	92.077970648					1	DETECTED	412.4149 m/z @92.08 [151020OFc1_NvH-0949-CRLM-5.raw]	412.41485595703125	92.077970648	5.54449697306667	99.4063697194667	93.86187274640002	628790.5625	3.213472295754374E8	0	7423	0.14365070841115823	0.5857149964653803	0.038367535941544864	412.40570068359375	412.4248046875
512	412.4529113769531	20.5613453528					1	DETECTED	412.4529 m/z @20.56 [151020OFc1_NvH-0949-CRLM-5.raw]	412.4529113769531	20.5613453528	1.99793501066667	98.3726575576	96.37472254693333	2803101.75	3.2610891477482486E8	4	7423	0.1288222177446947	1.5809824609147922	48.26165170400557	412.44293212890625	412.462890625
513	412.4686279296875	9.9617036496					1	DETECTED	412.4686 m/z @9.96 [151020OFc1_NvH-0949-CRLM-5.raw]	412.4686279296875	9.9617036496	4.0788724208	97.1380550536	93.0591826328	721914.625	3.226898261169664E8	4	7423	0.16368306023313473	4.202975902834417	0.12073204787641703	412.4629211425781	412.4786071777344
514	412.4800109863281	13.8262685965333					1	DETECTED	412.4800 m/z @13.83 [151020OFc1_NvH-0949-CRLM-5.raw]	412.4800109863281	13.8262685965333	5.15489512053333	97.9959411488	92.84104602826667	413926.375	3.050739111679469E8	0	7423	0.11931278702673076	1.4007730615424305	3.084136788958359	412.4786376953125	412.489990234375
515	412.49078369140625	48.9929147493333					1	DETECTED	412.4908 m/z @48.99 [151020OFc1_NvH-0949-CRLM-5.raw]	412.49078369140625	48.9929147493333	4.289909104	97.6638236813333	93.3739145773333	360954.78125	3.497162406024858E8	0	7423	0.1285583874388294	1.0560595942599134	1.1143924042677946	412.4900817871094	412.49407958984375
516	412.5041198730469	23.86912124					1	DETECTED	412.5041 m/z @23.87 [151020OFc1_NvH-0949-CRLM-5.raw]	412.5041198730469	23.86912124	4.14147139786667	96.8283170202667	92.68684562240003	440347.0625	2.980321408256495E8	3	7423	11.7987259701351	3.921786350599707	34.244754694922136	412.4942932128906	412.5140075683594
517	412.5277099609375	22.9924398797333					1	DETECTED	412.5277 m/z @22.99 [151020OFc1_NvH-0949-CRLM-5.raw]	412.5277099609375	22.9924398797333	2.39997231893333	96.3891450232	93.98917270426666	2365658.25	3.8781224797933394E8	0	7423	8.832106720283287	0.9951999797169344	0.021718730882999398	412.51776123046875	412.5376892089844
518	412.5398254394531	19.8886075848					1	DETECTED	412.5398 m/z @19.89 [151020OFc1_NvH-0949-CRLM-5.raw]	412.5398254394531	19.8886075848	4.03339949653333	96.7547907072	92.72139121066667	756292.25	3.1853955893667513E8	3	7423	8.408247567551907	0.534876416045068	0.4927183454748395	412.5377502441406	412.5449523925781
519	412.5549621582031	13.7587861504					1	DETECTED	412.5550 m/z @13.76 [151020OFc1_NvH-0949-CRLM-5.raw]	412.5549621582031	13.7587861504	4.2689718744	99.5712030802667	95.3022312058667	3.717618E7	8.991769977117082E8	3	7423	0.20400081606278242	1.178169846145426	1.2187433965755115	412.54498291015625	412.56488037109375
520	412.5744934082031	36.540069016					1	DETECTED	412.5745 m/z @36.54 [151020OFc1_NvH-0949-CRLM-5.raw]	412.5744934082031	36.540069016	4.21986013066667	95.4177691125333	91.19790898186663	1464517.875	3.5838487653944665E8	0	7423	1.5742166737219208	0.5329836790483594	0.07486764128817693	412.5649719238281	412.58447265625
521	412.5868225097656	34.7554577856					1	DETECTED	412.5868 m/z @34.76 [151020OFc1_NvH-0949-CRLM-5.raw]	412.5868225097656	34.7554577856	4.21986013066667	75.0534969848	70.83363685413333	314417.34375	2.556870157242853E8	0	7423	40.357554212356064	1.15985345455797	2437.858358278421	412.5853271484375	412.58868408203125
522	412.59869384765625	19.7917688426667					1	DETECTED	412.5987 m/z @19.79 [151020OFc1_NvH-0949-CRLM-5.raw]	412.59869384765625	19.7917688426667	4.03339949653333	99.5161711869333	95.48277169039997	409744.90625	3.1295854379053104E8	0	7423	0.16154763297376817	4.347495928974219	0.6728878732979526	412.5888366699219	412.6085510253906
523	412.6824951171875	29.9508156146667					1	DETECTED	412.6825 m/z @29.95 [151020OFc1_NvH-0949-CRLM-5.raw]	412.6824951171875	29.9508156146667	3.83230436666667	98.7226802709333	94.89037590426662	503587.0625	3.201061176317942E8	0	7423	0.5844614913036317	1.8165349281064527	0.0916822206667393	412.6734313964844	412.6877136230469
524	412.6978454589844	19.2696102690667					1	DETECTED	412.6978 m/z @19.27 [151020OFc1_NvH-0949-CRLM-5.raw]	412.6978454589844	19.2696102690667	4.05140377626667	99.4063697194667	95.35496594320003	573700.3125	3.350811786863233E8	0	7423	0.10744532220416048	0.5338134725471301	41.6120456495252	412.68798828125	412.6984558105469
525	412.7089538574219	40.7955342221333					1	DETECTED	412.7090 m/z @40.80 [151020OFc1_NvH-0949-CRLM-5.raw]	412.7089538574219	40.7955342221333	2.94003239973333	99.6533256632	96.71329326346667	2410965.5	4.4954018607977635E8	4	7423	0.41062358958091494	1.5996300569228428	1.8392728226210104	412.6990661621094	412.7188415527344
526	412.7288513183594	22.0773085957333					1	DETECTED	412.7289 m/z @22.08 [151020OFc1_NvH-0949-CRLM-5.raw]	412.7288513183594	22.0773085957333	1.58687910613333	96.4522091029333	94.86532999679997	8470883.0	5.443029717578132E8	2	7423	0.21291827491557314	10.231939231606624	23.384795002158715	412.7188720703125	412.7369689941406
527	412.7469787597656	25.3217460525333					1	DETECTED	412.7470 m/z @25.32 [151020OFc1_NvH-0949-CRLM-5.raw]	412.7469787597656	25.3217460525333	3.99451454053333	99.8298652344	95.83535069386667	9670250.0	5.2477169374557215E8	2	7423	0.20067137278518388	0.5133811632692106	12.63889657933783	412.73699951171875	412.7569580078125
528	412.760498046875	27.4218153829333					1	DETECTED	412.7605 m/z @27.42 [151020OFc1_NvH-0949-CRLM-5.raw]	412.760498046875	27.4218153829333	10.1845042392	94.8855251893333	84.7010209501333	341248.5625	2.890984906239124E8	0	7423	8.213310732384908	2.4569093243097466	0.3086957172340463	412.7569885253906	412.760498046875
529	412.7705993652344	36.372899636					1	DETECTED	412.7706 m/z @36.37 [151020OFc1_NvH-0949-CRLM-5.raw]	412.7705993652344	36.372899636	3.69016179546667	98.6945742685333	95.00441247306664	2663804.25	3.5860803078326094E8	2	7423	25.35086223982838	0.5104312119392346	0.1360848408899942	412.7606506347656	412.77886962890625
530	412.8521423339844	37.5546342797333					1	DETECTED	412.8521 m/z @37.55 [151020OFc1_NvH-0949-CRLM-5.raw]	412.8521423339844	37.5546342797333	0.0887316858666667	98.6301295114667	98.54139782560004	363090.21875	2.857118241797933E8	0	7423	25.469813700890576	1.6939524938069273	2.417623024829754	412.8421936035156	412.8521423339844
531	412.8621520996094	22.9245885256					1	DETECTED	412.8622 m/z @22.92 [151020OFc1_NvH-0949-CRLM-5.raw]	412.8621520996094	22.9245885256	0.0398777976	99.8389585053333	99.7990807077333	1400016.25	3.981441620981465E8	3	7423	6.330056033803171	0.5221566739879275	0.17259427302515284	412.8524475097656	412.8721008300781
532	412.8768310546875	11.553338964					1	DETECTED	412.8768 m/z @11.55 [151020OFc1_NvH-0949-CRLM-5.raw]	412.8768310546875	11.553338964	0.0398777976	99.9218577888	99.8819799912	330740.96875	3.3820107214542586E8	3	7423	12.533379856136559	0.6529853192071394	3.961508424149963	412.8721923828125	412.8781433105469
533	412.8881530761719	13.7741239725333					1	DETECTED	412.8882 m/z @13.77 [151020OFc1_NvH-0949-CRLM-5.raw]	412.8881530761719	13.7741239725333	0.01031346	99.9948525458667	99.9845390858667	2.504457E7	7.511265390257567E8	3	7423	0.20623975921005488	1.0256587033955447	1.048829658516518	412.878173828125	412.89813232421875
534	412.89971923828125	26.3107518458667					1	DETECTED	412.8997 m/z @26.31 [151020OFc1_NvH-0949-CRLM-5.raw]	412.89971923828125	26.3107518458667	0.491607976533333	97.3680646965333	96.87645671999996	368363.59375	3.1433946450845927E8	0	7423	0.10741630870457897	2.8236609979577922	0.021889886918408204	412.8981628417969	412.90155029296875
535	412.91156005859375	41.7822296453333					1	DETECTED	412.9116 m/z @41.78 [151020OFc1_NvH-0949-CRLM-5.raw]	412.91156005859375	41.7822296453333	0.01031346	99.8942774072	99.88396394719999	1850853.375	3.732247693521907E8	3	7423	25.537328298226463	0.5164185180826346	0.09287277213478233	412.9015808105469	412.9215393066406
536	412.93353271484375	19.7917688426667					1	DETECTED	412.9335 m/z @19.79 [151020OFc1_NvH-0949-CRLM-5.raw]	412.93353271484375	19.7917688426667	0.127777160266667	99.9673370693333	99.83955990906664	354938.28125	2.9857736330656314E8	0	7423	0.08029323645339304	3.57269308560752	0.424039131114985	412.9237976074219	412.9434509277344
537	412.94781494140625	19.3444428808					1	DETECTED	412.9478 m/z @19.34 [151020OFc1_NvH-0949-CRLM-5.raw]	412.94781494140625	19.3444428808	0.1376813816	98.8249059229333	98.6872245413333	311754.34375	2.896826729414184E8	0	7423	0.08054216587468588	2.5690750766453734	1591.593362644884	412.94390869140625	412.9490966796875
538	412.9594421386719	40.7579555869333					1	DETECTED	412.9594 m/z @40.76 [151020OFc1_NvH-0949-CRLM-5.raw]	412.9594421386719	40.7579555869333	0.255252850666667	99.8207592477333	99.56550639706664	2414934.0	3.720232880401398E8	0	7423	0.31639286204455175	8.973440310093578	0.013834592309689513	412.949462890625	412.96942138671875
539	412.9720458984375	24.4832452088					1	DETECTED	412.9720 m/z @24.48 [151020OFc1_NvH-0949-CRLM-5.raw]	412.9720458984375	24.4832452088	0.127777160266667	99.1394273608	99.01165020053334	782616.1875	3.132116514648647E8	0	7423	0.048158791079476515	0.5558538050051284	0.0823528625322454	412.9694519042969	412.98199462890625
540	412.9841613769531	56.8664909066667					1	DETECTED	412.9842 m/z @56.87 [151020OFc1_NvH-0949-CRLM-5.raw]	412.9841613769531	56.8664909066667	3.46428526853333	97.5448002445333	94.08051497599998	334791.875	3.399429826179405E8	0	7423	72.1751763454519	0.8942581794976702	0.9419600778326369	412.9822998046875	412.994140625
541	413.00421142578125	51.89101104					1	DETECTED	413.0042 m/z @51.89 [151020OFc1_NvH-0949-CRLM-5.raw]	413.00421142578125	51.89101104	0.147564571466667	98.9085527037333	98.76098813226663	343380.96875	3.193327043060424E8	0	7423	74.86552703664131	1.0365536300864626	1.3225590047914455	412.9942321777344	413.0141906738281
542	413.0298156738281	30.6823174088					1	DETECTED	413.0298 m/z @30.68 [151020OFc1_NvH-0949-CRLM-5.raw]	413.0298156738281	30.6823174088	0.0887316858666667	99.7452182693333	99.65648658346663	499419.4375	2.9541303095523536E8	0	7423	0.1636106083518527	2.544354410249239	0.0026741205434315574	413.02001953125	413.0394287109375
543	413.06829833984375	44.8961682909333					1	DETECTED	413.0683 m/z @44.90 [151020OFc1_NvH-0949-CRLM-5.raw]	413.06829833984375	44.8961682909333	0.01031346	99.9948525458667	99.9845390858667	112123.09375	3.002669948733989E8	0	7423	99.67750925966044	1.1238888105007174	1.2438523306701377	413.058349609375	413.0694885253906
544	413.10845947265625	59.1273663997333					1	DETECTED	413.1085 m/z @59.13 [151020OFc1_NvH-0949-CRLM-5.raw]	413.10845947265625	59.1273663997333	1.12225124906667	97.9313103704	96.80905912133333	119452.5078125	3.1248787610575026E8	0	7423	90.44563950393632	0.7790535194713084	0.572483697584495	413.0985412597656	413.1184387207031
545	413.1458740234375	51.6393218861333					1	DETECTED	413.1459 m/z @51.64 [151020OFc1_NvH-0949-CRLM-5.raw]	413.1458740234375	51.6393218861333	12.7210814378667	93.965887804	81.2448063661333	108403.1484375	2.4884312090519634E8	0	7423	41.06842549506314	1.043788278071445	1.0459107175506712	413.1414794921875	413.1542663574219
546	413.1767883300781	12.1661923976					1	DETECTED	413.1768 m/z @12.17 [151020OFc1_NvH-0949-CRLM-5.raw]	413.1767883300781	12.1661923976	3.16705535253333	96.2151114986667	93.04805614613338	121828.390625	2.861265349281076E8	0	7423	3.075784600940855	5.169832156136702	0.2532386185261238	413.1675109863281	413.18212890625
547	413.1921691894531	39.2630185928					1	DETECTED	413.1922 m/z @39.26 [151020OFc1_NvH-0949-CRLM-5.raw]	413.1921691894531	39.2630185928	3.52760311013333	98.7786691522667	95.25106604213337	1213303.75	3.5171173974666554E8	2	7423	16.719214337767554	0.5449178768650178	0.012959461691913069	413.18218994140625	413.2021484375
548	413.2098693847656	41.0165922682667					1	DETECTED	413.2099 m/z @41.02 [151020OFc1_NvH-0949-CRLM-5.raw]	413.2098693847656	41.0165922682667	4.04241572186667	99.7932679242667	95.75085220240003	998475.5625	3.7261276039098835E8	0	7423	30.73364477014883	1.1635753399615043	0.13833407219733906	413.2021789550781	413.2121276855469
549	413.2221374511719	13.7741239725333					1	DETECTED	413.2221 m/z @13.77 [151020OFc1_NvH-0949-CRLM-5.raw]	413.2221374511719	13.7741239725333	1.7442004968	99.9765799106667	98.2323794138667	9467706.0	6.681766950021108E8	4	7423	0.18141118430942527	0.6399927105796471	69.18138003777338	413.212158203125	413.23211669921875
550	413.2345275878906	37.4796144208					1	DETECTED	413.2345 m/z @37.48 [151020OFc1_NvH-0949-CRLM-5.raw]	413.2345275878906	37.4796144208	4.30096532346667	98.7226802709333	94.42171494746663	2071803.125	4.0343495443106806E8	4	7423	21.248843052013388	13.098978595189097	0.5608109312955901	413.2321472167969	413.2391662597656
551	413.2491760253906	25.3697746474667					1	DETECTED	413.2492 m/z @25.37 [151020OFc1_NvH-0949-CRLM-5.raw]	413.2491760253906	25.3697746474667	2.50887524266667	99.3877661674667	96.87889092480002	4430439.0	5.531060729785844E8	2	7423	14.510368553711398	1.9880877513452762	0.9082524014820106	413.23919677734375	413.2590026855469
552	413.2723693847656	36.3580561317333					1	DETECTED	413.2724 m/z @36.36 [151020OFc1_NvH-0949-CRLM-5.raw]	413.2723693847656	36.3580561317333	0.01031346	99.9948525458667	99.9845390858667	1326510.75	3.356217751271217E8	2	7423	25.308856010767414	1.5758868598875946	0.005172023954408956	413.2624206542969	413.2821044921875
553	413.28985595703125	91.3592309333333					1	DETECTED	413.2899 m/z @91.36 [151020OFc1_NvH-0949-CRLM-5.raw]	413.28985595703125	91.3592309333333	4.12155947573333	92.5658358850667	88.44427640933337	92687.5	2.481149187305775E8	0	7423	1.2846842075197031	0.5069156187434454	2.4674137188370566	413.28375244140625	413.2943115234375
554	413.30487060546875	91.8293924096					1	DETECTED	413.3049 m/z @91.83 [151020OFc1_NvH-0949-CRLM-5.raw]	413.30487060546875	91.8293924096	4.66096340106667	98.3354909856	93.67452758453334	235875.78125	3.045965537997609E8	0	7423	0.7611689831310429	0.5029547409480049	0.010444200623876207	413.2951354980469	413.31414794921875
555	413.3263854980469	91.8293924096					1	DETECTED	413.3264 m/z @91.83 [151020OFc1_NvH-0949-CRLM-5.raw]	413.3263854980469	91.8293924096	0.975474084266667	97.6089805093333	96.63350642506664	223851.453125	3.367896065761406E8	0	7423	1.515932559879218	0.8035816373042889	0.6634072203598209	413.322998046875	413.3346862792969
556	413.3446044921875	92.077970648					1	DETECTED	413.3446 m/z @92.08 [151020OFc1_NvH-0949-CRLM-5.raw]	413.3446044921875	92.077970648	10.5055844413333	98.5841525426667	88.0785681013334	207111.78125	3.055762168846896E8	0	7423	0.23632466665944207	0.6673792743007153	0.031480281432903906	413.3377990722656	413.3541564941406
557	413.36236572265625	91.8293924096					1	DETECTED	413.3624 m/z @91.83 [151020OFc1_NvH-0949-CRLM-5.raw]	413.36236572265625	91.8293924096	0.01031346	99.98563396	99.9753205	131791.3125	2.9430213191253436E8	0	7423	1.0452662003250737	0.5446691174504447	0.9900616357894673	413.3546142578125	413.37213134765625
558	413.4248046875	23.9693873821333					1	DETECTED	413.4248 m/z @23.97 [151020OFc1_NvH-0949-CRLM-5.raw]	413.4248046875	23.9693873821333	3.903988508	95.2697019445333	91.3657134365333	258442.0	3.090833206984796E8	0	7423	14.343074491134939	2.8651050019309072	4.718713496630913	413.4149475097656	413.4347839355469
559	413.4490051269531	26.5373905224					1	DETECTED	413.4490 m/z @26.54 [151020OFc1_NvH-0949-CRLM-5.raw]	413.4490051269531	26.5373905224	3.59082298613333	99.5712030802667	95.98038009413337	312687.40625	3.370269731119362E8	0	7423	24.97480049070012	2.432378238918253	0.27851113612902617	413.43914794921875	413.4584655761719
560	413.4684753417969	27.4889337864					1	DETECTED	413.4685 m/z @27.49 [151020OFc1_NvH-0949-CRLM-5.raw]	413.4684753417969	27.4889337864	4.2801927464	99.3049065218667	95.0247137754667	3063309.75	3.498092544384831E8	0	7423	0.14549601485719776	0.9095742432746441	0.16586384791899125	413.45849609375	413.4781799316406
561	413.48974609375	28.1786777418667					1	DETECTED	413.4897 m/z @28.18 [151020OFc1_NvH-0949-CRLM-5.raw]	413.48974609375	28.1786777418667	3.92370348106667	99.8115336338667	95.88783015280003	386257.875	2.9512484764553046E8	0	7423	1.2612818729965447	2.1126649182252204	0.009708115791378416	413.4798889160156	413.4993591308594
562	413.5143127441406	14.8663127602667					1	DETECTED	413.5143 m/z @14.87 [151020OFc1_NvH-0949-CRLM-5.raw]	413.5143127441406	14.8663127602667	4.2689718744	99.4063697194667	95.1373978450667	166001.125	3.0517672613304394E8	0	7423	22.89174325847406	4.283492762970007	14.050903483583571	413.50433349609375	413.5207214355469
563	413.53131103515625	37.9401877688					1	DETECTED	413.5313 m/z @37.94 [151020OFc1_NvH-0949-CRLM-5.raw]	413.53131103515625	37.9401877688	4.4599801024	97.3037528074667	92.8437727050667	1761483.25	3.330021688055955E8	3	7423	0.16519746093720755	0.5077311914554903	0.023881447095762537	413.521484375	413.5352478027344
564	413.5452575683594	19.3693069301333					1	DETECTED	413.5453 m/z @19.37 [151020OFc1_NvH-0949-CRLM-5.raw]	413.5452575683594	19.3693069301333	4.12155947573333	99.8298652344	95.70830575866667	3586614.5	4.171402433477591E8	3	7423	0.22284320855323259	1.2827932057135478	0.8225803921475499	413.5352783203125	413.55523681640625
565	413.5561828613281	13.7300489898667					1	DETECTED	413.5562 m/z @13.73 [151020OFc1_NvH-0949-CRLM-5.raw]	413.5561828613281	13.7300489898667	4.0788724208	76.8138828624	72.73501044160001	2644990.75	3.3221686945573574E8	3	7423	5.146367506145406	0.5375013489806332	40.46817553765394	413.5552673339844	413.5661315917969
566	413.5665283203125	27.1781620618667					1	DETECTED	413.5665 m/z @27.18 [151020OFc1_NvH-0949-CRLM-5.raw]	413.5665283203125	27.1781620618667	1.60538108106667	85.2441915410667	83.63881046000003	272328.21875	2.991401566045458E8	0	7423	0.06713755029968382	2.061819515374071	3.1256155857751504	413.5661926269531	413.56878662109375
567	413.57879638671875	23.4696151781333					1	DETECTED	413.5788 m/z @23.47 [151020OFc1_NvH-0949-CRLM-5.raw]	413.57879638671875	23.4696151781333	4.10095547333333	98.5657175866667	94.46476211333336	1034546.875	3.323823250181598E8	3	7423	3.8059107533018874	1.714662544683537	28.43321200160256	413.5689392089844	413.5887756347656
568	413.6947021484375	39.4203608610667					1	DETECTED	413.6947 m/z @39.42 [151020OFc1_NvH-0949-CRLM-5.raw]	413.6947021484375	39.4203608610667	3.0308357512	94.3219087589333	91.2910730077333	562648.25	3.143369712691409E8	0	7423	0.24478947756085745	1.7500181403986286	0.0047147513560314115	413.6847839355469	413.70355224609375
569	413.7135925292969	22.6635353386667					1	DETECTED	413.7136 m/z @22.66 [151020OFc1_NvH-0949-CRLM-5.raw]	413.7135925292969	22.6635353386667	4.30096532346667	94.5928744301333	90.29190910666664	954451.5625	3.1678338934267735E8	4	7423	9.529574208152205	0.5482137922899963	0.4801496337230064	413.70361328125	413.7165222167969
570	413.7265930175781	41.6836470637333					1	DETECTED	413.7266 m/z @41.68 [151020OFc1_NvH-0949-CRLM-5.raw]	413.7265930175781	41.6836470637333	4.22917679253333	99.14872716	94.91955036746668	1.2732699E7	6.955558622027663E8	4	7423	0.26546295874446457	0.5112318682802058	0.06377619915838482	413.71661376953125	413.736572265625
571	413.7426452636719	22.8430835661333					1	DETECTED	413.7426 m/z @22.84 [151020OFc1_NvH-0949-CRLM-5.raw]	413.7426452636719	22.8430835661333	3.97580056853333	97.3495966416	93.37379607306667	2547375.75	4.043573797628899E8	2	7423	0.22891945524345303	2.8098126531476844	0.42628558312952236	413.7366027832031	413.75262451171875
572	413.75457763671875	21.3812776864					1	DETECTED	413.7546 m/z @21.38 [151020OFc1_NvH-0949-CRLM-5.raw]	413.75457763671875	21.3812776864	4.70761082026667	97.1196779768	92.41206715653334	738776.25	3.174117225866839E8	0	7423	11.319642546565074	1.2934797345910745	0.03490333638816118	413.7527160644531	413.76348876953125
573	413.7735595703125	31.6058383621333					1	DETECTED	413.7736 m/z @31.61 [151020OFc1_NvH-0949-CRLM-5.raw]	413.7735595703125	31.6058383621333	4.62298887786667	96.5973923122667	91.97440343440003	4365253.5	4.561561431873047E8	2	7423	16.429962687018865	0.9043262053063434	0.3210816114822032	413.7635803222656	413.78326416015625
574	413.86590576171875	38.0693551578667					1	DETECTED	413.8659 m/z @38.07 [151020OFc1_NvH-0949-CRLM-5.raw]	413.86590576171875	38.0693551578667	0.423287928266667	99.763613568	99.34032563973334	1346883.125	3.270311247805363E8	0	7423	0.0930839090719715	0.7346921299865636	0.007535373538387237	413.85595703125	413.8697204589844
575	413.8797302246094	19.3862443157333					1	DETECTED	413.8797 m/z @19.39 [151020OFc1_NvH-0949-CRLM-5.raw]	413.8797302246094	19.3862443157333	0.108358332266667	99.9765799106667	99.86822157840004	2479935.75	3.9951133434617585E8	3	7423	6.92429347647434	3.1871277079258196	33.71633026548656	413.8697509765625	413.8895263671875
576	413.8995666503906	30.4912369181333					1	DETECTED	413.8996 m/z @30.49 [151020OFc1_NvH-0949-CRLM-5.raw]	413.8995666503906	30.4912369181333	0.01031346	99.9673370693333	99.95702360933329	3332928.5	3.940429540027629E8	3	7423	0.1783288455136578	0.5137085951551474	0.023883090567648962	413.88958740234375	413.9094543457031
577	413.9106140136719	16.07848846					1	DETECTED	413.9106 m/z @16.08 [151020OFc1_NvH-0949-CRLM-5.raw]	413.9106140136719	16.07848846	0.442731632266667	99.754371984	99.31164035173333	1339355.625	3.432410103225712E8	3	7423	14.3869666594247	2.330093280574463	5.445325663722245	413.9096374511719	413.9205627441406
578	413.9220275878906	27.3241399317333					1	DETECTED	413.9220 m/z @27.32 [151020OFc1_NvH-0949-CRLM-5.raw]	413.9220275878906	27.3241399317333	0.0301219008	99.203576768	99.17345486720001	568286.5625	3.158307367565203E8	0	7423	0.22331985472604643	2.72041639471244	1.2403235016079637	413.9206237792969	413.9319763183594
579	413.9418640136719	37.5546342797333					1	DETECTED	413.9419 m/z @37.55 [151020OFc1_NvH-0949-CRLM-5.raw]	413.9418640136719	37.5546342797333	0.01031346	99.8942774072	99.88396394719999	179059.734375	3.118733842603411E8	0	7423	0.0712850703547332	1.334074080481076	2.231192071626129	413.9320983886719	413.95172119140625
580	413.96392822265625	10.8290801762667					1	DETECTED	413.9639 m/z @10.83 [151020OFc1_NvH-0949-CRLM-5.raw]	413.96392822265625	10.8290801762667	0.442731632266667	99.5345390976	99.09180746533333	2936116.5	3.661746742226019E8	0	7423	0.2265722799565033	1.6162105671604174	1.44151239234946	413.9539794921875	413.9739074707031
581	413.9862365722656	25.7111831104					1	DETECTED	413.9862 m/z @25.71 [151020OFc1_NvH-0949-CRLM-5.raw]	413.9862365722656	25.7111831104	0.0593534181333333	99.7932679242667	99.73391450613337	3004290.0	3.7501383146303093E8	4	7423	0.15035193873498187	15.28768867695329	0.37013577705767947	413.9764709472656	413.9961853027344
582	414.010986328125	29.0036648568					1	DETECTED	414.0110 m/z @29.00 [151020OFc1_NvH-0949-CRLM-5.raw]	414.010986328125	29.0036648568	0.0496024701333333	99.8758207808	99.82621831066666	84713.8359375	2.810242185664646E8	0	7423	100.7418984519439	1.7316066727846966	2.452817586583231	414.0013122558594	414.0130615234375
583	414.1790771484375	33.1055126448					1	DETECTED	414.1791 m/z @33.11 [151020OFc1_NvH-0949-CRLM-5.raw]	414.1790771484375	33.1055126448	3.93459680373333	97.7653773936	93.83078058986668	403671.5	2.944942787727037E8	0	7423	0.1387255266533387	1.8397584524936796	2.6783685232166428	414.1693115234375	414.1890563964844
584	414.1925964355469	12.8314641349333					1	DETECTED	414.1926 m/z @12.83 [151020OFc1_NvH-0949-CRLM-5.raw]	414.1925964355469	12.8314641349333	4.85974427093333	57.0915816424	52.23183737146667	217079.3125	2.1942627661610645E8	3	7423	0.076106995056902	5.779565856677534	0.04002960380650499	414.1891174316406	414.19329833984375
585	414.203369140625	18.0229851376					1	DETECTED	414.2034 m/z @18.02 [151020OFc1_NvH-0949-CRLM-5.raw]	414.203369140625	18.0229851376	2.04610507733333	98.8156418496	96.76953677226666	1745083.25	3.916313690041549E8	3	7423	3.3211270340548893	0.8089519870549436	6.006245358646621	414.19342041015625	414.2086486816406
586	414.21868896484375	34.2893491906667					1	DETECTED	414.2187 m/z @34.29 [151020OFc1_NvH-0949-CRLM-5.raw]	414.21868896484375	34.2893491906667	1.14398017786667	99.5528230205333	98.40884284266663	6.2796676E7	1.4930726203194942E9	2	7423	0.2089292917877117	0.507381224760761	1.1452287261972331	414.208740234375	414.2286682128906
587	414.2308654785156	15.9582942917333					1	DETECTED	414.2309 m/z @15.96 [151020OFc1_NvH-0949-CRLM-5.raw]	414.2308654785156	15.9582942917333	3.58184647386667	97.4692720882667	93.88742561440003	5.3434944E7	1.2247774687636838E9	3	7423	0.20554563118079194	29.458921259475602	0.7953353642954867	414.22869873046875	414.24078369140625
588	414.2486877441406	90.9049737669333					1	DETECTED	414.2487 m/z @90.90 [151020OFc1_NvH-0949-CRLM-5.raw]	414.2486877441406	90.9049737669333	4.289909104	99.69932692	95.409417816	4197917.5	5.808445764178704E8	2	7423	62.267172613855216	0.5010684012404418	0.011324104398551443	414.2408752441406	414.2586364746094
589	414.2596130371094	24.135834836					1	DETECTED	414.2596 m/z @24.14 [151020OFc1_NvH-0949-CRLM-5.raw]	414.2596130371094	24.135834836	5.1340164592	92.2412771226667	87.1072606634667	236925.28125	3.132921986254941E8	0	7423	20.147001701241095	2.292076972218066	3.5841539444361317	414.2586975097656	414.26129150390625
590	414.2713623046875	45.0306732042667					1	DETECTED	414.2714 m/z @45.03 [151020OFc1_NvH-0949-CRLM-5.raw]	414.2713623046875	45.0306732042667	0.2651758488	99.9948525458667	99.72967669706671	3716937.25	4.7140301284858793E8	2	7423	13.561502154161662	0.5179064624444178	0.23057604612715618	414.2616271972656	414.28118896484375
591	414.2851867675781	92.6047933309333					1	DETECTED	414.2852 m/z @92.60 [151020OFc1_NvH-0949-CRLM-5.raw]	414.2851867675781	92.6047933309333	4.0035170208	99.6349839821333	95.6314669613333	2251392.5	3.126745157326415E8	0	7423	0.1242587100644954	1.467236167733898	1.4432038928325874	414.2813720703125	414.29302978515625
592	414.3003845214844	91.1841516634667					1	DETECTED	414.3004 m/z @91.18 [151020OFc1_NvH-0949-CRLM-5.raw]	414.3003845214844	91.1841516634667	4.764418224	97.8114660432	93.0470478192	219745.890625	2.7907715430661106E8	0	7423	0.057507161743487245	8.538448374133866	0.8598777425046364	414.29541015625	414.3095703125
593	414.321533203125	90.4322439690667					1	DETECTED	414.3215 m/z @90.43 [151020OFc1_NvH-0949-CRLM-5.raw]	414.321533203125	90.4322439690667	0.929761469866667	98.4465336045333	97.51677213466664	129614.7578125	2.3502449555918977E8	0	7423	0.6169223379360602	0.5110002865824506	210.18668922376062	414.3133239746094	414.3302307128906
594	414.35772705078125	91.8293924096					1	DETECTED	414.3577 m/z @91.83 [151020OFc1_NvH-0949-CRLM-5.raw]	414.35772705078125	91.8293924096	0.205934605333333	99.0933096677333	98.88737506239995	128590.8984375	3.0301726456031036E8	0	7423	0.5656588104568385	0.5030743919848125	2.076228194991518	414.3486633300781	414.3673400878906
595	414.4466247558594	18.1278902152					1	DETECTED	414.4466 m/z @18.13 [151020OFc1_NvH-0949-CRLM-5.raw]	414.4466247558594	18.1278902152	4.12155947573333	97.2944716077333	93.17291213199996	1176340.125	3.210720427658292E8	0	7423	0.4119682783180778	0.9748755101477307	96.24790276665647	414.4368896484375	414.45526123046875
596	414.46527099609375	10.8191993354667					1	DETECTED	414.4653 m/z @10.82 [151020OFc1_NvH-0949-CRLM-5.raw]	414.46527099609375	10.8191993354667	1.95270412506667	94.9220976890667	92.96939356400003	1193256.125	3.3386494480535835E8	4	7423	0.16745236496706895	20.41494126005681	8.50919172716368	414.4552917480469	414.4751892089844
597	414.4869079589844	24.8794720445333					1	DETECTED	414.4869 m/z @24.88 [151020OFc1_NvH-0949-CRLM-5.raw]	414.4869079589844	24.8794720445333	2.27320871066667	94.4727215842667	92.19951287360003	515068.46875	3.334141191291821E8	0	7423	9.952057549544932	4.4769471866333665	0.058535879328226806	414.4769287109375	414.49639892578125
598	414.5169982910156	27.8437771477333					1	DETECTED	414.5170 m/z @27.84 [151020OFc1_NvH-0949-CRLM-5.raw]	414.5169982910156	27.8437771477333	5.12426878666667	78.555991712	73.43172292533332	111840.1640625	2.716539666104606E8	0	7423	50.72856407930894	1.7000431370048468	2.402230261344003	414.5154113769531	414.5269470214844
599	414.5376892089844	18.0083681426667					1	DETECTED	414.5377 m/z @18.01 [151020OFc1_NvH-0949-CRLM-5.raw]	414.5376892089844	18.0083681426667	0.520658418133333	99.0194539165333	98.49879549839996	957525.9375	3.6412948379543877E8	0	7423	2.0552081439695122	0.5839735919338245	4.446525250847427	414.52783203125	414.54766845703125
600	414.5496826171875	33.1602075109333					1	DETECTED	414.5497 m/z @33.16 [151020OFc1_NvH-0949-CRLM-5.raw]	414.5496826171875	33.1602075109333	4.3207153688	95.8620139589333	91.54129859013331	516716.375	2.9346628746417814E8	3	7423	11.355697057552245	1.7696030872642867	0.019246183366843084	414.5476989746094	414.5535583496094
601	414.5635986328125	15.9342985496					1	DETECTED	414.5636 m/z @15.93 [151020OFc1_NvH-0949-CRLM-5.raw]	414.5635986328125	15.9342985496	0.7219493976	99.9582490021333	99.2362996045333	3.5218712E7	1.026574939990398E9	3	7423	0.1890400870368918	56.966303926805246	17.66027342777796	414.5536193847656	414.5735168457031
602	414.5745849609375	22.4216362688					1	DETECTED	414.5746 m/z @22.42 [151020OFc1_NvH-0949-CRLM-5.raw]	414.5745849609375	22.4216362688	4.9574829776	96.3980409042667	91.4405579266667	265203.34375	3.150677267781585E8	0	7423	11.458400326747242	2.7463869185195184	0.0014506441160031674	414.5736083984375	414.58001708984375
603	414.59002685546875	42.1267624346667					1	DETECTED	414.5900 m/z @42.13 [151020OFc1_NvH-0949-CRLM-5.raw]	414.59002685546875	42.1267624346667	3.07600252346667	97.9959411488	94.91993862533333	507171.78125	3.183417015396112E8	0	7423	9.477601662094884	1.2367299977727337	1.7026932492787252	414.5800476074219	414.6000061035156
604	414.6024169921875	41.8556843688					1	DETECTED	414.6024 m/z @41.86 [151020OFc1_NvH-0949-CRLM-5.raw]	414.6024169921875	41.8556843688	3.868178168	84.4706252605333	80.6024470925333	504978.25	3.1381341046046394E8	3	7423	11.27999463024046	1.1415585261325063	0.005217074571475136	414.60028076171875	414.6123352050781
605	414.6861877441406	44.662591952					1	DETECTED	414.6862 m/z @44.66 [151020OFc1_NvH-0949-CRLM-5.raw]	414.6861877441406	44.662591952	4.88765226213333	94.1956391466667	89.30798688453336	821858.875	3.1141214122694767E8	4	7423	0.24277015277190372	1.2604851798309213	0.006481487771425175	414.6763610839844	414.696044921875
606	414.6966857910156	18.1118441738667					1	DETECTED	414.6967 m/z @18.11 [151020OFc1_NvH-0949-CRLM-5.raw]	414.6966857910156	18.1118441738667	4.18065877253333	97.8207574877333	93.64009871519997	739016.625	3.266759812734796E8	0	7423	32.956153341044164	1.369412408184339	0.022830541113368033	414.6962585449219	414.7066345214844
607	414.7080078125	21.2373687826667					1	DETECTED	414.7080 m/z @21.24 [151020OFc1_NvH-0949-CRLM-5.raw]	414.7080078125	21.2373687826667	4.2801927464	57.7685970610667	53.4884043146667	458130.4375	1.931876176789397E8	0	7423	10.210633151999062	1.851884953030337	5.63772017546056	414.70672607421875	414.7099609375
608	414.7200012207031	34.2893491906667					1	DETECTED	414.7200 m/z @34.29 [151020OFc1_NvH-0949-CRLM-5.raw]	414.7200012207031	34.2893491906667	1.93457758106667	99.5984301648	97.66385258373333	2.9493702E7	8.772025249592916E8	2	7423	0.20832725027781862	0.511771832641929	0.014613142121670756	414.7100524902344	414.7299499511719
609	414.7303161621094	41.7147344218667					1	DETECTED	414.7303 m/z @41.71 [151020OFc1_NvH-0949-CRLM-5.raw]	414.7303161621094	41.7147344218667	4.2399680816	95.1236723285333	90.8837042469333	1149166.625	3.7050420518459773E8	0	7423	19.688279828876144	0.5017651069216981	0.06623731668387293	414.7300109863281	414.7402038574219
610	414.74163818359375	23.6511840378667					1	DETECTED	414.7416 m/z @23.65 [151020OFc1_NvH-0949-CRLM-5.raw]	414.74163818359375	23.6511840378667	4.1504710488	87.3419587309333	83.1914876821333	256193.0625	3.063017444863602E8	0	7423	21.26238054834547	2.3526768822600217	6.458594488347864	414.7403564453125	414.7442626953125
611	414.7542724609375	28.7787438984					1	DETECTED	414.7543 m/z @28.78 [151020OFc1_NvH-0949-CRLM-5.raw]	414.7542724609375	28.7787438984	2.37295161333333	97.2851596384	94.91220802506668	1601739.875	4.425929582292661E8	2	7423	6.2681774713509135	0.6691697276439655	2.7293566493537504	414.7442932128906	414.75823974609375
612	414.7682800292969	15.8666661229333					1	DETECTED	414.7683 m/z @15.87 [151020OFc1_NvH-0949-CRLM-5.raw]	414.7682800292969	15.8666661229333	6.06218285226667	99.9948525458667	93.93266969360003	1914186.75	4.7450425154733956E8	2	7423	0.15504670751801441	1.8688913899470787	0.3959193702104034	414.75830078125	414.77825927734375
613	414.7785949707031	15.0756232576					1	DETECTED	414.7786 m/z @15.08 [151020OFc1_NvH-0949-CRLM-5.raw]	414.7785949707031	15.0756232576	6.5907062032	98.7786691522667	92.1879629490667	1132608.375	3.265392419853345E8	0	7423	0.12253156586142389	3.2469185888845087	249.18246489456226	414.7782897949219	414.78826904296875
614	414.8597412109375	29.9065953941333					1	DETECTED	414.8597 m/z @29.91 [151020OFc1_NvH-0949-CRLM-5.raw]	414.8597412109375	29.9065953941333	0.0301219008	99.8850499861333	99.8549280853333	824274.0	3.187932521951987E8	0	7423	0.15839238389277455	2.6782899520262453	0.007080785734593183	414.84979248046875	414.86968994140625
615	414.8751220703125	29.5041622722667					1	DETECTED	414.8751 m/z @29.50 [151020OFc1_NvH-0949-CRLM-5.raw]	414.8751220703125	29.5041622722667	0.0398777976	99.9948525458667	99.95497474826671	754487.0	3.360762675441724E8	3	7423	11.573663813508876	0.6249776276192057	0.12207373392902952	414.8697509765625	414.8851013183594
616	414.8869934082031	16.7122227098667					1	DETECTED	414.8870 m/z @16.71 [151020OFc1_NvH-0949-CRLM-5.raw]	414.8869934082031	16.7122227098667	0.0301219008	99.4430050432	99.4128831424	340923.0	3.016493146720665E8	0	7423	10.781458238733794	4.992526242995619	13.792650699224357	414.88519287109375	414.88726806640625
617	414.89727783203125	15.9342985496					1	DETECTED	414.8973 m/z @15.93 [151020OFc1_NvH-0949-CRLM-5.raw]	414.89727783203125	15.9342985496	0.01031346	99.9948525458667	99.9845390858667	1.367922E7	6.65232527014287E8	3	7423	0.19230765517199622	1.0410831986089106	140.11844990062713	414.8872985839844	414.9072265625
618	414.90740966796875	29.3592243856					1	DETECTED	414.9074 m/z @29.36 [151020OFc1_NvH-0949-CRLM-5.raw]	414.90740966796875	29.3592243856	0.335579319466667	99.0840114232	98.74843210373334	1712577.375	3.474981523798539E8	3	7423	24.233336276969005	1.192502626437137	0.4152924988481044	414.90728759765625	414.9173889160156
619	414.91839599609375	15.6538959226667					1	DETECTED	414.9184 m/z @15.65 [151020OFc1_NvH-0949-CRLM-5.raw]	414.91839599609375	15.6538959226667	0.0301219008	99.7842218506667	99.7540999498667	202192.390625	2.7759521495518774E8	0	7423	22.886365758900332	6.091242900166537	0.264232130487624	414.91754150390625	414.92822265625
620	414.9374084472656	41.6836470637333					1	DETECTED	414.9374 m/z @41.68 [151020OFc1_NvH-0949-CRLM-5.raw]	414.9374084472656	41.6836470637333	0.069221312	96.7731090810667	96.70388776906671	133668.484375	2.9906689032286555E8	0	7423	0.08373145677575167	1.2323699539243245	1.4597547823875971	414.9286193847656	414.9374084472656
621	414.9474182128906	36.1973559592					1	DETECTED	414.9474 m/z @36.20 [151020OFc1_NvH-0949-CRLM-5.raw]	414.9474182128906	36.1973559592	0.0887316858666667	99.9765799106667	99.88784822480004	393935.28125	3.541821227304172E8	0	7423	25.19650067965582	1.8211409926432982	2.048902607427426	414.93743896484375	414.95733642578125
622	414.9725036621094	49.8768690258667					1	DETECTED	414.9725 m/z @49.88 [151020OFc1_NvH-0949-CRLM-5.raw]	414.9725036621094	49.8768690258667	0.108358332266667	99.5070792141333	99.39872088186664	561957.875	3.227939556343655E8	0	7423	0.07499212908238206	1.1268068811410628	1.8178357030751213	414.962646484375	414.98248291015625
623	414.9834289550781	34.6082095682667					1	DETECTED	414.9834 m/z @34.61 [151020OFc1_NvH-0949-CRLM-5.raw]	414.9834289550781	34.6082095682667	4.56352096266667	99.0566474634667	94.49312650080003	523158.46875	3.201455615955209E8	0	7423	5.493322799834235	2.25124635773467	0.012955147868637091	414.9825134277344	414.9932861328125
624	415.0063171386719	46.5124767336					1	DETECTED	415.0063 m/z @46.51 [151020OFc1_NvH-0949-CRLM-5.raw]	415.0063171386719	46.5124767336	0.069221312	99.8942774072	99.8250560952	434768.75	2.962777261470665E8	0	7423	13.720117433388623	1.2296072528855426	5.656745442543243E-4	414.9966735839844	415.0160217285156
625	415.03021240234375	57.2413450042667					1	DETECTED	415.0302 m/z @57.24 [151020OFc1_NvH-0949-CRLM-5.raw]	415.03021240234375	57.2413450042667	0.01031346	99.98563396	99.9753205	180786.6875	3.1582807349789536E8	0	7423	36.54203410648073	0.8521288823658407	0.7047995607608452	415.0203857421875	415.03900146484375
626	415.0697937011719	33.0480175314667					1	DETECTED	415.0698 m/z @33.05 [151020OFc1_NvH-0949-CRLM-5.raw]	415.0697937011719	33.0480175314667	0.01031346	99.6076406514667	99.59732719146669	103007.0703125	2.91001467275058E8	0	7423	77.45596606381879	1.5135073147629157	2.0351694363074264	415.05999755859375	415.0755310058594
627	415.1869201660156	24.6160229581333					1	DETECTED	415.1869 m/z @24.62 [151020OFc1_NvH-0949-CRLM-5.raw]	415.1869201660156	24.6160229581333	3.91284055306667	99.8479877202667	95.93514716720003	3744977.25	3.7190355200036454E8	3	7423	0.21081166613866742	1.3931166783985434	25.845938641973245	415.177001953125	415.1968994140625
628	415.20806884765625	20.0838131498667					1	DETECTED	415.2081 m/z @20.08 [151020OFc1_NvH-0949-CRLM-5.raw]	415.20806884765625	20.0838131498667	2.56336209146667	98.8900203133333	96.32665822186662	1205993.0	3.4925559116896856E8	3	7423	0.16333475941232223	0.9892259057231241	54.36302267186651	415.1980895996094	415.2114562988281
629	415.22149658203125	34.2490721549333					1	DETECTED	415.2215 m/z @34.25 [151020OFc1_NvH-0949-CRLM-5.raw]	415.22149658203125	34.2490721549333	1.6884826792	99.6903023522667	98.00181967306669	7622193.5	6.154626709448054E8	2	7423	0.23342801261519952	0.5605009786243423	0.06594285826995097	415.2115478515625	415.2314758300781
630	415.23150634765625	15.9690821149333					1	DETECTED	415.2315 m/z @15.97 [151020OFc1_NvH-0949-CRLM-5.raw]	415.23150634765625	15.9690821149333	4.73616671333333	94.9038435565333	90.16767684319997	3117348.75	4.330838463952506E8	0	7423	0.17133024398552266	14.942537916664072	19.15237322139588	415.23150634765625	415.2330322265625
631	415.2430419921875	30.7456853648					1	DETECTED	415.2430 m/z @30.75 [151020OFc1_NvH-0949-CRLM-5.raw]	415.2430419921875	30.7456853648	3.50046572533333	98.8620284448	95.36156271946668	1.0723994E7	8.659461078039955E8	2	7423	7.309870564321642	0.5138968974428589	12.208187508552593	415.2330627441406	415.2530212402344
632	415.25482177734375	33.9485862218667					1	DETECTED	415.2548 m/z @33.95 [151020OFc1_NvH-0949-CRLM-5.raw]	415.25482177734375	33.9485862218667	4.1914166936	98.7693255317333	94.5779088381333	3188745.25	4.545161553711809E8	2	7423	0.5199352084889455	6.647056942860498	32.9661040994813	415.2530517578125	415.2581787109375
633	415.2681884765625	50.8066667674667					1	DETECTED	415.2682 m/z @50.81 [151020OFc1_NvH-0949-CRLM-5.raw]	415.2681884765625	50.8066667674667	1.93457758106667	97.9220582754667	95.98748069440002	1.3226976E7	5.850869216486655E8	2	7423	0.20485903591729482	0.5558101301699228	1.7194952640506502	415.2582702636719	415.278076171875
634	415.2810363769531	53.0434349928					1	DETECTED	415.2810 m/z @53.04 [151020OFc1_NvH-0949-CRLM-5.raw]	415.2810363769531	53.0434349928	6.16299453306667	96.0798443514667	89.91684981840004	1442363.75	3.7245181326586765E8	2	7423	38.29375701986891	0.9553977246376948	0.8729235359639549	415.27825927734375	415.291015625
635	415.2910461425781	43.6299849810667					1	DETECTED	415.2910 m/z @43.63 [151020OFc1_NvH-0949-CRLM-5.raw]	415.2910461425781	43.6299849810667	28.5327382549333	92.1305549645333	63.5978167096	964316.75	2.3769170680111486E8	0	7423	0.4208756317351927	0.5269245217389229	1.3911703160526283	415.2910461425781	415.3008117675781
636	415.3057861328125	91.8293924096					1	DETECTED	415.3058 m/z @91.83 [151020OFc1_NvH-0949-CRLM-5.raw]	415.3057861328125	91.8293924096	8.9459290264	92.3972019829333	83.4512729565333	96135.4453125	1.5526051214047235E8	0	7423	0.6468958388202992	0.5034253489788917	6.171376301780975	415.3033142089844	415.3101501464844
637	415.3288879394531	34.4674381216					1	DETECTED	415.3289 m/z @34.47 [151020OFc1_NvH-0949-CRLM-5.raw]	415.3288879394531	34.4674381216	21.5496417008	99.8758207808	78.32617908	98915.21875	2.4954289587417105E8	0	7423	69.95064489030337	2.7348006402015286	4.4398132781330775	415.3205261230469	415.3308410644531
638	415.34222412109375	92.077970648					1	DETECTED	415.3422 m/z @92.08 [151020OFc1_NvH-0949-CRLM-5.raw]	415.34222412109375	92.077970648	0.856975059733333	97.9680369408	97.11106188106668	150753.65625	3.5993896304911E8	0	7423	0.2941567424118432	7.9849620735755	0.010253112774626661	415.3323059082031	415.3504943847656
639	415.3839111328125	29.6387192770667					1	DETECTED	415.3839 m/z @29.64 [151020OFc1_NvH-0949-CRLM-5.raw]	415.3839111328125	29.6387192770667	1.01224447546667	98.0702423864	97.05799791093332	270974.0625	3.232088238037156E8	0	7423	89.85274046426011	2.0952439235511116	3.924890446841748	415.3739318847656	415.39361572265625
640	415.4225158691406	22.8812726682667					1	DETECTED	415.4225 m/z @22.88 [151020OFc1_NvH-0949-CRLM-5.raw]	415.4225158691406	22.8812726682667	3.85023075333333	98.7040075821333	94.85377682879997	287360.1875	3.2237014827124494E8	0	7423	0.1919755439649471	4.224877464292087	0.028360107271493667	415.41253662109375	415.43060302734375
641	415.440673828125	45.9420459562667					1	DETECTED	415.4407 m/z @45.94 [151020OFc1_NvH-0949-CRLM-5.raw]	415.440673828125	45.9420459562667	4.2689718744	98.4465336045333	94.1775617301333	361789.84375	2.8359105516975915E8	0	7423	52.554360475785984	1.1792477560836023	1.357791665878721	415.4306945800781	415.4414367675781
642	415.45147705078125	22.8721492936					1	DETECTED	415.4515 m/z @22.87 [151020OFc1_NvH-0949-CRLM-5.raw]	415.45147705078125	22.8721492936	4.3207153688	99.9582490021333	95.6375336333333	736720.0625	3.080787790873875E8	0	7423	17.941462471745247	0.66532529323345	1.2117202845127195	415.4414978027344	415.46142578125
643	415.47235107421875	15.8151727661333					1	DETECTED	415.4724 m/z @15.82 [151020OFc1_NvH-0949-CRLM-5.raw]	415.47235107421875	15.8151727661333	4.11013848773333	98.005366112	93.89522762426668	297398.4375	3.373252561816194E8	0	7423	0.13187873593727062	0.5284615044221306	0.4510217159097421	415.46258544921875	415.4799499511719
644	415.4899597167969	41.9449858314667					1	DETECTED	415.4900 m/z @41.94 [151020OFc1_NvH-0949-CRLM-5.raw]	415.4899597167969	41.9449858314667	4.18065877253333	98.7505860077333	94.56992723519997	641376.625	3.4033899168046767E8	0	7423	0.06582609600759781	1.0731384175512868	4.757297726094273	415.4801330566406	415.49993896484375
645	415.52392578125	19.0970683738667					1	DETECTED	415.5239 m/z @19.10 [151020OFc1_NvH-0949-CRLM-5.raw]	415.52392578125	19.0970683738667	1.02136281946667	80.5225919704	79.50122915093333	810406.25	2.947849309027133E8	3	7423	0.14718225885605207	0.5290893507213131	0.012863976541671967	415.5139465332031	415.5339050292969
646	415.5394592285156	26.3664400616					1	DETECTED	415.5395 m/z @26.37 [151020OFc1_NvH-0949-CRLM-5.raw]	415.5394592285156	26.3664400616	4.05140377626667	94.0052499832	89.95384620693333	579920.5	3.217117539387059E8	3	7423	8.547633013375652	3.2498150683800713	0.06516749346248991	415.533935546875	415.5422668457031
647	415.5522766113281	33.2854081888					1	DETECTED	415.5523 m/z @33.29 [151020OFc1_NvH-0949-CRLM-5.raw]	415.5522766113281	33.2854081888	3.33828026106667	99.2682425368	95.92996227573333	1176217.5	3.576122794836899E8	3	7423	12.348399971456118	0.5067691892530305	0.5846394451764945	415.54229736328125	415.562255859375
648	415.565673828125	15.9485734448					1	DETECTED	415.5657 m/z @15.95 [151020OFc1_NvH-0949-CRLM-5.raw]	415.565673828125	15.9485734448	1.4667514704	96.3260042973333	94.8592528269333	712850.0625	3.370104215145122E8	3	7423	0.15069324461040168	0.5804846672537168	0.5957260483620093	415.5622863769531	415.5756530761719
649	415.58612060546875	57.6008176722667					1	DETECTED	415.5861 m/z @57.60 [151020OFc1_NvH-0949-CRLM-5.raw]	415.58612060546875	57.6008176722667	4.55411711173333	96.1247630165333	91.57064590479996	2815610.25	4.1796094909675276E8	3	7423	22.95125721818269	0.5036635891297939	0.0055064392934381584	415.5761413574219	415.5959777832031
650	415.6843566894531	23.8557030336					1	DETECTED	415.6844 m/z @23.86 [151020OFc1_NvH-0949-CRLM-5.raw]	415.6843566894531	23.8557030336	4.99406979573333	90.8564260616	85.86235626586668	1763411.375	3.597358319781224E8	0	7423	0.7814649950750088	0.5443351880283189	1.5375954145990476	415.6744384765625	415.6943054199219
651	415.70208740234375	22.8812726682667					1	DETECTED	415.7021 m/z @22.88 [151020OFc1_NvH-0949-CRLM-5.raw]	415.70208740234375	22.8812726682667	4.289909104	99.1026569725333	94.8127478685333	628380.625	3.1435911802157354E8	0	7423	10.162552678124602	0.504942731925385	0.33480375571158005	415.69439697265625	415.70562744140625
652	415.71563720703125	32.63031801655					1	DETECTED	415.7156 m/z @32.63 [151020OFc1_NvH-0949-CRLM-5.raw]	415.71563720703125	32.63031801655	2.63605259733333	99.0380115602667	96.40195896293336	1285319.875	3.63332408027646E8	0	7423	7.518685047910122	0.5180600449040577	1.9108602952428737	415.7057189941406	415.719482421875
653	415.7294921875	44.5715326925333					1	DETECTED	415.7295 m/z @44.57 [151020OFc1_NvH-0949-CRLM-5.raw]	415.7294921875	44.5715326925333	4.24896174426667	97.6914904301333	93.44252868586663	5560847.5	7.00098532437585E8	2	7423	21.174474154225035	0.5071442607174378	0.01639612483751886	415.7195129394531	415.7394714355469
654	415.7438659667969	30.7750898624					1	DETECTED	415.7439 m/z @30.78 [151020OFc1_NvH-0949-CRLM-5.raw]	415.7438659667969	30.7750898624	6.4085498296	99.763613568	93.35506373839999	3680960.0	4.7554859522907025E8	2	7423	2.1407410303093144	1.178102274292972	0.019192094888648547	415.739501953125	415.75384521484375
655	415.7568054199219	33.975364944					1	DETECTED	415.7568 m/z @33.98 [151020OFc1_NvH-0949-CRLM-5.raw]	415.7568054199219	33.975364944	6.48572030266667	97.6914904301333	91.20577012746664	1349104.625	3.416681014591906E8	2	7423	14.565196981119918	0.6734120517281715	0.015802115204042528	415.7538757324219	415.7607421875
656	415.7707824707031	26.612260272					1	DETECTED	415.7708 m/z @26.61 [151020OFc1_NvH-0949-CRLM-5.raw]	415.7707824707031	26.612260272	8.35438365013333	95.2059486298667	86.85156497973337	1.2952165E7	6.208504336443547E8	2	7423	0.17907638842137885	69.95783891609264	61.89754998177316	415.76080322265625	415.78076171875
657	415.7821960449219	52.9649791658667					1	DETECTED	415.7822 m/z @52.96 [151020OFc1_NvH-0949-CRLM-5.raw]	415.7821960449219	52.9649791658667	1.03047515013333	97.7190753848	96.68860023466668	527074.625	3.154122705861458E8	0	7423	0.06961702793767444	1.0285498332166463	1.027665031836996	415.7807922363281	415.7911682128906
658	415.8585205078125	19.1103661517333					1	DETECTED	415.8585 m/z @19.11 [151020OFc1_NvH-0949-CRLM-5.raw]	415.8585205078125	19.1103661517333	0.598048876	99.6441464418667	99.04609756586669	491796.65625	3.171546129804479E8	3	7423	0.1311079207813286	0.5154493053196242	0.05197262259611957	415.84893798828125	415.8597106933594
659	415.869873046875	12.7210814378667					1	DETECTED	415.8699 m/z @12.72 [151020OFc1_NvH-0949-CRLM-5.raw]	415.869873046875	12.7210814378667	0.127777160266667	99.0101334506667	98.88235629040004	499308.0625	3.433697753837114E8	3	7423	0.2133397350377937	1.6773584964368198	0.10360672307342476	415.8598937988281	415.8711242675781
660	415.8811340332031	24.2490521264					1	DETECTED	415.8811 m/z @24.25 [151020OFc1_NvH-0949-CRLM-5.raw]	415.8811340332031	24.2490521264	0.0887316858666667	99.726855628	99.63812394213333	554484.5	3.586912355189004E8	3	7423	14.510531185129533	0.5247674639004296	0.10194959266657284	415.8712463378906	415.8823547363281
661	415.8923645019531	35.5399113973333					1	DETECTED	415.8924 m/z @35.54 [151020OFc1_NvH-0949-CRLM-5.raw]	415.8923645019531	35.5399113973333	0.01031346	99.6809708453333	99.6706573853333	3051955.75	3.8594132780570036E8	3	7423	33.220511310089506	0.7182361091120587	0.6828442810470231	415.88238525390625	415.9023132324219
662	415.90631103515625	31.462239972					1	DETECTED	415.9063 m/z @31.46 [151020OFc1_NvH-0949-CRLM-5.raw]	415.90631103515625	31.462239972	0.118064240266667	99.8298652344	99.71180099413334	2131211.25	4.278794992843498E8	3	7423	5.340121461330462	1.5595847294151528	0.21262861425484222	415.9023742675781	415.916259765625
663	415.92022705078125	57.5625134445333					1	DETECTED	415.9202 m/z @57.56 [151020OFc1_NvH-0949-CRLM-5.raw]	415.92022705078125	57.5625134445333	0.0398777976	99.7842218506667	99.7443440530667	1225105.125	3.4657697973628855E8	0	7423	0.1265890185027203	0.5026613297364629	0.0036447792726162606	415.9164123535156	415.9301452636719
664	415.9344787597656	19.4120664322667					1	DETECTED	415.9345 m/z @19.41 [151020OFc1_NvH-0949-CRLM-5.raw]	415.9344787597656	19.4120664322667	0.0204452496	98.7413319221333	98.7208866725333	264295.53125	2.9925195565876627E8	0	7423	0.13634050353907767	3.7508866857225365	0.03602100243899067	415.93023681640625	415.9443359375
665	415.9573059082031	21.0785393882667					1	DETECTED	415.9573 m/z @21.08 [151020OFc1_NvH-0949-CRLM-5.raw]	415.9573059082031	21.0785393882667	0.0593534181333333	98.8807285776	98.82137515946667	976313.75	3.0728813884255934E8	0	7423	0.11440525198174711	5.625711113176021	2.9296714077199186	415.9476318359375	415.962646484375
666	415.97271728515625	38.4060931576					1	DETECTED	415.9727 m/z @38.41 [151020OFc1_NvH-0949-CRLM-5.raw]	415.97271728515625	38.4060931576	0.01031346	99.9036352754667	99.89332181546669	1558259.375	3.716116938430635E8	4	7423	0.10918765927687701	0.6525255489286791	0.040129895627139735	415.9627380371094	415.9825744628906
667	415.990966796875	42.0102804658667					1	DETECTED	415.9910 m/z @42.01 [151020OFc1_NvH-0949-CRLM-5.raw]	415.990966796875	42.0102804658667	0.0593534181333333	99.9948525458667	99.93549912773338	455041.53125	3.066991585464134E8	2	7423	29.075177898567887	1.4335076392704595	0.0018431461160617357	415.9827880859375	416.0009460449219
668	416.0080871582031	24.2365419576					1	DETECTED	416.0081 m/z @24.24 [151020OFc1_NvH-0949-CRLM-5.raw]	416.0080871582031	24.2365419576	0.01031346	99.4977105290667	99.48739706906669	131309.09375	2.909409527780632E8	0	7423	11.389256333078539	2.0793069221687213	4.505957266353647	416.00115966796875	416.0179748535156
669	416.1868591308594	23.8815438608					1	DETECTED	416.1869 m/z @23.88 [151020OFc1_NvH-0949-CRLM-5.raw]	416.1868591308594	23.8815438608	0.7039415576	95.9803457373333	95.27640417973329	750518.4375	3.271793067840924E8	0	7423	0.27772025051436344	0.5238790071541877	0.06511929314839077	416.1768798828125	416.19683837890625
670	416.1976623535156	23.1660460509333					1	DETECTED	416.1977 m/z @23.17 [151020OFc1_NvH-0949-CRLM-5.raw]	416.1976623535156	23.1660460509333	4.70761082026667	73.3687141584	68.66110333813333	197971.5625	2.4739507103549618E8	0	7423	0.2954360805854286	1.859884179783034	2.7197683595660678	416.1968688964844	416.19775390625
671	416.207763671875	21.0272851650667					1	DETECTED	416.2078 m/z @21.03 [151020OFc1_NvH-0949-CRLM-5.raw]	416.207763671875	21.0272851650667	4.03339949653333	99.7749536472	95.74155415066666	883716.1875	3.92512923805386E8	3	7423	11.067390935694364	1.6792090262247639	1.1057881779576706	416.19781494140625	416.2177429199219
672	416.21905517578125	22.5225874538667					1	DETECTED	416.2191 m/z @22.52 [151020OFc1_NvH-0949-CRLM-5.raw]	416.21905517578125	22.5225874538667	1.91633570506667	92.6315369909333	90.71520128586663	848506.1875	3.455964521527567E8	3	7423	0.1942379486955197	0.5253655504450178	1.5660112837488411	416.2177734375	416.2225036621094
673	416.2325134277344	47.4529641709333					1	DETECTED	416.2325 m/z @47.45 [151020OFc1_NvH-0949-CRLM-5.raw]	416.2325134277344	47.4529641709333	3.93459680373333	99.9582490021333	96.02365219839997	5577172.0	7.917549666712868E8	3	7423	3.0558463404017715	0.5074680549172821	0.29248143314756214	416.2225341796875	416.2405700683594
674	416.2505798339844	29.8650477133333					1	DETECTED	416.2506 m/z @29.87 [151020OFc1_NvH-0949-CRLM-5.raw]	416.2505798339844	29.8650477133333	3.708390608	99.8115336338667	96.1031430258667	1.385584E8	3.5001331387672715E9	2	7423	0.2844620795399706	1.4839751858161792	1.952123126202461	416.2406005859375	416.2605285644531
675	416.2642517089844	90.4322439690667					1	DETECTED	416.2643 m/z @90.43 [151020OFc1_NvH-0949-CRLM-5.raw]	416.2642517089844	90.4322439690667	2.4815983288	99.4154490397333	96.9338507109333	5497696.0	5.775806448151698E8	3	7423	4.940736305223496	0.5090492862131375	0.033627058063516055	416.2605895996094	416.2734069824219
676	416.2857971191406	46.0170992325333					1	DETECTED	416.2858 m/z @46.02 [151020OFc1_NvH-0949-CRLM-5.raw]	416.2857971191406	46.0170992325333	0.856975059733333	92.9037690872	92.04679402746667	805396.0625	2.7224005001094705E8	0	7423	0.1927806046569458	1.1822063617216916	602.0077986819294	416.27593994140625	416.2957458496094
677	416.30023193359375	89.7848447658667					1	DETECTED	416.3002 m/z @89.78 [151020OFc1_NvH-0949-CRLM-5.raw]	416.30023193359375	89.7848447658667	1.69777786826667	94.4906382856	92.79286041733333	187427.265625	2.7483176090431815E8	0	7423	89.0987963565504	0.5146032132394103	0.027431384970125337	416.29791259765625	416.30950927734375
678	416.337158203125	91.8293924096					1	DETECTED	416.3372 m/z @91.83 [151020OFc1_NvH-0949-CRLM-5.raw]	416.337158203125	91.8293924096	1.09466822506667	97.7744807829333	96.67981255786663	112447.796875	2.9741427962008476E8	0	7423	0.6877810835684244	0.5327608224236311	0.765461639416971	416.3275146484375	416.3455810546875
679	416.37310791015625	92.077970648					1	DETECTED	416.3731 m/z @92.08 [151020OFc1_NvH-0949-CRLM-5.raw]	416.37310791015625	92.077970648	0.069221312	99.6167490776	99.54752776560001	133240.34375	3.272295940708495E8	0	7423	75.23096831902515	0.5314145419486833	5.689227458149444	416.3646240234375	416.38275146484375
680	416.44305419921875	30.8769653997333					1	DETECTED	416.4431 m/z @30.88 [151020OFc1_NvH-0949-CRLM-5.raw]	416.44305419921875	30.8769653997333	1.328317672	96.9009597965333	95.5726421245333	356296.5625	2.922254863086299E8	0	7423	18.869653282154196	1.7477503409399968	2.845378545526142	416.43353271484375	416.4530029296875
681	416.45770263671875	21.118448848					1	DETECTED	416.4577 m/z @21.12 [151020OFc1_NvH-0949-CRLM-5.raw]	416.45770263671875	21.118448848	3.76899468266667	97.6089805093333	93.83998582666663	295664.625	3.2747917694283867E8	0	7423	12.07027020747581	3.3974064268407442	6.335333761068751	416.4530944824219	416.46466064453125
682	416.4747619628906	38.4060931576					1	DETECTED	416.4748 m/z @38.41 [151020OFc1_NvH-0949-CRLM-5.raw]	416.4747619628906	38.4060931576	3.868178168	98.7971478693333	94.9289697013333	720803.0625	3.408010800138214E8	0	7423	22.69806823223194	0.5589067575224624	0.32431801454018594	416.46484375	416.4845886230469
683	416.4941711425781	20.7765716176					1	DETECTED	416.4942 m/z @20.78 [151020OFc1_NvH-0949-CRLM-5.raw]	416.4941711425781	20.7765716176	2.690660576	99.802323552	97.111662976	431128.34375	2.9751320256890327E8	0	7423	0.05989613498821811	0.5086384868679241	0.02296072653514832	416.48480224609375	416.5041198730469
684	416.528076171875	26.6878323514667					1	DETECTED	416.5281 m/z @26.69 [151020OFc1_NvH-0949-CRLM-5.raw]	416.528076171875	26.6878323514667	4.1504710488	93.9432842349333	89.7928131861333	1511931.0	3.20926222337667E8	0	7423	0.18158936667373382	0.5153133573738127	0.23582244191431626	416.5181579589844	416.53802490234375
685	416.5473327636719	27.7366849082667					1	DETECTED	416.5473 m/z @27.74 [151020OFc1_NvH-0949-CRLM-5.raw]	416.5473327636719	27.7366849082667	4.613406124	98.1166976066667	93.50329148266671	1457685.125	3.538924385504807E8	3	7423	0.11924310357676049	0.5114708848010454	0.1871341422708397	416.5381164550781	416.552490234375
686	416.5625	24.9988100010667					1	DETECTED	416.5625 m/z @25.00 [151020OFc1_NvH-0949-CRLM-5.raw]	416.5625	24.9988100010667	3.0308357512	99.4977105290667	96.46687477786669	8777513.0	6.415342222004194E8	3	7423	14.403861311204622	8.540307943795248	0.02299016345447651	416.5526428222656	416.5724792480469
687	416.5755920410156	31.5149619242667					1	DETECTED	416.5756 m/z @31.51 [151020OFc1_NvH-0949-CRLM-5.raw]	416.5755920410156	31.5149619242667	4.0901429056	99.0380115602667	94.94786865466669	563036.5625	3.2143340179799396E8	0	7423	0.16472631093567713	2.1131539936459593	0.5640714747257612	416.5725402832031	416.5855407714844
688	416.59796142578125	53.9811720506667					1	DETECTED	416.5980 m/z @53.98 [151020OFc1_NvH-0949-CRLM-5.raw]	416.59796142578125	53.9811720506667	4.2801927464	98.7320364421333	94.4518436957333	1179782.375	2.950245488757335E8	0	7423	6.137958831271995	0.503852371955043	0.020208430683498917	416.588134765625	416.6075744628906
689	416.6877136230469	64.7528116248					1	DETECTED	416.6877 m/z @64.75 [151020OFc1_NvH-0949-CRLM-5.raw]	416.6877136230469	64.7528116248	3.7868333456	95.0503542984	91.2635209528	389959.09375	3.203495300129587E8	0	7423	40.96183545521812	0.7606650518505491	0.5724554624280459	416.67803955078125	416.6976013183594
690	416.6993408203125	23.4856671773333					1	DETECTED	416.6993 m/z @23.49 [151020OFc1_NvH-0949-CRLM-5.raw]	416.6993408203125	23.4856671773333	4.8208574144	60.7993556752	55.978498260799995	120850.25	1.8816108320574877E8	0	7423	13.894826682801842	1.4995732335822798	2.7404565553724676	416.69775390625	416.70379638671875
691	416.71380615234375	20.6215753136					1	DETECTED	416.7138 m/z @20.62 [151020OFc1_NvH-0949-CRLM-5.raw]	416.71380615234375	20.6215753136	3.75981091733333	99.5253457922667	95.76553487493338	1043846.25	3.3409058714486724E8	2	7423	0.22804609823206334	3.3940272600576717	10.515554361057157	416.7038269042969	416.71429443359375
692	416.72430419921875	21.0094251861333					1	DETECTED	416.7243 m/z @21.01 [151020OFc1_NvH-0949-CRLM-5.raw]	416.72430419921875	21.0094251861333	1.15319644453333	99.9492509304	98.79605448586666	1584496.125	4.3848281082927686E8	2	7423	29.991183356888893	0.6207279121764878	2.3191574426852837	416.71435546875	416.7342834472656
693	416.7369689941406	37.25722478					1	DETECTED	416.7370 m/z @37.26 [151020OFc1_NvH-0949-CRLM-5.raw]	416.7369689941406	37.25722478	4.85047573413333	99.5893993128	94.73892357866667	1390327.75	3.9369707034930855E8	2	7423	25.059864846776733	0.5071132888018195	0.007727935498902172	416.73431396484375	416.74114990234375
694	416.75115966796875	29.8650477133333					1	DETECTED	416.7512 m/z @29.87 [151020OFc1_NvH-0949-CRLM-5.raw]	416.75115966796875	29.8650477133333	1.97101451386667	99.4977105290667	97.52669601520003	6.1858084E7	1.7879957944029758E9	2	7423	0.23680082472117547	22.74667020922235	47.66846100627531	416.7411804199219	416.7611389160156
695	416.77398681640625	26.5924298378667					1	DETECTED	416.7740 m/z @26.59 [151020OFc1_NvH-0949-CRLM-5.raw]	416.77398681640625	26.5924298378667	4.14147139786667	97.4878860928	93.34641469493333	1350970.75	3.254305328183704E8	0	7423	0.1806020319693573	104.16392115298761	173.41405590076806	416.76409912109375	416.7834167480469
696	416.85711669921875	20.6801163496					1	DETECTED	416.8571 m/z @20.68 [151020OFc1_NvH-0949-CRLM-5.raw]	416.85711669921875	20.6801163496	0.01031346	99.98563396	99.9753205	1327555.25	3.3320046311335E8	3	7423	5.999868512161534	0.561057881124284	3.8026805817007756	416.8471984863281	416.8663024902344
697	416.8763122558594	20.2206969661333					1	DETECTED	416.8763 m/z @20.22 [151020OFc1_NvH-0949-CRLM-5.raw]	416.8763122558594	20.2206969661333	0.01031346	99.9948525458667	99.9845390858667	2565980.5	3.900258845451054E8	3	7423	11.103506989113734	0.7803747889050235	4.447241364049095	416.8663330078125	416.88629150390625
698	416.8966064453125	25.0114995341333					1	DETECTED	416.8966 m/z @25.01 [151020OFc1_NvH-0949-CRLM-5.raw]	416.8966064453125	25.0114995341333	0.01031346	99.2682425368	99.2579290768	4647799.0	5.0821574614889324E8	3	7423	9.706913128275069	0.7207016084541333	2.401717936844077	416.8866271972656	416.9065856933594
699	416.91461181640625	34.9545681914667					1	DETECTED	416.9146 m/z @34.95 [151020OFc1_NvH-0949-CRLM-5.raw]	416.91461181640625	34.9545681914667	0.0204452496	99.6718127757333	99.6513675261333	462316.34375	3.107201265637021E8	0	7423	0.45317795981549835	1.914047116281408	0.48953306801715657	416.9066162109375	416.92431640625
700	416.9322814941406	54.015277888					1	DETECTED	416.9323 m/z @54.02 [151020OFc1_NvH-0949-CRLM-5.raw]	416.9322814941406	54.015277888	0.0789634157333333	99.3970682112	99.31810479546667	456245.4375	3.1723212118118334E8	0	7423	0.08183268267564614	1.1345995219649978	null	416.9247131347656	416.9422607421875
701	416.9583435058594	13.0566339157333					1	DETECTED	416.9583 m/z @13.06 [151020OFc1_NvH-0949-CRLM-5.raw]	416.9583435058594	13.0566339157333	0.01031346	99.8389585053333	99.82864504533329	233702.09375	3.1445862120968527E8	0	7423	24.73084913889796	0.5152562661377702	8.986621969659819	416.9483947753906	416.96014404296875
702	416.97021484375	23.5919159122667					1	DETECTED	416.9702 m/z @23.59 [151020OFc1_NvH-0949-CRLM-5.raw]	416.97021484375	23.5919159122667	0.3646282432	99.5253457922667	99.1607175490667	688970.125	3.4656277553309166E8	0	7423	29.09597837759653	0.5714669589084539	12.599205354612842	416.9603576660156	416.9801025390625
703	416.9949951171875	20.7765716176					1	DETECTED	416.9950 m/z @20.78 [151020OFc1_NvH-0949-CRLM-5.raw]	416.9949951171875	20.7765716176	0.5013539464	99.8479877202667	99.3466337738667	294776.75	3.0207212178654546E8	0	7423	15.833525708963668	4.426267547309748	2.0383289796476443	416.9850158691406	416.9967346191406
704	417.0067443847656	46.8082860456					1	DETECTED	417.0067 m/z @46.81 [151020OFc1_NvH-0949-CRLM-5.raw]	417.0067443847656	46.8082860456	0.3646282432	98.8992486682667	98.53462042506669	847953.5625	3.4127917584757656E8	4	7423	0.5729015726035342	1.2438191411108315	3.8346352260602794	416.9971008300781	417.0166320800781
705	417.03070068359375	42.1768456656					1	DETECTED	417.0307 m/z @42.18 [151020OFc1_NvH-0949-CRLM-5.raw]	417.03070068359375	42.1768456656	0.0204452496	99.7842218506667	99.7637766010667	137953.921875	2.8781435666457814E8	0	7423	96.84328451486529	1.2431750227527214	1.4843147621550412	417.0283203125	417.03424072265625
706	417.16815185546875	92.3885813821333					1	DETECTED	417.1682 m/z @92.39 [151020OFc1_NvH-0949-CRLM-5.raw]	417.16815185546875	92.3885813821333	6.48572030266667	97.3403189656	90.85459866293334	119124.0234375	2.921892069386867E8	0	7423	0.14434049675256233	0.5294167942642548	0.0012135120920544564	417.1584777832031	417.1781311035156
707	417.1913146972656	20.6801163496					1	DETECTED	417.1913 m/z @20.68 [151020OFc1_NvH-0949-CRLM-5.raw]	417.1913146972656	20.6801163496	4.37733983573333	94.9220976890667	90.54475785333338	547978.3125	3.22397423808339E8	3	7423	0.2125417847476605	0.9969662899365865	6.182826408452119	417.1814880371094	417.19342041015625
708	417.20343017578125	34.7863804637333					1	DETECTED	417.2034 m/z @34.79 [151020OFc1_NvH-0949-CRLM-5.raw]	417.20343017578125	34.7863804637333	2.47254880133333	98.6945742685333	96.22202546719997	2605027.0	4.0739517273974127E8	3	7423	14.620841330699296	3.4652984262921134	0.005833667906516261	417.1934509277344	417.2134094238281
709	417.21490478515625	20.6314003181333					1	DETECTED	417.2149 m/z @20.63 [151020OFc1_NvH-0949-CRLM-5.raw]	417.21490478515625	20.6314003181333	4.10095547333333	94.2734302848	90.17247481146667	469384.09375	3.2814021322272295E8	0	7423	6.890808968745045	3.9839333475999545	0.05646295838555528	417.21343994140625	417.215087890625
710	417.22509765625	15.3954529781333					1	DETECTED	417.2251 m/z @15.40 [151020OFc1_NvH-0949-CRLM-5.raw]	417.22509765625	15.3954529781333	3.95577775413333	97.5633937426667	93.60761598853337	2914427.0	5.1870801647931945E8	3	7423	0.8933496851080847	6.807723818633219	88.15372437051104	417.2151184082031	417.2350769042969
711	417.2391662597656	26.0955807274667					1	DETECTED	417.2392 m/z @26.10 [151020OFc1_NvH-0949-CRLM-5.raw]	417.2391662597656	26.0955807274667	4.1504710488	96.810183716	92.6597126672	1849709.625	4.428063267519927E8	2	7423	14.120191662572115	1.0088029739485709	0.8621155481958441	417.235107421875	417.2421569824219
712	417.2521667480469	29.9170201221333					1	DETECTED	417.2522 m/z @29.92 [151020OFc1_NvH-0949-CRLM-5.raw]	417.2521667480469	29.9170201221333	0.636464725866667	99.2955340112	98.65906928533333	1.7269942E7	7.811984456788938E8	3	7423	0.2628713772455491	10.928401978570898	19.70106726374112	417.2421875	417.2619323730469
713	417.2675476074219	90.4233314154667					1	DETECTED	417.2675 m/z @90.42 [151020OFc1_NvH-0949-CRLM-5.raw]	417.2675476074219	90.4233314154667	4.2801927464	96.2694360472	91.9892433008	1213956.375	3.4932533308379304E8	0	7423	4.923197400162209	0.513914073921302	0.020053464053120276	417.2622375488281	417.2766418457031
714	417.2785339355469	56.4824786626667					1	DETECTED	417.2785 m/z @56.48 [151020OFc1_NvH-0949-CRLM-5.raw]	417.2785339355469	56.4824786626667	4.64200090746667	92.4891887304	87.84718782293334	290323.625	3.1149941460516083E8	2	7423	0.1066951282916122	0.8364711152965693	0.648647722876791	417.2776794433594	417.28802490234375
715	417.321533203125	92.077970648					1	DETECTED	417.3215 m/z @92.08 [151020OFc1_NvH-0949-CRLM-5.raw]	417.321533203125	92.077970648	1.09466822506667	95.6878827781333	94.59321455306663	190085.109375	3.07932816292229E8	0	7423	0.20857688678003683	0.7705263419929316	0.4676371553465459	417.3138427734375	417.3265380859375
716	417.4425964355469	25.3960243317333					1	DETECTED	417.4426 m/z @25.40 [151020OFc1_NvH-0949-CRLM-5.raw]	417.4425964355469	25.3960243317333	4.37733983573333	99.7932679242667	95.41592808853338	322007.25	3.235783984512561E8	0	7423	16.47967748492217	2.48391528960215	0.3554128878068353	417.4330139160156	417.45257568359375
717	417.4544982910156	15.1441285592					1	DETECTED	417.4545 m/z @15.14 [151020OFc1_NvH-0949-CRLM-5.raw]	417.4544982910156	15.1441285592	4.1914166936	86.0993068106667	81.9078901170667	269730.71875	2.9381387495095456E8	0	7423	0.24662974137418558	6.327417505144483	0.016676660687319825	417.4526672363281	417.45806884765625
718	417.4681091308594	11.2020194634667					1	DETECTED	417.4681 m/z @11.20 [151020OFc1_NvH-0949-CRLM-5.raw]	417.4681091308594	11.2020194634667	3.96475649546667	96.7456640949333	92.78090759946663	574446.5625	3.242588006606885E8	0	7423	12.458931250097667	0.5434702586559155	7.023867387472186	417.4582214355469	417.47808837890625
719	417.48956298828125	26.0525186781333					1	DETECTED	417.4896 m/z @26.05 [151020OFc1_NvH-0949-CRLM-5.raw]	417.48956298828125	26.0525186781333	5.04912170133333	98.0886123909333	93.03949068959997	1913765.375	3.6643467707562643E8	0	7423	1.0484266154442565	1.604225888385261	0.12774930237982496	417.4797058105469	417.49871826171875
720	417.50836181640625	47.0902638610667					1	DETECTED	417.5084 m/z @47.09 [151020OFc1_NvH-0949-CRLM-5.raw]	417.50836181640625	47.0902638610667	4.72679159146667	96.1338877208	91.40709612933334	496755.75	3.1321356088759524E8	0	7423	21.691085886671605	1.187712998510729	0.007679310890125399	417.499755859375	417.518310546875
721	417.5263671875	20.6097964296					1	DETECTED	417.5264 m/z @20.61 [151020OFc1_NvH-0949-CRLM-5.raw]	417.5263671875	20.6097964296	3.98485013866667	65.0588001725333	61.07395003386662	320947.4375	2.947636724816611E8	0	7423	11.198945910022747	2.4791225977791735	0.027921787045390112	417.5189208984375	417.52783203125
722	417.5379333496094	34.7404499384					1	DETECTED	417.5379 m/z @34.74 [151020OFc1_NvH-0949-CRLM-5.raw]	417.5379333496094	34.7404499384	4.10095547333333	99.8850499861333	95.78409451279997	1130791.125	3.9144037758535093E8	3	7423	14.606092477158466	0.5088595957023169	0.08644321288378509	417.5279541015625	417.54791259765625
723	417.5559997558594	24.1451392429333					1	DETECTED	417.5560 m/z @24.15 [151020OFc1_NvH-0949-CRLM-5.raw]	417.5559997558594	24.1451392429333	2.97638064773333	94.4906382856	91.51425763786666	521744.28125	3.2824459537970555E8	0	7423	5.797224796181116	2.600475507046356	0.7490222734119248	417.5479431152344	417.55621337890625
724	417.56622314453125	25.3802286618667					1	DETECTED	417.5662 m/z @25.38 [151020OFc1_NvH-0949-CRLM-5.raw]	417.56622314453125	25.3802286618667	2.1367438056	95.4177691125333	93.2810253069333	5080652.0	4.5147064116212434E8	3	7423	0.19621436312448992	0.8207531703130708	19.43070704131815	417.5562438964844	417.57611083984375
725	417.5815124511719	38.4921756864					1	DETECTED	417.5815 m/z @38.49 [151020OFc1_NvH-0949-CRLM-5.raw]	417.5815124511719	38.4921756864	4.44810947973333	88.9444924536	84.49638297386667	1335061.5	3.269902101811041E8	0	7423	0.20691604949641373	0.5054179905403983	0.006918018200679035	417.57623291015625	417.5911560058594
726	417.5933837890625	28.5940145042667					1	DETECTED	417.5934 m/z @28.59 [151020OFc1_NvH-0949-CRLM-5.raw]	417.5933837890625	28.5940145042667	4.10095547333333	75.783884084	71.68292861066666	237177.90625	2.900359966767336E8	0	7423	47.245354483320696	1.5536322025406357	2.1149407747273705	417.592041015625	417.603271484375
727	417.6111145019531	8.7804806744					1	DETECTED	417.6111 m/z @8.78 [151020OFc1_NvH-0949-CRLM-5.raw]	417.6111145019531	8.7804806744	3.96475649546667	95.0412943576	91.07653786213332	133012.96875	3.314273323739898E8	3	7423	0.07132133375183258	12.49445114177396	0.01434219344447611	417.60345458984375	417.6199035644531
728	417.6928405761719	41.1263264936					1	DETECTED	417.6928 m/z @41.13 [151020OFc1_NvH-0949-CRLM-5.raw]	417.6928405761719	41.1263264936	4.66096340106667	97.2760138882667	92.61505048720004	401630.53125	3.2736422565251523E8	0	7423	21.734398278987875	1.4893838237618116	1.9835012033991741	417.6829528808594	417.69305419921875
729	417.70306396484375	20.5114746893333					1	DETECTED	417.7031 m/z @20.51 [151020OFc1_NvH-0949-CRLM-5.raw]	417.70306396484375	20.5114746893333	4.04241572186667	99.8942774072	95.85186168533332	1022427.75	3.5664019787698627E8	2	7423	0.14159142553485182	0.7270452822483413	35.49501160956972	417.6930847167969	417.7130432128906
730	417.7146301269531	27.8284275936					1	DETECTED	417.7146 m/z @27.83 [151020OFc1_NvH-0949-CRLM-5.raw]	417.7146301269531	27.8284275936	4.68858184693333	98.1630658338667	93.47448398693336	208696.5625	3.319467620188779E8	0	7423	73.85108083515252	2.3426887144132844	3.9893218040293617	417.7131042480469	417.71685791015625
731	417.72705078125	35.8972133930667					1	DETECTED	417.7271 m/z @35.90 [151020OFc1_NvH-0949-CRLM-5.raw]	417.72705078125	35.8972133930667	4.36772087066667	99.7452182693333	95.37749739866662	1731372.75	4.1566720062612075E8	2	7423	19.86878247589599	0.5088740637519368	0.21360226181994935	417.7171325683594	417.7296142578125
732	417.7396545410156	35.3517405397333					1	DETECTED	417.7397 m/z @35.35 [151020OFc1_NvH-0949-CRLM-5.raw]	417.7396545410156	35.3517405397333	2.5269979248	98.4188278141333	95.8918298893333	2.9140984E7	8.94034941121967E8	2	7423	0.21687409951056225	0.5101964352113949	0.023648852013163545	417.7297058105469	417.7496032714844
733	417.75762939453125	27.2116286346667					1	DETECTED	417.7576 m/z @27.21 [151020OFc1_NvH-0949-CRLM-5.raw]	417.75762939453125	27.2116286346667	4.73616671333333	98.8807285776	94.14456186426666	4239830.5	4.971423869269028E8	2	7423	2.7447395622145976	53.54841710536869	68.89773126281021	417.7496643066406	417.767578125
734	417.8509216308594	37.4955182485333					1	DETECTED	417.8509 m/z @37.50 [151020OFc1_NvH-0949-CRLM-5.raw]	417.8509216308594	37.4955182485333	0.540138608	99.212899596	98.672760988	126780.0390625	3.19133668191417E8	0	7423	89.70645509061615	1.3350256707926496	2.2083587488042284	417.84100341796875	417.8567810058594
735	417.8768615722656	47.2577660346667					1	DETECTED	417.8769 m/z @47.26 [151020OFc1_NvH-0949-CRLM-5.raw]	417.8768615722656	47.2577660346667	0.0398777976	99.8665440426667	99.8266662450667	2948821.0	4.0283387681812406E8	3	7423	0.18073994370694635	0.5032163959679437	0.011273738119241783	417.86688232421875	417.8868408203125
736	417.8883972167969	15.8295955965333					1	DETECTED	417.8884 m/z @15.83 [151020OFc1_NvH-0949-CRLM-5.raw]	417.8883972167969	15.8295955965333	0.354984995466667	98.8156418496	98.46065685413333	1579008.625	3.8202668609226096E8	3	7423	0.1939164008189369	2.3396964387024557	4.143005464909912	417.8868713378906	417.8903503417969
737	417.9003601074219	25.3555044250667					1	DETECTED	417.9004 m/z @25.36 [151020OFc1_NvH-0949-CRLM-5.raw]	417.9003601074219	25.3555044250667	0.0204452496	99.9765799106667	99.9561346610667	3377296.75	4.9793524371445054E8	3	7423	0.1427417180674233	27.879389827026888	0.02133139505966554	417.890380859375	417.9102783203125
738	417.9158630371094	38.4921756864					1	DETECTED	417.9159 m/z @38.49 [151020OFc1_NvH-0949-CRLM-5.raw]	417.9158630371094	38.4921756864	0.01031346	99.9673370693333	99.95702360933329	738008.75	3.3739072861001474E8	3	7423	0.14994643585411183	2.079924011902427	0.029810466572984612	417.9104309082031	417.9257507324219
739	417.92901611328125	38.2278658624					1	DETECTED	417.9290 m/z @38.23 [151020OFc1_NvH-0949-CRLM-5.raw]	417.92901611328125	38.2278658624	0.255252850666667	97.9496141946667	97.69436134400003	120237.84375	3.3544559835666895E8	0	7423	93.97407105248861	1.3752694998923722	1.866438910033984	417.9258728027344	417.9311828613281
740	417.9411926269531	29.4222421802667					1	DETECTED	417.9412 m/z @29.42 [151020OFc1_NvH-0949-CRLM-5.raw]	417.9411926269531	29.4222421802667	0.0204452496	99.9948525458667	99.9744072962667	237728.234375	3.1404766899765384E8	0	7423	70.7520665741896	1.8944127297647992	2.7796632597792588	417.93121337890625	417.9511413574219
741	417.9621887207031	10.4420185648					1	DETECTED	417.9622 m/z @10.44 [151020OFc1_NvH-0949-CRLM-5.raw]	417.9621887207031	10.4420185648	0.393905294666667	98.3354909856	97.94158569093334	122543.9921875	3.398189008416448E8	0	7423	4.875182306306568	4.87363065372937	0.265474592019391	417.9523010253906	417.96234130859375
742	417.97235107421875	69.8831421789333					1	DETECTED	417.9724 m/z @69.88 [151020OFc1_NvH-0949-CRLM-5.raw]	417.97235107421875	69.8831421789333	0.01031346	99.9948525458667	99.9845390858667	479833.9375	3.413897146469389E8	0	7423	58.790164179935104	0.7451222390214882	0.49203011965173654	417.9623718261719	417.9822998046875
743	417.99127197265625	26.0383967858667					1	DETECTED	417.9913 m/z @26.04 [151020OFc1_NvH-0949-CRLM-5.raw]	417.99127197265625	26.0383967858667	0.01031346	99.9948525458667	99.9845390858667	385164.75	3.140298855812141E8	0	7423	9.940158153855243	1.9203331900999592	0.0067118693867141265	417.98260498046875	418.0008544921875
744	418.09417724609375	35.6535542192					1	DETECTED	418.0942 m/z @35.65 [151020OFc1_NvH-0949-CRLM-5.raw]	418.09417724609375	35.6535542192	0.01031346	97.6638236813333	97.65351022133329	148773.890625	3.403978064836592E8	0	7423	53.53691380153417	1.376643163431769	1.7505931263943313	418.0849914550781	418.1025390625
745	418.1843566894531	24.5519075138667					1	DETECTED	418.1844 m/z @24.55 [151020OFc1_NvH-0949-CRLM-5.raw]	418.1843566894531	24.5519075138667	3.99451454053333	99.2221286858667	95.22761414533338	278622.53125	3.1565210272938305E8	0	7423	0.088804337318237	2.4255836286869914	6.671349604326222	418.17462158203125	418.1859436035156
746	418.19598388671875	13.8727810944					1	DETECTED	418.1960 m/z @13.87 [151020OFc1_NvH-0949-CRLM-5.raw]	418.19598388671875	13.8727810944	3.14887835973333	98.0886123909333	94.93973403119998	1000085.75	3.3336897980861354E8	3	7423	0.15813242530649063	1.0190712186063846	0.8651047704083805	418.18603515625	418.1982421875
747	418.208251953125	8.4669349328					1	DETECTED	418.2083 m/z @8.47 [151020OFc1_NvH-0949-CRLM-5.raw]	418.208251953125	8.4669349328	1.2545080528	98.1817867685333	96.9272787157333	2665808.0	4.3265108855775195E8	3	7423	38.81896776631488	2.3466727235865785	84.67532746938521	418.1983337402344	418.2182312011719
748	418.2259216308594	89.8676654778667					1	DETECTED	418.2259 m/z @89.87 [151020OFc1_NvH-0949-CRLM-5.raw]	418.2259216308594	89.8676654778667	4.18065877253333	98.6027378490667	94.42207907653336	1394087.25	5.29724849031011E8	2	7423	74.02334669273122	0.5015733601038231	0.0020744042961898784	418.2182922363281	418.2311706542969
749	418.2411804199219	35.3517405397333					1	DETECTED	418.2412 m/z @35.35 [151020OFc1_NvH-0949-CRLM-5.raw]	418.2411804199219	35.3517405397333	3.92370348106667	98.2333752061333	94.30967172506664	1.4370648E7	8.921970419068825E8	2	7423	8.857038602486003	0.7507396216637887	0.06819604659441957	418.231201171875	418.2510986328125
750	418.259521484375	27.2116286346667					1	DETECTED	418.2595 m/z @27.21 [151020OFc1_NvH-0949-CRLM-5.raw]	418.259521484375	27.2116286346667	0.975474084266667	92.3430548573333	91.36758077306663	1943893.375	3.8462392889399296E8	3	7423	0.16698323126294667	1.0430506486210676	0.8669060839286229	418.2511901855469	418.26947021484375
751	418.27044677734375	90.4322439690667					1	DETECTED	418.2704 m/z @90.43 [151020OFc1_NvH-0949-CRLM-5.raw]	418.27044677734375	90.4322439690667	4.21091871226667	98.8341748250667	94.62325611280002	171497.84375	2.887833388983846E8	0	7423	59.21059525484025	0.5106131800081631	0.017768153472240287	418.2696533203125	418.2804260253906
752	418.3151550292969	89.7848447658667					1	DETECTED	418.3152 m/z @89.78 [151020OFc1_NvH-0949-CRLM-5.raw]	418.3151550292969	89.7848447658667	24.2365419576	94.6116281482667	70.3750861906667	181471.71875	3.187388325363325E8	0	7423	66.79174747001254	0.5141713659116766	0.03415321364263968	418.3057556152344	418.3239440917969
753	418.4150085449219	18.9041952416					1	DETECTED	418.4150 m/z @18.90 [151020OFc1_NvH-0949-CRLM-5.raw]	418.4150085449219	18.9041952416	8.02961467733333	98.2000278064	90.17041312906667	190490.96875	3.139938132447035E8	0	7423	0.06697417986464771	4.14592602428098	7.291852048561961	418.4050598144531	418.42498779296875
754	418.4459228515625	24.0523877018667					1	DETECTED	418.4459 m/z @24.05 [151020OFc1_NvH-0949-CRLM-5.raw]	418.4459228515625	24.0523877018667	0.7938549608	98.4002713269333	97.60641636613329	265131.21875	3.182875791477871E8	0	7423	11.938087611263825	2.5278294981861604	6.626103648295235	418.436279296875	418.4559020996094
755	418.4621276855469	66.7300288162667					1	DETECTED	418.4621 m/z @66.73 [151020OFc1_NvH-0949-CRLM-5.raw]	418.4621276855469	66.7300288162667	4.7742894792	99.9492509304	95.1749614512	147883.421875	3.635427806801017E8	0	7423	75.85857565173242	0.7702371429341139	0.5388924960795692	418.4560241699219	418.4669494628906
756	418.4769592285156	49.2994387490667					1	DETECTED	418.4770 m/z @49.30 [151020OFc1_NvH-0949-CRLM-5.raw]	418.4769592285156	49.2994387490667	4.72679159146667	97.0099314314667	92.28313984000003	342685.375	3.411468128466338E8	0	7423	8.203602309641745	1.1135249436937817	1.5209073455387876	418.4672546386719	418.4801330566406
757	418.5302734375	13.8727810944					1	DETECTED	418.5303 m/z @13.87 [151020OFc1_NvH-0949-CRLM-5.raw]	418.5302734375	13.8727810944	5.49681660426667	97.6270869112	92.13027030693333	641630.8125	3.3901771704888016E8	0	7423	0.13624573410092644	0.9571750170673862	22.577196822505787	418.5204162597656	418.5325012207031
758	418.5425109863281	8.51558395333333					1	DETECTED	418.5425 m/z @8.52 [151020OFc1_NvH-0949-CRLM-5.raw]	418.5425109863281	8.51558395333333	3.99451454053333	99.3970682112	95.40255367066666	1690327.25	3.7169837686311686E8	3	7423	0.24180190776735522	6.468087319906602	17.479125358217303	418.53302001953125	418.5524597167969
759	418.5534973144531	30.031448056					1	DETECTED	418.5535 m/z @30.03 [151020OFc1_NvH-0949-CRLM-5.raw]	418.5534973144531	30.031448056	4.21986013066667	91.7143641714667	87.49450404080002	925954.625	3.477149327025317E8	0	7423	14.225421859009112	0.5492250513992433	0.7664866032067121	418.55255126953125	418.56341552734375
760	418.56439208984375	16.9477721202667					1	DETECTED	418.5644 m/z @16.95 [151020OFc1_NvH-0949-CRLM-5.raw]	418.56439208984375	16.9477721202667	4.3587228	79.2832019090667	74.92447910906671	566627.1875	3.5647208867527276E8	0	7423	8.57333214958567	0.9567240661351858	0.170111354269798	418.5635070800781	418.5743103027344
761	418.5751953125	37.3579321661333					1	DETECTED	418.5752 m/z @37.36 [151020OFc1_NvH-0949-CRLM-5.raw]	418.5751953125	37.3579321661333	3.8772097328	97.1196779768	93.24246824400001	544578.6875	3.4380262562273175E8	0	7423	10.90341041236178	2.0195103084766863	0.011509540455773366	418.57440185546875	418.5840148925781
762	418.5940856933594	34.1720441162667					1	DETECTED	418.5941 m/z @34.17 [151020OFc1_NvH-0949-CRLM-5.raw]	418.5940856933594	34.1720441162667	3.4464580432	96.5973923122667	93.15093426906671	875413.8125	3.418187244028366E8	0	7423	0.6222432576863426	1.859397301945905	0.04511998074995662	418.58416748046875	418.6031494140625
763	418.6105651855469	40.5315395781333					1	DETECTED	418.6106 m/z @40.53 [151020OFc1_NvH-0949-CRLM-5.raw]	418.6105651855469	40.5315395781333	3.85930181573333	71.9687115789333	68.10940976319996	124278.78125	2.5741606306250998E8	0	7423	52.95647946013267	0.9337906930959187	0.8678493915777139	418.6042175292969	418.62042236328125
764	418.6883850097656	20.7765716176					1	DETECTED	418.6884 m/z @20.78 [151020OFc1_NvH-0949-CRLM-5.raw]	418.6883850097656	20.7765716176	4.41484125733333	90.7438921224	86.32905086506666	534027.75	3.2435798554179657E8	0	7423	0.06583828691394089	0.5142366655750605	2.2352861658805745	418.6787109375	418.69757080078125
765	418.7077331542969	24.941833652					1	DETECTED	418.7077 m/z @24.94 [151020OFc1_NvH-0949-CRLM-5.raw]	418.7077331542969	24.941833652	5.03978241466667	97.0374644234667	91.99768200880003	541395.5625	3.207865509171787E8	0	7423	0.14900648186124954	0.5971647799662472	0.054273781521095035	418.69775390625	418.7085876464844
766	418.7185974121094	14.6965441016					1	DETECTED	418.7186 m/z @14.70 [151020OFc1_NvH-0949-CRLM-5.raw]	418.7185974121094	14.6965441016	4.52583809813333	94.1956391466667	89.66980104853336	8926113.0	5.427435379536119E8	2	7423	0.19531621994276627	0.635580561867099	2.5830722266614963	418.7086181640625	418.72857666015625
767	418.72900390625	27.8999249818667					1	DETECTED	418.7290 m/z @27.90 [151020OFc1_NvH-0949-CRLM-5.raw]	418.72900390625	27.8999249818667	5.9218466912	48.4913290224	42.5694823312	1428994.5	4.2993166646713763E8	2	7423	0.15418392222245458	1.836196239987295	2.6142749151216655	418.7286071777344	418.7290344238281
768	418.7390441894531	26.5373905224					1	DETECTED	418.7390 m/z @26.54 [151020OFc1_NvH-0949-CRLM-5.raw]	418.7390441894531	26.5373905224	0.847902289333333	98.8434580682667	97.99555577893337	4851537.0	5.793408335374693E8	2	7423	9.315362322252355	0.7401306520781091	4.916387061637057	418.72906494140625	418.7489929199219
769	418.7584228515625	18.0852948674667					1	DETECTED	418.7584 m/z @18.09 [151020OFc1_NvH-0949-CRLM-5.raw]	418.7584228515625	18.0852948674667	4.18065877253333	98.7971478693333	94.61648909679997	3456748.5	4.1830797727929515E8	2	7423	0.1780764807642825	0.528182035535888	1.999164115740188	418.74920654296875	418.76812744140625
770	418.78216552734375	4.4390284064					1	DETECTED	418.7822 m/z @4.44 [151020OFc1_NvH-0949-CRLM-5.raw]	418.78216552734375	4.4390284064	3.4464580432	76.3572298925333	72.9107718493333	144538.375	2.4055874706230703E8	2	7423	0.1165267426170411	1.193208772605708	1.85467981868736	418.78155517578125	418.7917785644531
771	418.7975158691406	40.2378989672					1	DETECTED	418.7975 m/z @40.24 [151020OFc1_NvH-0949-CRLM-5.raw]	418.7975158691406	40.2378989672	4.24896174426667	94.8673085725333	90.61834682826664	106595.7265625	2.933259974399839E8	0	7423	87.45193279991543	1.2153091847491817	1.6334495580563129	418.7922668457031	418.8071594238281
772	418.8544006347656	19.3979503797333					1	DETECTED	418.8544 m/z @19.40 [151020OFc1_NvH-0949-CRLM-5.raw]	418.8544006347656	19.3979503797333	0.56917414	99.9492509304	99.3800767904	358128.6875	3.064278569795165E8	3	7423	0.19927870531588354	5.418264728811372	0.2867251162709314	418.8445129394531	418.8627624511719
773	418.8727722167969	21.4299812138667					1	DETECTED	418.8728 m/z @21.43 [151020OFc1_NvH-0949-CRLM-5.raw]	418.8727722167969	21.4299812138667	0.0301219008	99.4522050514667	99.42208315066671	6489305.0	4.518711173948254E8	3	7423	0.15735764059453317	0.6228780319092836	0.034364565225822395	418.86279296875	418.88275146484375
774	418.8890686035156	30.0501415218667					1	DETECTED	418.8891 m/z @30.05 [151020OFc1_NvH-0949-CRLM-5.raw]	418.8890686035156	30.0501415218667	0.0496024701333333	99.5802743522667	99.53067188213336	699470.9375	3.40456443353964E8	0	7423	0.1239036517892167	2.480061868708143	0.12417851264727742	418.8827819824219	418.8978576660156
775	418.90789794921875	26.1291766906667					1	DETECTED	418.9079 m/z @26.13 [151020OFc1_NvH-0949-CRLM-5.raw]	418.90789794921875	26.1291766906667	0.01031346	99.8665440426667	99.8562305826667	6926667.5	5.521097911941093E8	3	7423	16.021969029408982	1.529719943226973	52.33420537402333	418.89801025390625	418.9178771972656
776	418.9286804199219	34.2199583554667					1	DETECTED	418.9287 m/z @34.22 [151020OFc1_NvH-0949-CRLM-5.raw]	418.9286804199219	34.2199583554667	0.01031346	99.9948525458667	99.9845390858667	453028.09375	3.2658356403317785E8	0	7423	8.798918813205773	2.4884419036635275	0.49687279873298146	418.9187927246094	418.9383544921875
777	418.94171142578125	39.5870377541333					1	DETECTED	418.9417 m/z @39.59 [151020OFc1_NvH-0949-CRLM-5.raw]	418.94171142578125	39.5870377541333	0.01031346	46.2596007445333	46.2492872845333	76602.125	1.26960529217386E8	0	7423	45.9551459707091	0.584971806643895	0.16974029352353748	418.938720703125	418.94171142578125
778	418.951904296875	12.0808310306667					1	DETECTED	418.9519 m/z @12.08 [151020OFc1_NvH-0949-CRLM-5.raw]	418.951904296875	12.0808310306667	0.0398777976	97.4600364914667	97.4201586938667	533705.3125	3.3304636725935894E8	0	7423	0.16808111139919113	3.410641952625849	10.624940830289857	418.9422912597656	418.9522399902344
779	418.9622497558594	22.1610726418667					1	DETECTED	418.9622 m/z @22.16 [151020OFc1_NvH-0949-CRLM-5.raw]	418.9622497558594	22.1610726418667	0.01031346	99.8572586917333	99.8469452317333	1320722.125	3.761386047428452E8	0	7423	0.14786186476034757	0.6694434110281977	0.7564332409308367	418.9523010253906	418.9719543457031
780	419.01336669921875	27.2429369584					1	DETECTED	419.0134 m/z @27.24 [151020OFc1_NvH-0949-CRLM-5.raw]	419.01336669921875	27.2429369584	0.0301219008	99.6349839821333	99.60486208133331	106382.2734375	2.902887537878167E8	0	7423	73.87698914086502	1.8308478329491296	3.859214390324347	419.0033874511719	419.0201416015625
781	419.1695251464844	38.3483815341333					1	DETECTED	419.1695 m/z @38.35 [151020OFc1_NvH-0949-CRLM-5.raw]	419.1695251464844	38.3483815341333	0.893138944533333	94.9493328168	94.05619387226666	116854.828125	3.07257587630662E8	0	7423	90.17681457454965	1.2555811599306372	1.4420342238199273	419.16265869140625	419.17144775390625
782	419.1815185546875	28.8242615506667					1	DETECTED	419.1815 m/z @28.82 [151020OFc1_NvH-0949-CRLM-5.raw]	419.1815185546875	28.8242615506667	0.335579319466667	92.2861741546667	91.95059483520004	359233.6875	3.0215402476417994E8	0	7423	8.068076798480618	2.210357303887157	5.134197200188573	419.1715393066406	419.19146728515625
783	419.2067565917969	21.406939204					1	DETECTED	419.2068 m/z @21.41 [151020OFc1_NvH-0949-CRLM-5.raw]	419.2067565917969	21.406939204	0.984510973066667	99.8115336338667	98.82702266080004	4731184.0	5.082032411142983E8	3	7423	0.10871477541084573	0.68678823562451	0.5315469192567956	419.19677734375	419.21673583984375
784	419.22698974609375	24.3901258952					1	DETECTED	419.2270 m/z @24.39 [151020OFc1_NvH-0949-CRLM-5.raw]	419.22698974609375	24.3901258952	4.20100627733333	99.2682425368	95.06723625946667	5.6346304E7	1.321984434807768E9	2	7423	0.21077792744599222	1.556141970686242	1.7197989771398936	419.2170104980469	419.2369689941406
785	419.24725341796875	35.5399113973333					1	DETECTED	419.2473 m/z @35.54 [151020OFc1_NvH-0949-CRLM-5.raw]	419.24725341796875	35.5399113973333	3.8412598552	98.5388119434667	94.6975520882667	3.3305096E7	1.0695391113971967E9	3	7423	0.2268215006281764	1.944368580395969	0.028895061351002886	419.2372741699219	419.2572021484375
786	419.26019287109375	18.1118441738667					1	DETECTED	419.2602 m/z @18.11 [151020OFc1_NvH-0949-CRLM-5.raw]	419.26019287109375	18.1118441738667	4.1914166936	97.1104659434667	92.9190492498667	1451242.375	3.5465206729979354E8	2	7423	4.903285294189713	0.5685352387610705	0.05028330258294549	419.25726318359375	419.26953125
787	419.2801513671875	58.0242420397333					1	DETECTED	419.2802 m/z @58.02 [151020OFc1_NvH-0949-CRLM-5.raw]	419.2801513671875	58.0242420397333	3.99451454053333	94.1641858781333	90.16967133759996	88879.765625	3.1842475127549297E8	0	7423	87.84931977119433	0.8351537509167233	0.6218034478828821	419.271728515625	419.28448486328125
788	419.3156433105469	92.077970648					1	DETECTED	419.3156 m/z @92.08 [151020OFc1_NvH-0949-CRLM-5.raw]	419.3156433105469	92.077970648	0.01031346	99.9948525458667	99.9845390858667	2517601.5	4.132510742437366E8	0	7423	0.1096140651008568	0.645923747144779	0.8160296432624482	419.3075256347656	419.3240051269531
789	419.41693115234375	9.87838294906667					1	DETECTED	419.4169 m/z @9.88 [151020OFc1_NvH-0949-CRLM-5.raw]	419.41693115234375	9.87838294906667	4.9850492432	99.98563396	95.0005847168	436032.5625	3.129120531933289E8	0	7423	0.10188004029873987	0.6420611735067393	0.0948679363558382	419.4075622558594	419.426513671875
790	419.4486083984375	13.9082094088					1	DETECTED	419.4486 m/z @13.91 [151020OFc1_NvH-0949-CRLM-5.raw]	419.4486083984375	13.9082094088	6.33160726666667	96.0798443514667	89.74823708480004	134077.1875	3.1383680057123375E8	0	7423	0.08082881084119542	5.922723366039767	33.27478923710765	419.4432678222656	419.4486389160156
791	419.45867919921875	38.3342291554667					1	DETECTED	419.4587 m/z @38.33 [151020OFc1_NvH-0949-CRLM-5.raw]	419.45867919921875	38.3342291554667	1.3468653056	96.8192067333333	95.4723414277333	3220578.25	3.8443242551463914E8	4	7423	0.07809625619010063	0.5050075642181696	0.011007054115831909	419.44873046875	419.4686584472656
792	419.51068115234375	26.520809068					1	DETECTED	419.5107 m/z @26.52 [151020OFc1_NvH-0949-CRLM-5.raw]	419.51068115234375	26.520809068	2.74533761306667	95.8076664826667	93.06232886960004	448047.8125	3.331114490984289E8	0	7423	0.06870313687742069	2.3911469016067386	49.2784500724004	419.5008544921875	419.5205383300781
793	419.5382995605469	10.2314765413333					1	DETECTED	419.5383 m/z @10.23 [151020OFc1_NvH-0949-CRLM-5.raw]	419.5382995605469	10.2314765413333	4.81161148666667	99.4705171498667	94.65890566320003	3833878.25	4.2797965335908055E8	3	7423	0.19153556430938146	1.288132183710912	9.585275795010594	419.5284729003906	419.54827880859375
794	419.5506896972656	20.0031889426667					1	DETECTED	419.5507 m/z @20.00 [151020OFc1_NvH-0949-CRLM-5.raw]	419.5506896972656	20.0031889426667	4.2399680816	93.921802984	89.6818349024	777524.1875	3.357613362251206E8	0	7423	0.1668762284512475	0.5505516804451415	0.01791917995212253	419.5483093261719	419.5528869628906
795	419.5628967285156	35.7769926136					1	DETECTED	419.5629 m/z @35.78 [151020OFc1_NvH-0949-CRLM-5.raw]	419.5628967285156	35.7769926136	4.12155947573333	97.8393596133333	93.71780013759997	1159832.75	3.762248079913413E8	3	7423	0.33305882135944387	1.157909450431195	0.6676383805742402	419.55291748046875	419.57122802734375
796	419.5812683105469	35.5399113973333					1	DETECTED	419.5813 m/z @35.54 [151020OFc1_NvH-0949-CRLM-5.raw]	419.5812683105469	35.5399113973333	3.16705535253333	99.5437646781333	96.37670932559998	2.2516172E7	7.693800994285166E8	3	7423	0.2396528930133499	0.5171243338808797	1.1815601503553683	419.5712890625	419.5909729003906
797	419.6176452636719	10.000610892					1	DETECTED	419.6176 m/z @10.00 [151020OFc1_NvH-0949-CRLM-5.raw]	419.6176452636719	10.000610892	4.01345419786667	94.7642248368	90.75077063893333	287689.03125	3.252835437204723E8	0	7423	0.20259507274350952	0.8139727484151206	0.5145832383599047	419.6081848144531	419.6275634765625
798	419.6626892089844	38.915728564					1	DETECTED	419.6627 m/z @38.92 [151020OFc1_NvH-0949-CRLM-5.raw]	419.6626892089844	38.915728564	5.8638080024	95.8529325658667	89.98912456346669	131367.34375	3.173227634056319E8	0	7423	89.41882287973479	1.3705463381979823	1.750171948641886	419.654296875	419.6724548339844
799	419.68304443359375	28.7787438984					1	DETECTED	419.6830 m/z @28.78 [151020OFc1_NvH-0949-CRLM-5.raw]	419.68304443359375	28.7787438984	4.84122183093333	79.7640362018667	74.92281437093337	252491.28125	3.237384501666348E8	0	7423	11.235573830013326	1.5649659592953542	7.6205781532507455	419.6737365722656	419.6927185058594
800	419.70367431640625	46.1445999525333					1	DETECTED	419.7037 m/z @46.14 [151020OFc1_NvH-0949-CRLM-5.raw]	419.70367431640625	46.1445999525333	1.0397065248	97.8852359634667	96.8455294386667	3144372.25	4.7419587113585156E8	4	7423	7.907310376534703	0.5032051359374027	0.009858628839168231	419.6937561035156	419.713623046875
801	419.71563720703125	23.5527502021333					1	DETECTED	419.7156 m/z @23.55 [151020OFc1_NvH-0949-CRLM-5.raw]	419.71563720703125	23.5527502021333	2.99445070373333	93.921802984	90.92735228026666	2986478.25	4.5983770382318836E8	4	7423	0.22868075894078999	1.3944833626449225	2.1051195742230253	419.71368408203125	419.71826171875
802	419.728271484375	24.3901258952					1	DETECTED	419.7283 m/z @24.39 [151020OFc1_NvH-0949-CRLM-5.raw]	419.728271484375	24.3901258952	4.613406124	96.4611506381333	91.84774451413331	2.6405102E7	8.195963709229558E8	2	7423	0.20118608499898727	0.5831376138108283	0.18808071568213597	419.71832275390625	419.7382507324219
803	419.74090576171875	26.4251998986667					1	DETECTED	419.7409 m/z @26.43 [151020OFc1_NvH-0949-CRLM-5.raw]	419.74090576171875	26.4251998986667	4.20100627733333	49.7088567922667	45.507850514933374	561981.25	1.915645752148819E8	2	7423	0.234279967684909	1.2160611725239574	0.00961489872682247	419.7384338378906	419.7454833984375
804	419.7554931640625	24.6461585376					1	DETECTED	419.7555 m/z @24.65 [151020OFc1_NvH-0949-CRLM-5.raw]	419.7554931640625	24.6461585376	3.83230436666667	95.8258307949333	91.99352642826662	2.069963E7	6.786591976692554E8	2	7423	0.24218711024577644	4.199201222942447	0.8290155668816312	419.7455749511719	419.7652282714844
805	419.7789611816406	37.9895166002667					1	DETECTED	419.7790 m/z @37.99 [151020OFc1_NvH-0949-CRLM-5.raw]	419.7789611816406	37.9895166002667	4.38651433386667	94.4817546989333	90.09524036506663	1713687.75	3.419869891240348E8	2	7423	0.1599735470864232	0.8725547613394882	0.012661302700513027	419.76953125	419.788330078125
806	419.7912292480469	40.2935607914667					1	DETECTED	419.7912 m/z @40.29 [151020OFc1_NvH-0949-CRLM-5.raw]	419.7912292480469	40.2935607914667	8.50258219893333	78.3300904816	69.82750828266667	1047549.0625	3.062677422211126E8	2	7423	0.2565465148554935	0.5041478748937227	0.0026992176538439628	419.7893371582031	419.8008728027344
807	419.81146240234375	22.5367427					1	DETECTED	419.8115 m/z @22.54 [151020OFc1_NvH-0949-CRLM-5.raw]	419.81146240234375	22.5367427	3.26612290266667	99.5802743522667	96.31415144960003	250597.65625	3.5403717143792117E8	0	7423	12.785894226129916	3.582967336474312	6.047523375570657	419.8019104003906	419.81842041015625
808	419.84539794921875	26.2646976626667					1	DETECTED	419.8454 m/z @26.26 [151020OFc1_NvH-0949-CRLM-5.raw]	419.84539794921875	26.2646976626667	0.127777160266667	99.91279926	99.78502209973334	384213.9375	3.293945240003107E8	0	7423	15.5368651094172	3.4391386939191193	0.02419520003877033	419.8355407714844	419.8553466796875
809	419.8725891113281	10.2543724536					1	DETECTED	419.8726 m/z @10.25 [151020OFc1_NvH-0949-CRLM-5.raw]	419.8725891113281	10.2543724536	0.0984482802666667	99.2955340112	99.19708573093334	2772513.25	3.884419356942566E8	0	7423	0.15937260774010298	21.711564593306957	133.30219369432274	419.86285400390625	419.882568359375
810	419.88348388671875	35.3517405397333					1	DETECTED	419.8835 m/z @35.35 [151020OFc1_NvH-0949-CRLM-5.raw]	419.88348388671875	35.3517405397333	0.225711162933333	61.0452505154667	60.81953935253337	1827306.625	2.5797251356058416E8	3	7423	0.08087170789302434	0.5221063228301995	0.009205277588193566	419.8825988769531	419.8880310058594
811	419.8980712890625	24.2365419576					1	DETECTED	419.8981 m/z @24.24 [151020OFc1_NvH-0949-CRLM-5.raw]	419.8980712890625	24.2365419576	0.0496024701333333	99.6349839821333	99.58538151199997	4141165.0	4.274374550381185E8	3	7423	0.16549759965523947	0.779439472962278	3.7243193445693947	419.8880920410156	419.9053955078125
812	419.9154968261719	35.5886836962667					1	DETECTED	419.9155 m/z @35.59 [151020OFc1_NvH-0949-CRLM-5.raw]	419.9154968261719	35.5886836962667	0.01031346	99.203576768	99.193263308	8478838.0	5.005725349682522E8	3	7423	0.27675223163627294	0.7790133180920011	0.012498093439613714	419.9056396484375	419.9254150390625
813	419.9316711425781	25.6319527872					1	DETECTED	419.9317 m/z @25.63 [151020OFc1_NvH-0949-CRLM-5.raw]	419.9316711425781	25.6319527872	0.1376813816	99.7842218506667	99.6465404690667	500676.15625	3.0594998854953855E8	3	7423	11.578644433534075	0.5629859813534812	0.12405416024303503	419.92596435546875	419.941650390625
814	419.9544372558594	46.1445999525333					1	DETECTED	419.9544 m/z @46.14 [151020OFc1_NvH-0949-CRLM-5.raw]	419.9544372558594	46.1445999525333	0.0204452496	99.9673370693333	99.9468918197333	3381323.75	4.299414697076153E8	0	7423	0.21300923221645718	0.5462633853747374	0.008330890034598873	419.9449157714844	419.96441650390625
815	419.9681396484375	33.1055126448					1	DETECTED	419.9681 m/z @33.11 [151020OFc1_NvH-0949-CRLM-5.raw]	419.9681396484375	33.1055126448	0.0204452496	99.9492509304	99.9288056808	563711.8125	3.347856700455216E8	4	7423	0.18920387137114147	1.7697324871913624	4.6845909979573	419.9644775390625	419.97003173828125
816	419.98004150390625	23.5527502021333					1	DETECTED	419.9800 m/z @23.55 [151020OFc1_NvH-0949-CRLM-5.raw]	419.98004150390625	23.5527502021333	0.2159176	99.9948525458667	99.77893494586671	982278.1875	3.094421706790163E8	0	7423	3.6061482890301306	0.5088245978420897	0.015392782658631214	419.9700622558594	419.9898986816406
817	419.9983215332031	14.4220788378667					1	DETECTED	419.9983 m/z @14.42 [151020OFc1_NvH-0949-CRLM-5.raw]	419.9983215332031	14.4220788378667	0.069221312	98.3261996346667	98.2569783226667	540703.0625	3.1748965472613156E8	0	7423	0.34486549960850255	0.5180931115730107	0.0333645714044913	419.9900817871094	420.00823974609375
818	420.0972595214844	61.7469760266667					1	DETECTED	420.0973 m/z @61.75 [151020OFc1_NvH-0949-CRLM-5.raw]	420.0972595214844	61.7469760266667	0.108358332266667	97.3589087208	97.25055038853334	124288.140625	3.3138379262639785E8	0	7423	91.97915364269832	0.7888767953127598	0.49526768801789667	420.08740234375	420.1036071777344
819	420.114501953125	64.1636150261333					1	DETECTED	420.1145 m/z @64.16 [151020OFc1_NvH-0949-CRLM-5.raw]	420.114501953125	64.1636150261333	36.8079388730667	96.2332990512	59.4253601781333	318086.5625	2.4923729783713508E8	0	7423	0.0791755677356889	1.0861614212279609	67.5485419911483	420.1058044433594	420.12164306640625
820	420.1825256347656	25.6170927693333					1	DETECTED	420.1825 m/z @25.62 [151020OFc1_NvH-0949-CRLM-5.raw]	420.1825256347656	25.6170927693333	4.72679159146667	97.7466998864	93.01990829493333	305767.71875	3.205913599886184E8	0	7423	0.08619244298321505	2.2790900605679894	5.402560928879559	420.172607421875	420.1846008300781
821	420.19464111328125	29.1672078138667					1	DETECTED	420.1946 m/z @29.17 [151020OFc1_NvH-0949-CRLM-5.raw]	420.19464111328125	29.1672078138667	3.94431135786667	96.9190722010667	92.97476084320003	1185673.0	3.223848852343092E8	0	7423	0.12137272763951756	2.845273681361537	4.065225486876648	420.184814453125	420.19580078125
822	420.205810546875	34.6768192541333					1	DETECTED	420.2058 m/z @34.68 [151020OFc1_NvH-0949-CRLM-5.raw]	420.205810546875	34.6768192541333	4.0788724208	99.9765799106667	95.8977074898667	4110738.75	4.944320908781844E8	2	7423	0.37085253221846415	0.8021827988011832	0.6025374154750556	420.1958312988281	420.2085266113281
823	420.2185363769531	24.8638684690667					1	DETECTED	420.2185 m/z @24.86 [151020OFc1_NvH-0949-CRLM-5.raw]	420.2185363769531	24.8638684690667	3.83230436666667	99.3414917322667	95.50918736560003	5082837.0	5.795422863206788E8	2	7423	0.19048572319169566	1.4991540603574112	0.02939612296483759	420.20855712890625	420.22003173828125
824	420.23004150390625	24.3761546453333					1	DETECTED	420.2300 m/z @24.38 [151020OFc1_NvH-0949-CRLM-5.raw]	420.23004150390625	24.3761546453333	4.18065877253333	99.9218577888	95.74119901626666	6635945.0	7.555228314036769E8	2	7423	4.311637323732299	0.6998898987562839	7.432376913943179	420.2200927734375	420.2400207519531
825	420.2424011230469	30.6472640890667					1	DETECTED	420.2424 m/z @30.65 [151020OFc1_NvH-0949-CRLM-5.raw]	420.2424011230469	30.6472640890667	4.0901429056	97.0466269970667	92.95648409146669	2345895.25	3.885950958809329E8	3	7423	0.06024415659982907	2.0873511989841464	17.68968241133916	420.24005126953125	420.2469177246094
826	420.2569274902344	24.6312046136					1	DETECTED	420.2569 m/z @24.63 [151020OFc1_NvH-0949-CRLM-5.raw]	420.2569274902344	24.6312046136	1.63293897493333	96.2514075050667	94.61846853013337	9381060.0	5.669770231701422E8	2	7423	0.21541800457907812	0.5248407076191549	9.75191631605682	420.2469482421875	420.2664794921875
827	420.27056884765625	34.9942801669333					1	DETECTED	420.2706 m/z @34.99 [151020OFc1_NvH-0949-CRLM-5.raw]	420.27056884765625	34.9942801669333	4.3207153688	91.3592309333333	87.0385155645333	300930.46875	2.9939213553385234E8	0	7423	64.29012111132235	1.4187870913821892	3.5473245799694357	420.26763916015625	420.2708435058594
828	420.2809143066406	37.9639964501333					1	DETECTED	420.2809 m/z @37.96 [151020OFc1_NvH-0949-CRLM-5.raw]	420.2809143066406	37.9639964501333	5.3636948896	98.5205011448	93.1568062552	809047.125	3.538638439014548E8	0	7423	3.2017579242363823	1.575199449383375	21.207035065511683	420.27093505859375	420.28961181640625
829	420.29327392578125	40.27711962					1	DETECTED	420.2933 m/z @40.28 [151020OFc1_NvH-0949-CRLM-5.raw]	420.29327392578125	40.27711962	40.1858808410667	92.4891887304	52.303307889333304	375754.5	2.5332530758639538E8	0	7423	0.10230887984816661	276.2440241839984	566.6339608526116	420.2926025390625	420.29852294921875
830	420.3190612792969	92.077970648					1	DETECTED	420.3191 m/z @92.08 [151020OFc1_NvH-0949-CRLM-5.raw]	420.3190612792969	92.077970648	0.01031346	99.9948525458667	99.9845390858667	719650.1875	3.02863038025225E8	0	7423	0.25312591999569634	2.313115303230183	0.08280967679304502	420.3115539550781	420.3287353515625
831	420.33197021484375	53.5807768597333					1	DETECTED	420.3320 m/z @53.58 [151020OFc1_NvH-0949-CRLM-5.raw]	420.33197021484375	53.5807768597333	53.5807768597333	99.9765799106667	46.3958030509334	97996.3671875	1.4529760285192737E8	0	7423	37.90509144184927	null	null	420.3305358886719	420.33197021484375
832	420.4559020996094	46.1728706832					1	DETECTED	420.4559 m/z @46.17 [151020OFc1_NvH-0949-CRLM-5.raw]	420.4559020996094	46.1728706832	4.41484125733333	98.3447280736	93.92988681626666	712644.0	3.864718308424935E8	0	7423	24.98692715525246	1.2640720672214116	0.052244085371760535	420.4462585449219	420.4602966308594
833	420.4703063964844	45.6065583256					1	DETECTED	420.4703 m/z @45.61 [151020OFc1_NvH-0949-CRLM-5.raw]	420.4703063964844	45.6065583256	3.7868333456	99.8942774072	96.10744406159999	3209069.75	4.3605486134207207E8	0	7423	0.04596007080958486	0.5161853645291828	4.44754752792132	420.46044921875	420.48028564453125
834	420.4834289550781	31.875745156					1	DETECTED	420.4834 m/z @31.88 [151020OFc1_NvH-0949-CRLM-5.raw]	420.4834289550781	31.875745156	4.36772087066667	95.0320503424	90.66432947173332	457580.375	3.485922312131595E8	0	7423	8.303216349709775	2.0429886733653646	0.01100784439803534	420.4803161621094	420.49334716796875
835	420.4947204589844	11.4606901810667					1	DETECTED	420.4947 m/z @11.46 [151020OFc1_NvH-0949-CRLM-5.raw]	420.4947204589844	11.4606901810667	4.01345419786667	98.1260014621333	94.11254726426664	203462.203125	3.204160837817941E8	0	7423	0.19951697360616727	7.5580037100265	0.09681032938095992	420.4936218261719	420.5045166015625
836	420.5323181152344	24.6922035786667					1	DETECTED	420.5323 m/z @24.69 [151020OFc1_NvH-0949-CRLM-5.raw]	420.5323181152344	24.6922035786667	3.55481339093333	98.1446973698667	94.58988397893337	1281989.75	3.7195048161219037E8	3	7423	0.05686473672407999	0.5994948503407491	0.013876943579292898	420.5223388671875	420.54229736328125
837	420.5429992675781	23.6162495088					1	DETECTED	420.5430 m/z @23.62 [151020OFc1_NvH-0949-CRLM-5.raw]	420.5429992675781	23.6162495088	6.2981094512	95.1327137661333	88.8346043149333	404259.65625	3.1109552344462055E8	0	7423	0.05754193439346622	2.94385308372743	2.001050687110949	420.5423278808594	420.5459289550781
838	420.55596923828125	14.8156095506667					1	DETECTED	420.5560 m/z @14.82 [151020OFc1_NvH-0949-CRLM-5.raw]	420.55596923828125	14.8156095506667	0.384099070933333	98.8992486682667	98.51514959733336	5278197.0	4.7012285907120204E8	3	7423	0.1610356057081983	4.617934748249653	2.445132628906894	420.5459899902344	420.5659484863281
839	420.5664978027344	24.2239008573333					1	DETECTED	420.5665 m/z @24.22 [151020OFc1_NvH-0949-CRLM-5.raw]	420.5664978027344	24.2239008573333	4.62298887786667	63.2116815738667	58.58869269600003	962034.125	2.831647674430139E8	0	7423	0.11107340809792277	0.5200760723772847	0.012889399043207761	420.56597900390625	420.56683349609375
840	420.57684326171875	30.6139955432					1	DETECTED	420.5768 m/z @30.61 [151020OFc1_NvH-0949-CRLM-5.raw]	420.57684326171875	30.6139955432	4.1504710488	87.6978777954667	83.5474067466667	1399610.25	4.403606762278809E8	3	7423	4.409325368408197	3.632516969864338	0.07591214606924343	420.5668640136719	420.5867919921875
841	420.5915832519531	44.5271494621333					1	DETECTED	420.5916 m/z @44.53 [151020OFc1_NvH-0949-CRLM-5.raw]	420.5915832519531	44.5271494621333	4.0604595328	89.8431588554667	85.7826993226667	1180161.0	3.993222783959513E8	3	7423	7.65403011200987	0.6393465430993651	0.26961430561425664	420.5868835449219	420.60113525390625
842	420.61279296875	55.2032079586667					1	DETECTED	420.6128 m/z @55.20 [151020OFc1_NvH-0949-CRLM-5.raw]	420.61279296875	55.2032079586667	4.05140377626667	98.95434404	94.90294026373333	146788.984375	3.447543572850636E8	0	7423	66.97525733887315	0.9639909892787081	0.9282006100385236	420.6029052734375	420.6226806640625
843	420.66168212890625	68.9885671232					1	DETECTED	420.6617 m/z @68.99 [151020OFc1_NvH-0949-CRLM-5.raw]	420.66168212890625	68.9885671232	1.9888625312	97.3311129448	95.3422504136	253614.484375	3.06650550929962E8	0	7423	0.09457281936718687	0.7115124685563479	0.42302493711269584	420.6518249511719	420.6714782714844
844	420.69439697265625	11.8762311330667					1	DETECTED	420.6944 m/z @11.88 [151020OFc1_NvH-0949-CRLM-5.raw]	420.69439697265625	11.8762311330667	5.9218466912	98.4648375717333	92.5429908805333	208179.140625	3.311862605066361E8	0	7423	0.030753566963511503	9.073604324483478	69.30817670017458	420.6844482421875	420.69757080078125
845	420.7076110839844	34.7163985010667					1	DETECTED	420.7076 m/z @34.72 [151020OFc1_NvH-0949-CRLM-5.raw]	420.7076110839844	34.7163985010667	1.7442004968	96.1247630165333	94.38056251973329	1936407.75	4.113701999939649E8	4	7423	15.734442830041878	0.510901171406872	0.8511047844559545	420.69775390625	420.7100524902344
846	420.7200622558594	24.8952072458667					1	DETECTED	420.7201 m/z @24.90 [151020OFc1_NvH-0949-CRLM-5.raw]	420.7200622558594	24.8952072458667	3.67206209013333	95.059406344	91.38734425386667	2052074.625	4.4789261006210095E8	2	7423	23.09903689881122	0.5415526928326565	0.3019167474627967	420.7100830078125	420.72412109375
847	420.734130859375	42.6088112554667					1	DETECTED	420.7341 m/z @42.61 [151020OFc1_NvH-0949-CRLM-5.raw]	420.734130859375	42.6088112554667	4.13114868666667	96.9009597965333	92.76981110986662	2803527.25	4.7982207173192424E8	2	7423	22.342488339642408	5.860187194506836	0.13714230721470203	420.7242736816406	420.7441101074219
848	420.7452392578125	20.8450352330667					1	DETECTED	420.7452 m/z @20.85 [151020OFc1_NvH-0949-CRLM-5.raw]	420.7452392578125	20.8450352330667	4.56352096266667	70.5923590794667	66.02883811680003	374369.875	2.889937274459344E8	0	7423	0.22760337648485418	2.949239770170998	0.0670884802790498	420.744140625	420.7481384277344
849	420.75848388671875	24.6160229581333					1	DETECTED	420.7585 m/z @24.62 [151020OFc1_NvH-0949-CRLM-5.raw]	420.75848388671875	24.6160229581333	3.92370348106667	98.3354909856	94.41178750453334	2420938.25	3.5582011856424576E8	0	7423	0.20239960153245917	0.8825866917896846	57.11034219588695	420.7487487792969	420.7587585449219
850	420.76885986328125	27.6724394746667					1	DETECTED	420.7689 m/z @27.67 [151020OFc1_NvH-0949-CRLM-5.raw]	420.76885986328125	27.6724394746667	4.2689718744	99.0472785328	94.7783066584	5.0340664E7	1.0632185053959724E9	2	7423	0.1929760583892417	0.5612284441675989	1.8648333573071962	420.7589416503906	420.7783508300781
851	420.7864074707031	37.17827578					1	DETECTED	420.7864 m/z @37.18 [151020OFc1_NvH-0949-CRLM-5.raw]	420.7864074707031	37.17827578	5.4019071184	95.6969242872	90.2950171688	2346196.75	3.5859977309426963E8	2	7423	2.8545851800572635	0.6119561654847444	0.17907421245543298	420.779296875	420.7962646484375
852	420.81524658203125	32.0656016776					1	DETECTED	420.8152 m/z @32.07 [151020OFc1_NvH-0949-CRLM-5.raw]	420.81524658203125	32.0656016776	1.17161534346667	99.4337239336	98.26210859013334	267949.71875	3.2145589602190316E8	0	7423	0.17165890156475072	2.115213646833597	3.7396107744747678	420.8053283691406	420.8251953125
853	420.8583679199219	18.9041952416					1	DETECTED	420.8584 m/z @18.90 [151020OFc1_NvH-0949-CRLM-5.raw]	420.8583679199219	18.9041952416	0.157285066666667	99.3507479621333	99.19346289546662	183368.34375	3.399331333579625E8	0	7423	56.19266165528093	2.6455949799156535	13.155353625350092	420.848388671875	420.863037109375
854	420.87310791015625	14.8436656864					1	DETECTED	420.8731 m/z @14.84 [151020OFc1_NvH-0949-CRLM-5.raw]	420.87310791015625	14.8436656864	0.01031346	99.9036352754667	99.89332181546669	4533847.0	4.6336887698160034E8	3	7423	0.3804256350903543	0.552056720055848	0.5860910610410098	420.8631896972656	420.8830871582031
855	420.88970947265625	14.8436656864					1	DETECTED	420.8897 m/z @14.84 [151020OFc1_NvH-0949-CRLM-5.raw]	420.88970947265625	14.8436656864	0.01031346	99.7452182693333	99.73490480933329	3423203.5	4.2358094394246745E8	3	7423	0.14732593640408354	2.0172765607180785	4.303563249190165	420.88311767578125	420.8996887207031
856	420.91290283203125	33.9889000224					1	DETECTED	420.9129 m/z @33.99 [151020OFc1_NvH-0949-CRLM-5.raw]	420.91290283203125	33.9889000224	0.01031346	99.8207592477333	99.8104457877333	648662.625	3.5903659035394436E8	0	7423	19.07510991539013	0.5326626207824865	0.06883716756066696	420.9029235839844	420.9158630371094
857	420.9259033203125	44.5104024464					1	DETECTED	420.9259 m/z @44.51 [151020OFc1_NvH-0949-CRLM-5.raw]	420.9259033203125	44.5104024464	0.01031346	97.2944716077333	97.2841581477333	1160831.375	3.644815770179247E8	0	7423	7.632565693457536	0.5127111422212239	0.07072992293931282	420.9159240722656	420.9358825683594
858	420.93634033203125	54.253429316					1	DETECTED	420.9363 m/z @54.25 [151020OFc1_NvH-0949-CRLM-5.raw]	420.93634033203125	54.253429316	0.0204452496	99.98563396	99.9651887104	169686.140625	3.3008825380547446E8	0	7423	88.23642546402428	0.9906352810340439	1.0528389238901388	420.9359130859375	420.9461669921875
859	420.9603576660156	19.0119982010667					1	DETECTED	420.9604 m/z @19.01 [151020OFc1_NvH-0949-CRLM-5.raw]	420.9603576660156	19.0119982010667	0.01031346	99.1300985026667	99.11978504266669	1257270.875	3.999474447115623E8	0	7423	27.151062198522187	3.911928574431766	62.51978250589856	420.9505310058594	420.9703369140625
860	420.9708251953125	45.9906851986667					1	DETECTED	420.9708 m/z @45.99 [151020OFc1_NvH-0949-CRLM-5.raw]	420.9708251953125	45.9906851986667	0.442731632266667	97.9037209533333	97.46098932106663	931725.3125	3.396078274501759E8	0	7423	0.4119693158687241	0.5447533230021937	13.678502468669663	420.97039794921875	420.9808044433594
861	420.9842834472656	29.1256210909333					1	DETECTED	420.9843 m/z @29.13 [151020OFc1_NvH-0949-CRLM-5.raw]	420.9842834472656	29.1256210909333	0.127777160266667	98.2888774904	98.16110033013334	772791.1875	3.5442615985057133E8	0	7423	0.20106781403557505	0.5797836289199353	10.878310869098659	420.9808654785156	420.9940490722656
862	420.99700927734375	28.9826976197333					1	DETECTED	420.9970 m/z @28.98 [151020OFc1_NvH-0949-CRLM-5.raw]	420.99700927734375	28.9826976197333	2.69970420586667	38.3122089936	35.61250478773333	113786.28125	1.2405709866700962E8	0	7423	27.006532086886963	0.6774819029735126	0.5267289547846887	420.9945373535156	420.9975280761719
863	421.00775146484375	31.875745156					1	DETECTED	421.0078 m/z @31.88 [151020OFc1_NvH-0949-CRLM-5.raw]	421.00775146484375	31.875745156	0.01031346	99.6076406514667	99.59732719146669	160485.921875	3.3529367237977165E8	0	7423	83.62983541022848	1.5661084371079297	2.1435509771228327	420.997802734375	421.0102233886719
864	421.0209045410156	21.2049167149333					1	DETECTED	421.0209 m/z @21.20 [151020OFc1_NvH-0949-CRLM-5.raw]	421.0209045410156	21.2049167149333	0.1862096632	98.3817154205333	98.1955057573333	216386.578125	3.145119437367949E8	0	7423	31.94220443005945	2.3359073780238933	3.671814756047786	421.0114440917969	421.0304870605469
865	421.08721923828125	90.4048169077333					1	DETECTED	421.0872 m/z @90.40 [151020OFc1_NvH-0949-CRLM-5.raw]	421.08721923828125	90.4048169077333	1.09466822506667	98.4280210466667	97.33335282160003	167722.265625	3.154103362015284E8	0	7423	0.03866369128407143	0.5006549136996223	null	421.0850830078125	421.0971984863281
866	421.10162353515625	57.4615771429333					1	DETECTED	421.1016 m/z @57.46 [151020OFc1_NvH-0949-CRLM-5.raw]	421.10162353515625	57.4615771429333	1.3558754584	99.4154490397333	98.0595735813333	118527.015625	3.263394141297428E8	0	7423	88.0807098260249	0.823305868912183	0.6444381201051805	421.0972900390625	421.1114501953125
867	421.14605712890625	89.1801062298667					1	DETECTED	421.1461 m/z @89.18 [151020OFc1_NvH-0949-CRLM-5.raw]	421.14605712890625	89.1801062298667	4.20100627733333	99.5984301648	95.39742388746667	234857.125	2.821535634475008E8	0	7423	0.289499692829736	0.5612993308987307	6.786426522417122	421.1392517089844	421.1543273925781
868	421.177978515625	21.3907622157333					1	DETECTED	421.1780 m/z @21.39 [151020OFc1_NvH-0949-CRLM-5.raw]	421.177978515625	21.3907622157333	0.578757321066667	95.5553732384	94.97661591733333	453408.84375	3.079325548137172E8	0	7423	0.16878570296395878	2.2817747833048134	0.006443606537317428	421.1681213378906	421.1783752441406
869	421.18841552734375	23.6044872722667					1	DETECTED	421.1884 m/z @23.60 [151020OFc1_NvH-0949-CRLM-5.raw]	421.18841552734375	23.6044872722667	5.31779770613333	98.5205011448	93.20270343866666	562335.9375	3.75773332654432E8	0	7423	0.19394882120696977	3.2407473156828623	0.05242350369246027	421.1784362792969	421.19708251953125
870	421.2071838378906	14.8567294816					1	DETECTED	421.2072 m/z @14.86 [151020OFc1_NvH-0949-CRLM-5.raw]	421.2071838378906	14.8567294816	3.8861949912	99.9492509304	96.0630559392	3277422.25	4.7779032321539426E8	3	7423	0.35357892151696824	3.6654734481900153	0.07289971446305776	421.1972351074219	421.2161865234375
871	421.2261962890625	35.4450248141333					1	DETECTED	421.2262 m/z @35.45 [151020OFc1_NvH-0949-CRLM-5.raw]	421.2261962890625	35.4450248141333	4.21091871226667	99.4522050514667	95.24128633920003	3884864.0	5.966353549683594E8	3	7423	11.643306732406842	0.8276658546866249	0.4044675355657967	421.2162170410156	421.2361755371094
872	421.2444152832031	35.5221875090667					1	DETECTED	421.2444 m/z @35.52 [151020OFc1_NvH-0949-CRLM-5.raw]	421.2444152832031	35.5221875090667	4.2801927464	99.754371984	95.4741792376	2018908.875	4.250735172267262E8	3	7423	7.2588493005443055	0.5242136474782269	0.03403512094997303	421.2362060546875	421.25018310546875
873	421.2602233886719	21.2049167149333					1	DETECTED	421.2602 m/z @21.20 [151020OFc1_NvH-0949-CRLM-5.raw]	421.2602233886719	21.2049167149333	4.05140377626667	96.0798443514667	92.02844057520004	2103521.25	3.884089728967554E8	0	7423	3.699032165138618	1.296298714587485	5.227208739345649	421.25030517578125	421.2602844238281
874	421.2702941894531	27.6724394746667					1	DETECTED	421.2703 m/z @27.67 [151020OFc1_NvH-0949-CRLM-5.raw]	421.2702941894531	27.6724394746667	4.67033607546667	93.9549171504	89.28458107493333	2.3614572E7	7.02352615784005E8	2	7423	0.18558726714138274	0.5591236070383282	0.03558696797610165	421.26031494140625	421.2799377441406
875	421.288330078125	37.2328086490667					1	DETECTED	421.2883 m/z @37.23 [151020OFc1_NvH-0949-CRLM-5.raw]	421.288330078125	37.2328086490667	9.77724239786667	96.3980409042667	86.62079850640002	1097950.75	3.170177950081343E8	2	7423	0.13627140526111248	0.5635570832649578	1.7898678305092748	421.2807922363281	421.2975158691406
876	421.3182678222656	58.6205683029333					1	DETECTED	421.3183 m/z @58.62 [151020OFc1_NvH-0949-CRLM-5.raw]	421.3182678222656	58.6205683029333	0.0789634157333333	99.6441464418667	99.56518302613337	70184.453125	2.299277934176583E8	0	7423	91.30151288136732	0.8503796848239733	0.5621523610142859	421.3087158203125	421.3212890625
877	421.331298828125	92.077970648					1	DETECTED	421.3313 m/z @92.08 [151020OFc1_NvH-0949-CRLM-5.raw]	421.331298828125	92.077970648	0.0301219008	99.9948525458667	99.96473064506671	145866.015625	2.2153840670576793E8	0	7423	0.32842196713798444	0.5006414906836694	1.4435953184575727	421.3213195800781	421.33990478515625
878	421.3470764160156	51.9463742418667					1	DETECTED	421.3471 m/z @51.95 [151020OFc1_NvH-0949-CRLM-5.raw]	421.3470764160156	51.9463742418667	15.6115270912	94.4727215842667	78.86119449306669	90055.5390625	2.735409538246667E8	0	7423	75.84392654513479	1.0852005812224763	1.0922263757492578	421.3423156738281	421.35638427734375
879	421.36773681640625	92.077970648					1	DETECTED	421.3677 m/z @92.08 [151020OFc1_NvH-0949-CRLM-5.raw]	421.36773681640625	92.077970648	4.6514175544	95.7328005050667	91.08138295066671	298081.78125	3.3975521434412664E8	0	7423	2.4835641954369265	0.6215902667727592	0.43476686959588146	421.3582763671875	421.3774108886719
880	421.4039306640625	92.077970648					1	DETECTED	421.4039 m/z @92.08 [151020OFc1_NvH-0949-CRLM-5.raw]	421.4039306640625	92.077970648	3.99451454053333	92.1206949290667	88.12618038853337	361480.96875	3.284187385142106E8	0	7423	50.92338504580281	0.5265937250635334	5.603896390747893E-4	421.39404296875	421.4135437011719
881	421.43341064453125	41.6265664168					1	DETECTED	421.4334 m/z @41.63 [151020OFc1_NvH-0949-CRLM-5.raw]	421.43341064453125	41.6265664168	5.42910258506667	98.8341748250667	93.40507224000002	812437.75	3.266124111940421E8	0	7423	0.06425425912851068	2.137080802736563	0.00492532224468851	421.42352294921875	421.443359375
882	421.470703125	17.8939490704					1	DETECTED	421.4707 m/z @17.89 [151020OFc1_NvH-0949-CRLM-5.raw]	421.470703125	17.8939490704	4.10095547333333	96.2694360472	92.16848057386667	783178.125	3.689347959233499E8	0	7423	6.084200755264481	0.51263180812176	7.213474476228895	421.4607849121094	421.4806823730469
883	421.4949645996094	51.0095666477333					1	DETECTED	421.4950 m/z @51.01 [151020OFc1_NvH-0949-CRLM-5.raw]	421.4949645996094	51.0095666477333	4.21986013066667	98.6301295114667	94.41026938080003	346318.4375	3.2707528462801427E8	0	7423	0.07068103178850293	0.9863578925234897	1.7642613207098594	421.4849853515625	421.5046081542969
884	421.5121154785156	21.2935112296					1	DETECTED	421.5121 m/z @21.29 [151020OFc1_NvH-0949-CRLM-5.raw]	421.5121154785156	21.2935112296	4.30096532346667	90.0173423405333	85.71637701706663	211103.4375	3.2611294651830834E8	0	7423	12.719567421748048	3.216273256619753	6.247530091043878	421.5059814453125	421.51837158203125
885	421.5286560058594	37.4955182485333					1	DETECTED	421.5287 m/z @37.50 [151020OFc1_NvH-0949-CRLM-5.raw]	421.5286560058594	37.4955182485333	4.39561639866667	94.7064957797333	90.31087938106663	745316.4375	3.3988505867170286E8	3	7423	0.18359961838062588	1.6145058363150206	3.596843908294867	421.5189208984375	421.533203125
886	421.54351806640625	34.9681427882667					1	DETECTED	421.5435 m/z @34.97 [151020OFc1_NvH-0949-CRLM-5.raw]	421.54351806640625	34.9681427882667	3.65394338906667	98.4741976136	94.82025422453333	1678655.625	4.017041931516953E8	0	7423	20.11922089121458	0.5037698533738714	0.17567255445136457	421.5335388183594	421.5486755371094
887	421.5586853027344	35.6956578026667					1	DETECTED	421.5587 m/z @35.70 [151020OFc1_NvH-0949-CRLM-5.raw]	421.5586853027344	35.6956578026667	4.3404151216	98.4002713269333	94.05985620533329	2010910.75	3.801323656624767E8	3	7423	0.1754186811591083	0.6120888481777775	0.29382875778658607	421.5487060546875	421.5610046386719
888	421.5711364746094	35.3517405397333					1	DETECTED	421.5711 m/z @35.35 [151020OFc1_NvH-0949-CRLM-5.raw]	421.5711364746094	35.3517405397333	3.98485013866667	98.0886123909333	94.10376225226663	6739723.0	5.3550855896978265E8	3	7423	0.950431221311554	0.5890430458939492	0.21245416773572187	421.561279296875	421.5810241699219
889	421.6333923339844	41.5464962517333					1	DETECTED	421.6334 m/z @41.55 [151020OFc1_NvH-0949-CRLM-5.raw]	421.6333923339844	41.5464962517333	6.33160726666667	94.9952570402667	88.66364977360003	564945.375	3.2283499546724534E8	0	7423	0.10077721380825722	1.7947781735947426	0.8448190596814962	421.6235046386719	421.64337158203125
890	421.689697265625	23.7263979821333					1	DETECTED	421.6897 m/z @23.73 [151020OFc1_NvH-0949-CRLM-5.raw]	421.689697265625	23.7263979821333	4.38651433386667	94.4454467389333	90.05893240506663	273138.8125	3.2695327906959224E8	0	7423	0.21374266992270208	2.923487591816435	7.177090794863545	421.6800842285156	421.6993103027344
891	421.7109375	29.0435194698667					1	DETECTED	421.7109 m/z @29.04 [151020OFc1_NvH-0949-CRLM-5.raw]	421.7109375	29.0435194698667	3.96475649546667	96.0165078464	92.05175135093333	1364296.5	3.7670330906915057E8	2	7423	0.16099968017930522	1.0708843259646839	0.37150512527100715	421.7011413574219	421.7191162109375
892	421.7291259765625	21.5589544306667					1	DETECTED	421.7291 m/z @21.56 [151020OFc1_NvH-0949-CRLM-5.raw]	421.7291259765625	21.5589544306667	3.97580056853333	94.7268000237333	90.75099945519997	2700395.25	4.8010865186531705E8	2	7423	0.2081315399361756	3.0216506122355122	3.1162071363748165	421.7191467285156	421.73907470703125
893	421.7460632324219	35.5399113973333					1	DETECTED	421.7461 m/z @35.54 [151020OFc1_NvH-0949-CRLM-5.raw]	421.7460632324219	35.5399113973333	4.257988632	97.8114660432	93.55347741119999	1187571.625	3.6869884779705685E8	0	7423	0.22282587905704787	0.6945956451501664	0.3804591252269923	421.7391357421875	421.74835205078125
894	421.7584228515625	27.6123177125333					1	DETECTED	421.7584 m/z @27.61 [151020OFc1_NvH-0949-CRLM-5.raw]	421.7584228515625	27.6123177125333	4.22917679253333	99.7084622389333	95.47928544639996	1.19053992E8	2.5542381808324523E9	2	7423	0.2852319261030267	1.115004019895065	1.1756564638656362	421.74847412109375	421.7684020996094
895	421.77630615234375	30.0501415218667					1	DETECTED	421.7763 m/z @30.05 [151020OFc1_NvH-0949-CRLM-5.raw]	421.77630615234375	30.0501415218667	4.9759745928	88.8420810965333	83.8661065037333	3778287.75	4.3973424947027755E8	2	7423	0.8974953325945769	4.496712168281244	5.994549947521138	421.76910400390625	421.7838439941406
896	421.7895202636719	37.25722478					1	DETECTED	421.7895 m/z @37.26 [151020OFc1_NvH-0949-CRLM-5.raw]	421.7895202636719	37.25722478	6.9457163656	97.7835743525333	90.83785798693329	338374.75	3.0652657407071704E8	0	7423	2.918614004544551	1.4984054363948975	3.4983930645953962	421.786376953125	421.799072265625
897	421.85650634765625	45.2036940696					1	DETECTED	421.8565 m/z @45.20 [151020OFc1_NvH-0949-CRLM-5.raw]	421.85650634765625	45.2036940696	0.462406881333333	99.7176663570667	99.25525947573337	618314.3125	3.584561469867916E8	3	7423	25.350502077223343	1.235687558254339	5.772686188567949E-4	421.8465270996094	421.8664855957031
898	421.86663818359375	23.6162495088					1	DETECTED	421.8666 m/z @23.62 [151020OFc1_NvH-0949-CRLM-5.raw]	421.86663818359375	23.6162495088	4.5071485504	97.7560126450667	93.2488640946667	572049.3125	1.9557129998057592E8	0	7423	0.3512841713768644	3.2785565731437853	5.573554295941227	421.86651611328125	421.8678894042969
899	421.8779296875	35.0078425064					1	DETECTED	421.8779 m/z @35.01 [151020OFc1_NvH-0949-CRLM-5.raw]	421.8779296875	35.0078425064	0.01031346	98.1725304981333	98.16221703813329	1035854.9375	3.309649579395508E8	0	7423	20.28267977590059	2.0059552035092514	2.7269339704977	421.8679504394531	421.87811279296875
900	421.88812255859375	21.3907622157333					1	DETECTED	421.8881 m/z @21.39 [151020OFc1_NvH-0949-CRLM-5.raw]	421.88812255859375	21.3907622157333	0.0789634157333333	98.4002713269333	98.32130791119997	4048983.0	4.3983863617933613E8	3	7423	0.17550623223118933	1.0624784465394537	1.113140337581104	421.8781433105469	421.8957824707031
901	421.9057922363281	35.26764358					1	DETECTED	421.9058 m/z @35.27 [151020OFc1_NvH-0949-CRLM-5.raw]	421.9057922363281	35.26764358	0.01031346	97.3680646965333	97.35775123653329	4243099.0	4.3152863555937696E8	3	7423	0.18864505146051158	0.8518334735383227	1.7630312157924346	421.89581298828125	421.9156494140625
902	421.92291259765625	37.538982212					1	DETECTED	421.9229 m/z @37.54 [151020OFc1_NvH-0949-CRLM-5.raw]	421.92291259765625	37.538982212	0.0398777976	99.6257715930667	99.5858937954667	529887.3125	3.213018684179428E8	0	7423	0.06910427594807089	1.4637492288108271	0.001345245029804445	421.9158020019531	421.9328918457031
903	421.94207763671875	11.3147558298667					1	DETECTED	421.9421 m/z @11.31 [151020OFc1_NvH-0949-CRLM-5.raw]	421.94207763671875	11.3147558298667	0.01031346	98.7134114050667	98.70309794506669	346048.15625	3.414364519754457E8	0	7423	0.3021949503601018	0.7013596340133723	0.43622623711869396	421.9335021972656	421.9501037597656
904	421.9601745605469	25.0114995341333					1	DETECTED	421.9602 m/z @25.01 [151020OFc1_NvH-0949-CRLM-5.raw]	421.9601745605469	25.0114995341333	0.205934605333333	99.8665440426667	99.66060943733336	847982.0	3.443686424616064E8	0	7423	0.11310203820906395	1.0849903828522642	0.031254699160673534	421.95025634765625	421.97015380859375
905	421.97021484375	34.3674623266667					1	DETECTED	421.9702 m/z @34.37 [151020OFc1_NvH-0949-CRLM-5.raw]	421.97021484375	34.3674623266667	0.176522108	98.95434404	98.777821932	548246.625	3.511595220601782E8	0	7423	16.834005135751976	1.9371022505237834	0.4382525571519389	421.9701843261719	421.9801940917969
906	422.0196533203125	24.8638684690667					1	DETECTED	422.0197 m/z @24.86 [151020OFc1_NvH-0949-CRLM-5.raw]	422.0196533203125	24.8638684690667	0.856975059733333	99.5161711869333	98.65919612719998	490336.15625	2.9625061848909396E8	0	7423	0.19115438929858897	3.069850977025267	0.004030507629606911	422.00994873046875	422.0293884277344
907	422.0854187011719	47.9426310213333					1	DETECTED	422.0854 m/z @47.94 [151020OFc1_NvH-0949-CRLM-5.raw]	422.0854187011719	47.9426310213333	1.0488273752	99.5984301648	98.5496027896	88318.390625	2.976611353153932E8	0	7423	94.17561837965053	1.0525778276089826	1.107445737877489	422.08111572265625	422.09002685546875
908	422.10040283203125	91.7907280248					1	DETECTED	422.1004 m/z @91.79 [151020OFc1_NvH-0949-CRLM-5.raw]	422.10040283203125	91.7907280248	1.17161534346667	99.2407135605333	98.06909821706662	265135.0625	3.348688300897326E8	0	7423	49.54376201622513	0.5009265483884494	7.675376188569604E-4	422.0908508300781	422.1094970703125
909	422.1304931640625	90.3583886224					1	DETECTED	422.1305 m/z @90.36 [151020OFc1_NvH-0949-CRLM-5.raw]	422.1304931640625	90.3583886224	18.8508709026667	95.3435135376	76.4926426349333	2890087.5	3.2127697221793735E8	0	7423	0.07477071466546192	1.2791378640443531	1.2995198369812222	422.12432861328125	422.1376953125
910	422.1668701171875	49.7519751432					1	DETECTED	422.1669 m/z @49.75 [151020OFc1_NvH-0949-CRLM-5.raw]	422.1668701171875	49.7519751432	1.8350640824	91.7610871592	89.9260230768	83442.8515625	2.8527476857740664E8	0	7423	89.722572331287	0.938353715692318	0.8734878343382694	422.162109375	422.1702880859375
911	422.18035888671875	18.6357843410667					1	DETECTED	422.1804 m/z @18.64 [151020OFc1_NvH-0949-CRLM-5.raw]	422.18035888671875	18.6357843410667	4.88765226213333	94.4997231818667	89.61207091973337	186187.453125	3.113356924839127E8	0	7423	0.27782160964589053	3.25906350059905	8.81997790153332	422.1722717285156	422.1828308105469
912	422.1928405761719	29.5872257442667					1	DETECTED	422.1928 m/z @29.59 [151020OFc1_NvH-0949-CRLM-5.raw]	422.1928405761719	29.5872257442667	1.59614370373333	96.1700100144	94.57386631066667	961469.0625	3.3625446806926763E8	0	7423	15.787226545728188	5.879704733691577	2.8371503333730157	422.1829833984375	422.1928405761719
913	422.202880859375	90.0882705813333					1	DETECTED	422.2029 m/z @90.09 [151020OFc1_NvH-0949-CRLM-5.raw]	422.202880859375	90.0882705813333	4.48855718373333	92.1714443536	87.68288716986666	1253643.875	3.71876953663225E8	0	7423	0.21110860199556214	0.5050117595304692	0.004478013691417912	422.1929016113281	422.2040100097656
914	422.2140197753906	10.5721458752					1	DETECTED	422.2140 m/z @10.57 [151020OFc1_NvH-0949-CRLM-5.raw]	422.2140197753906	10.5721458752	4.1914166936	98.6668854112	94.4754687176	4352925.5	6.197875753016611E8	3	7423	36.335546732323365	0.6302145161600793	8.555994105450996	422.20404052734375	422.2239990234375
915	422.2283020019531	27.2290721112					1	DETECTED	422.2283 m/z @27.23 [151020OFc1_NvH-0949-CRLM-5.raw]	422.2283020019531	27.2290721112	3.93459680373333	94.7268000237333	90.79220321999998	755061.625	3.769939132927671E8	2	7423	8.352308212067353	0.5722109029763419	0.2127650747211638	422.22406005859375	422.2303466796875
916	422.2403564453125	34.6513028381333					1	DETECTED	422.2404 m/z @34.65 [151020OFc1_NvH-0949-CRLM-5.raw]	422.2403564453125	34.6513028381333	4.11013848773333	97.2299514901333	93.11981300239998	2416132.0	5.031168340486936E8	5	7423	9.245274113002747	0.7840343286449046	0.06502864402588457	422.2303771972656	422.24908447265625
917	422.25909423828125	27.5923654378667					1	DETECTED	422.2591 m/z @27.59 [151020OFc1_NvH-0949-CRLM-5.raw]	422.25909423828125	27.5923654378667	0.578757321066667	98.2333752061333	97.65461788506664	5.1446432E7	1.4714354634262354E9	2	7423	0.26578079394253606	16.560030908421723	1.2952986909241502	422.2491149902344	422.2690734863281
918	422.2778015136719	30.031448056					1	DETECTED	422.2778 m/z @30.03 [151020OFc1_NvH-0949-CRLM-5.raw]	422.2778015136719	30.031448056	3.74182995573333	92.2680492069333	88.52621925119996	1538840.625	4.1439980924470603E8	0	7423	13.846489019774673	7.082300063132173	0.9841459189626472	422.26910400390625	422.2871398925781
919	422.29083251953125	37.1307389584					1	DETECTED	422.2908 m/z @37.13 [151020OFc1_NvH-0949-CRLM-5.raw]	422.29083251953125	37.1307389584	9.30337263173333	92.3129926365333	83.00962000479997	71102.2734375	2.3641368702476203E8	0	7423	82.01813600483605	1.4915105337376597	1.971245273334249	422.2897033691406	422.30035400390625
920	422.3110656738281	90.8091809781333					1	DETECTED	422.3111 m/z @90.81 [151020OFc1_NvH-0949-CRLM-5.raw]	422.3110656738281	90.8091809781333	63.7252050218667	92.2680492069333	28.5428441850666	94489.1796875	7.74940339623516E7	0	7423	0.7582271091629593	0.5269323128767298	3.1623077324618722	422.30950927734375	422.31329345703125
921	422.3238525390625	41.5162220773333					1	DETECTED	422.3239 m/z @41.52 [151020OFc1_NvH-0949-CRLM-5.raw]	422.3238525390625	41.5162220773333	0.0593534181333333	91.7143641714667	91.65501075333337	65345.35546875	2.2639036397414365E8	0	7423	90.45596281811264	1.1193880113121208	1.248991296323112	422.3237609863281	422.3279113769531
922	422.33795166015625	45.9906851986667					1	DETECTED	422.3380 m/z @45.99 [151020OFc1_NvH-0949-CRLM-5.raw]	422.33795166015625	45.9906851986667	4.05140377626667	97.5541399181333	93.50273614186663	121746.28125	2.803365557580097E8	0	7423	87.9699919037579	1.0423990580643057	1.0845292380890377	422.3279724121094	422.347900390625
923	422.41534423828125	9.4849684816					1	DETECTED	422.4153 m/z @9.48 [151020OFc1_NvH-0949-CRLM-5.raw]	422.41534423828125	9.4849684816	3.71748260213333	96.9461197517333	93.22863714959998	1158282.75	3.691800804415909E8	0	7423	0.22067828637650244	2.4449445097940554	96.71484343247248	422.4056091308594	422.42529296875
924	422.44537353515625	45.0306732042667					1	DETECTED	422.4454 m/z @45.03 [151020OFc1_NvH-0949-CRLM-5.raw]	422.44537353515625	45.0306732042667	4.46921383066667	92.077970648	87.60875681733333	579221.3125	3.340578174416481E8	0	7423	33.7446804654432	1.1951618646414977	2.1519397763204444	422.43548583984375	422.4553527832031
925	422.467041015625	38.7427665690667					1	DETECTED	422.4670 m/z @38.74 [151020OFc1_NvH-0949-CRLM-5.raw]	422.467041015625	38.7427665690667	4.41484125733333	97.1472507312	92.73240947386667	1650447.0	3.61317476386973E8	4	7423	0.2440067559600294	0.907996356857925	0.018181961238070622	422.4571533203125	422.4769287109375
926	422.4838562011719	33.1055126448					1	DETECTED	422.4839 m/z @33.11 [151020OFc1_NvH-0949-CRLM-5.raw]	422.4838562011719	33.1055126448	4.20100627733333	96.0255951221333	91.82458884479996	176629.96875	3.259812703356465E8	0	7423	83.94477591561514	1.6779606911967286	2.3636676225508846	422.4774475097656	422.4930725097656
927	422.5243835449219	45.3062071045333					1	DETECTED	422.5244 m/z @45.31 [151020OFc1_NvH-0949-CRLM-5.raw]	422.5243835449219	45.3062071045333	1.8620865304	73.4641858512	71.6020993208	314584.0625	2.8631814519764304E8	0	7423	28.314513346737535	0.8785037350212757	0.8642421774539282	422.5146179199219	422.5259704589844
928	422.5361633300781	21.0989555042667					1	DETECTED	422.5362 m/z @21.10 [151020OFc1_NvH-0949-CRLM-5.raw]	422.5361633300781	21.0989555042667	4.37733983573333	96.8740058029333	92.49666596719997	888605.375	3.5017897224805975E8	0	7423	2.4589776327689385	0.5788427995612265	18.91732894842706	422.52618408203125	422.5419006347656
929	422.5519104003906	25.6978270442667					1	DETECTED	422.5519 m/z @25.70 [151020OFc1_NvH-0949-CRLM-5.raw]	422.5519104003906	25.6978270442667	3.14887835973333	96.3891450232	93.24026666346667	2.9011664E7	7.825408254634955E8	3	7423	0.16075661956538667	1.1096579846223145	1.154691559096821	422.5420227050781	422.5618591308594
930	422.5643615722656	24.6744973336					1	DETECTED	422.5644 m/z @24.67 [151020OFc1_NvH-0949-CRLM-5.raw]	422.5643615722656	24.6744973336	0.354984995466667	96.6793955869333	96.32441059146663	628498.125	3.137835051307559E8	3	7423	0.05602145584762397	0.5157441317782696	0.027496715435034354	422.5619201660156	422.5648498535156
931	422.5748596191406	34.5840204898667					1	DETECTED	422.5749 m/z @34.58 [151020OFc1_NvH-0949-CRLM-5.raw]	422.5748596191406	34.5840204898667	4.069739236	98.8620284448	94.7922892088	1842289.5	4.196770615631642E8	3	7423	7.225474785238681	1.9682011870131875	0.7626566423717448	422.5649108886719	422.5848388671875
932	422.5851745605469	39.1843861573333					1	DETECTED	422.5852 m/z @39.18 [151020OFc1_NvH-0949-CRLM-5.raw]	422.5851745605469	39.1843861573333	3.903988508	64.6296593528	60.72567084480001	1391461.375	2.402544771264435E8	3	7423	0.11479799953790604	0.5014731841126158	0.01286031738666239	422.5848693847656	422.5948791503906
933	422.6158447265625	9.50074154026667					1	DETECTED	422.6158 m/z @9.50 [151020OFc1_NvH-0949-CRLM-5.raw]	422.6158447265625	9.50074154026667	4.069739236	96.2694360472	92.1996968112	1315745.125	3.2519607330360323E8	0	7423	0.21271451066647273	2.3847861699527155	1.381093426679551	422.6058654785156	422.6257629394531
934	422.6454772949219	44.9707216752					1	DETECTED	422.6455 m/z @44.97 [151020OFc1_NvH-0949-CRLM-5.raw]	422.6454772949219	44.9707216752	0.8298005272	99.754371984	98.9245714568	416623.375	3.127056343508022E8	0	7423	0.02417228267198368	1.1205539993730083	669.2530860482808	422.6359558105469	422.65484619140625
935	422.70477294921875	33.4612146989333					1	DETECTED	422.7048 m/z @33.46 [151020OFc1_NvH-0949-CRLM-5.raw]	422.70477294921875	33.4612146989333	5.08651108426667	94.9861383296	89.89962724533332	178428.109375	3.5790414055045545E8	0	7423	0.15477021690266923	1.7592529802885564	2.5128052877029967	422.6948547363281	422.7055358886719
936	422.715576171875	10.5591399061333					1	DETECTED	422.7156 m/z @10.56 [151020OFc1_NvH-0949-CRLM-5.raw]	422.715576171875	10.5591399061333	4.0788724208	99.6533256632	95.5744532424	1856990.0	4.2861742737598634E8	2	7423	28.9203329532961	10.02199757948139	15.3728689199619	422.7055969238281	422.71954345703125
937	422.7295837402344	23.280249288					1	DETECTED	422.7296 m/z @23.28 [151020OFc1_NvH-0949-CRLM-5.raw]	422.7295837402344	23.280249288	4.53521030373333	96.2332990512	91.69808874746667	3787115.5	4.609383203091442E8	2	7423	0.23984441539904466	1.3897299391551685	1.0788817438521145	422.7196044921875	422.73809814453125
938	422.74810791015625	35.6956578026667					1	DETECTED	422.7481 m/z @35.70 [151020OFc1_NvH-0949-CRLM-5.raw]	422.74810791015625	35.6956578026667	4.20100627733333	94.3417379464	90.14073166906667	6027768.0	5.1848081437223405E8	2	7423	0.19647640282151002	0.5057847387575714	0.015656380829082887	422.7381591796875	422.7502136230469
939	422.7602233886719	27.5923654378667					1	DETECTED	422.7602 m/z @27.59 [151020OFc1_NvH-0949-CRLM-5.raw]	422.7602233886719	27.5923654378667	4.4792657824	95.0320503424	90.55278455999999	1.373398E7	8.449465596424433E8	2	7423	7.196883941813148	1.1018813267359993	0.5171175104484793	422.750244140625	422.77020263671875
940	422.770263671875	36.0848737237333					1	DETECTED	422.7703 m/z @36.08 [151020OFc1_NvH-0949-CRLM-5.raw]	422.770263671875	36.0848737237333	9.77724239786667	97.6456489232	87.86840652533333	3429033.25	3.5371332630593824E8	2	7423	0.09436934346945236	1.6267164206132039	0.5100342338588281	422.770263671875	422.7801208496094
941	422.8162841796875	9.50074154026667					1	DETECTED	422.8163 m/z @9.50 [151020OFc1_NvH-0949-CRLM-5.raw]	422.8162841796875	9.50074154026667	4.12155947573333	95.0686084437333	90.94704896799996	844259.375	3.4324656593949E8	0	7423	0.18288222530590303	2.478179808225625	4.885795634438513	422.8063049316406	422.8262634277344
942	422.8406677246094	95.5467757274667					1	DETECTED	422.8407 m/z @95.55 [151020OFc1_NvH-0949-CRLM-5.raw]	422.8406677246094	95.5467757274667	0.01031346	99.9948525458667	99.9845390858667	331576.5	6.236003413746626E8	3	7423	95.47078601871938	1.0299719513757188	0.02334790368865808	422.8308410644531	422.850341796875
943	422.85107421875	50.7823690866667					1	DETECTED	422.8511 m/z @50.78 [151020OFc1_NvH-0949-CRLM-5.raw]	422.85107421875	50.7823690866667	5.28975841493333	94.3507751746667	89.06101675973336	117799.3359375	3.1803490233343786E8	0	7423	80.5217074413756	0.9787896847793509	0.9687426434481452	422.8506774902344	422.8609619140625
944	422.87109375	21.0785393882667					1	DETECTED	422.8711 m/z @21.08 [151020OFc1_NvH-0949-CRLM-5.raw]	422.87109375	21.0785393882667	0.0204452496	99.3049065218667	99.2844612722667	490082.84375	3.247284117912888E8	3	7423	3.6689902280078464	4.786309711459496	0.39708695566915464	422.86114501953125	422.8760681152344
945	422.8860778808594	25.6978270442667					1	DETECTED	422.8861 m/z @25.70 [151020OFc1_NvH-0949-CRLM-5.raw]	422.8860778808594	25.6978270442667	0.0301219008	99.6076406514667	99.5775187506667	2.105342E7	7.228049825084354E8	3	7423	0.16154938487467518	0.8567278834845018	0.03414232653457716	422.8760986328125	422.89605712890625
946	422.8961486816406	30.3681813701333					1	DETECTED	422.8961 m/z @30.37 [151020OFc1_NvH-0949-CRLM-5.raw]	422.8961486816406	30.3681813701333	0.108358332266667	99.4977105290667	99.38935219680003	5352537.5	4.43001152203554E8	3	7423	11.867106178660102	0.8120681769355104	2.0145499224604038	422.8960876464844	422.9061279296875
947	422.91033935546875	12.8041681466667					1	DETECTED	422.9103 m/z @12.80 [151020OFc1_NvH-0949-CRLM-5.raw]	422.91033935546875	12.8041681466667	0.01031346	99.9036352754667	99.89332181546669	1848241.5	4.033967540862482E8	3	7423	26.47527541444741	12.889031584401028	25.262865693735183	422.90618896484375	422.92022705078125
948	422.9313659667969	34.3531690450667					1	DETECTED	422.9314 m/z @34.35 [151020OFc1_NvH-0949-CRLM-5.raw]	422.9313659667969	34.3531690450667	0.01031346	99.98563396	99.9753205	284765.1875	3.420180390562098E8	0	7423	1.649592598686752	1.722797559843606	2.16963407163783	422.92156982421875	422.94085693359375
949	422.94183349609375	34.838017556					1	DETECTED	422.9418 m/z @34.84 [151020OFc1_NvH-0949-CRLM-5.raw]	422.94183349609375	34.838017556	0.01031346	98.1260014621333	98.1156880021333	117878.3046875	3.274334507318903E8	0	7423	97.96200412380347	1.4101098790626074	1.832411082310774	422.94183349609375	422.9472961425781
950	422.95733642578125	9.8377394544					1	DETECTED	422.9573 m/z @9.84 [151020OFc1_NvH-0949-CRLM-5.raw]	422.95733642578125	9.8377394544	0.255252850666667	98.0423613570667	97.78710850640003	249556.015625	3.2114771328472745E8	0	7423	6.345234206855663	0.5418492535421024	7.695231586033624	422.9475402832031	422.95916748046875
951	422.96917724609375	38.6310470512					1	DETECTED	422.9692 m/z @38.63 [151020OFc1_NvH-0949-CRLM-5.raw]	422.96917724609375	38.6310470512	0.01031346	99.8665440426667	99.8562305826667	961600.375	3.2670704165128225E8	0	7423	6.471857150577932	0.5241658303834772	0.03487314732424855	422.95928955078125	422.9790954589844
952	422.99908447265625	23.7725663125333					1	DETECTED	422.9991 m/z @23.77 [151020OFc1_NvH-0949-CRLM-5.raw]	422.99908447265625	23.7725663125333	0.7399680928	98.4558333237333	97.7158652309333	421615.84375	3.423978527421776E8	0	7423	0.39559222171736863	3.1387223618827615	0.015317735685859476	422.9891357421875	423.0084533691406
953	423.0164489746094	9.5278553664					1	DETECTED	423.0164 m/z @9.53 [151020OFc1_NvH-0949-CRLM-5.raw]	423.0164489746094	9.5278553664	0.0398777976	98.96371512	98.9238373224	356706.71875	3.2169241655157536E8	0	7423	0.18949583660333147	0.8577981076971275	0.9804487687514067	423.00927734375	423.02581787109375
954	423.1027526855469	50.2821121752					1	DETECTED	423.1028 m/z @50.28 [151020OFc1_NvH-0949-CRLM-5.raw]	423.1027526855469	50.2821121752	1.2545080528	99.7452182693333	98.49071021653329	140805.34375	3.3229668771343255E8	0	7423	55.52742694963054	1.0179125656761234	0.8684889374840771	423.09320068359375	423.11224365234375
955	423.13397216796875	90.3583886224					1	DETECTED	423.1340 m/z @90.36 [151020OFc1_NvH-0949-CRLM-5.raw]	423.13397216796875	90.3583886224	20.9902671221333	99.4063697194667	78.41610259733339	489872.96875	2.9171902802460825E8	0	7423	0.07759519117692548	1.0780994606393943	13.573855883424468	423.1240234375	423.143310546875
956	423.1695861816406	91.0146516653333					1	DETECTED	423.1696 m/z @91.01 [151020OFc1_NvH-0949-CRLM-5.raw]	423.1695861816406	91.0146516653333	9.08755072106667	94.9311785128	85.84362779173333	456627.78125	2.9651875389133716E8	0	7423	0.10405954382501648	1.5234762235741721	1.556980758422364	423.15985107421875	423.17950439453125
957	423.1927795410156	27.4218153829333					1	DETECTED	423.1928 m/z @27.42 [151020OFc1_NvH-0949-CRLM-5.raw]	423.1927795410156	27.4218153829333	4.6793317976	99.1394273608	94.4600955632	606610.0	3.4707593938193685E8	0	7423	0.1307925977665576	0.5655293549185063	0.8395446638630516	423.1828918457031	423.197265625
958	423.207275390625	32.8010557968					1	DETECTED	423.2073 m/z @32.80 [151020OFc1_NvH-0949-CRLM-5.raw]	423.207275390625	32.8010557968	3.868178168	99.2955340112	95.4273558432	731898.375	3.6743215446301734E8	0	7423	15.366131099648758	2.3591793937370418	6.015444686895062	423.1972961425781	423.2104797363281
959	423.2204895019531	25.7111831104					1	DETECTED	423.2205 m/z @25.71 [151020OFc1_NvH-0949-CRLM-5.raw]	423.2204895019531	25.7111831104	2.17311432586667	98.96371512	96.79060079413334	7993807.5	7.636932041013331E8	3	7423	7.3054569573665695	1.319873463895179	34.199042756296464	423.21051025390625	423.23046875
960	423.2305603027344	30.3681813701333					1	DETECTED	423.2306 m/z @30.37 [151020OFc1_NvH-0949-CRLM-5.raw]	423.2305603027344	30.3681813701333	4.21986013066667	98.9729001442667	94.75304001360003	3609892.0	4.8693323174120337E8	2	7423	7.191277025149503	1.70620301666272	2.888516150798793	423.2304992675781	423.24053955078125
961	423.2419738769531	34.8990022354667					1	DETECTED	423.2420 m/z @34.90 [151020OFc1_NvH-0949-CRLM-5.raw]	423.2419738769531	34.8990022354667	4.1611521528	97.1841355936	93.0229834408	2923897.0	4.7730472866509604E8	2	7423	0.32757651706641155	0.5190237344669033	0.19674638235161684	423.2405700683594	423.248046875
962	423.258056640625	32.95665144					1	DETECTED	423.2581 m/z @32.96 [151020OFc1_NvH-0949-CRLM-5.raw]	423.258056640625	32.95665144	3.75075886213333	99.1118859546667	95.36112709253338	1.5738401E7	1.2526003603976314E9	3	7423	0.14889750472019614	0.6107231118481184	1.7481504849117104	423.2480773925781	423.26800537109375
963	423.2717590332031	36.0848737237333					1	DETECTED	423.2718 m/z @36.08 [151020OFc1_NvH-0949-CRLM-5.raw]	423.2717590332031	36.0848737237333	1.61452727813333	95.1053331805333	93.49080590239997	1115390.5	3.903907571383354E8	2	7423	3.9610190464921544	2.10675298016834	3.203414596116687	423.26806640625	423.28173828125
964	423.2966003417969	61.0116848138667					1	DETECTED	423.2966 m/z @61.01 [151020OFc1_NvH-0949-CRLM-5.raw]	423.2966003417969	61.0116848138667	61.0116848138667	92.5077717554667	31.496086941600005	87134.1171875	1.2216982691133226E8	0	7423	30.446171510651403	null	null	423.2874755859375	423.2966003417969
965	423.31036376953125	91.8293924096					1	DETECTED	423.3104 m/z @91.83 [151020OFc1_NvH-0949-CRLM-5.raw]	423.31036376953125	91.8293924096	50.7112389021333	92.5165550258667	41.80531612373339	97696.609375	1.3513991448041847E8	0	7423	0.5616568286676795	0.5083559517834612	0.8531849154656409	423.3091735839844	423.3144836425781
966	423.331787109375	90.0882705813333					1	DETECTED	423.3318 m/z @90.09 [151020OFc1_NvH-0949-CRLM-5.raw]	423.331787109375	90.0882705813333	0.393905294666667	97.4232682688	97.02936297413333	302111.8125	3.165060644934798E8	0	7423	0.12549431672618994	0.5043343675483699	25.85296646785594	423.3246154785156	423.3411865234375
967	423.34674072265625	92.077970648					1	DETECTED	423.3467 m/z @92.08 [151020OFc1_NvH-0949-CRLM-5.raw]	423.34674072265625	92.077970648	2.690660576	94.8673085725333	92.1766479965333	287012.1875	3.619076821723908E8	0	7423	0.06517856182502157	1.5048017866007468	0.36236149855193356	423.34228515625	423.3565368652344
968	423.3657531738281	92.077970648					1	DETECTED	423.3658 m/z @92.08 [151020OFc1_NvH-0949-CRLM-5.raw]	423.3657531738281	92.077970648	6.17386083573333	92.4150747093333	86.24121387359996	150572.109375	3.0104252582633233E8	0	7423	1.078938124709893	0.8146203833668847	0.30125140233356545	423.3575134277344	423.3717956542969
969	423.3833312988281	92.077970648					1	DETECTED	423.3833 m/z @92.08 [151020OFc1_NvH-0949-CRLM-5.raw]	423.3833312988281	92.077970648	6.8859338616	99.754371984	92.86843812240001	566325.1875	3.3379135180179715E8	0	7423	0.30685594463486154	0.5959569258934059	0.01336062983698307	423.3736572265625	423.39324951171875
970	423.41943359375	92.077970648					1	DETECTED	423.4194 m/z @92.08 [151020OFc1_NvH-0949-CRLM-5.raw]	423.41943359375	92.077970648	3.29296025173333	98.097960384	94.80500013226667	541306.8125	3.126498688633829E8	0	7423	0.06236524423746914	0.5579984518901598	0.0027927652576840733	423.41009521484375	423.4292297363281
971	423.4352111816406	14.1938685944					1	DETECTED	423.4352 m/z @14.19 [151020OFc1_NvH-0949-CRLM-5.raw]	423.4352111816406	14.1938685944	7.0929919568	81.5921084114667	74.49911645466669	171885.3125	2.8576636229697806E8	0	7423	0.05502140611109496	6.704978548228137	0.0017598365535294168	423.4300537109375	423.4431457519531
972	423.4535827636719	29.721132536					1	DETECTED	423.4536 m/z @29.72 [151020OFc1_NvH-0949-CRLM-5.raw]	423.4535827636719	29.721132536	0.665492081333333	99.8389585053333	99.17346642399997	228213.4375	3.417726280213796E8	0	7423	26.979655832033963	2.016601750566282	3.517606166421139	423.44366455078125	423.4583740234375
973	423.4683837890625	24.0880727984					1	DETECTED	423.4684 m/z @24.09 [151020OFc1_NvH-0949-CRLM-5.raw]	423.4683837890625	24.0880727984	4.0901429056	97.3773563994667	93.2872134938667	1937743.625	3.529725286352076E8	0	7423	0.06785131900612384	0.9309564093376737	2.1325188650691227	423.45849609375	423.4781799316406
974	423.509521484375	16.4131118077333					1	DETECTED	423.5095 m/z @16.41 [151020OFc1_NvH-0949-CRLM-5.raw]	423.509521484375	16.4131118077333	4.85974427093333	96.0074807874667	91.14773651653337	790843.9375	3.1209189856031185E8	3	7423	0.13575216455289763	1.5530043081150047	2.0644502600670123	423.49969482421875	423.5193176269531
975	423.52777099609375	13.0163675104					1	DETECTED	423.5278 m/z @13.02 [151020OFc1_NvH-0949-CRLM-5.raw]	423.52777099609375	13.0163675104	5.33594526986667	86.4660023946667	81.13005712480003	364250.1875	3.0600490621074563E8	0	7423	0.1154511561426741	0.5639180194449899	0.10869621638203608	423.5197448730469	423.5296325683594
976	423.5400695800781	18.1576976594667					1	DETECTED	423.5401 m/z @18.16 [151020OFc1_NvH-0949-CRLM-5.raw]	423.5400695800781	18.1576976594667	4.21091871226667	61.5126640322667	57.30174532000003	731191.4375	2.4939135900371715E8	0	7423	3.6617025902743414	0.5994889189843379	0.015410370771107728	423.53021240234375	423.5422668457031
977	423.5522766113281	23.099222304					1	DETECTED	423.5523 m/z @23.10 [151020OFc1_NvH-0949-CRLM-5.raw]	423.5522766113281	23.099222304	4.3587228	99.0472785328	94.6885557328	5041463.5	4.9931151543199927E8	3	7423	14.669640770246728	0.5904606038606947	0.019534031011365128	423.54229736328125	423.5622253417969
978	423.5647277832031	30.3028429376					1	DETECTED	423.5647 m/z @30.30 [151020OFc1_NvH-0949-CRLM-5.raw]	423.5647277832031	30.3028429376	4.41484125733333	88.0050096845333	83.59016842719997	1937988.0	4.040820798204092E8	3	7423	4.828414104771404	0.7230278971835196	3.7032304769236113	423.56231689453125	423.5746154785156
979	423.5784912109375	41.2774937248					1	DETECTED	423.5785 m/z @41.28 [151020OFc1_NvH-0949-CRLM-5.raw]	423.5784912109375	41.2774937248	3.93459680373333	80.311110692	76.37651388826667	651137.0	3.085621351711453E8	3	7423	7.541178290865389	1.2905885793760377	0.6203108299171315	423.57476806640625	423.5810852050781
980	423.5910949707031	37.7249239965333					1	DETECTED	423.5911 m/z @37.72 [151020OFc1_NvH-0949-CRLM-5.raw]	423.5910949707031	37.7249239965333	1.14398017786667	97.4232682688	96.27928809093333	1276248.875	3.5934416628914E8	0	7423	0.22212843565478124	1.1990742023633603	0.17981819204692104	423.58111572265625	423.6007995605469
981	423.686279296875	14.2175187224					1	DETECTED	423.6863 m/z @14.22 [151020OFc1_NvH-0949-CRLM-5.raw]	423.686279296875	14.2175187224	6.4303265848	94.9038435565333	88.4735169717333	190199.671875	3.332074013258414E8	0	7423	0.23121088799290135	7.358994441837838	0.02845437239537952	423.67694091796875	423.693115234375
982	423.7038269042969	23.9838871053333					1	DETECTED	423.7038 m/z @23.98 [151020OFc1_NvH-0949-CRLM-5.raw]	423.7038269042969	23.9838871053333	4.02429987386667	96.9100264754667	92.88572660160003	343742.03125	3.224635849982485E8	0	7423	0.18532894789537124	2.5871774209626555	0.03670459648960916	423.69384765625	423.7040100097656
983	423.7140197753906	28.01573396					1	DETECTED	423.7140 m/z @28.02 [151020OFc1_NvH-0949-CRLM-5.raw]	423.7140197753906	28.01573396	3.8861949912	99.8942774072	96.008082416	757610.0	3.3902993142579913E8	0	7423	2.5481155515652745	0.5139651120066755	0.1352227602714985	423.70404052734375	423.71844482421875
984	423.72845458984375	25.4498300381333					1	DETECTED	423.7285 m/z @25.45 [151020OFc1_NvH-0949-CRLM-5.raw]	423.72845458984375	25.4498300381333	4.18065877253333	99.9492509304	95.76859215786666	3397357.0	4.577144492997943E8	2	7423	0.4127116674337188	0.5562096698015492	1.941218804455191	423.7184753417969	423.7384338378906
985	423.7393798828125	17.7844352717333					1	DETECTED	423.7394 m/z @17.78 [151020OFc1_NvH-0949-CRLM-5.raw]	423.7393798828125	17.7844352717333	8.58879991146667	76.2385060402667	67.64970612880003	803445.0	3.225892822018878E8	2	7423	18.07881255052564	12.565581351699246	1.1880657456706796	423.73846435546875	423.7400207519531
986	423.7500305175781	26.0002240744					1	DETECTED	423.7500 m/z @26.00 [151020OFc1_NvH-0949-CRLM-5.raw]	423.7500305175781	26.0002240744	4.1504710488	96.4702275317333	92.3197564829333	8068401.5	8.920408957637146E8	2	7423	5.147228048095997	9.287089004894241	2.666927791264324	423.7400817871094	423.760009765625
987	423.76031494140625	22.7707484794667					1	DETECTED	423.7603 m/z @22.77 [151020OFc1_NvH-0949-CRLM-5.raw]	423.76031494140625	22.7707484794667	1.77201858453333	72.3902857344	70.61826714986667	2796038.75	3.612792739807775E8	0	7423	32.12914674581398	0.5275514765029974	2.2804416110505423	423.7600402832031	423.7701721191406
988	423.8440856933594	16.4638719501333					1	DETECTED	423.8441 m/z @16.46 [151020OFc1_NvH-0949-CRLM-5.raw]	423.8440856933594	16.4638719501333	0.01031346	99.9948525458667	99.9845390858667	683136.875	3.4162730848400956E8	0	7423	0.06167288132623838	0.5345131797194906	215.56938768572755	423.8348693847656	423.8538818359375
989	423.8556823730469	10.9322356090667					1	DETECTED	423.8557 m/z @10.93 [151020OFc1_NvH-0949-CRLM-5.raw]	423.8556823730469	10.9322356090667	0.01031346	72.7866855016	72.7763720416	145085.75	2.7757121729628533E8	0	7423	0.09659709335044475	3.7190715364777023	0.14783536719660412	423.8543701171875	423.858154296875
990	423.8681640625	32.8010557968					1	DETECTED	423.8682 m/z @32.80 [151020OFc1_NvH-0949-CRLM-5.raw]	423.8681640625	32.8010557968	0.118064240266667	99.98563396	99.86756971973334	471170.59375	3.4518918434708035E8	0	7423	18.13275866391038	2.0698525634382245	0.007237629786991279	423.85821533203125	423.87628173828125
991	423.88629150390625	23.1137943672					1	DETECTED	423.8863 m/z @23.11 [151020OFc1_NvH-0949-CRLM-5.raw]	423.88629150390625	23.1137943672	0.01031346	99.8665440426667	99.8562305826667	1894856.875	3.9184979713655865E8	0	7423	1.2077612284384784	0.5387874953648404	0.9107723049565166	423.8763122558594	423.8884582519531
992	423.8984680175781	13.7149054224					1	DETECTED	423.8985 m/z @13.71 [151020OFc1_NvH-0949-CRLM-5.raw]	423.8984680175781	13.7149054224	0.0496024701333333	99.5712030802667	99.52160061013336	3579221.75	4.8652985555883616E8	3	7423	5.2438214518045125	0.54434389536317	0.047418213509112704	423.88848876953125	423.9084167480469
993	423.9099426269531	33.7975189925333					1	DETECTED	423.9099 m/z @33.80 [151020OFc1_NvH-0949-CRLM-5.raw]	423.9099426269531	33.7975189925333	0.0204452496	64.8520463269333	64.8316010773333	481213.84375	2.8164817887475204E8	0	7423	13.427393479385618	1.23706571645096	0.36493237770558656	423.9084777832031	423.9136962890625
994	423.9237060546875	48.6545584032					1	DETECTED	423.9237 m/z @48.65 [151020OFc1_NvH-0949-CRLM-5.raw]	423.9237060546875	48.6545584032	0.01031346	99.9492509304	99.93893747039999	691948.375	4.553822533674329E8	3	7423	28.045913191871243	1.3283084813876087	0.006193209991759904	423.9137268066406	423.93365478515625
995	423.9345703125	42.2745196485333					1	DETECTED	423.9346 m/z @42.27 [151020OFc1_NvH-0949-CRLM-5.raw]	423.9345703125	42.2745196485333	0.5013539464	99.9309907848	99.4296368384	474622.625	3.250780616897947E8	3	7423	18.796929802691206	1.3467811134758783	0.009730568547057838	423.933837890625	423.94451904296875
996	423.94482421875	24.6922035786667					1	DETECTED	423.9448 m/z @24.69 [151020OFc1_NvH-0949-CRLM-5.raw]	423.94482421875	24.6922035786667	0.01031346	99.4337239336	99.4234104736	328716.90625	3.6334716118032324E8	0	7423	4.488363308017455	3.347079985896238	0.39990655237506534	423.9446716308594	423.95465087890625
997	423.96466064453125	28.01573396					1	DETECTED	423.9647 m/z @28.02 [151020OFc1_NvH-0949-CRLM-5.raw]	423.96466064453125	28.01573396	0.01031346	98.1353665373333	98.12505307733329	840703.625	3.292963977651463E8	0	7423	0.1172457356617933	0.6425766820703364	0.060163070600918474	423.9548034667969	423.9744567871094
998	423.9848937988281	43.7192821474667					1	DETECTED	423.9849 m/z @43.72 [151020OFc1_NvH-0949-CRLM-5.raw]	423.9848937988281	43.7192821474667	0.520658418133333	98.8620284448	98.34137002666667	1213337.125	3.599639648969208E8	0	7423	12.769887021522653	0.5043766006197292	0.011566198411374545	423.97491455078125	423.9947204589844
999	424.0959167480469	40.0857986890667					1	DETECTED	424.0959 m/z @40.09 [151020OFc1_NvH-0949-CRLM-5.raw]	424.0959167480469	40.0857986890667	3.14887835973333	99.1210942562667	95.97221589653337	104703.609375	3.3860691389713657E8	0	7423	88.63447974658185	1.2991366773520268	1.4019102373485373	424.0907287597656	424.1020202636719
1000	424.13348388671875	60.970257684					1	DETECTED	424.1335 m/z @60.97 [151020OFc1_NvH-0949-CRLM-5.raw]	424.13348388671875	60.970257684	24.2769644834667	95.0778796248	70.8009151413333	576029.875	2.85796466529225E8	2	7423	29.47469085694744	0.9014321801094903	2359.8872487177814	424.1246032714844	424.1431579589844
1001	424.1498718261719	37.5789443773333					1	DETECTED	424.1499 m/z @37.58 [151020OFc1_NvH-0949-CRLM-5.raw]	424.1498718261719	37.5789443773333	37.5789443773333	98.1630658338667	60.584121456533396	103954.0625	2.1381720514766535E8	0	7423	52.653552948298525	null	null	424.1438903808594	424.1516418457031
1002	424.1618957519531	11.9655589602667					1	DETECTED	424.1619 m/z @11.97 [151020OFc1_NvH-0949-CRLM-5.raw]	424.1618957519531	11.9655589602667	8.25464536053333	99.7084622389333	91.45381687839996	203198.515625	2.927432983651622E8	0	7423	0.11444076345703458	12.322277846211636	4.439270631949515	424.1563415527344	424.16656494140625
1003	424.1770935058594	16.4899546704					1	DETECTED	424.1771 m/z @16.49 [151020OFc1_NvH-0949-CRLM-5.raw]	424.1770935058594	16.4899546704	2.88545840586667	95.059406344	92.17394793813332	206700.65625	3.0723623598836404E8	0	7423	2.69879699722215	3.2336130050818492	9.74213863468324	424.1675109863281	424.1858825683594
1004	424.19610595703125	24.6312046136					1	DETECTED	424.1961 m/z @24.63 [151020OFc1_NvH-0949-CRLM-5.raw]	424.19610595703125	24.6312046136	4.24896174426667	96.4430655168	92.19410377253334	267961.71875	3.8562501275244975E8	0	7423	12.788829707682858	2.7586588547556383	5.347331017076751	424.1861267089844	424.201416015625
1005	424.21142578125	26.1935176234667					1	DETECTED	424.2114 m/z @26.19 [151020OFc1_NvH-0949-CRLM-5.raw]	424.21142578125	26.1935176234667	3.85023075333333	97.9588516573333	94.10862090399996	6731376.5	5.661664776240249E8	2	7423	0.2902498701839811	2.4922262634386083	0.39113462034968555	424.2014465332031	424.2214050292969
1006	424.2218017578125	12.711716908					1	DETECTED	424.2218 m/z @12.71 [151020OFc1_NvH-0949-CRLM-5.raw]	424.2218017578125	12.711716908	4.10095547333333	59.0564817213333	54.95552624799997	312827.15625	2.361219387614998E8	0	7423	0.050771330131325954	0.5076535151332202	0.02310677004007241	424.221435546875	424.222412109375
1007	424.2324523925781	13.6820412704					1	DETECTED	424.2325 m/z @13.68 [151020OFc1_NvH-0949-CRLM-5.raw]	424.2324523925781	13.6820412704	0.559447235466667	98.4002713269333	97.84082409146663	2382504.0	5.057076110114139E8	0	7423	0.16757182238786505	1.273485901618706	0.5795119958850322	424.22247314453125	424.2331237792969
1008	424.2431335449219	22.2382652557333					1	DETECTED	424.2431 m/z @22.24 [151020OFc1_NvH-0949-CRLM-5.raw]	424.2431335449219	22.2382652557333	0.225711162933333	96.5883135472	96.36260238426667	5715204.0	5.909034002534293E8	2	7423	3.810800886098651	1.0376607616306681	39.86235995218209	424.233154296875	424.2530822753906
1009	424.25616455078125	20.8450352330667					1	DETECTED	424.2562 m/z @20.85 [151020OFc1_NvH-0949-CRLM-5.raw]	424.25616455078125	20.8450352330667	0.8028985368	98.9176050432	98.1147065064	1726755.625	4.259791750702609E8	0	7423	12.169507732960174	10.584698539951964	36.85850406562053	424.2531433105469	424.26611328125
1010	424.273681640625	50.2949225216					1	DETECTED	424.2737 m/z @50.29 [151020OFc1_NvH-0949-CRLM-5.raw]	424.273681640625	50.2949225216	4.289909104	98.1353665373333	93.8454574333333	909658.1875	3.474455234673026E8	2	7423	0.15522686322845658	1.1239549282523398	1.5266423085281555	424.2662048339844	424.2835388183594
1011	424.2974853515625	92.077970648					1	DETECTED	424.2975 m/z @92.08 [151020OFc1_NvH-0949-CRLM-5.raw]	424.2974853515625	92.077970648	7.9587505928	98.2705499066667	90.3117993138667	167687.203125	3.203197905375675E8	0	7423	0.06176036418376896	22.335465172823962	0.008592564727294763	424.2875671386719	424.3073425292969
1012	424.3271789550781	91.8293924096					1	DETECTED	424.3272 m/z @91.83 [151020OFc1_NvH-0949-CRLM-5.raw]	424.3271789550781	91.8293924096	11.2540566474667	95.7328005050667	84.47874385760001	304388.21875	2.693725788441993E8	0	7423	0.8169021087789616	3.0213537988697694	0.17272085439092585	424.31878662109375	424.33685302734375
1013	424.36328125	91.0421036744					1	DETECTED	424.3633 m/z @91.04 [151020OFc1_NvH-0949-CRLM-5.raw]	424.36328125	91.0421036744	3.93459680373333	92.4986777053333	88.56408090159997	275399.875	3.192427530905277E8	0	7423	0.2647331655386296	1.538639159826819	1.3411192548394388	424.3533630371094	424.3731384277344
1014	424.3841857910156	60.930916472					1	DETECTED	424.3842 m/z @60.93 [151020OFc1_NvH-0949-CRLM-5.raw]	424.3841857910156	60.930916472	3.85930181573333	95.1236723285333	91.26437051279997	453407.8125	3.5378161590827245E8	0	7423	1.8209393553790179	0.7995600883422598	0.013383172949991192	424.376953125	424.3856506347656
1015	424.395751953125	30.8172703493333					1	DETECTED	424.3958 m/z @30.82 [151020OFc1_NvH-0949-CRLM-5.raw]	424.395751953125	30.8172703493333	10.5991181554667	94.4906382856	83.8915201301333	1590897.375	3.5485575577925503E8	0	7423	0.18004265682051113	4.2480348167433	10.29406595963547	424.3858337402344	424.4046936035156
1016	424.4608459472656	21.6004313421333					1	DETECTED	424.4608 m/z @21.60 [151020OFc1_NvH-0949-CRLM-5.raw]	424.4608459472656	21.6004313421333	3.97580056853333	97.9866302824	94.01082971386667	471160.4375	3.3340205006610674E8	0	7423	0.03684575050664307	2.8240757367344496	0.0449331089436448	424.45086669921875	424.46221923828125
1017	424.4722595214844	9.4744790256					1	DETECTED	424.4723 m/z @9.47 [151020OFc1_NvH-0949-CRLM-5.raw]	424.4722595214844	9.4744790256	4.38651433386667	94.9952570402667	90.60874270640002	787232.0	3.3497722334974986E8	4	7423	0.23472687063360453	18.832506963088623	149.70532394444075	424.4626159667969	424.48223876953125
1018	424.4871520996094	43.7442211138667					1	DETECTED	424.4872 m/z @43.74 [151020OFc1_NvH-0949-CRLM-5.raw]	424.4871520996094	43.7442211138667	4.39561639866667	99.6349839821333	95.23936758346663	644787.9375	3.4382369900279933E8	0	7423	14.592775106227709	1.3991376339404422	0.002801342898855534	424.4822692871094	424.4970703125
1019	424.5096740722656	60.9034458712					1	DETECTED	424.5097 m/z @60.90 [151020OFc1_NvH-0949-CRLM-5.raw]	424.5096740722656	60.9034458712	2.14582716	98.2149364373333	96.0691092773333	430344.71875	3.3445733559413284E8	0	7423	44.709253932679815	0.8646555697384075	0.8402951716250779	424.4997253417969	424.51953125
1020	424.5235595703125	7.5196668208					1	DETECTED	424.5236 m/z @7.52 [151020OFc1_NvH-0949-CRLM-5.raw]	424.5235595703125	7.5196668208	3.92370348106667	66.6283759493333	62.70467246826664	186039.546875	2.5336920876653615E8	0	7423	0.12238330087940241	2.065222747001293	0.03592969776877063	424.5206298828125	424.53082275390625
1021	424.5409240722656	22.1120210749333					1	DETECTED	424.5409 m/z @22.11 [151020OFc1_NvH-0949-CRLM-5.raw]	424.5409240722656	22.1120210749333	4.32992773973333	99.0747509970667	94.74482325733337	1076173.125	3.444718105357638E8	0	7423	1.3740521600348465	0.739414775411537	0.00932545503463403	424.53094482421875	424.548828125
1022	424.5588684082031	21.6771484637333					1	DETECTED	424.5589 m/z @21.68 [151020OFc1_NvH-0949-CRLM-5.raw]	424.5588684082031	21.6771484637333	4.05140377626667	99.0472785328	94.99587475653333	3301160.0	3.9426434942111486E8	3	7423	0.20939199492943672	2.55366777194395	4.147903576503211	424.54888916015625	424.5612487792969
1023	424.5712585449219	28.9826976197333					1	DETECTED	424.5713 m/z @28.98 [151020OFc1_NvH-0949-CRLM-5.raw]	424.5712585449219	28.9826976197333	4.14147139786667	98.2000278064	94.05855640853333	4633877.5	4.4709093634607047E8	6	7423	0.25389246065591564	0.5169441119872443	0.01682287618632552	424.561279296875	424.58123779296875
1024	424.5841979980469	25.7329183909333					1	DETECTED	424.5842 m/z @25.73 [151020OFc1_NvH-0949-CRLM-5.raw]	424.5841979980469	25.7329183909333	3.96475649546667	98.9729001442667	95.00814364880003	2215879.75	3.7688684535585594E8	0	7423	0.2669287630549313	1.8036020726102708	0.07861094316750464	424.5813293457031	424.5941162109375
1025	424.5962829589844	30.8427094906667					1	DETECTED	424.5963 m/z @30.84 [151020OFc1_NvH-0949-CRLM-5.raw]	424.5962829589844	30.8427094906667	5.08651108426667	92.7018712426667	87.61536015840002	1351512.0	3.489903682738074E8	0	7423	0.35025012873540007	0.9592237826625373	2.6964238696206357	424.59423828125	424.60601806640625
1026	424.6827392578125	8.49295094426667					1	DETECTED	424.6827 m/z @8.49 [151020OFc1_NvH-0949-CRLM-5.raw]	424.6827392578125	8.49295094426667	6.011810568	94.1019260074667	88.0901154394667	289404.78125	3.2084081090358543E8	0	7423	0.03491818860853968	2.0080143617003667	2.3893553887998795	424.67327880859375	424.68994140625
1027	424.7005920410156	29.334628868					1	DETECTED	424.7006 m/z @29.33 [151020OFc1_NvH-0949-CRLM-5.raw]	424.7005920410156	29.334628868	5.18305381413333	99.3970682112	94.21401439706666	1141306.75	3.319309278849822E8	0	7423	4.0019230059832935	4.030398746250541	0.056832337112859115	424.69085693359375	424.70068359375
1028	424.710693359375	27.5026581829333					1	DETECTED	424.7107 m/z @27.50 [151020OFc1_NvH-0949-CRLM-5.raw]	424.710693359375	27.5026581829333	2.87638966	94.894631356	92.018241696	8181984.5	6.631570116338953E8	2	7423	0.5797497145668089	3.2276871740188	1.7581570618090894	424.7007141113281	424.7206726074219
1029	424.72314453125	9.53686156506667					1	DETECTED	424.7231 m/z @9.54 [151020OFc1_NvH-0949-CRLM-5.raw]	424.72314453125	9.53686156506667	4.87826289973333	94.9952570402667	90.11699414053336	795521.6875	3.3337490347856253E8	0	7423	0.17332722643248388	3.263973762602862	46.455619193884964	424.720703125	424.7247009277344
1030	424.7347106933594	43.8231117008					1	DETECTED	424.7347 m/z @43.82 [151020OFc1_NvH-0949-CRLM-5.raw]	424.7347106933594	43.8231117008	5.28975841493333	95.8620139589333	90.57225554399997	2443427.25	4.310972063712979E8	0	7423	20.913624628021225	0.6898526826869512	5.104391682819465E-4	424.72479248046875	424.7347717285156
1031	424.7447814941406	22.2382652557333					1	DETECTED	424.7448 m/z @22.24 [151020OFc1_NvH-0949-CRLM-5.raw]	424.7447814941406	22.2382652557333	4.14147139786667	96.9461197517333	92.80464835386664	2636000.0	4.720981478902911E8	2	7423	21.78080708982083	0.7376772273995684	0.9778983053934892	424.73480224609375	424.7547607421875
1032	424.765869140625	49.8359926914667					1	DETECTED	424.7659 m/z @49.84 [151020OFc1_NvH-0949-CRLM-5.raw]	424.765869140625	49.8359926914667	7.00477613466667	95.441441768	88.43666563333333	1771602.625	4.323005369492923E8	2	7423	32.54214556121867	0.5034926434397763	0.011720305806944584	424.7561340332031	424.7757263183594
1033	424.79595947265625	31.0130783309333					1	DETECTED	424.7960 m/z @31.01 [151020OFc1_NvH-0949-CRLM-5.raw]	424.79595947265625	31.0130783309333	2.2369551272	96.4251298293333	94.1881747021333	1221382.0	3.380879397831096E8	0	7423	0.3092862215923269	0.563138568191097	6.914615588604464	424.7862243652344	424.8053894042969
1034	424.8356018066406	13.6012048482667					1	DETECTED	424.8356 m/z @13.60 [151020OFc1_NvH-0949-CRLM-5.raw]	424.8356018066406	13.6012048482667	0.01031346	99.9948525458667	99.9845390858667	250405.625	3.164666600294328E8	0	7423	0.07118329514753619	4.69323368287036	8.228536728890179	424.8256530761719	424.8450622558594
1035	424.8555603027344	58.1279904781333					1	DETECTED	424.8556 m/z @58.13 [151020OFc1_NvH-0949-CRLM-5.raw]	424.8555603027344	58.1279904781333	0.0204452496	99.8665440426667	99.8460987930667	142350.796875	3.1248409527572596E8	0	7423	86.90990561106804	0.8473617368059514	0.7625952650410075	424.8456115722656	424.8626708984375
1036	424.87286376953125	19.1545027432					1	DETECTED	424.8729 m/z @19.15 [151020OFc1_NvH-0949-CRLM-5.raw]	424.87286376953125	19.1545027432	0.1376813816	99.8207592477333	99.6830778661333	970607.5	3.5958665731515014E8	3	7423	0.1567463790985535	0.7670584627067354	0.8876380920488992	424.86328125	424.8827819824219
1037	424.8945007324219	33.1055126448					1	DETECTED	424.8945 m/z @33.11 [151020OFc1_NvH-0949-CRLM-5.raw]	424.8945007324219	33.1055126448	0.01031346	99.91279926	99.9024858	1.5922395E7	8.935671268046473E8	3	7423	4.814507912024716	0.5079813618393385	0.3697383392279083	424.884521484375	424.90447998046875
1038	424.90826416015625	29.3592243856					1	DETECTED	424.9083 m/z @29.36 [151020OFc1_NvH-0949-CRLM-5.raw]	424.90826416015625	29.3592243856	0.0398777976	99.4337239336	99.39384613600001	3117727.5	4.6366148388531494E8	0	7423	0.3082758656120639	0.537381864039003	3.29396272864592	424.9045104980469	424.91815185546875
1039	424.9187927246094	25.7850280010667					1	DETECTED	424.9188 m/z @25.79 [151020OFc1_NvH-0949-CRLM-5.raw]	424.9187927246094	25.7850280010667	0.0593534181333333	98.0330654845333	97.97371206639997	1245643.5	3.2115495852921295E8	0	7423	0.24023560112782505	1.4615986411731492	0.024687503581537137	424.9183654785156	424.9284973144531
1040	424.9335021972656	8.53724397093333					1	DETECTED	424.9335 m/z @8.54 [151020OFc1_NvH-0949-CRLM-5.raw]	424.9335021972656	8.53724397093333	0.01031346	99.6257715930667	99.6154581330667	233186.78125	3.330449273276405E8	0	7423	5.98720482805939	0.5369607074976603	0.04567282054250276	424.9289245605469	424.9434814453125
1041	424.9534912109375	20.2319215368					1	DETECTED	424.9535 m/z @20.23 [151020OFc1_NvH-0949-CRLM-5.raw]	424.9534912109375	20.2319215368	0.1668931344	94.6790628048	94.5121696704	198964.40625	3.056195220450598E8	0	7423	9.93542981803014	3.495055334983792	6.446992344928072	424.9436950683594	424.96240234375
1042	424.972412109375	23.5919159122667					1	DETECTED	424.9724 m/z @23.59 [151020OFc1_NvH-0949-CRLM-5.raw]	424.972412109375	23.5919159122667	0.01031346	99.1672314125333	99.15691795253329	430570.78125	3.3365153016519743E8	4	7423	11.354918762585195	3.2354389484467845	0.0013602509370416551	424.9624328613281	424.98236083984375
1043	424.9970397949219	30.9546474877333					1	DETECTED	424.9970 m/z @30.95 [151020OFc1_NvH-0949-CRLM-5.raw]	424.9970397949219	30.9546474877333	1.328317672	98.6668854112	97.3385677392	483153.75	3.353606735332596E8	0	7423	1.786694885249549	2.003792580289058	0.2140887275369285	424.9871826171875	425.0069885253906
1044	425.0301818847656	40.6040346725333					1	DETECTED	425.0302 m/z @40.60 [151020OFc1_NvH-0949-CRLM-5.raw]	425.0301818847656	40.6040346725333	0.413506813333333	99.5437646781333	99.13025786479997	141577.0625	2.998812699295937E8	0	7423	0.08889472901856976	1.2982299113338343	1.604431359357469	425.0205993652344	425.04010009765625
1045	425.1365966796875	61.39906752					1	DETECTED	425.1366 m/z @61.40 [151020OFc1_NvH-0949-CRLM-5.raw]	425.1365966796875	61.39906752	48.8420100872	95.2423085525333	46.4002984653333	121120.453125	1.934772104946428E8	0	7423	41.54492046318031	1.8475784917624152	2.312072260009263	425.1266174316406	425.14080810546875
1046	425.1671142578125	91.0146516653333					1	DETECTED	425.1671 m/z @91.01 [151020OFc1_NvH-0949-CRLM-5.raw]	425.1671142578125	91.0146516653333	12.0694663442667	91.1299502578667	79.0604839136	121149.609375	2.930184902526131E8	0	7423	77.4803175009578	0.5007302446125402	0.001460489225080389	425.1589050292969	425.16998291015625
1047	425.1800842285156	13.3647954384					1	DETECTED	425.1801 m/z @13.36 [151020OFc1_NvH-0949-CRLM-5.raw]	425.1800842285156	13.3647954384	5.2105368392	94.8489401365333	89.6384032973333	332895.1875	3.040820857324649E8	0	7423	1.1395564093309432	9.137443986373064	4.537099051712066	425.1705017089844	425.1896667480469
1048	425.19683837890625	31.0787068874667					1	DETECTED	425.1968 m/z @31.08 [151020OFc1_NvH-0949-CRLM-5.raw]	425.19683837890625	31.0787068874667	4.22917679253333	98.0608878453333	93.83171105279996	288366.34375	3.1432329706428456E8	0	7423	0.2081705022050393	1.7614503795252587	2.8278609076596983	425.1902160644531	425.19854736328125
1049	425.20855712890625	18.1278902152					1	DETECTED	425.2086 m/z @18.13 [151020OFc1_NvH-0949-CRLM-5.raw]	425.20855712890625	18.1278902152	1.0762350192	99.2407135605333	98.1644785413333	8069847.5	6.735248265782682E8	3	7423	9.483272932359402	47.97021178061155	67.02015884490228	425.1985778808594	425.2185363769531
1050	425.2187805175781	9.85871420186667					1	DETECTED	425.2188 m/z @9.86 [151020OFc1_NvH-0949-CRLM-5.raw]	425.2187805175781	9.85871420186667	5.66930831733333	92.62251418	86.95320586266666	400590.75	3.715902292160353E8	0	7423	0.17558944612885696	17.04270578513498	9.117947787210543	425.21856689453125	425.2188720703125
1051	425.2288818359375	33.1055126448					1	DETECTED	425.2289 m/z @33.11 [151020OFc1_NvH-0949-CRLM-5.raw]	425.2288818359375	33.1055126448	4.03339949653333	99.726855628	95.69345613146666	9257719.0	8.051685852083507E8	2	7423	4.838850741478872	0.629593873810685	0.2524162417746827	425.2189025878906	425.2388610839844
1052	425.2453918457031	31.6832222738667					1	DETECTED	425.2454 m/z @31.68 [151020OFc1_NvH-0949-CRLM-5.raw]	425.2453918457031	31.6832222738667	4.12155947573333	98.1073625205333	93.98580304479997	7454009.0	7.10736594190438E8	2	7423	0.22484790505038532	0.7489887172729905	0.14721817507274118	425.2388916015625	425.25537109375
1053	425.2575378417969	39.2475727026667					1	DETECTED	425.2575 m/z @39.25 [151020OFc1_NvH-0949-CRLM-5.raw]	425.2575378417969	39.2475727026667	4.17003168906667	97.3311129448	93.16108125573332	1271948.875	3.6185540206062007E8	2	7423	26.529207390179543	0.5076678307046703	0.865670546061371	425.2554016113281	425.26751708984375
1054	425.26776123046875	49.8037495581333					1	DETECTED	425.2678 m/z @49.80 [151020OFc1_NvH-0949-CRLM-5.raw]	425.26776123046875	49.8037495581333	4.72679159146667	95.7328005050667	91.00600891360004	613870.75	3.3572233897219723E8	2	7423	32.44969029661365	1.0287245282252555	1.4487503311427983	425.2675476074219	425.27752685546875
1055	425.2897644042969	90.99632866					1	DETECTED	425.2898 m/z @91.00 [151020OFc1_NvH-0949-CRLM-5.raw]	425.2897644042969	90.99632866	49.4130243514667	92.5165550258667	43.10353067439999	73642.21875	1.299285366022833E8	0	7423	0.4038941106517626	0.5182792876990625	21.20738152005628	425.2890319824219	425.2921142578125
1056	425.3051452636719	92.077970648					1	DETECTED	425.3051 m/z @92.08 [151020OFc1_NvH-0949-CRLM-5.raw]	425.3051452636719	92.077970648	0.757907462666667	99.9582490021333	99.20034153946663	1000980.375	3.067823903398404E8	0	7423	1.7151758380162931	0.6675969714574126	1.6176577001760755	425.2962646484375	425.3130187988281
1057	425.3249816894531	91.3592309333333					1	DETECTED	425.3250 m/z @91.36 [151020OFc1_NvH-0949-CRLM-5.raw]	425.3249816894531	91.3592309333333	37.3393158018667	92.525375364	55.1860595621333	135433.25	2.03290359008117E8	0	7423	0.20427479824179784	0.5033372224567442	2.0400895339540956	425.32098388671875	425.3316345214844
1058	425.3445129394531	92.077970648					1	DETECTED	425.3445 m/z @92.08 [151020OFc1_NvH-0949-CRLM-5.raw]	425.3445129394531	92.077970648	3.868178168	94.9220976890667	91.0539195210667	217320.296875	3.657507310068397E8	0	7423	0.7684901981153018	1.0460848084454228	0.6563155280525015	425.33544921875	425.3521728515625
1059	425.3625183105469	91.8293924096					1	DETECTED	425.3625 m/z @91.83 [151020OFc1_NvH-0949-CRLM-5.raw]	425.3625183105469	91.8293924096	0.0398777976	99.9582490021333	99.9183712045333	338583.6875	3.143456318793516E8	0	7423	0.4813290489970825	0.6453648553808538	0.374130142375474	425.35260009765625	425.3711853027344
1060	425.3810119628906	92.077970648					1	DETECTED	425.3810 m/z @92.08 [151020OFc1_NvH-0949-CRLM-5.raw]	425.3810119628906	92.077970648	10.3855518952	99.9036352754667	89.5180833802667	297319.125	3.465344314131272E8	0	7423	0.14623397057667376	0.5885282988299645	0.04023997379477794	425.3725280761719	425.38812255859375
1061	425.3987731933594	92.077970648					1	DETECTED	425.3988 m/z @92.08 [151020OFc1_NvH-0949-CRLM-5.raw]	425.3987731933594	92.077970648	6.99434090186667	92.5077717554667	85.51343085360004	328151.65625	3.1563562418053234E8	0	7423	0.2532237048914965	0.783703506822792	0.008331385533449056	425.3890380859375	425.4084167480469
1062	425.4189147949219	9.84952109466667					1	DETECTED	425.4189 m/z @9.85 [151020OFc1_NvH-0949-CRLM-5.raw]	425.4189147949219	9.84952109466667	2.79971159333333	99.8850499861333	97.08533839279997	475784.3125	3.187587489082624E8	0	7423	0.11063236851356706	0.7022166974498647	0.735701283626468	425.4090270996094	425.42840576171875
1063	425.4398498535156	49.1222862578667					1	DETECTED	425.4398 m/z @49.12 [151020OFc1_NvH-0949-CRLM-5.raw]	425.4398498535156	49.1222862578667	4.02429987386667	99.4796044605333	95.45530458666663	147597.5	3.23178401481762E8	0	7423	83.60752074586145	1.0583100515163189	1.0605718322091247	425.4302062988281	425.4447937011719
1064	425.45489501953125	14.2547720970667					1	DETECTED	425.4549 m/z @14.25 [151020OFc1_NvH-0949-CRLM-5.raw]	425.45489501953125	14.2547720970667	3.82328139493333	98.8900203133333	95.06673891839996	193614.5625	3.3344064431631434E8	0	7423	21.535534051064957	6.119065364023777	0.2793838005371687	425.4449157714844	425.4644775390625
1065	425.4745178222656	11.6812729909333					1	DETECTED	425.4745 m/z @11.68 [151020OFc1_NvH-0949-CRLM-5.raw]	425.4745178222656	11.6812729909333	4.05140377626667	97.1472507312	93.09584695493334	1748557.25	3.87091063448713E8	4	7423	0.22191074951894052	1.4485257091513934	0.47696426327570846	425.4645690917969	425.4844970703125
1066	425.4850158691406	27.1989117442667					1	DETECTED	425.4850 m/z @27.20 [151020OFc1_NvH-0949-CRLM-5.raw]	425.4850158691406	27.1989117442667	4.13114868666667	94.6025036312	90.47135494453332	1732593.125	3.6448168603481096E8	4	7423	0.12713547940684933	1.2932503314876906	0.02968307744642911	425.48455810546875	425.4949951171875
1067	425.49658203125	23.2946631618667					1	DETECTED	425.4966 m/z @23.29 [151020OFc1_NvH-0949-CRLM-5.raw]	425.49658203125	23.2946631618667	4.0901429056	88.3676722245333	84.27752931893329	369541.84375	2.95538205067366E8	0	7423	0.0604635466193848	3.836785490681232	0.011586960774155422	425.4951477050781	425.5064697265625
1068	425.51397705078125	13.3976469592					1	DETECTED	425.5140 m/z @13.40 [151020OFc1_NvH-0949-CRLM-5.raw]	425.51397705078125	13.3976469592	3.4192964672	94.6025036312	91.183207164	217132.6875	3.1870673613565725E8	0	7423	0.08068124293445855	4.569052131266828	2.286477524274552	425.5073547363281	425.52392578125
1069	425.528564453125	36.0279042202667					1	DETECTED	425.5286 m/z @36.03 [151020OFc1_NvH-0949-CRLM-5.raw]	425.528564453125	36.0279042202667	5.77010943653333	94.9952570402667	89.22514760373336	143644.90625	3.0971237788285404E8	0	7423	81.28756208052191	1.4744159024388144	2.2415769215307	425.524169921875	425.5315856933594
1070	425.54168701171875	31.6497544490667					1	DETECTED	425.5417 m/z @31.65 [151020OFc1_NvH-0949-CRLM-5.raw]	425.54168701171875	31.6497544490667	3.903988508	95.9440981066667	92.0401095986667	5139009.0	5.1102665897311574E8	3	7423	13.52925139245271	0.5976621046749327	0.2193484781791502	425.53179931640625	425.5516662597656
1071	425.5555419921875	28.7112129941333					1	DETECTED	425.5555 m/z @28.71 [151020OFc1_NvH-0949-CRLM-5.raw]	425.5555419921875	28.7112129941333	4.21986013066667	96.9009597965333	92.68109966586663	4642433.0	4.5776285400928396E8	3	7423	4.517919163455478	0.5063200660145726	0.012428806973959374	425.55169677734375	425.5655212402344
1072	425.5747375488281	32.6547490618833					1	DETECTED	425.5747 m/z @32.65 [151020OFc1_NvH-0949-CRLM-5.raw]	425.5747375488281	32.6547490618833	4.13114868666667	97.8393596133333	93.70821092666662	3424657.25	4.623516065427921E8	3	7423	7.4309462992118185	0.5372844229303135	0.546987435727437	425.5655517578125	425.584716796875
1073	425.59417724609375	21.6234074864					1	DETECTED	425.5942 m/z @21.62 [151020OFc1_NvH-0949-CRLM-5.raw]	425.59417724609375	21.6234074864	2.5725387392	98.1908488824	95.6183101432	2637440.25	3.5707847221746695E8	3	7423	0.15980006651118117	2.8512302039254513	0.2246702789404172	425.58477783203125	425.60406494140625
1074	425.61456298828125	9.13703508133333					1	DETECTED	425.6146 m/z @9.14 [151020OFc1_NvH-0949-CRLM-5.raw]	425.61456298828125	9.13703508133333	4.80235113306667	93.2364903509333	88.43413921786663	2104758.25	3.606286014162128E8	0	7423	0.17491472380710604	1.2609039131896342	3.790153914669313	425.6058654785156	425.6239318847656
1075	425.67364501953125	18.3503664874667					1	DETECTED	425.6736 m/z @18.35 [151020OFc1_NvH-0949-CRLM-5.raw]	425.67364501953125	18.3503664874667	6.82204287653333	94.2255620477333	87.40351917119997	484694.6875	3.476501647521609E8	0	7423	0.2086316126175909	0.5401936577655122	0.053098411442790046	425.66375732421875	425.68359375
1076	425.6957092285156	11.9763922021333					1	DETECTED	425.6957 m/z @11.98 [151020OFc1_NvH-0949-CRLM-5.raw]	425.6957092285156	11.9763922021333	5.69039355733333	86.942861348	81.25246779066666	173560.765625	3.017410435228888E8	0	7423	0.027684249944314843	6.46297210530597	2.4729199782862628	425.68695068359375	425.6964416503906
1077	425.70648193359375	16.7826207661333					1	DETECTED	425.7065 m/z @16.78 [151020OFc1_NvH-0949-CRLM-5.raw]	425.70648193359375	16.7826207661333	3.85930181573333	86.2478648941333	82.38856307839997	397519.0625	3.1484663181437004E8	0	7423	0.07164898528577623	0.5096743817981939	3.441795405161399	425.6965026855469	425.70904541015625
1078	425.7191162109375	20.6314003181333					1	DETECTED	425.7191 m/z @20.63 [151020OFc1_NvH-0949-CRLM-5.raw]	425.7191162109375	20.6314003181333	3.94431135786667	97.6363824450667	93.69207108720003	2.60641E7	8.895974292952629E8	2	7423	0.33608827103382666	26.303570798031828	2.389127572224221	425.7092590332031	425.7217712402344
1079	425.7318115234375	36.6262038584					1	DETECTED	425.7318 m/z @36.63 [151020OFc1_NvH-0949-CRLM-5.raw]	425.7318115234375	36.6262038584	3.99451454053333	97.0921682072	93.09765366666667	4.3600544E7	1.110222817544947E9	2	7423	0.18422347509912385	0.5072989018386621	1.4733920283376036	425.7218322753906	425.7417907714844
1080	425.7469177246094	31.6497544490667					1	DETECTED	425.7469 m/z @31.65 [151020OFc1_NvH-0949-CRLM-5.raw]	425.7469177246094	31.6497544490667	4.4977673552	99.9582490021333	95.4604816469333	3161973.0	4.812329169354147E8	0	7423	3.273193779647844	6.993890838819111	1.018538060114715	425.7418212890625	425.7568664550781
1081	425.7670593261719	22.8272211632					1	DETECTED	425.7671 m/z @22.83 [151020OFc1_NvH-0949-CRLM-5.raw]	425.7670593261719	22.8272211632	4.05140377626667	99.9218577888	95.87045401253333	9.4194784E7	1.9540450442085721E9	2	7423	0.24133506886248313	1.7298247135977391	1.5989552418566353	425.7572937011719	425.77703857421875
1082	425.78460693359375	19.6795071893333					1	DETECTED	425.7846 m/z @19.68 [151020OFc1_NvH-0949-CRLM-5.raw]	425.78460693359375	19.6795071893333	4.21091871226667	98.3074846853333	94.09656597306663	298439.84375	3.450648953707566E8	0	7423	0.19951513163132972	3.041536922149426	3.9029540495535184	425.7772521972656	425.7923278808594
1083	425.8150939941406	9.14647899466667					1	DETECTED	425.8151 m/z @9.15 [151020OFc1_NvH-0949-CRLM-5.raw]	425.8150939941406	9.14647899466667	0.0593534181333333	98.4465336045333	98.38718018639997	2209656.25	3.3275177562901044E8	0	7423	0.17397147765374044	2.6168519355444273	1.2315508160091768	425.8053894042969	425.8250732421875
1084	425.84625244140625	27.4889337864					1	DETECTED	425.8463 m/z @27.49 [151020OFc1_NvH-0949-CRLM-5.raw]	425.84625244140625	27.4889337864	0.2159176	99.4430050432	99.2270874432	151603.75	3.0134730267499477E8	0	7423	0.2304340092971131	1.8000355226125977	4.042061667267414	425.83642578125	425.8553466796875
1085	425.8653869628906	18.8065552122667					1	DETECTED	425.8654 m/z @18.81 [151020OFc1_NvH-0949-CRLM-5.raw]	425.8653869628906	18.8065552122667	1.8439599304	99.3321145058667	97.4881545754667	282213.65625	2.9791362571081346E8	0	7423	4.488047574399063	4.407938391472093	10.04534100433464	425.856201171875	425.8654479980469
1086	425.8754577636719	20.7299303893333					1	DETECTED	425.8755 m/z @20.73 [151020OFc1_NvH-0949-CRLM-5.raw]	425.8754577636719	20.7299303893333	0.0301219008	99.91279926	99.8826773592	2497024.25	4.4639997085010207E8	3	7423	16.581779659866157	1.2023617983317727	1.827366090728205	425.865478515625	425.8820495605469
1087	425.8920593261719	32.0132251698667					1	DETECTED	425.8921 m/z @32.01 [151020OFc1_NvH-0949-CRLM-5.raw]	425.8920593261719	32.0132251698667	0.01031346	99.6349839821333	99.6246705221333	4899076.0	5.397001149030212E8	3	7423	0.165497582859782	0.5173967644909713	0.7353473968332073	425.882080078125	425.90203857421875
1088	425.91021728515625	22.0202988682667					1	DETECTED	425.9102 m/z @22.02 [151020OFc1_NvH-0949-CRLM-5.raw]	425.91021728515625	22.0202988682667	0.0301219008	99.3140461301333	99.28392422933331	2971146.25	4.0942423722070885E8	0	7423	10.702635750523086	0.8952651556840344	1.8824360883379614	425.9021301269531	425.9200439453125
1089	425.927978515625	21.6004313421333					1	DETECTED	425.9280 m/z @21.60 [151020OFc1_NvH-0949-CRLM-5.raw]	425.927978515625	21.6004313421333	0.01031346	99.5161711869333	99.5058577269333	2619157.0	3.4715021209280246E8	0	7423	0.07178758121191464	0.849540397025018	2.781828053681997	425.92041015625	425.93792724609375
1090	425.9393005371094	44.9813276226667					1	DETECTED	425.9393 m/z @44.98 [151020OFc1_NvH-0949-CRLM-5.raw]	425.9393005371094	44.9813276226667	0.01031346	99.98563396	99.9753205	123361.1640625	3.19519555173726E8	0	7423	87.69323662332161	1.114271548862086	1.1807593801467062	425.9380798339844	425.94921875
1091	425.9660339355469	24.5104325429333					1	DETECTED	425.9660 m/z @24.51 [151020OFc1_NvH-0949-CRLM-5.raw]	425.9660339355469	24.5104325429333	0.01031346	99.9036352754667	99.89332181546669	270413.40625	3.374933756597132E8	0	7423	20.739729018655616	2.82865992176037	6.652516326783615	425.9561767578125	425.9661560058594
1092	425.976318359375	11.6489358525333					1	DETECTED	425.9763 m/z @11.65 [151020OFc1_NvH-0949-CRLM-5.raw]	425.976318359375	11.6489358525333	0.01031346	99.9401140114667	99.9298005514667	761222.9375	3.6662725273636156E8	0	7423	17.78799107271356	4.832463420241151	68.13049894871551	425.9664611816406	425.98626708984375
1093	426.0154724121094	9.12424635386667					1	DETECTED	426.0155 m/z @9.12 [151020OFc1_NvH-0949-CRLM-5.raw]	426.0154724121094	9.12424635386667	0.893138944533333	99.5712030802667	98.67806413573336	1248440.125	3.753925831028251E8	0	7423	0.1592766821425471	1.2199455701929633	5.4024732823980814	426.00579833984375	426.0251159667969
1094	426.101318359375	89.1801062298667					1	DETECTED	426.1013 m/z @89.18 [151020OFc1_NvH-0949-CRLM-5.raw]	426.101318359375	89.1801062298667	6.98530192613333	97.2299514901333	90.24464956399997	967831.4375	3.7293228186868167E8	0	7423	0.4021985372762913	7.165687369099239	1.152071240967208	426.0916748046875	426.1109313964844
1095	426.1366271972656	61.4728287698667					1	DETECTED	426.1366 m/z @61.47 [151020OFc1_NvH-0949-CRLM-5.raw]	426.1366271972656	61.4728287698667	0.01031346	99.9948525458667	99.9845390858667	138815.375	3.060287834832727E8	3	7423	93.62730328487288	0.8192722088218091	0.6119175060938904	426.12982177734375	426.1463317871094
1096	426.1474609375	57.9078412621333					1	DETECTED	426.1475 m/z @57.91 [151020OFc1_NvH-0949-CRLM-5.raw]	426.1474609375	57.9078412621333	22.0202988682667	94.2362139253333	72.21591505706661	124382.046875	2.9929126340342546E8	0	7423	68.53065417827963	1.0061418286113784	1.0122836572227565	426.1474609375	426.1570739746094
1097	426.1797790527344	28.0000858858667					1	DETECTED	426.1798 m/z @28.00 [151020OFc1_NvH-0949-CRLM-5.raw]	426.1797790527344	28.0000858858667	1.81699340026667	96.8283170202667	95.01132362000003	372718.78125	3.2728783962740564E8	3	7423	18.344202316390998	2.26652929600567	6.993732424845624	426.17059326171875	426.18975830078125
1098	426.20465087890625	14.4117957589333					1	DETECTED	426.2047 m/z @14.41 [151020OFc1_NvH-0949-CRLM-5.raw]	426.20465087890625	14.4117957589333	4.1914166936	96.6155026581333	92.42408596453329	1209476.75	3.607937567764645E8	3	7423	0.28247234443347935	2.2599318031604367	0.43957673240822065	426.1946716308594	426.2065124511719
1099	426.2165222167969	23.2522578872					1	DETECTED	426.2165 m/z @23.25 [151020OFc1_NvH-0949-CRLM-5.raw]	426.2165222167969	23.2522578872	4.1914166936	99.212899596	95.0214829024	1.7329058E7	1.2703614195074248E9	2	7423	2.744638398563499	1.7166552560576276	14.484010654529603	426.20654296875	426.2237854003906
1100	426.2337951660156	20.6314003181333					1	DETECTED	426.2338 m/z @20.63 [151020OFc1_NvH-0949-CRLM-5.raw]	426.2337951660156	20.6314003181333	3.96475649546667	99.5984301648	95.63367366933333	2.8015782E7	1.4340597582291248E9	2	7423	0.17876416074136614	4.28521645890681	90.48767436019347	426.22381591796875	426.2437744140625
1101	426.2447204589844	22.0049075434667					1	DETECTED	426.2447 m/z @22.00 [151020OFc1_NvH-0949-CRLM-5.raw]	426.2447204589844	22.0049075434667	3.13063682186667	94.7824803024	91.65184348053333	2195262.75	4.22918374925544E8	2	7423	9.694291086043023	1.987433772574599	1.1032870563923276	426.2438049316406	426.2546691894531
1102	426.2572021484375	20.5210745098667					1	DETECTED	426.2572 m/z @20.52 [151020OFc1_NvH-0949-CRLM-5.raw]	426.2572021484375	20.5210745098667	3.95577775413333	94.5359644893333	90.58018673519996	519869.625	3.610195971785957E8	0	7423	34.61133317784732	5.1936466149799	2.4888783669249115	426.2547302246094	426.2574157714844
1103	426.2674255371094	22.8272211632					1	DETECTED	426.2674 m/z @22.83 [151020OFc1_NvH-0949-CRLM-5.raw]	426.2674255371094	22.8272211632	4.2689718744	99.0656266394667	94.7966547650667	4.5508528E7	1.2622837580455575E9	2	7423	0.23343912286473767	0.5425167210230629	1.5152426986603038	426.2574462890625	426.27740478515625
1104	426.2882995605469	91.7907280248					1	DETECTED	426.2883 m/z @91.79 [151020OFc1_NvH-0949-CRLM-5.raw]	426.2882995605469	91.7907280248	4.57345600586667	97.211481552	92.63802554613332	386002.0	3.3296077356389076E8	0	7423	0.3736601962474282	0.5055650601585356	0.009837695377801848	426.27838134765625	426.2977294921875
1105	426.3133850097656	91.8293924096					1	DETECTED	426.3134 m/z @91.83 [151020OFc1_NvH-0949-CRLM-5.raw]	426.3133850097656	91.8293924096	0.540138608	94.8305802757333	94.29044166773329	388948.53125	2.998278095391561E8	0	7423	1.3925116797456667	1.0102186407400784	0.07473771137752319	426.3052062988281	426.3231201171875
1106	426.3498840332031	38.007164644					1	DETECTED	426.3499 m/z @38.01 [151020OFc1_NvH-0949-CRLM-5.raw]	426.3498840332031	38.007164644	10.6183766461333	96.3169709493333	85.6985943032	128102.0625	3.0902166722155714E8	0	7423	81.05006482735541	1.4772364794668944	1.933363481254064	426.3399963378906	426.3590087890625
1107	426.3975830078125	15.3266282997333					1	DETECTED	426.3976 m/z @15.33 [151020OFc1_NvH-0949-CRLM-5.raw]	426.3975830078125	15.3266282997333	7.38043711653333	97.6270869112	90.24664979466667	228429.84375	3.2216564352774453E8	0	7423	22.795252950016064	9.994245902463478	18.11989421175912	426.38763427734375	426.4073791503906
1108	426.417236328125	9.15735842					1	DETECTED	426.4172 m/z @9.16 [151020OFc1_NvH-0949-CRLM-5.raw]	426.417236328125	9.15735842	4.0035170208	97.9220582754667	93.91854125466669	203271.03125	3.2479309922186077E8	0	7423	0.03957200807957406	0.512786971774589	0.48431877440764076	426.40814208984375	426.42022705078125
1109	426.43035888671875	27.8729353269333					1	DETECTED	426.4304 m/z @27.87 [151020OFc1_NvH-0949-CRLM-5.raw]	426.43035888671875	27.8729353269333	6.17386083573333	99.6718127757333	93.49795193999996	324342.0625	3.358874447087051E8	0	7423	0.2314996322222349	1.9764819589679479	2.9403037704904027	426.4204406738281	426.44024658203125
1110	426.4507751464844	37.6421706528					1	DETECTED	426.4508 m/z @37.64 [151020OFc1_NvH-0949-CRLM-5.raw]	426.4507751464844	37.6421706528	3.94431135786667	96.7639242141333	92.81961285626663	442930.8125	3.3905551076848686E8	0	7423	16.81685676950908	1.6906453231786231	0.9968277479734104	426.4408264160156	426.4607238769531
1111	426.4654541015625	21.6928068269333					1	DETECTED	426.4655 m/z @21.69 [151020OFc1_NvH-0949-CRLM-5.raw]	426.4654541015625	21.6928068269333	5.0676379728	99.754371984	94.6867340112	296116.875	3.0454716884336054E8	0	7423	0.16079294043838743	2.8476924006597164	0.06933222740766144	426.4609069824219	426.466552734375
1112	426.4765625	46.6771080298667					1	DETECTED	426.4766 m/z @46.68 [151020OFc1_NvH-0949-CRLM-5.raw]	426.4765625	46.6771080298667	1.93457758106667	97.8664843408	95.93190675973332	990440.1875	3.597333876937911E8	4	7423	20.885286627313814	0.5019011559891232	0.012274951302517385	426.4665832519531	426.4864807128906
1113	426.4928894042969	33.2854081888					1	DETECTED	426.4929 m/z @33.29 [151020OFc1_NvH-0949-CRLM-5.raw]	426.4928894042969	33.2854081888	6.1130384208	95.7804834128	89.667444992	347375.90625	3.252475659161354E8	0	7423	2.523632002632631	1.6499746941026538	4.615979875981262	426.48663330078125	426.50262451171875
1114	426.51324462890625	28.01573396					1	DETECTED	426.5132 m/z @28.02 [151020OFc1_NvH-0949-CRLM-5.raw]	426.51324462890625	28.01573396	4.46921383066667	84.706695304	80.23748147333332	141743.875	3.598301347922447E8	0	7423	70.3619939422205	1.7989766483806422	2.5626129472670818	426.5034484863281	426.51605224609375
1115	426.52630615234375	19.3067473394667					1	DETECTED	426.5263 m/z @19.31 [151020OFc1_NvH-0949-CRLM-5.raw]	426.52630615234375	19.3067473394667	4.86907385786667	92.8881485384	88.01907468053334	236179.90625	3.2087110677721876E8	3	7423	4.481636314590219	3.788061618056663	8.146575234356574	426.51715087890625	426.5281677246094
1116	426.5387268066406	14.314551056					1	DETECTED	426.5387 m/z @14.31 [151020OFc1_NvH-0949-CRLM-5.raw]	426.5387268066406	14.314551056	2.41813039173333	81.8762054093333	79.45807501759997	714880.3125	3.132054423433048E8	0	7423	0.3158977716335851	3.334909508781737	0.3687378064630892	426.52874755859375	426.5395812988281
1117	426.5495910644531	35.6535542192					1	DETECTED	426.5496 m/z @35.65 [151020OFc1_NvH-0949-CRLM-5.raw]	426.5495910644531	35.6535542192	3.67206209013333	99.0380115602667	95.36594947013337	1396612.625	4.0499216286694926E8	3	7423	0.09459069421657063	0.5847360815451502	0.018625273749290794	426.53961181640625	426.55950927734375
1118	426.5599365234375	31.9967192229333					1	DETECTED	426.5599 m/z @32.00 [151020OFc1_NvH-0949-CRLM-5.raw]	426.5599365234375	31.9967192229333	4.05140377626667	76.1575380768	72.10613430053333	1219560.875	3.275238093117666E8	3	7423	0.3793076647959346	0.565511819704218	0.13172407993759186	426.55963134765625	426.5685119628906
1119	426.5785217285156	41.9763748917333					1	DETECTED	426.5785 m/z @41.98 [151020OFc1_NvH-0949-CRLM-5.raw]	426.5785217285156	41.9763748917333	4.18065877253333	98.7881042730667	94.60744550053336	2735388.75	4.072959913966524E8	3	7423	0.6504186074008089	0.5066884600930824	0.8107236651591471	426.5685729980469	426.5884704589844
1120	426.5967102050781	21.5806352221333					1	DETECTED	426.5967 m/z @21.58 [151020OFc1_NvH-0949-CRLM-5.raw]	426.5967102050781	21.5806352221333	4.63273266133333	92.962733004	88.33000034266666	386846.75	3.392218081593384E8	0	7423	6.350472821664557	6.447556557922196	0.0057510355974030244	426.58856201171875	426.6060485839844
1121	426.6133117675781	26.7477194565333					1	DETECTED	426.6133 m/z @26.75 [151020OFc1_NvH-0949-CRLM-5.raw]	426.6133117675781	26.7477194565333	4.21091871226667	99.8942774072	95.68335869493332	224831.265625	3.1886624094704765E8	0	7423	0.1373228113465501	2.56630301369157	4.142061955948758	426.60675048828125	426.62322998046875
1122	426.7008972167969	37.6571576448					1	DETECTED	426.7009 m/z @37.66 [151020OFc1_NvH-0949-CRLM-5.raw]	426.7008972167969	37.6571576448	2.59965533253333	95.5282135909333	92.92855825839997	359877.65625	3.484504993876832E8	0	7423	16.890071531866027	1.4483770020739464	2.497579823796436	426.6909484863281	426.7080993652344
1123	426.7181091308594	23.2701054026667					1	DETECTED	426.7181 m/z @23.27 [151020OFc1_NvH-0949-CRLM-5.raw]	426.7181091308594	23.2701054026667	3.868178168	95.8799283946667	92.0117502266667	7612354.5	8.058488278481361E8	2	7423	0.3332363473554949	2.602014255868353	0.10172671005299061	426.7081604003906	426.7256774902344
1124	426.7356872558594	20.6314003181333					1	DETECTED	426.7357 m/z @20.63 [151020OFc1_NvH-0949-CRLM-5.raw]	426.7356872558594	20.6314003181333	4.44810947973333	92.6691259277333	88.22101644799997	1.2707085E7	7.794891171053293E8	2	7423	0.16537474054441503	4.2996373439759115	100.6027368385051	426.7257080078125	426.7407531738281
1125	426.7507629394531	22.797883752					1	DETECTED	426.7508 m/z @22.80 [151020OFc1_NvH-0949-CRLM-5.raw]	426.7507629394531	22.797883752	4.257988632	98.96371512	94.70572648800001	4.4770296E7	1.4426671889864693E9	2	7423	0.27227705878035735	0.9017471477910036	0.07619406897059228	426.74078369140625	426.7607421875
1126	426.7672424316406	22.8430835661333					1	DETECTED	426.7672 m/z @22.84 [151020OFc1_NvH-0949-CRLM-5.raw]	426.7672424316406	22.8430835661333	4.7742894792	94.8009494536	90.02665997439999	7348317.0	6.088781603592228E8	2	7423	0.274659976349092	1.7300399194882035	0.06920263849387798	426.7607727050781	426.7764587402344
1127	426.787353515625	44.4874169893333					1	DETECTED	426.7874 m/z @44.49 [151020OFc1_NvH-0949-CRLM-5.raw]	426.787353515625	44.4874169893333	6.08174488293333	90.2423685474667	84.16062366453336	4501930.0	3.840027546809834E8	2	7423	0.1811620907232978	1.1091455610494239	1.0879109896705155	426.7779235839844	426.7973327636719
1128	426.8046569824219	28.6097374493333					1	DETECTED	426.8047 m/z @28.61 [151020OFc1_NvH-0949-CRLM-5.raw]	426.8046569824219	28.6097374493333	0.8298005272	94.2362139253333	93.4064133981333	253085.0625	3.3275648259706575E8	0	7423	4.403585071885491	1.6811847640250213	2.362369528050043	426.7973937988281	426.8145446777344
1129	426.8599853515625	18.7957535501333					1	DETECTED	426.8600 m/z @18.80 [151020OFc1_NvH-0949-CRLM-5.raw]	426.8599853515625	18.7957535501333	0.01031346	99.7084622389333	99.69814877893329	175807.5625	3.225699519537221E8	0	7423	86.93600306885085	2.670561245531199	8.80932406795545	426.85009765625	426.8614807128906
1130	426.8714904785156	25.1486750344					1	DETECTED	426.8715 m/z @25.15 [151020OFc1_NvH-0949-CRLM-5.raw]	426.8714904785156	25.1486750344	0.225711162933333	99.1852331242667	98.95952196133337	360334.78125	3.197555916900952E8	0	7423	14.50777473752331	2.965319616899303	0.032131001121116436	426.86151123046875	426.8723449707031
1131	426.8823547363281	16.9342436202667					1	DETECTED	426.8824 m/z @16.93 [151020OFc1_NvH-0949-CRLM-5.raw]	426.8823547363281	16.9342436202667	0.0398777976	99.9492509304	99.9093731328	2445723.25	4.1222318515271086E8	3	7423	0.16136402579807907	3.246727480515479	1.4137174332002787	426.87237548828125	426.892333984375
1132	426.8975524902344	27.6409065042667					1	DETECTED	426.8976 m/z @27.64 [151020OFc1_NvH-0949-CRLM-5.raw]	426.8975524902344	27.6409065042667	0.01031346	99.0747509970667	99.0644375370667	529652.3125	3.4892692850564134E8	0	7423	4.496823308598962	2.620909886859832	0.0057891312914858445	426.8923645019531	426.90289306640625
1133	426.91290283203125	42.0102804658667					1	DETECTED	426.9129 m/z @42.01 [151020OFc1_NvH-0949-CRLM-5.raw]	426.91290283203125	42.0102804658667	0.01031346	99.3321145058667	99.32180104586669	2012305.5	3.965126014335215E8	0	7423	0.16586916354205528	7.56118616331789	0.23651115996440272	426.9029846191406	426.9228820800781
1134	426.9305725097656	25.2160141328					1	DETECTED	426.9306 m/z @25.22 [151020OFc1_NvH-0949-CRLM-5.raw]	426.9305725097656	25.2160141328	0.01031346	99.9492509304	99.93893747039999	567702.4375	3.403012851258871E8	3	7423	7.351257597511612	4.084653368659084	0.022777688387106847	426.92291259765625	426.9402770996094
1135	426.9637756347656	41.5622189424					1	DETECTED	426.9638 m/z @41.56 [151020OFc1_NvH-0949-CRLM-5.raw]	426.9637756347656	41.5622189424	0.0593534181333333	99.7842218506667	99.72486843253337	563363.4375	3.541301898884729E8	0	7423	31.164652920184793	1.4727777807253033	0.042222560429452306	426.9538879394531	426.9736633300781
1136	426.98468017578125	40.0857986890667					1	DETECTED	426.9847 m/z @40.09 [151020OFc1_NvH-0949-CRLM-5.raw]	426.98468017578125	40.0857986890667	0.0887316858666667	99.7361248810667	99.64739319520004	799723.25	3.361236431121104E8	0	7423	22.299447839961296	0.5023074962765413	0.4669628530933465	426.9747009277344	426.99456787109375
1137	427.00555419921875	26.7477194565333					1	DETECTED	427.0056 m/z @26.75 [151020OFc1_NvH-0949-CRLM-5.raw]	427.00555419921875	26.7477194565333	1.3650112928	99.7361248810667	98.3711135882667	865552.9375	3.330208189397856E8	0	7423	0.10068825793117142	3.321926550750427	0.07146661232395297	426.9957275390625	427.0154724121094
1138	427.0858459472656	90.3583886224					1	DETECTED	427.0858 m/z @90.36 [151020OFc1_NvH-0949-CRLM-5.raw]	427.0858459472656	90.3583886224	1.60538108106667	98.9268631264	97.32148204533333	198860.515625	3.256543372234278E8	0	7423	0.055076006685553125	0.5482714599841	1.1627728314902377	427.0768127441406	427.0942687988281
1139	427.1045227050781	89.1801062298667					1	DETECTED	427.1045 m/z @89.18 [151020OFc1_NvH-0949-CRLM-5.raw]	427.1045227050781	89.1801062298667	10.2218207136	94.3507751746667	84.1289544610667	278499.65625	3.425632860230735E8	0	7423	38.64693020195737	0.5327430421708863	1.196364215953407	427.0955810546875	427.1123352050781
1140	427.1175537109375	91.5135353181333					1	DETECTED	427.1176 m/z @91.51 [151020OFc1_NvH-0949-CRLM-5.raw]	427.1175537109375	91.5135353181333	15.678318232	98.9729001442667	83.29458191226671	141705.46875	2.6802312949966627E8	0	7423	1.0009743829936042	0.5043635838810858	0.8876509595466617	427.1147766113281	427.122802734375
1141	427.1341552734375	52.1415680293333					1	DETECTED	427.1342 m/z @52.14 [151020OFc1_NvH-0949-CRLM-5.raw]	427.1341552734375	52.1415680293333	0.069221312	99.98563396	99.916412648	147531.921875	3.5432747530607677E8	0	7423	93.84388732623157	0.9394207532941456	0.8737431785131327	427.1246032714844	427.1439208984375
1142	427.18511962890625	11.7031179677333					1	DETECTED	427.1851 m/z @11.70 [151020OFc1_NvH-0949-CRLM-5.raw]	427.18511962890625	11.7031179677333	4.20100627733333	96.5425223136	92.34151603626667	777482.6875	3.32813512428298E8	0	7423	0.14119112064932615	0.5424720950180159	53.46929105860525	427.1753234863281	427.1910400390625
1143	427.2012023925781	19.2023417514667					1	DETECTED	427.2012 m/z @19.20 [151020OFc1_NvH-0949-CRLM-5.raw]	427.2012023925781	19.2023417514667	1.43907502133333	94.5837432117333	93.14466819039998	2470795.75	3.8734352831148356E8	3	7423	0.23270388992122548	1.775661347762541	0.04341066642674785	427.1913146972656	427.211181640625
1144	427.21331787109375	32.7862891056					1	DETECTED	427.2133 m/z @32.79 [151020OFc1_NvH-0949-CRLM-5.raw]	427.21331787109375	32.7862891056	2.45428173893333	98.8249059229333	96.37062418399996	755159.9375	4.0783986276051384E8	0	7423	10.62115687003848	1.584750369399909	5.171627005892151	427.2112121582031	427.2139587402344
1145	427.2239685058594	29.6045489368					1	DETECTED	427.2240 m/z @29.60 [151020OFc1_NvH-0949-CRLM-5.raw]	427.2239685058594	29.6045489368	3.75075886213333	97.7835743525333	94.03281549039997	9581416.0	1.0333781908591499E9	3	7423	1.302897159752444	0.8582607062863605	2.332003583972391	427.2139892578125	427.23394775390625
1146	427.2369689941406	20.6314003181333					1	DETECTED	427.2370 m/z @20.63 [151020OFc1_NvH-0949-CRLM-5.raw]	427.2369689941406	20.6314003181333	4.2801927464	97.5727190144	93.29252626799999	2901006.5	4.316467568204567E8	3	7423	0.17870552028276165	1.3513840587594086	2.3387764525505625	427.2339782714844	427.24139404296875
1147	427.25140380859375	22.797883752					1	DETECTED	427.2514 m/z @22.80 [151020OFc1_NvH-0949-CRLM-5.raw]	427.25140380859375	22.797883752	2.61791802053333	97.1841355936	94.56621757306668	2.1138778E7	9.491484532525688E8	2	7423	0.2188688411305293	1.1610406398942283	8.265263344492993	427.2414245605469	427.2613830566406
1148	427.2664489746094	29.6684061501333					1	DETECTED	427.2664 m/z @29.67 [151020OFc1_NvH-0949-CRLM-5.raw]	427.2664489746094	29.6684061501333	4.05140377626667	95.1053331805333	91.05392940426663	8940663.0	5.199017568864027E8	2	7423	0.14632005169467988	4.39389401753001	1.28576011083735	427.26141357421875	427.27587890625
1149	427.2785949707031	38.2579742456					1	DETECTED	427.2786 m/z @38.26 [151020OFc1_NvH-0949-CRLM-5.raw]	427.2785949707031	38.2579742456	10.2314765413333	86.8304834682667	76.59900692693341	520058.03125	3.2916690837943727E8	2	7423	56.39287733267163	1.357212585659476	689.7761096435845	427.2768859863281	427.2791748046875
1150	427.2891845703125	44.5271494621333					1	DETECTED	427.2892 m/z @44.53 [151020OFc1_NvH-0949-CRLM-5.raw]	427.2891845703125	44.5271494621333	0.811860697066667	97.8114660432	96.99960534613334	2149382.75	4.086131692060449E8	0	7423	0.03356678179531514	0.5050093615575713	0.004868526107932203	427.2792053222656	427.2972412109375
1151	427.3055114746094	91.8293924096					1	DETECTED	427.3055 m/z @91.83 [151020OFc1_NvH-0949-CRLM-5.raw]	427.3055114746094	91.8293924096	28.5940145042667	92.5874252794667	63.993410775200005	114007.09375	2.3018481034584332E8	0	7423	0.9685928196988272	1.2848626410086101	0.6344694348554074	427.3008728027344	427.3063049316406
1152	427.31634521484375	91.8293924096					1	DETECTED	427.3163 m/z @91.83 [151020OFc1_NvH-0949-CRLM-5.raw]	427.31634521484375	91.8293924096	14.0749891016	97.9220582754667	83.8470691738667	140893.4375	2.8197535944718516E8	0	7423	0.5546999997882693	0.6538777628044751	8.004732673084296	427.30645751953125	427.3254699707031
1153	427.34197998046875	91.8293924096					1	DETECTED	427.3420 m/z @91.83 [151020OFc1_NvH-0949-CRLM-5.raw]	427.34197998046875	91.8293924096	9.4744790256	92.62251418	83.14803515439999	220590.828125	3.740843198720814E8	0	7423	0.6928941246656564	0.6292080901131564	0.2604381103050687	427.3326721191406	427.3518371582031
1154	427.3600769042969	92.077970648					1	DETECTED	427.3601 m/z @92.08 [151020OFc1_NvH-0949-CRLM-5.raw]	427.3600769042969	92.077970648	10.9533475488	99.0194539165333	88.0661063677333	212274.953125	3.315675158500076E8	0	7423	0.06049061025717606	3.2662170923205536	3.271294695655596	427.353515625	427.3670959472656
1155	427.3780822753906	92.077970648					1	DETECTED	427.3781 m/z @92.08 [151020OFc1_NvH-0949-CRLM-5.raw]	427.3780822753906	92.077970648	0.0204452496	99.9948525458667	99.9744072962667	305671.34375	3.2819210050557196E8	0	7423	0.5795629455976297	3.285115250796895	7.795927270213546	427.36846923828125	427.38800048828125
1156	427.43939208984375	89.7720308173333					1	DETECTED	427.4394 m/z @89.77 [151020OFc1_NvH-0949-CRLM-5.raw]	427.43939208984375	89.7720308173333	6.41817935946667	92.6047933309333	86.18661397146664	151524.8125	3.373379201339579E8	0	7423	83.70837301263057	0.5175056521671862	0.03502079004329807	427.43853759765625	427.44927978515625
1157	427.4607849121094	11.4413648885333					1	DETECTED	427.4608 m/z @11.44 [151020OFc1_NvH-0949-CRLM-5.raw]	427.4607849121094	11.4413648885333	4.3587228	96.6793955869333	92.3206727869333	528552.625	3.1087465046256584E8	0	7423	0.15818277335361053	0.7923366415287927	1.7878570177889281	427.45123291015625	427.4633483886719
1158	427.4733581542969	28.5621379456					1	DETECTED	427.4734 m/z @28.56 [151020OFc1_NvH-0949-CRLM-5.raw]	427.4733581542969	28.5621379456	4.32992773973333	99.212899596	94.88297185626666	709498.9375	3.135284516218004E8	0	7423	2.7902555720024615	3.168300947242108	0.04663131441105015	427.4634094238281	427.4748840332031
1159	427.48492431640625	11.8868058485333					1	DETECTED	427.4849 m/z @11.89 [151020OFc1_NvH-0949-CRLM-5.raw]	427.48492431640625	11.8868058485333	3.46428526853333	97.9959411488	94.53165588026667	756206.125	3.248530687321879E8	4	7423	1.4458797447475433	11.26045010234721	9.916012346349218	427.4749755859375	427.49481201171875
1160	427.5069274902344	26.7680918656					1	DETECTED	427.5069 m/z @26.77 [151020OFc1_NvH-0949-CRLM-5.raw]	427.5069274902344	26.7680918656	3.50046572533333	97.211481552	93.71101582666667	427426.46875	3.265151848281501E8	0	7423	0.10582638665622213	2.01376400114345	0.6896263720559568	427.4969787597656	427.5107727050781
1161	427.52197265625	9.31435400746667					1	DETECTED	427.5220 m/z @9.31 [151020OFc1_NvH-0949-CRLM-5.raw]	427.52197265625	9.31435400746667	4.11013848773333	96.8830265464	92.77288805866667	773582.3125	3.45752180568787E8	3	7423	2.425708469374664	0.9911653129436802	1.5734711802415797	427.5119934082031	427.5319519042969
1162	427.5434265136719	33.0669193061333					1	DETECTED	427.5434 m/z @33.07 [151020OFc1_NvH-0949-CRLM-5.raw]	427.5434265136719	33.0669193061333	4.59201234986667	97.0645351549333	92.47252280506663	408978.375	3.3840545761715835E8	0	7423	19.915840576995656	1.9520571601447287	3.2394726613012836	427.5334777832031	427.5466003417969
1163	427.5566101074219	17.9422073205333					1	DETECTED	427.5566 m/z @17.94 [151020OFc1_NvH-0949-CRLM-5.raw]	427.5566101074219	17.9422073205333	3.75075886213333	96.0527094786667	92.30195061653338	6030539.5	6.31822741802624E8	3	7423	10.453405471075474	3.829587687888689	8.25874761849169	427.546630859375	427.5665588378906
1164	427.57012939453125	48.8153959424					1	DETECTED	427.5701 m/z @48.82 [151020OFc1_NvH-0949-CRLM-5.raw]	427.57012939453125	48.8153959424	4.18065877253333	99.2589994752	95.07834070266667	889862.875	3.7395464021708995E8	3	7423	36.26137522396814	0.5298663565877137	0.06214119313450323	427.5666198730469	427.5767517089844
1165	427.5867614746094	27.4694276149333					1	DETECTED	427.5868 m/z @27.47 [151020OFc1_NvH-0949-CRLM-5.raw]	427.5867614746094	27.4694276149333	3.76899468266667	99.2499492130667	95.48095453040003	996153.375	3.649072237570547E8	3	7423	14.11790738691749	0.5337955178360311	0.12905779110749607	427.5767822265625	427.5963134765625
1166	427.6091003417969	34.7737224					1	DETECTED	427.6091 m/z @34.77 [151020OFc1_NvH-0949-CRLM-5.raw]	427.6091003417969	34.7737224	3.97580056853333	95.2150630058667	91.23926243733337	312234.84375	3.377859997818449E8	0	7423	0.29244516781974284	1.8465729521053273	2.715095621063663	427.59918212890625	427.6187438964844
1167	427.62884521484375	31.1627740584					1	DETECTED	427.6288 m/z @31.16 [151020OFc1_NvH-0949-CRLM-5.raw]	427.62884521484375	31.1627740584	5.259789648	99.5620182493333	94.30222860133331	429332.0	3.411333231866528E8	0	7423	6.689020196290738	1.820296594153667	0.1649771235763382	427.6192321777344	427.63800048828125
1168	427.67822265625	42.211887032					1	DETECTED	427.6782 m/z @42.21 [151020OFc1_NvH-0949-CRLM-5.raw]	427.67822265625	42.211887032	5.38200938506667	99.2682425368	93.88623315173334	535924.0	3.360638123676698E8	0	7423	0.3016037986703495	1.6718749878233234	0.020199608232579196	427.6683044433594	427.6876525878906
1169	427.70318603515625	19.1314327402667					1	DETECTED	427.7032 m/z @19.13 [151020OFc1_NvH-0949-CRLM-5.raw]	427.70318603515625	19.1314327402667	3.81417288053333	99.3970682112	95.58289533066666	942389.5	3.5032208646183425E8	0	7423	0.24780820857719377	1.1633961754075155	0.27284761481704667	427.6932678222656	427.7130432128906
1170	427.72308349609375	31.6058383621333					1	DETECTED	427.7231 m/z @31.61 [151020OFc1_NvH-0949-CRLM-5.raw]	427.72308349609375	31.6058383621333	4.03339949653333	94.2824279410667	90.24902844453337	1463838.75	4.1732228539100343E8	4	7423	3.2068250633084787	0.7646352829742467	0.08398139646907568	427.7131652832031	427.73114013671875
1171	427.74114990234375	46.0565799554667					1	DETECTED	427.7411 m/z @46.06 [151020OFc1_NvH-0949-CRLM-5.raw]	427.74114990234375	46.0565799554667	4.04241572186667	99.8942774072	95.85186168533332	5325152.0	4.8549500392734396E8	4	7423	0.1769857759624074	0.5046229051179429	0.010421040408455323	427.7311706542969	427.7483825683594
1172	427.75848388671875	41.7243825029333					1	DETECTED	427.7585 m/z @41.72 [151020OFc1_NvH-0949-CRLM-5.raw]	427.75848388671875	41.7243825029333	4.37733983573333	99.0472785328	94.66993869706667	9741644.0	6.893600804812206E8	2	7423	19.023764574536155	0.7191474446006797	1.459439396510446	427.74859619140625	427.7684326171875
1173	427.7763366699219	39.9337798482667					1	DETECTED	427.7763 m/z @39.93 [151020OFc1_NvH-0949-CRLM-5.raw]	427.7763366699219	39.9337798482667	4.46921383066667	98.7786691522667	94.30945532160003	3884418.25	5.1690013097848505E8	2	7423	0.189140905777883	0.5249968483494848	0.059389160629128426	427.76861572265625	427.78631591796875
1174	427.78900146484375	34.1409841488					1	DETECTED	427.7890 m/z @34.14 [151020OFc1_NvH-0949-CRLM-5.raw]	427.78900146484375	34.1409841488	3.32913851973333	92.3705544616	89.04141594186666	539761.625	3.875497565027312E8	2	7423	10.491951147179613	1.4199217442355063	1.8394473373968254	427.78643798828125	427.7989807128906
1175	427.81256103515625	28.7682814893333					1	DETECTED	427.8126 m/z @28.77 [151020OFc1_NvH-0949-CRLM-5.raw]	427.81256103515625	28.7682814893333	0.520658418133333	99.0747509970667	98.55409257893336	3192020.0	3.706943161528063E8	2	7423	0.14569141153040377	1.782543696897801	3.5774699985902734	427.8026428222656	427.82183837890625
1176	427.8562927246094	9.40288269733333					1	DETECTED	427.8563 m/z @9.40 [151020OFc1_NvH-0949-CRLM-5.raw]	427.8562927246094	9.40288269733333	0.127777160266667	99.4063697194667	99.27859255920004	491726.78125	3.210845450559672E8	0	7423	0.19649924767437632	2.0091260072893906	4.9530456807272545	427.8465881347656	427.8662109375
1177	427.8695373535156	12.6498576712					1	DETECTED	427.8695 m/z @12.65 [151020OFc1_NvH-0949-CRLM-5.raw]	427.8695373535156	12.6498576712	0.2159176	99.5437646781333	99.3278470781333	230259.609375	3.202709179669637E8	3	7423	0.28403206695132965	0.5194489325958067	0.03845640415543424	427.8663330078125	427.8710021972656
1178	427.88104248046875	38.6670296712					1	DETECTED	427.8810 m/z @38.67 [151020OFc1_NvH-0949-CRLM-5.raw]	427.88104248046875	38.6670296712	0.2159176	99.8389585053333	99.6230409053333	685834.5	3.526739356078956E8	3	7423	3.8527528258680803	1.4769753872316158	0.03562067620231166	427.87109375	427.88238525390625
1179	427.89239501953125	29.5660157898667					1	DETECTED	427.8924 m/z @29.57 [151020OFc1_NvH-0949-CRLM-5.raw]	427.89239501953125	29.5660157898667	0.0496024701333333	99.9673370693333	99.91773459919996	2311540.75	4.7191790439159065E8	3	7423	0.18345662777828764	10.929850795283569	0.016345845338363165	427.8824157714844	427.9023742675781
1180	427.90447998046875	51.2377242032					1	DETECTED	427.9045 m/z @51.24 [151020OFc1_NvH-0949-CRLM-5.raw]	427.90447998046875	51.2377242032	0.069221312	99.1394273608	99.0702060488	626671.75	3.412135417251795E8	3	7423	25.134708361456777	1.1350474645987791	0.003164545121343051	427.90240478515625	427.9144287109375
1181	427.9163818359375	13.4731354909333					1	DETECTED	427.9164 m/z @13.47 [151020OFc1_NvH-0949-CRLM-5.raw]	427.9163818359375	13.4731354909333	0.5110521192	86.8674538069333	86.3564016877333	388588.8125	3.244023659961662E8	0	7423	0.06192187832438556	0.9326331576308475	2.1457928282372145	427.9146423339844	427.9171447753906
1182	427.92718505859375	50.8404956634667					1	DETECTED	427.9272 m/z @50.84 [151020OFc1_NvH-0949-CRLM-5.raw]	427.92718505859375	50.8404956634667	0.01031346	99.9948525458667	99.9845390858667	1525373.5	3.742230355034879E8	3	7423	19.921385901122466	0.6079936788302317	0.003324259684672117	427.9172668457031	427.9367370605469
1183	427.9410400390625	31.116454312					1	DETECTED	427.9410 m/z @31.12 [151020OFc1_NvH-0949-CRLM-5.raw]	427.9410400390625	31.116454312	0.01031346	99.9673370693333	99.95702360933329	146120.359375	3.220610886241473E8	0	7423	19.737130198083428	1.547855687879661	3.410735357677607	427.9372863769531	427.94451904296875
1184	427.9545593261719	18.3597931744					1	DETECTED	427.9546 m/z @18.36 [151020OFc1_NvH-0949-CRLM-5.raw]	427.9545593261719	18.3597931744	0.225711162933333	99.9401140114667	99.71440284853337	770814.75	3.465383285512912E8	0	7423	11.297944605138515	0.6268073917127739	0.19255349300866342	427.9446716308594	427.964111328125
1185	427.97430419921875	31.6211151834667					1	DETECTED	427.9743 m/z @31.62 [151020OFc1_NvH-0949-CRLM-5.raw]	427.97430419921875	31.6211151834667	0.01031346	99.763613568	99.75330010799999	1537087.25	4.044340288346569E8	4	7423	0.13921409562254183	0.5163547849004535	0.026408084991494277	427.9643249511719	427.9842834472656
1186	427.9905700683594	26.5774067488					1	DETECTED	427.9906 m/z @26.58 [151020OFc1_NvH-0949-CRLM-5.raw]	427.9905700683594	26.5774067488	0.069221312	98.9822211789333	98.9129998669333	787407.875	3.279733541876216E8	0	7423	0.9704891323840776	0.5053208497358732	3.0571461201262724	427.984375	428.00054931640625
1187	428.0118103027344	14.0944407746667					1	DETECTED	428.0118 m/z @14.09 [151020OFc1_NvH-0949-CRLM-5.raw]	428.0118103027344	14.0944407746667	2.7543411064	99.4337239336	96.6793828272	202201.90625	3.122673723919069E8	0	7423	0.4544113213195349	5.996721410785093	0.07990512772655904	428.001953125	428.0216979980469
1188	428.0880126953125	36.8981608994667					1	DETECTED	428.0880 m/z @36.90 [151020OFc1_NvH-0949-CRLM-5.raw]	428.0880126953125	36.8981608994667	1.39280869893333	97.211481552	95.81867285306666	106529.296875	3.337572981663328E8	0	7423	93.07399498660597	1.3720888083866656	1.7104464759251614	428.087646484375	428.0977783203125
1189	428.1268005371094	52.2621377824					1	DETECTED	428.1268 m/z @52.26 [151020OFc1_NvH-0949-CRLM-5.raw]	428.1268005371094	52.2621377824	0.607694491733333	99.8572586917333	99.24956419999998	102565.0234375	3.1960501514669234E8	0	7423	88.29866589658866	0.9579233054374674	0.7991540952439735	428.11859130859375	428.13677978515625
1190	428.1651306152344	49.8654442890667					1	DETECTED	428.1651 m/z @49.87 [151020OFc1_NvH-0949-CRLM-5.raw]	428.1651306152344	49.8654442890667	0.225711162933333	99.4705171498667	99.24480598693336	82375.0625	2.866055002491125E8	0	7423	88.12027846514223	1.0104929560844107	1.0223759215706625	428.1553039550781	428.1705627441406
1191	428.1806335449219	42.389303768					1	DETECTED	428.1806 m/z @42.39 [151020OFc1_NvH-0949-CRLM-5.raw]	428.1806335449219	42.389303768	5.45656675573333	94.6973897824	89.24082302666666	166345.734375	2.887704703130263E8	0	7423	81.9754963642292	1.2830283127231779	1.442919889905367	428.1714172363281	428.18658447265625
1192	428.1970520019531	22.3811194762667					1	DETECTED	428.1971 m/z @22.38 [151020OFc1_NvH-0949-CRLM-5.raw]	428.1970520019531	22.3811194762667	4.39561639866667	99.8389585053333	95.44334210666662	1446790.25	3.655082329745639E8	3	7423	0.12485223617255059	2.2788441853293904	0.557733924276138	428.18719482421875	428.20703125
1193	428.20904541015625	28.9470295058667					1	DETECTED	428.2090 m/z @28.95 [151020OFc1_NvH-0949-CRLM-5.raw]	428.20904541015625	28.9470295058667	4.11013848773333	94.4817546989333	90.37161621119998	551839.8125	3.4902578943068635E8	0	7423	0.060729998202141644	2.477569955120716	0.0010447489030435235	428.2070617675781	428.21173095703125
1194	428.22174072265625	47.5708235712					1	DETECTED	428.2217 m/z @47.57 [151020OFc1_NvH-0949-CRLM-5.raw]	428.22174072265625	47.5708235712	4.12155947573333	99.2407135605333	95.11915408479996	1357020.5	4.750387797330837E8	2	7423	24.240708665399346	0.5924823934268335	0.4582338533204591	428.2117614746094	428.22760009765625
1195	428.23760986328125	27.2992563093333					1	DETECTED	428.2376 m/z @27.30 [151020OFc1_NvH-0949-CRLM-5.raw]	428.23760986328125	27.2992563093333	3.7959442592	99.1210942562667	95.3251499970667	9304481.0	8.996867496196189E8	2	7423	8.208365780807252	0.5852535162710791	1.06896567398426	428.2276306152344	428.2475891113281
1196	428.24761962890625	43.7442211138667					1	DETECTED	428.2476 m/z @43.74 [151020OFc1_NvH-0949-CRLM-5.raw]	428.24761962890625	43.7442211138667	4.04241572186667	98.4002713269333	94.35785560506662	950271.4375	3.926668050608258E8	2	7423	63.833948108543005	1.3249821403309845	2.5476736959080677	428.24761962890625	428.2500915527344
1197	428.2601013183594	41.7548481061333					1	DETECTED	428.2601 m/z @41.75 [151020OFc1_NvH-0949-CRLM-5.raw]	428.2601013183594	41.7548481061333	3.89514063066667	97.3403189656	93.44517833493333	4611074.5	6.001917460775797E8	2	7423	15.704201087398047	1.2092190956360043	0.918462891868179	428.2501525878906	428.27001953125
1198	428.2779541015625	39.9161091437333					1	DETECTED	428.2780 m/z @39.92 [151020OFc1_NvH-0949-CRLM-5.raw]	428.2779541015625	39.9161091437333	4.38651433386667	92.2772934418667	87.89077910800003	1731672.625	3.8001793686306196E8	2	7423	0.20969634344653088	0.5181120110201979	0.01606685768585197	428.2701721191406	428.2878723144531
1199	428.29071044921875	34.1720441162667					1	DETECTED	428.2907 m/z @34.17 [151020OFc1_NvH-0949-CRLM-5.raw]	428.29071044921875	34.1720441162667	15.9098491298667	94.7268000237333	78.8169508938666	205747.1875	3.1481218075277E8	0	7423	0.07434705096906669	2.092787191002652	3.1105700802046656	428.2880554199219	428.3006896972656
1200	428.30126953125	90.923277892					1	DETECTED	428.3013 m/z @90.92 [151020OFc1_NvH-0949-CRLM-5.raw]	428.30126953125	90.923277892	20.320939572	92.4986777053333	72.17773813333329	66041.328125	1.7514796563631883E8	0	7423	0.3211927573671005	0.5111568529514766	0.009677593832052876	428.30072021484375	428.3042297363281
1201	428.3145751953125	28.7955622085333					1	DETECTED	428.3146 m/z @28.80 [151020OFc1_NvH-0949-CRLM-5.raw]	428.3145751953125	28.7955622085333	3.29296025173333	96.2151114986667	92.92215124693337	1515202.5	3.484840943768019E8	0	7423	0.12248443214619797	1.1472220094301055	2.750632521583639	428.3047180175781	428.322509765625
1202	428.33685302734375	91.3203623194667					1	DETECTED	428.3369 m/z @91.32 [151020OFc1_NvH-0949-CRLM-5.raw]	428.33685302734375	91.3203623194667	85.109534924	92.5165550258667	7.407020101866692	115070.2109375	1.685833167541983E7	0	7423	0.15476796122035807	0.5426662698927911	0.7458867026081256	428.33013916015625	428.3377685546875
1203	428.373291015625	91.8293924096					1	DETECTED	428.3733 m/z @91.83 [151020OFc1_NvH-0949-CRLM-5.raw]	428.373291015625	91.8293924096	1.62375407706667	99.4796044605333	97.85585038346663	173960.25	3.4564313695353985E8	0	7423	0.524997774108229	0.7625423389930926	0.3077759445199464	428.36358642578125	428.3829040527344
1204	428.417236328125	9.50074154026667					1	DETECTED	428.4172 m/z @9.50 [151020OFc1_NvH-0949-CRLM-5.raw]	428.417236328125	9.50074154026667	1.41128943973333	97.49721942	96.08592998026667	496080.09375	3.427950456871582E8	0	7423	0.1873100666222367	155.30141319631497	23.42541249125452	428.40753173828125	428.42681884765625
1205	428.4477233886719	22.3978883925333					1	DETECTED	428.4477 m/z @22.40 [151020OFc1_NvH-0949-CRLM-5.raw]	428.4477233886719	22.3978883925333	2.65422116346667	98.3074846853333	95.65326352186663	1356080.375	3.7926161551434124E8	0	7423	0.14940232361796646	0.576288668689444	0.16593007559847747	428.43817138671875	428.4576416015625
1206	428.4700012207031	11.0395992408					1	DETECTED	428.4700 m/z @11.04 [151020OFc1_NvH-0949-CRLM-5.raw]	428.4700012207031	11.0395992408	1.47591611573333	99.5893993128	98.11348319706667	648806.5	3.5435382677133375E8	0	7423	20.608380938517378	1.8524482503317963	7.58626960120506	428.46002197265625	428.47967529296875
1207	428.4921569824219	26.6457268261333					1	DETECTED	428.4922 m/z @26.65 [151020OFc1_NvH-0949-CRLM-5.raw]	428.4921569824219	26.6457268261333	1.4205351344	97.8207574877333	96.4002223533333	360844.71875	3.6411623397201455E8	4	7423	20.87801478187194	2.5577578239528176	2.3245155487806337	428.4822998046875	428.50213623046875
1208	428.5099182128906	12.1816673013333					1	DETECTED	428.5099 m/z @12.18 [151020OFc1_NvH-0949-CRLM-5.raw]	428.5099182128906	12.1816673013333	5.0955519272	97.2483916992	92.152839772	213784.25	2.963783840493704E8	0	7423	0.0833119261302091	6.502352481331929	1.7135627793385406	428.5027770996094	428.5196838378906
1209	428.52459716796875	16.8264927197333					1	DETECTED	428.5246 m/z @16.83 [151020OFc1_NvH-0949-CRLM-5.raw]	428.52459716796875	16.8264927197333	5.42910258506667	99.8115336338667	94.38243104880003	175032.78125	2.766045102733521E8	0	7423	7.4892828934894045	4.140528223287001	11.067185525355177	428.5205078125	428.52545166015625
1210	428.53607177734375	11.5673722429333					1	DETECTED	428.5361 m/z @11.57 [151020OFc1_NvH-0949-CRLM-5.raw]	428.53607177734375	11.5673722429333	2.24601968853333	97.1013697824	94.85535009386668	999443.5625	3.588641953888853E8	3	7423	6.456649456252134	0.8236723312931523	106.39664133499727	428.5260925292969	428.5460205078125
1211	428.54681396484375	32.0536099573333					1	DETECTED	428.5468 m/z @32.05 [151020OFc1_NvH-0949-CRLM-5.raw]	428.54681396484375	32.0536099573333	4.56352096266667	93.4135949224	88.85007395973332	916528.75	3.882707410965682E8	3	7423	19.83397350267353	0.7377625393013578	0.35706650941098084	428.5461120605469	428.5567321777344
1212	428.5580139160156	9.85871420186667					1	DETECTED	428.5580 m/z @9.86 [151020OFc1_NvH-0949-CRLM-5.raw]	428.5580139160156	9.85871420186667	4.17003168906667	68.0712775093333	63.90124582026663	427164.46875	2.8446021427350146E8	0	7423	0.1602245474344155	1.231215027538331	3.562601142214847	428.556884765625	428.5606384277344
1213	428.5706787109375	28.8363178786667					1	DETECTED	428.5707 m/z @28.84 [151020OFc1_NvH-0949-CRLM-5.raw]	428.5706787109375	28.8363178786667	4.53521030373333	99.7749536472	95.23974334346666	1302459.625	3.485149592312276E8	3	7423	21.996671376118595	1.40212309194159	142.26004335652408	428.5606994628906	428.5775451660156
1214	428.5875549316406	33.8304834648					1	DETECTED	428.5876 m/z @33.83 [151020OFc1_NvH-0949-CRLM-5.raw]	428.5875549316406	33.8304834648	3.83230436666667	99.7749536472	95.94264928053332	2764676.0	3.758171434908912E8	3	7423	0.14815329877134076	1.380837466841515	3.807565262257431	428.57769775390625	428.59716796875
1215	428.59912109375	50.1640177757333					1	DETECTED	428.5991 m/z @50.16 [151020OFc1_NvH-0949-CRLM-5.raw]	428.59912109375	50.1640177757333	4.37733983573333	95.4694243562667	91.09208452053338	670978.1875	3.2090076975726444E8	3	7423	24.82475428060378	1.6782541615364948	0.005391688416265234	428.59783935546875	428.60791015625
1216	428.617919921875	9.43000241093333					1	DETECTED	428.6179 m/z @9.43 [151020OFc1_NvH-0949-CRLM-5.raw]	428.617919921875	9.43000241093333	4.13114868666667	98.5750819381333	94.44393325146663	572119.75	2.8045814937708074E8	0	7423	0.15451972153663895	1.7472805301066796	1.020378257076917	428.60986328125	428.62786865234375
1217	428.6773986816406	64.3397544618667					1	DETECTED	428.6774 m/z @64.34 [151020OFc1_NvH-0949-CRLM-5.raw]	428.6773986816406	64.3397544618667	5.82583117573333	99.3970682112	93.57123703546667	5683045.5	4.137858375644512E8	2	7423	0.27069203979750966	1.2734637692855164	0.9560788764942718	428.66900634765625	428.68731689453125
1218	428.697998046875	22.3353642293333					1	DETECTED	428.6980 m/z @22.34 [151020OFc1_NvH-0949-CRLM-5.raw]	428.697998046875	22.3353642293333	4.59201234986667	95.6303412832	91.03832893333333	832016.0	3.588358148607713E8	0	7423	0.2046179118365039	0.5186351782742311	0.03476094100582346	428.6883544921875	428.7033996582031
1219	428.7135314941406	36.0625218669333					1	DETECTED	428.7135 m/z @36.06 [151020OFc1_NvH-0949-CRLM-5.raw]	428.7135314941406	36.0625218669333	3.93459680373333	97.2944716077333	93.35987480399997	1724789.125	3.682254058731576E8	2	7423	0.1512162053425996	0.5359690778630591	0.07098583661178333	428.70361328125	428.7218322753906
1220	428.7318420410156	30.5850079032					1	DETECTED	428.7318 m/z @30.59 [151020OFc1_NvH-0949-CRLM-5.raw]	428.7318420410156	30.5850079032	3.81417288053333	99.5345390976	95.72036621706667	2.938231E7	1.0053349089443954E9	2	7423	0.21858982913590097	0.514963754108325	0.08104020428424352	428.72186279296875	428.7418212890625
1221	428.7481384277344	17.6341578234667					1	DETECTED	428.7481 m/z @17.63 [151020OFc1_NvH-0949-CRLM-5.raw]	428.7481384277344	17.6341578234667	0.636464725866667	99.91279926	99.27633453413333	1.7483692E7	7.469790210395457E8	2	7423	0.28804891532471544	23.425368982286017	1.2242704466852656	428.7418518066406	428.756103515625
1222	428.7661437988281	28.4663140024					1	DETECTED	428.7661 m/z @28.47 [151020OFc1_NvH-0949-CRLM-5.raw]	428.7661437988281	28.4663140024	4.52583809813333	94.6601651746667	90.13432707653337	2.307964E7	8.881250241327288E8	2	7423	0.24287110212330631	2.7947459679378786	37.4773466040352	428.75616455078125	428.7760925292969
1223	428.7842712402344	13.0017116789333					1	DETECTED	428.7843 m/z @13.00 [151020OFc1_NvH-0949-CRLM-5.raw]	428.7842712402344	13.0017116789333	4.02429987386667	97.9680369408	93.94373706693334	4465910.5	4.6104410639635766E8	2	7423	0.1497670096002679	124.00313835472706	196.9727622843634	428.77618408203125	428.79327392578125
1224	428.81561279296875	28.8242615506667					1	DETECTED	428.8156 m/z @28.82 [151020OFc1_NvH-0949-CRLM-5.raw]	428.81561279296875	28.8242615506667	2.7543411064	98.6118770506667	95.8575359442667	453524.03125	3.2810445988914496E8	0	7423	19.370387900835052	2.179333379708198	0.5592850461575816	428.8057861328125	428.8255310058594
1225	428.8475341796875	57.4093656370667					1	DETECTED	428.8475 m/z @57.41 [151020OFc1_NvH-0949-CRLM-5.raw]	428.8475341796875	57.4093656370667	0.01031346	94.8213327050667	94.81101924506669	127245.109375	3.4095571393120384E8	0	7423	82.51616598294419	0.8409743476919336	0.8271668095654414	428.8431701660156	428.849365234375
1226	428.87774658203125	17.4359086429333					1	DETECTED	428.8777 m/z @17.44 [151020OFc1_NvH-0949-CRLM-5.raw]	428.87774658203125	17.4359086429333	0.01031346	99.6625397053333	99.6522262453333	630013.1875	3.452191044623356E8	3	7423	0.12199859838505134	0.5092430353065539	0.8431726474149409	428.8678894042969	428.8847961425781
1227	428.8948059082031	23.6358948197333					1	DETECTED	428.8948 m/z @23.64 [151020OFc1_NvH-0949-CRLM-5.raw]	428.8948059082031	23.6358948197333	0.01031346	99.9948525458667	99.9845390858667	801377.3125	3.793621288127181E8	3	7423	66.42804953675817	2.38055522672725	4.883678100450532	428.88482666015625	428.89532470703125
1228	428.9053955078125	28.8363178786667					1	DETECTED	428.9054 m/z @28.84 [151020OFc1_NvH-0949-CRLM-5.raw]	428.9053955078125	28.8363178786667	0.0204452496	99.6625397053333	99.6420944557333	863269.625	3.895117761167396E8	3	7423	0.18211564069572006	0.5559088529436642	1.4297821016302346	428.8954162597656	428.91180419921875
1229	428.9218444824219	37.3101475261333					1	DETECTED	428.9218 m/z @37.31 [151020OFc1_NvH-0949-CRLM-5.raw]	428.9218444824219	37.3101475261333	0.01031346	99.9948525458667	99.9845390858667	2579416.0	4.1046587598826367E8	3	7423	19.159364154957466	1.146416318925807	1.273456466865641	428.9119873046875	428.93182373046875
1230	428.93389892578125	50.1505806194667					1	DETECTED	428.9339 m/z @50.15 [151020OFc1_NvH-0949-CRLM-5.raw]	428.93389892578125	50.1505806194667	0.01031346	99.9401140114667	99.9298005514667	413043.125	3.259436118315181E8	0	7423	33.535179103048904	1.1148996996305376	1.413060897583905	428.9318542480469	428.9437255859375
1231	428.9460144042969	46.7743112861333					1	DETECTED	428.9460 m/z @46.77 [151020OFc1_NvH-0949-CRLM-5.raw]	428.9460144042969	46.7743112861333	4.96686174506667	99.8942774072	94.92741566213333	360489.90625	3.325255997107172E8	0	7423	24.339775064809054	1.208916987735565	1.8217164730419775	428.94403076171875	428.95574951171875
1232	428.9626159667969	28.0000858858667					1	DETECTED	428.9626 m/z @28.00 [151020OFc1_NvH-0949-CRLM-5.raw]	428.9626159667969	28.0000858858667	0.01031346	99.8665440426667	99.8562305826667	299732.875	3.380016125290097E8	0	7423	55.46207028025623	2.4388076388353532	4.354562692288506	428.9560546875	428.9686279296875
1233	428.9786376953125	12.1057535701333					1	DETECTED	428.9786 m/z @12.11 [151020OFc1_NvH-0949-CRLM-5.raw]	428.9786376953125	12.1057535701333	0.0301219008	99.3600999736	99.3299780728	674608.625	3.449517824937783E8	4	7423	15.669187916607692	0.5614100485392864	8.9962581183828	428.9687194824219	428.9886169433594
1234	428.9891052246094	41.1263264936					1	DETECTED	428.9891 m/z @41.13 [151020OFc1_NvH-0949-CRLM-5.raw]	428.9891052246094	41.1263264936	0.1862096632	96.4341090746667	96.24789941146669	369809.9375	3.8261999606700754E8	0	7423	63.80303239243087	1.3995840968553128	2.23035312255342	428.98876953125	428.9989013671875
[truncated: 33,279 more rows]
