# Supplementary material for: MSFC: a new feature construction method for accurate diagnosis of mass spectrometry data
Source: Sci Rep. 2023 Sep 21;13:15694. doi: 10.1038/s41598-023-42395-5 (PMC10514077; doi:10.1038/s41598-023-42395-5)
Supplement: Supplementary file 1 — Supplementary Information. [file 41598_2023_42395_MOESM1_ESM.zip › dataset/CRLM dataset/crlm/crlm6.csv]

row ID	row m/z	row retention time	row identity (main ID)	row identity (all IDs)	row identity (main ID + details)	row comment	row number of detected peaks	151020OFc1_NvH-0949-CRLM-6.raw Peak status	151020OFc1_NvH-0949-CRLM-6.raw Peak name	151020OFc1_NvH-0949-CRLM-6.raw Peak m/z	151020OFc1_NvH-0949-CRLM-6.raw Peak RT	151020OFc1_NvH-0949-CRLM-6.raw Peak RT start	151020OFc1_NvH-0949-CRLM-6.raw Peak RT end	151020OFc1_NvH-0949-CRLM-6.raw Peak duration time	151020OFc1_NvH-0949-CRLM-6.raw Peak height	151020OFc1_NvH-0949-CRLM-6.raw Peak area	151020OFc1_NvH-0949-CRLM-6.raw Peak charge	151020OFc1_NvH-0949-CRLM-6.raw Peak # data points	151020OFc1_NvH-0949-CRLM-6.raw Peak FWHM	151020OFc1_NvH-0949-CRLM-6.raw Peak tailing factor	151020OFc1_NvH-0949-CRLM-6.raw Peak asymmetry factor	151020OFc1_NvH-0949-CRLM-6.raw Peak m/z min	151020OFc1_NvH-0949-CRLM-6.raw Peak m/z max
1	399.9978332519531	22.2558864792					1	DETECTED	399.9978 m/z @22.26 [151020OFc1_NvH-0949-CRLM-6.raw]	399.9978332519531	22.2558864792	0.0101519997333333	99.7752801042667	99.76512810453336	260362.6875	3.203129437528976E8	0	7230	95.66776978427829	3.238225391391062	4.21396874590428	399.99755859375	400.0078125
2	400.0166015625	28.0097650901333					1	DETECTED	400.0166 m/z @28.01 [151020OFc1_NvH-0949-CRLM-6.raw]	400.0166015625	28.0097650901333	0.0101519997333333	99.9979170176	99.98776501786666	114308.75	3.2446311856389517E8	0	7230	72.51101391001234	1.806986018955547	2.624914005277052	400.0078430175781	400.026123046875
3	400.0373840332031	99.7752801042667					1	DETECTED	400.0374 m/z @99.78 [151020OFc1_NvH-0949-CRLM-6.raw]	400.0373840332031	99.7752801042667	0.0101519997333333	99.9979170176	99.98776501786666	217935.484375	3.708190243722001E8	0	7230	54.54615867355412	0.5011170327145312	0.002237985808809523	400.0301208496094	400.0472412109375
4	400.058837890625	32.5425429114667					1	DETECTED	400.0588 m/z @32.54 [151020OFc1_NvH-0949-CRLM-6.raw]	400.058837890625	32.5425429114667	0.303886421866667	99.8348026096	99.53091618773334	121725.5390625	3.472545566356813E8	0	7230	37.0881041753377	1.6297573356453923	2.258205719542538	400.0491027832031	400.0625915527344
5	400.1468505859375	27.6357336808					1	DETECTED	400.1469 m/z @27.64 [151020OFc1_NvH-0949-CRLM-6.raw]	400.1468505859375	27.6357336808	1.8809150504	96.1672087853333	94.2862937349333	154914.953125	2.966362451776873E8	0	7230	25.765401002719397	1.830459283911271	2.660918567822542	400.1388854980469	400.1546936035156
6	400.1821594238281	17.6236049533333					1	DETECTED	400.1822 m/z @17.62 [151020OFc1_NvH-0949-CRLM-6.raw]	400.1821594238281	17.6236049533333	3.50753432293333	91.4904181410667	87.98288381813337	2073377.125	3.47749031647974E8	0	7230	0.2629081907795765	0.6845681119192698	11.237320343417133	400.17291259765625	400.192138671875
7	400.19586181640625	25.2633772661333					1	DETECTED	400.1959 m/z @25.26 [151020OFc1_NvH-0949-CRLM-6.raw]	400.19586181640625	25.2633772661333	3.5451735432	98.7244858549333	95.17931231173331	425715.15625	3.3563892471005756E8	0	7230	9.962588554539373	2.961050614233637	1.1848736581224992	400.19219970703125	400.19677734375
8	400.206787109375	10.7002766021333					1	DETECTED	400.2068 m/z @10.70 [151020OFc1_NvH-0949-CRLM-6.raw]	400.206787109375	10.7002766021333	2.78643384533333	96.5465584218667	93.76012457653337	2359745.0	4.087619291531702E8	3	7230	0.15797938820246138	1.128735545592473	0.704480565502583	400.1968078613281	400.21551513671875
9	400.22552490234375	34.1364893581333					1	DETECTED	400.2255 m/z @34.14 [151020OFc1_NvH-0949-CRLM-6.raw]	400.22552490234375	34.1364893581333	1.13940024853333	99.2689923408	98.12959209226666	4438656.0	4.956390972798033E8	3	7230	18.94599770735926	0.6251087309775334	0.022020723269519555	400.2155456542969	400.2322998046875
10	400.2423095703125	35.0414793848					1	DETECTED	400.2423 m/z @35.04 [151020OFc1_NvH-0949-CRLM-6.raw]	400.2423095703125	35.0414793848	0.9989016264	99.9481804381333	98.94927881173331	3.1102E8	6.937208159208885E9	3	7230	0.31741632312949974	0.9720130401098144	0.8449533468733307	400.2323303222656	400.2522888183594
11	400.2557067871094	22.7681116810667					1	DETECTED	400.2557 m/z @22.77 [151020OFc1_NvH-0949-CRLM-6.raw]	400.2557067871094	22.7681116810667	3.4863659096	99.0533008557333	95.5669349461333	1440777.125	3.550929024042038E8	0	7230	11.956491030389582	3.5161418638571504	1.318001412544173	400.2523193359375	400.2656555175781
12	400.27374267578125	16.7369548496					1	DETECTED	400.2737 m/z @16.74 [151020OFc1_NvH-0949-CRLM-6.raw]	400.27374267578125	16.7369548496	4.3068487592	97.3540787392	93.04722998000001	219903.65625	3.320407382994504E8	0	7230	18.28503682207985	3.559784455076093	6.090513745144142	400.2657775878906	400.27813720703125
13	400.3061218261719	90.5638747776					1	DETECTED	400.3061 m/z @90.56 [151020OFc1_NvH-0949-CRLM-6.raw]	400.3061218261719	90.5638747776	10.884889388	95.7348491325333	84.8499597445333	111761.2265625	3.3450143756871533E8	0	7230	1.3144477708970754	0.532448796440173	0.019291748896786556	400.3046875	400.3138732910156
14	400.3479919433594	39.0440573530667					1	DETECTED	400.3480 m/z @39.04 [151020OFc1_NvH-0949-CRLM-6.raw]	400.3479919433594	39.0440573530667	0.0209561586666667	99.9979170176	99.97696085893334	112378.8125	3.4729698496843857E8	0	7230	89.65323788916828	1.299143832694166	1.4220089961725941	400.3404846191406	400.3577575683594
15	400.44390869140625	36.657884436					1	DETECTED	400.4439 m/z @36.66 [151020OFc1_NvH-0949-CRLM-6.raw]	400.44390869140625	36.657884436	3.67404696773333	95.063694252	91.38964728426667	574531.4375	3.3424624702744126E8	0	7230	0.424363839915209	2.0510734370030796	0.0034362000354628284	400.4339904785156	400.453857421875
16	400.4559631347656	19.3361459981333					1	DETECTED	400.4560 m/z @19.34 [151020OFc1_NvH-0949-CRLM-6.raw]	400.4559631347656	19.3361459981333	7.00807868986667	49.5348767416	42.52679805173333	280452.53125	1.8212184676468956E8	0	7230	0.06716559083341878	1.724795825182461	2151.857244713805	400.45404052734375	400.4569091796875
17	400.46697998046875	49.3534120656					1	DETECTED	400.4670 m/z @49.35 [151020OFc1_NvH-0949-CRLM-6.raw]	400.46697998046875	49.3534120656	3.6846326	99.784525688	96.099893088	540454.0	2.941287725664981E8	0	7230	null	1.0854665740648728	0.00269933035213308	400.4573974609375	400.4673156738281
18	400.4773254394531	30.8167252245333					1	DETECTED	400.4773 m/z @30.82 [151020OFc1_NvH-0949-CRLM-6.raw]	400.4773254394531	30.8167252245333	3.39548794053333	99.3852178957333	95.98972995519998	3792266.0	3.5503936979335266E8	0	7230	0.14611098266709277	2.5675467355055357	1.2995782242887097	400.4673767089844	400.48712158203125
19	400.49609375	10.1606704168					1	DETECTED	400.4961 m/z @10.16 [151020OFc1_NvH-0949-CRLM-6.raw]	400.49609375	10.1606704168	0.650067694133333	95.1740641813333	94.52399648719998	2148750.25	3.258771028983606E8	4	7230	0.17336316955316278	1.222372233006342	1.104768675047477	400.4874572753906	400.5057373046875
20	400.5162048339844	17.6417260285333					1	DETECTED	400.5162 m/z @17.64 [151020OFc1_NvH-0949-CRLM-6.raw]	400.5162048339844	17.6417260285333	4.5731412128	47.555819948	42.9826787352	816187.8125	1.7580441952438545E8	0	7230	0.2056891706238524	0.5330800945941365	1.748281347798216	400.50628662109375	400.51666259765625
21	400.52667236328125	13.072298264					1	DETECTED	400.5267 m/z @13.07 [151020OFc1_NvH-0949-CRLM-6.raw]	400.52667236328125	13.072298264	1.74715574533333	73.0271481872	71.27999244186667	1394277.125	3.530837322770264E8	3	7230	0.7866688374391693	1.1531142952381015	0.1555673940090969	400.5166931152344	400.5311584472656
22	400.54119873046875	10.7002766021333					1	DETECTED	400.5412 m/z @10.70 [151020OFc1_NvH-0949-CRLM-6.raw]	400.54119873046875	10.7002766021333	3.32856934106667	99.4474944530667	96.11892511200003	1648081.25	3.8223821903923404E8	3	7230	30.49293306358929	13.723766260807155	33.789231644357095	400.5312194824219	400.5511779785156
23	400.55255126953125	25.6817372856					1	DETECTED	400.5526 m/z @25.68 [151020OFc1_NvH-0949-CRLM-6.raw]	400.55255126953125	25.6817372856	3.1852042968	96.2239377458667	93.03873344906671	681919.625	3.496489750914116E8	3	7230	14.357259224845178	0.6190683991219317	38.387045363240716	400.55126953125	400.5625305175781
24	400.572998046875	34.9766221114667					1	DETECTED	400.5730 m/z @34.98 [151020OFc1_NvH-0949-CRLM-6.raw]	400.572998046875	34.9766221114667	3.73968356906667	99.9583388325333	96.21865526346663	2.13218704E8	4.805870045187551E9	3	7230	0.31127525016068347	1.1978860940335956	1.2991860000705033	400.5630187988281	400.5829772949219
25	400.59722900390625	5.4939660672					1	DETECTED	400.5972 m/z @5.49 [151020OFc1_NvH-0949-CRLM-6.raw]	400.59722900390625	5.4939660672	2.78643384533333	71.8883770128	69.10194316746667	247971.421875	2.561255938894916E8	0	7230	0.27915071490592247	2.5677321122642836	0.8094624219308477	400.5872497558594	400.5980529785156
26	400.6080627441406	31.3644958837333					1	DETECTED	400.6081 m/z @31.36 [151020OFc1_NvH-0949-CRLM-6.raw]	400.6080627441406	31.3644958837333	3.85434346693333	98.9205333544	95.06618988746668	1837354.375	3.396698954881286E8	3	7230	0.1231443432496171	0.9966584393362802	0.7179202763912762	400.5981140136719	400.6180114746094
27	400.6441955566406	36.5429959496					1	DETECTED	400.6442 m/z @36.54 [151020OFc1_NvH-0949-CRLM-6.raw]	400.6441955566406	36.5429959496	3.67404696773333	84.817441472	81.14339450426667	499822.96875	2.925925526674623E8	0	7230	0.23274787401261676	1.2388351451064399	3.5744691571905376	400.6344909667969	400.6541442871094
28	400.6949157714844	37.9633031856					1	DETECTED	400.6949 m/z @37.96 [151020OFc1_NvH-0949-CRLM-6.raw]	400.6949157714844	37.9633031856	1.76565121013333	73.8846924376	72.11904122746667	3549319.75	3.3331627014643174E8	2	7230	0.17389949717097863	0.5134253758654419	0.056701145761450536	400.68505859375	400.70489501953125
29	400.71343994140625	23.3429321117333					1	DETECTED	400.7134 m/z @23.34 [151020OFc1_NvH-0949-CRLM-6.raw]	400.71343994140625	23.3429321117333	2.8995308352	96.0168419309333	93.1173110957333	1150418.5	3.69481522275229E8	2	7230	14.187763199526202	0.5640012721065647	0.06218880055960815	400.7049560546875	400.72332763671875
30	400.73480224609375	18.2078820576					1	DETECTED	400.7348 m/z @18.21 [151020OFc1_NvH-0949-CRLM-6.raw]	400.73480224609375	18.2078820576	3.20367304533333	99.2999815194667	96.09630847413337	3394513.25	5.099071404271397E8	2	7230	4.333777687885746	2.7091237247073696	2.3618781225451317	400.7248840332031	400.7447814941406
31	400.7479248046875	34.2825733394667					1	DETECTED	400.7479 m/z @34.28 [151020OFc1_NvH-0949-CRLM-6.raw]	400.7479248046875	34.2825733394667	2.89000800773333	96.5653566282667	93.67534862053337	3291900.25	4.602715245742668E8	4	7230	24.311802622215357	0.6090012436033275	0.32101490689745027	400.74481201171875	400.75787353515625
32	400.77130126953125	21.5032347005333					1	DETECTED	400.7713 m/z @21.50 [151020OFc1_NvH-0949-CRLM-6.raw]	400.77130126953125	21.5032347005333	4.40977461093333	97.71520144	93.30542682906668	5.7976916E7	8.700199918958501E8	2	7230	0.12490171631832325	1.227855135866324	1.3405953142924085	400.761474609375	400.7812805175781
33	400.7913513183594	25.1309850370667					1	DETECTED	400.7914 m/z @25.13 [151020OFc1_NvH-0949-CRLM-6.raw]	400.7913513183594	25.1309850370667	3.1252429704	79.4258484802667	76.3006055098667	245420.984375	2.846474403651685E8	0	7230	21.770452206489207	1.8905142422667236	2.7146973471654503	400.7815856933594	400.8005676269531
34	400.8506774902344	17.6236049533333					1	DETECTED	400.8507 m/z @17.62 [151020OFc1_NvH-0949-CRLM-6.raw]	400.8506774902344	17.6236049533333	4.00925005253333	94.2008560653333	90.19160601279997	271759.5625	3.0144959881814814E8	0	7230	18.909250050093704	6.3262692506526035	0.024044557107188846	400.8408508300781	400.8508605957031
35	400.8609313964844	13.0309651584					1	DETECTED	400.8609 m/z @13.03 [151020OFc1_NvH-0949-CRLM-6.raw]	400.8609313964844	13.0309651584	0.040672836	86.8875744389333	86.8469016029333	863457.3125	3.534776051247805E8	0	7230	0.7607059845171111	0.6972126680393841	0.19046422427545087	400.8509826660156	400.87054443359375
36	400.88055419921875	34.1364893581333					1	DETECTED	400.8806 m/z @34.14 [151020OFc1_NvH-0949-CRLM-6.raw]	400.88055419921875	34.1364893581333	0.178050232266667	85.7809770088	85.60292677653332	1883973.375	3.7042197438393134E8	3	7230	7.989399966607856	1.0164372494756937	0.4874183157612383	400.87066650390625	400.8905334472656
37	400.89080810546875	15.7539552098667					1	DETECTED	400.8908 m/z @15.75 [151020OFc1_NvH-0949-CRLM-6.raw]	400.89080810546875	15.7539552098667	0.040672836	96.5279134053333	96.4872405693333	1100617.875	3.500458976655515E8	0	7230	4.1827270131928085	0.5590918647236658	4.290655567700208	400.89056396484375	400.8956298828125
38	400.9056396484375	34.9342807376					1	DETECTED	400.9056 m/z @34.93 [151020OFc1_NvH-0949-CRLM-6.raw]	400.9056396484375	34.9342807376	0.0101519997333333	96.9543293888	96.94417738906667	7.6876888E7	1.9668406600220296E9	3	7230	0.32490804163675335	1.4467870785776882	1.6905538034658822	400.89569091796875	400.9155578613281
39	400.91754150390625	39.6022742610667					1	DETECTED	400.9175 m/z @39.60 [151020OFc1_NvH-0949-CRLM-6.raw]	400.91754150390625	39.6022742610667	0.050528968	99.6424279642667	99.5918989962667	3073469.5	3.6858724255298173E8	3	7230	0.16629465035504154	0.8893831194724696	0.05456470658487119	400.9156494140625	400.9273376464844
40	400.942626953125	31.3644958837333					1	DETECTED	400.9426 m/z @31.36 [151020OFc1_NvH-0949-CRLM-6.raw]	400.942626953125	31.3644958837333	0.0307480021333333	99.9979170176	99.96716901546667	1273841.75	3.844052481065891E8	0	7230	0.18446799115784174	0.5040262345464149	0.009438122140453462	400.932861328125	400.9526062011719
41	400.9532470703125	11.1155989101333					1	DETECTED	400.9532 m/z @11.12 [151020OFc1_NvH-0949-CRLM-6.raw]	400.9532470703125	11.1155989101333	0.1490920616	96.1017578856	95.952665824	396922.5	3.088896610993478E8	0	7230	7.234665634030883	0.5399049853309841	0.47162553682316666	400.9526672363281	400.9556579589844
42	400.9656982421875	18.2689933394667					1	DETECTED	400.9657 m/z @18.27 [151020OFc1_NvH-0949-CRLM-6.raw]	400.9656982421875	18.2689933394667	0.050528968	99.9275638010667	99.8770348330667	890822.9375	2.962301785919567E8	0	7230	0.10124429154031489	0.5717452473966812	0.06996834215502748	400.95574951171875	400.96826171875
43	400.978759765625	30.7963898501333					1	DETECTED	400.9788 m/z @30.80 [151020OFc1_NvH-0949-CRLM-6.raw]	400.978759765625	30.7963898501333	0.0307480021333333	99.9583388325333	99.92759083039996	1446257.0	3.343802712753618E8	0	7230	0.22736007822940962	0.5741673412150802	1.112699549067791	400.9689636230469	400.98858642578125
44	401.0016174316406	23.2525650728					1	DETECTED	401.0016 m/z @23.25 [151020OFc1_NvH-0949-CRLM-6.raw]	401.0016174316406	23.2525650728	0.0101519997333333	99.9979170176	99.98776501786666	2705311.0	3.573406729834425E8	0	7230	0.1382021583663402	0.8533257894192209	0.28209750950116963	400.99163818359375	401.0111389160156
45	401.0194091796875	25.0891438002667					1	DETECTED	401.0194 m/z @25.09 [151020OFc1_NvH-0949-CRLM-6.raw]	401.0194091796875	25.0891438002667	0.0101519997333333	99.9979170176	99.98776501786666	126773.8125	2.9420697379207706E8	0	7230	98.09270043164057	2.079801718423136	3.3240743011115614	401.0120849609375	401.029052734375
46	401.0301818847656	42.0844063576					1	DETECTED	401.0302 m/z @42.08 [151020OFc1_NvH-0949-CRLM-6.raw]	401.0301818847656	42.0844063576	0.0307480021333333	99.3539412482667	99.32319324613336	102142.0078125	2.981426936937003E8	0	7230	93.73187186491617	1.1998230721394205	1.4973453739449267	401.0301818847656	401.03387451171875
47	401.0445556640625	36.4223247298667					1	DETECTED	401.0446 m/z @36.42 [151020OFc1_NvH-0949-CRLM-6.raw]	401.0445556640625	36.4223247298667	0.0101519997333333	99.9979170176	99.98776501786666	419202.0625	3.788015346541715E8	0	7230	41.863706931884316	1.5583779132813598	2.0164340670034635	401.0348205566406	401.05450439453125
48	401.10919189453125	90.3535230336					1	DETECTED	401.1092 m/z @90.35 [151020OFc1_NvH-0949-CRLM-6.raw]	401.10919189453125	90.3535230336	10.5331245642667	99.4370881714667	88.9039636072	106706.921875	2.875717937167889E8	0	7230	0.03867763376860012	0.5569000237536811	0.11380004750736207	401.099609375	401.11737060546875
49	401.164306640625	35.8281704741333					1	DETECTED	401.1643 m/z @35.83 [151020OFc1_NvH-0949-CRLM-6.raw]	401.164306640625	35.8281704741333	1.28094425333333	96.0073297045333	94.72638545119997	88950.8828125	2.910032587099567E8	0	7230	78.88841544973954	1.576804406357825	2.0079782730419713	401.1543273925781	401.1662292480469
50	401.1763610839844	20.8831931226667					1	DETECTED	401.1764 m/z @20.88 [151020OFc1_NvH-0949-CRLM-6.raw]	401.1763610839844	20.8831931226667	3.1753838712	95.92996754	92.75458366880001	237540.421875	3.2774058634032196E8	0	7230	11.702167656175488	2.9980821303416323	4.988796587380625	401.1665954589844	401.18634033203125
51	401.1968688964844	37.9730632562667					1	DETECTED	401.1969 m/z @37.97 [151020OFc1_NvH-0949-CRLM-6.raw]	401.1968688964844	37.9730632562667	3.4863659096	96.6024062269333	93.1160403173333	2254577.0	3.7158665030646825E8	2	7230	0.11925505001801184	0.5042222164863152	0.008266784125899478	401.1868896484375	401.1974792480469
52	401.2074890136719	32.0774710562667					1	DETECTED	401.2075 m/z @32.08 [151020OFc1_NvH-0949-CRLM-6.raw]	401.2074890136719	32.0774710562667	1.77486218026667	98.9713083642667	97.19644618400004	6154839.0	5.269189155489724E8	3	7230	0.24492834179454093	0.5091289512180405	0.012478015734463797	401.197509765625	401.2174377441406
53	401.2219543457031	42.4750609397333					1	DETECTED	401.2220 m/z @42.48 [151020OFc1_NvH-0949-CRLM-6.raw]	401.2219543457031	42.4750609397333	1.1894223896	99.7945191616	98.605096772	1393930.375	4.7315127922627336E8	3	7230	25.9138958038444	0.55337683319702	0.24094643204296973	401.2174987792969	401.2298583984375
54	401.2398681640625	34.9116038					1	DETECTED	401.2399 m/z @34.91 [151020OFc1_NvH-0949-CRLM-6.raw]	401.2398681640625	34.9116038	0.0101519997333333	99.2791692061333	99.26901720639997	1.687774E7	9.667532309153862E8	2	7230	0.31294753264566566	0.5136475496145175	0.2512490063225926	401.22991943359375	401.24981689453125
55	401.25201416015625	39.5598017493333					1	DETECTED	401.2520 m/z @39.56 [151020OFc1_NvH-0949-CRLM-6.raw]	401.25201416015625	39.5598017493333	1.81339673066667	98.2341937058667	96.42079697520003	1677777.25	4.5378824398418254E8	3	7230	5.480884555376612	0.588377429666935	0.19217635772683347	401.2498779296875	401.2619323730469
56	401.2725830078125	21.5032347005333					1	DETECTED	401.2726 m/z @21.50 [151020OFc1_NvH-0949-CRLM-6.raw]	401.2725830078125	21.5032347005333	1.31288326	92.5793268216	91.2664435616	2.4475734E7	5.713704515937847E8	0	7230	0.33255736506488986	1.2560997625098098	1.3735583726358864	401.2626953125	401.2817687988281
57	401.28778076171875	29.838340136					1	DETECTED	401.2878 m/z @29.84 [151020OFc1_NvH-0949-CRLM-6.raw]	401.28778076171875	29.838340136	6.88226546026667	93.6727725248	86.79050706453333	684807.25	3.207968339006827E8	0	7230	0.03544178143101462	3.0852381496604453	5.589482499721386	401.2837829589844	401.2921447753906
58	401.30670166015625	38.7606167026667					1	DETECTED	401.3067 m/z @38.76 [151020OFc1_NvH-0949-CRLM-6.raw]	401.30670166015625	38.7606167026667	10.9309409794667	92.4646721317333	81.5337311522666	90826.453125	2.8667500551426727E8	0	7230	79.65439895513337	1.4648703054110077	1.9064540164133867	401.3030700683594	401.3152770996094
59	401.31793212890625	65.4677619933333					1	DETECTED	401.3179 m/z @65.47 [151020OFc1_NvH-0949-CRLM-6.raw]	401.31793212890625	65.4677619933333	3.96784991813333	92.4646721317333	88.49682221359997	84463.3125	3.2851025207831335E8	0	7230	87.66970390561048	0.7194873880908083	0.4250014480230567	401.3167724609375	401.3272705078125
60	401.39404296875	42.2180404802667					1	DETECTED	401.3940 m/z @42.22 [151020OFc1_NvH-0949-CRLM-6.raw]	401.39404296875	42.2180404802667	4.6115722248	91.6698997754667	87.0583275506667	97716.4375	2.742124577512286E8	0	7230	75.31792598507278	1.164344137806321	1.3478505610459925	401.38507080078125	401.4000244140625
61	401.4259033203125	12.9528324821333					1	DETECTED	401.4259 m/z @12.95 [151020OFc1_NvH-0949-CRLM-6.raw]	401.4259033203125	12.9528324821333	1.72789554693333	92.8534469744	91.12555142746668	926117.25	3.2278716644309145E8	0	7230	14.050152458180513	1.3913091819041101	98.24438262161539	401.4164123535156	401.4358215332031
62	401.4471435546875	27.2823627082667					1	DETECTED	401.4471 m/z @27.28 [151020OFc1_NvH-0949-CRLM-6.raw]	401.4471435546875	27.2823627082667	3.30814047333333	95.6414295477333	92.33328907439997	1655695.625	3.1413419739698714E8	4	7230	0.1854752612988939	0.760040110739467	0.14143975424997712	401.4372253417969	401.45654296875
63	401.4638366699219	9.15646110906667					1	DETECTED	401.4638 m/z @9.16 [151020OFc1_NvH-0949-CRLM-6.raw]	401.4638366699219	9.15646110906667	3.08503277066667	96.6118183741333	93.52678560346664	222578.34375	3.0456900228211623E8	0	7230	0.14237784000781062	0.8090398735796762	0.36749131778413224	401.4573669433594	401.4708251953125
64	401.48089599609375	29.8918686885333					1	DETECTED	401.4809 m/z @29.89 [151020OFc1_NvH-0949-CRLM-6.raw]	401.48089599609375	29.8918686885333	3.72787345893333	99.1353019453333	95.40742848639997	479802.125	2.998689662499459E8	0	7230	0.10938438980351606	2.7256634086546416	0.028492642082080605	401.4709167480469	401.4908752441406
65	401.5023193359375	23.2629079464					1	DETECTED	401.5023 m/z @23.26 [151020OFc1_NvH-0949-CRLM-6.raw]	401.5023193359375	23.2629079464	3.64109321333333	97.2209826032	93.57988938986666	436912.15625	3.159944657776352E8	0	7230	9.557096612558702	3.3165882474720787	0.005092267581557889	401.4924621582031	401.5115661621094
66	401.5149841308594	14.4095853965333					1	DETECTED	401.5150 m/z @14.41 [151020OFc1_NvH-0949-CRLM-6.raw]	401.5149841308594	14.4095853965333	3.05694530746667	84.6898116992	81.63286639173333	129818.3984375	2.584516965095902E8	0	7230	0.047019689591914826	6.051826554313991	0.013081211726786036	401.5124816894531	401.5168151855469
67	401.52691650390625	9.1140615568					1	DETECTED	401.5269 m/z @9.11 [151020OFc1_NvH-0949-CRLM-6.raw]	401.52691650390625	9.1140615568	0.225816153066667	96.1672087853333	95.94139263226663	269793.21875	3.332293033622229E8	0	7230	3.2946485573808744	0.5250450715900709	0.8078711391455735	401.5169982910156	401.5317687988281
68	401.5417785644531	32.0774710562667					1	DETECTED	401.5418 m/z @32.08 [151020OFc1_NvH-0949-CRLM-6.raw]	401.5417785644531	32.0774710562667	2.9966274264	98.6527950677333	95.6561676413333	3904695.5	4.001339458869403E8	3	7230	0.21553469962298522	0.5746904592608277	0.01288215376352276	401.5318908691406	401.5517272949219
69	401.5592956542969	32.6602814466667					1	DETECTED	401.5593 m/z @32.66 [151020OFc1_NvH-0949-CRLM-6.raw]	401.5592956542969	32.6602814466667	2.69019728986667	87.3254465952	84.63524930533333	551337.3125	3.1195991866102415E8	0	7230	9.760661221111338	1.9337438742120299	0.0028053621963973117	401.55194091796875	401.5611877441406
70	401.57122802734375	12.6529337058667					1	DETECTED	401.5712 m/z @12.65 [151020OFc1_NvH-0949-CRLM-6.raw]	401.57122802734375	12.6529337058667	2.97745441813333	99.8450794949333	96.86762507679997	2769109.5	4.1672662613113314E8	3	7230	22.586347571669354	15.50796057666548	123.97275220347287	401.5614013671875	401.5811767578125
71	401.5865478515625	39.5798223405333					1	DETECTED	401.5865 m/z @39.58 [151020OFc1_NvH-0949-CRLM-6.raw]	401.5865478515625	39.5798223405333	3.84267415253333	69.4034031530667	65.56072900053337	1033897.375	2.648767113541325E8	0	7230	22.453640935443197	1.1480042542378508	0.015612016850602237	401.5812683105469	401.59637451171875
72	401.6266784667969	12.9865842456					1	DETECTED	401.6267 m/z @12.99 [151020OFc1_NvH-0949-CRLM-6.raw]	401.6266784667969	12.9865842456	0.905718951733333	96.4782738896	95.57255493786667	866624.1875	3.052784051255128E8	0	7230	0.14974181081532834	1.0819494890619241	1.531037069362295	401.6169738769531	401.6366271972656
73	401.6700134277344	20.3691948629333					1	DETECTED	401.6700 m/z @20.37 [151020OFc1_NvH-0949-CRLM-6.raw]	401.6700134277344	20.3691948629333	5.78099666746667	95.8549790197333	90.07398235226664	108063.8671875	3.103058239083225E8	0	7230	0.31482292353189933	3.087220955781149	5.174441911562298	401.66278076171875	401.6746826171875
74	401.6861877441406	30.1798301141333					1	DETECTED	401.6862 m/z @30.18 [151020OFc1_NvH-0949-CRLM-6.raw]	401.6861877441406	30.1798301141333	1.86040857413333	89.1187118970667	87.25830332293337	161001.546875	3.076776862307415E8	0	7230	59.0077641135596	1.9345357502322449	2.890233931770955	401.67633056640625	401.6879577636719
75	401.697998046875	27.2320615917333					1	DETECTED	401.6980 m/z @27.23 [151020OFc1_NvH-0949-CRLM-6.raw]	401.697998046875	27.2320615917333	2.94874034053333	80.6860175949333	77.73727725439997	1268849.125	3.136054160456296E8	0	7230	0.17539985566617133	0.5175814391408714	3.938338865382395	401.68853759765625	401.7079162597656
76	401.7140197753906	39.0978546872					1	DETECTED	401.7140 m/z @39.10 [151020OFc1_NvH-0949-CRLM-6.raw]	401.7140197753906	39.0978546872	4.04234090986667	92.2411658664	88.19882495653333	845259.1875	3.607395814207432E8	0	7230	0.21963029801641198	1.774693727874208	3.136613948933511	401.7080078125	401.715087890625
77	401.72509765625	23.7302822264					1	DETECTED	401.7251 m/z @23.73 [151020OFc1_NvH-0949-CRLM-6.raw]	401.72509765625	23.7302822264	0.9524332456	95.2641945792	94.31176133359999	982902.0625	3.814191940414727E8	2	7230	13.125866014139929	0.5180099341215345	0.2816479622850817	401.7152404785156	401.72735595703125
78	401.73736572265625	23.2376586802667					1	DETECTED	401.7374 m/z @23.24 [151020OFc1_NvH-0949-CRLM-6.raw]	401.73736572265625	23.2376586802667	0.924456576533333	97.8468980213333	96.92244144479997	3032124.0	4.194153590708458E8	2	7230	4.454628294947753	1.7507306968113967	0.13899233073162942	401.7273864746094	401.7400817871094
79	401.7500915527344	20.9807361365333					1	DETECTED	401.7501 m/z @20.98 [151020OFc1_NvH-0949-CRLM-6.raw]	401.7500915527344	20.9807361365333	2.16635303333333	94.4507407237333	92.28438769039997	4860846.0	5.3190529912771136E8	2	7230	3.8467493149903653	0.5520600266687945	13.093290322336593	401.7401428222656	401.7600402832031
80	401.7742919921875	21.4698510642667					1	DETECTED	401.7743 m/z @21.47 [151020OFc1_NvH-0949-CRLM-6.raw]	401.7742919921875	21.4698510642667	4.72775188533333	97.0457616629333	92.31800977759997	5586527.5	3.608858764395759E8	0	7230	0.11325982939292345	1.7504433982763268	2.595893366361548	401.7643737792969	401.7835388183594
81	401.8269958496094	13.0396796637333					1	DETECTED	401.8270 m/z @13.04 [151020OFc1_NvH-0949-CRLM-6.raw]	401.8269958496094	13.0396796637333	0.197022920533333	95.7649157898667	95.56789286933338	520006.84375	3.321317010809255E8	0	7230	0.24366844635373575	0.5858133687541828	33.759819600005194	401.8170471191406	401.83685302734375
82	401.8559875488281	17.4879087634667					1	DETECTED	401.8560 m/z @17.49 [151020OFc1_NvH-0949-CRLM-6.raw]	401.8559875488281	17.4879087634667	0.0803593021333333	96.1580983416	96.07773903946666	545265.625	3.2361482866650534E8	3	7230	0.09307316470017213	0.662239135990434	0.3185946074922607	401.8460693359375	401.8619079589844
83	401.8719787597656	23.2525650728					1	DETECTED	401.8720 m/z @23.25 [151020OFc1_NvH-0949-CRLM-6.raw]	401.8719787597656	23.2525650728	0.0307480021333333	97.6111447498667	97.58039674773336	807759.125	3.277969908145939E8	0	7230	0.10733333240762022	0.7583322279243171	0.00605622675864816	401.86224365234375	401.874267578125
84	401.88427734375	27.0334342914667					1	DETECTED	401.8843 m/z @27.03 [151020OFc1_NvH-0949-CRLM-6.raw]	401.88427734375	27.0334342914667	0.0101519997333333	99.6933871946667	99.68323519493336	5436343.5	4.5266920440173936E8	3	7230	0.21311402277554592	0.5094320952906923	0.011546255294296509	401.87432861328125	401.8942565917969
85	401.90594482421875	12.6529337058667					1	DETECTED	401.9059 m/z @12.65 [151020OFc1_NvH-0949-CRLM-6.raw]	401.90594482421875	12.6529337058667	0.0101519997333333	97.3950654986667	97.38491349893336	1599048.375	3.6169457938638633E8	3	7230	4.908834389873498	1.7948016764598778	4.601243002328137	401.89599609375	401.9157409667969
86	401.93731689453125	22.8303489864					1	DETECTED	401.9373 m/z @22.83 [151020OFc1_NvH-0949-CRLM-6.raw]	401.93731689453125	22.8303489864	0.0101519997333333	95.8138276690667	95.80367566933336	979009.3125	3.1787666104043216E8	0	7230	0.05729248949753085	0.6490499133997384	37.3257430173442	401.92742919921875	401.9472961425781
87	401.94842529296875	27.3119584624					1	DETECTED	401.9484 m/z @27.31 [151020OFc1_NvH-0949-CRLM-6.raw]	401.94842529296875	27.3119584624	0.040672836	98.9813786176	98.9407057816	561263.4375	3.118375652561897E8	0	7230	14.239972037416731	2.2145602004721257	null	401.947509765625	401.95831298828125
88	401.9609069824219	42.6878267512					1	DETECTED	401.9609 m/z @42.69 [151020OFc1_NvH-0949-CRLM-6.raw]	401.9609069824219	42.6878267512	0.109951364533333	99.9682113136	99.85825994906666	444273.84375	3.019640524583409E8	0	7230	0.34290468476442726	1.338816943836534	1.69373108670006	401.9584655761719	401.9708557128906
89	401.9798278808594	33.7174091802667					1	DETECTED	401.9798 m/z @33.72 [151020OFc1_NvH-0949-CRLM-6.raw]	401.9798278808594	33.7174091802667	0.0101519997333333	99.9979170176	99.98776501786666	391656.9375	3.0945241827249897E8	0	7230	4.404442668436225	1.7783371992715142	2.561584047159131	401.970947265625	401.9896545410156
90	401.9942626953125	25.1012914488					1	DETECTED	401.9943 m/z @25.10 [151020OFc1_NvH-0949-CRLM-6.raw]	401.9942626953125	25.1012914488	0.0307480021333333	99.9979170176	99.96716901546667	119683.3046875	2.9619843802310765E8	0	7230	88.66992777325669	2.4891369118343336	3.8919516069942484	401.98992919921875	402.0042419433594
91	402.0109558105469	35.5754090517333					1	DETECTED	402.0110 m/z @35.58 [151020OFc1_NvH-0949-CRLM-6.raw]	402.0109558105469	35.5754090517333	0.5248215952	99.9979170176	99.47309542240001	82943.3125	2.7017298106076926E8	0	7230	82.08993657409428	1.2886494312629166	2.1256210456570077	402.00433349609375	402.0173034667969
92	402.0275573730469	12.9865842456					1	DETECTED	402.0276 m/z @12.99 [151020OFc1_NvH-0949-CRLM-6.raw]	402.0275573730469	12.9865842456	0.0101519997333333	99.9979170176	99.98776501786666	360716.25	3.197680105622072E8	0	7230	0.04140001400117299	603.4896391115459	2.318936355022876	402.01800537109375	402.036865234375
93	402.0401916503906	42.6503191717333					1	DETECTED	402.0402 m/z @42.65 [151020OFc1_NvH-0949-CRLM-6.raw]	402.0401916503906	42.6503191717333	0.0101519997333333	99.9979170176	99.98776501786666	196558.484375	3.5096410809957397E8	0	7230	2.8063123696265535	1.3143380715430193	1.5064306431419712	402.0378723144531	402.0417175292969
94	402.05279541015625	22.5064982458667					1	DETECTED	402.0528 m/z @22.51 [151020OFc1_NvH-0949-CRLM-6.raw]	402.05279541015625	22.5064982458667	0.352220779466667	99.9880776981333	99.63585691866663	1551140.0	3.646811605284628E8	0	7230	0.3659637650745253	37.77680349436791	0.34860613020009923	402.04339599609375	402.0627746582031
95	402.10418701171875	90.1534999536					1	DETECTED	402.1042 m/z @90.15 [151020OFc1_NvH-0949-CRLM-6.raw]	402.10418701171875	90.1534999536	8.64868307866667	99.9979170176	91.34923393893334	137720.90625	3.2502699709215564E8	0	7230	0.05102602918229593	0.5562428055371845	0.11518519406541006	402.0946044921875	402.1139831542969
96	402.15997314453125	52.8471705194667					1	DETECTED	402.1600 m/z @52.85 [151020OFc1_NvH-0949-CRLM-6.raw]	402.15997314453125	52.8471705194667	2.38660709973333	93.1856322024	90.79902510266668	77597.5625	3.0335934979709333E8	0	7230	80.0812022579935	0.8997028466309033	0.768483183279082	402.1513671875	402.16278076171875
97	402.1730041503906	18.4369253096					1	DETECTED	402.1730 m/z @18.44 [151020OFc1_NvH-0949-CRLM-6.raw]	402.1730041503906	18.4369253096	3.57820220106667	95.86426424	92.28606203893332	356366.46875	3.165995023822598E8	0	7230	0.15475921295382378	4.317659949046241	0.5166258105883906	402.1630554199219	402.1778564453125
98	402.1878662109375	22.7087166565333					1	DETECTED	402.1879 m/z @22.71 [151020OFc1_NvH-0949-CRLM-6.raw]	402.1878662109375	22.7087166565333	0.0101519997333333	99.9979170176	99.98776501786666	1467772.875	4.425523918626349E8	3	7230	0.021627730203054085	2.3396525860407698	0.16348315591547197	402.1779479980469	402.1978454589844
99	402.206298828125	28.9053421938667					1	DETECTED	402.2063 m/z @28.91 [151020OFc1_NvH-0949-CRLM-6.raw]	402.206298828125	28.9053421938667	3.26145990346667	99.9781425064	96.71668260293333	986124.3125	3.593294434598486E8	2	7230	14.310870594371238	0.5640098609367	0.15042218948767708	402.1978759765625	402.2084655761719
100	402.2184753417969	26.9991284122667					1	DETECTED	402.2185 m/z @27.00 [151020OFc1_NvH-0949-CRLM-6.raw]	402.2184753417969	26.9991284122667	0.690033855733333	96.6880823949333	95.99804853919997	3723692.75	5.411034990664488E8	2	7230	0.5887648179640799	0.922271192526028	0.6939715592131134	402.20849609375	402.2284240722656
101	402.2392578125	23.2733267650667					1	DETECTED	402.2393 m/z @23.27 [151020OFc1_NvH-0949-CRLM-6.raw]	402.2392578125	23.2733267650667	2.60495249386667	98.6012390493333	95.99628655546663	1282417.375	3.9959581293417853E8	0	7230	0.15020613539978456	1.4196029223323845	0.990012595790765	402.2292785644531	402.2419738769531
102	402.2519836425781	20.9105324376					1	DETECTED	402.2520 m/z @20.91 [151020OFc1_NvH-0949-CRLM-6.raw]	402.2519836425781	20.9105324376	3.4863659096	98.2029734528	94.7166075432	2183408.75	4.6918796672016186E8	2	7230	1.5722049511812557	59.71597038885044	139.66717116254935	402.24200439453125	402.261962890625
103	402.2751159667969	21.5032347005333					1	DETECTED	402.2751 m/z @21.50 [151020OFc1_NvH-0949-CRLM-6.raw]	402.2751159667969	21.5032347005333	1.84200294133333	95.0157384757333	93.17373553439997	991236.75	3.2129299078665084E8	0	7230	0.16091609348480773	304.7829472330691	573.7398448641602	402.26605224609375	402.28509521484375
104	402.2854919433594	91.7070410696					1	DETECTED	402.2855 m/z @91.71 [151020OFc1_NvH-0949-CRLM-6.raw]	402.2854919433594	91.7070410696	4.87372544613333	92.5387774522667	87.66505200613337	111060.640625	3.073109282588366E8	0	7230	1.6575054319062161	0.504789269974864	6.143379001640372	402.2851257324219	402.2931823730469
105	402.3036804199219	91.892044952					1	DETECTED	402.3037 m/z @91.89 [151020OFc1_NvH-0949-CRLM-6.raw]	402.3036804199219	91.892044952	0.381329193866667	96.0073297045333	95.62600051066664	97154.1171875	2.5730946615321755E8	0	7230	0.1041081398084458	0.5224852615261483	9.645655524502682E-4	402.29840087890625	402.3121032714844
106	402.3221435546875	89.8098766909333					1	DETECTED	402.3221 m/z @89.81 [151020OFc1_NvH-0949-CRLM-6.raw]	402.3221435546875	89.8098766909333	19.0892823312	97.7528577522667	78.66357542106671	229686.84375	4.734307765452645E8	0	7230	72.62308890906594	0.5150492830227497	0.00809226627797046	402.3128662109375	402.3288879394531
107	402.3479919433594	34.3046380432					1	DETECTED	402.3480 m/z @34.30 [151020OFc1_NvH-0949-CRLM-6.raw]	402.3479919433594	34.3046380432	0.0209561586666667	96.2544035256	96.23344736693333	104719.6875	2.9546662013758576E8	0	7230	92.2881328427187	1.4034876372241085	1.6707011933840863	402.3382568359375	402.3579406738281
108	402.4179992675781	22.5987175832					1	DETECTED	402.4180 m/z @22.60 [151020OFc1_NvH-0949-CRLM-6.raw]	402.4179992675781	22.5987175832	3.73968356906667	95.0064927474667	91.26680917840002	2205343.5	3.6358122545652485E8	0	7230	1.3798556686313788	0.5380649355980387	0.5562055916216831	402.4080810546875	402.42791748046875
109	402.4384765625	22.7681116810667					1	DETECTED	402.4385 m/z @22.77 [151020OFc1_NvH-0949-CRLM-6.raw]	402.4384765625	22.7681116810667	1.84200294133333	95.0730855744	93.23108263306666	563235.4375	3.197470844542054E8	0	7230	0.11455179001419324	6.215173851973244	0.015094512296838898	402.42864990234375	402.4438781738281
110	402.4541015625	22.5064982458667					1	DETECTED	402.4541 m/z @22.51 [151020OFc1_NvH-0949-CRLM-6.raw]	402.4541015625	22.5064982458667	2.89000800773333	95.8138276690667	92.92381966133337	1174524.625	3.3975224211174464E8	4	7230	0.2523422182119539	0.5629737993963009	0.43248541183287037	402.4441223144531	402.4637145996094
111	402.46923828125	16.7653000701333					1	DETECTED	402.4692 m/z @16.77 [151020OFc1_NvH-0949-CRLM-6.raw]	402.46923828125	16.7653000701333	4.0312409792	91.541228172	87.5099871928	477468.03125	2.6119973810318306E8	2	7230	3.004828970871131	0.5082212817603888	3.4691716505977177	402.4643249511719	402.4699401855469
112	402.4799499511719	51.0410079984					1	DETECTED	402.4799 m/z @51.04 [151020OFc1_NvH-0949-CRLM-6.raw]	402.4799499511719	51.0410079984	3.2315999024	96.0261565181333	92.7945566157333	1710657.0	3.53687241848124E8	0	7230	0.1045820207221766	1.5966974189289405	0.0055222905601873375	402.469970703125	402.48944091796875
113	402.49884033203125	42.8734752317333					1	DETECTED	402.4988 m/z @42.87 [151020OFc1_NvH-0949-CRLM-6.raw]	402.49884033203125	42.8734752317333	3.61085827306667	95.8829121917333	92.27205391866663	397386.4375	3.320799273144739E8	0	7230	0.060460162819460095	1.3191660665430591	2.3331255699923976	402.4902648925781	402.50860595703125
114	402.51629638671875	38.1320924938667					1	DETECTED	402.5163 m/z @38.13 [151020OFc1_NvH-0949-CRLM-6.raw]	402.51629638671875	38.1320924938667	1.27175911466667	94.8212411290667	93.54948201440004	213062.078125	3.041558354513148E8	0	7230	56.72677708128948	1.4452183191192536	1.822726947701696	402.5089111328125	402.5262756347656
115	402.5266418457031	6.46046587626667					1	DETECTED	402.5266 m/z @6.46 [151020OFc1_NvH-0949-CRLM-6.raw]	402.5266418457031	6.46046587626667	3.73968356906667	71.2415701893333	67.50188662026663	131737.078125	2.6093576344281048E8	0	7230	0.15203446965497935	1.224694510909877	1.445676762225598	402.52630615234375	402.5282897949219
116	402.538330078125	15.4361149645333					1	DETECTED	402.5383 m/z @15.44 [151020OFc1_NvH-0949-CRLM-6.raw]	402.538330078125	15.4361149645333	0.840353450133333	94.9555473677333	94.11519391759997	617432.0625	3.569552196675498E8	3	7230	25.48250458691546	0.5609608382825059	0.3984082933948381	402.5283508300781	402.5426940917969
117	402.552734375	26.9991284122667					1	DETECTED	402.5527 m/z @27.00 [151020OFc1_NvH-0949-CRLM-6.raw]	402.552734375	26.9991284122667	2.52169724906667	99.9175950741333	97.39589782506663	1515683.625	3.462955042185733E8	3	7230	9.161655145405557	0.5513167094375049	13.465887562973306	402.5427551269531	402.5528869628906
118	402.5628967285156	16.2881808112					1	DETECTED	402.5629 m/z @16.29 [151020OFc1_NvH-0949-CRLM-6.raw]	402.5628967285156	16.2881808112	2.5006327496	98.1193911576	95.618758408	2294551.75	3.791803013711458E8	3	7230	0.21014263548937606	1.2207280255409303	0.14015863839806153	402.55291748046875	402.57281494140625
119	402.5780944824219	46.6436967117333					1	DETECTED	402.5781 m/z @46.64 [151020OFc1_NvH-0949-CRLM-6.raw]	402.5780944824219	46.6436967117333	2.45308347493333	97.2313636274667	94.77828015253337	371008.4375	3.2078744645115924E8	0	7230	33.98953861216792	1.0942761741682248	1.218968399740555	402.5729064941406	402.58807373046875
120	402.6189880371094	24.0629371885333					1	DETECTED	402.6190 m/z @24.06 [151020OFc1_NvH-0949-CRLM-6.raw]	402.6189880371094	24.0629371885333	0.3425357736	96.3789190984	96.0363833248	2148938.25	3.6419568937134284E8	0	7230	1.3754440258385117	0.5362650534110476	0.1138464701488712	402.6094970703125	402.6284484863281
121	402.6542663574219	22.3383787381333					1	DETECTED	402.6543 m/z @22.34 [151020OFc1_NvH-0949-CRLM-6.raw]	402.6542663574219	22.3383787381333	3.84267415253333	99.7447390557333	95.90206490319997	625113.0	3.048533119119277E8	0	7230	0.1259320314545711	0.5060416178109719	0.8976597364057336	402.644287109375	402.663818359375
122	402.674072265625	18.4462455018667					1	DETECTED	402.6741 m/z @18.45 [151020OFc1_NvH-0949-CRLM-6.raw]	402.674072265625	18.4462455018667	0.458124416533333	98.1926838981333	97.73455948159996	192156.4375	3.0655690886540055E8	0	7230	0.12115120034712135	5.706099694137873	10.47403167583034	402.664306640625	402.6836853027344
123	402.6992492675781	25.5297907434667					1	DETECTED	402.6992 m/z @25.53 [151020OFc1_NvH-0949-CRLM-6.raw]	402.6992492675781	25.5297907434667	3.84267415253333	94.8408302682667	90.99815611573337	4225247.5	4.0454659882423705E8	2	7230	0.33540291793248045	0.5995225660438951	1.6811499279710425	402.68963623046875	402.7078552246094
124	402.7178649902344	21.6726073610667					1	DETECTED	402.7179 m/z @21.67 [151020OFc1_NvH-0949-CRLM-6.raw]	402.7178649902344	21.6726073610667	2.77710904453333	99.3437333909333	96.56662434639996	6234087.5	5.945708897434963E8	2	7230	0.27916261342068793	1.5220916362914227	1.0403830096094795	402.7078857421875	402.72784423828125
125	402.7403564453125	29.8786396530667					1	DETECTED	402.7404 m/z @29.88 [151020OFc1_NvH-0949-CRLM-6.raw]	402.7403564453125	29.8786396530667	3.30814047333333	92.5387774522667	89.23063697893338	1923284.375	4.4982968283814454E8	2	7230	2.7836207294687583	0.521470457565827	1.346855489186733	402.7304382324219	402.7501525878906
126	402.75323486328125	20.9610881138667					1	DETECTED	402.7532 m/z @20.96 [151020OFc1_NvH-0949-CRLM-6.raw]	402.75323486328125	20.9610881138667	4.0312409792	98.6218763349333	94.5906353557333	722984.3125	3.1368311376825297E8	0	7230	0.14417301680776617	0.8294051817124238	1.0372059999134624	402.7503662109375	402.7627868652344
127	402.8193054199219	22.5987175832					1	DETECTED	402.8193 m/z @22.60 [151020OFc1_NvH-0949-CRLM-6.raw]	402.8193054199219	22.5987175832	4.31604414106667	92.515108408	88.19906426693333	1264648.75	3.1674703693318653E8	0	7230	2.327171461892174	1.275941289884381	0.2045684664914268	402.8095397949219	402.8289794921875
128	402.8353271484375	20.15755974					1	DETECTED	402.8353 m/z @20.16 [151020OFc1_NvH-0949-CRLM-6.raw]	402.8353271484375	20.15755974	3.66305787386667	95.7159598490667	92.05290197520003	223520.171875	3.0534289909741956E8	0	7230	0.06362617741739385	4.075848395938547	7.098607899534161	402.8293762207031	402.84527587890625
129	402.8558349609375	21.5032347005333					1	DETECTED	402.8558 m/z @21.50 [151020OFc1_NvH-0949-CRLM-6.raw]	402.8558349609375	21.5032347005333	0.0703264848	95.7348491325333	95.66452264773329	287815.0625	3.15796308965027E8	0	7230	26.276575578746414	3.0804864088001183	0.0071658645968610485	402.8459167480469	402.8652038574219
130	402.875244140625	21.4120809936					1	DETECTED	402.8752 m/z @21.41 [151020OFc1_NvH-0949-CRLM-6.raw]	402.875244140625	21.4120809936	0.0209561586666667	99.0223534677333	99.00139730906663	1212532.375	3.307454131295448E8	0	7230	0.18390303787492712	0.9125347486490321	0.949632012934711	402.865478515625	402.8812255859375
131	402.8912353515625	32.7610948010667					1	DETECTED	402.8912 m/z @32.76 [151020OFc1_NvH-0949-CRLM-6.raw]	402.8912353515625	32.7610948010667	0.0703264848	99.1867784250667	99.1164519402667	1958143.625	4.0504743736481893E8	3	7230	0.07322221795919859	0.5427683453663589	0.06779017902216428	402.8812561035156	402.9010925292969
132	402.9045715332031	22.2048886250667					1	DETECTED	402.9046 m/z @22.20 [151020OFc1_NvH-0949-CRLM-6.raw]	402.9045715332031	22.2048886250667	0.0101519997333333	98.940852288	98.93070028826666	315958.375	3.2580719196459377E8	0	7230	34.821146426321164	3.4504539031411174	7.367699016135825	402.9012451171875	402.9143981933594
133	402.9173583984375	25.0891438002667					1	DETECTED	402.9174 m/z @25.09 [151020OFc1_NvH-0949-CRLM-6.raw]	402.9173583984375	25.0891438002667	0.0307480021333333	99.9979170176	99.96716901546667	117984.4765625	3.346931516387763E8	0	7230	88.68474570509048	2.1663580118515577	3.946850633743838	402.9146423339844	402.9272766113281
134	402.95233154296875	18.1382433525333					1	DETECTED	402.9523 m/z @18.14 [151020OFc1_NvH-0949-CRLM-6.raw]	402.95233154296875	18.1382433525333	0.0101519997333333	98.7554605154667	98.74530851573336	550533.125	3.15386864623812E8	0	7230	5.05379424307414	0.8017066669423506	0.6863057350451405	402.9423522949219	402.9622802734375
135	402.9633483886719	30.595464932					1	DETECTED	402.9633 m/z @30.60 [151020OFc1_NvH-0949-CRLM-6.raw]	402.9633483886719	30.595464932	0.0101519997333333	99.9481804381333	99.93802843839997	385227.71875	3.361405970560495E8	0	7230	19.760443119763693	1.9252163960318336	0.036377717773148494	402.9624328613281	402.97332763671875
136	402.984130859375	44.7024831213333					1	DETECTED	402.9841 m/z @44.70 [151020OFc1_NvH-0949-CRLM-6.raw]	402.984130859375	44.7024831213333	0.0307480021333333	99.9880776981333	99.95732969599996	3312740.25	3.981075351284195E8	2	7230	0.2220269566482287	0.7438263885879783	39.00551940674344	402.9741516113281	402.9940490722656
137	403.00347900390625	43.776987824					1	DETECTED	403.0035 m/z @43.78 [151020OFc1_NvH-0949-CRLM-6.raw]	403.00347900390625	43.776987824	0.040672836	99.9682113136	99.9275384776	171582.203125	3.2334865239388824E8	0	7230	57.50995691927629	1.2692525436151378	1.4020248794863621	402.9942321777344	403.00994873046875
138	403.0200500488281	23.9912417549333					1	DETECTED	403.0201 m/z @23.99 [151020OFc1_NvH-0949-CRLM-6.raw]	403.0200500488281	23.9912417549333	0.0101519997333333	99.9979170176	99.98776501786666	727500.1875	3.305780541709015E8	0	7230	1.4439408524194484	5.248233350053434	56.1320991301964	403.01007080078125	403.0299072265625
139	403.0390930175781	21.2156021789333					1	DETECTED	403.0391 m/z @21.22 [151020OFc1_NvH-0949-CRLM-6.raw]	403.0390930175781	21.2156021789333	0.100193022933333	99.9979170176	99.89772399466666	449388.96875	3.10297690872206E8	0	7230	79.30619047690097	2.661640351995452	531.1573796711161	403.0305480957031	403.048828125
140	403.0497741699219	29.4151867928					1	DETECTED	403.0498 m/z @29.42 [151020OFc1_NvH-0949-CRLM-6.raw]	403.0497741699219	29.4151867928	0.562877468266667	99.9979170176	99.43503954933334	202000.5	3.2107195883498144E8	0	7230	28.943139379515703	1.721323508079823	2.446062576286594	403.0491943359375	403.0594482421875
141	403.0613708496094	47.555819948					1	DETECTED	403.0614 m/z @47.56 [151020OFc1_NvH-0949-CRLM-6.raw]	403.0613708496094	47.555819948	0.168194512266667	99.9175950741333	99.74940056186664	89523.0390625	2.75840131159135E8	0	7230	90.91912414043288	1.0434418534056513	0.9167876576390226	403.0599060058594	403.07098388671875
142	403.0840759277344	37.7020333242667					1	DETECTED	403.0841 m/z @37.70 [151020OFc1_NvH-0949-CRLM-6.raw]	403.0840759277344	37.7020333242667	0.0307480021333333	99.9979170176	99.96716901546667	116336.96875	3.148980165636114E8	0	7230	95.00183864139974	1.385028055679993	1.8847499639555814	403.07562255859375	403.091064453125
143	403.1089782714844	63.6928425744					1	DETECTED	403.1090 m/z @63.69 [151020OFc1_NvH-0949-CRLM-6.raw]	403.1089782714844	63.6928425744	1.8992392656	99.9979170176	98.098677752	91672.40625	2.7323333085616916E8	0	7230	98.04611063960263	0.7923618964547466	0.5849401353787856	403.10235595703125	403.1127624511719
144	403.16802978515625	20.0992167784					1	DETECTED	403.1680 m/z @20.10 [151020OFc1_NvH-0949-CRLM-6.raw]	403.16802978515625	20.0992167784	0.381329193866667	97.3233082576	96.94197906373334	264814.46875	2.983629527630498E8	0	7230	0.1670607089101317	3.8791386963546333	8.212650118807073	403.1586608886719	403.1780090332031
145	403.1885070800781	18.8343412482667					1	DETECTED	403.1885 m/z @18.83 [151020OFc1_NvH-0949-CRLM-6.raw]	403.1885070800781	18.8343412482667	0.0101519997333333	99.9979170176	99.98776501786666	2338243.5	3.8176372435808134E8	3	7230	4.959917166820803	0.5441438691678003	0.06872179633865663	403.17852783203125	403.1949768066406
146	403.2049865722656	30.3513117005333					1	DETECTED	403.2050 m/z @30.35 [151020OFc1_NvH-0949-CRLM-6.raw]	403.2049865722656	30.3513117005333	2.9186530648	93.0048841789333	90.0862311141333	4296170.0	4.0796988982130235E8	0	7230	0.13987115221619462	0.5191868352725201	0.03383831510298634	403.19500732421875	403.2054443359375
147	403.2154541015625	21.3213507405333					1	DETECTED	403.2155 m/z @21.32 [151020OFc1_NvH-0949-CRLM-6.raw]	403.2154541015625	21.3213507405333	3.05694530746667	98.2755135504	95.21856824293333	1.3138784E7	8.05597415815504E8	4	7230	2.3818943010231948	0.7188959746486205	56.00438475248267	403.20550537109375	403.2254333496094
148	403.2322998046875	31.3644958837333					1	DETECTED	403.2323 m/z @31.36 [151020OFc1_NvH-0949-CRLM-6.raw]	403.2322998046875	31.3644958837333	0.0101519997333333	99.9880776981333	99.97792569839996	4437884.0	5.278425689892818E8	2	7230	13.461306824983133	0.630197499816375	2.0092562371935085	403.2254638671875	403.2422790527344
149	403.2447509765625	33.1362720605333					1	DETECTED	403.2448 m/z @33.14 [151020OFc1_NvH-0949-CRLM-6.raw]	403.2447509765625	33.1362720605333	3.15591978533333	98.4461117144	95.29019192906668	3397182.75	3.9538491798562086E8	2	7230	0.17227262730470727	1.9784029632617306	91.69339220073752	403.2423095703125	403.25469970703125
150	403.255859375	16.5254384856					1	DETECTED	403.2559 m/z @16.53 [151020OFc1_NvH-0949-CRLM-6.raw]	403.255859375	16.5254384856	3.53537160746667	95.5854320576	92.05006045013333	1238137.625	3.0744168562899184E8	2	7230	0.10869385293496947	0.7228667697028937	349.19030836199	403.25482177734375	403.26531982421875
151	403.2678527832031	14.7682650528					1	DETECTED	403.2679 m/z @14.77 [151020OFc1_NvH-0949-CRLM-6.raw]	403.2678527832031	14.7682650528	3.58931047066667	96.5653566282667	92.97604615760002	280371.90625	3.1757797734478784E8	0	7230	0.1371428600468505	3.927001272431228	6.989158083515521	403.26605224609375	403.27606201171875
152	403.2849426269531	34.0935711658667					1	DETECTED	403.2849 m/z @34.09 [151020OFc1_NvH-0949-CRLM-6.raw]	403.2849426269531	34.0935711658667	14.4095853965333	97.3132276085333	82.903642212	74144.5625	2.3910625593011856E8	0	7230	77.5983995412037	2.105865224236228	2.919548829137831	403.2789611816406	403.2922058105469
153	403.3150329589844	54.8974705789333					1	DETECTED	403.3150 m/z @54.90 [151020OFc1_NvH-0949-CRLM-6.raw]	403.3150329589844	54.8974705789333	6.23732462986667	92.6386654928	86.40134086293332	82068.8359375	2.461189705859001E8	0	7230	85.6280625405123	0.8878039633643005	0.7608156794636327	403.3050842285156	403.3249816894531
154	403.40899658203125	34.0375098325333					1	DETECTED	403.4090 m/z @34.04 [151020OFc1_NvH-0949-CRLM-6.raw]	403.40899658203125	34.0375098325333	3.72787345893333	98.1403217589333	94.41244829999997	174767.421875	3.429505435477366E8	0	7230	57.5046091863174	1.6321003023040097	2.2334211344241846	403.3990173339844	403.4109802246094
155	403.4330749511719	34.8987268162667					1	DETECTED	403.4331 m/z @34.90 [151020OFc1_NvH-0949-CRLM-6.raw]	403.4330749511719	34.8987268162667	0.0307480021333333	98.1508799936	98.12013199146666	714601.125	3.688157848971973E8	0	7230	10.416526045122318	1.0350815636317647	1.7145743738646493	403.423095703125	403.4429931640625
156	403.4512939453125	44.2811441888					1	DETECTED	403.4513 m/z @44.28 [151020OFc1_NvH-0949-CRLM-6.raw]	403.4512939453125	44.2811441888	3.60014580426667	98.5289319752	94.92878617093332	470090.90625	3.5076899663251275E8	0	7230	59.30321765558395	1.279929149563794	0.6651768470750713	403.44317626953125	403.4612731933594
157	403.47186279296875	41.0107607266667					1	DETECTED	403.4719 m/z @41.01 [151020OFc1_NvH-0949-CRLM-6.raw]	403.47186279296875	41.0107607266667	3.81398275573333	99.0942150349333	95.28023227919996	537805.4375	3.586726660629635E8	0	7230	29.26671673807831	1.5344965330224554	1.0159269179026977	403.4619445800781	403.4757385253906
158	403.4857482910156	44.6435651970667					1	DETECTED	403.4857 m/z @44.64 [151020OFc1_NvH-0949-CRLM-6.raw]	403.4857482910156	44.6435651970667	3.56714199786667	99.1148816362667	95.54773963840003	1461552.0	3.9906415113359845E8	0	7230	8.181361940499372	1.558771300955589	7.3252492151719295	403.47576904296875	403.49566650390625
159	403.50323486328125	32.9923359978667					1	DETECTED	403.5032 m/z @32.99 [151020OFc1_NvH-0949-CRLM-6.raw]	403.50323486328125	32.9923359978667	3.6846326	99.7141100394667	96.0294774394667	717495.375	4.604233105267547E8	0	7230	30.261564106530813	1.2339670504443967	0.29497429547500964	403.49578857421875	403.5091247558594
160	403.5197448730469	14.0838538013333					1	DETECTED	403.5197 m/z @14.08 [151020OFc1_NvH-0949-CRLM-6.raw]	403.5197448730469	14.0838538013333	5.1293395096	99.5398264144	94.4104869048	875196.8125	3.729076348971795E8	0	7230	19.09071332445272	5.183788862762973	6.963956439883274	403.5099182128906	403.5262756347656
161	403.53631591796875	12.5458994832					1	DETECTED	403.5363 m/z @12.55 [151020OFc1_NvH-0949-CRLM-6.raw]	403.53631591796875	12.5458994832	3.9263818392	99.7345349882667	95.8081531490667	1.7425022E7	6.642691261057098E8	3	7230	0.16068799182299287	65.4430838731126	1.9130402034851905	403.52642822265625	403.5462951660156
162	403.5471496582031	20.3540177050667					1	DETECTED	403.5471 m/z @20.35 [151020OFc1_NvH-0949-CRLM-6.raw]	403.5471496582031	20.3540177050667	3.4863659096	99.7345349882667	96.2481690786667	1309848.5	5.1394430471739626E8	0	7230	0.08842131697797129	1.284909843032857	4.891495022411897	403.54632568359375	403.5553894042969
163	403.5653991699219	20.9437077218667					1	DETECTED	403.5654 m/z @20.94 [151020OFc1_NvH-0949-CRLM-6.raw]	403.5653991699219	20.9437077218667	2.52169724906667	99.7345349882667	97.21283773920003	1463486.75	4.0798879823342234E8	3	7230	5.146336057978544	0.6795860943861278	3.782233737733034	403.555419921875	403.5753173828125
164	403.57659912109375	40.9734649704					1	DETECTED	403.5766 m/z @40.97 [151020OFc1_NvH-0949-CRLM-6.raw]	403.57659912109375	40.9734649704	3.5167323128	99.9074971349333	96.39076482213329	485581.875	4.0723488427220505E8	0	7230	27.89062378334055	1.1956627278351672	1.5147025344853735	403.5754089355469	403.5843505859375
165	403.5944519042969	36.2858902738667					1	DETECTED	403.5945 m/z @36.29 [151020OFc1_NvH-0949-CRLM-6.raw]	403.5944519042969	36.2858902738667	2.670868488	99.8568752002667	97.1860067122667	574133.5625	4.575480563369466E8	0	7230	49.81746435672401	1.2498060608612445	1.352979723829526	403.5847473144531	403.60443115234375
166	403.619384765625	48.4628785074667					1	DETECTED	403.6194 m/z @48.46 [151020OFc1_NvH-0949-CRLM-6.raw]	403.619384765625	48.4628785074667	0.458124416533333	99.8568752002667	99.39875078373336	619643.875	4.236783114513353E8	0	7230	20.09587399782307	1.7046566549058262	8.15695353428535	403.6094665527344	403.6293640136719
167	403.6441345214844	40.9562132098667					1	DETECTED	403.6441 m/z @40.96 [151020OFc1_NvH-0949-CRLM-6.raw]	403.6441345214844	40.9562132098667	3.72787345893333	99.8872079669333	96.15933450799997	543005.875	4.405824517146909E8	3	7230	40.21730367155656	1.1563882139061736	14.079145452866841	403.6345520019531	403.6490783691406
168	403.65911865234375	33.0866119152					1	DETECTED	403.6591 m/z @33.09 [151020OFc1_NvH-0949-CRLM-6.raw]	403.65911865234375	33.0866119152	4.0817611176	99.8872079669333	95.80544684933331	756041.9375	4.2788090413165855E8	0	7230	34.424055008429356	1.3481945498091032	1.6940678787416843	403.649169921875	403.6690979003906
169	403.6722106933594	38.4749743677333					1	DETECTED	403.6722 m/z @38.47 [151020OFc1_NvH-0949-CRLM-6.raw]	403.6722106933594	38.4749743677333	6.44688714933333	99.8872079669333	93.44032081759997	590649.5625	6.390400496854372E8	0	7230	42.43448948580542	1.3780398579732818	1.4338878098456491	403.6691589355469	403.67535400390625
170	403.6853942871094	34.8374609962667					1	DETECTED	403.6854 m/z @34.84 [151020OFc1_NvH-0949-CRLM-6.raw]	403.6853942871094	34.8374609962667	5.07573758933333	99.9074971349333	94.83175954559997	930520.5	4.374442681755458E8	2	7230	45.755761083439324	2.091348214273433	2.958826945770377	403.6754455566406	403.69537353515625
171	403.697265625	48.5248010941333					1	DETECTED	403.6973 m/z @48.52 [151020OFc1_NvH-0949-CRLM-6.raw]	403.697265625	48.5248010941333	3.7063300704	99.9074971349333	96.2011670645333	756025.875	5.755876708898678E8	0	7230	18.029066712508147	1.1262624512921673	1.4837857666822434	403.6954040527344	403.7016906738281
172	403.7117004394531	26.0235206229333					1	DETECTED	403.7117 m/z @26.02 [151020OFc1_NvH-0949-CRLM-6.raw]	403.7117004394531	26.0235206229333	2.94874034053333	99.9074971349333	96.95875679439996	1.4304781E7	1.0937528503250685E9	2	7230	2.257949894364913	0.945638915988472	0.25324517232990645	403.7017822265625	403.7216796875
173	403.729248046875	21.3434885029333					1	DETECTED	403.7292 m/z @21.34 [151020OFc1_NvH-0949-CRLM-6.raw]	403.729248046875	21.3434885029333	1.8809150504	99.6321550282667	97.75123997786669	1.3819385E7	7.942505421660421E8	2	7230	0.6910448005391281	1.441570358314166	54.30049038779411	403.7217102050781	403.7391357421875
174	403.74285888671875	31.9045110658667					1	DETECTED	403.7429 m/z @31.90 [151020OFc1_NvH-0949-CRLM-6.raw]	403.74285888671875	31.9045110658667	4.56381865253333	99.4474944530667	94.88367580053337	3072188.5	5.534678572876956E8	3	7230	0.1657976952033131	1.438994954422269	0.39459220566730924	403.7392883300781	403.75274658203125
175	403.7604675292969	20.1454183146667					1	DETECTED	403.7605 m/z @20.15 [151020OFc1_NvH-0949-CRLM-6.raw]	403.7604675292969	20.1454183146667	0.970959878666667	99.4370881714667	98.46612829280004	719890.5625	5.597776680865067E8	0	7230	18.203019325814385	4.680534133555504	10.04131495406904	403.75286865234375	403.7700500488281
176	403.78009033203125	38.7502149152					1	DETECTED	403.7801 m/z @38.75 [151020OFc1_NvH-0949-CRLM-6.raw]	403.78009033203125	38.7502149152	5.75201956346667	98.8895881618667	93.13756859840002	743182.75	5.146226119258564E8	0	7230	17.275715486055	1.7895153648006084	11.552934374334743	403.7701721191406	403.7900695800781
177	403.8037414550781	38.3561442301333					1	DETECTED	403.8037 m/z @38.36 [151020OFc1_NvH-0949-CRLM-6.raw]	403.8037414550781	38.3561442301333	3.84267415253333	99.0839320349333	95.24125788239996	625327.8125	5.244386411882637E8	0	7230	36.520324779775024	1.3793062670912726	1.8758733831587804	403.7937927246094	403.813720703125
178	403.8226013183594	48.365592092					1	DETECTED	403.8226 m/z @48.37 [151020OFc1_NvH-0949-CRLM-6.raw]	403.8226013183594	48.365592092	3.8664347712	99.0839320349333	95.21749726373329	592618.9375	5.471637808706568E8	0	7230	46.50175207438217	1.1041893924274255	1.3857699866510145	403.81378173828125	403.8262939453125
179	403.8363037109375	33.654276232					1	DETECTED	403.8363 m/z @33.65 [151020OFc1_NvH-0949-CRLM-6.raw]	403.8363037109375	33.654276232	0.1586090184	99.9175950741333	99.7589860557333	686433.4375	5.76025912280923E8	0	7230	29.17792210819243	1.8156609765569907	0.4895648165358741	403.8263244628906	403.8462829589844
180	403.847900390625	40.1289703125333					1	DETECTED	403.8479 m/z @40.13 [151020OFc1_NvH-0949-CRLM-6.raw]	403.847900390625	40.1289703125333	0.0307480021333333	99.5297581504	99.49901014826666	640338.75	5.9240556395897E8	3	7230	44.59378526792121	1.2748373753462696	1.7020186388893865	403.84637451171875	403.8578796386719
181	403.85870361328125	32.8867827968					1	DETECTED	403.8587 m/z @32.89 [151020OFc1_NvH-0949-CRLM-6.raw]	403.85870361328125	32.8867827968	5.19713832613333	99.1663226157333	93.96918428959998	594898.4375	8.277136010871228E8	0	7230	59.85279305911192	2.6969626553401445	3.4008213900980175	403.85791015625	403.8601989746094
182	403.8702087402344	12.5590621946667					1	DETECTED	403.8702 m/z @12.56 [151020OFc1_NvH-0949-CRLM-6.raw]	403.8702087402344	12.5590621946667	0.313661458933333	99.5297581504	99.21609669146666	1.0974428E7	7.540573643781132E8	3	7230	0.17257124098424903	89.98200343516262	1.7485011415047411	403.8602294921875	403.88018798828125
183	403.884521484375	27.6063718256					1	DETECTED	403.8845 m/z @27.61 [151020OFc1_NvH-0949-CRLM-6.raw]	403.884521484375	27.6063718256	0.0101519997333333	99.5297581504	99.51960615066666	780122.5625	6.601675853061043E8	3	7230	20.78797005204042	2.5503910551182045	2.5623619007109024	403.8802185058594	403.8902893066406
184	403.9002990722656	20.9610881138667					1	DETECTED	403.9003 m/z @20.96 [151020OFc1_NvH-0949-CRLM-6.raw]	403.9002990722656	20.9610881138667	0.0101519997333333	99.8669985645333	99.85684656479997	855242.3125	6.739317008039185E8	3	7230	26.339833205740135	0.5730991950908468	3.434421030169343	403.89031982421875	403.9102783203125
185	403.9108581542969	38.6561764685333					1	DETECTED	403.9109 m/z @38.66 [151020OFc1_NvH-0949-CRLM-6.raw]	403.9108581542969	38.6561764685333	0.0604930626666667	99.5297581504	99.46926508773333	796968.625	6.843607567828985E8	3	7230	21.384159599687166	1.7702973448618926	2.347967164550459	403.9103088378906	403.92083740234375
186	403.92352294921875	33.6435312738667					1	DETECTED	403.9235 m/z @33.64 [151020OFc1_NvH-0949-CRLM-6.raw]	403.92352294921875	33.6435312738667	0.0101519997333333	99.9979170176	99.98776501786666	753279.375	7.009966731048294E8	0	7230	35.006583098919435	2.565340037558558	284.72635853199716	403.9208679199219	403.9334716796875
187	403.9411315917969	44.9349893237333					1	DETECTED	403.9411 m/z @44.93 [151020OFc1_NvH-0949-CRLM-6.raw]	403.9411315917969	44.9349893237333	0.0101519997333333	99.8770710101333	99.86691901039997	691082.3125	7.080717072427206E8	2	7230	19.16222027858928	1.0630916932775933	1.087500551074261	403.93353271484375	403.95111083984375
188	403.9513854980469	43.6042227037333					1	DETECTED	403.9514 m/z @43.60 [151020OFc1_NvH-0949-CRLM-6.raw]	403.9513854980469	43.6042227037333	0.438888993066667	99.9175950741333	99.47870608106663	575620.125	7.791298151177566E8	4	7230	37.89814608812951	1.0884006512844213	0.9933540707416727	403.9511413574219	403.95733642578125
189	403.96734619140625	37.9257016712					1	DETECTED	403.9673 m/z @37.93 [151020OFc1_NvH-0949-CRLM-6.raw]	403.96734619140625	37.9257016712	0.0803593021333333	99.9979170176	99.91755771546667	649562.5	7.174999310412197E8	2	7230	10.285375024607745	1.4179427780534093	2.094272730084907	403.9573669433594	403.9700012207031
190	403.98004150390625	31.0886490328					1	DETECTED	403.9800 m/z @31.09 [151020OFc1_NvH-0949-CRLM-6.raw]	403.98004150390625	31.0886490328	0.0101519997333333	99.9979170176	99.98776501786666	699469.9375	7.088678961867254E8	4	7230	12.979854066567743	1.998434156473154	5.251026808503644	403.9700622558594	403.9844665527344
191	403.9944763183594	38.0197207896					1	DETECTED	403.9945 m/z @38.02 [151020OFc1_NvH-0949-CRLM-6.raw]	403.9944763183594	38.0197207896	0.4004703408	99.9880776981333	99.5876073573333	825570.5625	8.071794205035799E8	0	7230	19.41630347234978	2.3827661523254045	1.3510171975048997	403.9845275878906	404.00445556640625
192	404.0060729980469	33.3128265672					1	DETECTED	404.0061 m/z @33.31 [151020OFc1_NvH-0949-CRLM-6.raw]	404.0060729980469	33.3128265672	0.390856341333333	99.9979170176	99.60706067626667	602164.3125	7.924725623426484E8	0	7230	38.143566871790945	2.6184721907013695	2.934417086745732	404.0045166015625	404.01153564453125
193	404.02154541015625	37.9517633453333					1	DETECTED	404.0215 m/z @37.95 [151020OFc1_NvH-0949-CRLM-6.raw]	404.02154541015625	37.9517633453333	0.178050232266667	99.9979170176	99.81986678533333	909975.0	8.662813741131382E8	2	7230	23.992582260510737	2.2362882009483123	0.23552222780215515	404.0115661621094	404.031494140625
194	404.0323791503906	42.5554558413333					1	DETECTED	404.0324 m/z @42.56 [151020OFc1_NvH-0949-CRLM-6.raw]	404.0323791503906	42.5554558413333	1.51305220373333	99.8973184626667	98.38426625893338	641816.5625	8.540885728920763E8	0	7230	22.73689651070373	2.080138497886282	2.726878721635784	404.03155517578125	404.0361022949219
195	404.0461120605469	37.9633031856					1	DETECTED	404.0461 m/z @37.96 [151020OFc1_NvH-0949-CRLM-6.raw]	404.0461120605469	37.9633031856	0.0101519997333333	99.9979170176	99.98776501786666	764613.625	8.180636042374864E8	2	7230	34.57112889928625	1.8230517474222538	3.180415541552017	404.0361633300781	404.05609130859375
196	404.06573486328125	36.5991230602667					1	DETECTED	404.0657 m/z @36.60 [151020OFc1_NvH-0949-CRLM-6.raw]	404.06573486328125	36.5991230602667	0.0101519997333333	99.9979170176	99.98776501786666	671483.25	8.681021196596696E8	2	7230	23.051931412584334	2.0943688470574013	37.22228657715013	404.0561218261719	404.0757141113281
197	404.0769348144531	89.8098766909333					1	DETECTED	404.0769 m/z @89.81 [151020OFc1_NvH-0949-CRLM-6.raw]	404.0769348144531	89.8098766909333	2.60495249386667	99.9880776981333	97.38312520426662	667700.6875	9.257905357772883E8	0	7230	35.86762494231701	0.7816579992641811	0.12032033186841232	404.07574462890625	404.0837707519531
198	404.09381103515625	34.0839903053333					1	DETECTED	404.0938 m/z @34.08 [151020OFc1_NvH-0949-CRLM-6.raw]	404.09381103515625	34.0839903053333	0.225816153066667	99.9979170176	99.77210086453333	862141.3125	9.107764663383629E8	0	7230	35.164586055880974	2.3918488249708605	3.3668199562707812	404.0838317871094	404.0946350097656
199	404.1046447753906	89.8098766909333					1	DETECTED	404.1046 m/z @89.81 [151020OFc1_NvH-0949-CRLM-6.raw]	404.1046447753906	89.8098766909333	2.60495249386667	99.9880776981333	97.38312520426662	954492.4375	8.733105189017886E8	3	7230	0.10853912378678388	0.5473953618255121	0.002558651286960272	404.09466552734375	404.10980224609375
200	404.11981201171875	89.3191989256					1	DETECTED	404.1198 m/z @89.32 [151020OFc1_NvH-0949-CRLM-6.raw]	404.11981201171875	89.3191989256	2.60495249386667	99.9979170176	97.39296452373333	4075625.0	1.1581733071865988E9	2	7230	0.9188741886476919	0.7198463186133733	0.05234502237025939	404.10986328125	404.1297607421875
201	404.1327209472656	34.1206709666667					1	DETECTED	404.1327 m/z @34.12 [151020OFc1_NvH-0949-CRLM-6.raw]	404.1327209472656	34.1206709666667	11.6132520997333	99.9781425064	88.3648904066667	742572.6875	8.545345572309922E8	0	7230	17.385510520373604	2.265692450673189	3.5391587127349147	404.12982177734375	404.1397705078125
202	404.1498107910156	59.1056169738667					1	DETECTED	404.1498 m/z @59.11 [151020OFc1_NvH-0949-CRLM-6.raw]	404.1498107910156	59.1056169738667	7.4784606976	99.9781425064	92.4996818088	843814.8125	9.363398954588612E8	3	7230	44.79573794598217	0.7057771772861748	3.3083321441610916	404.13983154296875	404.1597900390625
203	404.16815185546875	59.0943630829333					1	DETECTED	404.1682 m/z @59.09 [151020OFc1_NvH-0949-CRLM-6.raw]	404.16815185546875	59.0943630829333	2.8995308352	99.9781425064	97.07861167120001	723561.0	9.016826680159384E8	0	7230	32.50104057336868	0.9376606371193442	3.517839574667161	404.1598205566406	404.16961669921875
204	404.17962646484375	25.1157371946667					1	DETECTED	404.1796 m/z @25.12 [151020OFc1_NvH-0949-CRLM-6.raw]	404.17962646484375	25.1157371946667	0.0101519997333333	99.9979170176	99.98776501786666	817789.6875	8.30139597039433E8	2	7230	35.48425563234842	4.09472731905099	4.539835819619423	404.1696472167969	404.1807861328125
205	404.1907958984375	16.2151895328					1	DETECTED	404.1908 m/z @16.22 [151020OFc1_NvH-0949-CRLM-6.raw]	404.1907958984375	16.2151895328	0.7558876392	99.9979170176	99.2420293784	7148499.5	9.23409468770379E8	0	7230	0.15064974866657366	118.15862337811514	55.15462446652509	404.18084716796875	404.1938781738281
206	404.2038879394531	25.0737316234667					1	DETECTED	404.2039 m/z @25.07 [151020OFc1_NvH-0949-CRLM-6.raw]	404.2038879394531	25.0737316234667	0.630711661066667	99.9979170176	99.36720535653333	3.3272402E7	1.5763627482544394E9	2	7230	0.25115015883750047	0.5582294087382148	0.08631648916930965	404.19390869140625	404.2138671875
207	404.2139587402344	28.0815481330667					1	DETECTED	404.2140 m/z @28.08 [151020OFc1_NvH-0949-CRLM-6.raw]	404.2139587402344	28.0815481330667	2.72038451866667	99.9583388325333	97.23795431386662	2441542.25	7.804043078802056E8	3	7230	68.74928026354982	3.3208649484281687	5.659891838839984	404.2138977050781	404.2209777832031
208	404.2309875488281	21.3820728136					1	DETECTED	404.2310 m/z @21.38 [151020OFc1_NvH-0949-CRLM-6.raw]	404.2309875488281	21.3820728136	0.630711661066667	99.3334000456	98.70268838453333	6512709.5	9.514231165662258E8	3	7230	0.3122601158272751	3.3676285732268316	1.144267257908992	404.22100830078125	404.240966796875
209	404.2420959472656	25.0737316234667					1	DETECTED	404.2421 m/z @25.07 [151020OFc1_NvH-0949-CRLM-6.raw]	404.2420959472656	25.0737316234667	0.621018354933333	95.9394799522667	95.31846159733337	610953.4375	7.899158152811772E8	0	7230	11.908508228784545	4.084576778912586	7.00912588493556	404.2409973144531	404.24261474609375
210	404.25262451171875	29.5510309570667					1	DETECTED	404.2526 m/z @29.55 [151020OFc1_NvH-0949-CRLM-6.raw]	404.25262451171875	29.5510309570667	0.611235278133333	98.8071563008	98.19592102266667	2842349.75	7.98440192226971E8	2	7230	0.20008529075348136	1.344671303185094	6.029045497099081	404.2426452636719	404.2626037597656
211	404.2673645019531	25.0737316234667					1	DETECTED	404.2674 m/z @25.07 [151020OFc1_NvH-0949-CRLM-6.raw]	404.2673645019531	25.0737316234667	0.611235278133333	98.8071563008	98.19592102266667	897912.625	9.311166434118332E8	0	7230	9.041376249405658	4.61796962602028	0.28985014042950713	404.2626647949219	404.2773132324219
212	404.2874755859375	25.0597273946667					1	DETECTED	404.2875 m/z @25.06 [151020OFc1_NvH-0949-CRLM-6.raw]	404.2874755859375	25.0597273946667	0.601371058933333	98.8071563008	98.20578524186666	537422.0625	8.795153474999342E8	0	7230	52.535041993828	4.432202792248832	34.51357091975514	404.2774963378906	404.29736328125
213	404.3027038574219	32.5931573626667					1	DETECTED	404.3027 m/z @32.59 [151020OFc1_NvH-0949-CRLM-6.raw]	404.3027038574219	32.5931573626667	0.601371058933333	99.1764284762667	98.57505741733335	511117.09375	9.954542364914988E8	0	7230	52.94005192928479	1.8617743863273557	4.157401388738605	404.2974853515625	404.3085021972656
214	404.31854248046875	32.5931573626667					1	DETECTED	404.3185 m/z @32.59 [151020OFc1_NvH-0949-CRLM-6.raw]	404.31854248046875	32.5931573626667	0.544225007466667	94.8718690429333	94.32764403546663	560914.75	8.123022896258031E8	0	7230	51.770635489064546	2.460651610701964	4.364151016906102	404.30859375	404.3284912109375
215	404.3377380371094	32.6215566056					1	DETECTED	404.3377 m/z @32.62 [151020OFc1_NvH-0949-CRLM-6.raw]	404.3377380371094	32.6215566056	0.544225007466667	99.2896131986667	98.74538819120004	458298.6875	7.603269383072138E8	0	7230	51.73317105069352	1.9050398542005997	3.5850760940608093	404.32861328125	404.3385009765625
216	404.3486633300781	52.5680741312					1	DETECTED	404.3487 m/z @52.57 [151020OFc1_NvH-0949-CRLM-6.raw]	404.3486633300781	52.5680741312	0.544225007466667	94.860898636	94.31667362853334	523263.0	7.487463604320534E8	0	7230	48.186915855122315	0.9824451683337571	1.1589023400246585	404.3387145996094	404.358642578125
217	404.3619689941406	20.0048492341333					1	DETECTED	404.3620 m/z @20.00 [151020OFc1_NvH-0949-CRLM-6.raw]	404.3619689941406	20.0048492341333	0.0101519997333333	94.860898636	94.85074663626666	381436.15625	6.77616824862812E8	0	7230	76.53508030028442	2.344243512426277	6.481217054187429	404.3587341308594	404.3677978515625
218	404.37799072265625	20.0048492341333					1	DETECTED	404.3780 m/z @20.00 [151020OFc1_NvH-0949-CRLM-6.raw]	404.37799072265625	20.0048492341333	0.0604930626666667	94.860898636	94.80040557333334	391577.15625	6.387110565463885E8	0	7230	75.67042811462188	4.475892614632391	16.29367830176638	404.3680114746094	404.3791198730469
219	404.3891296386719	20.0251785114667					1	DETECTED	404.3891 m/z @20.03 [151020OFc1_NvH-0949-CRLM-6.raw]	404.3891296386719	20.0251785114667	0.0101519997333333	93.440983724	93.43083172426667	560385.5	5.751687162856971E8	0	7230	52.483411800269714	18.563870985410844	33.25876398374107	404.379150390625	404.3990478515625
220	404.40277099609375	32.4244942021333					1	DETECTED	404.4028 m/z @32.42 [151020OFc1_NvH-0949-CRLM-6.raw]	404.40277099609375	32.4244942021333	0.0101519997333333	94.9272646576	94.91711265786667	403344.875	4.3353349685942006E8	0	7230	75.21580825348119	1.9010651322154173	4.0596043477105	404.3992919921875	404.4127502441406
221	404.41644287109375	24.505756644					1	DETECTED	404.4164 m/z @24.51 [151020OFc1_NvH-0949-CRLM-6.raw]	404.41644287109375	24.505756644	0.0209561586666667	93.6927973378667	93.67184117920003	343868.21875	6.148944522216789E8	0	7230	73.26166418164415	2.653509069687343	4.86696337548271	404.41278076171875	404.41912841796875
222	404.42913818359375	72.2685997266667					1	DETECTED	404.4291 m/z @72.27 [151020OFc1_NvH-0949-CRLM-6.raw]	404.42913818359375	72.2685997266667	0.0101519997333333	96.487923924	96.47777192426666	381966.28125	3.6063697915754706E8	0	7230	76.24034312091615	0.6428490363764419	0.3662935452929357	404.41925048828125	404.4353942871094
223	404.4454040527344	17.6417260285333					1	DETECTED	404.4454 m/z @17.64 [151020OFc1_NvH-0949-CRLM-6.raw]	404.4454040527344	17.6417260285333	0.040672836	95.1740641813333	95.13339134533331	946667.0	3.499581670267536E8	0	7230	0.16411969320103026	36.47651575562858	11.257710680877949	404.4354248046875	404.4553527832031
224	404.4615478515625	26.0374562808					1	DETECTED	404.4615 m/z @26.04 [151020OFc1_NvH-0949-CRLM-6.raw]	404.4615478515625	26.0374562808	0.100193022933333	95.9579721394667	95.85777911653337	814132.375	3.632312046291796E8	0	7230	0.14039035084072182	3.130052680978885	4.497293190441341	404.4554443359375	404.471435546875
225	404.47613525390625	25.337788916					1	DETECTED	404.4761 m/z @25.34 [151020OFc1_NvH-0949-CRLM-6.raw]	404.47613525390625	25.337788916	0.100193022933333	96.0168419309333	95.91664890799996	589974.5	3.982158927547211E8	0	7230	0.030019405119734444	4.140288951403093	5.341377738481056	404.4715576171875	404.4861145019531
226	404.4919738769531	15.6478292632					1	DETECTED	404.4920 m/z @15.65 [151020OFc1_NvH-0949-CRLM-6.raw]	404.4919738769531	15.6478292632	0.100193022933333	94.4848655954667	94.38467257253336	308749.65625	3.9725893539720005E8	2	7230	82.76162298475938	5.022257204417573	6.878345818522024	404.48614501953125	404.501953125
227	404.5137939453125	93.3335832002667					1	DETECTED	404.5138 m/z @93.33 [151020OFc1_NvH-0949-CRLM-6.raw]	404.5137939453125	93.3335832002667	0.109951364533333	93.3335832002667	93.22363183573337	240201.4375	3.4395367439551973E8	0	7230	80.47968481620951	0.5	null	404.5038146972656	404.51470947265625
228	404.5247802734375	16.2151895328					1	DETECTED	404.5248 m/z @16.22 [151020OFc1_NvH-0949-CRLM-6.raw]	404.5247802734375	16.2151895328	0.119813070666667	97.6427152605333	97.52290218986663	4620128.5	4.7180143734181005E8	3	7230	0.13743498500711127	1.8055963705255946	1.7320420552010747	404.5149230957031	404.5347595214844
229	404.53485107421875	31.9045110658667					1	DETECTED	404.5349 m/z @31.90 [151020OFc1_NvH-0949-CRLM-6.raw]	404.53485107421875	31.9045110658667	0.323150655466667	97.5801014090667	97.25695075360004	1280088.25	5.317962721440842E8	3	7230	80.77021990140469	2.130950615494308	0.01202659828863441	404.5347900390625	404.5389709472656
230	404.5489807128906	23.3046160472					1	DETECTED	404.5490 m/z @23.30 [151020OFc1_NvH-0949-CRLM-6.raw]	404.5489807128906	23.3046160472	0.332719099733333	99.4057717338667	99.07305263413336	8788244.0	5.649501552325714E8	3	7230	0.19695496127679846	3.10247439735182	15.905271394515827	404.53900146484375	404.5589599609375
231	404.5596008300781	31.6386092424					1	DETECTED	404.5596 m/z @31.64 [151020OFc1_NvH-0949-CRLM-6.raw]	404.5596008300781	31.6386092424	0.4004703408	94.6591195298667	94.2586491890667	568617.75	3.8296469485200036E8	3	7230	18.68888904091733	1.7125705609374104	3.8178920716089575	404.5589904785156	404.5644836425781
232	404.5744934082031	25.6969141053333					1	DETECTED	404.5745 m/z @25.70 [151020OFc1_NvH-0949-CRLM-6.raw]	404.5744934082031	25.6969141053333	0.4004703408	99.3539412482667	98.9534709074667	1660190.25	4.551857863233789E8	3	7230	11.298062104643435	0.5462633219542937	0.8568962442948781	404.56451416015625	404.58447265625
233	404.5865173339844	25.0737316234667					1	DETECTED	404.5865 m/z @25.07 [151020OFc1_NvH-0949-CRLM-6.raw]	404.5865173339844	25.0737316234667	0.410231254666667	92.9426997376	92.53246848293333	339869.4375	4.054452081846765E8	0	7230	77.55178661026979	2.4520724487923204	7.25306794833465	404.58453369140625	404.5964660644531
234	404.6021728515625	15.2320219405333					1	DETECTED	404.6022 m/z @15.23 [151020OFc1_NvH-0949-CRLM-6.raw]	404.6021728515625	15.2320219405333	0.4198119936	96.487923924	96.0681119304	307543.9375	3.256612370404783E8	3	7230	2.6647805510486258	5.347501847986605	0.2234625498378954	404.5965881347656	404.6092834472656
235	404.6192932128906	15.2320219405333					1	DETECTED	404.6193 m/z @15.23 [151020OFc1_NvH-0949-CRLM-6.raw]	404.6192932128906	15.2320219405333	1.01758263653333	92.3413752952	91.32379265866666	385313.84375	3.162947708939389E8	0	7230	0.47427150476232605	5.743948568878945	0.04695384663994367	404.60931396484375	404.6292724609375
236	404.6423645019531	15.4464607093333					1	DETECTED	404.6424 m/z @15.45 [151020OFc1_NvH-0949-CRLM-6.raw]	404.6423645019531	15.4464607093333	0.5819601272	92.3324107661333	91.75045063893329	270348.59375	3.2599318885355484E8	0	7230	2.901379896240579	3.237862435815776	56.85574765773183	404.63250732421875	404.65234375
237	404.65582275390625	15.4361149645333					1	DETECTED	404.6558 m/z @15.44 [151020OFc1_NvH-0949-CRLM-6.raw]	404.65582275390625	15.4361149645333	0.562877468266667	92.3235297053333	91.76065223706664	255516.265625	4.04044394643695E8	0	7230	1.4788879832232311	5.753804482692131	8.322599992403074	404.6523742675781	404.6587219238281
238	404.6687316894531	23.6194559192					1	DETECTED	404.6687 m/z @23.62 [151020OFc1_NvH-0949-CRLM-6.raw]	404.6687316894531	23.6194559192	0.562877468266667	92.3140713869333	91.75119391866664	488487.8125	3.918807337768955E8	0	7230	8.714909419902485	3.3782123823454175	0.27216768923124385	404.65875244140625	404.67864990234375
239	404.6905517578125	11.9539688437333					1	DETECTED	404.6906 m/z @11.95 [151020OFc1_NvH-0949-CRLM-6.raw]	404.6905517578125	11.9539688437333	0.562877468266667	96.129280064	95.56640259573334	320465.625	3.3774614515897226E8	2	7230	8.057438495481176	0.5162248616489635	0.3693168204702949	404.6805725097656	404.69549560546875
240	404.7055358886719	25.0737316234667					1	DETECTED	404.7055 m/z @25.07 [151020OFc1_NvH-0949-CRLM-6.raw]	404.7055358886719	25.0737316234667	0.534446178933333	95.3721241693333	94.83767799039997	1.3057595E7	6.333426458645455E8	2	7230	0.22942998325737207	0.8382831804806915	0.09600271342613213	404.6955871582031	404.71551513671875
241	404.71917724609375	15.1081819029333					1	DETECTED	404.7192 m/z @15.11 [151020OFc1_NvH-0949-CRLM-6.raw]	404.71917724609375	15.1081819029333	0.534446178933333	94.8811129381333	94.34666675919996	2148933.5	4.343395268232368E8	2	7230	0.16870591262852308	3.4579879804310347	0.5272865415996774	404.7155456542969	404.7291564941406
242	404.7326965332031	21.3564168224					1	DETECTED	404.7327 m/z @21.36 [151020OFc1_NvH-0949-CRLM-6.raw]	404.7326965332031	21.3564168224	0.197022920533333	84.1131749506667	83.91615203013338	1639493.5	3.849755515082953E8	2	7230	11.590888385026409	27.909900228847427	2.126316510776429	404.72918701171875	404.74267578125
243	404.74285888671875	9.70243360986667					1	DETECTED	404.7429 m/z @9.70 [151020OFc1_NvH-0949-CRLM-6.raw]	404.74285888671875	9.70243360986667	0.572385273066667	45.5093120032	44.93692673013334	162013.953125	1.9203883095047736E8	0	7230	0.5687974554480064	3.1959408073941376	0.05360519562702789	404.7427062988281	404.7445373535156
244	404.7545471191406	29.5995887626667					1	DETECTED	404.7545 m/z @29.60 [151020OFc1_NvH-0949-CRLM-6.raw]	404.7545471191406	29.5995887626667	0.0903263930666667	93.5380906282667	93.44776423520004	1385699.25	4.166922275026562E8	2	7230	0.19032218835130976	0.5619861259987033	0.236702355123725	404.74456787109375	404.76446533203125
245	404.7652893066406	14.2809323557333					1	DETECTED	404.7653 m/z @14.28 [151020OFc1_NvH-0949-CRLM-6.raw]	404.7652893066406	14.2809323557333	0.197022920533333	96.5279134053333	96.33089048479997	188561.0	3.1134517722109634E8	0	7230	7.3364350946942	0.5263647058571718	0.08161098956226097	404.76458740234375	404.77325439453125
246	404.78326416015625	14.1780790712					1	DETECTED	404.7833 m/z @14.18 [151020OFc1_NvH-0949-CRLM-6.raw]	404.78326416015625	14.1780790712	0.0903263930666667	97.5282949981333	97.43796860506664	210278.0625	3.017455029360408E8	0	7230	2.7639848650127785	0.5368340528794124	0.04311767513503627	404.7733459472656	404.7930908203125
247	404.7943420410156	11.7606920738667					1	DETECTED	404.7943 m/z @11.76 [151020OFc1_NvH-0949-CRLM-6.raw]	404.7943420410156	11.7606920738667	0.178050232266667	70.0501253138667	69.87207508160003	159881.65625	2.5420156385842904E8	0	7230	1.429656191195054	3.462193999369577	0.37203903258485277	404.79327392578125	404.8007507324219
248	404.8107604980469	11.7606920738667					1	DETECTED	404.8108 m/z @11.76 [151020OFc1_NvH-0949-CRLM-6.raw]	404.8107604980469	11.7606920738667	0.0903263930666667	96.5465584218667	96.45623202880004	168225.28125	3.326402874855769E8	0	7230	5.09046275786582	7.225542448534169	0.4379903739045654	404.80096435546875	404.81976318359375
249	404.8299255371094	13.7979272674667					1	DETECTED	404.8299 m/z @13.80 [151020OFc1_NvH-0949-CRLM-6.raw]	404.8299255371094	13.7979272674667	0.0903263930666667	94.7919409389333	94.70161454586663	260893.8125	3.218460763818951E8	0	7230	0.09765695076909786	7.444846800889145	0.026826194196465623	404.820068359375	404.8382568359375
250	404.8485107421875	22.5698307989333					1	DETECTED	404.8485 m/z @22.57 [151020OFc1_NvH-0949-CRLM-6.raw]	404.8485107421875	22.5698307989333	0.0903263930666667	99.6115655325333	99.52123913946664	788242.5625	3.314977653533366E8	0	7230	0.10732299266504697	0.561925334171045	0.014706095781745542	404.8385314941406	404.8567199707031
251	404.86676025390625	20.15755974					1	DETECTED	404.8668 m/z @20.16 [151020OFc1_NvH-0949-CRLM-6.raw]	404.86676025390625	20.15755974	0.0101519997333333	99.1971843589333	99.18703235919996	2095563.375	4.380517879883653E8	3	7230	4.001114457373504	1.2890946461546462	0.023895212807564545	404.8567810058594	404.87322998046875
252	404.8832702636719	23.330298776					1	DETECTED	404.8833 m/z @23.33 [151020OFc1_NvH-0949-CRLM-6.raw]	404.8832702636719	23.330298776	0.0101519997333333	95.6414295477333	95.63127754799996	5479225.0	5.1442887612376E8	3	7230	6.2114232590872085	1.3783141382354644	3.7347739670605953	404.8733215332031	404.89324951171875
253	404.8995361328125	28.7635107869333					1	DETECTED	404.8995 m/z @28.76 [151020OFc1_NvH-0949-CRLM-6.raw]	404.8995361328125	28.7635107869333	0.0101519997333333	94.8026699253333	94.79251792559997	2741602.0	3.7927742856039584E8	3	7230	15.093247258904862	0.701506638942189	0.5593163833257415	404.8932800292969	404.9095153808594
254	404.9180603027344	32.9923359978667					1	DETECTED	404.9181 m/z @32.99 [151020OFc1_NvH-0949-CRLM-6.raw]	404.9180603027344	32.9923359978667	0.0101519997333333	99.9979170176	99.98776501786666	800262.125	3.7134977120183235E8	3	7230	6.330592979489438	2.2126164072038077	0.29002284043132737	404.9095764160156	404.9277038574219
255	404.9471740722656	21.2277935936					1	DETECTED	404.9472 m/z @21.23 [151020OFc1_NvH-0949-CRLM-6.raw]	404.9471740722656	21.2277935936	0.0101519997333333	99.8348026096	99.82465060986667	2388966.25	3.594191375320675E8	0	7230	0.11798772235602684	0.5107772375931846	0.0672820530707443	404.93719482421875	404.95697021484375
256	404.96435546875	20.5844465378667					1	DETECTED	404.9644 m/z @20.58 [151020OFc1_NvH-0949-CRLM-6.raw]	404.96435546875	20.5844465378667	0.2652099176	99.7549409456	99.489731028	359168.15625	3.385227349761215E8	0	7230	11.49410425772573	5.211284389429576	0.08389992374930258	404.9571838378906	404.96807861328125
257	404.9781494140625	29.2034745162667					1	DETECTED	404.9781 m/z @29.20 [151020OFc1_NvH-0949-CRLM-6.raw]	404.9781494140625	29.2034745162667	0.0604930626666667	99.8247112	99.76421813733333	367356.5625	3.1473574828548235E8	0	7230	12.502137386770439	2.138913159740924	6.2779293419674165	404.9682312011719	404.98809814453125
258	404.9883728027344	37.7867487397333					1	DETECTED	404.9884 m/z @37.79 [151020OFc1_NvH-0949-CRLM-6.raw]	404.9883728027344	37.7867487397333	0.050528968	99.9375865586667	99.8870575906667	342893.5625	3.1457566526613146E8	4	7230	0.03617912274917501	1.605248251612683	2.206784451190015	404.9881591796875	404.99786376953125
259	405.0000915527344	43.1262639114667					1	DETECTED	405.0001 m/z @43.13 [151020OFc1_NvH-0949-CRLM-6.raw]	405.0000915527344	43.1262639114667	0.050528968	99.9979170176	99.94738804960001	225831.875	3.2460057326815635E8	0	7230	52.040524962665316	1.256235660874721	1.4194214388609845	404.9984130859375	405.01007080078125
260	405.0188293457031	42.828917372					1	DETECTED	405.0188 m/z @42.83 [151020OFc1_NvH-0949-CRLM-6.raw]	405.0188293457031	42.828917372	0.534446178933333	99.9979170176	99.46347083866667	128795.8203125	2.5382724133204016E8	0	7230	92.43798472905911	1.186610451219392	1.5427127693287526	405.0101318359375	405.02154541015625
261	405.03167724609375	46.0758495269333					1	DETECTED	405.0317 m/z @46.08 [151020OFc1_NvH-0949-CRLM-6.raw]	405.03167724609375	46.0758495269333	0.0903263930666667	99.9979170176	99.90759062453334	151228.265625	3.1988854983407706E8	0	7230	93.6552811187859	1.0910712728464333	1.3059704118706523	405.0218505859375	405.0337219238281
262	405.0443420410156	37.4690316704					1	DETECTED	405.0443 m/z @37.47 [151020OFc1_NvH-0949-CRLM-6.raw]	405.0443420410156	37.4690316704	0.109951364533333	99.9979170176	99.88796565306667	201907.140625	2.858416511758393E8	0	7230	92.60934024272987	1.496739027875388	2.1046020024480385	405.0346984863281	405.0543212890625
263	405.05682373046875	22.4013115493333					1	DETECTED	405.0568 m/z @22.40 [151020OFc1_NvH-0949-CRLM-6.raw]	405.05682373046875	22.4013115493333	1.12845860906667	99.9979170176	98.86945840853333	118896.4609375	3.4340599081810397E8	0	7230	0.6172234165963708	2.9010754833727797	4.90222749283047	405.0543518066406	405.0615539550781
264	405.0716552734375	32.8384358693333					1	DETECTED	405.0717 m/z @32.84 [151020OFc1_NvH-0949-CRLM-6.raw]	405.0716552734375	32.8384358693333	0.37162944	99.9979170176	99.6262875776	119551.7734375	3.025519632754499E8	0	7230	93.12348679620929	1.581053591346271	2.07953971510969	405.0619812011719	405.08050537109375
265	405.0849914550781	51.0256231482667					1	DETECTED	405.0850 m/z @51.03 [151020OFc1_NvH-0949-CRLM-6.raw]	405.0849914550781	51.0256231482667	0.0101519997333333	99.9979170176	99.98776501786666	98564.1328125	3.1485231331393474E8	0	7230	94.57800169181152	0.9741791096030179	1.0477358103064747	405.0816650390625	405.0924987792969
266	405.1038818359375	90.3535230336					1	DETECTED	405.1039 m/z @90.35 [151020OFc1_NvH-0949-CRLM-6.raw]	405.1038818359375	90.3535230336	0.390856341333333	94.007601932	93.61674559066667	1250904.625	3.1310375657191247E8	0	7230	0.10351054715056307	0.5006463682007365	1.598801185835105	405.09490966796875	405.1112060546875
267	405.12310791015625	89.1667678357333					1	DETECTED	405.1231 m/z @89.17 [151020OFc1_NvH-0949-CRLM-6.raw]	405.12310791015625	89.1667678357333	3.08503277066667	97.0052760770667	93.92024330640002	782271.9375	2.9995964975896835E8	0	7230	0.6038434360876579	1.6824526369988082	1.61954559668539	405.1144714355469	405.1323547363281
268	405.16455078125	13.8694952381333					1	DETECTED	405.1646 m/z @13.87 [151020OFc1_NvH-0949-CRLM-6.raw]	405.16455078125	13.8694952381333	3.06630996213333	99.2585822706667	96.19227230853336	184334.8125	3.0680388299578816E8	0	7230	0.03299871882103034	7.7495129698536065	13.335041779837185	405.1556091308594	405.1660461425781
269	405.17608642578125	90.6194201792					1	DETECTED	405.1761 m/z @90.62 [151020OFc1_NvH-0949-CRLM-6.raw]	405.17608642578125	90.6194201792	0.2943402808	99.9979170176	99.7035767368	250863.796875	3.1307168287782156E8	0	7230	0.18610914707804227	0.5069760710312775	0.0032092510665969113	405.1669616699219	405.1791076660156
270	405.1891174316406	10.0548129218667					1	DETECTED	405.1891 m/z @10.05 [151020OFc1_NvH-0949-CRLM-6.raw]	405.1891174316406	10.0548129218667	1.32387084053333	99.7651323290667	98.44126148853337	1241734.875	4.036072305870105E8	2	7230	0.4444372186241523	0.5833104557587017	249.24438339838366	405.1791687011719	405.1966552734375
271	405.2066650390625	25.0891438002667					1	DETECTED	405.2067 m/z @25.09 [151020OFc1_NvH-0949-CRLM-6.raw]	405.2066650390625	25.0891438002667	1.60070311306667	99.8247112	98.22400808693332	3784905.0	5.497957285419962E8	2	7230	0.17250814150878568	0.8581100520792381	0.05326974908694882	405.1966857910156	405.2166442871094
272	405.223876953125	21.8690154829333					1	DETECTED	405.2239 m/z @21.87 [151020OFc1_NvH-0949-CRLM-6.raw]	405.223876953125	21.8690154829333	3.28609896586667	97.415490364	94.12939139813332	2709654.5	5.393459488678157E8	2	7230	1.573868806644679	1.5245536343784163	0.67942175763886	405.2166748046875	405.2338562011719
273	405.2342834472656	28.7491688509333					1	DETECTED	405.2343 m/z @28.75 [151020OFc1_NvH-0949-CRLM-6.raw]	405.2342834472656	28.7491688509333	2.29466047493333	96.3108140221333	94.01615354719998	2189169.75	4.111177416881215E8	3	7230	0.11615329273443464	0.717999606192008	1.453422468896956	405.23388671875	405.2442626953125
274	405.2479248046875	30.7298175992					1	DETECTED	405.2479 m/z @30.73 [151020OFc1_NvH-0949-CRLM-6.raw]	405.2479248046875	30.7298175992	0.197022920533333	94.8903820496	94.69335912906668	450818.625	3.935992062902119E8	0	7230	67.50039238902858	2.0125897191156916	2.5179579631462596	405.2442932128906	405.2574768066406
275	405.2675476074219	44.2226385154667					1	DETECTED	405.2675 m/z @44.22 [151020OFc1_NvH-0949-CRLM-6.raw]	405.2675476074219	44.2226385154667	2.84241430666667	99.3128610114667	96.47044670480003	1103309.25	3.593830966284132E8	2	7230	16.539455454985738	1.04819159164191	0.057793489488697475	405.2577209472656	405.2773742675781
276	405.2799987792969	31.6386092424					1	DETECTED	405.2800 m/z @31.64 [151020OFc1_NvH-0949-CRLM-6.raw]	405.2799987792969	31.6386092424	5.31827007653333	92.4454531288	87.12718305226667	558756.125	2.7279413319597495E8	3	7230	0.11683112579141408	1.6293201938745852	245.54741290866548	405.2777404785156	405.2898254394531
277	405.30059814453125	91.8026335552					1	DETECTED	405.3006 m/z @91.80 [151020OFc1_NvH-0949-CRLM-6.raw]	405.30059814453125	91.8026335552	0.040672836	99.9979170176	99.9572441816	89590.3671875	2.5513582127102047E8	0	7230	1.2828970240751545	0.5431770604583612	0.14028363591634668	405.2970275878906	405.30438232421875
278	405.3305969238281	21.5284171282667					1	DETECTED	405.3306 m/z @21.53 [151020OFc1_NvH-0949-CRLM-6.raw]	405.3305969238281	21.5284171282667	5.6347896152	92.515108408	86.8803187928	114846.515625	2.80568771945017E8	0	7230	86.02628543916316	2.733180915476114	4.409738694684874	405.3206481933594	405.3396301269531
279	405.4219665527344	24.4567822629333					1	DETECTED	405.4220 m/z @24.46 [151020OFc1_NvH-0949-CRLM-6.raw]	405.4219665527344	24.4567822629333	3.25214370506667	96.2429288690667	92.99078516400003	512378.09375	3.3118833104922223E8	0	7230	0.09948761073354362	2.8474692174346714	11.078869991868258	405.41253662109375	405.43157958984375
280	405.4342346191406	22.7206244050667					1	DETECTED	405.4342 m/z @22.72 [151020OFc1_NvH-0949-CRLM-6.raw]	405.4342346191406	22.7206244050667	3.5552504712	81.7987132090667	78.24346273786671	502533.375	2.79646933491753E8	0	7230	0.1494817493898637	2.4994291227222125	1.0961360142391499	405.4320373535156	405.444091796875
281	405.44842529296875	21.2156021789333					1	DETECTED	405.4484 m/z @21.22 [151020OFc1_NvH-0949-CRLM-6.raw]	405.44842529296875	21.2156021789333	2.09722249253333	96.5069258626667	94.40970337013337	484589.59375	3.221435251581151E8	0	7230	0.07878703447009627	3.248742463302416	0.010277961940982573	405.4443054199219	405.4582824707031
282	405.4609680175781	13.4127420853333					1	DETECTED	405.4610 m/z @13.41 [151020OFc1_NvH-0949-CRLM-6.raw]	405.4609680175781	13.4127420853333	3.82324584693333	84.5411097618667	80.71786391493336	181434.96875	3.1102432118591684E8	0	7230	0.18567377252963269	4.208660283514608	2.206690117311766	405.4586486816406	405.4615478515625
283	405.4715881347656	31.5507649746667					1	DETECTED	405.4716 m/z @31.55 [151020OFc1_NvH-0949-CRLM-6.raw]	405.4715881347656	31.5507649746667	2.909122056	71.3729539637333	68.4638319077333	269800.15625	2.5648147497681037E8	0	7230	29.237509627440456	1.3677479051206087	1.9841826792340258	405.46160888671875	405.4815673828125
284	405.4924621582031	19.4591093237333					1	DETECTED	405.4925 m/z @19.46 [151020OFc1_NvH-0949-CRLM-6.raw]	405.4924621582031	19.4591093237333	3.50753432293333	89.2389123016	85.73137797866667	1966544.375	3.520458391221145E8	0	7230	0.14408447794325596	0.9546420873552373	0.019701444850706157	405.48248291015625	405.50238037109375
285	405.518798828125	24.9021437298667					1	DETECTED	405.5188 m/z @24.90 [151020OFc1_NvH-0949-CRLM-6.raw]	405.518798828125	24.9021437298667	4.99050551546667	58.4545681882667	53.464062672800026	554291.25	2.0865396464925137E8	3	7230	7.2738670475526455	1.7722494350768607	0.48911733292594217	405.5089416503906	405.52142333984375
286	405.5315856933594	20.4713413957333					1	DETECTED	405.5316 m/z @20.47 [151020OFc1_NvH-0949-CRLM-6.raw]	405.5315856933594	20.4713413957333	2.78643384533333	99.4163010874667	96.62986724213337	6090581.5	4.5292456952644575E8	3	7230	0.15836174948518789	0.5227563193345341	0.9902839349701238	405.5216979980469	405.5415344238281
287	405.54388427734375	17.1200358229333					1	DETECTED	405.5439 m/z @17.12 [151020OFc1_NvH-0949-CRLM-6.raw]	405.54388427734375	17.1200358229333	3.03751436373333	96.6118183741333	93.57430401039997	1374270.5	3.278219817319508E8	3	7230	0.13098004684126252	1.0961898831536827	0.6774358289240116	405.5416259765625	405.5538635253906
288	405.5555114746094	41.9595272221333					1	DETECTED	405.5555 m/z @41.96 [151020OFc1_NvH-0949-CRLM-6.raw]	405.5555114746094	41.9595272221333	4.3251396024	95.9768336362667	91.6516940338667	140134.3125	2.8757305367695314E8	0	7230	36.541077317532725	1.2463169734893798	1.4784831120422663	405.553955078125	405.5581359863281
289	405.56817626953125	21.8529030458667					1	DETECTED	405.5682 m/z @21.85 [151020OFc1_NvH-0949-CRLM-6.raw]	405.56817626953125	21.8529030458667	2.61445028746667	97.0563010384	94.44185075093333	2025270.75	3.663107789600399E8	3	7230	0.16452254287484536	0.7729370947133133	2.226200815297595	405.5581970214844	405.578125
290	405.58953857421875	39.6178991714667					1	DETECTED	405.5895 m/z @39.62 [151020OFc1_NvH-0949-CRLM-6.raw]	405.58953857421875	39.6178991714667	1.8992392656	96.8324327733333	94.9331935077333	447634.125	2.891920530512207E8	0	7230	16.431365734243677	1.5084804038759159	0.015276166099360068	405.57965087890625	405.592041015625
291	405.60205078125	44.2665964714667					1	DETECTED	405.6021 m/z @44.27 [151020OFc1_NvH-0949-CRLM-6.raw]	405.60205078125	44.2665964714667	2.97745441813333	94.0672993312	91.08984491306667	925867.3125	3.3464655952022177E8	0	7230	0.11333287525830826	0.5011156293578991	25.24266539714895	405.5921325683594	405.6116943359375
292	405.6143493652344	31.5658601144					1	DETECTED	405.6143 m/z @31.57 [151020OFc1_NvH-0949-CRLM-6.raw]	405.6143493652344	31.5658601144	3.98874819146667	91.260356568	87.27160837653334	391435.21875	3.0472172568772537E8	0	7230	0.14609232575095632	1.5823195811878623	3.600134064808307	405.612060546875	405.6241760253906
293	405.6944274902344	16.3644335165333					1	DETECTED	405.6944 m/z @16.36 [151020OFc1_NvH-0949-CRLM-6.raw]	405.6944274902344	16.3644335165333	2.5634716944	92.2411658664	89.677694172	565009.875	3.1333383542895025E8	0	7230	9.191645846744379	0.5639808393663699	6.846783843775676	405.6844787597656	405.7029113769531
294	405.71295166015625	16.6361471618667					1	DETECTED	405.7130 m/z @16.64 [151020OFc1_NvH-0949-CRLM-6.raw]	405.71295166015625	16.6361471618667	1.631976024	92.2695926474667	90.6376166234667	870314.0625	3.642795173056562E8	2	7230	10.33514796067644	0.5540473352615046	1.0489687368128235	405.7030944824219	405.7213439941406
295	405.7313537597656	38.6707842997333					1	DETECTED	405.7314 m/z @38.67 [151020OFc1_NvH-0949-CRLM-6.raw]	405.7313537597656	38.6707842997333	2.52169724906667	96.7392708533333	94.21757360426662	1746735.125	3.7633845873932636E8	0	7230	0.18527412004191035	0.6729545590895074	0.009532116032553141	405.72137451171875	405.7349853515625
296	405.7450256347656	10.6802708114667					1	DETECTED	405.7450 m/z @10.68 [151020OFc1_NvH-0949-CRLM-6.raw]	405.7450256347656	10.6802708114667	2.45308347493333	95.9862441674667	93.53316069253336	2397007.0	3.8608154517227924E8	2	7230	0.13670553335747648	14.097725054219069	91.16019054967514	405.7350769042969	405.7550048828125
297	405.763671875	33.3775356117333					1	DETECTED	405.7637 m/z @33.38 [151020OFc1_NvH-0949-CRLM-6.raw]	405.763671875	33.3775356117333	4.06281184933333	53.8502696664	49.787457817066674	921476.1875	2.090113915680541E8	2	7230	0.21589088828803682	0.5066904431401656	0.41757875942112316	405.75506591796875	405.77337646484375
298	405.79632568359375	34.9342807376					1	DETECTED	405.7963 m/z @34.93 [151020OFc1_NvH-0949-CRLM-6.raw]	405.79632568359375	34.9342807376	0.690033855733333	95.9110658010667	95.22103194533337	81788.109375	2.7406986873331606E8	0	7230	91.97570937996758	1.4839193810420288	1.9652087621724657	405.7904968261719	405.8006896972656
299	405.8506164550781	35.2115173872					1	DETECTED	405.8506 m/z @35.21 [151020OFc1_NvH-0949-CRLM-6.raw]	405.8506164550781	35.2115173872	1.35591616533333	92.7221521552	91.36623598986668	842345.6875	3.2391819411230206E8	0	7230	0.7495270270138619	1.985276925801971	0.005203093970361566	405.8409118652344	405.8557434082031
300	405.865966796875	20.4861396992					1	DETECTED	405.8660 m/z @20.49 [151020OFc1_NvH-0949-CRLM-6.raw]	405.865966796875	20.4861396992	0.1296400432	92.7322188074667	92.6025787642667	3814458.25	4.2484440769695115E8	3	7230	0.6527807916832025	0.5086778203040514	0.014539011939564372	405.8561096191406	405.8685607910156
301	405.8785705566406	14.4393221349333					1	DETECTED	405.8786 m/z @14.44 [151020OFc1_NvH-0949-CRLM-6.raw]	405.8785705566406	14.4393221349333	0.0101519997333333	99.4474944530667	99.43734245333336	6144267.0	4.3233975887036216E8	3	7230	0.14256724637714058	7.371436653414102	36.79292554874151	405.86859130859375	405.8846435546875
302	405.8946533203125	17.3853600568					1	DETECTED	405.8947 m/z @17.39 [151020OFc1_NvH-0949-CRLM-6.raw]	405.8946533203125	17.3853600568	0.0101519997333333	99.3539412482667	99.34378924853335	6420720.0	4.7968782368386024E8	3	7230	0.24215624866409158	2.0956262496778035	26.396668212361085	405.8847351074219	405.904541015625
303	405.9079895019531	36.2186640925333					1	DETECTED	405.9080 m/z @36.22 [151020OFc1_NvH-0949-CRLM-6.raw]	405.9079895019531	36.2186640925333	0.4004703408	95.9205159786667	95.5200456378667	1527603.625	3.710332028365196E8	3	7230	5.581284804197722	0.5270391450801021	0.029003289029086072	405.9046936035156	405.9179382324219
304	405.93316650390625	29.4286678818667					1	DETECTED	405.9332 m/z @29.43 [151020OFc1_NvH-0949-CRLM-6.raw]	405.93316650390625	29.4286678818667	0.0209561586666667	99.4474944530667	99.42653829440003	377968.09375	3.238745859664844E8	0	7230	10.26421777165066	2.4589711056241255	3.9119281185028623	405.9231872558594	405.9354248046875
305	405.9454345703125	12.4808233096					1	DETECTED	405.9454 m/z @12.48 [151020OFc1_NvH-0949-CRLM-6.raw]	405.9454345703125	12.4808233096	0.0101519997333333	98.6733908946667	98.66323889493336	588052.375	3.056621132360005E8	0	7230	0.08457700012855618	0.8278912583212084	0.010983863319912232	405.9354553222656	405.95526123046875
306	405.96527099609375	41.6096617666667					1	DETECTED	405.9653 m/z @41.61 [151020OFc1_NvH-0949-CRLM-6.raw]	405.96527099609375	41.6096617666667	0.0209561586666667	99.6424279642667	99.62147180560004	1298600.875	3.767198450871085E8	4	7230	0.09532952926996785	0.5027294869922834	0.03727175332183674	405.95538330078125	405.9725036621094
307	405.9825134277344	38.6810572064					1	DETECTED	405.9825 m/z @38.68 [151020OFc1_NvH-0949-CRLM-6.raw]	405.9825134277344	38.6810572064	0.0307480021333333	99.8568752002667	99.82612719813336	1592808.0	3.578799478960667E8	0	7230	0.048790506768121134	0.5077081527357437	2.756304505744909	405.97259521484375	405.9924011230469
308	405.9937744140625	19.5531018682667					1	DETECTED	405.9938 m/z @19.55 [151020OFc1_NvH-0949-CRLM-6.raw]	405.9937744140625	19.5531018682667	0.0101519997333333	99.9979170176	99.98776501786666	871016.6875	3.8944927135951406E8	0	7230	0.08697768914930748	0.5016847586753682	0.0024454264058615606	405.99273681640625	406.00372314453125
309	406.011962890625	39.0440573530667					1	DETECTED	406.0120 m/z @39.04 [151020OFc1_NvH-0949-CRLM-6.raw]	406.011962890625	39.0440573530667	0.100193022933333	99.9979170176	99.89772399466666	180518.171875	3.0772848252927214E8	0	7230	21.674937188574805	1.399429959788092	1.7958055162400373	406.0038757324219	406.02154541015625
310	406.0297546386719	25.0418715397333					1	DETECTED	406.0298 m/z @25.04 [151020OFc1_NvH-0949-CRLM-6.raw]	406.0297546386719	25.0418715397333	0.0101519997333333	99.9979170176	99.98776501786666	88725.09375	2.994964588080596E8	0	7230	95.89310790489714	2.1344784061608935	3.222821507623083	406.0220031738281	406.0357971191406
311	406.0464782714844	38.5464380448					1	DETECTED	406.0465 m/z @38.55 [151020OFc1_NvH-0949-CRLM-6.raw]	406.0464782714844	38.5464380448	0.0101519997333333	99.9979170176	99.98776501786666	610381.375	3.1738567753561795E8	0	7230	0.2440695653841587	1.5213138292020023	0.9533910980808293	406.03668212890625	406.05645751953125
312	406.0655822753906	24.5824974669333					1	DETECTED	406.0656 m/z @24.58 [151020OFc1_NvH-0949-CRLM-6.raw]	406.0655822753906	24.5824974669333	0.1394126096	99.9979170176	99.858504408	114606.78125	3.7824076312877285E8	0	7230	85.6803441690072	2.1038507089509277	3.2757944825160097	406.0565185546875	406.068115234375
313	406.07830810546875	40.014310944					1	DETECTED	406.0783 m/z @40.01 [151020OFc1_NvH-0949-CRLM-6.raw]	406.07830810546875	40.014310944	0.313661458933333	99.9979170176	99.68425555866666	152055.9375	3.1964463183200055E8	0	7230	91.00653215643287	1.2586537535572588	1.9286146710460406	406.0683898925781	406.0879211425781
314	406.1154479980469	89.197206656					1	DETECTED	406.1154 m/z @89.20 [151020OFc1_NvH-0949-CRLM-6.raw]	406.1154479980469	89.197206656	10.8117816112	99.7345349882667	88.9227533770667	508836.0625	2.9458711877721024E8	0	7230	0.1177751228793511	1.5212130064596459	1.4656939775297184	406.10650634765625	406.1253356933594
315	406.1651611328125	30.4098694112					1	DETECTED	406.1652 m/z @30.41 [151020OFc1_NvH-0949-CRLM-6.raw]	406.1651611328125	30.4098694112	3.75950253573333	97.7948736493333	94.03537111359996	163397.625	3.4608559728486454E8	0	7230	0.29379191139844707	1.6415590449497461	2.2937802271071406	406.1558837890625	406.17242431640625
316	406.18243408203125	90.0673345253333					1	DETECTED	406.1824 m/z @90.07 [151020OFc1_NvH-0949-CRLM-6.raw]	406.18243408203125	90.0673345253333	1.38703458533333	99.9781425064	98.59110792106668	698789.0	3.841515529880631E8	0	7230	80.26192214660486	0.5034618480690489	0.013201110213515098	406.1724853515625	406.1824645996094
317	406.1925048828125	24.3610480402667					1	DETECTED	406.1925 m/z @24.36 [151020OFc1_NvH-0949-CRLM-6.raw]	406.1925048828125	24.3610480402667	3.1658112608	98.4563431016	95.2905318408	1485581.875	3.91040465209599E8	0	7230	0.27286585130394414	2.7796542836804585	104.53986744008908	406.1825256347656	406.1927185058594
318	406.2027282714844	89.792460724					1	DETECTED	406.2027 m/z @89.79 [151020OFc1_NvH-0949-CRLM-6.raw]	406.2027282714844	89.792460724	2.8329876832	90.8935622629333	88.0605745797333	1896529.5	8.001897059782584E8	2	7230	73.9424964280384	0.5069859663855574	6.490401354541167E-4	406.1927490234375	406.2028503417969
319	406.2128601074219	14.4393221349333					1	DETECTED	406.2129 m/z @14.44 [151020OFc1_NvH-0949-CRLM-6.raw]	406.2128601074219	14.4393221349333	2.4437937136	95.8229980661333	93.37920435253329	3989354.5	5.440820201250865E8	2	7230	11.66144274687746	10.730065678065147	3.0566845320963982	406.202880859375	406.2228088378906
320	406.2285461425781	17.3529812624					1	DETECTED	406.2285 m/z @17.35 [151020OFc1_NvH-0949-CRLM-6.raw]	406.2285461425781	17.3529812624	2.593948756	96.0826782413333	93.4887294853333	3574222.5	4.721280164348913E8	2	7230	5.5769267541940515	3.4464468107460835	2.357067789186214	406.2228698730469	406.23846435546875
321	406.24267578125	36.2651428213333					1	DETECTED	406.2427 m/z @36.27 [151020OFc1_NvH-0949-CRLM-6.raw]	406.24267578125	36.2651428213333	3.50753432293333	99.1353019453333	95.62776762239997	1394918.75	3.8206818922957075E8	3	7230	1.4499643188072753	1.6632606192299393	0.17971419843568345	406.2385559082031	406.24517822265625
322	406.25518798828125	17.684439684					1	DETECTED	406.2552 m/z @17.68 [151020OFc1_NvH-0949-CRLM-6.raw]	406.25518798828125	17.684439684	3.02630828613333	98.3588487992	95.33254051306668	4938091.0	5.330398221683326E8	2	7230	6.578099317212391	0.5234056775232365	10.454190636816646	406.2452087402344	406.2651672363281
323	406.2735595703125	45.2525230210667					1	DETECTED	406.2736 m/z @45.25 [151020OFc1_NvH-0949-CRLM-6.raw]	406.2735595703125	45.2525230210667	2.76759029786667	92.5063674792	89.73877718133332	1087317.75	3.159887294609864E8	2	7230	11.873958525522205	1.0837061129556607	1.1485710206724677	406.26519775390625	406.2834167480469
324	406.3220520019531	47.2276112053333					1	DETECTED	406.3221 m/z @47.23 [151020OFc1_NvH-0949-CRLM-6.raw]	406.3220520019531	47.2276112053333	7.61413668506667	93.1990135274667	85.58487684240004	72806.546875	2.8799391158007985E8	0	7230	84.43873485427183	1.0802495600154185	1.1158119252256238	406.3121643066406	406.3220520019531
325	406.3929138183594	21.630545312					1	DETECTED	406.3929 m/z @21.63 [151020OFc1_NvH-0949-CRLM-6.raw]	406.3929138183594	21.630545312	3.5167323128	93.3860305893333	89.8692982765333	128374.359375	2.9942336041614443E8	0	7230	89.65815300646389	2.4861837208879143	4.022905185751054	406.38299560546875	406.3992004394531
326	406.4093933105469	18.4988742168					1	DETECTED	406.4094 m/z @18.50 [151020OFc1_NvH-0949-CRLM-6.raw]	406.4093933105469	18.4988742168	3.46706568746667	95.725288992	92.25822330453333	266179.625	3.272622737794512E8	0	7230	0.16493377286462874	3.6276009349156233	0.25452655913089894	406.3999328613281	406.4190979003906
327	406.44793701171875	31.7548461634667					1	DETECTED	406.4479 m/z @31.75 [151020OFc1_NvH-0949-CRLM-6.raw]	406.44793701171875	31.7548461634667	3.28609896586667	95.1934887317333	91.90738976586663	298588.5625	3.251098237967794E8	0	7230	19.343783569123556	2.118105651665872	3.2411411139010102	406.4379577636719	406.4564514160156
328	406.4664611816406	41.5846148458667					1	DETECTED	406.4665 m/z @41.58 [151020OFc1_NvH-0949-CRLM-6.raw]	406.4664611816406	41.5846148458667	0.896352642666667	97.8575147786667	96.96116213600003	605887.0625	3.322337681727487E8	0	7230	26.427370785257196	1.5327324507214546	0.4271336868739697	406.45654296875	406.4764404296875
329	406.4766540527344	22.1205689717333					1	DETECTED	406.4767 m/z @22.12 [151020OFc1_NvH-0949-CRLM-6.raw]	406.4766540527344	22.1205689717333	5.91360118586667	83.9174601978667	78.00385901200004	531328.1875	2.999619775069658E8	0	7230	2.7348791851138685	2.6827453851010077	0.4865360172620128	406.4765319824219	406.4866027832031
330	406.4890441894531	14.9834326405333					1	DETECTED	406.4890 m/z @14.98 [151020OFc1_NvH-0949-CRLM-6.raw]	406.4890441894531	14.9834326405333	0.8496448112	74.8691767741333	74.0195319629333	220758.0	2.67808348211746E8	0	7230	14.234891860527235	3.469147890358689	0.34488120094815655	406.4866943359375	406.4988708496094
331	406.5177001953125	35.2779392605333					1	DETECTED	406.5177 m/z @35.28 [151020OFc1_NvH-0949-CRLM-6.raw]	406.5177001953125	35.2779392605333	0.802928821333333	94.9555473677333	94.15261854639996	642623.8125	3.11530043174116E8	0	7230	0.05827948097663693	1.5345910411901842	8.272178673185103E-4	406.5078125	406.5252380371094
332	406.5352783203125	22.985596836					1	DETECTED	406.5353 m/z @22.99 [151020OFc1_NvH-0949-CRLM-6.raw]	406.5352783203125	22.985596836	1.80418219306667	98.8175203066667	97.01333811360003	2151623.75	3.537626181538718E8	3	7230	0.8649133180039676	3.0695579321779083	3.341463238728896	406.5254211425781	406.5452575683594
333	406.5469665527344	14.4501679266667					1	DETECTED	406.5470 m/z @14.45 [151020OFc1_NvH-0949-CRLM-6.raw]	406.5469665527344	14.4501679266667	2.9966274264	91.7352154458667	88.7385880194667	1520377.625	3.822711863789242E8	3	7230	0.17646223265501781	0.5460600374063214	0.46900656029817245	406.5452880859375	406.5559387207031
334	406.5659484863281	22.8021506328					1	DETECTED	406.5659 m/z @22.80 [151020OFc1_NvH-0949-CRLM-6.raw]	406.5659484863281	22.8021506328	2.8608954864	98.3378197848	95.47692429840001	2014369.0	3.6357521921910787E8	6	7230	5.507915110779326	0.5569598912684872	0.030791695650612492	406.55596923828125	406.575927734375
335	406.57672119140625	36.1677564413333					1	DETECTED	406.5767 m/z @36.17 [151020OFc1_NvH-0949-CRLM-6.raw]	406.57672119140625	36.1677564413333	3.95770253653333	95.8229980661333	91.86529552959996	648153.8125	3.9874049938253397E8	3	7230	4.093590510961143	1.5009540660728817	0.1037985757154323	406.57598876953125	406.58624267578125
336	406.59393310546875	21.7745560117333					1	DETECTED	406.5939 m/z @21.77 [151020OFc1_NvH-0949-CRLM-6.raw]	406.59393310546875	21.7745560117333	3.57820220106667	66.862373844	63.28417164293333	129893.7578125	2.303753393379507E8	0	7230	62.873570795429586	1.7555007782684153	2.8426151379229188	406.5868835449219	406.5986633300781
337	406.6940002441406	24.3942748386667					1	DETECTED	406.6940 m/z @24.39 [151020OFc1_NvH-0949-CRLM-6.raw]	406.6940002441406	24.3942748386667	4.48609416773333	99.2689923408	94.78289817306667	622679.0	3.290181413665016E8	0	7230	8.626917746430928	0.7980903167808029	0.2801424490927234	406.68414306640625	406.7038879394531
338	406.70611572265625	19.6702008258667					1	DETECTED	406.7061 m/z @19.67 [151020OFc1_NvH-0949-CRLM-6.raw]	406.70611572265625	19.6702008258667	3.03751436373333	82.0832789944	79.04576463066667	247159.234375	2.6437804487268043E8	0	7230	0.12744960914422876	3.3982560485597153	0.0021536765444967305	406.7040710449219	406.70941162109375
339	406.7194519042969	41.0652741981333					1	DETECTED	406.7195 m/z @41.07 [151020OFc1_NvH-0949-CRLM-6.raw]	406.7194519042969	41.0652741981333	3.44665152613333	91.9905524736	88.54390094746668	2345397.5	4.218030517436593E8	2	7230	4.752935430274761	0.5507600444058627	0.017450728882280542	406.7096862792969	406.7250061035156
340	406.7350158691406	22.5557036357333					1	DETECTED	406.7350 m/z @22.56 [151020OFc1_NvH-0949-CRLM-6.raw]	406.7350158691406	22.5557036357333	3.46706568746667	99.5603720024	96.09330631493333	1.0772928E7	6.763427483710581E8	2	7230	18.58856078107269	0.7787659279632784	2.590211744978917	406.72503662109375	406.7449035644531
341	406.7572021484375	17.6943626525333					1	DETECTED	406.7572 m/z @17.69 [151020OFc1_NvH-0949-CRLM-6.raw]	406.7572021484375	17.6943626525333	3.72787345893333	99.4682005722667	95.74032711333336	2060731.125	4.2189188331375337E8	2	7230	0.2180540574777723	1.8512558131738728	2.7613305853949557	406.7472229003906	406.7669982910156
342	406.7711486816406	40.6079795829333					1	DETECTED	406.7711 m/z @40.61 [151020OFc1_NvH-0949-CRLM-6.raw]	406.7711486816406	40.6079795829333	3.3381278136	85.5405985738667	82.2024707602667	666934.625	3.3554076948236805E8	2	7230	13.900509293119057	0.5810078255639108	0.13615456538584755	406.7672119140625	406.7810363769531
343	406.78387451171875	37.8967265829333					1	DETECTED	406.7839 m/z @37.90 [151020OFc1_NvH-0949-CRLM-6.raw]	406.78387451171875	37.8967265829333	8.8914428224	38.2045503925333	29.313107570133297	366302.34375	9.92860142537159E7	0	7230	0.07846688075791519	0.5053063402540963	0.010612680508192428	406.7817077636719	406.7860107421875
344	406.7968444824219	45.1773820882667					1	DETECTED	406.7968 m/z @45.18 [151020OFc1_NvH-0949-CRLM-6.raw]	406.7968444824219	45.1773820882667	0.905718951733333	75.0553687184	74.14964976666667	493543.09375	2.778216468069459E8	7	7230	30.041943828912558	0.8596131210586492	1.1045873479586443	406.78717041015625	406.80633544921875
345	406.8501281738281	35.3522965170667					1	DETECTED	406.8501 m/z @35.35 [151020OFc1_NvH-0949-CRLM-6.raw]	406.8501281738281	35.3522965170667	3.27062190613333	99.9979170176	96.72729511146667	333861.1875	3.23355453321859E8	0	7230	0.18482579760642892	1.6145221765776672	2.2274057955553785	406.8401794433594	406.8592834472656
346	406.86932373046875	22.9991031418667					1	DETECTED	406.8693 m/z @23.00 [151020OFc1_NvH-0949-CRLM-6.raw]	406.86932373046875	22.9991031418667	0.303886421866667	99.0942150349333	98.79032861306663	1397143.25	3.3666691463555306E8	3	7230	14.538285672228366	0.9630017377797273	211.2753821244553	406.85955810546875	406.8793029785156
347	406.8884582519531	13.117799772					1	DETECTED	406.8885 m/z @13.12 [151020OFc1_NvH-0949-CRLM-6.raw]	406.8884582519531	13.117799772	0.0209561586666667	96.4782738896	96.45731773093334	596474.5625	3.804879789905083E8	3	7230	11.332057065043099	1.3761702539172334	1.7460772148312662	406.8793640136719	406.8984375
348	406.9088134765625	42.2695984162667					1	DETECTED	406.9088 m/z @42.27 [151020OFc1_NvH-0949-CRLM-6.raw]	406.9088134765625	42.2695984162667	0.0101519997333333	99.0223534677333	99.01220146799996	1060241.875	3.467175739800276E8	3	7230	0.15458013285335426	0.5080742099712057	0.0020308806968939892	406.8988342285156	406.91876220703125
349	406.9201354980469	36.0779112693333					1	DETECTED	406.9201 m/z @36.08 [151020OFc1_NvH-0949-CRLM-6.raw]	406.9201354980469	36.0779112693333	0.0101519997333333	99.9979170176	99.98776501786666	517381.9375	3.2962819499207276E8	0	7230	0.13887073752000134	1.7629999782323005	3.8665311978121184	406.9189453125	406.9299011230469
350	406.9404296875	45.1773820882667					1	DETECTED	406.9404 m/z @45.18 [151020OFc1_NvH-0949-CRLM-6.raw]	406.9404296875	45.1773820882667	0.0101519997333333	99.5197190901333	99.50956709039995	932359.625	3.457762127453283E8	0	7230	10.293635953082976	0.5038525862401131	0.016885717681128766	406.9304504394531	406.9493408203125
351	406.9593505859375	32.3586829504					1	DETECTED	406.9594 m/z @32.36 [151020OFc1_NvH-0949-CRLM-6.raw]	406.9593505859375	32.3586829504	0.0101519997333333	99.4370881714667	99.42693617173336	1383495.625	3.388820670284867E8	4	7230	0.058508177421714436	0.5477071113856791	25.847101301656032	406.9494323730469	406.9692687988281
352	406.9809265136719	28.8416366738667					1	DETECTED	406.9809 m/z @28.84 [151020OFc1_NvH-0949-CRLM-6.raw]	406.9809265136719	28.8416366738667	0.0101519997333333	99.7141100394667	99.70395803973337	802468.375	3.6141010407627547E8	0	7230	9.65730565148036	0.5696327344297355	1.692522182118591	406.970947265625	406.9908447265625
353	406.9918212890625	37.9121411541333					1	DETECTED	406.9918 m/z @37.91 [151020OFc1_NvH-0949-CRLM-6.raw]	406.9918212890625	37.9121411541333	0.0209561586666667	99.8872079669333	99.86625180826664	316221.78125	2.839637266380802E8	0	7230	22.988855925190844	1.5627228746938255	2.1234732647960413	406.9909362792969	407.001708984375
354	407.0052795410156	23.2210839514667					1	DETECTED	407.0053 m/z @23.22 [151020OFc1_NvH-0949-CRLM-6.raw]	407.0052795410156	23.2210839514667	0.0101519997333333	99.9979170176	99.98776501786666	208669.96875	3.4184572721852696E8	0	7230	95.49738709334228	2.1013050029837466	3.731545389632529	407.001953125	407.0152587890625
355	407.0273132324219	24.5824974669333					1	DETECTED	407.0273 m/z @24.58 [151020OFc1_NvH-0949-CRLM-6.raw]	407.0273132324219	24.5824974669333	0.2064582872	99.9979170176	99.79145873040001	136492.796875	2.9917219304040253E8	0	7230	77.24574181241299	2.184701554902408	3.7975546252131043	407.0175476074219	407.03704833984375
356	407.0407409667969	33.1362720605333					1	DETECTED	407.0407 m/z @33.14 [151020OFc1_NvH-0949-CRLM-6.raw]	407.0407409667969	33.1362720605333	0.0209561586666667	99.9979170176	99.97696085893334	100251.1875	3.230509739974384E8	0	7230	73.7391411884356	1.5418054170616122	2.1794825575394965	407.0374755859375	407.05072021484375
357	407.0609130859375	46.811407664					1	DETECTED	407.0609 m/z @46.81 [151020OFc1_NvH-0949-CRLM-6.raw]	407.0609130859375	46.811407664	0.1296400432	99.9979170176	99.8682769744	1397780.625	3.326229517820745E8	3	7230	0.3095339740610399	1.279804536552689	0.405779941966008	407.0509338378906	407.07086181640625
358	407.07159423828125	40.1289703125333					1	DETECTED	407.0716 m/z @40.13 [151020OFc1_NvH-0949-CRLM-6.raw]	407.07159423828125	40.1289703125333	3.09441771386667	99.9880776981333	96.89365998426662	93326.34375	2.793225298370212E8	0	7230	95.68507506191696	1.289323184062979	1.5792045870957816	407.0709228515625	407.07275390625
359	407.08343505859375	45.0507189456					1	DETECTED	407.0834 m/z @45.05 [151020OFc1_NvH-0949-CRLM-6.raw]	407.08343505859375	45.0507189456	0.9989016264	99.9979170176	98.9990153912	582231.4375	3.439071074350999E8	0	7230	0.0597616761705666	1.1614888916766846	62.868832217399664	407.0735778808594	407.0933532714844
360	407.0992126464844	90.3821687850667					1	DETECTED	407.0992 m/z @90.38 [151020OFc1_NvH-0949-CRLM-6.raw]	407.0992126464844	90.3821687850667	9.31724413466667	99.6219740978667	90.30472996320003	115273.65625	2.956445424477425E8	0	7230	0.05348328538227065	0.5569901554380486	2.8411519054024085E-4	407.0936279296875	407.1046447753906
361	407.1362609863281	33.4628142085333					1	DETECTED	407.1363 m/z @33.46 [151020OFc1_NvH-0949-CRLM-6.raw]	407.1362609863281	33.4628142085333	0.100193022933333	99.9979170176	99.89772399466666	122833.0703125	3.510832908177952E8	0	7230	91.95063891890446	1.4881239127991426	1.7475286540090125	407.126708984375	407.1453552246094
362	407.16668701171875	90.6370256784					1	DETECTED	407.1667 m/z @90.64 [151020OFc1_NvH-0949-CRLM-6.raw]	407.16668701171875	90.6370256784	2.87032013066667	96.2053788864	93.33505875573333	111332.5390625	2.809647055033157E8	0	7230	0.023797399006681985	0.5335230943237504	0.06715019315998111	407.1576843261719	407.1755676269531
363	407.1856384277344	26.6636965138667					1	DETECTED	407.1856 m/z @26.66 [151020OFc1_NvH-0949-CRLM-6.raw]	407.1856384277344	26.6636965138667	4.04234090986667	97.6840996973333	93.64175878746663	963537.4375	3.247878772590848E8	2	7230	0.17306311975227118	4.959470168457359	0.04577586010892757	407.17572021484375	407.19183349609375
364	407.20184326171875	44.1469083586667					1	DETECTED	407.2018 m/z @44.15 [151020OFc1_NvH-0949-CRLM-6.raw]	407.20184326171875	44.1469083586667	3.19444385226667	98.6218763349333	95.42743248266663	4720816.5	5.252462386987911E8	3	7230	0.22343795772150088	1.5709867371361914	0.007183275982854256	407.1918640136719	407.2117614746094
365	407.2226867675781	15.8008608402667					1	DETECTED	407.2227 m/z @15.80 [151020OFc1_NvH-0949-CRLM-6.raw]	407.2226867675781	15.8008608402667	2.2434336824	99.7242389506667	97.4808052682667	4632600.5	5.739561923578566E8	3	7230	13.289116921895925	2.1862184265581455	2.312906505345473	407.21270751953125	407.232666015625
366	407.2366638183594	22.5987175832					1	DETECTED	407.2367 m/z @22.60 [151020OFc1_NvH-0949-CRLM-6.raw]	407.2366638183594	22.5987175832	3.32856934106667	97.1278914805333	93.79932213946663	4498927.5	5.451790957374122E8	3	7230	18.639415892341482	0.605349189273031	1.350288723710362	407.2326965332031	407.24664306640625
367	407.2543029785156	46.1776001941333					1	DETECTED	407.2543 m/z @46.18 [151020OFc1_NvH-0949-CRLM-6.raw]	407.2543029785156	46.1776001941333	3.2315999024	97.9625887632	94.7309888608	623876.0	3.582507092601315E8	2	7230	20.214657397521457	1.1539973216220192	0.12224872169912712	407.2466735839844	407.2642517089844
368	407.2733154296875	40.6618751077333					1	DETECTED	407.2733 m/z @40.66 [151020OFc1_NvH-0949-CRLM-6.raw]	407.2733154296875	40.6618751077333	4.8543587056	94.5976018168	89.74324311119999	529508.3125	3.826677819020923E8	2	7230	32.02484887930013	1.3599899251597127	2.054074533436895	407.2643127441406	407.2829284667969
369	407.3008728027344	92.1882436256					1	DETECTED	407.3009 m/z @92.19 [151020OFc1_NvH-0949-CRLM-6.raw]	407.3008728027344	92.1882436256	1.76565121013333	93.3431306304	91.57747942026667	136113.984375	2.826896385173552E8	0	7230	1.0967855875494905	0.5063860533852735	0.1247603382266491	407.296630859375	407.310302734375
370	407.3216247558594	56.7199894834667					1	DETECTED	407.3216 m/z @56.72 [151020OFc1_NvH-0949-CRLM-6.raw]	407.3216247558594	56.7199894834667	7.76791813066667	95.4886749909333	87.72075686026663	101386.8359375	2.878222104638226E8	0	7230	84.42087006271214	0.8959861598915677	0.7147797586089633	407.3116455078125	407.330322265625
371	407.3517761230469	54.8806228770667					1	DETECTED	407.3518 m/z @54.88 [151020OFc1_NvH-0949-CRLM-6.raw]	407.3517761230469	54.8806228770667	1.45955917253333	92.6016266496	91.14206747706666	151385.546875	3.1305138282014036E8	0	7230	90.4943939270224	0.8437386693054743	0.6867758550972193	407.3467102050781	407.3601989746094
372	407.395263671875	46.8538841464					1	DETECTED	407.3953 m/z @46.85 [151020OFc1_NvH-0949-CRLM-6.raw]	407.395263671875	46.8538841464	3.32856934106667	95.4201526045333	92.09158326346663	1546209.25	3.623140482009301E8	0	7230	0.3330287993679235	0.8728421657579168	1.0918215340100004	407.38531494140625	407.4045715332031
373	407.4327087402344	33.8480572578667					1	DETECTED	407.4327 m/z @33.85 [151020OFc1_NvH-0949-CRLM-6.raw]	407.4327087402344	33.8480572578667	0.621018354933333	96.7576024909333	96.13658413599997	293172.6875	3.332300809693144E8	0	7230	13.118458673918525	1.7668742164434137	2.7675371100790884	407.4230651855469	407.4426574707031
374	407.4610900878906	32.4244942021333					1	DETECTED	407.4611 m/z @32.42 [151020OFc1_NvH-0949-CRLM-6.raw]	407.4610900878906	32.4244942021333	2.77710904453333	95.1123559592	92.33524691466667	731968.6875	3.172027384447625E8	0	7230	0.051494393692991025	1.7859134760993765	2.524253302578015	407.4511413574219	407.4708557128906
375	407.4725646972656	15.5789031293333					1	DETECTED	407.4726 m/z @15.58 [151020OFc1_NvH-0949-CRLM-6.raw]	407.4725646972656	15.5789031293333	5.98214858346667	70.9509149106667	64.96876632720003	453591.9375	2.5689287912240922E8	0	7230	0.12263052876366842	23.014013993740523	44.58858093398008	407.4713134765625	407.4751892089844
376	407.4853515625	27.1484539936					1	DETECTED	407.4854 m/z @27.15 [151020OFc1_NvH-0949-CRLM-6.raw]	407.4853515625	27.1484539936	0.621018354933333	92.4278971616	91.80687880666667	887041.375	3.910884325677187E8	0	7230	0.06401780780330668	0.5082515205648357	0.8309810446884691	407.4753723144531	407.4953308105469
377	407.49542236328125	15.9005386898667					1	DETECTED	407.4954 m/z @15.90 [151020OFc1_NvH-0949-CRLM-6.raw]	407.49542236328125	15.9005386898667	3.3860565624	97.4257134157333	94.0396568533333	236056.125	2.71110777218674E8	0	7230	86.40690602525558	6.199182421996311	16.13775917336467	407.495361328125	407.505126953125
378	407.5167541503906	17.0866277149333					1	DETECTED	407.5168 m/z @17.09 [151020OFc1_NvH-0949-CRLM-6.raw]	407.5167541503906	17.0866277149333	3.91674879413333	97.015009992	93.09826119786668	269993.21875	3.6479342936817706E8	0	7230	0.1221955783455222	4.4476924841810765	25.9368229974804	407.5070495605469	407.5203552246094
379	407.5303955078125	20.2215691946667					1	DETECTED	407.5304 m/z @20.22 [151020OFc1_NvH-0949-CRLM-6.raw]	407.5303955078125	20.2215691946667	3.28609896586667	91.4998972573333	88.21379829146663	1027571.1875	3.595392029859827E8	3	7230	0.13096824545280583	0.8515906384252989	0.215899718126017	407.5204162597656	407.5403747558594
380	407.54107666015625	22.2558864792					1	DETECTED	407.5411 m/z @22.26 [151020OFc1_NvH-0949-CRLM-6.raw]	407.54107666015625	22.2558864792	4.2012517992	62.2187776245333	58.0175258253333	997343.1875	2.955223510532E8	0	7230	0.23884605243487655	0.5136721104854864	1.6518130876678645	407.5404357910156	407.5458679199219
381	407.555908203125	29.5995887626667					1	DETECTED	407.5559 m/z @29.60 [151020OFc1_NvH-0949-CRLM-6.raw]	407.555908203125	29.5995887626667	0.680309413866667	97.015009992	96.33470057813334	4515246.0	4.702470961532388E8	3	7230	30.952136535591258	1.0492351216505111	1.470027361545546	407.5460205078125	407.5658874511719
382	407.568115234375	36.3848852578667					1	DETECTED	407.5681 m/z @36.38 [151020OFc1_NvH-0949-CRLM-6.raw]	407.568115234375	36.3848852578667	3.41433077546667	97.0767216690667	93.66239089360003	1166329.125	3.5279056682565427E8	0	7230	18.066829614180264	0.5857196761798859	35.09972542295107	407.5659484863281	407.57806396484375
383	407.6874694824219	11.1969107896					1	DETECTED	407.6875 m/z @11.20 [151020OFc1_NvH-0949-CRLM-6.raw]	407.6874694824219	11.1969107896	2.58464652	95.1222496184	92.5376030984	1.1736188E7	4.3917063805651605E8	0	7230	0.13693209913516746	1.2571899310753154	1.1648544846585243	407.6775817871094	407.6974182128906
384	407.7037048339844	44.1840870365333					1	DETECTED	407.7037 m/z @44.18 [151020OFc1_NvH-0949-CRLM-6.raw]	407.7037048339844	44.1840870365333	3.52611920373333	95.3619909176	91.83587171386667	2137766.25	3.543683288150238E8	0	7230	0.21310944569677304	0.5045008012673551	0.012625962507462092	407.69805908203125	407.71368408203125
385	407.7209167480469	36.1831484085333					1	DETECTED	407.7209 m/z @36.18 [151020OFc1_NvH-0949-CRLM-6.raw]	407.7209167480469	36.1831484085333	3.7063300704	91.9992002698667	88.2928701994667	732872.6875	3.36933063367948E8	0	7230	0.4680493235225782	2.0125780732932803	0.022163902902674743	407.7137756347656	407.7210388183594
386	407.7310485839844	28.9803123245333					1	DETECTED	407.7310 m/z @28.98 [151020OFc1_NvH-0949-CRLM-6.raw]	407.7310485839844	28.9803123245333	2.78643384533333	95.5252452882667	92.73881144293337	1398561.125	4.3792821413387996E8	2	7230	40.37669008774124	2.075240709002694	5.455736878412088	407.7210693359375	407.7325744628906
387	407.7426452636719	18.9608252136					1	DETECTED	407.7426 m/z @18.96 [151020OFc1_NvH-0949-CRLM-6.raw]	407.7426452636719	18.9608252136	3.3860565624	96.0734158794667	92.6873593170667	1.5577455E7	6.574675742352537E8	2	7230	0.212443808691976	61.79011780215627	1.954943227047464	407.73272705078125	407.75262451171875
388	407.7611389160156	42.6361069981333					1	DETECTED	407.7611 m/z @42.64 [151020OFc1_NvH-0949-CRLM-6.raw]	407.7611389160156	42.6361069981333	2.8608954864	91.5777381850667	88.71684269866671	1333927.25	3.1912339109444886E8	2	7230	7.573722908619658	0.6861558094433878	0.2856466143051155	407.7528076171875	407.77105712890625
389	407.77386474609375	38.6443346061333					1	DETECTED	407.7739 m/z @38.64 [151020OFc1_NvH-0949-CRLM-6.raw]	407.77386474609375	38.6443346061333	0.37162944	87.55404604	87.1824166	149405.1875	2.858282747580818E8	0	7230	67.23934938819383	1.2250946897871386	1.4507137871726736	407.7712707519531	407.7838134765625
390	407.85040283203125	16.5149593594667					1	DETECTED	407.8504 m/z @16.51 [151020OFc1_NvH-0949-CRLM-6.raw]	407.85040283203125	16.5149593594667	5.1078627192	94.007601932	88.8997392128	270458.4375	3.308213676945443E8	0	7230	0.5610847846915803	0.5336907850006082	5.036600510372011	407.8404235839844	407.85430908203125
391	407.8645324707031	9.83615498106667					1	DETECTED	407.8645 m/z @9.84 [151020OFc1_NvH-0949-CRLM-6.raw]	407.8645324707031	9.83615498106667	0.040672836	96.5069258626667	96.4662530266667	406330.53125	3.105175097982388E8	0	7230	14.051305971459575	5.051042313697817	0.5297819737901339	407.85455322265625	407.8738708496094
392	407.8838806152344	21.3213507405333					1	DETECTED	407.8839 m/z @21.32 [151020OFc1_NvH-0949-CRLM-6.raw]	407.8838806152344	21.3213507405333	0.100193022933333	95.6787663317333	95.57857330879996	3172801.75	5.068262910652801E8	3	7230	7.392096004643275	0.97703396572668	0.1869526610962221	407.8739013671875	407.89385986328125
393	407.90277099609375	36.3101405304					1	DETECTED	407.9028 m/z @36.31 [151020OFc1_NvH-0949-CRLM-6.raw]	407.90277099609375	36.3101405304	0.0101519997333333	99.9175950741333	99.90744307439996	1133151.625	3.510626455585245E8	3	7230	23.04369729207907	0.565388740927242	0.1661789484754062	407.8938903808594	407.9126892089844
394	407.9154052734375	32.6215566056					1	DETECTED	407.9154 m/z @32.62 [151020OFc1_NvH-0949-CRLM-6.raw]	407.9154052734375	32.6215566056	0.0101519997333333	97.6111447498667	97.60099275013336	393879.625	2.9752116204717046E8	0	7230	0.0233652799106423	1.4842060085226032	0.002692508807778347	407.9128112792969	407.9252624511719
395	407.9376525878906	11.1969107896					1	DETECTED	407.9377 m/z @11.20 [151020OFc1_NvH-0949-CRLM-6.raw]	407.9376525878906	11.1969107896	0.0101519997333333	99.9175950741333	99.90744307439996	9599853.0	4.27147740195913E8	0	7230	0.1326428384306908	1.2075496591533401	1.0881779840148507	407.927734375	407.947509765625
396	407.95050048828125	42.3858137685333					1	DETECTED	407.9505 m/z @42.39 [151020OFc1_NvH-0949-CRLM-6.raw]	407.95050048828125	42.3858137685333	0.0209561586666667	99.8973184626667	99.87636230400004	209387.34375	3.1695506684013546E8	0	7230	91.09106800738093	1.3501087560924223	1.7258756336362897	407.94781494140625	407.9601745605469
397	407.97796630859375	12.9759946232					1	DETECTED	407.9780 m/z @12.98 [151020OFc1_NvH-0949-CRLM-6.raw]	407.97796630859375	12.9759946232	0.0604930626666667	99.6933871946667	99.63289413200003	1167201.875	3.3500280875292695E8	4	7230	0.08049122759801897	0.5210539932974885	3.0271205295692054	407.9679870605469	407.9878845214844
398	407.99639892578125	16.0928887544					1	DETECTED	407.9964 m/z @16.09 [151020OFc1_NvH-0949-CRLM-6.raw]	407.99639892578125	16.0928887544	0.0101519997333333	99.8973184626667	99.88716646293337	153899.046875	3.2346719959922355E8	0	7230	0.09356940233756106	4.038466320043061	16.112926678754256	407.988037109375	408.0063781738281
399	408.01739501953125	29.3139001744					1	DETECTED	408.0174 m/z @29.31 [151020OFc1_NvH-0949-CRLM-6.raw]	408.01739501953125	29.3139001744	0.0101519997333333	99.9979170176	99.98776501786666	149776.515625	3.275793579946213E8	2	7230	71.95898557485833	1.6503783291012113	2.3523190979831363	408.0075378417969	408.0192565917969
400	408.0298767089844	25.0737316234667					1	DETECTED	408.0299 m/z @25.07 [151020OFc1_NvH-0949-CRLM-6.raw]	408.0298767089844	25.0737316234667	0.168194512266667	99.9979170176	99.82972250533334	171524.125	3.213797697057446E8	0	7230	84.5563496042439	2.0767896615157317	3.4375721970210797	408.020263671875	408.039794921875
401	408.0443115234375	32.9314428488					1	DETECTED	408.0443 m/z @32.93 [151020OFc1_NvH-0949-CRLM-6.raw]	408.0443115234375	32.9314428488	0.197022920533333	99.9781425064	99.78111958586668	84607.4140625	2.976504166819059E8	0	7230	99.12802754786506	1.5417257110978118	2.0972862632939844	408.0398864746094	408.04473876953125
402	408.0548095703125	22.6813980224					1	DETECTED	408.0548 m/z @22.68 [151020OFc1_NvH-0949-CRLM-6.raw]	408.0548095703125	22.6813980224	0.1586090184	99.9979170176	99.8393079992	342861.65625	2.9077225731393856E8	0	7230	77.75113755512365	2.2729281180863827	3.51196006042007	408.0449523925781	408.0645751953125
403	408.0657043457031	50.1561765136					1	DETECTED	408.0657 m/z @50.16 [151020OFc1_NvH-0949-CRLM-6.raw]	408.0657043457031	50.1561765136	1.01758263653333	99.9074971349333	98.88991449839996	100847.671875	2.969296740324894E8	0	7230	98.56703597437495	1.0055768086947923	1.0105697250092076	408.0648193359375	408.0674743652344
404	408.0775451660156	60.2425420162667					1	DETECTED	408.0775 m/z @60.24 [151020OFc1_NvH-0949-CRLM-6.raw]	408.0775451660156	60.2425420162667	0.544225007466667	99.9979170176	99.45369201013334	119632.9609375	3.4077668474846643E8	0	7230	100.65002725882059	0.8404727943665831	0.6830862565803196	408.0679016113281	408.0865783691406
405	408.11590576171875	52.5208827394667					1	DETECTED	408.1159 m/z @52.52 [151020OFc1_NvH-0949-CRLM-6.raw]	408.11590576171875	52.5208827394667	2.12528087093333	92.486323608	90.36104273706668	68443.1484375	2.570317304505776E8	0	7230	90.22365232820489	0.8965171501750377	0.7930343003500753	408.1136779785156	408.1249694824219
406	408.1471862792969	37.5969675757333					1	DETECTED	408.1472 m/z @37.60 [151020OFc1_NvH-0949-CRLM-6.raw]	408.1471862792969	37.5969675757333	6.99836618133333	92.4949900144	85.49662383306668	87738.34375	3.26088661226672E8	0	7230	83.52183704554147	1.3970675118620604	1.7476826552403362	408.14593505859375	408.15399169921875
407	408.1644592285156	16.0832266768					1	DETECTED	408.1645 m/z @16.08 [151020OFc1_NvH-0949-CRLM-6.raw]	408.1644592285156	16.0832266768	4.3251396024	98.6527950677333	94.3276554653333	184862.96875	2.9780442496960455E8	0	7230	76.87331259149911	6.402089931512686	15.875870006316443	408.1564025878906	408.1742248535156
408	408.17645263671875	10.0016703258667					1	DETECTED	408.1765 m/z @10.00 [151020OFc1_NvH-0949-CRLM-6.raw]	408.17645263671875	10.0016703258667	4.64091535093333	91.9635754789333	87.32266012799997	163518.59375	2.786973026121008E8	0	7230	0.12970827396326712	0.5078829679875362	0.013805163659879433	408.1744689941406	408.1776123046875
409	408.18768310546875	11.1969107896					1	DETECTED	408.1877 m/z @11.20 [151020OFc1_NvH-0949-CRLM-6.raw]	408.18768310546875	11.1969107896	3.44665152613333	99.0942150349333	95.64756350879998	5423098.0	4.1016078444151944E8	2	7230	0.13034179876274976	65.22096898616435	194.21000172626492	408.1777038574219	408.1976318359375
410	408.2083435058594	12.9528324821333					1	DETECTED	408.2083 m/z @12.95 [151020OFc1_NvH-0949-CRLM-6.raw]	408.2083435058594	12.9528324821333	3.37668547466667	96.4371186178667	93.06043314320003	996203.75	3.6744687965312433E8	3	7230	31.24930477114329	0.8105954866169737	8.935829386052175	408.1983642578125	408.20916748046875
411	408.21917724609375	18.8013188194667					1	DETECTED	408.2192 m/z @18.80 [151020OFc1_NvH-0949-CRLM-6.raw]	408.21917724609375	18.8013188194667	2.75812363573333	99.8568752002667	97.09875156453337	1.1165759E7	6.528465794257052E8	2	7230	0.16273498918555163	0.5636309670802246	5.2936829994059	408.2091979980469	408.2291259765625
412	408.2350769042969	29.0309325421333					1	DETECTED	408.2351 m/z @29.03 [151020OFc1_NvH-0949-CRLM-6.raw]	408.2350769042969	29.0309325421333	2.03520288933333	97.7739589346667	95.73875604533336	1.0904329E7	7.463995219015064E8	2	7230	10.25377370697722	0.6893154167769864	0.03455162312258946	408.22918701171875	408.24505615234375
413	408.2477111816406	27.7406264248					1	DETECTED	408.2477 m/z @27.74 [151020OFc1_NvH-0949-CRLM-6.raw]	408.2477111816406	27.7406264248	3.82324584693333	92.0523350538667	88.22908920693337	1671502.0	3.6110406354130304E8	2	7230	5.232337154048661	6.686547420662652	1.035366250935599	408.2451171875	408.25067138671875
414	408.2608337402344	45.7816128477333					1	DETECTED	408.2608 m/z @45.78 [151020OFc1_NvH-0949-CRLM-6.raw]	408.2608337402344	45.7816128477333	1.9309370608	97.7948736493333	95.86393658853329	1.6945128E7	6.253765080441645E8	2	7230	0.20781984625916294	0.5064158470753654	0.010396905647304389	408.2508544921875	408.27081298828125
415	408.2776794433594	91.7449196098667					1	DETECTED	408.2777 m/z @91.74 [151020OFc1_NvH-0949-CRLM-6.raw]	408.2776794433594	91.7449196098667	2.63333558613333	96.0826782413333	93.44934265519997	742667.625	3.286598084699775E8	0	7230	1.110629777408974	0.5055516737659351	0.012481077072358075	408.2708435058594	408.2865905761719
416	408.2892150878906	24.9369685173333					1	DETECTED	408.2892 m/z @24.94 [151020OFc1_NvH-0949-CRLM-6.raw]	408.2892150878906	24.9369685173333	4.21028472213333	95.7456285218667	91.53534379973338	80138.625	2.984070757336014E8	0	7230	87.15237876398864	2.2081521748532627	3.204012593400728	408.2892150878906	408.2967834472656
417	408.3276062011719	33.4333828701333					1	DETECTED	408.3276 m/z @33.43 [151020OFc1_NvH-0949-CRLM-6.raw]	408.3276062011719	33.4333828701333	1.70578348853333	92.4548968194667	90.74911333093337	89802.5390625	2.9423971865923953E8	0	7230	89.55524470544533	1.4301288956573595	1.836618923785949	408.3185119628906	408.33319091796875
418	408.4091491699219	8.75439004					1	DETECTED	408.4091 m/z @8.75 [151020OFc1_NvH-0949-CRLM-6.raw]	408.4091491699219	8.75439004	4.74838268666667	95.5760362554667	90.82765356880003	370336.84375	3.3881128883831334E8	0	7230	0.20898875491733904	14.968153158643258	59.8331899111435	408.3992004394531	408.4190979003906
419	408.4379577636719	11.1815942152					1	DETECTED	408.4380 m/z @11.18 [151020OFc1_NvH-0949-CRLM-6.raw]	408.4379577636719	11.1815942152	0.1394126096	99.0324841701333	98.8930715605333	2003388.125	3.2790998183267707E8	0	7230	0.10986656486889146	10.027851732377524	218.70556748192402	408.42803955078125	408.4477844238281
420	408.4536437988281	26.2763866909333					1	DETECTED	408.4536 m/z @26.28 [151020OFc1_NvH-0949-CRLM-6.raw]	408.4536437988281	26.2763866909333	3.39548794053333	88.1576956130667	84.76220767253338	93461.78125	2.825891116573897E8	0	7230	53.136078228633025	1.8887156262630167	3.3518369500662186	408.4479675292969	408.45892333984375
421	408.4689636230469	24.440436808					1	DETECTED	408.4690 m/z @24.44 [151020OFc1_NvH-0949-CRLM-6.raw]	408.4689636230469	24.440436808	3.75950253573333	94.5473044349333	90.78780189919996	243654.671875	3.567124580322788E8	0	7230	15.952252922176356	2.8978311664655143	5.113721105759296	408.458984375	408.46929931640625
422	408.4793395996094	13.0309651584					1	DETECTED	408.4793 m/z @13.03 [151020OFc1_NvH-0949-CRLM-6.raw]	408.4793395996094	13.0309651584	3.58931047066667	97.8468980213333	94.25758755066663	627479.1875	3.0961375740063894E8	0	7230	0.07296536531357845	3.879229054752427	234.16693334124875	408.4693603515625	408.4892883300781
423	408.5113525390625	9.96524732826667					1	DETECTED	408.5114 m/z @9.97 [151020OFc1_NvH-0949-CRLM-6.raw]	408.5113525390625	9.96524732826667	1.7949348064	95.8455545938667	94.0506197874667	123619.9765625	3.2635578798054034E8	0	7230	0.05926441694280449	0.513717068556785	0.17388639645119572	408.50238037109375	408.52130126953125
424	408.5214538574219	11.0928018154667					1	DETECTED	408.5215 m/z @11.09 [151020OFc1_NvH-0949-CRLM-6.raw]	408.5214538574219	11.0928018154667	8.73958449493333	12.4168783493333	3.67729385439997	73401.796875	4469004.786480064	0	7230	0.06662230979109829	0.7813332458318153	0.5626664916636307	408.5214538574219	408.5224609375
425	408.5325012207031	9.5206960824					1	DETECTED	408.5325 m/z @9.52 [151020OFc1_NvH-0949-CRLM-6.raw]	408.5325012207031	9.5206960824	3.82324584693333	46.261771968	42.438526121066666	141387.4375	1.4256360285510173E8	0	7230	14.539736555614244	0.5051512776952518	0.04943099315418695	408.5225830078125	408.5325012207031
426	408.5425109863281	6.59124166826667					1	DETECTED	408.5425 m/z @6.59 [151020OFc1_NvH-0949-CRLM-6.raw]	408.5425109863281	6.59124166826667	3.91674879413333	97.5801014090667	93.66335261493337	969956.5	3.398283249392502E8	3	7230	0.16181076651453896	1.9570025017327852	1.2993368906298892	408.53253173828125	408.5433654785156
427	408.5533752441406	18.8230829512					1	DETECTED	408.5534 m/z @18.82 [151020OFc1_NvH-0949-CRLM-6.raw]	408.5533752441406	18.8230829512	3.30814047333333	97.8365065562667	94.52836608293337	7724669.0	5.075025855046409E8	3	7230	0.14795065305906974	0.5298217751451648	0.22355463090119781	408.5434265136719	408.5633544921875
428	408.5634765625	19.0559433421333					1	DETECTED	408.5635 m/z @19.06 [151020OFc1_NvH-0949-CRLM-6.raw]	408.5634765625	19.0559433421333	3.73968356906667	81.8721353312	78.13245176213333	409166.8125	3.040961510844672E8	0	7230	9.672516431865333	4.455689380064788	5.044779423295947	408.5633850097656	408.5704345703125
429	408.58056640625	18.9103673624					1	DETECTED	408.5806 m/z @18.91 [151020OFc1_NvH-0949-CRLM-6.raw]	408.58056640625	18.9103673624	1.98294713866667	96.3399212826667	94.35697414400002	534082.0	3.65566829333919E8	0	7230	7.357090802950385	0.6085978921671705	0.837718230395578	408.5705871582031	408.5904846191406
430	408.59930419921875	27.4500170901333					1	DETECTED	408.5993 m/z @27.45 [151020OFc1_NvH-0949-CRLM-6.raw]	408.59930419921875	27.4500170901333	3.28609896586667	56.8888714909333	53.60277252506663	92964.3828125	2.0067169648446566E8	0	7230	53.00028087935799	1.121258468793892	1.2527290044476682	408.59075927734375	408.5996398925781
431	408.60968017578125	8.78023971866667					1	DETECTED	408.6097 m/z @8.78 [151020OFc1_NvH-0949-CRLM-6.raw]	408.60968017578125	8.78023971866667	3.09441771386667	99.5197190901333	96.42530137626662	383599.0	3.141346638309611E8	0	7230	0.12964998484095958	0.5164428557429197	2.2758161230536453	408.5997619628906	408.6192626953125
432	408.6885986328125	11.1969107896					1	DETECTED	408.6886 m/z @11.20 [151020OFc1_NvH-0949-CRLM-6.raw]	408.6885986328125	11.1969107896	4.43980721573333	94.64991566	90.21010844426668	702937.875	3.1974056160996246E8	0	7230	0.06466078378170259	5.499674264947779	36.51987989943682	408.6786193847656	408.6920471191406
433	408.70208740234375	33.1488361149333					1	DETECTED	408.7021 m/z @33.15 [151020OFc1_NvH-0949-CRLM-6.raw]	408.70208740234375	33.1488361149333	1.49080462266667	99.3852178957333	97.89441327306663	3571720.75	4.150216166616862E8	2	7230	0.24242480400830857	0.598429373969034	0.08693184184161987	408.6921081542969	408.7120361328125
434	408.7213439941406	30.3159372042667					1	DETECTED	408.7213 m/z @30.32 [151020OFc1_NvH-0949-CRLM-6.raw]	408.7213439941406	30.3159372042667	3.09441771386667	95.7068376362667	92.61241992240002	1469217.25	3.876161089990447E8	2	7230	13.169089217466308	0.6912074702199363	0.3692245270494486	408.71209716796875	408.7301025390625
435	408.7401123046875	41.5641732202667					1	DETECTED	408.7401 m/z @41.56 [151020OFc1_NvH-0949-CRLM-6.raw]	408.7401123046875	41.5641732202667	2.1159517752	95.0934026461333	92.9774508709333	1.7112862E7	1.0058882679700197E9	2	7230	12.93294050587842	0.5095972795485365	0.012946759297689438	408.7301940917969	408.7500915527344
436	408.7501220703125	27.7274996261333					1	DETECTED	408.7501 m/z @27.73 [151020OFc1_NvH-0949-CRLM-6.raw]	408.7501220703125	27.7274996261333	3.46706568746667	95.7556117085333	92.28854602106662	497986.0	4.388740684653319E8	0	7230	71.01816977408772	2.600118775752141	3.9383979533040243	408.7501220703125	408.75244140625
437	408.762451171875	45.7551571221333					1	DETECTED	408.7625 m/z @45.76 [151020OFc1_NvH-0949-CRLM-6.raw]	408.762451171875	45.7551571221333	1.9309370608	77.34868034	75.4177432792	7690393.0	4.878692049196052E8	2	7230	22.740993395935476	0.5186566042606306	0.008515688527830974	408.7525939941406	408.772216796875
438	408.8096008300781	21.6726073610667					1	DETECTED	408.8096 m/z @21.67 [151020OFc1_NvH-0949-CRLM-6.raw]	408.8096008300781	21.6726073610667	3.1150862912	98.8071563008	95.6920700096	290166.1875	3.313075968106019E8	0	7230	37.13991341001689	3.534405704343064	5.817225605234446	408.7996826171875	408.8194885253906
439	408.837158203125	28.1272489645333					1	DETECTED	408.8372 m/z @28.13 [151020OFc1_NvH-0949-CRLM-6.raw]	408.837158203125	28.1272489645333	3.4240079696	95.669404276	92.2453963064	1000958.1875	3.277704441844238E8	5	7230	0.19084822416234815	0.5043382451253338	0.00881913151017225	408.8272705078125	408.84710693359375
440	408.8602294921875	18.8796743637333					1	DETECTED	408.8602 m/z @18.88 [151020OFc1_NvH-0949-CRLM-6.raw]	408.8602294921875	18.8796743637333	0.477234435466667	84.6014321474667	84.12419771200003	174363.328125	3.3574296845228815E8	0	7230	0.040335666814591775	3.7211156508032275	8.516264357532574	408.8503723144531	408.8616638183594
441	408.8716735839844	32.8384358693333					1	DETECTED	408.8717 m/z @32.84 [151020OFc1_NvH-0949-CRLM-6.raw]	408.8716735839844	32.8384358693333	0.1296400432	85.1798026989333	85.0501626557333	739744.4375	3.319113761647613E8	3	7230	26.222041534678276	1.5300962558881637	0.015358334645203872	408.8619384765625	408.87750244140625
442	408.88751220703125	18.7883022869333					1	DETECTED	408.8875 m/z @18.79 [151020OFc1_NvH-0949-CRLM-6.raw]	408.88751220703125	18.7883022869333	0.0101519997333333	96.1862651776	96.17611317786667	2597235.75	4.362208528801177E8	3	7230	15.598780353375748	2.585146089555089	0.021129035917171364	408.8775329589844	408.8974609375
443	408.9046325683594	32.1442496397333					1	DETECTED	408.9046 m/z @32.14 [151020OFc1_NvH-0949-CRLM-6.raw]	408.9046325683594	32.1442496397333	0.0101519997333333	52.3373681258667	52.32721612613337	316613.5625	1.9167087947139585E8	0	7230	3.969950118698538	0.9827962436756315	1.2467351667111906	408.8975524902344	408.9053649902344
444	408.9154357910156	37.9517633453333					1	DETECTED	408.9154 m/z @37.95 [151020OFc1_NvH-0949-CRLM-6.raw]	408.9154357910156	37.9517633453333	0.0101519997333333	98.7244858549333	98.71433385519997	747564.8125	3.4793786706624085E8	3	7230	12.791825855762976	1.714216488511907	0.004459108984492397	408.90545654296875	408.9248352050781
445	408.94610595703125	16.0719660648					1	DETECTED	408.9461 m/z @16.07 [151020OFc1_NvH-0949-CRLM-6.raw]	408.94610595703125	16.0719660648	0.0604930626666667	95.5252452882667	95.46475222560004	200668.71875	3.1180354227404433E8	0	7230	4.9290354274171175	2.9227225458143855	0.038567351583006296	408.9361877441406	408.9462890625
446	408.956298828125	14.1237673501333					1	DETECTED	408.9563 m/z @14.12 [151020OFc1_NvH-0949-CRLM-6.raw]	408.956298828125	14.1237673501333	0.0101519997333333	96.7576024909333	96.74745049119996	367391.9375	3.365048964137338E8	4	7230	14.64443329864167	0.5527398720721671	0.09539155520374136	408.94647216796875	408.96624755859375
447	408.9696044921875	19.2617655453333					1	DETECTED	408.9696 m/z @19.26 [151020OFc1_NvH-0949-CRLM-6.raw]	408.9696044921875	19.2617655453333	0.050528968	98.7244858549333	98.67395688693331	296037.96875	3.151947746775498E8	0	7230	0.1649569891406344	3.3517301633209042	0.26152726676470667	408.9663391113281	408.9794006347656
448	408.9859619140625	37.6702398538667					1	DETECTED	408.9860 m/z @37.67 [151020OFc1_NvH-0949-CRLM-6.raw]	408.9859619140625	37.6702398538667	0.0803593021333333	99.5603720024	99.48001270026667	147641.40625	3.1514768802267426E8	0	7230	89.72529777927019	1.6066748381053917	2.2199695293084956	408.9796142578125	408.9860534667969
449	408.9961853027344	19.9744220010667					1	DETECTED	408.9962 m/z @19.97 [151020OFc1_NvH-0949-CRLM-6.raw]	408.9961853027344	19.9744220010667	0.0101519997333333	99.9979170176	99.98776501786666	363659.5625	3.2472448452471167E8	0	7230	0.3064841020859461	4.074769924155263	0.01822669728536653	408.986328125	408.9993896484375
450	409.0093994140625	17.8462714072					1	DETECTED	409.0094 m/z @17.85 [151020OFc1_NvH-0949-CRLM-6.raw]	409.0093994140625	17.8462714072	0.0209561586666667	99.9979170176	99.97696085893334	1287422.125	3.478144601535918E8	4	7230	0.07160082639932597	0.5854119662579881	16.237176513506373	408.9994201660156	409.0190124511719
451	409.0273742675781	20.6375834344					1	DETECTED	409.0274 m/z @20.64 [151020OFc1_NvH-0949-CRLM-6.raw]	409.0273742675781	20.6375834344	0.284805673066667	99.9583388325333	99.67353315946663	197013.453125	2.9770822288009846E8	0	7230	0.09625972172522168	3.6116539016134834	6.228853818917029	409.01947021484375	409.0276184082031
452	409.0376281738281	28.0097650901333					1	DETECTED	409.0376 m/z @28.01 [151020OFc1_NvH-0949-CRLM-6.raw]	409.0376281738281	28.0097650901333	0.0307480021333333	99.9979170176	99.96716901546667	801444.1875	3.2233066957753E8	0	7230	0.07443012719544839	2.2578679089372806	32.75394872137706	409.02777099609375	409.047607421875
453	409.0566101074219	35.71165728215					1	DETECTED	409.0566 m/z @35.71 [151020OFc1_NvH-0949-CRLM-6.raw]	409.0566101074219	35.71165728215	0.737233521066667	99.9979170176	99.26068349653333	109008.8828125	2.9006509305811745E8	0	7230	90.08740125420917	1.4282361892366746	2.1147980114572347	409.04766845703125	409.0665588378906
454	409.081298828125	29.7134998506667					1	DETECTED	409.0813 m/z @29.71 [151020OFc1_NvH-0949-CRLM-6.raw]	409.081298828125	29.7134998506667	0.050528968	99.9979170176	99.94738804960001	113635.4609375	3.1503266999327713E8	0	7230	97.02358842499565	1.8778553534695017	2.5892476408359806	409.0718078613281	409.0907897949219
455	409.107666015625	43.8708487752					1	DETECTED	409.1077 m/z @43.87 [151020OFc1_NvH-0949-CRLM-6.raw]	409.107666015625	43.8708487752	0.0101519997333333	99.9979170176	99.98776501786666	105124.4140625	2.939503261550747E8	0	7230	91.14075609834038	1.1872546799904482	1.2298680072583117	409.09832763671875	409.1114501953125
456	409.16839599609375	15.8799598458667					1	DETECTED	409.1684 m/z @15.88 [151020OFc1_NvH-0949-CRLM-6.raw]	409.16839599609375	15.8799598458667	0.562877468266667	99.207474384	98.64459691573333	375752.28125	3.0486295705031574E8	0	7230	0.10116533941986461	5.862242832607082	0.05671934056395057	409.1587829589844	409.1760559082031
457	409.1860656738281	27.9874379037333					1	DETECTED	409.1861 m/z @27.99 [151020OFc1_NvH-0949-CRLM-6.raw]	409.1860656738281	27.9874379037333	1.91022671173333	97.9521327170667	96.04190600533337	386132.34375	3.098577213007797E8	0	7230	26.079393529335846	2.2733484365085674	5.414242293049048	409.17608642578125	409.1883239746094
458	409.1983337402344	12.8031822944					1	DETECTED	409.1983 m/z @12.80 [151020OFc1_NvH-0949-CRLM-6.raw]	409.1983337402344	12.8031822944	3.10567192746667	99.8145549269333	96.70888299946662	6370737.0	4.592345156877943E8	3	7230	0.20244345318156398	1.286759211189014	16.47202252125755	409.18841552734375	409.20831298828125
459	409.210205078125	61.6563116872					1	DETECTED	409.2102 m/z @61.66 [151020OFc1_NvH-0949-CRLM-6.raw]	409.210205078125	61.6563116872	3.57820220106667	96.5165192472	92.93831704613332	307821.03125	3.356123123443029E8	3	7230	49.3222314070489	0.8178425511701557	0.6512639215112668	409.2083435058594	409.2143859863281
460	409.2243957519531	14.9234897178667					1	DETECTED	409.2244 m/z @14.92 [151020OFc1_NvH-0949-CRLM-6.raw]	409.2243957519531	14.9234897178667	3.19444385226667	98.3899821274667	95.19553827520002	4454775.0	5.142951880404668E8	2	7230	0.21012192616792902	7.724673903688161	61.29291066640791	409.21441650390625	409.227294921875
461	409.2373046875	26.1224257994667					1	DETECTED	409.2373 m/z @26.12 [151020OFc1_NvH-0949-CRLM-6.raw]	409.2373046875	26.1224257994667	2.47193530293333	95.8922639885333	93.42032868559997	1.0036393E7	8.382078037883643E8	2	7230	15.65141144699254	0.9749538350822557	0.6714294479125983	409.2273254394531	409.2472839355469
462	409.250244140625	38.8007583458667					1	DETECTED	409.2502 m/z @38.80 [151020OFc1_NvH-0949-CRLM-6.raw]	409.250244140625	38.8007583458667	3.6301516304	97.3848156069333	93.75466397653331	749000.0	4.012988273427224E8	0	7230	3.5198105346065702	1.4638995490872266	0.0192769635863631	409.247314453125	409.25469970703125
463	409.26470947265625	23.0733189530667					1	DETECTED	409.2647 m/z @23.07 [151020OFc1_NvH-0949-CRLM-6.raw]	409.26470947265625	23.0733189530667	2.71100776506667	96.2822807104	93.57127294533333	2270644.25	3.962362954570199E8	0	7230	22.7940553907287	0.8341797766627569	0.03763587521385772	409.2547607421875	409.274658203125
464	409.2771301269531	91.5213722186667					1	DETECTED	409.2771 m/z @91.52 [151020OFc1_NvH-0949-CRLM-6.raw]	409.2771301269531	91.5213722186667	3.26145990346667	99.2896131986667	96.02815329520003	186799.703125	2.737998817901985E8	0	7230	0.3963160512962247	1.6657658250516818	0.8988242854193726	409.27630615234375	409.28448486328125
465	409.294677734375	91.7932943256					1	DETECTED	409.2947 m/z @91.79 [151020OFc1_NvH-0949-CRLM-6.raw]	409.294677734375	91.7932943256	7.31084890533333	97.1078356557333	89.79698675039997	95972.3828125	2.762399118288039E8	0	7230	2.0143835476654175	0.531453524478935	2.4627765594179993	409.2877197265625	409.3036804199219
466	409.3157653808594	59.3484645850667					1	DETECTED	409.3158 m/z @59.35 [151020OFc1_NvH-0949-CRLM-6.raw]	409.3157653808594	59.3484645850667	2.78643384533333	96.9315132618667	94.14507941653336	75269.9296875	2.3676738987937135E8	0	7230	88.7955458053329	0.8322286009296238	0.5702026411806762	409.3072814941406	409.32135009765625
467	409.33148193359375	92.3235297053333					1	DETECTED	409.3315 m/z @92.32 [151020OFc1_NvH-0949-CRLM-6.raw]	409.33148193359375	92.3235297053333	4.6303323376	94.3242693578667	89.6939370202667	119235.2109375	2.977183112096693E8	0	7230	1.2815061838047512	0.5114076103539906	0.030714753977078135	409.32476806640625	409.34014892578125
468	409.35382080078125	73.8352698050667					1	DETECTED	409.3538 m/z @73.84 [151020OFc1_NvH-0949-CRLM-6.raw]	409.35382080078125	73.8352698050667	5.14157025866667	92.4365640578667	87.29499379920003	141486.703125	4.156071128056311E8	0	7230	35.29887270589512	0.6289823051475361	0.25962064509546307	409.3455505371094	409.3636474609375
469	409.37066650390625	45.3209824090833					1	DETECTED	409.3707 m/z @45.32 [151020OFc1_NvH-0949-CRLM-6.raw]	409.37066650390625	45.3209824090833	2.65228959733333	95.4201526045333	92.76786300719996	112826.0234375	3.150656534148329E8	0	7230	87.06247681376789	1.1226163637171085	1.1556346552314156	409.3641357421875	409.3803405761719
470	409.3825988769531	39.8989038928					1	DETECTED	409.3826 m/z @39.90 [151020OFc1_NvH-0949-CRLM-6.raw]	409.3825988769531	39.8989038928	3.77966276373333	62.9815900376	59.20192727386667	71605.359375	1.8929513410550407E8	0	7230	56.37962220161012	0.8195344838823925	0.6930135937512468	409.3807678222656	409.38555908203125
471	409.3966979980469	47.2276112053333					1	DETECTED	409.3967 m/z @47.23 [151020OFc1_NvH-0949-CRLM-6.raw]	409.3966979980469	47.2276112053333	2.275708524	96.5560188445333	94.2803103205333	461803.40625	3.250360228337861E8	0	7230	0.44475724264449923	1.0128567893872367	1.7098037615634332	409.38671875	409.40667724609375
472	409.4271545410156	22.7773595381333					1	DETECTED	409.4272 m/z @22.78 [151020OFc1_NvH-0949-CRLM-6.raw]	409.4271545410156	22.7773595381333	2.03520288933333	95.9768336362667	93.94163074693337	1403247.75	3.3874812255434453E8	0	7230	0.03414047056442726	5.194472857145329	0.3233716184859164	409.41717529296875	409.43707275390625
473	409.4553527832031	11.2064189933333					1	DETECTED	409.4554 m/z @11.21 [151020OFc1_NvH-0949-CRLM-6.raw]	409.4553527832031	11.2064189933333	3.44665152613333	99.7752801042667	96.32862857813336	206673.109375	3.3223133209273714E8	0	7230	1.054078906805307	0.507262872340469	0.007621895597838402	409.448974609375	409.4605712890625
474	409.4706115722656	8.5293093864					1	DETECTED	409.4706 m/z @8.53 [151020OFc1_NvH-0949-CRLM-6.raw]	409.4706115722656	8.5293093864	2.42325848053333	96.9644788712	94.54122039066667	658960.8125	3.349187063083384E8	0	7230	0.1631633230145102	7.454537509156036	14.564066789618918	409.4606628417969	409.47613525390625
475	409.4862060546875	40.6417520658667					1	DETECTED	409.4862 m/z @40.64 [151020OFc1_NvH-0949-CRLM-6.raw]	409.4862060546875	40.6417520658667	3.3477235592	99.8669985645333	96.5192750053333	855431.5625	3.187682587106313E8	3	7230	1.6731914210937902	0.6256449047882349	0.0261791265808698	409.4762878417969	409.4959411621094
476	409.497802734375	19.7405121109333					1	DETECTED	409.4978 m/z @19.74 [151020OFc1_NvH-0949-CRLM-6.raw]	409.497802734375	19.7405121109333	5.73332604746667	97.7528577522667	92.01953170480003	194241.09375	2.939726724762983E8	0	7230	3.1177388976343146	3.2847258288659504	5.569451657731902	409.4962158203125	409.5010070800781
477	409.51104736328125	17.950966204					1	DETECTED	409.5110 m/z @17.95 [151020OFc1_NvH-0949-CRLM-6.raw]	409.51104736328125	17.950966204	3.6846326	97.7632903357333	94.0786577357333	434737.0	3.0377617964651E8	0	7230	0.1605049538026968	0.5127660738549163	1.0616881414617378	409.5010986328125	409.5184020996094
478	409.5285949707031	29.8272735650667					1	DETECTED	409.5286 m/z @29.83 [151020OFc1_NvH-0949-CRLM-6.raw]	409.5285949707031	29.8272735650667	3.3664529392	89.3796716146667	86.0132186754667	724303.5	3.465322806121553E8	3	7230	15.203710041804333	2.8353846005042858	0.18072653219430534	409.51898193359375	409.53021240234375
479	409.5402526855469	27.0733295136					1	DETECTED	409.5403 m/z @27.07 [151020OFc1_NvH-0949-CRLM-6.raw]	409.5402526855469	27.0733295136	2.03520288933333	96.0826782413333	94.04747535199996	4892072.5	4.194979175995132E8	3	7230	14.391649964394915	0.5081358226964491	0.02198789697579956	409.5302734375	409.55023193359375
480	409.5594482421875	50.9776713904					1	DETECTED	409.5594 m/z @50.98 [151020OFc1_NvH-0949-CRLM-6.raw]	409.5594482421875	50.9776713904	3.04763087146667	98.8895881618667	95.84195729040003	3999154.25	3.961848776712699E8	3	7230	0.21972727968876882	0.5044730371628527	0.01646565210063347	409.5502624511719	409.5694274902344
481	409.5733947753906	30.2097589149333					1	DETECTED	409.5734 m/z @30.21 [151020OFc1_NvH-0949-CRLM-6.raw]	409.5733947753906	30.2097589149333	2.64288744586667	94.3242693578667	91.68138191200003	2401089.5	3.5568563271235955E8	6	7230	0.11923934922485202	4.236128194293512	0.15679488939218525	409.5694885253906	409.5833740234375
482	409.59210205078125	38.6561764685333					1	DETECTED	409.5921 m/z @38.66 [151020OFc1_NvH-0949-CRLM-6.raw]	409.59210205078125	38.6561764685333	3.28609896586667	99.9880776981333	96.70197873226662	896930.5625	3.5324892235006654E8	3	7230	9.489139849343672	0.8411704056498785	121.26714599343921	409.5836181640625	409.6020812988281
483	409.67803955078125	22.7341993952					1	DETECTED	409.6780 m/z @22.73 [151020OFc1_NvH-0949-CRLM-6.raw]	409.67803955078125	22.7341993952	5.42393172986667	95.5347285042667	90.11079677440003	767438.625	3.667567386914979E8	0	7230	0.0579080682821953	25.852197955356978	1.65298426303616	409.6683044433594	409.6880187988281
484	409.6881408691406	26.1844752130667					1	DETECTED	409.6881 m/z @26.18 [151020OFc1_NvH-0949-CRLM-6.raw]	409.6881408691406	26.1844752130667	2.9186530648	92.2695926474667	89.3509395826667	628650.3125	3.110458135247128E8	0	7230	0.3944794576263675	0.5148539682594462	0.02918037896093446	409.68804931640625	409.6958923339844
485	409.7059020996094	18.6887681704					1	DETECTED	409.7059 m/z @18.69 [151020OFc1_NvH-0949-CRLM-6.raw]	409.7059020996094	18.6887681704	2.66154589546667	98.7658788522667	96.10433295680002	3565601.75	4.001622018899286E8	2	7230	0.2506309973898695	0.5718199275377285	1.6723710445081061	409.6963195800781	409.71441650390625
486	409.72442626953125	25.9106761706667					1	DETECTED	409.7244 m/z @25.91 [151020OFc1_NvH-0949-CRLM-6.raw]	409.72442626953125	25.9106761706667	3.7913145752	94.9463807213333	91.1550661461333	1.8026488E7	6.971903475276917E8	2	7230	0.23475547829558252	1.3555925368133392	0.026637711472283155	409.7144470214844	409.7344055175781
487	409.7387390136719	26.0374562808					1	DETECTED	409.7387 m/z @26.04 [151020OFc1_NvH-0949-CRLM-6.raw]	409.7387390136719	26.0374562808	2.9966274264	94.9971495592	92.0005221328	4347029.0	5.1180443160125774E8	2	7230	0.2421128466941056	0.6579006787392321	18.98334571594374	409.73443603515625	409.74871826171875
488	409.7490539550781	28.7953123085333					1	DETECTED	409.7491 m/z @28.80 [151020OFc1_NvH-0949-CRLM-6.raw]	409.7490539550781	28.7953123085333	3.90550881413333	97.8994874917333	93.99397867759997	782866.875	3.647336413816632E8	0	7230	0.1824674633546799	1.2109841735827573	0.5665523407134312	409.7487487792969	409.7589416503906
489	409.7663269042969	23.0591270773333					1	DETECTED	409.7663 m/z @23.06 [151020OFc1_NvH-0949-CRLM-6.raw]	409.7663269042969	23.0591270773333	3.61085827306667	96.2544035256	92.64354525253333	530066.625	2.938009878717736E8	0	7230	0.20654224859379866	0.5060926660864197	0.01734001065106927	409.75921630859375	409.7760314941406
490	409.8345642089844	15.8396003733333					1	DETECTED	409.8346 m/z @15.84 [151020OFc1_NvH-0949-CRLM-6.raw]	409.8345642089844	15.8396003733333	3.8327578256	94.8026699253333	90.9699120997333	409406.15625	4.0593138190478003E8	3	7230	0.1910214605862084	7.233089038514847	1.8850096454458918	409.82489013671875	409.8444519042969
491	409.8611145019531	15.3218975725333					1	DETECTED	409.8611 m/z @15.32 [151020OFc1_NvH-0949-CRLM-6.raw]	409.8611145019531	15.3218975725333	0.1394126096	95.9579721394667	95.8185595298667	481252.3125	2.9597258230925626E8	0	7230	2.3092943222858047	0.6221484288452765	6.446834871309599	409.8512268066406	409.8645935058594
492	409.8746643066406	27.0568863290667					1	DETECTED	409.8747 m/z @27.06 [151020OFc1_NvH-0949-CRLM-6.raw]	409.8746643066406	27.0568863290667	0.572385273066667	96.2429288690667	95.67054359600003	3966926.25	4.4111957402161103E8	3	7230	6.686651970592816	0.7338840746847699	0.37311221553702223	409.86480712890625	409.8771667480469
493	409.8871765136719	18.9402044738667					1	DETECTED	409.8872 m/z @18.94 [151020OFc1_NvH-0949-CRLM-6.raw]	409.8871765136719	18.9402044738667	0.197022920533333	95.3525344853333	95.15551156479997	5838670.5	4.550686179034901E8	3	7230	0.15565269795039427	4.423056734577259	1.7843253003720223	409.877197265625	409.89715576171875
494	409.9078674316406	30.2241359232					1	DETECTED	409.9079 m/z @30.22 [151020OFc1_NvH-0949-CRLM-6.raw]	409.9078674316406	30.2241359232	0.1586090184	98.5081888658667	98.3495798474667	833165.5625	3.400358992355148E8	3	7230	0.1993406931977475	0.5273725605153489	0.11349326770864403	409.89788818359375	409.9169006347656
495	409.92718505859375	35.0414793848					1	DETECTED	409.9272 m/z @35.04 [151020OFc1_NvH-0949-CRLM-6.raw]	409.92718505859375	35.0414793848	0.0101519997333333	96.233466556	96.22331455626666	3709960.75	4.1383018753912914E8	3	7230	0.10893392695641779	0.770824666565714	0.2932398241746623	409.91741943359375	409.9371337890625
496	409.9393310546875	44.3258272392					1	DETECTED	409.9393 m/z @44.33 [151020OFc1_NvH-0949-CRLM-6.raw]	409.9393310546875	44.3258272392	0.0604930626666667	98.0675034397333	98.00701037706663	1938635.0	3.618904624580585E8	3	7230	0.11125064493356973	0.5625423219060961	0.13680064335824388	409.93719482421875	409.9491271972656
497	409.9530334472656	15.2546151093333					1	DETECTED	409.9530 m/z @15.25 [151020OFc1_NvH-0949-CRLM-6.raw]	409.9530334472656	15.2546151093333	0.040672836	78.4922108205333	78.4515379845333	227748.609375	2.6836384045809367E8	0	7230	1.0317624279292321	3.175788040290763	0.003348729024990418	409.9495849609375	409.9555969238281
498	409.9656677246094	11.042045844					1	DETECTED	409.9657 m/z @11.04 [151020OFc1_NvH-0949-CRLM-6.raw]	409.9656677246094	11.042045844	0.0209561586666667	99.0324841701333	99.01152801146664	1650164.125	3.624878443995536E8	0	7230	0.2083412730748968	16.49229428362947	0.09685049476491772	409.9556884765625	409.97564697265625
499	409.991943359375	16.4089124288					1	DETECTED	409.9919 m/z @16.41 [151020OFc1_NvH-0949-CRLM-6.raw]	409.991943359375	16.4089124288	0.0101519997333333	99.9682113136	99.95805931386666	243765.453125	3.256454718272922E8	0	7230	24.35089156656525	4.084244976211682	0.007960064484759484	409.9819641113281	410.0018615722656
500	410.0250244140625	38.7146028824					1	DETECTED	410.0250 m/z @38.71 [151020OFc1_NvH-0949-CRLM-6.raw]	410.0250244140625	38.7146028824	0.109951364533333	99.9979170176	99.88796565306667	131362.96875	3.0968868944195455E8	0	7230	87.75925203158984	1.3911115570631702	1.8303491105668783	410.0151062011719	410.0347595214844
501	410.04718017578125	37.3433474426667					1	DETECTED	410.0472 m/z @37.34 [151020OFc1_NvH-0949-CRLM-6.raw]	410.04718017578125	37.3433474426667	0.119813070666667	99.9979170176	99.87810394693334	95511.7578125	3.1096703861587346E8	0	7230	77.40626346060944	1.3590479740688723	1.7834141639435557	410.03790283203125	410.0545349121094
502	410.06494140625	47.1366267725333					1	DETECTED	410.0649 m/z @47.14 [151020OFc1_NvH-0949-CRLM-6.raw]	410.06494140625	47.1366267725333	0.0101519997333333	99.9979170176	99.98776501786666	189239.921875	3.0359336370300186E8	0	7230	47.62363702509389	1.0425666899991792	1.0841580443924954	410.05511474609375	410.07476806640625
503	410.08599853515625	37.5533431725333					1	DETECTED	410.0860 m/z @37.55 [151020OFc1_NvH-0949-CRLM-6.raw]	410.08599853515625	37.5533431725333	0.109951364533333	99.9979170176	99.88796565306667	110821.2421875	3.206788592656904E8	0	7230	95.45665423196746	1.3754001629679158	1.826369214461927	410.0760498046875	410.0959777832031
504	410.1094055175781	58.1548946149333					1	DETECTED	410.1094 m/z @58.15 [151020OFc1_NvH-0949-CRLM-6.raw]	410.1094055175781	58.1548946149333	0.0101519997333333	99.9979170176	99.98776501786666	107667.75	2.873107872881108E8	0	7230	97.81273063030504	0.8246389723730793	0.730096768456119	410.1009521484375	410.1189270019531
505	410.147216796875	92.4454531288					1	DETECTED	410.1472 m/z @92.45 [151020OFc1_NvH-0949-CRLM-6.raw]	410.147216796875	92.4454531288	4.53617908773333	96.0357226904	91.49954360266666	272175.59375	2.765267811320286E8	0	7230	0.053740677258971914	5.065642711112306	0.5853475709823913	410.1382141113281	410.1571350097656
506	410.177978515625	22.6813980224					1	DETECTED	410.1780 m/z @22.68 [151020OFc1_NvH-0949-CRLM-6.raw]	410.177978515625	22.6813980224	2.3047475712	96.7576024909333	94.4528549197333	528878.0625	3.483878932068734E8	0	7230	6.933063680415815	5.983679607883845	0.05682911273478236	410.1683044433594	410.1869812011719
507	410.1972351074219	20.2953121045333					1	DETECTED	410.1972 m/z @20.30 [151020OFc1_NvH-0949-CRLM-6.raw]	410.1972351074219	20.2953121045333	1.99303019653333	96.4161894138667	94.42315921733338	4274713.0	4.0254912780210114E8	3	7230	0.11825659980691228	0.514586410453926	1.2416063749650328	410.1873474121094	410.20721435546875
508	410.2144470214844	20.6913121872					1	DETECTED	410.2144 m/z @20.69 [151020OFc1_NvH-0949-CRLM-6.raw]	410.2144470214844	20.6913121872	2.08791256346667	99.5809654957333	97.49305293226662	3743940.5	4.892576464496884E8	2	7230	6.55242644166081	1.0960367067075483	21.186121780486932	410.207275390625	410.2159729003906
509	410.2259826660156	25.9106761706667					1	DETECTED	410.2260 m/z @25.91 [151020OFc1_NvH-0949-CRLM-6.raw]	410.2259826660156	25.9106761706667	3.41433077546667	97.8575147786667	94.44318400320003	7355037.5	7.604596767667679E8	3	7230	9.453056002232366	1.068731549958916	3.465376322899319	410.21600341796875	410.2359619140625
510	410.23907470703125	42.7046184232					1	DETECTED	410.2391 m/z @42.70 [151020OFc1_NvH-0949-CRLM-6.raw]	410.23907470703125	42.7046184232	2.64288744586667	96.2917884901333	93.64890104426664	3790742.0	5.396588150840795E8	3	7230	11.669549902846292	0.517289627735163	0.02600604737565465	410.2359924316406	410.2490539550781
511	410.24951171875	14.3954916357333					1	DETECTED	410.2495 m/z @14.40 [151020OFc1_NvH-0949-CRLM-6.raw]	410.24951171875	14.3954916357333	3.74894439013333	50.6658829029333	46.916938512799966	536537.75	1.8365567264219284E8	0	7230	6.722473537369947	0.846127414779494	0.5028607386500105	410.24908447265625	410.25146484375
512	410.261474609375	35.0414793848					1	DETECTED	410.2615 m/z @35.04 [151020OFc1_NvH-0949-CRLM-6.raw]	410.261474609375	35.0414793848	1.32387084053333	99.5297581504	98.20588730986667	2762482.75	4.1706974937900275E8	2	7230	18.259024567826053	0.6213275319204984	1.6474003812064892	410.25152587890625	410.2713623046875
513	410.2738037109375	44.2665964714667					1	DETECTED	410.2738 m/z @44.27 [151020OFc1_NvH-0949-CRLM-6.raw]	410.2738037109375	44.2665964714667	4.9485828896	92.3052921514667	87.3567092618667	1750299.125	3.421405436863262E8	0	7230	0.05801162207063015	1.402618059173503	0.061124081918639404	410.27154541015625	410.283203125
514	410.2930603027344	91.3194783674667					1	DETECTED	410.2931 m/z @91.32 [151020OFc1_NvH-0949-CRLM-6.raw]	410.2930603027344	91.3194783674667	24.505756644	95.2327341568	70.7269775128	101185.046875	2.4704423971847856E8	0	7230	0.46102024506531336	0.5292848212043161	1.5470718349968726	410.2846374511719	410.2988586425781
515	410.3045349121094	40.8299454757333					1	DETECTED	410.3045 m/z @40.83 [151020OFc1_NvH-0949-CRLM-6.raw]	410.3045349121094	40.8299454757333	9.82461558826667	95.9675198365333	86.14290424826663	90122.609375	2.779514802764464E8	0	7230	81.39722612007046	1.3891628400813827	1.6425450644630577	410.30413818359375	410.3132629394531
516	410.3775939941406	35.1142433453333					1	DETECTED	410.3776 m/z @35.11 [151020OFc1_NvH-0949-CRLM-6.raw]	410.3775939941406	35.1142433453333	1.9309370608	94.3626419176	92.4317048568	122152.7734375	2.967612782215003E8	0	7230	89.67981231413846	1.3927440512442593	1.7082541127107647	410.3680725097656	410.3874206542969
517	410.42791748046875	22.8127902450667					1	DETECTED	410.4279 m/z @22.81 [151020OFc1_NvH-0949-CRLM-6.raw]	410.42791748046875	22.8127902450667	3.77966276373333	98.1926838981333	94.41302113439997	442064.5625	3.23169550097462E8	0	7230	12.26222821136298	2.833049095357744	0.006500988408047723	410.4180908203125	410.43768310546875
518	410.4478759765625	20.3245727128					1	DETECTED	410.4479 m/z @20.32 [151020OFc1_NvH-0949-CRLM-6.raw]	410.4478759765625	20.3245727128	3.57820220106667	98.2859950554667	94.70779285440003	3224081.5	3.5385977465852994E8	0	7230	0.15104370283527757	1.0155644958490737	0.014068485100613067	410.43798828125	410.4578552246094
519	410.4725341796875	36.7642980085333					1	DETECTED	410.4725 m/z @36.76 [151020OFc1_NvH-0949-CRLM-6.raw]	410.4725341796875	36.7642980085333	3.31913226613333	97.5387619144	94.21962964826668	784347.375	3.3088403480529857E8	0	7230	25.632202131530683	1.7119664749964205	2.341782855529107	410.4626770019531	410.4823303222656
520	410.49969482421875	15.8799598458667					1	DETECTED	410.4997 m/z @15.88 [151020OFc1_NvH-0949-CRLM-6.raw]	410.49969482421875	15.8799598458667	4.01848892853333	97.0767216690667	93.05823274053337	152250.71875	2.860978844193668E8	0	7230	0.17086198998880242	5.24814951008645	7.717286847163254	410.4953308105469	410.50555419921875
521	410.52569580078125	35.3980403317333					1	DETECTED	410.5257 m/z @35.40 [151020OFc1_NvH-0949-CRLM-6.raw]	410.52569580078125	35.3980403317333	3.3860565624	98.4206747402667	95.0346181778667	624945.0625	3.227264170957262E8	3	7230	11.350824514041115	1.57709332670994	0.05883458993858977	410.51605224609375	410.5356750488281
522	410.5397644042969	17.3961933570667					1	DETECTED	410.5398 m/z @17.40 [151020OFc1_NvH-0949-CRLM-6.raw]	410.5397644042969	17.3961933570667	3.6301516304	99.8045007402667	96.17434910986671	548079.9375	3.055172687846003E8	0	7230	13.532177985212279	0.5972326330078376	0.056167809634668796	410.53570556640625	410.54376220703125
523	410.55377197265625	16.5575793136					1	DETECTED	410.5538 m/z @16.56 [151020OFc1_NvH-0949-CRLM-6.raw]	410.55377197265625	16.5575793136	3.60014580426667	99.4163010874667	95.81615528320003	2568914.0	4.325683417160166E8	0	7230	9.739514130086626	4.0245425276714	2.6904176896052325	410.5438232421875	410.5637512207031
524	410.572998046875	42.6664479336					1	DETECTED	410.5730 m/z @42.67 [151020OFc1_NvH-0949-CRLM-6.raw]	410.572998046875	42.6664479336	2.58464652	98.4563431016	95.87169658159999	1650093.25	3.709407017223667E8	3	7230	27.36375947220136	0.6557444422199736	0.12768588026456307	410.56378173828125	410.5829772949219
525	410.5954284667969	35.0414793848					1	DETECTED	410.5954 m/z @35.04 [151020OFc1_NvH-0949-CRLM-6.raw]	410.5954284667969	35.0414793848	2.851662576	95.2641945792	92.4125320032	704384.25	3.4409945934285855E8	0	7230	0.071231422708955	1.7372209389948041	0.06597052332515443	410.58544921875	410.6053771972656
526	410.60791015625	44.2811441888					1	DETECTED	410.6079 m/z @44.28 [151020OFc1_NvH-0949-CRLM-6.raw]	410.60791015625	44.2811441888	6.18799387173333	95.3233604464	89.13536657466668	626130.8125	3.092492046219127E8	0	7230	0.08130422872628884	1.169965805305578	0.04815093495690173	410.6054992675781	410.6092834472656
527	410.6202087402344	28.2878640744					1	DETECTED	410.6202 m/z @28.29 [151020OFc1_NvH-0949-CRLM-6.raw]	410.6202087402344	28.2878640744	4.99050551546667	99.8973184626667	94.90681294720004	1083267.375	3.385559114485613E8	5	7230	0.09757873051467669	2.614686390952913	0.7528338197038799	410.6102294921875	410.63018798828125
528	410.6985168457031	20.2690853866667					1	DETECTED	410.6985 m/z @20.27 [151020OFc1_NvH-0949-CRLM-6.raw]	410.6985168457031	20.2690853866667	3.936367356	95.5160827165333	91.5797153605333	1603693.5	3.533569161459457E8	0	7230	0.12891724499546697	0.86055829073286	0.02248533383011859	410.6885681152344	410.70849609375
529	410.7088928222656	18.6572828552					1	DETECTED	410.7089 m/z @18.66 [151020OFc1_NvH-0949-CRLM-6.raw]	410.7088928222656	18.6572828552	7.9074083184	32.3075121117333	24.4001037933333	390812.78125	8.14381725632509E7	0	7230	0.11416203101742539	1.1349017939606891	10.735781529617539	410.7085266113281	410.7093200683594
530	410.7193603515625	19.2465885890667					1	DETECTED	410.7194 m/z @19.25 [151020OFc1_NvH-0949-CRLM-6.raw]	410.7193603515625	19.2465885890667	3.13516993813333	95.3431910794667	92.20802114133338	1.2229105E7	7.250665837179888E8	4	7230	0.9047451974175793	7.167233107095588	1.5852810122381567	410.70947265625	410.7293395996094
531	410.7373046875	22.105737644					1	DETECTED	410.7373 m/z @22.11 [151020OFc1_NvH-0949-CRLM-6.raw]	410.7373046875	22.105737644	3.58931047066667	95.2137718882667	91.62446141760003	2568123.75	4.417634173111955E8	2	7230	4.981187886446534	0.7447153817734349	0.637431944941373	410.7293701171875	410.7472839355469
532	410.7597961425781	40.5360718450667					1	DETECTED	410.7598 m/z @40.54 [151020OFc1_NvH-0949-CRLM-6.raw]	410.7597961425781	40.5360718450667	3.67404696773333	99.1663226157333	95.49227564799997	1001312.0625	3.494805303674425E8	0	7230	0.19205111571808686	0.6298665065034341	0.008943516257722566	410.74981689453125	410.7692565917969
533	410.8207702636719	28.2878640744					1	DETECTED	410.8208 m/z @28.29 [151020OFc1_NvH-0949-CRLM-6.raw]	410.8207702636719	28.2878640744	4.21028472213333	98.8999320877333	94.68964736559998	978884.6875	3.1938569138548493E8	0	7230	0.25124821104111916	4.530667223206233	394.463734792262	410.8111572265625	410.8302001953125
534	410.8407897949219	41.1667332925333					1	DETECTED	410.8408 m/z @41.17 [151020OFc1_NvH-0949-CRLM-6.raw]	410.8407897949219	41.1667332925333	0.255441202133333	83.1451755210667	82.88973431893338	2020873.75	3.2384646798902684E8	5	7230	0.18565841601468946	0.5037507576921595	0.008630145394709072	410.8312072753906	410.8504943847656
535	410.8592224121094	35.3522965170667					1	DETECTED	410.8592 m/z @35.35 [151020OFc1_NvH-0949-CRLM-6.raw]	410.8592224121094	35.3522965170667	0.438888993066667	94.5879100949333	94.14902110186664	209906.71875	3.394589494931558E8	0	7230	30.0351953934444	1.5032873574788903	2.0028932353206095	410.8510437011719	410.8597106933594
536	410.8697509765625	23.6952578645333					1	DETECTED	410.8698 m/z @23.70 [151020OFc1_NvH-0949-CRLM-6.raw]	410.8697509765625	23.6952578645333	0.040672836	99.1867784250667	99.1461055890667	2055890.5	3.7913755935634774E8	3	7230	0.10248659413826289	0.5367191794732625	0.15673261784864248	410.8600158691406	410.8796081542969
537	410.8832092285156	20.6788391989333					1	DETECTED	410.8832 m/z @20.68 [151020OFc1_NvH-0949-CRLM-6.raw]	410.8832092285156	20.6788391989333	3.8020270104	70.4138276077333	66.6118005973333	1023623.3125	2.548924879301162E8	0	7230	0.1395453903212811	0.51655942084353	0.07763678701441314	410.8797912597656	410.8840637207031
538	410.8940734863281	26.0762451837333					1	DETECTED	410.8941 m/z @26.08 [151020OFc1_NvH-0949-CRLM-6.raw]	410.8940734863281	26.0762451837333	0.0101519997333333	96.1389929682667	96.12884096853337	1642976.25	3.6448120599427724E8	3	7230	9.54597776100373	0.5136201897309791	1.05117852993849	410.88409423828125	410.9018249511719
539	410.9118347167969	38.8745387274667					1	DETECTED	410.9118 m/z @38.87 [151020OFc1_NvH-0949-CRLM-6.raw]	410.9118347167969	38.8745387274667	0.0101519997333333	98.6012390493333	98.59108704959996	1807079.25	4.1423393707574797E8	3	7230	7.118326012748028	0.53490000699235	0.28742491439748363	410.90185546875	410.9217834472656
540	410.9241638183594	34.7841784941333					1	DETECTED	410.9242 m/z @34.78 [151020OFc1_NvH-0949-CRLM-6.raw]	410.9241638183594	34.7841784941333	0.0209561586666667	85.9231128661333	85.90215670746663	490707.625	2.8807787499104047E8	2	7230	0.2306737483712169	1.564116222742854	0.028615721879934292	410.92193603515625	410.93414306640625
541	410.94964599609375	14.0311563285333					1	DETECTED	410.9496 m/z @14.03 [151020OFc1_NvH-0949-CRLM-6.raw]	410.94964599609375	14.0311563285333	0.0101519997333333	99.5398264144	99.52967441466666	2664569.75	3.4705517998233753E8	0	7230	0.1306193080541771	86.71068033821706	45.57600168008882	410.9398193359375	410.95953369140625
542	410.9613342285156	29.5995887626667					1	DETECTED	410.9613 m/z @29.60 [151020OFc1_NvH-0949-CRLM-6.raw]	410.9613342285156	29.5995887626667	0.0307480021333333	99.9979170176	99.96716901546667	345159.78125	3.495196937915864E8	0	7230	18.523605535751322	2.431687951667016	5.093579181415529	410.95965576171875	410.97119140625
543	410.9906005859375	35.8687017					1	DETECTED	410.9906 m/z @35.87 [151020OFc1_NvH-0949-CRLM-6.raw]	410.9906005859375	35.8687017	0.0209561586666667	99.8973184626667	99.87636230400004	971112.625	3.209021016822892E8	4	7230	0.16878343042537836	0.5802529349939987	0.022559165527079778	410.98065185546875	411.0003662109375
544	411.0212097167969	28.2611543621333					1	DETECTED	411.0212 m/z @28.26 [151020OFc1_NvH-0949-CRLM-6.raw]	411.0212097167969	28.2611543621333	0.0101519997333333	99.9979170176	99.98776501786666	654826.9375	3.1191592229525995E8	0	7230	0.17927935161910113	1.8142264307360414	1.231494950056492	411.01153564453125	411.0310974121094
545	411.0414123535156	41.1297775690667					1	DETECTED	411.0414 m/z @41.13 [151020OFc1_NvH-0949-CRLM-6.raw]	411.0414123535156	41.1297775690667	0.496106713866667	99.9979170176	99.50181030373334	2050363.0	3.588515463728304E8	0	7230	0.2414284834922924	12.328422103067176	2.24094390570456	411.0314636230469	411.0513916015625
546	411.0565490722656	29.3877497824					1	DETECTED	411.0565 m/z @29.39 [151020OFc1_NvH-0949-CRLM-6.raw]	411.0565490722656	29.3877497824	0.2356389864	99.9979170176	99.7622780312	310189.9375	3.602534301534037E8	0	7230	87.2279020121614	1.8399401692477215	2.779328833704082	411.0514221191406	411.0664978027344
547	411.07733154296875	44.9469013776					1	DETECTED	411.0773 m/z @44.95 [151020OFc1_NvH-0949-CRLM-6.raw]	411.07733154296875	44.9469013776	0.050528968	99.9979170176	99.94738804960001	91766.890625	3.007008944238444E8	0	7230	97.25141263090927	1.1098158410922674	1.2912750718033181	411.06744384765625	411.08123779296875
548	411.0921630859375	43.8435869565333					1	DETECTED	411.0922 m/z @43.84 [151020OFc1_NvH-0949-CRLM-6.raw]	411.0921630859375	43.8435869565333	0.0101519997333333	99.9979170176	99.98776501786666	130833.125	3.538241282907874E8	0	7230	97.3052107048945	1.0983250164366636	1.5341349260497616	411.0831298828125	411.1019592285156
549	411.1227722167969	92.486323608					1	DETECTED	411.1228 m/z @92.49 [151020OFc1_NvH-0949-CRLM-6.raw]	411.1227722167969	92.486323608	2.5634716944	99.9481804381333	97.38470874373331	1356330.75	3.174327461836927E8	0	7230	0.12476194830071563	0.8608920312121329	0.1374699735153209	411.11370849609375	411.13238525390625
550	411.1753234863281	34.7693098341333					1	DETECTED	411.1753 m/z @34.77 [151020OFc1_NvH-0949-CRLM-6.raw]	411.1753234863281	34.7693098341333	0.0307480021333333	99.7651323290667	99.73438432693337	560570.4375	3.060575084180131E8	0	7230	23.780501242522448	1.881259734796392	0.054447486482188674	411.1654357910156	411.1810302734375
551	411.1910705566406	11.8620555285333					1	DETECTED	411.1911 m/z @11.86 [151020OFc1_NvH-0949-CRLM-6.raw]	411.1910705566406	11.8620555285333	3.43545772	95.6880995874667	92.25264186746669	3142652.75	3.861159806730774E8	3	7230	0.19257714369381596	6.677641391445284	105.65476420744625	411.1811218261719	411.1974792480469
552	411.20751953125	28.1657988072					1	DETECTED	411.2075 m/z @28.17 [151020OFc1_NvH-0949-CRLM-6.raw]	411.20751953125	28.1657988072	3.06630996213333	97.2826356213333	94.21632565919997	6497096.5	6.565240503089122E8	3	7230	4.683940936049119	3.5816745198802753	0.025295718266597288	411.1976013183594	411.2174987792969
553	411.2213439941406	19.2898426496					1	DETECTED	411.2213 m/z @19.29 [151020OFc1_NvH-0949-CRLM-6.raw]	411.2213439941406	19.2898426496	3.999841184	98.1297886208	94.1299474368	4899007.0	5.1403935467172754E8	3	7230	0.8571514642443816	2.685367665736015	21.378169932284795	411.217529296875	411.2216491699219
554	411.2316589355469	24.0060087194667					1	DETECTED	411.2317 m/z @24.01 [151020OFc1_NvH-0949-CRLM-6.raw]	411.2316589355469	24.0060087194667	1.72789554693333	98.7761626949333	97.04826714799998	5582082.0	6.991555675229362E8	3	7230	11.118474842806368	0.7030835795512341	0.03956387968995094	411.2216796875	411.24163818359375
555	411.2423095703125	29.5510309570667					1	DETECTED	411.2423 m/z @29.55 [151020OFc1_NvH-0949-CRLM-6.raw]	411.2423095703125	29.5510309570667	3.27062190613333	90.8374342602667	87.56681235413338	3669233.75	4.525063908509136E8	2	7230	0.280915654920765	0.5127410819678653	0.015400715463083697	411.2416687011719	411.25225830078125
556	411.2546081542969	31.8214468818667					1	DETECTED	411.2546 m/z @31.82 [151020OFc1_NvH-0949-CRLM-6.raw]	411.2546081542969	31.8214468818667	3.24104973466667	95.8922639885333	92.65121425386663	983395.0	3.197500300377251E8	2	7230	7.815125936939758	214.97347729419957	0.9831706622307967	411.2523498535156	411.26416015625
557	411.2699890136719	19.6126427317333					1	DETECTED	411.2700 m/z @19.61 [151020OFc1_NvH-0949-CRLM-6.raw]	411.2699890136719	19.6126427317333	3.5451735432	95.4108630541333	91.86568951093331	230392.140625	3.192228265472593E8	0	7230	72.81561284401955	2.742643699610173	715.5137418159998	411.2651672363281	411.2798156738281
558	411.29290771484375	91.4160859554667					1	DETECTED	411.2929 m/z @91.42 [151020OFc1_NvH-0949-CRLM-6.raw]	411.29290771484375	91.4160859554667	7.23005758826667	95.4201526045333	88.19009501626662	90269.1328125	3.1149943617194134E8	0	7230	0.14794232846156774	0.5237810639528081	0.06568141614917881	411.2832336425781	411.2998352050781
559	411.3104553222656	91.4810122088					1	DETECTED	411.3105 m/z @91.48 [151020OFc1_NvH-0949-CRLM-6.raw]	411.3104553222656	91.4810122088	21.2937280901333	96.0826782413333	74.7889501512	105767.078125	2.616047566845742E8	0	7230	1.880883876271227	0.5327813370350191	0.8666098952969907	411.3033447265625	411.31536865234375
560	411.32781982421875	89.9064172813333					1	DETECTED	411.3278 m/z @89.91 [151020OFc1_NvH-0949-CRLM-6.raw]	411.32781982421875	89.9064172813333	8.2474937008	94.1505883029333	85.90309460213331	105989.0625	3.9086568678611827E8	0	7230	83.31747197219522	0.525987184471115	0.0231488204175515	411.31890869140625	411.3317565917969
561	411.3426513671875	43.5120967592					1	DETECTED	411.3427 m/z @43.51 [151020OFc1_NvH-0949-CRLM-6.raw]	411.3426513671875	43.5120967592	3.2315999024	95.4201526045333	92.1885527021333	145393.984375	3.3114056077180475E8	0	7230	88.59365538542203	1.1443323679679285	1.1846750016436318	411.3359375	411.3525390625
562	411.3572998046875	41.5846148458667					1	DETECTED	411.3573 m/z @41.58 [151020OFc1_NvH-0949-CRLM-6.raw]	411.3572998046875	41.5846148458667	18.8911470434667	99.4786588813333	80.5875118378666	142525.265625	3.0747119516810185E8	0	7230	72.5782791195259	1.7755662673411214	2.197700939624041	411.3533630371094	411.3650817871094
563	411.3750915527344	17.3348935128					1	DETECTED	411.3751 m/z @17.33 [151020OFc1_NvH-0949-CRLM-6.raw]	411.3750915527344	17.3348935128	2.72038451866667	98.9509314973333	96.23054697866662	147287.078125	3.1749577225991905E8	0	7230	89.271327137674	3.047890067627512	5.118063350678648	411.3651123046875	411.38494873046875
564	411.42425537109375	34.9589678336					1	DETECTED	411.4243 m/z @34.96 [151020OFc1_NvH-0949-CRLM-6.raw]	411.42425537109375	34.9589678336	4.98035132133333	99.3645471306667	94.38419580933336	532918.375	3.345181233594665E8	0	7230	24.513065326771923	1.868470586988724	0.01548838672866116	411.4146728515625	411.4314270019531
565	411.441650390625	11.8620555285333					1	DETECTED	411.4417 m/z @11.86 [151020OFc1_NvH-0949-CRLM-6.raw]	411.441650390625	11.8620555285333	3.08503277066667	99.5094940957333	96.42446132506663	3010486.25	3.6230533002656853E8	0	7230	0.14617435662692557	81.04644781661253	15.172602193920058	411.43182373046875	411.4516296386719
566	411.451904296875	14.0026955912					1	DETECTED	411.4519 m/z @14.00 [151020OFc1_NvH-0949-CRLM-6.raw]	411.451904296875	14.0026955912	3.65220769973333	94.8303013568	91.17809365706668	846169.4375	3.093482071622746E8	0	7230	1.8813693373738225	0.6033725729611593	0.19290804280941568	411.4517822265625	411.4617919921875
567	411.473876953125	22.7206244050667					1	DETECTED	411.4739 m/z @22.72 [151020OFc1_NvH-0949-CRLM-6.raw]	411.473876953125	22.7206244050667	0.868371931466667	99.7752801042667	98.90690817280003	1427336.0	3.1263357982238704E8	0	7230	0.12162259176490409	1.211768898816125	0.02769081570031413	411.4639587402344	411.4837951660156
568	411.4925537109375	35.8521936552					1	DETECTED	411.4926 m/z @35.85 [151020OFc1_NvH-0949-CRLM-6.raw]	411.4925537109375	35.8521936552	3.06630996213333	95.5665655232	92.50025556106667	636411.625	3.084656738814479E8	0	7230	0.19354074166561475	1.6579004077689696	0.4629687119896794	411.4839172363281	411.5024719238281
569	411.5227355957031	19.6126427317333					1	DETECTED	411.5227 m/z @19.61 [151020OFc1_NvH-0949-CRLM-6.raw]	411.5227355957031	19.6126427317333	3.4863659096	87.3681006949333	83.88173478533331	573729.4375	3.032594716787544E8	0	7230	0.16630270504308342	0.9106884799411962	0.03410357656032304	411.51312255859375	411.5319519042969
570	411.5419616699219	28.1272489645333					1	DETECTED	411.5420 m/z @28.13 [151020OFc1_NvH-0949-CRLM-6.raw]	411.5419616699219	28.1272489645333	4.28782754453333	87.5778047898667	83.28997724533338	4515018.5	3.626971040709421E8	0	7230	0.16105351533832746	0.5366742406082066	0.04738115767084527	411.53204345703125	411.5426940917969
571	411.5527038574219	27.5460160389333					1	DETECTED	411.5527 m/z @27.55 [151020OFc1_NvH-0949-CRLM-6.raw]	411.5527038574219	27.5460160389333	3.62008951146667	96.5560188445333	92.93592933306662	4980163.5	4.4965225593094957E8	3	7230	4.165208503621685	0.5207936570497924	0.3866329682673656	411.542724609375	411.56268310546875
572	411.5659484863281	23.9788608725333					1	DETECTED	411.5659 m/z @23.98 [151020OFc1_NvH-0949-CRLM-6.raw]	411.5659484863281	23.9788608725333	3.69568254213333	94.9555473677333	91.25986482559998	3474125.75	3.9810621944928616E8	3	7230	6.516259805657185	6.29850619100956	1.464107061181749	411.5627136230469	411.5758972167969
573	411.5803527832031	47.8534414309333					1	DETECTED	411.5804 m/z @47.85 [151020OFc1_NvH-0949-CRLM-6.raw]	411.5803527832031	47.8534414309333	3.8020270104	98.4461117144	94.64408470400001	1499838.125	3.3649562552074194E8	3	7230	0.10457419701963744	0.5122591366075544	0.03419283202554704	411.5759582519531	411.5856018066406
574	411.5959777832031	28.2142191184					1	DETECTED	411.5960 m/z @28.21 [151020OFc1_NvH-0949-CRLM-6.raw]	411.5959777832031	28.2142191184	0.943168606933333	93.9126782584	92.96950965146668	1507533.25	3.366722130090916E8	3	7230	8.368389177224643	13.473212765455148	41.1829831686619	411.5866394042969	411.6059265136719
575	411.675537109375	34.8987268162667					1	DETECTED	411.6755 m/z @34.90 [151020OFc1_NvH-0949-CRLM-6.raw]	411.675537109375	34.8987268162667	7.26812185706667	58.3259698536	51.05784799653333	455458.40625	2.0661894434374398E8	0	7230	23.767816587076766	0.9956601058736712	0.04290020235386615	411.6656494140625	411.68206787109375
576	411.692138671875	11.8620555285333					1	DETECTED	411.6921 m/z @11.86 [151020OFc1_NvH-0949-CRLM-6.raw]	411.692138671875	11.8620555285333	2.78643384533333	96.5837517106667	93.79731786533337	1533538.875	3.1922495337474304E8	0	7230	0.1413875810425722	42.7122137783028	104.88692236824618	411.6825256347656	411.6995849609375
577	411.7096252441406	25.0891438002667					1	DETECTED	411.7096 m/z @25.09 [151020OFc1_NvH-0949-CRLM-6.raw]	411.7096252441406	25.0891438002667	3.65220769973333	99.9583388325333	96.30613113279998	2825081.75	4.4670128611747956E8	4	7230	0.13384511177603997	0.5805003890231302	0.03975889313803103	411.6996765136719	411.7196044921875
578	411.72406005859375	34.5868121328					1	DETECTED	411.7241 m/z @34.59 [151020OFc1_NvH-0949-CRLM-6.raw]	411.72406005859375	34.5868121328	2.62375006613333	89.1187118970667	86.49496183093338	1594189.5	4.3467113999284446E8	0	7230	17.188820042398618	0.5798204609488308	0.023215489812053083	411.7196350097656	411.7340087890625
579	411.74420166015625	29.5510309570667					1	DETECTED	411.7442 m/z @29.55 [151020OFc1_NvH-0949-CRLM-6.raw]	411.74420166015625	29.5510309570667	3.5451735432	90.7185417789333	87.1733682357333	1654354.25	3.4915774584352326E8	0	7230	7.520124761498014	1.1962581327939763	1.4225442940127198	411.73431396484375	411.7482604980469
580	411.7582702636719	27.4000840885333					1	DETECTED	411.7583 m/z @27.40 [151020OFc1_NvH-0949-CRLM-6.raw]	411.7582702636719	27.4000840885333	3.46706568746667	81.9077958250667	78.44073013760003	3701835.25	3.6900156725341374E8	2	7230	0.23631057600129068	0.8863111600758619	0.02066318948445771	411.7483215332031	411.7681884765625
581	411.7745361328125	3.81398275573333					1	DETECTED	411.7745 m/z @3.81 [151020OFc1_NvH-0949-CRLM-6.raw]	411.7745361328125	3.81398275573333	3.7063300704	36.2462246061333	32.5398945357333	113834.421875	9.672812939086553E7	0	7230	0.10028612037207196	1.2304862725747645	41.41640238725801	411.76861572265625	411.78448486328125
582	411.8488464355469	37.5533431725333					1	DETECTED	411.8488 m/z @37.55 [151020OFc1_NvH-0949-CRLM-6.raw]	411.8488464355469	37.5533431725333	0.168194512266667	65.6148854322667	65.44669092000004	176064.515625	2.6542846945771873E8	0	7230	46.289749187333776	0.8753033392315693	1.2142977844535585	411.84478759765625	411.8504943847656
583	411.8606262207031	12.3670809730667					1	DETECTED	411.8606 m/z @12.37 [151020OFc1_NvH-0949-CRLM-6.raw]	411.8606262207031	12.3670809730667	4.01848892853333	97.2620108381333	93.24352190959998	1160931.875	3.619247874924725E8	3	7230	0.11821441757633977	2.1703485866754013	2.7504897907044947	411.8507080078125	411.8652648925781
584	411.87530517578125	15.6268151701333					1	DETECTED	411.8753 m/z @15.63 [151020OFc1_NvH-0949-CRLM-6.raw]	411.87530517578125	15.6268151701333	2.66154589546667	95.2137718882667	92.55222599280003	2171313.25	3.637269149568561E8	3	7230	9.630616772351592	1.3315386736080308	39.14010163360379	411.8653259277344	411.8769836425781
585	411.88702392578125	27.5460160389333					1	DETECTED	411.8870 m/z @27.55 [151020OFc1_NvH-0949-CRLM-6.raw]	411.88702392578125	27.5460160389333	0.1394126096	96.1672087853333	96.0277961757333	3445180.25	4.23336438434696E8	3	7230	0.17240270623955212	0.9543468736463068	2.8975630128624275	411.8771057128906	411.8970031738281
586	411.9035339355469	30.4098694112					1	DETECTED	411.9035 m/z @30.41 [151020OFc1_NvH-0949-CRLM-6.raw]	411.9035339355469	30.4098694112	0.0101519997333333	95.2137718882667	95.20361988853337	1447788.125	3.892533627403767E8	0	7230	6.502474720492884	0.5920220407983211	0.9982995455470339	411.89703369140625	411.91351318359375
587	411.91497802734375	47.8534414309333					1	DETECTED	411.9150 m/z @47.85 [151020OFc1_NvH-0949-CRLM-6.raw]	411.91497802734375	47.8534414309333	0.0209561586666667	86.0851669432	86.06421078453333	998308.9375	3.494349630483854E8	0	7230	5.114845937001334	0.5091099220802424	0.008381908610452956	411.91357421875	411.9249572753906
588	411.92657470703125	36.5611834866667					1	DETECTED	411.9266 m/z @36.56 [151020OFc1_NvH-0949-CRLM-6.raw]	411.92657470703125	36.5611834866667	0.1296400432	82.4953973282667	82.3657572850667	851691.4375	2.961591253669371E8	0	7230	25.312441561036152	0.8337203917367585	2.029110641729316	411.925048828125	411.9365539550781
589	411.9432067871094	11.8379241869333					1	DETECTED	411.9432 m/z @11.84 [151020OFc1_NvH-0949-CRLM-6.raw]	411.9432067871094	11.8379241869333	0.0101519997333333	95.8829121917333	95.87276019199996	624956.0	3.198408132083336E8	0	7230	0.11040611262101585	6.044579391072952	2.093524287992665	411.9366149902344	411.9530944824219
590	411.9546813964844	16.8600385066667					1	DETECTED	411.9547 m/z @16.86 [151020OFc1_NvH-0949-CRLM-6.raw]	411.9546813964844	16.8600385066667	0.119813070666667	98.9915558464	98.87174277573334	353114.65625	3.072734283589266E8	4	7230	3.6459486810034534	0.5047522077113612	0.07805817503389315	411.95330810546875	411.964599609375
591	411.9813537597656	39.5404438336					1	DETECTED	411.9814 m/z @39.54 [151020OFc1_NvH-0949-CRLM-6.raw]	411.9813537597656	39.5404438336	0.050528968	99.9979170176	99.94738804960001	439740.28125	3.245754333619747E8	0	7230	0.15218531742392116	2.1748015193496237	4.886927169743672	411.97137451171875	411.99127197265625
592	411.99420166015625	22.9421385973333					1	DETECTED	411.9942 m/z @22.94 [151020OFc1_NvH-0949-CRLM-6.raw]	411.99420166015625	22.9421385973333	0.050528968	99.9880776981333	99.9375487301333	358920.46875	3.3379833288496995E8	0	7230	0.07060050161257792	2.472693569319041	0.2652469462402057	411.9914855957031	412.0037536621094
593	412.02410888671875	29.2201785581333					1	DETECTED	412.0241 m/z @29.22 [151020OFc1_NvH-0949-CRLM-6.raw]	412.02410888671875	29.2201785581333	0.3425357736	99.9583388325333	99.6158030589333	886089.875	3.1057247999294555E8	5	7230	0.07804723718034978	0.9585357869439208	5.600718926716136	412.0141296386719	412.0340576171875
594	412.0389099121094	38.0036628421333					1	DETECTED	412.0389 m/z @38.00 [151020OFc1_NvH-0949-CRLM-6.raw]	412.0389099121094	38.0036628421333	0.0101519997333333	99.9979170176	99.98776501786666	154069.140625	3.443717871797092E8	0	7230	77.01875932729708	1.3152478583472047	1.6276050605523633	412.0342102050781	412.0484924316406
595	412.0536804199219	49.2413236874667					1	DETECTED	412.0537 m/z @49.24 [151020OFc1_NvH-0949-CRLM-6.raw]	412.0536804199219	49.2413236874667	0.2356389864	99.9781425064	99.74250352	100039.9140625	3.202587402536508E8	0	7230	99.23892491735234	1.0075849558420804	1.0162676156415582	412.0489196777344	412.05548095703125
596	412.06646728515625	47.3248435261333					1	DETECTED	412.0665 m/z @47.32 [151020OFc1_NvH-0949-CRLM-6.raw]	412.06646728515625	47.3248435261333	0.429311678933333	99.9979170176	99.56860533866667	163849.640625	3.598646351268545E8	0	7230	0.20864141778221068	1.1595983813621342	1.318466849185822	412.0564880371094	412.076416015625
597	412.0833740234375	34.3258253458667					1	DETECTED	412.0834 m/z @34.33 [151020OFc1_NvH-0949-CRLM-6.raw]	412.0833740234375	34.3258253458667	3.24104973466667	99.9880776981333	96.74702796346662	110751.5625	2.776477195344466E8	0	7230	95.8751615388128	1.541134783895785	2.080730245883549	412.0765686035156	412.08343505859375
598	412.0947265625	47.6230633309333					1	DETECTED	412.0947 m/z @47.62 [151020OFc1_NvH-0949-CRLM-6.raw]	412.0947265625	47.6230633309333	0.0101519997333333	99.9979170176	99.98776501786666	132214.109375	3.429336796457689E8	0	7230	97.613963839394	1.1070136328873246	1.3084704207743392	412.0848083496094	412.10430908203125
599	412.1263122558594	92.4949900144					1	DETECTED	412.1263 m/z @92.49 [151020OFc1_NvH-0949-CRLM-6.raw]	412.1263122558594	92.4949900144	3.81398275573333	94.0218668701333	90.20788411439996	371658.09375	3.418264619007933E8	0	7230	0.12603679742606744	1.3242066919116415	0.0388787811649002	412.1183166503906	412.1341247558594
600	412.14263916015625	92.3677960178667					1	DETECTED	412.1426 m/z @92.37 [151020OFc1_NvH-0949-CRLM-6.raw]	412.14263916015625	92.3677960178667	2.71100776506667	93.8049816421333	91.09397387706663	114836.5859375	2.5145276414938635E8	0	7230	0.1786587962395032	0.5080149292221703	0.016029858444340607	412.1402893066406	412.1517333984375
601	412.1562805175781	49.9210141477333					1	DETECTED	412.1563 m/z @49.92 [151020OFc1_NvH-0949-CRLM-6.raw]	412.1562805175781	49.9210141477333	4.10958584	97.1278914805333	93.0183056405333	89780.9609375	2.6579962433610502E8	0	7230	88.23636419905989	1.0152303592860379	0.9255925482509569	412.15496826171875	412.1656494140625
602	412.19415283203125	25.2784123864					1	DETECTED	412.1942 m/z @25.28 [151020OFc1_NvH-0949-CRLM-6.raw]	412.19415283203125	25.2784123864	3.26145990346667	98.8277513741333	95.56629147066663	3715281.75	3.909212740644356E8	0	7230	0.21105888773000814	0.6322480698839882	0.3604489578810546	412.1841735839844	412.2041320800781
603	412.205810546875	19.9068479565333					1	DETECTED	412.2058 m/z @19.91 [151020OFc1_NvH-0949-CRLM-6.raw]	412.205810546875	19.9068479565333	2.66154589546667	95.6974286498667	93.03588275440002	1585951.5	3.560549355235263E8	4	7230	10.153869187734333	0.8334949243710638	3.181166331668161	412.20416259765625	412.20928955078125
604	412.21929931640625	23.7664899754667					1	DETECTED	412.2193 m/z @23.77 [151020OFc1_NvH-0949-CRLM-6.raw]	412.21929931640625	23.7664899754667	3.64109321333333	95.3029769248	91.66188371146667	2025432.875	4.439993733227791E8	2	7230	8.289959451149313	0.8312292627972899	3.3969702760876457	412.2093200683594	412.2213134765625
605	412.2313232421875	44.5587452258667					1	DETECTED	412.2313 m/z @44.56 [151020OFc1_NvH-0949-CRLM-6.raw]	412.2313232421875	44.5587452258667	3.1252429704	96.9543293888	93.82908641840001	7721981.0	5.869361873224382E8	3	7230	8.163860460200397	0.5968837982172045	0.016558422343500946	412.2213439941406	412.2413024902344
606	412.24273681640625	17.2326553826667					1	DETECTED	412.2427 m/z @17.23 [151020OFc1_NvH-0949-CRLM-6.raw]	412.24273681640625	17.2326553826667	1.55952026933333	99.8872079669333	98.32768769759997	5221856.5	4.1823816345693123E8	2	7230	0.20087139849676205	3.219469152993132	11.139038035296037	412.2413635253906	412.2527160644531
607	412.2599182128906	27.4000840885333					1	DETECTED	412.2599 m/z @27.40 [151020OFc1_NvH-0949-CRLM-6.raw]	412.2599182128906	27.4000840885333	1.13940024853333	98.2859950554667	97.14659480693336	1954787.75	3.920911669817351E8	0	7230	0.27513112651596927	4.375165340055343	4.844889881537176	412.25274658203125	412.2698974609375
608	412.26995849609375	91.2504688797333					1	DETECTED	412.2700 m/z @91.25 [151020OFc1_NvH-0949-CRLM-6.raw]	412.26995849609375	91.2504688797333	3.7172963488	92.2235081442667	88.5062117954667	88986.8203125	2.8409244780517954E8	0	7230	89.25823432723023	0.5055692375751553	0.006717205901797946	412.2699279785156	412.2798156738281
609	412.2900695800781	90.0474224528					1	DETECTED	412.2901 m/z @90.05 [151020OFc1_NvH-0949-CRLM-6.raw]	412.2900695800781	90.0474224528	5.8188125488	92.2146642213333	86.3958516725333	171352.671875	2.7309197136704874E8	0	7230	0.1110552031606602	0.5060955915928192	0.02324455653729664	412.28289794921875	412.2980041503906
610	412.3089599609375	91.6328833021333					1	DETECTED	412.3090 m/z @91.63 [151020OFc1_NvH-0949-CRLM-6.raw]	412.3089599609375	91.6328833021333	0.458124416533333	97.445855108	96.98773069146667	236854.3125	3.34338745761954E8	0	7230	1.7128831303814707	0.5043138217506644	0.5299480893693745	412.301025390625	412.31597900390625
611	412.3319396972656	59.9552098165333					1	DETECTED	412.3319 m/z @59.96 [151020OFc1_NvH-0949-CRLM-6.raw]	412.3319396972656	59.9552098165333	0.970959878666667	92.4949900144	91.52403013573334	87005.78125	2.75221728224627E8	0	7230	89.93676657853344	0.7758344832064811	0.538621011149924	412.3260192871094	412.3341064453125
612	412.34417724609375	40.8995780618667					1	DETECTED	412.3442 m/z @40.90 [151020OFc1_NvH-0949-CRLM-6.raw]	412.34417724609375	40.8995780618667	0.4198119936	95.4297006333333	95.00988863973329	110762.140625	2.9269705958043784E8	0	7230	91.1851406181822	1.1735478964911112	1.2517236586596958	412.3342590332031	412.34423828125
613	412.37664794921875	25.0737316234667					1	DETECTED	412.3766 m/z @25.07 [151020OFc1_NvH-0949-CRLM-6.raw]	412.37664794921875	25.0737316234667	3.37668547466667	97.9625887632	94.58590328853333	241012.5625	3.2823638082679844E8	0	7230	84.46856000528676	2.3235688227929887	3.6266178545197882	412.367431640625	412.38653564453125
614	412.4087829589844	69.5636367434667					1	DETECTED	412.4088 m/z @69.56 [151020OFc1_NvH-0949-CRLM-6.raw]	412.4087829589844	69.5636367434667	3.66305787386667	92.5063674792	88.84330960533333	123881.3046875	3.094213392430578E8	0	7230	22.150974194326736	0.6740707830589088	0.3343582826851367	412.40753173828125	412.41497802734375
615	412.42498779296875	29.2528717650667					1	DETECTED	412.4250 m/z @29.25 [151020OFc1_NvH-0949-CRLM-6.raw]	412.42498779296875	29.2528717650667	3.58931047066667	98.2652225578667	94.67591208720002	741844.625	3.24289344696228E8	0	7230	0.07983824627702418	2.6294567314251642	1794.6012884042718	412.4150085449219	412.4349060058594
616	412.4637756347656	10.2554321253333					1	DETECTED	412.4638 m/z @10.26 [151020OFc1_NvH-0949-CRLM-6.raw]	412.4637756347656	10.2554321253333	3.66305787386667	94.9555473677333	91.29248949386664	510798.0	3.720897900874082E8	0	7230	0.13139905068026714	0.5243590272259975	2.223736225845207	412.45379638671875	412.4737548828125
617	412.47967529296875	12.6394967533333					1	DETECTED	412.4797 m/z @12.64 [151020OFc1_NvH-0949-CRLM-6.raw]	412.47967529296875	12.6394967533333	3.25214370506667	95.6134378266667	92.36129412160003	251545.875	3.350249591259367E8	0	7230	0.03333396244346787	0.747411956950055	0.4936716483995573	412.47393798828125	412.48944091796875
618	412.5047607421875	23.8526678522667					1	DETECTED	412.5048 m/z @23.85 [151020OFc1_NvH-0949-CRLM-6.raw]	412.5047607421875	23.8526678522667	3.4240079696	97.0457616629333	93.6217536933333	720209.1875	3.26640235235609E8	3	7230	0.09900780636787232	3.614580453641429	1.8482666052457335	412.4947814941406	412.5147399902344
619	412.5262756347656	29.8918686885333					1	DETECTED	412.5263 m/z @29.89 [151020OFc1_NvH-0949-CRLM-6.raw]	412.5262756347656	29.8918686885333	3.6846326	97.8994874917333	94.2148548917333	415903.65625	3.0746361681410223E8	0	7230	25.23576576844842	2.560363629430189	0.01021943836372897	412.5163879394531	412.5362548828125
620	412.5462951660156	37.2615902909333					1	DETECTED	412.5463 m/z @37.26 [151020OFc1_NvH-0949-CRLM-6.raw]	412.5462951660156	37.2615902909333	2.98670654906667	97.3233082576	94.33660170853334	7509259.5	4.4334115949890095E8	3	7230	0.1686042514111179	0.5068961048321243	0.012675828178284698	412.536376953125	412.5469055175781
621	412.5569152832031	13.7890293525333					1	DETECTED	412.5569 m/z @13.79 [151020OFc1_NvH-0949-CRLM-6.raw]	412.5569152832031	13.7890293525333	3.4974929056	99.8973184626667	96.3998255570667	1.80328192E8	3.0408036155017505E9	3	7230	0.20860034462084087	1.2274373857107759	1.2437411642702612	412.5469665527344	412.56689453125
622	412.5766906738281	37.9891173981333					1	DETECTED	412.5767 m/z @37.99 [151020OFc1_NvH-0949-CRLM-6.raw]	412.5766906738281	37.9891173981333	3.7172963488	98.3899821274667	94.67268577866669	3267393.0	4.0081395699421513E8	3	7230	1.6096138056488059	0.6050728827994335	0.013340999381520398	412.5669250488281	412.58660888671875
623	412.5910949707031	34.1949450002667					1	DETECTED	412.5911 m/z @34.19 [151020OFc1_NvH-0949-CRLM-6.raw]	412.5910949707031	34.1949450002667	2.15516981413333	96.6118183741333	94.45664855999998	132374.21875	2.9997472835870963E8	0	7230	25.008011723184335	1.7589718425153638	2.514691914570931	412.58673095703125	412.5989074707031
624	412.60894775390625	54.5751885874667					1	DETECTED	412.6089 m/z @54.58 [151020OFc1_NvH-0949-CRLM-6.raw]	412.60894775390625	54.5751885874667	1.59073026133333	98.4308140133333	96.84008375199997	604700.75	3.567746110267457E8	0	7230	0.35308590586902966	0.9414691318569418	278.0907237724672	412.5989990234375	412.6184387207031
625	412.6260681152344	29.1705100066667					1	DETECTED	412.6261 m/z @29.17 [151020OFc1_NvH-0949-CRLM-6.raw]	412.6260681152344	29.1705100066667	3.5451735432	96.7576024909333	93.2124289477333	437348.84375	3.152332308521033E8	0	7230	0.06996607077812911	1.8315327669433503	0.003334696984454427	412.61932373046875	412.63580322265625
626	412.65716552734375	46.8538841464					1	DETECTED	412.6572 m/z @46.85 [151020OFc1_NvH-0949-CRLM-6.raw]	412.65716552734375	46.8538841464	4.11930656266667	98.0778637546667	93.95855719200003	564316.25	3.5441420057226616E8	2	7230	0.2792353456343264	1.2503684898923764	0.06219409222488058	412.6483154296875	412.6669006347656
627	412.6954650878906	25.3132994405333					1	DETECTED	412.6955 m/z @25.31 [151020OFc1_NvH-0949-CRLM-6.raw]	412.6954650878906	25.3132994405333	2.36702643946667	98.6321076797333	96.26508124026662	1369892.375	3.2599170704364455E8	0	7230	0.19821192759365047	0.7573547703113181	17.662830503789706	412.6857604980469	412.7054138183594
628	412.7174987792969	16.2035894816					1	DETECTED	412.7175 m/z @16.20 [151020OFc1_NvH-0949-CRLM-6.raw]	412.7174987792969	16.2035894816	3.29708453653333	96.1389929682667	92.84190843173337	1359441.5	3.7734245253221136E8	0	7230	7.706900955707869	0.6093564539862482	5.566955148450354	412.70751953125	412.72705078125
629	412.7341613769531	54.4810546573333					1	DETECTED	412.7342 m/z @54.48 [151020OFc1_NvH-0949-CRLM-6.raw]	412.7341613769531	54.4810546573333	3.26145990346667	96.233466556	92.97200665253332	713264.1875	3.7364820810405713E8	2	7230	38.04622111090832	0.5064903868795027	0.01973219656192671	412.7275085449219	412.73779296875
630	412.74786376953125	25.3132994405333					1	DETECTED	412.7479 m/z @25.31 [151020OFc1_NvH-0949-CRLM-6.raw]	412.74786376953125	25.3132994405333	2.18679665226667	99.4578005786667	97.27100392640004	1.549815E7	6.086259667910873E8	2	7230	0.232665814336535	1.4037163537721475	0.03389632461181994	412.7383117675781	412.7578125
631	412.77093505859375	11.1815942152					1	DETECTED	412.7709 m/z @11.18 [151020OFc1_NvH-0949-CRLM-6.raw]	412.77093505859375	11.1815942152	3.7913145752	83.5439373341333	79.7526227589333	1589685.875	3.164162961406931E8	0	7230	0.1884065785869833	0.9970164329984593	2.686986385954669	412.760986328125	412.78033447265625
632	412.85205078125	37.6124821306667					1	DETECTED	412.8521 m/z @37.61 [151020OFc1_NvH-0949-CRLM-6.raw]	412.85205078125	37.6124821306667	0.0209561586666667	96.0357226904	96.01476653173333	508101.75	3.3057327649649614E8	0	7230	0.11861937249920373	1.5546869180887	2.392848962897439	412.8421325683594	412.85675048828125
633	412.86676025390625	10.4540190666667					1	DETECTED	412.8668 m/z @10.45 [151020OFc1_NvH-0949-CRLM-6.raw]	412.86676025390625	10.4540190666667	0.050528968	99.3437333909333	99.2932044229333	1328389.375	4.244173489496291E8	3	7230	31.5695780751077	1.3814739732440409	2.931537049151477	412.8568420410156	412.8767395019531
634	412.8768310546875	11.5898542696					1	DETECTED	412.8768 m/z @11.59 [151020OFc1_NvH-0949-CRLM-6.raw]	412.8768310546875	11.5898542696	4.98035132133333	65.8002065677333	60.81985524639997	1251898.375	2.778317853831954E8	0	7230	1.7205430569865552	0.6361401735141677	0.8785033738800211	412.87677001953125	412.87725830078125
635	412.88726806640625	13.7890293525333					1	DETECTED	412.8873 m/z @13.79 [151020OFc1_NvH-0949-CRLM-6.raw]	412.88726806640625	13.7890293525333	0.0101519997333333	97.3132276085333	97.30307560879996	1.09811512E8	2.1682614963253827E9	3	7230	0.21888971759165088	57.62258284628047	1.2393978584832184	412.8773193359375	412.8972473144531
636	412.9000244140625	44.5934080376					1	DETECTED	412.9000 m/z @44.59 [151020OFc1_NvH-0949-CRLM-6.raw]	412.9000244140625	44.5934080376	0.0703264848	65.7638382784	65.6935117936	1719296.75	2.9938638809437126E8	3	7230	0.22556377976933817	0.5026266185287949	0.002491953561341461	412.8973083496094	412.90167236328125
637	412.91168212890625	37.9730632562667					1	DETECTED	412.9117 m/z @37.97 [151020OFc1_NvH-0949-CRLM-6.raw]	412.91168212890625	37.9730632562667	0.0101519997333333	99.5500618992	99.53990989946666	1892915.625	3.712358901502514E8	3	7230	4.312851658814303	0.53316033218104	0.011233547402186734	412.9017028808594	412.9216003417969
638	412.9231262207031	25.8156417408					1	DETECTED	412.9231 m/z @25.82 [151020OFc1_NvH-0949-CRLM-6.raw]	412.9231262207031	25.8156417408	0.0209561586666667	91.5213722186667	91.50041606000003	260923.40625	2.9760064573807794E8	0	7230	0.14192945920534683	2.4858642140284184	3.952212454756881	412.92181396484375	412.9324645996094
639	412.95098876953125	21.1693859085333					1	DETECTED	412.9510 m/z @21.17 [151020OFc1_NvH-0949-CRLM-6.raw]	412.95098876953125	21.1693859085333	0.040672836	99.2176250082667	99.1769521722667	274401.96875	3.016589870848173E8	0	7230	10.255858929913012	2.621765853056594	0.7805209192903765	412.9415283203125	412.9609375
640	412.9721374511719	24.3942748386667					1	DETECTED	412.9721 m/z @24.39 [151020OFc1_NvH-0949-CRLM-6.raw]	412.9721374511719	24.3942748386667	0.0209561586666667	99.6424279642667	99.62147180560004	3265843.5	3.758454746169625E8	4	7230	0.18465423822978977	0.5389489806868499	0.07177521906512899	412.9624938964844	412.98193359375
641	412.990234375	20.15755974					1	DETECTED	412.9902 m/z @20.16 [151020OFc1_NvH-0949-CRLM-6.raw]	412.990234375	20.15755974	0.0604930626666667	99.9880776981333	99.92758463546663	2139485.0	3.515366773666297E8	4	7230	0.14075850817148705	83.92072264056404	4.550479482673447	412.982177734375	413.0000915527344
642	413.0052185058594	23.8526678522667					1	DETECTED	413.0052 m/z @23.85 [151020OFc1_NvH-0949-CRLM-6.raw]	413.0052185058594	23.8526678522667	0.284805673066667	99.9781425064	99.69333683333333	379175.125	3.4836375716075206E8	0	7230	5.726641948715482	3.726722015654281	9.784734500351403E-4	413.0003356933594	413.01519775390625
643	413.0173645019531	7.4784606976					1	DETECTED	413.0174 m/z @7.48 [151020OFc1_NvH-0949-CRLM-6.raw]	413.0173645019531	7.4784606976	0.699400346133333	99.8669985645333	99.16759821839997	353981.46875	2.946097630390329E8	0	7230	0.19570697620717947	1.7772827756034673	0.88439110177877	413.0152893066406	413.0271301269531
644	413.0294189453125	30.3299286210667					1	DETECTED	413.0294 m/z @30.33 [151020OFc1_NvH-0949-CRLM-6.raw]	413.0294189453125	30.3299286210667	0.109951364533333	99.9979170176	99.88796565306667	181398.859375	3.0951698303854465E8	0	7230	25.235764000916355	1.7953968953176993	2.6057058685919565	413.02789306640625	413.03936767578125
645	413.04296875	30.3513117005333					1	DETECTED	413.0430 m/z @30.35 [151020OFc1_NvH-0949-CRLM-6.raw]	413.04296875	30.3513117005333	0.7654185728	99.9880776981333	99.2226591253333	117257.46875	3.028879719824197E8	0	7230	96.54199474568598	1.6817123101009968	2.3676190459019946	413.03948974609375	413.0528564453125
646	413.0696105957031	24.0629371885333					1	DETECTED	413.0696 m/z @24.06 [151020OFc1_NvH-0949-CRLM-6.raw]	413.0696105957031	24.0629371885333	0.0101519997333333	99.8247112	99.81455920026666	105430.7890625	2.8621273781575906E8	0	7230	99.90450162324007	2.048357817587422	3.1524398709748915	413.05963134765625	413.07147216796875
647	413.08148193359375	38.8586345450667					1	DETECTED	413.0815 m/z @38.86 [151020OFc1_NvH-0949-CRLM-6.raw]	413.08148193359375	38.8586345450667	0.784289277066667	99.9979170176	99.21362774053334	107520.9921875	3.121906669718457E8	0	7230	98.37689403568545	1.3327000766002128	1.6669910885608448	413.0716857910156	413.08404541015625
648	413.09417724609375	44.9469013776					1	DETECTED	413.0942 m/z @44.95 [151020OFc1_NvH-0949-CRLM-6.raw]	413.09417724609375	44.9469013776	0.0101519997333333	99.9979170176	99.98776501786666	112519.0859375	3.301528096613474E8	0	7230	94.50497400439409	1.0839026280489679	1.3643590388470936	413.0849914550781	413.09893798828125
649	413.11029052734375	54.6501835552					1	DETECTED	413.1103 m/z @54.65 [151020OFc1_NvH-0949-CRLM-6.raw]	413.11029052734375	54.6501835552	0.1490920616	99.6115655325333	99.4624734709333	612820.4375	3.231488662906375E8	0	7230	37.141981529067344	0.8385555725951773	113.19869967237196	413.1006774902344	413.1199035644531
650	413.1587829589844	46.811407664					1	DETECTED	413.1588 m/z @46.81 [151020OFc1_NvH-0949-CRLM-6.raw]	413.1587829589844	46.811407664	3.58931047066667	92.4098974250667	88.82058695440003	299221.125	2.883115374715226E8	0	7230	5.864041399352871	1.1336827786183932	1.2681188259886909	413.149658203125	413.16864013671875
651	413.1811218261719	17.579726364					1	DETECTED	413.1811 m/z @17.58 [151020OFc1_NvH-0949-CRLM-6.raw]	413.1811218261719	17.579726364	4.60095564693333	99.9175950741333	95.31663942719997	245653.90625	2.898401764459556E8	0	7230	0.12587199402974392	8.099889262625792	0.008445134502046484	413.1711730957031	413.18243408203125
652	413.19244384765625	39.4050637336					1	DETECTED	413.1924 m/z @39.41 [151020OFc1_NvH-0949-CRLM-6.raw]	413.19244384765625	39.4050637336	2.48211834106667	94.8903820496	92.40826370853334	2131516.75	3.675581946001949E8	2	7230	0.23398399885630283	0.5100685676866208	0.01473879203164724	413.1824645996094	413.202392578125
653	413.2079772949219	10.3624890989333					1	DETECTED	413.2080 m/z @10.36 [151020OFc1_NvH-0949-CRLM-6.raw]	413.2079772949219	10.3624890989333	3.35705037333333	96.9543293888	93.59727901546667	1061472.375	3.54053883155875E8	0	7230	8.926026287655429	13.01126242981262	6.568529373217392	413.20245361328125	413.2090759277344
654	413.2190856933594	13.7890293525333					1	DETECTED	413.2191 m/z @13.79 [151020OFc1_NvH-0949-CRLM-6.raw]	413.2190856933594	13.7890293525333	1.76565121013333	99.4889712728	97.72332006266667	3.947918E7	1.2389960534339888E9	3	7230	0.220195919067665	0.8820944255461319	73.55781987161231	413.2091064453125	413.22906494140625
655	413.2292785644531	26.0949364413333					1	DETECTED	413.2293 m/z @26.09 [151020OFc1_NvH-0949-CRLM-6.raw]	413.2292785644531	26.0949364413333	2.57359479573333	98.5910416306667	96.01744683493337	1188251.5	4.116781635292889E8	0	7230	14.855449258419966	11.031983383751577	0.9648657431036525	413.2290954589844	413.2392578125
656	413.24945068359375	25.3132994405333					1	DETECTED	413.2495 m/z @25.31 [151020OFc1_NvH-0949-CRLM-6.raw]	413.24945068359375	25.3132994405333	2.5541428624	98.2859950554667	95.7318521930667	6597520.0	5.773033075792974E8	2	7230	0.24786041068428943	0.5643792691423989	0.9227529717400358	413.2394714355469	413.2593078613281
657	413.2725830078125	11.1527990672					1	DETECTED	413.2726 m/z @11.15 [151020OFc1_NvH-0949-CRLM-6.raw]	413.2725830078125	11.1527990672	0.0101519997333333	99.9682113136	99.95805931386666	694721.6875	3.306199049951407E8	0	7230	22.210494223481955	10.759491804423062	31.03272278794068	413.2626037597656	413.281982421875
658	413.289306640625	91.0176401882667					1	DETECTED	413.2893 m/z @91.02 [151020OFc1_NvH-0949-CRLM-6.raw]	413.289306640625	91.0176401882667	3.8856950336	92.9014107421333	89.01571570853329	84443.09375	2.869902492475707E8	0	7230	1.6297282278194984	0.5108116598647828	0.010657361528897187	413.2839050292969	413.29541015625
659	413.3076171875	91.2977163370667					1	DETECTED	413.3076 m/z @91.30 [151020OFc1_NvH-0949-CRLM-6.raw]	413.3076171875	91.2977163370667	4.8956021032	96.4565494	91.5609472968	100370.8125	2.923522255693268E8	0	7230	1.0521359430275936	0.5298567661921068	0.005022336284997856	413.29852294921875	413.3150939941406
660	413.3265075683594	91.2309232421333					1	DETECTED	413.3265 m/z @91.23 [151020OFc1_NvH-0949-CRLM-6.raw]	413.3265075683594	91.2309232421333	15.9474240784	95.6601124045333	79.71268832613329	122093.046875	3.358849351916775E8	0	7230	1.2026850951774293	0.5294167328272494	104.67201872718908	413.3195495605469	413.33154296875
661	413.348388671875	43.9963187029333					1	DETECTED	413.3484 m/z @44.00 [151020OFc1_NvH-0949-CRLM-6.raw]	413.348388671875	43.9963187029333	5.3273414696	97.9310324912	92.6036910216	108283.1953125	3.2444054673471564E8	0	7230	85.89427316347427	1.1973899705546658	1.2115097170960187	413.33917236328125	413.3581848144531
662	413.36773681640625	65.5585381325333					1	DETECTED	413.3677 m/z @65.56 [151020OFc1_NvH-0949-CRLM-6.raw]	413.36773681640625	65.5585381325333	0.0209561586666667	99.9979170176	99.97696085893334	99846.3046875	3.2081572459621644E8	0	7230	90.6229418488538	0.758104476016258	0.40787886366906884	413.3591003417969	413.37744140625
663	413.41839599609375	7.442213416					1	DETECTED	413.4184 m/z @7.44 [151020OFc1_NvH-0949-CRLM-6.raw]	413.41839599609375	7.442213416	0.630711661066667	99.6321550282667	99.00144336720003	275342.78125	3.129134912626255E8	0	7230	0.13129278837974478	2.895673903817149	804.6301523554787	413.4088439941406	413.42822265625
664	413.4462890625	19.9569165477333					1	DETECTED	413.4463 m/z @19.96 [151020OFc1_NvH-0949-CRLM-6.raw]	413.4462890625	19.9569165477333	2.73951999253333	99.8348026096	97.09528261706667	1293198.25	3.470585155376251E8	0	7230	0.28110535321206953	0.5260957919529217	48.99248042500177	413.4364013671875	413.4562072753906
665	413.458251953125	14.0746888333333					1	DETECTED	413.4583 m/z @14.07 [151020OFc1_NvH-0949-CRLM-6.raw]	413.458251953125	14.0746888333333	3.85434346693333	96.3878663832	92.53352291626668	947372.0	3.3247931568583715E8	0	7230	5.703026409137815	0.704466834033402	9.24362425379787	413.456298828125	413.4590759277344
666	413.4690856933594	27.4596753314667					1	DETECTED	413.4691 m/z @27.46 [151020OFc1_NvH-0949-CRLM-6.raw]	413.4690856933594	27.4596753314667	0.737233521066667	96.1485215173333	95.41128799626662	5872813.0	4.656679198537879E8	4	7230	0.09566548450080248	0.6715250292933994	0.16911300278880073	413.4591979980469	413.4788818359375
667	413.49127197265625	20.1454183146667					1	DETECTED	413.4913 m/z @20.15 [151020OFc1_NvH-0949-CRLM-6.raw]	413.49127197265625	20.1454183146667	3.37668547466667	98.2237543856	94.84706891093333	918561.5625	2.983523544430966E8	0	7230	0.20150738766479748	0.5221669563291178	2.0120610003026966	413.4814147949219	413.5012512207031
668	413.515625	17.6144762128					1	DETECTED	413.5156 m/z @17.61 [151020OFc1_NvH-0949-CRLM-6.raw]	413.515625	17.6144762128	3.6301516304	94.2228017965333	90.59265016613331	193132.34375	3.087431441602571E8	0	7230	22.631102623763628	4.191920969752472	0.06989989585433166	413.505859375	413.5256042480469
669	413.53668212890625	45.1957386709333					1	DETECTED	413.5367 m/z @45.20 [151020OFc1_NvH-0949-CRLM-6.raw]	413.53668212890625	45.1957386709333	1.30305645386667	70.8072270112	69.50417055733332	934674.0625	2.9325569469247127E8	3	7230	25.476419333057926	0.5038872686386844	0.003113822237134081	413.5267639160156	413.5423278808594
670	413.5523376464844	13.7979272674667					1	DETECTED	413.5523 m/z @13.80 [151020OFc1_NvH-0949-CRLM-6.raw]	413.5523376464844	13.7979272674667	2.39619650773333	92.8201989626667	90.42400245493336	8416235.0	5.622814733735987E8	3	7230	0.24479485659088596	0.858606442062959	0.7690204578185726	413.5423583984375	413.5622863769531
671	413.5671691894531	27.1640348957333					1	DETECTED	413.5672 m/z @27.16 [151020OFc1_NvH-0949-CRLM-6.raw]	413.5671691894531	27.1640348957333	3.84267415253333	94.7821869245333	90.93951277199997	734623.9375	3.320756890457219E8	3	7230	0.12045237150708843	0.501857535075129	0.005708763824689334	413.5623474121094	413.56903076171875
672	413.5790710449219	23.4682766941333					1	DETECTED	413.5791 m/z @23.47 [151020OFc1_NvH-0949-CRLM-6.raw]	413.5790710449219	23.4682766941333	1.86040857413333	99.4474944530667	97.58708587893337	1887351.375	3.831088568098784E8	3	7230	1.4946165253188397	2.784759335182253	3.141347369784126	413.56915283203125	413.58856201171875
673	413.59320068359375	34.0839903053333					1	DETECTED	413.5932 m/z @34.08 [151020OFc1_NvH-0949-CRLM-6.raw]	413.59320068359375	34.0839903053333	3.15591978533333	94.9971495592	91.84122977386667	105477.765625	2.957235300959481E8	0	7230	80.56859802586298	1.5001035481287843	2.002399581400401	413.5890808105469	413.6031494140625
674	413.6231689453125	28.4740284616					1	DETECTED	413.6232 m/z @28.47 [151020OFc1_NvH-0949-CRLM-6.raw]	413.6231689453125	28.4740284616	2.2434336824	90.7490599866667	88.5056263042667	268623.875	3.4901090068427354E8	0	7230	83.2967026043188	1.985316723814739	3.584260689349225	413.6131896972656	413.6329345703125
675	413.676513671875	18.7787714496					1	DETECTED	413.6765 m/z @18.78 [151020OFc1_NvH-0949-CRLM-6.raw]	413.676513671875	18.7787714496	3.97765616986667	99.6933871946667	95.71573102480002	183462.21875	2.929217484831048E8	0	7230	7.661396181204658	3.2333959034783124	10.637134969322785	413.66729736328125	413.6844482421875
676	413.69451904296875	39.4226904794667					1	DETECTED	413.6945 m/z @39.42 [151020OFc1_NvH-0949-CRLM-6.raw]	413.69451904296875	39.4226904794667	2.10654960506667	96.4161894138667	94.30963980880003	889862.6875	3.435096940104325E8	0	7230	0.26515417392000984	0.5085138281315761	0.1755638769438297	413.6847839355469	413.7034606933594
677	413.7135925292969	22.5987175832					1	DETECTED	413.7136 m/z @22.60 [151020OFc1_NvH-0949-CRLM-6.raw]	413.7135925292969	22.5987175832	3.1658112608	97.1792727333333	94.01346147253331	1588383.125	3.735336118673534E8	2	7230	7.609736056586911	1.1978340747970955	0.7097888573377713	413.70361328125	413.7170715332031
678	413.7270812988281	34.1713395250667					1	DETECTED	413.7271 m/z @34.17 [151020OFc1_NvH-0949-CRLM-6.raw]	413.7270812988281	34.1713395250667	3.4049626336	99.6115655325333	96.20660289893331	5634723.0	5.552298982235856E8	2	7230	6.871395961587883	0.5122781261365469	0.9787308992340341	413.7171630859375	413.73699951171875
679	413.7509765625	25.3863406688					1	DETECTED	413.7510 m/z @25.39 [151020OFc1_NvH-0949-CRLM-6.raw]	413.7509765625	25.3863406688	3.09441771386667	92.3589563341333	89.26453862026662	1540125.875	3.79660153422154E8	0	7230	0.0940849106114321	0.6888481510031088	1.0260019435038468	413.7409973144531	413.7609558105469
680	413.7613830566406	32.5089080861333					1	DETECTED	413.7614 m/z @32.51 [151020OFc1_NvH-0949-CRLM-6.raw]	413.7613830566406	32.5089080861333	3.8327578256	94.1819631282667	90.3492053026667	822720.9375	2.8355790463400126E8	0	7230	5.505613893786084	2.353964391728072	0.043122396187598395	413.760986328125	413.7635498046875
681	413.7738342285156	31.5798745784					1	DETECTED	413.7738 m/z @31.58 [151020OFc1_NvH-0949-CRLM-6.raw]	413.7738342285156	31.5798745784	3.19444385226667	85.6369866992	82.44254284693332	7834065.5	4.734719923347804E8	2	7230	0.2101106872844376	0.510323855034463	0.7800966510504874	413.76385498046875	413.7838134765625
682	413.80560302734375	27.9874379037333					1	DETECTED	413.8056 m/z @27.99 [151020OFc1_NvH-0949-CRLM-6.raw]	413.80560302734375	27.9874379037333	4.8320923904	93.0839084661333	88.2518160757333	86480.8515625	3.144622961488264E8	0	7230	75.52893588740297	1.9113392285687565	2.823095685010242	413.79791259765625	413.8061218261719
683	413.8161315917969	38.0197207896					1	DETECTED	413.8161 m/z @38.02 [151020OFc1_NvH-0949-CRLM-6.raw]	413.8161315917969	38.0197207896	0.0903263930666667	99.2896131986667	99.19928680560004	124403.546875	3.188822666473502E8	0	7230	20.4191702252157	1.5052758528994785	2.0008059511776697	413.80633544921875	413.8260498046875
684	413.8496398925781	27.7546639010667					1	DETECTED	413.8496 m/z @27.75 [151020OFc1_NvH-0949-CRLM-6.raw]	413.8496398925781	27.7546639010667	0.040672836	95.5760362554667	95.5353634194667	425134.125	2.785306230924283E8	3	7230	0.05480981425286657	2.453566452660751	0.018069890595196245	413.8398742675781	413.85955810546875
685	413.8704833984375	22.8127902450667					1	DETECTED	413.8705 m/z @22.81 [151020OFc1_NvH-0949-CRLM-6.raw]	413.8704833984375	22.8127902450667	0.0101519997333333	97.9099809656	97.89982896586666	748173.625	3.681233448346307E8	0	7230	35.58655722688029	0.5365215723557746	1.6796941800680936	413.8605041503906	413.8753967285156
686	413.88543701171875	26.2763866909333					1	DETECTED	413.8854 m/z @26.28 [151020OFc1_NvH-0949-CRLM-6.raw]	413.88543701171875	26.2763866909333	0.0101519997333333	99.9781425064	99.96799050666667	2.815827E7	7.050311473441663E8	3	7230	0.15434038599068955	0.5104650094408435	1.4096598568904515	413.8754577636719	413.8954162597656
687	413.8959655761719	18.7608275024					1	DETECTED	413.8960 m/z @18.76 [151020OFc1_NvH-0949-CRLM-6.raw]	413.8959655761719	18.7608275024	0.572385273066667	81.1008210042667	80.52843573120003	645276.25	3.150326146000665E8	0	7230	9.110088673433776	0.6463502252151437	0.3416712006110507	413.89544677734375	413.8999938964844
688	413.9100036621094	16.1062138442667					1	DETECTED	413.9100 m/z @16.11 [151020OFc1_NvH-0949-CRLM-6.raw]	413.9100036621094	16.1062138442667	0.0803593021333333	98.1821611624	98.10180186026668	2629607.5	3.9691194669731563E8	3	7230	7.355117626861805	32.24362823606231	8.727132473812912	413.9000244140625	413.91986083984375
689	413.921630859375	27.1796350690667					1	DETECTED	413.9216 m/z @27.18 [151020OFc1_NvH-0949-CRLM-6.raw]	413.921630859375	27.1796350690667	0.0803593021333333	96.902342464	96.82198316186667	587409.0	3.001255238761897E8	0	7230	0.1596356646959478	2.6810816849239085	68.27150958159969	413.9202880859375	413.9311828613281
690	413.9480285644531	20.0251785114667					1	DETECTED	413.9480 m/z @20.03 [151020OFc1_NvH-0949-CRLM-6.raw]	413.9480285644531	20.0251785114667	0.178050232266667	97.6321093888	97.45405915653333	420551.40625	3.3649315823889256E8	0	7230	0.2531156436148301	7.678822353317388	1.1167395913122655	413.9382019042969	413.95428466796875
691	413.964599609375	10.8023756944					1	DETECTED	413.9646 m/z @10.80 [151020OFc1_NvH-0949-CRLM-6.raw]	413.964599609375	10.8023756944	0.0101519997333333	99.9979170176	99.98776501786666	1.2590425E7	5.923445059814895E8	0	7230	0.2704913974453884	1.0661801601377463	42.23375287794122	413.9546813964844	413.9745788574219
692	413.98370361328125	43.2495941112					1	DETECTED	413.9837 m/z @43.25 [151020OFc1_NvH-0949-CRLM-6.raw]	413.98370361328125	43.2495941112	0.0101519997333333	99.9781425064	99.96799050666667	1218207.125	3.405269669146796E8	0	7230	19.013107568753156	1.6286392982305382	0.009951906400512156	413.974609375	413.9870300292969
693	413.9970397949219	25.1309850370667					1	DETECTED	413.9970 m/z @25.13 [151020OFc1_NvH-0949-CRLM-6.raw]	413.9970397949219	25.1309850370667	0.0101519997333333	99.9375865586667	99.92743455893336	1262359.875	3.215815730332444E8	0	7230	0.09936130491470152	0.5112533624440806	0.7933232228904102	413.987060546875	414.0069885253906
694	414.0367431640625	37.1637641370667					1	DETECTED	414.0367 m/z @37.16 [151020OFc1_NvH-0949-CRLM-6.raw]	414.0367431640625	37.1637641370667	0.0101519997333333	99.9979170176	99.98776501786666	106858.125	3.1200717739798135E8	0	7230	83.38809803816106	1.349127968444179	2.20983964985264	414.0268249511719	414.0445251464844
695	414.0545654296875	48.0908596114667					1	DETECTED	414.0546 m/z @48.09 [151020OFc1_NvH-0949-CRLM-6.raw]	414.0545654296875	48.0908596114667	0.0209561586666667	99.9979170176	99.97696085893334	120653.1328125	3.049210347967101E8	0	7230	94.17690010823343	1.0507012081562621	1.1975055539150459	414.044677734375	414.0582275390625
696	414.06878662109375	36.2372123602667					1	DETECTED	414.0688 m/z @36.24 [151020OFc1_NvH-0949-CRLM-6.raw]	414.06878662109375	36.2372123602667	0.840353450133333	99.9979170176	99.15756356746667	147639.1875	3.111400540756842E8	0	7230	83.45869039585637	1.3911878968733138	1.7833027785782036	414.058837890625	414.0787048339844
697	414.0928649902344	38.8007583458667					1	DETECTED	414.0929 m/z @38.80 [151020OFc1_NvH-0949-CRLM-6.raw]	414.0928649902344	38.8007583458667	0.216245579733333	99.9979170176	99.78167143786666	133468.15625	3.1630118481555057E8	0	7230	97.08625376566488	1.3541269286928195	1.7156694850926808	414.0831298828125	414.1017150878906
698	414.18865966796875	10.5424288242667					1	DETECTED	414.1887 m/z @10.54 [151020OFc1_NvH-0949-CRLM-6.raw]	414.18865966796875	10.5424288242667	3.8760927088	96.2544035256	92.3783108168	587542.6875	3.1320696732554996E8	0	7230	0.11086757006857972	8.915601760523966	100.05197038499273	414.1787109375	414.1934814453125
699	414.2035217285156	18.0389729698667					1	DETECTED	414.2035 m/z @18.04 [151020OFc1_NvH-0949-CRLM-6.raw]	414.2035217285156	18.0389729698667	3.75950253573333	98.1297886208	94.37028608506667	3572200.5	4.525563880848258E8	2	7230	3.271255878736458	0.6904988976605835	0.5625803398661576	414.19366455078125	414.2088317871094
700	414.2188415527344	34.3436103152					1	DETECTED	414.2188 m/z @34.34 [151020OFc1_NvH-0949-CRLM-6.raw]	414.2188415527344	34.3436103152	2.71100776506667	99.8973184626667	97.18631069760004	2.3256092E7	1.1931160155327225E9	2	7230	8.163023451343342	15.532588491396075	0.03943763993292223	414.2088623046875	414.22882080078125
701	414.2296447753906	16.0049693749333					1	DETECTED	414.2296 m/z @16.00 [151020OFc1_NvH-0949-CRLM-6.raw]	414.2296447753906	16.0049693749333	3.5167323128	96.3695251682667	92.8527928554667	4136656.75	5.2933957499619937E8	2	7230	0.6709030406834326	6.368576417040611	21.720824890946204	414.2288513183594	414.2396240234375
702	414.24102783203125	23.5136404901333					1	DETECTED	414.2410 m/z @23.51 [151020OFc1_NvH-0949-CRLM-6.raw]	414.24102783203125	23.5136404901333	2.8608954864	95.6880995874667	92.8272041010667	477533.5625	3.2892313258852893E8	0	7230	8.075264917824718	2.7993206410403486	0.03028437000400829	414.2396545410156	414.24334716796875
703	414.25335693359375	28.7054590805333					1	DETECTED	414.2534 m/z @28.71 [151020OFc1_NvH-0949-CRLM-6.raw]	414.25335693359375	28.7054590805333	1.80418219306667	99.4163010874667	97.61211889440004	6937726.0	5.892221210645051E8	2	7230	62.266038191096506	1.3628240753916192	0.048241292467071435	414.2433776855469	414.2633056640625
704	414.263916015625	10.5860574736					1	DETECTED	414.2639 m/z @10.59 [151020OFc1_NvH-0949-CRLM-6.raw]	414.263916015625	10.5860574736	3.61085827306667	58.2799724264	54.66911415333333	340632.46875	2.2282546266563123E8	0	7230	0.07202741536178614	7.5716304297811	9.49961727705669	414.26336669921875	414.2665710449219
705	414.2767028808594	15.1730014781333					1	DETECTED	414.2767 m/z @15.17 [151020OFc1_NvH-0949-CRLM-6.raw]	414.2767028808594	15.1730014781333	0.178050232266667	99.3953655290667	99.21731529680002	4846194.0	5.723846467941759E8	2	7230	28.436783292163724	12.402642489812875	187.5747220486819	414.26702880859375	414.2862243652344
706	414.2998046875	91.2032902173333					1	DETECTED	414.2998 m/z @91.20 [151020OFc1_NvH-0949-CRLM-6.raw]	414.2998046875	91.2032902173333	4.8956021032	95.4201526045333	90.5245505013333	186111.59375	2.1295563848437962E8	0	7230	0.058948695100241366	0.5030826773460011	0.5645453720044464	414.2900085449219	414.3085632324219
707	414.3210144042969	91.4998972573333					1	DETECTED	414.3210 m/z @91.50 [151020OFc1_NvH-0949-CRLM-6.raw]	414.3210144042969	91.4998972573333	4.18966850906667	92.9154207498667	88.72575224080003	123489.1328125	3.1387034256917834E8	0	7230	0.5393677036421849	0.5081062867021838	0.8213958679268859	414.3122253417969	414.32989501953125
708	414.3603210449219	54.9184328176					1	DETECTED	414.3603 m/z @54.92 [151020OFc1_NvH-0949-CRLM-6.raw]	414.3603210449219	54.9184328176	0.197022920533333	99.5913365178667	99.39431359733337	393661.0	3.3786644872778785E8	0	7230	90.45217522222033	0.8314586594966009	0.6641149055489092	414.3529968261719	414.3697509765625
709	414.44647216796875	18.1541011757333					1	DETECTED	414.4465 m/z @18.15 [151020OFc1_NvH-0949-CRLM-6.raw]	414.44647216796875	18.1541011757333	3.7913145752	96.3108140221333	92.5194994469333	878160.4375	3.169700075991702E8	0	7230	1.63800636339451	0.5122769752235151	0.19029890125489007	414.4371032714844	414.4548034667969
710	414.4651184082031	10.7762198106667					1	DETECTED	414.4651 m/z @10.78 [151020OFc1_NvH-0949-CRLM-6.raw]	414.4651184082031	10.7762198106667	3.74894439013333	99.6219740978667	95.87302970773337	5296189.5	4.216010426237986E8	3	7230	0.24615530858846846	1.1403620123032965	1.2392536053988468	414.45526123046875	414.4749755859375
711	414.48992919921875	25.6817372856					1	DETECTED	414.4899 m/z @25.68 [151020OFc1_NvH-0949-CRLM-6.raw]	414.48992919921875	25.6817372856	3.69568254213333	97.6111447498667	93.91546220773337	876211.125	3.7039553913462925E8	0	7230	17.627782636854054	0.6603383411558306	0.5804109152935181	414.4800109863281	414.4998474121094
712	414.5164489746094	17.4055681538667					1	DETECTED	414.5164 m/z @17.41 [151020OFc1_NvH-0949-CRLM-6.raw]	414.5164489746094	17.4055681538667	3.14468639146667	79.5710113050667	76.42632491360004	955169.125	2.996592745726749E8	0	7230	0.1802913497821912	0.5284774334365951	2.257856174763634	414.5064697265625	414.52642822265625
713	414.5266418457031	9.18259631333333					1	DETECTED	414.5266 m/z @9.18 [151020OFc1_NvH-0949-CRLM-6.raw]	414.5266418457031	9.18259631333333	5.96198406026667	56.9466980394667	50.98471397920003	110274.765625	1.5837646156325033E8	0	7230	0.042401511849270435	7.915376017502962	0.051694727735913465	414.5264587402344	414.52764892578125
714	414.5376892089844	18.0274989210667					1	DETECTED	414.5377 m/z @18.03 [151020OFc1_NvH-0949-CRLM-6.raw]	414.5376892089844	18.0274989210667	2.39619650773333	61.9107730376	59.51457652986667	2040165.25	2.5343186659309095E8	3	7230	0.22001229267359435	1.1371990279042412	0.07662199532635222	414.5277404785156	414.5434875488281
715	414.5534973144531	26.2511180728					1	DETECTED	414.5535 m/z @26.25 [151020OFc1_NvH-0949-CRLM-6.raw]	414.5534973144531	26.2511180728	3.52611920373333	97.8157794869333	94.28966028319996	7011092.5	5.882867368775413E8	3	7230	15.98725428607294	0.663235609716503	0.0677845535406294	414.54364013671875	414.5634460449219
716	414.5665588378906	5.34552609306667					1	DETECTED	414.5666 m/z @5.35 [151020OFc1_NvH-0949-CRLM-6.raw]	414.5665588378906	5.34552609306667	2.38660709973333	99.4786588813333	97.09205178159998	6023119.0	4.527741300203186E8	3	7230	0.12642415234884297	171.36695147813495	113.95907827450574	414.5635070800781	414.5762634277344
717	414.5782775878906	16.1062138442667					1	DETECTED	414.5783 m/z @16.11 [151020OFc1_NvH-0949-CRLM-6.raw]	414.5782775878906	16.1062138442667	1.533954564	69.9748883661333	68.4409338021333	619890.1875	3.0585677553808004E8	0	7230	19.07774958025869	0.511823072850929	0.7710957875970217	414.57659912109375	414.5881042480469
718	414.59014892578125	27.1640348957333					1	DETECTED	414.5901 m/z @27.16 [151020OFc1_NvH-0949-CRLM-6.raw]	414.59014892578125	27.1640348957333	3.85434346693333	99.8872079669333	96.03286449999997	103592.640625	3.164934689476752E8	0	7230	94.68176603614232	2.0599763756173264	3.3867441611034232	414.5882873535156	414.5916748046875
719	414.60211181640625	41.8286552312					1	DETECTED	414.6021 m/z @41.83 [151020OFc1_NvH-0949-CRLM-6.raw]	414.60211181640625	41.8286552312	3.37668547466667	97.9941213082667	94.61743583360003	986273.1875	3.255153259017074E8	0	7230	0.0699834250275444	0.624731682958963	1.9299433629559835	414.5921936035156	414.6120300292969
720	414.647216796875	10.7114099386667					1	DETECTED	414.6472 m/z @10.71 [151020OFc1_NvH-0949-CRLM-6.raw]	414.647216796875	10.7114099386667	3.8760927088	88.5673096418667	84.6912169330667	133542.234375	3.037689994696406E8	0	7230	0.859853668446263	0.7321408522298889	0.4155584175219292	414.6455383300781	414.65704345703125
721	414.6681213378906	54.2033053810667					1	DETECTED	414.6681 m/z @54.20 [151020OFc1_NvH-0949-CRLM-6.raw]	414.6681213378906	54.2033053810667	4.04234090986667	96.0073297045333	91.96498879466664	346964.15625	3.367969645129648E8	0	7230	37.73195068571978	1.0553630953127742	1.1067276708249407	414.6581726074219	414.6778564453125
722	414.69097900390625	22.8127902450667					1	DETECTED	414.6910 m/z @22.81 [151020OFc1_NvH-0949-CRLM-6.raw]	414.69097900390625	22.8127902450667	3.94826852613333	98.0459581496	94.09768962346666	1499940.25	3.4295718427855635E8	2	7230	0.20159724891087905	3.0655924975035878	2.7380180696019503	414.6811218261719	414.7009582519531
723	414.7079772949219	21.3434885029333					1	DETECTED	414.7080 m/z @21.34 [151020OFc1_NvH-0949-CRLM-6.raw]	414.7079772949219	21.3434885029333	3.77043975706667	96.3878663832	92.61742662613334	1117939.0	3.2974819512900156E8	0	7230	0.2475874583671711	0.5427461751975117	0.03127120120712439	414.7010192871094	414.7104187011719
724	414.7205505371094	34.2825733394667					1	DETECTED	414.7206 m/z @34.28 [151020OFc1_NvH-0949-CRLM-6.raw]	414.7205505371094	34.2825733394667	1.86040857413333	99.3437333909333	97.48332481679996	1.1284265E7	6.209635090196451E8	2	7230	0.18100122899883075	0.5124745995526696	0.024471055997992215	414.710693359375	414.73052978515625
725	414.7322998046875	22.0132594821333					1	DETECTED	414.7323 m/z @22.01 [151020OFc1_NvH-0949-CRLM-6.raw]	414.7322998046875	22.0132594821333	3.39548794053333	97.3540787392	93.95859079866668	1495361.75	4.308720009539451E8	2	7230	9.212086261495763	0.5853212561836804	1.6234538338094486	414.7305908203125	414.7422790527344
726	414.7545471191406	33.0614103994667					1	DETECTED	414.7545 m/z @33.06 [151020OFc1_NvH-0949-CRLM-6.raw]	414.7545471191406	33.0614103994667	1.74715574533333	97.5904929469333	95.84333720159997	8033800.0	5.902708724562552E8	2	7230	0.19914873817806722	0.5737401347894378	0.24255052908886832	414.74456787109375	414.7643737792969
727	414.7727355957031	45.0210905752					1	DETECTED	414.7727 m/z @45.02 [151020OFc1_NvH-0949-CRLM-6.raw]	414.7727355957031	45.0210905752	4.8320923904	92.0877031034667	87.25561071306669	2077435.0	3.974504683372868E8	2	7230	1.507200137445139	0.5085051757085735	0.011717511246621288	414.7646484375	414.7821044921875
728	414.8507995605469	17.4530899541333					1	DETECTED	414.8508 m/z @17.45 [151020OFc1_NvH-0949-CRLM-6.raw]	414.8507995605469	17.4530899541333	0.0604930626666667	96.0826782413333	96.02218517866663	520897.6875	3.0492185030911165E8	0	7230	0.1960821771701795	0.5213588640492592	0.02124027306813721	414.84173583984375	414.85577392578125
729	414.8662109375	13.8093167181333					1	DETECTED	414.8662 m/z @13.81 [151020OFc1_NvH-0949-CRLM-6.raw]	414.8662109375	13.8093167181333	0.611235278133333	97.8994874917333	97.28825221359996	4492943.0	4.4797771495305115E8	3	7230	0.20217528250150707	0.5507863083390816	113.36132858488449	414.8562927246094	414.8761901855469
730	414.87823486328125	21.3820728136					1	DETECTED	414.8782 m/z @21.38 [151020OFc1_NvH-0949-CRLM-6.raw]	414.87823486328125	21.3820728136	0.0307480021333333	96.3492773789333	96.31852937679996	946307.25	3.211673422493204E8	0	7230	0.11620113347014183	0.5313187031513469	2.4756998400151837	414.876220703125	414.88006591796875
731	414.8901062011719	42.2435211797333					1	DETECTED	414.8901 m/z @42.24 [151020OFc1_NvH-0949-CRLM-6.raw]	414.8901062011719	42.2435211797333	0.197022920533333	98.6218763349333	98.42485341439998	3698887.75	4.795099348504651E8	3	7230	16.09727227805607	0.5435798313805508	0.030061192738815298	414.880126953125	414.8905334472656
732	414.9005432128906	5.34552609306667					1	DETECTED	414.9005 m/z @5.35 [151020OFc1_NvH-0949-CRLM-6.raw]	414.9005432128906	5.34552609306667	0.0101519997333333	99.9880776981333	99.97792569839996	3899549.75	4.984468388413907E8	3	7230	14.203471332483822	50.75386174938469	116.98086554776988	414.89056396484375	414.9105224609375
733	414.9184875488281	15.7147514898667					1	DETECTED	414.9185 m/z @15.71 [151020OFc1_NvH-0949-CRLM-6.raw]	414.9184875488281	15.7147514898667	0.0101519997333333	99.3128610114667	99.30270901173336	518452.375	3.156602705038325E8	0	7230	10.532061718168714	0.5394834336795802	0.017952203261862233	414.9105529785156	414.9282531738281
734	414.9454040527344	12.5173464928					1	DETECTED	414.9454 m/z @12.52 [151020OFc1_NvH-0949-CRLM-6.raw]	414.9454040527344	12.5173464928	0.040672836	99.2483908453333	99.2077180093333	352333.5625	3.39882639105153E8	0	7230	34.170682584006364	0.718451686387998	9.098480137649743	414.9355163574219	414.955322265625
735	414.96636962890625	10.7762198106667					1	DETECTED	414.9664 m/z @10.78 [151020OFc1_NvH-0949-CRLM-6.raw]	414.96636962890625	10.7762198106667	0.0101519997333333	99.9979170176	99.98776501786666	538746.5	3.2669160928356886E8	4	7230	0.26312813287868586	0.512634399998815	3.692161927281758	414.9564514160156	414.976318359375
736	414.98370361328125	29.3550249757333					1	DETECTED	414.9837 m/z @29.36 [151020OFc1_NvH-0949-CRLM-6.raw]	414.98370361328125	29.3550249757333	0.0604930626666667	99.9583388325333	99.89784576986663	511569.1875	3.28021969509608E8	0	7230	3.602498793361729	2.325553015400671	0.07965970440728365	414.97650146484375	414.9936828613281
737	415.0221862792969	21.5032347005333					1	DETECTED	415.0222 m/z @21.50 [151020OFc1_NvH-0949-CRLM-6.raw]	415.0221862792969	21.5032347005333	0.040672836	99.9781425064	99.9374696704	277230.34375	2.9977048830732024E8	0	7230	10.857107618184298	3.3434424831769145	5.62379016210892	415.01220703125	415.03216552734375
738	415.03924560546875	43.2773014296					1	DETECTED	415.0392 m/z @43.28 [151020OFc1_NvH-0949-CRLM-6.raw]	415.03924560546875	43.2773014296	0.0101519997333333	99.9979170176	99.98776501786666	114972.03125	2.9686442851939875E8	0	7230	68.88310603254722	1.2158283843849225	1.449326853463292	415.0334167480469	415.0484924316406
739	415.0585021972656	38.8149848565333					1	DETECTED	415.0585 m/z @38.81 [151020OFc1_NvH-0949-CRLM-6.raw]	415.0585021972656	38.8149848565333	0.361956782666667	99.9880776981333	99.62612091546663	125469.546875	3.0109893634942967E8	0	7230	89.07553673417362	1.3622005570807307	2.143335389555566	415.04852294921875	415.0596618652344
740	415.10418701171875	54.3950848178667					1	DETECTED	415.1042 m/z @54.40 [151020OFc1_NvH-0949-CRLM-6.raw]	415.10418701171875	54.3950848178667	0.0101519997333333	99.9979170176	99.98776501786666	119502.109375	3.207252300664247E8	0	7230	96.21987997284025	0.9536445468732934	0.9114672298045616	415.0943298339844	415.1141357421875
741	415.1687927246094	12.8199885184					1	DETECTED	415.1688 m/z @12.82 [151020OFc1_NvH-0949-CRLM-6.raw]	415.1687927246094	12.8199885184	3.74894439013333	94.3035636677333	90.55461927759997	142605.46875	2.862446943991547E8	0	7230	0.9832936316540071	11.047448675864075	0.02506441727985888	415.1594543457031	415.1764831542969
742	415.1873474121094	24.5824974669333					1	DETECTED	415.1873 m/z @24.58 [151020OFc1_NvH-0949-CRLM-6.raw]	415.1873474121094	24.5824974669333	4.9165962024	92.2695926474667	87.3529964450667	599349.1875	3.083878501871597E8	0	7230	0.2058247656290888	3.274708656474136	0.042508290772028605	415.1773986816406	415.19073486328125
743	415.2007751464844	13.7890293525333					1	DETECTED	415.2008 m/z @13.79 [151020OFc1_NvH-0949-CRLM-6.raw]	415.2007751464844	13.7890293525333	2.49122053626667	98.9613519018667	96.47013136560004	2961894.75	4.525777822649928E8	4	7230	6.291216050347785	34.32917565546073	13.206029966318201	415.1907958984375	415.21075439453125
744	415.22198486328125	34.3436103152					1	DETECTED	415.2220 m/z @34.34 [151020OFc1_NvH-0949-CRLM-6.raw]	415.22198486328125	34.3436103152	1.80418219306667	99.6629022024	97.85872000933334	3060497.25	5.2376212000057274E8	2	7230	1.520455946533609	0.8608983570287329	0.9515569852703046	415.2120056152344	415.2319641113281
745	415.235107421875	5.33647467226667					1	DETECTED	415.2351 m/z @5.34 [151020OFc1_NvH-0949-CRLM-6.raw]	415.235107421875	5.33647467226667	3.26145990346667	95.4013634373333	92.13990353386663	1995364.625	4.5678553565895414E8	3	7230	18.20828527747776	26.143282804212042	111.13341421791702	415.23199462890625	415.2370300292969
746	415.2470397949219	45.4794959341333					1	DETECTED	415.2470 m/z @45.48 [151020OFc1_NvH-0949-CRLM-6.raw]	415.2470397949219	45.4794959341333	1.71684379333333	97.7948736493333	96.07802985599997	5426049.5	7.704615118766197E8	3	7230	24.610846347805165	0.508127777378874	2.1615165979335553	415.237060546875	415.2569885253906
747	415.268310546875	50.8886282309333					1	DETECTED	415.2683 m/z @50.89 [151020OFc1_NvH-0949-CRLM-6.raw]	415.268310546875	50.8886282309333	1.80418219306667	99.7447390557333	97.94055686266664	1.6845796E7	7.204749924809316E8	2	7230	0.2410489672541658	0.5048429857906982	0.02013669454921526	415.2583312988281	415.2782897949219
748	415.28094482421875	53.0691538688					1	DETECTED	415.2809 m/z @53.07 [151020OFc1_NvH-0949-CRLM-6.raw]	415.28094482421875	53.0691538688	2.8050586968	94.8811129381333	92.0760542413333	1160316.125	3.9142623606918705E8	2	7230	0.09249465839118187	0.9910549355153975	0.008426457531766518	415.2783203125	415.281494140625
749	415.2918395996094	43.4211728994667					1	DETECTED	415.2918 m/z @43.42 [151020OFc1_NvH-0949-CRLM-6.raw]	415.2918395996094	43.4211728994667	4.7178833024	94.6682403637333	89.9503570613333	1598155.75	3.835246964907191E8	0	7230	0.30509096133618385	2.1639559108445896	3.8258554839485104	415.2820129394531	415.30133056640625
750	415.3131103515625	29.4286678818667					1	DETECTED	415.3131 m/z @29.43 [151020OFc1_NvH-0949-CRLM-6.raw]	415.3131103515625	29.4286678818667	1.15953305946667	95.3330142621333	94.17348120266664	72690.0234375	2.7527911563868475E8	0	7230	90.13822933367507	1.6656590623361598	2.209062794014336	415.30364990234375	415.3230895996094
751	415.3263244628906	59.9552098165333					1	DETECTED	415.3263 m/z @59.96 [151020OFc1_NvH-0949-CRLM-6.raw]	415.3263244628906	59.9552098165333	28.3554692984	92.6605992072	64.3051299088	68429.671875	2.1100570886373878E8	0	7230	63.12050675160735	1.0174945878416142	1.0349891756832283	415.3231201171875	415.3266296386719
752	415.3407897949219	54.5128207296					1	DETECTED	415.3408 m/z @54.51 [151020OFc1_NvH-0949-CRLM-6.raw]	415.3407897949219	54.5128207296	4.95943517946667	92.6257324685333	87.66629728906663	148778.203125	4.2086640517923826E8	0	7230	86.56384695710592	0.8760859980710981	0.7470584241692775	415.33203125	415.3455505371094
753	415.4421081542969	45.8778012632					1	DETECTED	415.4421 m/z @45.88 [151020OFc1_NvH-0949-CRLM-6.raw]	415.4421081542969	45.8778012632	3.74894439013333	96.6971671341333	92.94822274399996	446048.875	3.369152190686905E8	0	7230	0.07323340257777033	1.2611649597219714	0.010933460656626287	415.4322814941406	415.44921875
754	415.45965576171875	20.4263841818667					1	DETECTED	415.4597 m/z @20.43 [151020OFc1_NvH-0949-CRLM-6.raw]	415.45965576171875	20.4263841818667	3.1252429704	96.8736881349333	93.74844516453331	1.0983026E7	5.972068555722262E8	2	7230	0.3170512047605243	0.8922775367480182	0.6255098460707685	415.44970703125	415.4695739746094
755	415.4729919433594	15.8599268674667					1	DETECTED	415.4730 m/z @15.86 [151020OFc1_NvH-0949-CRLM-6.raw]	415.4729919433594	15.8599268674667	5.29989392373333	89.702384684	84.40249076026666	1463457.625	3.2394090699436605E8	4	7230	0.09683087267688073	2.5390055781952956	211.8001734222615	415.46978759765625	415.4829406738281
756	415.4899597167969	42.0519712925333					1	DETECTED	415.4900 m/z @42.05 [151020OFc1_NvH-0949-CRLM-6.raw]	415.4899597167969	42.0519712925333	1.81339673066667	98.6733908946667	96.85999416400003	564817.5625	3.067410748514279E8	4	7230	14.22985037195831	1.4883681802297422	0.005298120163659803	415.4830627441406	415.4998474121094
757	415.5105285644531	26.1844752130667					1	DETECTED	415.5105 m/z @26.18 [151020OFc1_NvH-0949-CRLM-6.raw]	415.5105285644531	26.1844752130667	3.46706568746667	96.5560188445333	93.08895315706663	153708.578125	3.109418602584909E8	0	7230	78.8042156978496	2.441159159516975	4.062306775227835	415.50067138671875	415.5141296386719
758	415.52423095703125	19.1660417354667					1	DETECTED	415.5242 m/z @19.17 [151020OFc1_NvH-0949-CRLM-6.raw]	415.52423095703125	19.1660417354667	3.6846326	95.0258008416	91.3411682416	827315.75	3.0352421979331297E8	3	7230	4.264136712867796	0.5064077124541554	0.6755843826961256	415.5142517089844	415.52520751953125
759	415.5352478027344	13.8093167181333					1	DETECTED	415.5352 m/z @13.81 [151020OFc1_NvH-0949-CRLM-6.raw]	415.5352478027344	13.8093167181333	1.85123374293333	99.7651323290667	97.91389858613337	939833.625	3.619275600642366E8	0	7230	15.79131584355081	3.3075949940502816	104.9773268646664	415.5252990722656	415.54522705078125
760	415.55059814453125	30.7147889365333					1	DETECTED	415.5506 m/z @30.71 [151020OFc1_NvH-0949-CRLM-6.raw]	415.55059814453125	30.7147889365333	1.98294713866667	99.4578005786667	97.47485344000003	629980.9375	3.3918160269628453E8	3	7230	8.840493047750929	2.699274751911384	0.1509029220766398	415.5452575683594	415.5545349121094
761	415.5645446777344	29.2666902818667					1	DETECTED	415.5645 m/z @29.27 [151020OFc1_NvH-0949-CRLM-6.raw]	415.5645446777344	29.2666902818667	2.9393259032	98.1716256944	95.2322997912	2453797.75	3.8953026195667803E8	3	7230	9.290309088665069	0.5224553603506477	0.2995565969854416	415.5545959472656	415.5713806152344
762	415.5813903808594	45.4794959341333					1	DETECTED	415.5814 m/z @45.48 [151020OFc1_NvH-0949-CRLM-6.raw]	415.5813903808594	45.4794959341333	2.65228959733333	98.9613519018667	96.30906230453337	3727588.5	4.7840710157225823E8	3	7230	33.787805448058094	1.144604117597064	11.605133306731451	415.5714416503906	415.59124755859375
763	415.5935974121094	25.6082650986667					1	DETECTED	415.5936 m/z @25.61 [151020OFc1_NvH-0949-CRLM-6.raw]	415.5935974121094	25.6082650986667	3.60014580426667	80.7881229528	77.18797714853332	246294.875	3.02222008284408E8	0	7230	6.576616093811765	1.751193820973805	2.434941131406027	415.5919189453125	415.603515625
764	415.6429748535156	45.9052510405333					1	DETECTED	415.6430 m/z @45.91 [151020OFc1_NvH-0949-CRLM-6.raw]	415.6429748535156	45.9052510405333	6.15004417146667	96.0638895653333	89.91384539386662	343670.46875	3.470030082387336E8	0	7230	0.13669326058005993	1.2039995740459966	0.0016892528522445144	415.63299560546875	415.6528015136719
765	415.6849670410156	23.8421304562667					1	DETECTED	415.6850 m/z @23.84 [151020OFc1_NvH-0949-CRLM-6.raw]	415.6849670410156	23.8421304562667	3.60014580426667	78.3275585464	74.72741274213332	407901.0	2.8778602788643265E8	0	7230	0.163087455315317	1.8458519267464668	1.2973799040120373	415.675537109375	415.6864318847656
766	415.6965026855469	51.7536516341333					1	DETECTED	415.6965 m/z @51.75 [151020OFc1_NvH-0949-CRLM-6.raw]	415.6965026855469	51.7536516341333	0.680309413866667	87.3369049498667	86.65659553600004	512680.6875	3.201960058421327E8	2	7230	0.17098735886740002	0.9334700539258957	0.05652889482462401	415.6867370605469	415.7003479003906
767	415.7103576660156	20.4955956317333					1	DETECTED	415.7104 m/z @20.50 [151020OFc1_NvH-0949-CRLM-6.raw]	415.7103576660156	20.4955956317333	1.49080462266667	96.1200508309333	94.62924620826662	9456990.0	5.851997004114217E8	0	7230	0.3517345822738527	4.333096439693504	0.48560329306579464	415.7004089355469	415.7203369140625
768	415.7237548828125	15.8396003733333					1	DETECTED	415.7238 m/z @15.84 [151020OFc1_NvH-0949-CRLM-6.raw]	415.7237548828125	15.8396003733333	3.60014580426667	96.4565494	92.85640359573333	1121888.375	3.251467072776308E8	0	7230	13.45267083527314	47.655897016352085	8.091031436694868	415.72039794921875	415.72430419921875
769	415.73431396484375	21.3213507405333					1	DETECTED	415.7343 m/z @21.32 [151020OFc1_NvH-0949-CRLM-6.raw]	415.73431396484375	21.3213507405333	3.60014580426667	93.4734603810667	89.87331457680003	7015190.0	6.38360979833983E8	2	7230	3.691386136814124	1.9216971490617032	3.0476617041210314	415.7243347167969	415.7442626953125
770	415.7529296875	32.5761056072					1	DETECTED	415.7529 m/z @32.58 [151020OFc1_NvH-0949-CRLM-6.raw]	415.7529296875	32.5761056072	1.74715574533333	98.8793259152	97.13217016986667	5584098.0	4.393375497412355E8	2	7230	0.13138578051862737	1.5407095745109471	0.06066262779886791	415.74432373046875	415.7613830566406
771	415.7713928222656	26.5671479584					1	DETECTED	415.7714 m/z @26.57 [151020OFc1_NvH-0949-CRLM-6.raw]	415.7713928222656	26.5671479584	2.52169724906667	91.7645506784	89.24285342933332	2.6471298E7	8.325339745894326E8	2	7230	0.19519683394909748	1.1555698383208455	161.45290214719398	415.76141357421875	415.7813415527344
772	415.7831726074219	52.9978897781333					1	DETECTED	415.7832 m/z @53.00 [151020OFc1_NvH-0949-CRLM-6.raw]	415.7831726074219	52.9978897781333	10.1606704168	91.9098283336	81.7491579168	506841.59375	3.568586208045103E8	0	7230	0.14873816263346384	0.9541837581384925	0.007069602311073765	415.7814636230469	415.79254150390625
773	415.8362731933594	34.2062595253333					1	DETECTED	415.8363 m/z @34.21 [151020OFc1_NvH-0949-CRLM-6.raw]	415.8362731933594	34.2062595253333	0.0101519997333333	96.0734158794667	96.06326387973336	161832.484375	2.901102549044013E8	0	7230	80.04672346677572	1.7183980968151082	2.437237279040575	415.8272399902344	415.8460693359375
774	415.8587951660156	19.1340654277333					1	DETECTED	415.8588 m/z @19.13 [151020OFc1_NvH-0949-CRLM-6.raw]	415.8587951660156	19.1340654277333	0.915165451466667	96.487923924	95.57275847253334	559319.625	3.27726142604072E8	0	7230	4.200708552390898	11.66410539832467	0.3038971973888948	415.8490295410156	415.8666687011719
775	415.8767395019531	8.9103656456					1	DETECTED	415.8767 m/z @8.91 [151020OFc1_NvH-0949-CRLM-6.raw]	415.8767395019531	8.9103656456	0.0101519997333333	97.5282949981333	97.51814299839997	1598677.75	3.489536057117613E8	3	7230	0.15068957202726985	1.0051923380407795	1.0353169890185798	415.8668212890625	415.88671875
776	415.892822265625	26.4691535704					1	DETECTED	415.8928 m/z @26.47 [151020OFc1_NvH-0949-CRLM-6.raw]	415.892822265625	26.4691535704	3.53537160746667	79.7681758346667	76.23280422720003	916085.0625	2.9524492520955217E8	0	7230	0.07751669805661976	0.7682655209100381	0.5269428258019035	415.88677978515625	415.8934020996094
777	415.9034423828125	26.3711397296					1	DETECTED	415.9034 m/z @26.37 [151020OFc1_NvH-0949-CRLM-6.raw]	415.9034423828125	26.3711397296	0.0101519997333333	99.5707198714667	99.56056787173335	3688712.75	4.8897037203462106E8	3	7230	10.40837634078887	1.009455798247427	10.028960345526569	415.8934631347656	415.9134216308594
778	415.91595458984375	45.4537603338667					1	DETECTED	415.9160 m/z @45.45 [151020OFc1_NvH-0949-CRLM-6.raw]	415.91595458984375	45.4537603338667	0.225816153066667	96.2239377458667	95.99812159280003	1370162.125	3.607658849351626E8	3	7230	22.82718430969969	0.7004098987145846	1.1215487630830638	415.9136047363281	415.9258728027344
779	415.9606018066406	20.4397876274667					1	DETECTED	415.9606 m/z @20.44 [151020OFc1_NvH-0949-CRLM-6.raw]	415.9606018066406	20.4397876274667	0.1296400432	99.9979170176	99.8682769744	5632399.5	4.395329496704995E8	0	7230	0.2666986517342913	0.575482098562643	0.8272486494724843	415.95068359375	415.9705810546875
780	415.9729309082031	38.4624220056					1	DETECTED	415.9729 m/z @38.46 [151020OFc1_NvH-0949-CRLM-6.raw]	415.9729309082031	38.4624220056	0.352220779466667	99.9074971349333	99.55527635546663	1792473.625	3.400781717481057E8	4	7230	0.12270090484055629	0.547231245134711	0.024983864537723676	415.97064208984375	415.98291015625
781	415.9861145019531	44.3396621853333					1	DETECTED	415.9861 m/z @44.34 [151020OFc1_NvH-0949-CRLM-6.raw]	415.9861145019531	44.3396621853333	0.100193022933333	98.8277513741333	98.72755835119996	175137.6875	3.5211985773937225E8	0	7230	0.048360719276892894	1.1618169220431735	1.3276688226358835	415.98297119140625	415.9960632324219
782	416.01092529296875	42.09558334					1	DETECTED	416.0109 m/z @42.10 [151020OFc1_NvH-0949-CRLM-6.raw]	416.01092529296875	42.09558334	0.0307480021333333	99.9979170176	99.96716901546667	90623.46875	3.136570270569127E8	0	7230	91.00036822703542	1.1706566046849216	1.6216214701098568	416.0098876953125	416.0127258300781
783	416.0374450683594	54.6641839818667					1	DETECTED	416.0374 m/z @54.66 [151020OFc1_NvH-0949-CRLM-6.raw]	416.0374450683594	54.6641839818667	0.0101519997333333	99.9979170176	99.98776501786666	113721.328125	3.18743854120398E8	0	7230	85.67557959040454	0.9070726122404243	0.8055663131714477	416.0278625488281	416.0411682128906
784	416.0513000488281	36.6124286170667					1	DETECTED	416.0513 m/z @36.61 [151020OFc1_NvH-0949-CRLM-6.raw]	416.0513000488281	36.6124286170667	0.0903263930666667	99.9979170176	99.90759062453334	117302.7578125	2.924247269501827E8	0	7230	29.12591277110905	1.432005991685469	2.1834720599640125	416.04144287109375	416.0611877441406
785	416.1948547363281	23.2525650728					1	DETECTED	416.1949 m/z @23.25 [151020OFc1_NvH-0949-CRLM-6.raw]	416.1948547363281	23.2525650728	0.669078263733333	99.8669985645333	99.19792030079996	689756.25	3.575362340003423E8	3	7230	4.229820762824989	4.481715692539982	5.071083959560327	416.18487548828125	416.20184326171875
786	416.21185302734375	17.2550692688					1	DETECTED	416.2119 m/z @17.26 [151020OFc1_NvH-0949-CRLM-6.raw]	416.21185302734375	17.2550692688	1.95325747146667	95.8735557952	93.92029832373333	2700077.0	4.511871266076744E8	3	7230	3.216440920721798	2.8076934319572655	5.925274348260382	416.2018737792969	416.2218322753906
787	416.2322082519531	19.7797057965333					1	DETECTED	416.2322 m/z @19.78 [151020OFc1_NvH-0949-CRLM-6.raw]	416.2322082519531	19.7797057965333	1.76565121013333	99.7037932064	97.93814199626667	6457342.0	7.261676785951611E8	2	7230	0.23237633838610705	0.8846820231171872	140.8228511619338	416.22222900390625	416.241455078125
788	416.25146484375	29.8272735650667					1	DETECTED	416.2515 m/z @29.83 [151020OFc1_NvH-0949-CRLM-6.raw]	416.25146484375	29.8272735650667	2.51173897813333	99.8568752002667	97.34513622213336	3.1618928E8	6.628925418186239E9	2	7230	0.27944417893344564	1.6313243016347867	2.064120438249592	416.2414855957031	416.2614440917969
789	416.261474609375	19.7184501090667					1	DETECTED	416.2615 m/z @19.72 [151020OFc1_NvH-0949-CRLM-6.raw]	416.261474609375	19.7184501090667	3.8327578256	92.1970315426667	88.36427371706671	1762744.25	3.0044645574048215E8	0	7230	0.19769120641079496	0.5376334787267009	2.192412184503367	416.261474609375	416.26275634765625
790	416.27276611328125	26.5671479584					1	DETECTED	416.2728 m/z @26.57 [151020OFc1_NvH-0949-CRLM-6.raw]	416.27276611328125	26.5671479584	1.08446105146667	97.1997537402667	96.11529268880003	1.2007989E7	5.499905660667461E8	3	7230	0.17532765834251052	0.7280895603645855	156.60403044108523	416.2628173828125	416.28265380859375
791	416.2871398925781	46.0758495269333					1	DETECTED	416.2871 m/z @46.08 [151020OFc1_NvH-0949-CRLM-6.raw]	416.2871398925781	46.0758495269333	8.07753938506667	92.929272936	84.85173355093333	681957.9375	3.246235799952718E8	0	7230	0.20362583239457877	1.0937785624419158	16.558850681004316	416.2828369140625	416.296142578125
792	416.3008117675781	89.8098766909333					1	DETECTED	416.3008 m/z @89.81 [151020OFc1_NvH-0949-CRLM-6.raw]	416.3008117675781	89.8098766909333	1.78390316453333	92.5239106032	90.74000743866667	389155.375	2.6498690508387586E8	0	7230	3.7653819167966134	1.214778029296388	0.6519337054168804	416.29803466796875	416.3106994628906
793	416.340576171875	29.8786396530667					1	DETECTED	416.3406 m/z @29.88 [151020OFc1_NvH-0949-CRLM-6.raw]	416.340576171875	29.8786396530667	9.06274286426667	92.4278971616	83.36515429733333	121015.703125	3.317603827861217E8	0	7230	82.85603619459924	2.002439653289112	2.9813309965312267	416.33599853515625	416.3503723144531
794	416.36376953125	55.5312302992					1	DETECTED	416.3638 m/z @55.53 [151020OFc1_NvH-0949-CRLM-6.raw]	416.36376953125	55.5312302992	0.477234435466667	99.7141100394667	99.23687560400003	120820.9609375	3.300898426690306E8	0	7230	89.61517133225648	0.9189053950767027	0.6837373867127663	416.35400390625	416.3736267089844
795	416.4489440917969	17.1755249426667					1	DETECTED	416.4489 m/z @17.18 [151020OFc1_NvH-0949-CRLM-6.raw]	416.4489440917969	17.1755249426667	3.77043975706667	98.7348023728	94.96436261573334	178241.671875	3.1175252121470284E8	0	7230	9.222135523050204	3.8022560897683095	10.371718003873438	416.4392395019531	416.45159912109375
796	416.4616394042969	20.5385970061333					1	DETECTED	416.4616 m/z @20.54 [151020OFc1_NvH-0949-CRLM-6.raw]	416.4616394042969	20.5385970061333	3.09441771386667	96.9315132618667	93.83709554800002	705413.0625	3.335674914739272E8	0	7230	27.218044218941557	0.7093321161944995	48.026150574349934	416.45166015625	416.47161865234375
797	416.4744567871094	38.4261289264					1	DETECTED	416.4745 m/z @38.43 [151020OFc1_NvH-0949-CRLM-6.raw]	416.4744567871094	38.4261289264	3.5451735432	98.1821611624	94.63698761920001	674253.0625	3.568480342913739E8	0	7230	0.9163868563518491	1.823320727660037	0.07622136853552136	416.4716491699219	416.4830322265625
798	416.4931335449219	43.5694154648					1	DETECTED	416.4931 m/z @43.57 [151020OFc1_NvH-0949-CRLM-6.raw]	416.4931335449219	43.5694154648	3.57820220106667	82.0074734549333	78.42927125386663	3095132.0	3.6140625662107253E8	0	7230	22.93151304420673	0.5044259933875315	0.009741158494212377	416.4832458496094	416.5030822753906
799	416.5229797363281	19.9475829248					1	DETECTED	416.5230 m/z @19.95 [151020OFc1_NvH-0949-CRLM-6.raw]	416.5229797363281	19.9475829248	3.61085827306667	85.2695494749333	81.65869120186663	660378.1875	3.218811365494402E8	3	7230	0.07231563234593708	1.3081020745336709	1.023528199938532	416.5130920410156	416.5291442871094
800	416.539306640625	31.0886490328					1	DETECTED	416.5393 m/z @31.09 [151020OFc1_NvH-0949-CRLM-6.raw]	416.539306640625	31.0886490328	3.2223205896	96.0073297045333	92.7850091149333	2162985.75	3.950883431357727E8	3	7230	13.97208410919918	1.085308922970484	0.42549413292187144	416.5293884277344	416.5492858886719
801	416.5533752441406	22.5181414653333					1	DETECTED	416.5534 m/z @22.52 [151020OFc1_NvH-0949-CRLM-6.raw]	416.5533752441406	22.5181414653333	1.75639708506667	91.1571283584	89.40073127333334	831867.4375	3.082801837826997E8	0	7230	20.170629556479664	1.1219915197514052	5.126520231183076	416.54931640625	416.553466796875
802	416.5634765625	24.9501514186667					1	DETECTED	416.5635 m/z @24.95 [151020OFc1_NvH-0949-CRLM-6.raw]	416.5634765625	24.9501514186667	3.05694530746667	94.9272646576	91.87031935013333	6541088.5	4.962447145346195E8	3	7230	1.4992451108573768	0.9884875689065065	9.276277010775823	416.5534973144531	416.5733947753906
803	416.5819091796875	42.3448932269333					1	DETECTED	416.5819 m/z @42.34 [151020OFc1_NvH-0949-CRLM-6.raw]	416.5819091796875	42.3448932269333	3.53537160746667	82.6847552053333	79.14938359786663	802965.125	3.294923285429543E8	3	7230	3.8188405962124463	1.0700454125393501	0.14922119780754053	416.5735168457031	416.5911560058594
804	416.597900390625	54.1050586461333					1	DETECTED	416.5979 m/z @54.11 [151020OFc1_NvH-0949-CRLM-6.raw]	416.597900390625	54.1050586461333	3.67404696773333	82.6279461010667	78.95389913333337	771318.4375	2.959393770567177E8	0	7230	0.1272429784653184	1.5388805834445665	0.010550925420164418	416.59228515625	416.6075134277344
805	416.6163024902344	39.4050637336					1	DETECTED	416.6163 m/z @39.41 [151020OFc1_NvH-0949-CRLM-6.raw]	416.6163024902344	39.4050637336	4.33429386613333	94.8718690429333	90.53757517679996	352344.8125	3.111098591877907E8	0	7230	56.680093239472875	1.4130954404185743	1.8329169911935719	416.6080017089844	416.62548828125
806	416.6997375488281	23.6363601069333					1	DETECTED	416.6997 m/z @23.64 [151020OFc1_NvH-0949-CRLM-6.raw]	416.6997375488281	23.6363601069333	4.0909733864	99.4992274608	95.4082540744	504382.59375	3.1020579471879214E8	0	7230	0.4321104582244608	2.5930837563739484	0.9362883181607634	416.6902770996094	416.70367431640625
807	416.7137451171875	20.6513982141333					1	DETECTED	416.7137 m/z @20.65 [151020OFc1_NvH-0949-CRLM-6.raw]	416.7137451171875	20.6513982141333	3.0757140272	96.8436578186667	93.7679437914667	1586703.0	4.5684009174436665E8	4	7230	29.227876591827673	9.935071220829949	1.9051089317569412	416.7037658691406	416.7237243652344
808	416.7339172363281	19.7797057965333					1	DETECTED	416.7339 m/z @19.78 [151020OFc1_NvH-0949-CRLM-6.raw]	416.7339172363281	19.7797057965333	3.37668547466667	97.1692291605333	93.79254368586663	3185592.25	4.3958744809448737E8	2	7230	0.1982791505727839	0.5591131763953621	0.8721608526825392	416.72393798828125	416.74090576171875
809	416.7509765625	29.7873513482667					1	DETECTED	416.7510 m/z @29.79 [151020OFc1_NvH-0949-CRLM-6.raw]	416.7509765625	29.7873513482667	3.3664529392	99.0223534677333	95.6559005285333	1.413168E8	3.1148275438000803E9	2	7230	0.2485136883246959	2.173221122207437	2.826515802360035	416.74102783203125	416.7609558105469
810	416.7632751464844	47.807282212					1	DETECTED	416.7633 m/z @47.81 [151020OFc1_NvH-0949-CRLM-6.raw]	416.7632751464844	47.807282212	3.85434346693333	91.8645598456	88.01021637866667	606961.75	3.333368696411452E8	0	7230	0.6285527825823749	1.0627048114172215	0.5714627838861646	416.760986328125	416.76446533203125
811	416.7745056152344	26.5833792610667					1	DETECTED	416.7745 m/z @26.58 [151020OFc1_NvH-0949-CRLM-6.raw]	416.7745056152344	26.5833792610667	3.6846326	95.9205159786667	92.2358833786667	3208174.0	3.628386097795738E8	0	7230	0.13864486857348624	1.1832979410842495	132.32499595637552	416.7645263671875	416.7843017578125
812	416.8570861816406	19.9907885130667					1	DETECTED	416.8571 m/z @19.99 [151020OFc1_NvH-0949-CRLM-6.raw]	416.8570861816406	19.9907885130667	0.0803593021333333	87.1279217205333	87.04756241839996	446457.5625	3.396101562352485E8	0	7230	6.309012845240154	4.7792556116701945	1.9555241382203825	416.84716796875	416.8670654296875
813	416.87786865234375	9.2335179792					1	DETECTED	416.8779 m/z @9.23 [151020OFc1_NvH-0949-CRLM-6.raw]	416.87786865234375	9.2335179792	0.381329193866667	96.5560188445333	96.17468965066664	2842578.5	4.029753992099176E8	0	7230	0.12116421690232748	23.309448144521927	64.75347493319728	416.8678894042969	416.8878479003906
814	416.89788818359375	24.9791032402667					1	DETECTED	416.8979 m/z @24.98 [151020OFc1_NvH-0949-CRLM-6.raw]	416.89788818359375	24.9791032402667	0.0101519997333333	96.176856804	96.16670480426666	4151418.5	4.162557368302163E8	3	7230	1.4905087210294212	0.5782560603814784	1.332734567137208	416.8879089355469	416.9078063964844
815	416.91925048828125	33.9079716192					1	DETECTED	416.9193 m/z @33.91 [151020OFc1_NvH-0949-CRLM-6.raw]	416.91925048828125	33.9079716192	0.0101519997333333	98.2341937058667	98.22404170613336	1157944.25	3.2960631654385406E8	3	7230	0.15881488260926346	0.5040873895212173	0.02300242471801696	416.9093017578125	416.9291076660156
816	416.9312438964844	47.7047576701333					1	DETECTED	416.9312 m/z @47.70 [151020OFc1_NvH-0949-CRLM-6.raw]	416.9312438964844	47.7047576701333	0.0903263930666667	99.0634966989333	98.97317030586665	447978.40625	3.39988037889485E8	0	7230	24.63321963455119	1.0393190431063368	0.021342308918404662	416.92926025390625	416.94122314453125
817	416.9478454589844	7.4784606976					1	DETECTED	416.9478 m/z @7.48 [151020OFc1_NvH-0949-CRLM-6.raw]	416.9478454589844	7.4784606976	0.0307480021333333	99.5297581504	99.49901014826666	173531.21875	2.4841512012059492E8	0	7230	0.15790189013090927	0.5142475067769259	3.06128045091751	416.9413146972656	416.9510803222656
818	416.96142578125	42.2043555341333					1	DETECTED	416.9614 m/z @42.20 [151020OFc1_NvH-0949-CRLM-6.raw]	416.96142578125	42.2043555341333	0.0803593021333333	99.9375865586667	99.85722725653336	1322083.5	3.4488317530938363E8	0	7230	0.10915582285790038	1.4932521185676702	null	416.95159912109375	416.9714050292969
819	416.98065185546875	37.9730632562667					1	DETECTED	416.9807 m/z @37.97 [151020OFc1_NvH-0949-CRLM-6.raw]	416.98065185546875	37.9730632562667	0.0703264848	99.9979170176	99.9275905328	745572.9375	3.7826034013120896E8	0	7230	4.616437338624955	1.736736409791936	2.167303839838451	416.971435546875	416.9906005859375
820	416.9956359863281	20.6788391989333					1	DETECTED	416.9956 m/z @20.68 [151020OFc1_NvH-0949-CRLM-6.raw]	416.9956359863281	20.6788391989333	0.1490920616	99.9682113136	99.819119252	656324.875	3.308149692348002E8	0	7230	0.16832091151701079	0.5230369129296338	0.02438410728962816	416.99066162109375	417.005615234375
821	417.0177917480469	39.4226904794667					1	DETECTED	417.0178 m/z @39.42 [151020OFc1_NvH-0949-CRLM-6.raw]	417.0177917480469	39.4226904794667	0.0101519997333333	99.9979170176	99.98776501786666	119992.2578125	3.0760463168463814E8	0	7230	91.01894251643266	1.3253106604261249	1.9942968453264331	417.0079040527344	417.02496337890625
822	417.0351257324219	33.5520382629333					1	DETECTED	417.0351 m/z @33.55 [151020OFc1_NvH-0949-CRLM-6.raw]	417.0351257324219	33.5520382629333	0.0101519997333333	99.9979170176	99.98776501786666	128402.2421875	3.284382512191048E8	0	7230	95.48766885663001	1.5470929513315792	2.120467913519162	417.02606201171875	417.0449523925781
823	417.048095703125	59.0501195746667					1	DETECTED	417.0481 m/z @59.05 [151020OFc1_NvH-0949-CRLM-6.raw]	417.048095703125	59.0501195746667	0.100193022933333	99.9979170176	99.89772399466666	102291.8984375	2.878150491109509E8	0	7230	96.489228945905	0.8579981536693337	0.7241097156220152	417.0453796386719	417.0579833984375
824	417.1629638671875	22.9421385973333					1	DETECTED	417.1630 m/z @22.94 [151020OFc1_NvH-0949-CRLM-6.raw]	417.1629638671875	22.9421385973333	5.23050471226667	95.5160827165333	90.28557800426664	316023.40625	3.0174252653382295E8	0	7230	1.399003546018779	3.4625946182808858	5.933715327659366	417.15374755859375	417.1726379394531
825	417.1875	9.59161003253333					1	DETECTED	417.1875 m/z @9.59 [151020OFc1_NvH-0949-CRLM-6.raw]	417.1875	9.59161003253333	3.41433077546667	92.4098974250667	88.99556664960004	500893.0625	3.337321659570259E8	3	7230	0.5106055234647737	1.8582618195530223	3.8805440441261423	417.177978515625	417.1974792480469
826	417.19891357421875	15.7235953293333					1	DETECTED	417.1989 m/z @15.72 [151020OFc1_NvH-0949-CRLM-6.raw]	417.19891357421875	15.7235953293333	1.83208397786667	77.0106045464	75.17852056853333	314695.28125	2.6208595137020147E8	3	7230	13.425273409018661	6.017786504555335	0.40826752050300447	417.1975402832031	417.1990051269531
827	417.2090148925781	13.9572507936					1	DETECTED	417.2090 m/z @13.96 [151020OFc1_NvH-0949-CRLM-6.raw]	417.2090148925781	13.9572507936	1.85123374293333	99.8973184626667	98.04608471973337	2722013.0	4.518822187803318E8	2	7230	0.1326572628919287	22.549194814272436	6.9688702890446965	417.19903564453125	417.21173095703125
828	417.22174072265625	16.1810487413333					1	DETECTED	417.2217 m/z @16.18 [151020OFc1_NvH-0949-CRLM-6.raw]	417.22174072265625	16.1810487413333	3.32856934106667	99.3852178957333	96.05664855466664	4458973.0	5.482403120308408E8	2	7230	11.285633313465762	12.80526497326955	0.46829628162984965	417.2117614746094	417.2289123535156
829	417.2389221191406	38.9504502738667					1	DETECTED	417.2389 m/z @38.95 [151020OFc1_NvH-0949-CRLM-6.raw]	417.2389221191406	38.9504502738667	2.26568764586667	97.9733634701333	95.70767582426663	7193110.0	5.2237564297607577E8	2	7230	0.30583408415059665	0.5565689297384172	0.16343816016572216	417.22894287109375	417.2418212890625
830	417.2518310546875	29.838340136					1	DETECTED	417.2518 m/z @29.84 [151020OFc1_NvH-0949-CRLM-6.raw]	417.2518310546875	29.838340136	1.92017035546667	95.9962376072	94.07606725173333	3.85292E7	1.092789777779385E9	3	7230	0.2703746135564131	1.6311088687606732	1.7166719153791263	417.2418518066406	417.2617492675781
831	417.2660217285156	38.6810572064					1	DETECTED	417.2660 m/z @38.68 [151020OFc1_NvH-0949-CRLM-6.raw]	417.2660217285156	38.6810572064	3.44665152613333	95.9110658010667	92.46441427493338	6349387.0	4.388778669774522E8	2	7230	0.220955594408224	0.5110384135785399	2.5503695181836945	417.2618713378906	417.27593994140625
832	417.27838134765625	56.6151036368					1	DETECTED	417.2784 m/z @56.62 [151020OFc1_NvH-0949-CRLM-6.raw]	417.27838134765625	56.6151036368	3.39548794053333	95.8323455616	92.43685762106666	437735.65625	4.6627568505691034E8	2	7230	0.052738872876048504	0.8309732713975906	0.6642936119969574	417.2760314941406	417.2860107421875
833	417.2905578613281	46.0352769266667					1	DETECTED	417.2906 m/z @46.04 [151020OFc1_NvH-0949-CRLM-6.raw]	417.2905578613281	46.0352769266667	4.79018227893333	99.0533008557333	94.26311857679997	168212.234375	3.196624577065332E8	0	7230	0.03549232655419132	1.142719144929641	1.285438289859282	417.2891540527344	417.3004150390625
834	417.30072021484375	36.8386176797333					1	DETECTED	417.3007 m/z @36.84 [151020OFc1_NvH-0949-CRLM-6.raw]	417.30072021484375	36.8386176797333	19.2898426496	92.4365640578667	73.1467214082667	75427.5234375	2.6213541481889746E8	0	7230	71.25321399301382	2.084097644498412	3.1280499900143113	417.3006286621094	417.31060791015625
835	417.3215637207031	91.7449196098667					1	DETECTED	417.3216 m/z @91.74 [151020OFc1_NvH-0949-CRLM-6.raw]	417.3215637207031	91.7449196098667	77.2979951501333	92.4646721317333	15.166676981599991	65369.76953125	3.684420717512851E7	0	7230	0.33276398934077633	0.5249102334504724	0.04982046690094469	417.311767578125	417.32257080078125
836	417.4394836425781	30.7461862389333					1	DETECTED	417.4395 m/z @30.75 [151020OFc1_NvH-0949-CRLM-6.raw]	417.4394836425781	30.7461862389333	2.01328232346667	95.2439004584	93.23061813493334	368121.71875	3.532135356005894E8	0	7230	81.02501911531218	1.9478819491340345	3.9088167321403566	417.42962646484375	417.449462890625
837	417.44989013671875	21.9892623370667					1	DETECTED	417.4499 m/z @21.99 [151020OFc1_NvH-0949-CRLM-6.raw]	417.44989013671875	21.9892623370667	1.84200294133333	84.7911896349333	82.94918669359997	194708.53125	3.227832997103939E8	0	7230	74.39123029066404	2.538071201122001	5.563459368651032	417.4494934082031	417.4577941894531
838	417.4678649902344	11.0928018154667					1	DETECTED	417.4679 m/z @11.09 [151020OFc1_NvH-0949-CRLM-6.raw]	417.4678649902344	11.0928018154667	3.7172963488	98.9307123184	95.21341596959999	2470656.0	3.876676470128701E8	0	7230	0.2345004723246671	20.20218114879643	1.1703856895333578	417.4580078125	417.477783203125
839	417.479248046875	37.0606527226667					1	DETECTED	417.4792 m/z @37.06 [151020OFc1_NvH-0949-CRLM-6.raw]	417.479248046875	37.0606527226667	3.32856934106667	90.4499756872	87.12140634613333	590147.5625	3.205884190483804E8	0	7230	5.036775226699913	1.2913730432917132	0.525206925869118	417.47796630859375	417.48895263671875
840	417.5216979980469	9.61449347546667					1	DETECTED	417.5217 m/z @9.61 [151020OFc1_NvH-0949-CRLM-6.raw]	417.5216979980469	9.61449347546667	3.7063300704	83.453353	79.7470229296	339867.625	3.356172970256264E8	0	7230	8.222364741850605	0.6736668485863699	25.725684669816353	417.51776123046875	417.53167724609375
841	417.5331726074219	15.6909808882667					1	DETECTED	417.5332 m/z @15.69 [151020OFc1_NvH-0949-CRLM-6.raw]	417.5331726074219	15.6909808882667	3.65220769973333	71.0549120405333	67.40270434079997	172621.6875	2.944930072637942E8	0	7230	9.08981500307192	2.824285535498925	4.609709198483883	417.5317077636719	417.5337829589844
842	417.5437927246094	13.9671445570667					1	DETECTED	417.5438 m/z @13.97 [151020OFc1_NvH-0949-CRLM-6.raw]	417.5437927246094	13.9671445570667	2.024219532	96.1200508309333	94.09583129893329	1546956.625	4.0996107687968916E8	0	7230	27.52895286939634	0.8692592229427923	0.21026884503070395	417.5338134765625	417.55377197265625
843	417.5543212890625	12.1026503133333					1	DETECTED	417.5543 m/z @12.10 [151020OFc1_NvH-0949-CRLM-6.raw]	417.5543212890625	12.1026503133333	5.46642718293333	68.9620685264	63.49564134346667	1319045.375	2.828775814902972E8	0	7230	0.2259425799891286	4.283339230945114	14.35754798788613	417.5538024902344	417.556884765625
844	417.5669250488281	25.3273056386667					1	DETECTED	417.5669 m/z @25.33 [151020OFc1_NvH-0949-CRLM-6.raw]	417.5669250488281	25.3273056386667	2.75812363573333	99.3953655290667	96.63724189333337	2305391.5	4.441145103658455E8	3	7230	0.11417011149325873	0.5089258591484143	0.11889171656405144	417.55694580078125	417.5766906738281
845	417.58123779296875	38.4261289264					1	DETECTED	417.5812 m/z @38.43 [151020OFc1_NvH-0949-CRLM-6.raw]	417.58123779296875	38.4261289264	3.62008951146667	97.1593789656	93.53928945413332	1462466.75	3.881111206116741E8	0	7230	0.12032827748572572	2.162948711243887	2.1747961144743293	417.5771789550781	417.590087890625
846	417.5995788574219	29.6831625976					1	DETECTED	417.5996 m/z @29.68 [151020OFc1_NvH-0949-CRLM-6.raw]	417.5995788574219	29.6831625976	0.8311286392	78.3391460245333	77.5080173853333	364743.25	2.8635848970557034E8	0	7230	0.29894293669346794	1.4319219400265064	1.8800214766610541	417.5916442871094	417.6095275878906
847	417.61114501953125	8.76672790773333					1	DETECTED	417.6111 m/z @8.77 [151020OFc1_NvH-0949-CRLM-6.raw]	417.61114501953125	8.76672790773333	4.12855207573333	14.5034005317333	10.37484845599997	215502.234375	1.178648107462268E7	3	7230	0.1309890116453456	1.0922982348241195	1.2788541070362274	417.6096496582031	417.611572265625
848	417.7033386230469	20.4955956317333					1	DETECTED	417.7033 m/z @20.50 [151020OFc1_NvH-0949-CRLM-6.raw]	417.7033386230469	20.4955956317333	1.8992392656	95.3431910794667	93.4439518138667	1072037.75	3.4919729013860446E8	2	7230	0.5935389132678779	2.5021156332870564	1.7142020127452473	417.693359375	417.7081298828125
849	417.7181396484375	11.1273175661333					1	DETECTED	417.7181 m/z @11.13 [151020OFc1_NvH-0949-CRLM-6.raw]	417.7181396484375	11.1273175661333	3.7172963488	80.6657136658667	76.9484173170667	2078580.875	4.4300157194831014E8	2	7230	7.3724332990055235	3.6708914428600123	15.319150833305256	417.7082214355469	417.7281188964844
850	417.7292175292969	23.1602777914667					1	DETECTED	417.7292 m/z @23.16 [151020OFc1_NvH-0949-CRLM-6.raw]	417.7292175292969	23.1602777914667	4.11930656266667	46.811407664	42.69210110133333	1403309.125	2.1433721264352557E8	2	7230	0.22448842759810006	0.5094568402273745	0.018016303764056604	417.7281494140625	417.7297058105469
851	417.7397155761719	35.3706550714667					1	DETECTED	417.7397 m/z @35.37 [151020OFc1_NvH-0949-CRLM-6.raw]	417.7397155761719	35.3706550714667	3.32856934106667	96.8041371016	93.47556776053334	9611961.0	7.059294109183941E8	2	7230	0.22364882927650598	1.2274161759252993	82.92855472096521	417.729736328125	417.74969482421875
852	417.75341796875	29.8272735650667					1	DETECTED	417.7534 m/z @29.83 [151020OFc1_NvH-0949-CRLM-6.raw]	417.75341796875	29.8272735650667	3.15591978533333	91.8733453058667	88.71742552053338	6097887.5	5.389272331186209E8	2	7230	0.2663300456369484	0.5944873340697091	2.083902729461181	417.7497863769531	417.7633972167969
853	417.76776123046875	38.6443346061333					1	DETECTED	417.7678 m/z @38.64 [151020OFc1_NvH-0949-CRLM-6.raw]	417.76776123046875	38.6443346061333	3.65220769973333	96.1485215173333	92.49631381759997	3286100.75	4.440002681946739E8	0	7230	0.05718264368103121	2.0645587415003464	0.014594473441309238	417.763671875	417.77728271484375
854	417.7804260253906	56.5764642749333					1	DETECTED	417.7804 m/z @56.58 [151020OFc1_NvH-0949-CRLM-6.raw]	417.7804260253906	56.5764642749333	13.9671445570667	92.4454531288	78.4783085717333	158489.515625	3.4914627813461995E8	0	7230	42.7641846942704	0.9209054391312707	0.8418108782625412	417.77972412109375	417.7878112792969
855	417.85870361328125	27.0463612994667					1	DETECTED	417.8587 m/z @27.05 [151020OFc1_NvH-0949-CRLM-6.raw]	417.85870361328125	27.0463612994667	0.0604930626666667	71.4113224762667	71.35082941360004	138296.0625	2.9429054483861315E8	0	7230	61.89868294259053	1.6501349016394593	2.5897179559343266	417.84881591796875	417.86083984375
856	417.8708801269531	13.23383762					1	DETECTED	417.8709 m/z @13.23 [151020OFc1_NvH-0949-CRLM-6.raw]	417.8708801269531	13.23383762	0.284805673066667	83.2841760592	82.99937038613334	2286019.25	3.987896431629454E8	3	7230	0.13458620929434417	1.8538919233270212	1.537273738796958	417.8610534667969	417.880859375
857	417.88232421875	17.5648157829333					1	DETECTED	417.8823 m/z @17.56 [151020OFc1_NvH-0949-CRLM-6.raw]	417.88232421875	17.5648157829333	0.0209561586666667	95.8455545938667	95.82459843520003	668987.6875	3.202226592913842E8	3	7230	0.17426092408124916	0.5259436932831288	32.5632942070348	417.8808898925781	417.8848876953125
858	417.8948974609375	23.4529265653333					1	DETECTED	417.8949 m/z @23.45 [151020OFc1_NvH-0949-CRLM-6.raw]	417.8948974609375	23.4529265653333	0.050528968	96.1580983416	96.1075693736	2126385.0	4.8788789533969337E8	3	7230	14.497206258440457	0.5857242515729105	0.025215001674787407	417.885009765625	417.90484619140625
859	417.90692138671875	26.6951588813333					1	DETECTED	417.9069 m/z @26.70 [151020OFc1_NvH-0949-CRLM-6.raw]	417.90692138671875	26.6951588813333	0.109951364533333	96.3303256589333	96.22037429439997	2066928.875	3.570760466292777E8	3	7230	0.12455365191890877	8.271576909766493	1.1334577974333924	417.9049377441406	417.9168395996094
860	417.91729736328125	20.8831931226667					1	DETECTED	417.9173 m/z @20.88 [151020OFc1_NvH-0949-CRLM-6.raw]	417.91729736328125	20.8831931226667	0.040672836	94.4388991842667	94.3982263482667	318110.625	3.288261220308454E8	0	7230	10.710627909466364	2.6502860786767815	6.927600405756921	417.91693115234375	417.92657470703125
861	417.9335021972656	29.7284771045333					1	DETECTED	417.9335 m/z @29.73 [151020OFc1_NvH-0949-CRLM-6.raw]	417.9335021972656	29.7284771045333	0.0209561586666667	97.7948736493333	97.77391749066663	286125.375	3.0419459709915507E8	3	7230	0.03307468584226214	1.809590659829324	4.406783894842961	417.9280090332031	417.943359375
862	417.95458984375	20.0251785114667					1	DETECTED	417.9546 m/z @20.03 [151020OFc1_NvH-0949-CRLM-6.raw]	417.95458984375	20.0251785114667	0.0307480021333333	95.0730855744	95.04233757226666	444979.34375	3.2436327052122194E8	0	7230	11.296170944546798	2.7795141990721257	0.07467848202446385	417.94476318359375	417.9588623046875
863	417.96893310546875	11.1273175661333					1	DETECTED	417.9689 m/z @11.13 [151020OFc1_NvH-0949-CRLM-6.raw]	417.96893310546875	11.1273175661333	0.0101519997333333	99.9583388325333	99.94818683279996	1134090.25	3.6399730406844425E8	0	7230	0.172615787151841	1.18385958189089	0.8201981882620857	417.9590759277344	417.9789123535156
864	417.9798889160156	27.0334342914667					1	DETECTED	417.9799 m/z @27.03 [151020OFc1_NvH-0949-CRLM-6.raw]	417.9798889160156	27.0334342914667	0.0101519997333333	99.323256528	99.31310452826666	980543.875	3.866168257314184E8	4	7230	0.11089552871181851	0.5044697610189174	23.417452767472234	417.9792175292969	417.9897155761719
865	417.9937744140625	26.1224257994667					1	DETECTED	417.9938 m/z @26.12 [151020OFc1_NvH-0949-CRLM-6.raw]	417.9937744140625	26.1224257994667	0.0209561586666667	99.9880776981333	99.96712153946663	416413.3125	3.075986628516856E8	0	7230	0.07296324293461609	1.9108866541715068	0.008427851263331914	417.9903259277344	418.00372314453125
866	418.0160827636719	45.268551756					1	DETECTED	418.0161 m/z @45.27 [151020OFc1_NvH-0949-CRLM-6.raw]	418.0160827636719	45.268551756	0.050528968	99.9979170176	99.94738804960001	92956.1328125	2.875999310534032E8	0	7230	97.06699349233155	1.126184779930907	1.2662270302051186	418.0150451660156	418.0201721191406
867	418.0438537597656	33.1362720605333					1	DETECTED	418.0439 m/z @33.14 [151020OFc1_NvH-0949-CRLM-6.raw]	418.0438537597656	33.1362720605333	0.0101519997333333	99.9979170176	99.98776501786666	158911.171875	3.556507344191203E8	0	7230	95.53338788117958	1.6550752905009198	2.0339995705970333	418.0339050292969	418.05328369140625
868	418.0603332519531	34.1949450002667					1	DETECTED	418.0603 m/z @34.19 [151020OFc1_NvH-0949-CRLM-6.raw]	418.0603332519531	34.1949450002667	0.0903263930666667	99.9979170176	99.90759062453334	153911.984375	3.0618361407093275E8	0	7230	99.38415394369089	1.4530223639475477	1.906939383010179	418.054443359375	418.0701904296875
869	418.1716003417969	91.7932943256					1	DETECTED	418.1716 m/z @91.79 [151020OFc1_NvH-0949-CRLM-6.raw]	418.1716003417969	91.7932943256	5.35454063866667	94.5788412874667	89.22430064880004	130820.96875	3.2006779652486795E8	0	7230	0.09201149725384994	0.5161128362167015	40.70278494202426	418.1629943847656	418.1765441894531
870	418.18658447265625	20.3373679816					1	DETECTED	418.1866 m/z @20.34 [151020OFc1_NvH-0949-CRLM-6.raw]	418.18658447265625	20.3373679816	3.8327578256	98.7244858549333	94.89172802933331	330912.15625	3.29925632800163E8	0	7230	0.08497852867763456	3.816635651893566	9.07896348348583	418.1767272949219	418.1950378417969
871	418.2050476074219	13.2603560304					1	DETECTED	418.2050 m/z @13.26 [151020OFc1_NvH-0949-CRLM-6.raw]	418.2050476074219	13.2603560304	3.3664529392	98.6631036853333	95.2966507461333	1338649.125	3.8498838759962946E8	3	7230	0.15789377063597598	2.8332365139054025	1.5578960437959275	418.195068359375	418.2112121582031
872	418.2212219238281	29.1521481962667					1	DETECTED	418.2212 m/z @29.15 [151020OFc1_NvH-0949-CRLM-6.raw]	418.2212219238281	29.1521481962667	2.97745441813333	98.6115708138667	95.63411639573337	5.6923212E7	1.8637363873632817E9	2	7230	0.30270626443525117	1.9606106853913263	2.2255149078225824	418.2112731933594	418.231201171875
873	418.2414855957031	35.3980403317333					1	DETECTED	418.2415 m/z @35.40 [151020OFc1_NvH-0949-CRLM-6.raw]	418.2414855957031	35.3980403317333	3.21310636533333	99.3953655290667	96.18225916373336	4378048.0	6.283731001559952E8	3	7230	6.113957964318445	0.6130530476467515	2.8673867086021763	418.23150634765625	418.2514343261719
874	418.2607421875	10.6903584709333					1	DETECTED	418.2607 m/z @10.69 [151020OFc1_NvH-0949-CRLM-6.raw]	418.2607421875	10.6903584709333	1.72789554693333	96.487923924	94.76002837706667	1502495.5	4.3066903235617065E8	2	7230	19.23815033565033	1.6245099729056363	219.95716794676605	418.2514953613281	418.2707214355469
875	418.277587890625	18.1273455565333					1	DETECTED	418.2776 m/z @18.13 [151020OFc1_NvH-0949-CRLM-6.raw]	418.277587890625	18.1273455565333	0.2456075008	92.4774069090667	92.2317994082667	140687.96875	3.140742732739793E8	0	7230	82.10790594992861	3.291221168925287	5.474120763960018	418.27203369140625	418.2861022949219
876	418.3251953125	52.2412927786667					1	DETECTED	418.3252 m/z @52.24 [151020OFc1_NvH-0949-CRLM-6.raw]	418.3251953125	52.2412927786667	6.28736598426667	96.8736881349333	90.58632215066663	148022.921875	4.1475343418108857E8	0	7230	85.667562839669	0.9856211260895504	0.8470525159720829	418.3152770996094	418.3350830078125
877	418.3440856933594	39.7250001296					1	DETECTED	418.3441 m/z @39.73 [151020OFc1_NvH-0949-CRLM-6.raw]	418.3440856933594	39.7250001296	1.26076983413333	99.7447390557333	98.48396922159998	124833.90625	3.66796804146717E8	0	7230	89.70765486659386	1.2802020015100515	1.3492607613758316	418.3352355957031	418.3538818359375
878	418.4468078613281	23.6528581754667					1	DETECTED	418.4468 m/z @23.65 [151020OFc1_NvH-0949-CRLM-6.raw]	418.4468078613281	23.6528581754667	3.52611920373333	94.9272646576	91.40114545386668	519174.9375	3.420655767143769E8	0	7230	0.08964900740092929	2.802280343403958	0.05222634680073494	418.43695068359375	418.4567565917969
879	418.4597473144531	19.9475829248					1	DETECTED	418.4597 m/z @19.95 [151020OFc1_NvH-0949-CRLM-6.raw]	418.4597473144531	19.9475829248	3.77043975706667	94.9555473677333	91.18510761066663	354111.6875	3.601068544640361E8	4	7230	19.632687411157555	3.4723262985404673	0.14325580146798914	418.4568176269531	418.46209716796875
880	418.4723815917969	37.5969675757333					1	DETECTED	418.4724 m/z @37.60 [151020OFc1_NvH-0949-CRLM-6.raw]	418.4723815917969	37.5969675757333	3.66305787386667	94.4848655954667	90.82180772160004	446952.0625	3.417195562180987E8	0	7230	27.24511126719712	1.5774199743559865	0.0067328459265367175	418.4625549316406	418.4823303222656
881	418.4950866699219	26.1224257994667					1	DETECTED	418.4951 m/z @26.12 [151020OFc1_NvH-0949-CRLM-6.raw]	418.4950866699219	26.1224257994667	3.84267415253333	95.9110658010667	92.06839164853336	288287.75	3.647242041748201E8	0	7230	24.240552367019205	2.4476815894660167	3.2975965295252374	418.485107421875	418.50457763671875
882	418.5340881347656	6.15004417146667					1	DETECTED	418.5341 m/z @6.15 [151020OFc1_NvH-0949-CRLM-6.raw]	418.5340881347656	6.15004417146667	4.80943654506667	99.6526899653333	94.84325342026662	182489.0	3.2849686687705255E8	0	7230	0.12361821993100275	1.7977481530302708	77.6225111116631	418.52410888671875	418.5344543457031
883	418.5445251464844	14.6503242821333					1	DETECTED	418.5445 m/z @14.65 [151020OFc1_NvH-0949-CRLM-6.raw]	418.5445251464844	14.6503242821333	3.9263818392	96.6417222426667	92.7153404034667	1397527.75	3.673085352494882E8	0	7230	0.1347289278538515	1.3458112845288925	2.422459614193414	418.5347595214844	418.5474548339844
884	418.5574645996094	33.8831821381333					1	DETECTED	418.5575 m/z @33.88 [151020OFc1_NvH-0949-CRLM-6.raw]	418.5574645996094	33.8831821381333	3.10567192746667	99.5603720024	96.45470007493333	1754312.75	4.647047083135098E8	3	7230	14.914924712573914	0.6833019798563651	0.030745364497899122	418.547607421875	418.56744384765625
885	418.5677490234375	55.4884787832					1	DETECTED	418.5677 m/z @55.49 [151020OFc1_NvH-0949-CRLM-6.raw]	418.5677490234375	55.4884787832	9.8012848504	58.3259698536	48.5246850032	483425.1875	2.0653253978070349E8	3	7230	0.3701343590481798	0.5310534618800794	1.8763820038741448	418.5674743652344	418.5691223144531
886	418.57916259765625	45.8032188264					1	DETECTED	418.5792 m/z @45.80 [151020OFc1_NvH-0949-CRLM-6.raw]	418.57916259765625	45.8032188264	0.96170626	94.3035636677333	93.3418574077333	709831.0625	3.3477484229179084E8	0	7230	31.935984991167363	1.330956619915396	0.0014364845257638006	418.5692443847656	418.5848693847656
887	418.5949401855469	34.1051461421333					1	DETECTED	418.5949 m/z @34.11 [151020OFc1_NvH-0949-CRLM-6.raw]	418.5949401855469	34.1051461421333	2.34559762693333	69.5518930616	67.20629543466667	965361.6875	3.454649372593938E8	3	7230	0.11990105450967548	1.183513992167788	5.234319185013937	418.5849609375	418.6046142578125
888	418.6470031738281	23.6363601069333					1	DETECTED	418.6470 m/z @23.64 [151020OFc1_NvH-0949-CRLM-6.raw]	418.6470031738281	23.6363601069333	3.73968356906667	98.6424388005333	94.90275523146663	378195.71875	3.20226550438609E8	0	7230	0.3575152217709423	2.384889633473489	1392.4378499032073	418.63714599609375	418.65643310546875
889	418.68798828125	20.781196276					1	DETECTED	418.6880 m/z @20.78 [151020OFc1_NvH-0949-CRLM-6.raw]	418.68798828125	20.781196276	3.52611920373333	96.6605447397333	93.13442553599997	459258.875	3.1746382289206016E8	0	7230	11.197119186694085	2.698754260729755	3.265059817034306	418.6781005859375	418.69451904296875
890	418.70465087890625	15.4984582405333					1	DETECTED	418.7047 m/z @15.50 [151020OFc1_NvH-0949-CRLM-6.raw]	418.70465087890625	15.4984582405333	4.4004386872	98.4665990957333	94.0661604085333	477003.84375	3.5271767875441974E8	2	7230	9.990956693181055	0.5651801713652307	0.014105189767811735	418.6952819824219	418.71246337890625
891	418.72247314453125	29.1705100066667					1	DETECTED	418.7225 m/z @29.17 [151020OFc1_NvH-0949-CRLM-6.raw]	418.72247314453125	29.1705100066667	3.66305787386667	96.487923924	92.82486605013332	2.4141602E7	1.0014718293631345E9	4	7230	0.32602043531917957	0.5356081829611841	0.031225190422535725	418.7124938964844	418.73236083984375
892	418.7342224121094	15.7235953293333					1	DETECTED	418.7342 m/z @15.72 [151020OFc1_NvH-0949-CRLM-6.raw]	418.7342224121094	15.7235953293333	3.90550881413333	61.6095242565333	57.70401544239997	511026.0	2.850096346010008E8	0	7230	0.10030477046691288	0.60171992848985	8.515257537365219	418.7326354980469	418.73797607421875
893	418.74798583984375	30.9092757253333					1	DETECTED	418.7480 m/z @30.91 [151020OFc1_NvH-0949-CRLM-6.raw]	418.74798583984375	30.9092757253333	3.60014580426667	92.809932904	89.20978709973332	1592897.875	4.364364954669669E8	2	7230	4.42579307205397	0.9178266788594526	0.2950202923481579	418.7380065917969	418.7486877441406
894	418.7587585449219	18.2078820576					1	DETECTED	418.7588 m/z @18.21 [151020OFc1_NvH-0949-CRLM-6.raw]	418.7587585449219	18.2078820576	3.35705037333333	98.1508799936	94.79382962026666	6471670.5	4.441401244075247E8	2	7230	0.1896312254417083	0.548415375048725	1.0723324045065745	418.74896240234375	418.76611328125
895	418.7715759277344	31.3936788656					1	DETECTED	418.7716 m/z @31.39 [151020OFc1_NvH-0949-CRLM-6.raw]	418.7715759277344	31.3936788656	4.43980721573333	69.1614169386667	64.72160972293338	400246.03125	2.8966087761608547E8	0	7230	0.10180858650372926	1.2005995013197581	29.90175493914319	418.76934814453125	418.77239990234375
896	418.782470703125	3.8664347712					1	DETECTED	418.7825 m/z @3.87 [151020OFc1_NvH-0949-CRLM-6.raw]	418.782470703125	3.8664347712	3.75950253573333	95.9205159786667	92.16101344293337	1892907.0	3.8756335047649574E8	2	7230	0.09857652947289175	1.7941249053564057	1.9850386714716624	418.7731018066406	418.79144287109375
897	418.8471984863281	13.2995267949333					1	DETECTED	418.8472 m/z @13.30 [151020OFc1_NvH-0949-CRLM-6.raw]	418.8471984863281	13.2995267949333	6.12957566773333	97.2926753810667	91.16309971333337	197769.765625	2.8079125864215857E8	0	7230	0.20871677241862407	16.23060965237406	0.03815365083044278	418.843505859375	418.85699462890625
898	418.8686218261719	14.2920575184					1	DETECTED	418.8686 m/z @14.29 [151020OFc1_NvH-0949-CRLM-6.raw]	418.8686218261719	14.2920575184	3.8327578256	71.0860034373333	67.2532456117333	222112.40625	2.795951864223999E8	0	7230	4.0609627850301315	5.691229987935445	0.033293125140787236	418.85882568359375	418.87762451171875
899	418.8877868652344	48.7867544850667					1	DETECTED	418.8878 m/z @48.79 [151020OFc1_NvH-0949-CRLM-6.raw]	418.8877868652344	48.7867544850667	0.0101519997333333	79.2352276149333	79.22507561519996	1282210.25	3.7909300573047364E8	3	7230	0.08445635180610367	0.6674964098642117	0.055957491033312955	418.8778381347656	418.89776611328125
900	418.90814208984375	25.9498463021333					1	DETECTED	418.9081 m/z @25.95 [151020OFc1_NvH-0949-CRLM-6.raw]	418.90814208984375	25.9498463021333	0.0101519997333333	96.8736881349333	96.86353613519996	8095360.5	5.955301683408813E8	3	7230	7.60622512428451	0.510913621405434	0.8272487337370129	418.89825439453125	418.9178466796875
901	418.9190673828125	24.1111069962667					1	DETECTED	418.9191 m/z @24.11 [151020OFc1_NvH-0949-CRLM-6.raw]	418.9190673828125	24.1111069962667	0.96170626	43.1099285352	42.1482222752	287658.78125	1.6869109174033135E8	0	7230	19.091244749822025	0.9103523403344315	0.8207046806688628	418.9181823730469	418.9190673828125
902	418.9291076660156	34.1364893581333					1	DETECTED	418.9291 m/z @34.14 [151020OFc1_NvH-0949-CRLM-6.raw]	418.9291076660156	34.1364893581333	0.0101519997333333	96.0261565181333	96.01600451839997	859343.5	3.25615045205753E8	0	7230	0.062367785621717076	1.6843468192037436	0.019957680704668728	418.919189453125	418.9390869140625
903	418.942626953125	13.0396796637333					1	DETECTED	418.9426 m/z @13.04 [151020OFc1_NvH-0949-CRLM-6.raw]	418.942626953125	13.0396796637333	0.0101519997333333	96.8926049826667	96.88245298293336	523321.375	3.193591611824232E8	3	7230	0.1041212404260623	0.5065405524322051	7.99707769116132	418.9391174316406	418.95220947265625
904	418.9623107910156	22.1205689717333					1	DETECTED	418.9623 m/z @22.12 [151020OFc1_NvH-0949-CRLM-6.raw]	418.9623107910156	22.1205689717333	0.0101519997333333	99.5398264144	99.52967441466666	1902525.125	3.6037471374899465E8	4	7230	0.1707583469947913	0.9009962652774366	0.16735941783836564	418.9523620605469	418.9722595214844
905	418.9775085449219	22.0132594821333					1	DETECTED	418.9775 m/z @22.01 [151020OFc1_NvH-0949-CRLM-6.raw]	418.9775085449219	22.0132594821333	0.100193022933333	99.7752801042667	99.67508708133336	770334.375	3.5816848092289966E8	0	7230	0.6187580868382092	0.5033360011558553	3.0873700253080893	418.9723205566406	418.9874572753906
906	419.0022277832031	40.8800782754667					1	DETECTED	419.0022 m/z @40.88 [151020OFc1_NvH-0949-CRLM-6.raw]	419.0022277832031	40.8800782754667	0.0101519997333333	99.9979170176	99.98776501786666	117956.796875	3.119227867902063E8	0	7230	78.44476499354515	1.209109298060814	1.4015419516243468	418.9981384277344	419.0121765136719
907	419.02294921875	68.8355933050667					1	DETECTED	419.0229 m/z @68.84 [151020OFc1_NvH-0949-CRLM-6.raw]	419.02294921875	68.8355933050667	0.2456075008	99.9979170176	99.7523095168	107678.625	3.5517797259268564E8	0	7230	90.82139451292413	0.7136926973920142	0.5111225098240122	419.0136413574219	419.0229797363281
908	419.0335693359375	33.1014926632					1	DETECTED	419.0336 m/z @33.10 [151020OFc1_NvH-0949-CRLM-6.raw]	419.0335693359375	33.1014926632	0.7278735984	99.9979170176	99.27004341920001	407075.90625	4.152914552830395E8	0	7230	47.52322157410336	1.5868487794076696	3.8429636682172115	419.0237731933594	419.04351806640625
909	419.0436706542969	24.63427428					1	DETECTED	419.0437 m/z @24.63 [151020OFc1_NvH-0949-CRLM-6.raw]	419.0436706542969	24.63427428	0.467634636	99.9979170176	99.5302823816	306201.5625	3.2493621731726766E8	0	7230	87.00046303913271	2.1021317027636757	3.311539292126703	419.0436706542969	419.0535888671875
910	419.1728820800781	27.9321433528					1	DETECTED	419.1729 m/z @27.93 [151020OFc1_NvH-0949-CRLM-6.raw]	419.1728820800781	27.9321433528	5.1078627192	98.3481092888	93.2402465696	357663.1875	3.2555335035626835E8	0	7230	64.72118084424332	2.283943626708312	4.370949992162413	419.1629943847656	419.18280029296875
911	419.1895446777344	20.8487896832					1	DETECTED	419.1895 m/z @20.85 [151020OFc1_NvH-0949-CRLM-6.raw]	419.1895446777344	20.8487896832	2.87991428906667	91.4347085165333	88.55479422746663	194244.65625	3.082746657061864E8	0	7230	0.2758885494379122	3.8639509202533935	6.723877809231835	419.1829528808594	419.19158935546875
912	419.2016296386719	21.1693859085333					1	DETECTED	419.2016 m/z @21.17 [151020OFc1_NvH-0949-CRLM-6.raw]	419.2016296386719	21.1693859085333	3.67404696773333	99.0223534677333	95.34830649999996	358016.0	3.664634798882197E8	0	7230	10.195291724264791	4.082087900151164	0.30413850466526665	419.191650390625	419.2043762207031
913	419.2143859863281	14.9234897178667					1	DETECTED	419.2144 m/z @14.92 [151020OFc1_NvH-0949-CRLM-6.raw]	419.2143859863281	14.9234897178667	2.94874034053333	92.3413752952	89.39263495466666	1.0077628E7	5.73072724627283E8	2	7230	0.18549240054049676	0.8503699493251418	23.261554455371876	419.20440673828125	419.21728515625
914	419.227294921875	24.4217745122667					1	DETECTED	419.2273 m/z @24.42 [151020OFc1_NvH-0949-CRLM-6.raw]	419.227294921875	24.4217745122667	2.07789430693333	98.1508799936	96.07298568666667	2.5716748E7	9.656406582787131E8	2	7230	0.22795781370281887	0.7732641903137677	25.603484702543923	419.2173156738281	419.2372741699219
915	419.2425537109375	25.9899274797333					1	DETECTED	419.2426 m/z @25.99 [151020OFc1_NvH-0949-CRLM-6.raw]	419.2425537109375	25.9899274797333	1.92017035546667	96.7763121402667	94.85614178480003	5552808.5	6.039253675786197E8	2	7230	7.570060566826317	0.920673477954253	1.6788117372528721	419.2373046875	419.25250244140625
916	419.260498046875	18.1686050325333					1	DETECTED	419.2605 m/z @18.17 [151020OFc1_NvH-0949-CRLM-6.raw]	419.260498046875	18.1686050325333	1.72789554693333	96.7576024909333	95.02970694399997	2900143.0	3.971196585163916E8	2	7230	0.12652726288680327	1.7296872422831187	2.83380938615885	419.2528991699219	419.2704772949219
917	419.2839660644531	3.8664347712					1	DETECTED	419.2840 m/z @3.87 [151020OFc1_NvH-0949-CRLM-6.raw]	419.2839660644531	3.8664347712	3.5552504712	95.4201526045333	91.8649021333333	738032.1875	3.1975317314537966E8	0	7230	9.189321349017657	545.0982618051459	2.1423727655346894	419.2740783691406	419.29296875
918	419.31561279296875	92.7664331554667					1	DETECTED	419.3156 m/z @92.77 [151020OFc1_NvH-0949-CRLM-6.raw]	419.31561279296875	92.7664331554667	0.0101519997333333	99.9979170176	99.98776501786666	289946.34375	4.041140487384748E8	0	7230	5.071150058603877	0.5077422377812951	0.02092090419183605	419.3056945800781	419.32244873046875
919	419.4170227050781	9.8697630912					1	DETECTED	419.4170 m/z @9.87 [151020OFc1_NvH-0949-CRLM-6.raw]	419.4170227050781	9.8697630912	1.55952026933333	94.3142363138667	92.75471604453337	227981.28125	3.427961665793775E8	0	7230	0.05491933859403453	0.7381586274326858	0.2623257841637872	419.4081726074219	419.426513671875
920	419.4582214355469	14.4870692490667					1	DETECTED	419.4582 m/z @14.49 [151020OFc1_NvH-0949-CRLM-6.raw]	419.4582214355469	14.4870692490667	3.27062190613333	95.6414295477333	92.37080764159997	1655226.0	3.8766365650257486E8	4	7230	24.10072751450856	9.011028800483151	1.4969780445113163	419.4486083984375	419.468017578125
921	419.4717712402344	30.9692128072					1	DETECTED	419.4718 m/z @30.97 [151020OFc1_NvH-0949-CRLM-6.raw]	419.4717712402344	30.9692128072	4.37266065386667	97.1179665653333	92.74530591146663	433403.71875	3.1220973730605197E8	0	7230	20.451595999242983	2.541507355686433	2.8294781943233143	419.4683837890625	419.48162841796875
922	419.5075988769531	27.7849674957333					1	DETECTED	419.5076 m/z @27.78 [151020OFc1_NvH-0949-CRLM-6.raw]	419.5075988769531	27.7849674957333	3.67404696773333	95.8323455616	92.15829859386666	266630.4375	3.369726989202939E8	0	7230	23.199853896387374	2.1094497907571936	3.186847160302642	419.4981689453125	419.5174255371094
923	419.53753662109375	17.4879087634667					1	DETECTED	419.5375 m/z @17.49 [151020OFc1_NvH-0949-CRLM-6.raw]	419.53753662109375	17.4879087634667	3.4240079696	98.6733908946667	95.2493829250667	3238804.75	4.002699480421242E8	3	7230	12.902925738983711	0.5260660013698206	0.25038112966485426	419.5275573730469	419.5475158691406
924	419.55096435546875	20.0762127946667					1	DETECTED	419.5510 m/z @20.08 [151020OFc1_NvH-0949-CRLM-6.raw]	419.55096435546875	20.0762127946667	4.9390996872	96.2917884901333	91.3526888029333	2619867.25	3.7829488265738124E8	3	7230	0.15447805164317074	1.5149295883221123	0.10471357375313238	419.5475769042969	419.5609436035156
925	419.5633850097656	35.8521936552					1	DETECTED	419.5634 m/z @35.85 [151020OFc1_NvH-0949-CRLM-6.raw]	419.5633850097656	35.8521936552	3.97765616986667	95.2044696237333	91.22681345386663	1557491.75	4.000448913157457E8	0	7230	0.28513963225851313	1.1781179920197997	0.3130244806394713	419.56097412109375	419.56707763671875
926	419.5771179199219	26.0235206229333					1	DETECTED	419.5771 m/z @26.02 [151020OFc1_NvH-0949-CRLM-6.raw]	419.5771179199219	26.0235206229333	3.0757140272	96.1958041696	93.12009014239999	2663269.75	4.407361777849376E8	0	7230	7.532265604480713	0.9523211473939707	0.015041206004288574	419.56719970703125	419.5865478515625
927	419.5933532714844	31.0251771688					1	DETECTED	419.5934 m/z @31.03 [151020OFc1_NvH-0949-CRLM-6.raw]	419.5933532714844	31.0251771688	4.419111708	96.9954721258667	92.5763604178667	399809.71875	3.6700247165320873E8	0	7230	6.008255806833095	1.7933972837580057	0.0040783302552729285	419.5871887207031	419.6027526855469
928	419.6117248535156	13.0809625442667					1	DETECTED	419.6117 m/z @13.08 [151020OFc1_NvH-0949-CRLM-6.raw]	419.6117248535156	13.0809625442667	3.5451735432	88.0620362218667	84.51686267866671	167541.59375	3.4615613181563044E8	0	7230	78.32291513688449	4.494566808250674	19.95526224429266	419.6035461425781	419.6208801269531
929	419.7049255371094	46.1776001941333					1	DETECTED	419.7049 m/z @46.18 [151020OFc1_NvH-0949-CRLM-6.raw]	419.7049255371094	46.1776001941333	3.25214370506667	95.2531673192	92.00102361413333	1056446.875	3.6723117167340064E8	4	7230	0.12180525831499978	0.49622227212611275	0.025633481290508856	419.6950378417969	419.7055969238281
930	419.71563720703125	14.8824960461333					1	DETECTED	419.7156 m/z @14.88 [151020OFc1_NvH-0949-CRLM-6.raw]	419.71563720703125	14.8824960461333	1.1894223896	96.4256955632	95.2362731736	4211151.0	4.9281069149945503E8	2	7230	0.17505389010858607	4.550122193590478	0.395653766679777	419.7056579589844	419.71881103515625
931	419.72882080078125	24.3942748386667					1	DETECTED	419.7288 m/z @24.39 [151020OFc1_NvH-0949-CRLM-6.raw]	419.72882080078125	24.3942748386667	3.82324584693333	96.6880823949333	92.86483654799997	1.0846662E7	5.67215966149657E8	2	7230	0.19865731871551873	0.8580169408107855	1.8664963499703893	419.7188720703125	419.7387390136719
932	419.7445373535156	49.3345209877333					1	DETECTED	419.7445 m/z @49.33 [151020OFc1_NvH-0949-CRLM-6.raw]	419.7445373535156	49.3345209877333	3.50753432293333	84.667843404	81.16030908106667	895237.0625	3.209011334908928E8	2	7230	0.11423311717090456	1.0309067172961257	0.007292685411759484	419.7388916015625	419.74566650390625
933	419.75567626953125	24.5824974669333					1	DETECTED	419.7557 m/z @24.58 [151020OFc1_NvH-0949-CRLM-6.raw]	419.75567626953125	24.5824974669333	3.74894439013333	84.7823254970667	81.03338110693336	4.2567816E7	9.183851199613712E8	2	7230	0.1846099552828413	1.1766317055449664	1.1501862051684915	419.7458801269531	419.765380859375
934	419.77935791015625	37.9891173981333					1	DETECTED	419.7794 m/z @37.99 [151020OFc1_NvH-0949-CRLM-6.raw]	419.77935791015625	37.9891173981333	3.7913145752	62.9207518856	59.1294373104	2272043.25	2.909943137353922E8	2	7230	0.18441928075416314	0.5049105426203424	0.010495964498194803	419.7695007324219	419.7883605957031
935	419.79193115234375	40.2939809013333					1	DETECTED	419.7919 m/z @40.29 [151020OFc1_NvH-0949-CRLM-6.raw]	419.79193115234375	40.2939809013333	7.81429449306667	82.7010614445333	74.88676695146663	1315964.75	3.187414349044455E8	2	7230	0.16197953552011768	0.5045008033532108	43.45543827301844	419.7896423339844	419.8011474609375
936	419.8126220703125	59.1596043504					1	DETECTED	419.8126 m/z @59.16 [151020OFc1_NvH-0949-CRLM-6.raw]	419.8126220703125	59.1596043504	3.3381278136	92.1054698653333	88.76734205173331	172050.734375	3.94164510282127E8	0	7230	52.00903526414716	0.7951002692773087	0.6676344892719244	419.8034973144531	419.8219909667969
937	419.8407897949219	27.8630521005333					1	DETECTED	419.8408 m/z @27.86 [151020OFc1_NvH-0949-CRLM-6.raw]	419.8407897949219	27.8630521005333	3.7913145752	99.4057717338667	95.6144571586667	221838.71875	3.3067302606907713E8	0	7230	0.106016910427158	2.1666786132282803	4.538919399786307	419.8309631347656	419.8506164550781
938	419.8722839355469	17.473537656					1	DETECTED	419.8723 m/z @17.47 [151020OFc1_NvH-0949-CRLM-6.raw]	419.8722839355469	17.473537656	0.0101519997333333	62.1421791541333	62.13202715439997	2196248.5	2.585863417431094E8	3	7230	0.12300650321912343	0.5740191404008465	14.850796482623753	419.8623352050781	419.8736572265625
939	419.8836669921875	35.4103626594667					1	DETECTED	419.8837 m/z @35.41 [151020OFc1_NvH-0949-CRLM-6.raw]	419.8836669921875	35.4103626594667	0.0101519997333333	94.6591195298667	94.64896753013336	3501703.25	4.5612620418726414E8	3	7230	6.6802292897475155	0.5074151508540937	0.3576489613991055	419.8736877441406	419.8885803222656
940	419.8985900878906	24.2502099064					1	DETECTED	419.8986 m/z @24.25 [151020OFc1_NvH-0949-CRLM-6.raw]	419.8985900878906	24.2502099064	0.0101519997333333	96.1862651776	96.17611317786667	5316407.5	4.722893694470636E8	3	7230	0.13558433720033491	1.2287176110690077	0.7488171890389189	419.88861083984375	419.9085388183594
941	419.9112243652344	26.0097499893333					1	DETECTED	419.9112 m/z @26.01 [151020OFc1_NvH-0949-CRLM-6.raw]	419.9112243652344	26.0097499893333	0.0307480021333333	95.7456285218667	95.71488051973337	931889.25	3.6254242932164055E8	3	7230	19.9247112697901	0.5117433344021135	0.6346144054617359	419.9085998535156	419.921142578125
942	419.9281921386719	15.4897726578667					1	DETECTED	419.9282 m/z @15.49 [151020OFc1_NvH-0949-CRLM-6.raw]	419.9281921386719	15.4897726578667	0.0101519997333333	99.9781425064	99.96799050666667	429494.71875	3.5189529804339504E8	0	7230	0.058311036781079295	3.9842741350100326	4.038891525684665	419.9214782714844	419.93743896484375
943	419.9558410644531	46.1957373472					1	DETECTED	419.9558 m/z @46.20 [151020OFc1_NvH-0949-CRLM-6.raw]	419.9558410644531	46.1957373472	0.0209561586666667	99.9979170176	99.97696085893334	780338.8125	3.6715553997278804E8	0	7230	31.872065147145243	1.1669347024138141	0.004352054262246256	419.94586181640625	419.9657897949219
944	419.9794616699219	12.9958072141333					1	DETECTED	419.9795 m/z @13.00 [151020OFc1_NvH-0949-CRLM-6.raw]	419.9794616699219	12.9958072141333	0.0101519997333333	99.8872079669333	99.87705596719996	405221.5	3.594194578485641E8	4	7230	11.646825100598845	0.7121088029303423	3.3112750513702074	419.96954345703125	419.98944091796875
945	419.9925842285156	37.3747135410667					1	DETECTED	419.9926 m/z @37.37 [151020OFc1_NvH-0949-CRLM-6.raw]	419.9925842285156	37.3747135410667	0.0903263930666667	99.9880776981333	99.89775130506663	175796.828125	3.843220542249269E8	0	7230	92.69490155194993	1.3393732729313215	2.09853451298427	419.9896240234375	419.9953308105469
946	420.0053405761719	15.2005051845333					1	DETECTED	420.0053 m/z @15.20 [151020OFc1_NvH-0949-CRLM-6.raw]	420.0053405761719	15.2005051845333	0.050528968	99.9682113136	99.9176823456	284775.125	3.4589957195535237E8	0	7230	23.79380728488222	12.369728145383071	0.8164465794107287	419.99560546875	420.0149230957031
947	420.0308532714844	38.8413099306667					1	DETECTED	420.0309 m/z @38.84 [151020OFc1_NvH-0949-CRLM-6.raw]	420.0308532714844	38.8413099306667	0.812415805066667	99.9682113136	99.15579550853333	114600.875	3.194441982388207E8	0	7230	99.77573511864243	1.2982754657429152	1.599565524226322	420.0276184082031	420.0352783203125
948	420.04534912109375	24.5953993981333					1	DETECTED	420.0453 m/z @24.60 [151020OFc1_NvH-0949-CRLM-6.raw]	420.04534912109375	24.5953993981333	0.040672836	99.9979170176	99.9572441816	139033.546875	3.3914862938943297E8	0	7230	76.29808676286551	2.20805292061169	3.890711293142783	420.03546142578125	420.0549011230469
949	420.0657958984375	62.1656971093333					1	DETECTED	420.0658 m/z @62.17 [151020OFc1_NvH-0949-CRLM-6.raw]	420.0657958984375	62.1656971093333	0.2943402808	99.9979170176	99.7035767368	137231.234375	3.183408698061829E8	0	7230	99.41018678205067	0.8020589534176016	0.6044074599076762	420.0560607910156	420.07342529296875
950	420.1145935058594	64.2351403952					1	DETECTED	420.1146 m/z @64.24 [151020OFc1_NvH-0949-CRLM-6.raw]	420.1145935058594	64.2351403952	21.0451041408	99.4163010874667	78.37119694666671	246863.921875	3.3550511870844346E8	0	7230	1.069443377734494	0.8096058294123669	0.6185190404696145	420.10882568359375	420.1232604980469
951	420.1750793457031	27.9690488365333					1	DETECTED	420.1751 m/z @27.97 [151020OFc1_NvH-0949-CRLM-6.raw]	420.1750793457031	27.9690488365333	4.3251396024	92.3589563341333	88.0338167317333	213236.796875	3.290437233035828E8	0	7230	28.433658650607732	1.839080252408935	2.6761201065390456	420.16583251953125	420.1819152832031
952	420.1919250488281	19.8572963922667					1	DETECTED	420.1919 m/z @19.86 [151020OFc1_NvH-0949-CRLM-6.raw]	420.1919250488281	19.8572963922667	3.91674879413333	92.1237255973333	88.20697680319998	278426.125	3.3964249413231057E8	0	7230	10.958901395947418	3.974320156780302	9.27628614293602	420.18206787109375	420.1959533691406
953	420.2060546875	34.7273871616					1	DETECTED	420.2061 m/z @34.73 [151020OFc1_NvH-0949-CRLM-6.raw]	420.2060546875	34.7273871616	1.92017035546667	94.0769720208	92.15680166533333	1109091.0	4.138891746462402E8	3	7230	0.18545238744690806	2.3662075506311298	0.6336890594794689	420.19610595703125	420.21075439453125
954	420.2207946777344	34.2504175845333					1	DETECTED	420.2208 m/z @34.25 [151020OFc1_NvH-0949-CRLM-6.raw]	420.2207946777344	34.2504175845333	2.51173897813333	96.5069258626667	93.99518688453338	3459356.0	6.285345337252812E8	3	7230	15.168141646375226	0.5338294068152427	0.5838503219183776	420.2108154296875	420.23077392578125
955	420.23291015625	24.2178139525333					1	DETECTED	420.2329 m/z @24.22 [151020OFc1_NvH-0949-CRLM-6.raw]	420.23291015625	24.2178139525333	2.670868488	96.0261565181333	93.35528803013331	2919915.75	5.708147933962007E8	3	7230	5.619648098529176	0.7423787552159462	234.79832063566883	420.2308044433594	420.2428894042969
956	420.24615478515625	49.3534120656					1	DETECTED	420.2462 m/z @49.35 [151020OFc1_NvH-0949-CRLM-6.raw]	420.24615478515625	49.3534120656	3.57820220106667	81.3749309685333	77.79672876746663	505659.90625	3.2746940519227755E8	2	7230	31.05247173419164	0.927657164485283	0.006114828725684991	420.242919921875	420.2472229003906
957	420.25726318359375	24.5824974669333					1	DETECTED	420.2573 m/z @24.58 [151020OFc1_NvH-0949-CRLM-6.raw]	420.25726318359375	24.5824974669333	2.95823852586667	96.2822807104	93.32404218453333	1.9377004E7	6.53533745780856E8	3	7230	0.17967718010100953	22.19992213134044	1.118152656883318	420.2472839355469	420.2666931152344
958	420.2806396484375	37.9730632562667					1	DETECTED	420.2806 m/z @37.97 [151020OFc1_NvH-0949-CRLM-6.raw]	420.2806396484375	37.9730632562667	3.8020270104	94.168863072	90.3668360616	996210.75	3.2733850792669195E8	0	7230	0.16453958743126407	1.7059488668729206	0.01219102959026363	420.2707824707031	420.2891540527344
959	420.2942810058594	40.261406088					1	DETECTED	420.2943 m/z @40.26 [151020OFc1_NvH-0949-CRLM-6.raw]	420.2942810058594	40.261406088	20.1211102453333	93.1210649594667	72.9999547141334	659217.0625	3.244691850494298E8	0	7230	0.17334613571129864	1.7831014152007119	308.4016060037608	420.29168701171875	420.2998352050781
960	420.3197021484375	68.8510202912					1	DETECTED	420.3197 m/z @68.85 [151020OFc1_NvH-0949-CRLM-6.raw]	420.3197021484375	68.8510202912	0.0101519997333333	99.9979170176	99.98776501786666	76464.8984375	2.8935828716343623E8	0	7230	86.2182046503344	0.7031866872560396	0.3995123329742938	420.3110656738281	420.321533203125
961	420.33160400390625	91.2407505994667					1	DETECTED	420.3316 m/z @91.24 [151020OFc1_NvH-0949-CRLM-6.raw]	420.33160400390625	91.2407505994667	2.73951999253333	99.9583388325333	97.21881883999997	86325.09375	1.073961242643562E8	0	7230	0.37957976339873767	0.5492512260749494	3.5399378323553568	420.3304748535156	420.3330383300781
962	420.4578552246094	46.2987173306667					1	DETECTED	420.4579 m/z @46.30 [151020OFc1_NvH-0949-CRLM-6.raw]	420.4578552246094	46.2987173306667	0.915165451466667	96.7484565936	95.83329114213333	180560.953125	3.0954581783301103E8	0	7230	83.19574655519818	1.108315689358699	1.3803523799679656	420.4480285644531	420.4666748046875
963	420.4772644042969	38.0508876357333					1	DETECTED	420.4773 m/z @38.05 [151020OFc1_NvH-0949-CRLM-6.raw]	420.4772644042969	38.0508876357333	3.77966276373333	94.5142232256	90.73456046186668	796572.4375	3.4799698940544945E8	0	7230	0.10714882962381012	1.5841942759691303	0.024793532933023228	420.46746826171875	420.4866943359375
964	420.4941711425781	10.6687351970667					1	DETECTED	420.4942 m/z @10.67 [151020OFc1_NvH-0949-CRLM-6.raw]	420.4941711425781	10.6687351970667	3.41433077546667	77.7743403797333	74.36000960426664	264886.21875	3.14286258613517E8	0	7230	0.33232582700180835	0.5611945612709358	2.336252082242495	420.4873962402344	420.50408935546875
965	420.526611328125	20.7044351874667					1	DETECTED	420.5266 m/z @20.70 [151020OFc1_NvH-0949-CRLM-6.raw]	420.526611328125	20.7044351874667	3.84267415253333	96.1580983416	92.31542418906666	2041411.5	3.4412510741743755E8	3	7230	0.09655951855454603	0.6497015311555526	0.7162861144760424	420.5166320800781	420.5365295410156
966	420.5396728515625	13.7979272674667					1	DETECTED	420.5397 m/z @13.80 [151020OFc1_NvH-0949-CRLM-6.raw]	420.5396728515625	13.7979272674667	1.96260959733333	96.129280064	94.16667046666667	893346.125	3.478582515678747E8	3	7230	9.909664292590453	8.197045816849792	2.299615515383336	420.53662109375	420.546142578125
967	420.55615234375	49.0273536856					1	DETECTED	420.5562 m/z @49.03 [151020OFc1_NvH-0949-CRLM-6.raw]	420.55615234375	49.0273536856	3.1252429704	92.7070877056	89.58184473520001	1074812.625	3.803575709002502E8	3	7230	4.886334659705305	0.5488155404034314	0.243770688430018	420.54620361328125	420.5596923828125
968	420.5697326660156	29.4672821074667					1	DETECTED	420.5697 m/z @29.47 [151020OFc1_NvH-0949-CRLM-6.raw]	420.5697326660156	29.4672821074667	3.2223205896	95.1028815912	91.8805610016	1318825.75	4.405662722622549E8	3	7230	6.176154510764583	0.6875582520989437	0.14651782907723104	420.559814453125	420.57171630859375
969	420.5818176269531	12.7685534178667					1	DETECTED	420.5818 m/z @12.77 [151020OFc1_NvH-0949-CRLM-6.raw]	420.5818176269531	12.7685534178667	3.98874819146667	99.8770710101333	95.88832281866664	2873386.75	4.3907218318845695E8	3	7230	0.11079508663247317	5.069714502277804	138.11465869730873	420.5718994140625	420.5917663574219
970	420.6631164550781	17.733999716					1	DETECTED	420.6631 m/z @17.73 [151020OFc1_NvH-0949-CRLM-6.raw]	420.6631164550781	17.733999716	6.23732462986667	93.9126782584	87.67535362853334	211063.65625	3.2174662234205806E8	0	7230	17.640527574922118	3.8130743441763713	0.011880608199426046	420.65386962890625	420.6726989746094
971	420.6947021484375	11.8379241869333					1	DETECTED	420.6947 m/z @11.84 [151020OFc1_NvH-0949-CRLM-6.raw]	420.6947021484375	11.8379241869333	4.79018227893333	85.3604877029333	80.57030542399997	664900.5625	3.2418751538296694E8	4	7230	0.16129246099684202	0.5162039468174244	34.34030010410379	420.6849060058594	420.70465087890625
972	420.709716796875	32.1442496397333					1	DETECTED	420.7097 m/z @32.14 [151020OFc1_NvH-0949-CRLM-6.raw]	420.709716796875	32.1442496397333	1.23059520106667	99.5197190901333	98.28912388906662	523360.40625	3.5803766091741157E8	4	7230	0.2669700475123875	2.4136156841093683	0.03558356117812962	420.7047424316406	420.71173095703125
973	420.72174072265625	38.6295601826667					1	DETECTED	420.7217 m/z @38.63 [151020OFc1_NvH-0949-CRLM-6.raw]	420.72174072265625	38.6295601826667	2.05651734453333	88.9460511976	86.88953385306667	1738130.75	4.314298015002598E8	4	7230	4.426770400604248	0.6890485473717762	0.4344790258925272	420.71185302734375	420.7246398925781
974	420.7346496582031	42.6664479336					1	DETECTED	420.7346 m/z @42.67 [151020OFc1_NvH-0949-CRLM-6.raw]	420.7346496582031	42.6664479336	3.43545772	97.8050898714667	94.3696321514667	4012777.75	4.700563233353099E8	4	7230	0.20122744735078157	0.5671279393558863	0.026848546337133145	420.7247314453125	420.74462890625
975	420.7449645996094	20.8249814525333					1	DETECTED	420.7450 m/z @20.82 [151020OFc1_NvH-0949-CRLM-6.raw]	420.7449645996094	20.8249814525333	4.4581236904	62.4462006173333	57.988076926933296	379744.75	2.387341865727045E8	0	7230	38.59618901343999	2.495365902940128	2.9542806029320956	420.7446594238281	420.7485656738281
976	420.7586669921875	24.5640121616					1	DETECTED	420.7587 m/z @24.56 [151020OFc1_NvH-0949-CRLM-6.raw]	420.7586669921875	24.5640121616	3.1658112608	95.3525344853333	92.1867232245333	5368647.5	4.168340992263567E8	0	7230	0.16170278456823084	1.4795193248335798	1.3184710373156023	420.7489013671875	420.7593078613281
977	420.76934814453125	27.6357336808					1	DETECTED	420.7693 m/z @27.64 [151020OFc1_NvH-0949-CRLM-6.raw]	420.76934814453125	27.6357336808	3.75950253573333	89.3638757285333	85.60437319279997	2.1972852E7	6.789531696238722E8	2	7230	0.2150791521903237	0.5650778744796511	1.70659504372732	420.7593688964844	420.77899169921875
978	420.7868957519531	37.1481040298667					1	DETECTED	420.7869 m/z @37.15 [151020OFc1_NvH-0949-CRLM-6.raw]	420.7868957519531	37.1481040298667	3.8664347712	93.9252596573333	90.0588248861333	1538945.25	3.448227226602348E8	2	7230	4.880374351767173	1.4916623938784892	0.042755808811792216	420.780029296875	420.7962951660156
979	420.86114501953125	20.6375834344					1	DETECTED	420.8611 m/z @20.64 [151020OFc1_NvH-0949-CRLM-6.raw]	420.86114501953125	20.6375834344	0.7466418136	96.6417222426667	95.89508042906671	1210541.0	3.5418598238168156E8	0	7230	4.116294987746823	0.5745104539329691	0.03309704699377249	420.8515930175781	420.8711242675781
980	420.88421630859375	40.9734649704					1	DETECTED	420.8842 m/z @40.97 [151020OFc1_NvH-0949-CRLM-6.raw]	420.88421630859375	40.9734649704	0.0101519997333333	67.3399076202667	67.32975562053336	951040.875	3.4113985796415865E8	3	7230	0.11722308033306916	0.7021511602114449	0.8807022835145166	420.8742370605469	420.89410400390625
981	420.8984680175781	18.1541011757333					1	DETECTED	420.8985 m/z @18.15 [151020OFc1_NvH-0949-CRLM-6.raw]	420.8984680175781	18.1541011757333	3.81398275573333	56.7532271013333	52.939244345599974	810183.4375	2.723517466209084E8	0	7230	6.872255945480932	1.2403939216709545	0.5372989403393132	420.89422607421875	420.9010925292969
982	420.9111022949219	38.6561764685333					1	DETECTED	420.9111 m/z @38.66 [151020OFc1_NvH-0949-CRLM-6.raw]	420.9111022949219	38.6561764685333	0.0604930626666667	81.4956624962667	81.43516943360004	1502691.625	3.8301436138352257E8	3	7230	25.99449490278476	0.9788066360679037	0.5826559952017513	420.901123046875	420.9209899902344
983	420.9251403808594	44.5587452258667					1	DETECTED	420.9251 m/z @44.56 [151020OFc1_NvH-0949-CRLM-6.raw]	420.9251403808594	44.5587452258667	0.0101519997333333	99.9979170176	99.98776501786666	1102821.875	3.8149642750025433E8	3	7230	23.65316118575048	1.2095807212182366	0.00508482891980483	420.92120361328125	420.9350891113281
984	420.9449157714844	11.7774666032					1	DETECTED	420.9449 m/z @11.78 [151020OFc1_NvH-0949-CRLM-6.raw]	420.9449157714844	11.7774666032	0.0101519997333333	99.9979170176	99.98776501786666	440805.375	3.539204137774085E8	0	7230	0.15953360352813917	5.561604274493701	0.8406156788838813	420.9352111816406	420.9546813964844
985	420.9651184082031	47.807282212					1	DETECTED	420.9651 m/z @47.81 [151020OFc1_NvH-0949-CRLM-6.raw]	420.9651184082031	47.807282212	0.0101519997333333	99.9682113136	99.95805931386666	849442.25	3.64238665602394E8	0	7230	15.736367611116059	1.1294800304509394	1.2021616177590169	420.9552307128906	420.97509765625
986	420.9786376953125	38.0641205077333					1	DETECTED	420.9786 m/z @38.06 [151020OFc1_NvH-0949-CRLM-6.raw]	420.9786376953125	38.0641205077333	4.48609416773333	99.9979170176	95.51182284986668	196040.28125	3.690917559746376E8	0	7230	90.73078316855894	1.3549141115182175	2.2387694476622526	420.9751281738281	420.9789733886719
987	420.9889831542969	47.3630181512					1	DETECTED	420.9890 m/z @47.36 [151020OFc1_NvH-0949-CRLM-6.raw]	420.9889831542969	47.3630181512	0.0101519997333333	99.9781425064	99.96799050666667	1813749.375	3.818167931479322E8	0	7230	0.16314673150613146	0.5031171815809649	0.004744246304552155	420.9790344238281	420.99810791015625
988	421.0078430175781	39.1343332437333					1	DETECTED	421.0078 m/z @39.13 [151020OFc1_NvH-0949-CRLM-6.raw]	421.0078430175781	39.1343332437333	0.0101519997333333	99.9781425064	99.96799050666667	208371.890625	3.3443060591276085E8	0	7230	0.1040811014454377	1.421519884148405	1.715661650901891	420.9990539550781	421.0176696777344
989	421.0281066894531	41.8286552312					1	DETECTED	421.0281 m/z @41.83 [151020OFc1_NvH-0949-CRLM-6.raw]	421.0281066894531	41.8286552312	0.0101519997333333	99.9979170176	99.98776501786666	131536.953125	3.2592033086603916E8	0	7230	36.53202898946279	1.2496700915132513	1.5327444804381258	421.01812744140625	421.0380554199219
990	421.0487060546875	23.9912417549333					1	DETECTED	421.0487 m/z @23.99 [151020OFc1_NvH-0949-CRLM-6.raw]	421.0487060546875	23.9912417549333	2.26568764586667	99.9682113136	97.70252366773332	249857.15625	3.197779907026694E8	0	7230	0.36559858494613806	2.188184751184035	3.3787293543721852	421.0389709472656	421.048828125
991	421.0592956542969	18.0809102765333					1	DETECTED	421.0593 m/z @18.08 [151020OFc1_NvH-0949-CRLM-6.raw]	421.0592956542969	18.0809102765333	0.5057342184	99.9979170176	99.49218279920001	456195.03125	3.3417954780749166E8	2	7230	0.8664518361317128	169.769823911805	7.386995168330913	421.04974365234375	421.0625
992	421.09307861328125	17.785198948					1	DETECTED	421.0931 m/z @17.79 [151020OFc1_NvH-0949-CRLM-6.raw]	421.09307861328125	17.785198948	0.2652099176	99.9979170176	99.7327071	165322.015625	3.307009623836042E8	0	7230	34.55626849506809	3.2713404791615988	5.952133608916632	421.0840148925781	421.102294921875
993	421.1188659667969	55.671868124					1	DETECTED	421.1189 m/z @55.67 [151020OFc1_NvH-0949-CRLM-6.raw]	421.1188659667969	55.671868124	17.4978166805333	99.8872079669333	82.3893912864	167165.25	3.161764548969869E8	0	7230	73.45924512838276	0.9763846080992319	0.9523089513369914	421.1090087890625	421.1263732910156
994	421.146484375	89.4088607133333					1	DETECTED	421.1465 m/z @89.41 [151020OFc1_NvH-0949-CRLM-6.raw]	421.146484375	89.4088607133333	2.38660709973333	97.5282949981333	95.14168789839998	246539.3125	3.9026592695881975E8	0	7230	0.7580274942453258	0.5094319834738708	3.968662199789556	421.1371765136719	421.1557922363281
995	421.1795349121094	21.6193639733333					1	DETECTED	421.1795 m/z @21.62 [151020OFc1_NvH-0949-CRLM-6.raw]	421.1795349121094	21.6193639733333	2.4437937136	96.6605447397333	94.2167510261333	262113.546875	2.959021696362753E8	0	7230	0.17102790823049574	3.5367026820576175	9.452452432269407	421.1701965332031	421.1894836425781
996	421.1929626464844	20.6224814938667					1	DETECTED	421.1930 m/z @20.62 [151020OFc1_NvH-0949-CRLM-6.raw]	421.1929626464844	20.6224814938667	5.78099666746667	95.3431910794667	89.56219441200004	252108.5625	3.4722724742520785E8	0	7230	85.31994688133966	3.9822039323255005	7.8016808989826085	421.1896057128906	421.19329833984375
997	421.20330810546875	28.6563456376					1	DETECTED	421.2033 m/z @28.66 [151020OFc1_NvH-0949-CRLM-6.raw]	421.20330810546875	28.6563456376	2.5541428624	96.7855309962667	94.2313881338667	2439786.25	4.6135014309467727E8	2	7230	8.553386806709938	0.566045938933654	0.25578473808161367	421.19342041015625	421.2132873535156
998	421.213623046875	29.9318208525333					1	DETECTED	421.2136 m/z @29.93 [151020OFc1_NvH-0949-CRLM-6.raw]	421.213623046875	29.9318208525333	2.07789430693333	61.2538614293333	59.17596712239997	737087.375	2.947515407788971E8	0	7230	14.92399785219368	1.4326495718413186	1.3089187498076476	421.2133483886719	421.2151184082031
999	421.2251281738281	38.9640687208					1	DETECTED	421.2251 m/z @38.96 [151020OFc1_NvH-0949-CRLM-6.raw]	421.2251281738281	38.9640687208	1.77486218026667	99.0429717157333	97.26810953546664	9147058.0	7.396098768972126E8	3	7230	3.427282887535071	9.036386709381013	0.015671518614406382	421.21514892578125	421.235107421875
1000	421.2362976074219	42.6503191717333					1	DETECTED	421.2363 m/z @42.65 [151020OFc1_NvH-0949-CRLM-6.raw]	421.2362976074219	42.6503191717333	3.37668547466667	98.9509314973333	95.57424602266663	1799287.125	4.555401641781797E8	3	7230	8.263497373173223	0.5695462923351752	0.09396489225549086	421.23516845703125	421.24627685546875
1001	421.2481384277344	18.1541011757333					1	DETECTED	421.2481 m/z @18.15 [151020OFc1_NvH-0949-CRLM-6.raw]	421.2481384277344	18.1541011757333	3.89537565093333	79.1412142501333	75.24583859919997	555546.625	3.701896740402456E8	2	7230	2.141289364173936	0.6713787942094236	0.08853994089072761	421.246337890625	421.25067138671875
1002	421.26068115234375	21.2674345528					1	DETECTED	421.2607 m/z @21.27 [151020OFc1_NvH-0949-CRLM-6.raw]	421.26068115234375	21.2674345528	3.3477235592	95.5347285042667	92.18700494506669	3390122.25	4.5647817430591094E8	2	7230	0.18704986942539747	21.357899887431536	7.906301255568046	421.2507019042969	421.26104736328125
1003	421.27105712890625	27.6357336808					1	DETECTED	421.2711 m/z @27.64 [151020OFc1_NvH-0949-CRLM-6.raw]	421.27105712890625	27.6357336808	1.71684379333333	96.6971671341333	94.98032334079997	1.0609894E7	5.184490921853351E8	2	7230	0.20566132370601764	0.5617563675681105	1.7677169843168021	421.2610778808594	421.2801818847656
1004	421.2828369140625	32.5089080861333					1	DETECTED	421.2828 m/z @32.51 [151020OFc1_NvH-0949-CRLM-6.raw]	421.2828369140625	32.5089080861333	9.6452509072	40.0765231592	30.431272252	412170.40625	1.2808678579607235E8	0	7230	17.93743599013355	0.7118716705591668	0.44661748353253083	421.2811584472656	421.2858581542969
1005	421.29718017578125	19.9189377346667					1	DETECTED	421.2972 m/z @19.92 [151020OFc1_NvH-0949-CRLM-6.raw]	421.29718017578125	19.9189377346667	9.1140615568	92.8662212824	83.75215972560001	969665.25	3.3173806212922645E8	2	7230	17.395756706266624	338.04684868843015	2.121436650988293	421.2878723144531	421.30389404296875
1006	421.3218688964844	38.1132329688					1	DETECTED	421.3219 m/z @38.11 [151020OFc1_NvH-0949-CRLM-6.raw]	421.3218688964844	38.1132329688	0.0101519997333333	99.9682113136	99.95805931386666	83144.375	2.7135338915944993E8	0	7230	90.95798852606136	1.320412296608675	1.6414434312087092	421.3123474121094	421.32403564453125
1007	421.3384704589844	43.4685084288					1	DETECTED	421.3385 m/z @43.47 [151020OFc1_NvH-0949-CRLM-6.raw]	421.3384704589844	43.4685084288	0.410231254666667	93.6178547909333	93.20762353626662	165529.90625	3.557819272551219E8	0	7230	91.80475931620441	1.0578696842121715	1.109249678268958	421.32861328125	421.3451843261719
1008	421.34954833984375	91.3695218605333					1	DETECTED	421.3495 m/z @91.37 [151020OFc1_NvH-0949-CRLM-6.raw]	421.34954833984375	91.3695218605333	13.9874918957333	92.392028664	78.4045367682667	127607.7890625	3.117154733295299E8	0	7230	0.21763271821217245	0.5066068750324321	2.4117919621978583	421.34869384765625	421.3564147949219
1009	421.3664245605469	45.6795598274667					1	DETECTED	421.3664 m/z @45.68 [151020OFc1_NvH-0949-CRLM-6.raw]	421.3664245605469	45.6795598274667	3.98874819146667	95.9768336362667	91.98808544480003	168757.84375	3.356508679282074E8	0	7230	87.87883536187954	1.052507315541878	1.116825714638298	421.3565673828125	421.37554931640625
1010	421.47052001953125	17.9376886736					1	DETECTED	421.4705 m/z @17.94 [151020OFc1_NvH-0949-CRLM-6.raw]	421.47052001953125	17.9376886736	3.30814047333333	96.3695251682667	93.06138469493338	1005988.625	3.5422602839927167E8	4	7230	3.2930404066240637	0.5184562830321111	1.5490448550701956	421.4605407714844	421.4804992675781
1011	421.48712158203125	51.7536516341333					1	DETECTED	421.4871 m/z @51.75 [151020OFc1_NvH-0949-CRLM-6.raw]	421.48712158203125	51.7536516341333	3.56714199786667	95.9205159786667	92.35337398080003	586099.4375	3.348564518258592E8	4	7230	21.977593024121067	1.0956643732630678	0.005194968169456618	421.48052978515625	421.4970397949219
1012	421.50921630859375	12.6156884938667					1	DETECTED	421.5092 m/z @12.62 [151020OFc1_NvH-0949-CRLM-6.raw]	421.50921630859375	12.6156884938667	4.01848892853333	99.6013532168	95.58286428826668	176499.515625	3.226872525857886E8	0	7230	5.0688415824856214	5.558953445357197	0.004863858088338167	421.4994201660156	421.51336669921875
1013	421.5238342285156	21.0316768346667					1	DETECTED	421.5238 m/z @21.03 [151020OFc1_NvH-0949-CRLM-6.raw]	421.5238342285156	21.0316768346667	3.72787345893333	97.1386286346667	93.41075517573337	448953.75	3.42359928703909E8	0	7230	4.593694342907419	3.935666507849691	0.03657526651560576	421.51434326171875	421.5338134765625
1014	421.54412841796875	35.0007194421333					1	DETECTED	421.5441 m/z @35.00 [151020OFc1_NvH-0949-CRLM-6.raw]	421.54412841796875	35.0007194421333	2.38660709973333	99.4057717338667	97.01916463413338	2231446.0	3.5650402313569766E8	3	7230	0.13448367422636665	0.8337658683434465	0.008831191936892458	421.5342102050781	421.54937744140625
1015	421.5596008300781	38.9846891976					1	DETECTED	421.5596 m/z @38.98 [151020OFc1_NvH-0949-CRLM-6.raw]	421.5596008300781	38.9846891976	2.72038451866667	96.5748771672	93.85449264853332	5531525.5	4.796414379605322E8	3	7230	3.320465721368201	0.5215615152237519	0.0415776904340794	421.5497131347656	421.5694274902344
1016	421.57757568359375	39.0978546872					1	DETECTED	421.5776 m/z @39.10 [151020OFc1_NvH-0949-CRLM-6.raw]	421.57757568359375	39.0978546872	3.3477235592	94.9788097858667	91.6310862266667	839274.0	3.6679307643935406E8	3	7230	5.404035332384979	0.7920702216163281	0.05615374656166656	421.5696105957031	421.5874938964844
1017	421.59088134765625	20.8636983666667					1	DETECTED	421.5909 m/z @20.86 [151020OFc1_NvH-0949-CRLM-6.raw]	421.59088134765625	20.8636983666667	4.0312409792	87.795741604	83.76450062480001	198934.921875	3.2746847203851557E8	0	7230	0.09409242444634103	2.66080559250906	4.455300487106121	421.58758544921875	421.6004638671875
1018	421.6436767578125	47.6690895029333					1	DETECTED	421.6437 m/z @47.67 [151020OFc1_NvH-0949-CRLM-6.raw]	421.6436767578125	47.6690895029333	3.6846326	95.3233604464	91.6387278464	629554.0	3.46897812075668E8	0	7230	0.08010698293937679	1.1405507285011427	0.22510153738801397	421.6341857910156	421.65362548828125
1019	421.7119445800781	29.1175793613333					1	DETECTED	421.7119 m/z @29.12 [151020OFc1_NvH-0949-CRLM-6.raw]	421.7119445800781	29.1175793613333	3.1252429704	97.1894330906667	94.0641901202667	1552008.375	4.2536645892521226E8	2	7230	0.2458705365165521	0.6367724316886165	54.36972709303175	421.7019958496094	421.7182922363281
1020	421.7283020019531	35.4712852456					1	DETECTED	421.7283 m/z @35.47 [151020OFc1_NvH-0949-CRLM-6.raw]	421.7283020019531	35.4712852456	2.09722249253333	97.1692291605333	95.07200666799997	1827102.0	4.5479750519683653E8	2	7230	22.43843958439086	0.5560447666930312	0.1310360821329215	421.71832275390625	421.7381591796875
1021	421.7384033203125	26.7160878410667					1	DETECTED	421.7384 m/z @26.72 [151020OFc1_NvH-0949-CRLM-6.raw]	421.7384033203125	26.7160878410667	1.86981071066667	91.5687259312	89.69891522053334	538885.75	3.5851699936533314E8	0	7230	18.827763268856398	2.592320923362477	3.545743894341299	421.7383117675781	421.74822998046875
1022	421.7588195800781	27.5644597626667					1	DETECTED	421.7588 m/z @27.56 [151020OFc1_NvH-0949-CRLM-6.raw]	421.7588195800781	27.5644597626667	0.109951364533333	98.9713083642667	98.86135699973337	6.3393032E7	1.585331730824124E9	2	7230	0.2935353258194944	1.2223788140049487	1.12160862114726	421.74884033203125	421.7680969238281
1023	421.77685546875	30.0301918434667					1	DETECTED	421.7769 m/z @30.03 [151020OFc1_NvH-0949-CRLM-6.raw]	421.77685546875	30.0301918434667	1.81339673066667	86.0017510346667	84.18835430400003	5253281.5	4.4470669234339124E8	2	7230	0.9976344525604723	0.9346981500359569	0.09678531900460857	421.7688293457031	421.7864990234375
1024	421.7988586425781	19.9744220010667					1	DETECTED	421.7989 m/z @19.97 [151020OFc1_NvH-0949-CRLM-6.raw]	421.7988586425781	19.9744220010667	0.119813070666667	70.4267271842667	70.30691411360003	540087.625	2.9635135408558273E8	0	7230	0.09446765320657846	1.7705439165299006	90.898766625718	421.78887939453125	421.8085021972656
1025	421.8443298339844	47.7211617912					1	DETECTED	421.8443 m/z @47.72 [151020OFc1_NvH-0949-CRLM-6.raw]	421.8443298339844	47.7211617912	3.64109321333333	96.4687618858667	92.82766867253336	698450.875	3.696915351699236E8	0	7230	0.22163042885964757	1.290717151599688	0.014324952168052312	421.8344421386719	421.85430908203125
1026	421.86468505859375	49.254244564					1	DETECTED	421.8647 m/z @49.25 [151020OFc1_NvH-0949-CRLM-6.raw]	421.86468505859375	49.254244564	0.197022920533333	95.1432998312	94.94627691066667	490033.59375	3.604657938013148E8	3	7230	46.81766279197186	1.0986988120506385	1.3912501482446165	421.854736328125	421.8684997558594
1027	421.8785095214844	34.9589678336					1	DETECTED	421.8785 m/z @34.96 [151020OFc1_NvH-0949-CRLM-6.raw]	421.8785095214844	34.9589678336	0.0101519997333333	94.7350270658667	94.72487506613336	1610435.125	3.77581887617015E8	0	7230	0.15112864930562608	0.5168525847249359	0.059249610704903914	421.86865234375	421.8839416503906
1028	421.8939514160156	39.0001350429333					1	DETECTED	421.8940 m/z @39.00 [151020OFc1_NvH-0949-CRLM-6.raw]	421.8939514160156	39.0001350429333	0.050528968	99.9979170176	99.94738804960001	2864566.0	4.00561333235974E8	3	7230	3.3069171220303204	0.5152762757690874	0.012995413758291162	421.88397216796875	421.90386962890625
1029	421.9120178222656	40.2939809013333					1	DETECTED	421.9120 m/z @40.29 [151020OFc1_NvH-0949-CRLM-6.raw]	421.9120178222656	40.2939809013333	0.0307480021333333	98.1297886208	98.09904061866666	664014.0625	3.718529797070077E8	3	7230	21.861227038135706	1.3516749669296226	0.019245430492787378	421.90423583984375	421.92181396484375
1030	421.9231872558594	37.4690316704					1	DETECTED	421.9232 m/z @37.47 [151020OFc1_NvH-0949-CRLM-6.raw]	421.9231872558594	37.4690316704	0.0101519997333333	99.9979170176	99.98776501786666	429353.40625	3.598039937983007E8	0	7230	78.25640824472798	1.4115168584674616	1.8232209878441576	421.9220886230469	421.93316650390625
1031	421.939453125	49.7835214357333					1	DETECTED	421.9395 m/z @49.78 [151020OFc1_NvH-0949-CRLM-6.raw]	421.939453125	49.7835214357333	0.0101519997333333	99.9979170176	99.98776501786666	186605.984375	3.3956946050925875E8	0	7230	2.483467946475379	0.9816124119175003	1.0581878194634937	421.9331970214844	421.9494323730469
1032	421.95361328125	24.1111069962667					1	DETECTED	421.9536 m/z @24.11 [151020OFc1_NvH-0949-CRLM-6.raw]	421.95361328125	24.1111069962667	0.0209561586666667	95.9579721394667	95.93701598080004	100333.3828125	3.142455117013304E8	0	7230	92.47832821942794	2.240130482034947	4.533320164427753	421.949462890625	421.9577941894531
1033	421.96826171875	8.93114033813333					1	DETECTED	421.9683 m/z @8.93 [151020OFc1_NvH-0949-CRLM-6.raw]	421.96826171875	8.93114033813333	0.2943402808	99.9175950741333	99.6232547933333	824329.25	3.8042663698466545E8	4	7230	9.043899280186793	4.8329689850491935	0.7125608668380353	421.9584045410156	421.9782409667969
1034	421.9789733886719	29.4464867568					1	DETECTED	421.9790 m/z @29.45 [151020OFc1_NvH-0949-CRLM-6.raw]	421.9789733886719	29.4464867568	0.0903263930666667	99.7549409456	99.66461455253334	697011.0	3.723400781759381E8	0	7230	1.5832231809330466	0.5467692962525396	6.482680887006065	421.978271484375	421.98895263671875
1035	421.9893493652344	26.7160878410667					1	DETECTED	421.9893 m/z @26.72 [151020OFc1_NvH-0949-CRLM-6.raw]	421.9893493652344	26.7160878410667	0.534446178933333	99.9880776981333	99.45363151919996	580873.8125	3.481006352509823E8	0	7230	0.17425853618986054	2.4713070224053695	0.11827598310615299	421.9889831542969	421.9989013671875
1036	422.0201416015625	24.0482371178667					1	DETECTED	422.0201 m/z @24.05 [151020OFc1_NvH-0949-CRLM-6.raw]	422.0201416015625	24.0482371178667	0.0209561586666667	99.9979170176	99.97696085893334	936879.75	3.121416929456384E8	0	7230	0.09704888071753359	0.5058846725249477	1.2370960071743549	422.01019287109375	422.0299987792969
1037	422.0444030761719	47.7047576701333					1	DETECTED	422.0444 m/z @47.70 [151020OFc1_NvH-0949-CRLM-6.raw]	422.0444030761719	47.7047576701333	0.0101519997333333	99.9979170176	99.98776501786666	375860.65625	3.523145115831883E8	0	7230	8.507010936200643	1.0542043326572408	2.400999035666846	422.034912109375	422.05401611328125
1038	422.0546875	49.0413743525333					1	DETECTED	422.0547 m/z @49.04 [151020OFc1_NvH-0949-CRLM-6.raw]	422.0546875	49.0413743525333	0.659494923466667	99.9979170176	99.33842209413334	58057.609375	1.8555474841618603E8	0	7230	102.78357990020035	1.0245606333988144	1.0465584624692437	422.05450439453125	422.055908203125
1039	422.06591796875	55.0025777538667					1	DETECTED	422.0659 m/z @55.00 [151020OFc1_NvH-0949-CRLM-6.raw]	422.06591796875	55.0025777538667	0.0307480021333333	99.9979170176	99.96716901546667	157717.5	3.759077682150811E8	0	7230	58.28994759929281	0.9118796978835089	0.8270203228062882	422.0559387207031	422.0757751464844
1040	422.0764465332031	40.9362756448					1	DETECTED	422.0764 m/z @40.94 [151020OFc1_NvH-0949-CRLM-6.raw]	422.0764465332031	40.9362756448	0.1296400432	99.9979170176	99.8682769744	125511.9453125	3.734062225930389E8	0	7230	95.88555009375612	1.224727477419731	1.4836022440855952	422.07598876953125	422.0862731933594
1041	422.10015869140625	91.7738027282667					1	DETECTED	422.1002 m/z @91.77 [151020OFc1_NvH-0949-CRLM-6.raw]	422.10015869140625	91.7738027282667	0.1296400432	99.9979170176	99.8682769744	206787.3125	3.747293522152695E8	0	7230	0.12090434957593743	0.5231964905530441	0.08475186425141443	422.0908203125	422.1087646484375
1042	422.13031005859375	90.3535230336					1	DETECTED	422.1303 m/z @90.35 [151020OFc1_NvH-0949-CRLM-6.raw]	422.13031005859375	90.3535230336	20.7404377101333	92.1705167464	71.4300790362667	4037586.5	3.036393417006685E8	0	7230	0.08409692172322991	1.4033153185471212	1.26880401421947	422.1208801269531	422.1385498046875
1043	422.1761169433594	12.5710681682667					1	DETECTED	422.1761 m/z @12.57 [151020OFc1_NvH-0949-CRLM-6.raw]	422.1761169433594	12.5710681682667	1.81339673066667	93.6286728874667	91.81527615680004	209927.453125	3.192445187833231E8	0	7230	0.04100997175320131	6.516911142171313	7.386936614049372	422.1662292480469	422.18609619140625
1044	422.1863098144531	23.2733267650667					1	DETECTED	422.1863 m/z @23.27 [151020OFc1_NvH-0949-CRLM-6.raw]	422.1863098144531	23.2733267650667	1.9309370608	90.0960322898667	88.1650952290667	197020.046875	3.309358736920661E8	0	7230	15.238105878373254	3.0233493904087165	4.380799434554419	422.1861572265625	422.1927795410156
1045	422.2028503417969	90.0474224528					1	DETECTED	422.2029 m/z @90.05 [151020OFc1_NvH-0949-CRLM-6.raw]	422.2028503417969	90.0474224528	2.9678108632	96.4565494	93.4887385368	1591266.375	4.438885187886292E8	0	7230	1.7779660259580083	0.5058000747466013	0.021539048000684662	422.19287109375	422.2095031738281
1046	422.2195129394531	46.8812236104					1	DETECTED	422.2195 m/z @46.88 [151020OFc1_NvH-0949-CRLM-6.raw]	422.2195129394531	46.8812236104	1.84200294133333	99.2176250082667	97.37562206693336	3157679.75	6.064867295988554E8	3	7230	0.5396639892486661	1.7417123575930686	0.8088364911825212	422.20953369140625	422.2294921875
1047	422.2297668457031	29.3550249757333					1	DETECTED	422.2298 m/z @29.36 [151020OFc1_NvH-0949-CRLM-6.raw]	422.2297668457031	29.3550249757333	3.50753432293333	99.4474944530667	95.93996013013337	798417.75	4.6378921716496766E8	3	7230	0.2865701904488205	0.6093962706077416	0.03335729131336132	422.2295227050781	422.23724365234375
1048	422.24725341796875	25.3979756445333					1	DETECTED	422.2473 m/z @25.40 [151020OFc1_NvH-0949-CRLM-6.raw]	422.24725341796875	25.3979756445333	1.50178356266667	99.7549409456	98.25315738293332	4130963.25	4.9969802005478287E8	2	7230	0.16735337680299622	1.0065471031076896	1.304989115430596	422.2372741699219	422.2498779296875
1049	422.2598876953125	27.6063718256					1	DETECTED	422.2599 m/z @27.61 [151020OFc1_NvH-0949-CRLM-6.raw]	422.2598876953125	27.6063718256	0.168194512266667	99.1663226157333	98.99812810346664	3.0722516E7	1.1225633467264383E9	2	7230	0.25535393641443704	15.510770044696171	0.8580436889857562	422.2499084472656	422.26971435546875
1050	422.27880859375	30.0301918434667					1	DETECTED	422.2788 m/z @30.03 [151020OFc1_NvH-0949-CRLM-6.raw]	422.27880859375	30.0301918434667	3.13516993813333	92.3052921514667	89.17012221333337	1996250.625	3.8404588117849207E8	0	7230	0.22619009188240113	17.3131078546091	27.70738623219528	422.2701110839844	422.287841796875
1051	422.3111572265625	90.7033876293333					1	DETECTED	422.3112 m/z @90.70 [151020OFc1_NvH-0949-CRLM-6.raw]	422.3111572265625	90.7033876293333	32.2427857357333	92.2500930581333	60.0073073224	138395.421875	2.468130481413746E8	0	7230	0.4362720642911029	0.5132286136192632	4.409299479441988	422.3016662597656	422.3202209472656
1052	422.3314514160156	61.7994994266667					1	DETECTED	422.3315 m/z @61.80 [151020OFc1_NvH-0949-CRLM-6.raw]	422.3314514160156	61.7994994266667	0.0101519997333333	99.1971843589333	99.18703235919996	102511.0234375	3.3168626272451687E8	0	7230	91.6829535404369	0.8026224299948288	0.4838254660098628	422.32464599609375	422.340087890625
1053	422.4154357910156	9.46965971573333					1	DETECTED	422.4154 m/z @9.47 [151020OFc1_NvH-0949-CRLM-6.raw]	422.4154357910156	9.46965971573333	4.64091535093333	99.5197190901333	94.87880373919997	1381977.875	3.5128400094442725E8	0	7230	14.680936007161952	35.77515053938846	66.2819233808518	422.4059143066406	422.425048828125
1054	422.4533386230469	43.6042227037333					1	DETECTED	422.4533 m/z @43.60 [151020OFc1_NvH-0949-CRLM-6.raw]	422.4533386230469	43.6042227037333	3.3381278136	96.2822807104	92.9441528968	125734.5859375	3.770825629666801E8	0	7230	41.053964117389754	1.1629986784539286	1.3679525063665734	422.4466552734375	422.4564514160156
1055	422.4664611816406	22.6656062744					1	DETECTED	422.4665 m/z @22.67 [151020OFc1_NvH-0949-CRLM-6.raw]	422.4664611816406	22.6656062744	3.30814047333333	99.6933871946667	96.38524672133337	486730.71875	3.535148302521093E8	0	7230	14.39260503487084	0.5218848663288344	0.0409371591056115	422.45648193359375	422.4709167480469
1056	422.48101806640625	17.799973532					1	DETECTED	422.4810 m/z @17.80 [151020OFc1_NvH-0949-CRLM-6.raw]	422.48101806640625	17.799973532	3.6846326	92.2411658664	88.5565332664	662316.3125	3.671132432662118E8	0	7230	12.745496033227933	0.5233486470093388	0.01034978377947126	422.47113037109375	422.4907531738281
1057	422.5200500488281	16.0155918664					1	DETECTED	422.5201 m/z @16.02 [151020OFc1_NvH-0949-CRLM-6.raw]	422.5200500488281	16.0155918664	1.84200294133333	93.9032808776	92.06127793626666	471632.09375	3.370609913340904E8	0	7230	0.04356702969330506	0.5280682807690134	0.06575971000594187	422.51031494140625	422.5298156738281
1058	422.5358581542969	17.8695416056					1	DETECTED	422.5359 m/z @17.87 [151020OFc1_NvH-0949-CRLM-6.raw]	422.5358581542969	17.8695416056	4.43980721573333	82.3300198552	77.89021263946668	274354.8125	3.060674214124979E8	0	7230	9.060134059493388	4.155622358909757	0.01417684033693883	422.5301513671875	422.5426330566406
1059	422.55267333984375	25.7098846384					1	DETECTED	422.5527 m/z @25.71 [151020OFc1_NvH-0949-CRLM-6.raw]	422.55267333984375	25.7098846384	1.8809150504	95.0544819872	93.1735669368	5.98872E7	1.2328252032660182E9	3	7230	0.1981156268488533	1.1804798127918972	1.3181220657822161	422.5426940917969	422.5626525878906
1060	422.5650939941406	24.5640121616					1	DETECTED	422.5651 m/z @24.56 [151020OFc1_NvH-0949-CRLM-6.raw]	422.5650939941406	24.5640121616	3.57820220106667	99.9275638010667	96.34936160000002	1250703.625	3.8490923074519783E8	3	7230	0.10272309989283457	0.64223753253849	2.0825942421709263	422.56268310546875	422.57177734375
1061	422.581787109375	25.3555657093333					1	DETECTED	422.5818 m/z @25.36 [151020OFc1_NvH-0949-CRLM-6.raw]	422.581787109375	25.3555657093333	3.32856934106667	94.2228017965333	90.89423245546664	3175885.75	4.0988664282458353E8	0	7230	0.09817147175507657	0.8420744764672161	77.17398883865228	422.5718078613281	422.5917053222656
1062	422.593505859375	35.073779108					1	DETECTED	422.5935 m/z @35.07 [151020OFc1_NvH-0949-CRLM-6.raw]	422.593505859375	35.073779108	3.58931047066667	75.2666160568	71.67730558613333	359702.75	2.7098014119531476E8	0	7230	0.14262891914476938	1.1475351523519	1.2883264112056252	422.5918273925781	422.6033935546875
1063	422.61578369140625	9.48460492746667					1	DETECTED	422.6158 m/z @9.48 [151020OFc1_NvH-0949-CRLM-6.raw]	422.61578369140625	9.48460492746667	3.43545772	92.3500879114667	88.9146301914667	1520361.25	3.4812068188320273E8	0	7230	0.23934373515314178	2.477391224037793	1.2226207656586903	422.6058044433594	422.6255798339844
1064	422.69244384765625	33.0179853701333					1	DETECTED	422.6924 m/z @33.02 [151020OFc1_NvH-0949-CRLM-6.raw]	422.69244384765625	33.0179853701333	4.38188724266667	95.3330142621333	90.95112701946664	225906.015625	3.46257387168788E8	0	7230	23.513674919283424	1.6518047632136381	2.304298815288411	422.6827392578125	422.7023620605469
1065	422.7056884765625	22.8021506328					1	DETECTED	422.7057 m/z @22.80 [151020OFc1_NvH-0949-CRLM-6.raw]	422.7056884765625	22.8021506328	3.3664529392	52.7573133928	49.3908604536	130818.6484375	1.7970017940919092E8	0	7230	34.7188205725831	1.339949591066629	1.7015141613681637	422.70245361328125	422.70745849609375
1066	422.71746826171875	22.6813980224					1	DETECTED	422.7175 m/z @22.68 [151020OFc1_NvH-0949-CRLM-6.raw]	422.71746826171875	22.6813980224	3.74894439013333	83.571393432	79.82244904186666	409374.90625	3.1522506667757183E8	0	7230	8.830804132750377	3.245308300796948	0.06763507110411447	422.70751953125	422.7238464355469
1067	422.7338562011719	28.8910842501333					1	DETECTED	422.7339 m/z @28.89 [151020OFc1_NvH-0949-CRLM-6.raw]	422.7338562011719	28.8910842501333	3.13516993813333	99.2585822706667	96.12341233253336	1.640057E7	6.946690366472049E8	2	7230	0.22331766201113012	0.9195749427727354	0.046186643073771724	422.723876953125	422.7437438964844
1068	422.75775146484375	14.2711055205333					1	DETECTED	422.7578 m/z @14.27 [151020OFc1_NvH-0949-CRLM-6.raw]	422.75775146484375	14.2711055205333	0.458124416533333	95.0450383413333	94.58691392479996	4.6348628E7	1.5851015181730335E9	4	7230	0.17507586216592586	16.342849843730253	89.95699137082885	422.747802734375	422.7677307128906
1069	422.770751953125	36.1831484085333					1	DETECTED	422.7708 m/z @36.18 [151020OFc1_NvH-0949-CRLM-6.raw]	422.770751953125	36.1831484085333	6.11783473866667	68.0342248853333	61.91639014666663	3897517.25	3.5479497716544753E8	2	7230	0.2123813596017925	0.7224914315445113	0.020625592537844874	422.7677917480469	422.7802734375
1070	422.7808837890625	46.0161937816					1	DETECTED	422.7809 m/z @46.02 [151020OFc1_NvH-0949-CRLM-6.raw]	422.7808837890625	46.0161937816	4.62094277626667	78.5691729522667	73.94823017600002	118082.9765625	3.7082427420050347E8	0	7230	71.58175936556654	0.9294990973536251	0.8684911971980236	422.7808837890625	422.7900390625
1071	422.8163757324219	9.5206960824					1	DETECTED	422.8164 m/z @9.52 [151020OFc1_NvH-0949-CRLM-6.raw]	422.8163757324219	9.5206960824	3.43545772	95.1222496184	91.6867918984	907712.125	3.245696085614968E8	0	7230	0.24004373954294422	15.892761786720017	0.6771866098303786	422.806396484375	422.8258056640625
1072	422.8426208496094	33.0065667714667					1	DETECTED	422.8426 m/z @33.01 [151020OFc1_NvH-0949-CRLM-6.raw]	422.8426208496094	33.0065667714667	0.0101519997333333	99.9979170176	99.98776501786666	578937.9375	5.051414875504197E8	2	7230	20.234689079452586	2.1339252448784336	4.158844346267989	422.83319091796875	422.8520202636719
1073	422.8544616699219	16.0155918664					1	DETECTED	422.8545 m/z @16.02 [151020OFc1_NvH-0949-CRLM-6.raw]	422.8544616699219	16.0155918664	0.410231254666667	78.5559475464	78.14571629173334	289785.03125	3.003555154837648E8	0	7230	0.07578920655997479	4.441486651707076	0.11245897404552294	422.8528137207031	422.86419677734375
1074	422.8717041015625	20.15755974					1	DETECTED	422.8717 m/z @20.16 [151020OFc1_NvH-0949-CRLM-6.raw]	422.8717041015625	20.15755974	0.0101519997333333	96.497382128	96.48723012826666	289717.625	3.542742513980041E8	0	7230	24.823915174919932	4.155296062465655	7.676421830108482	422.8644714355469	422.87646484375
1075	422.8865051269531	25.6969141053333					1	DETECTED	422.8865 m/z @25.70 [151020OFc1_NvH-0949-CRLM-6.raw]	422.8865051269531	25.6969141053333	0.0101519997333333	98.8481678704	98.83801587066667	4.3504088E7	1.1608383726785557E9	3	7230	0.19269233498646443	1.2590624676832076	30.311647952902053	422.8765563964844	422.896484375
1076	422.8991394042969	24.5953993981333					1	DETECTED	422.8991 m/z @24.60 [151020OFc1_NvH-0949-CRLM-6.raw]	422.8991394042969	24.5953993981333	0.2064582872	95.6880995874667	95.4816413002667	735021.9375	3.1431932969634277E8	0	7230	0.08147730522882668	0.6018041265149516	0.1780247057395748	422.8965148925781	422.9000244140625
1077	422.9100646972656	12.8294548149333					1	DETECTED	422.9101 m/z @12.83 [151020OFc1_NvH-0949-CRLM-6.raw]	422.9100646972656	12.8294548149333	0.0101519997333333	96.3878663832	96.37771438346667	5787384.0	4.452105891370203E8	3	7230	0.14647204549820358	0.5822112941108931	168.60018387698884	422.9001770019531	422.9197082519531
1078	422.9232177734375	19.5923390978667					1	DETECTED	422.9232 m/z @19.59 [151020OFc1_NvH-0949-CRLM-6.raw]	422.9232177734375	19.5923390978667	0.0101519997333333	99.9979170176	99.98776501786666	217600.0625	3.006252239055364E8	0	7230	14.82237781119052	2.8161777486391113	10.002459742011999	422.9203796386719	422.9331970214844
1079	422.9403076171875	30.1650536688					1	DETECTED	422.9403 m/z @30.17 [151020OFc1_NvH-0949-CRLM-6.raw]	422.9403076171875	30.1650536688	0.0101519997333333	99.7752801042667	99.76512810453336	169125.75	3.290607589986102E8	0	7230	95.16116328645683	1.8600007002337842	3.3882630067544732	422.9332275390625	422.94744873046875
1080	422.9574890136719	25.1596948725333					1	DETECTED	422.9575 m/z @25.16 [151020OFc1_NvH-0949-CRLM-6.raw]	422.9574890136719	25.1596948725333	0.361956782666667	99.4889712728	99.12701449013333	652422.5	3.3442768266450346E8	0	7230	0.2509954577781315	1.1850713577370937	56.90550526930236	422.947509765625	422.96710205078125
1081	422.96832275390625	22.5832925496					1	DETECTED	422.9683 m/z @22.58 [151020OFc1_NvH-0949-CRLM-6.raw]	422.96832275390625	22.5832925496	0.225816153066667	98.2446935776	98.01887742453333	256667.140625	3.187124995387691E8	0	7230	10.485547660231068	3.2567921520700462	8.845941936243461	422.9675598144531	422.972412109375
1082	422.982421875	17.684439684					1	DETECTED	422.9824 m/z @17.68 [151020OFc1_NvH-0949-CRLM-6.raw]	422.982421875	17.684439684	0.1296400432	99.8669985645333	99.7373585213333	411233.875	3.2035238675937235E8	0	7230	1.1703624209688108	7.031144367754424	7.616814599946101	422.97247314453125	422.98370361328125
1083	422.99371337890625	33.5077526874667					1	DETECTED	422.9937 m/z @33.51 [151020OFc1_NvH-0949-CRLM-6.raw]	422.99371337890625	33.5077526874667	0.313661458933333	99.8973184626667	99.58365700373336	760599.3125	3.501098210892211E8	0	7230	9.579947127460645	2.339591676208208	0.011038119622363136	422.9837341308594	423.0035705566406
1084	423.006103515625	35.44240638					1	DETECTED	423.0061 m/z @35.44 [151020OFc1_NvH-0949-CRLM-6.raw]	423.006103515625	35.44240638	0.109951364533333	99.9979170176	99.88796565306667	80562.8203125	2.5506166767947906E8	0	7230	96.51843739999558	1.3917304251026075	1.8355166813168151	423.00372314453125	423.0069274902344
1085	423.0169677734375	9.46965971573333					1	DETECTED	423.0170 m/z @9.47 [151020OFc1_NvH-0949-CRLM-6.raw]	423.0169677734375	9.46965971573333	0.0101519997333333	99.9979170176	99.98776501786666	422548.0625	3.1888573940874976E8	0	7230	0.15397463303513348	1.4209518763393159	4.574910096263303	423.00701904296875	423.0269470214844
1086	423.0391845703125	39.1928909026667					1	DETECTED	423.0392 m/z @39.19 [151020OFc1_NvH-0949-CRLM-6.raw]	423.0391845703125	39.1928909026667	0.0903263930666667	99.9979170176	99.90759062453334	103103.6796875	3.296107193859365E8	0	7230	91.6539025719265	1.2655240827742797	1.88479029693606	423.0292053222656	423.0439758300781
1087	423.05413818359375	37.3316519930667					1	DETECTED	423.0541 m/z @37.33 [151020OFc1_NvH-0949-CRLM-6.raw]	423.05413818359375	37.3316519930667	0.040672836	99.9979170176	99.9572441816	112100.0390625	3.196846622354623E8	0	7230	81.69443205935582	1.3457279912214954	2.3058758917299533	423.04443359375	423.05572509765625
1088	423.06573486328125	51.5168091306667					1	DETECTED	423.0657 m/z @51.52 [151020OFc1_NvH-0949-CRLM-6.raw]	423.06573486328125	51.5168091306667	1.2206264056	99.9979170176	98.777290612	399594.59375	3.203378504875711E8	0	7230	98.75601850111495	0.9764204262418124	0.9540240174931647	423.0557556152344	423.0757141113281
1089	423.0799865722656	27.9874379037333					1	DETECTED	423.0800 m/z @27.99 [151020OFc1_NvH-0949-CRLM-6.raw]	423.0799865722656	27.9874379037333	0.332719099733333	99.9979170176	99.66519791786666	96753.3671875	3.15133277822099E8	0	7230	95.92968112712471	1.7817132078670768	2.633001762884279	423.0767517089844	423.0851745605469
1090	423.09527587890625	38.0763666085333					1	DETECTED	423.0953 m/z @38.08 [151020OFc1_NvH-0949-CRLM-6.raw]	423.09527587890625	38.0763666085333	0.5248215952	99.9979170176	99.47309542240001	125752.671875	3.5518134980709267E8	0	7230	72.10944596853687	1.3623711583074825	1.753499431905322	423.0853576660156	423.10504150390625
1091	423.1337585449219	90.3445628573333					1	DETECTED	423.1338 m/z @90.34 [151020OFc1_NvH-0949-CRLM-6.raw]	423.1337585449219	90.3445628573333	0.784289277066667	94.0577953458667	93.27350606880003	748601.9375	3.4377958504459745E8	0	7230	0.055927548356706325	1.573513349460191	8.407758180644247	423.1272277832031	423.14288330078125
1092	423.16937255859375	91.0286114349333					1	DETECTED	423.1694 m/z @91.03 [151020OFc1_NvH-0949-CRLM-6.raw]	423.16937255859375	91.0286114349333	5.66175405226667	94.4624844789333	88.80073042666663	252908.46875	2.940379990769338E8	0	7230	0.10976801609521658	0.5005399449319736	0.0012164489269965626	423.1611633300781	423.17919921875
1093	423.1896667480469	18.675976344					1	DETECTED	423.1897 m/z @18.68 [151020OFc1_NvH-0949-CRLM-6.raw]	423.1896667480469	18.675976344	2.51173897813333	97.3642595661333	94.85252058799998	1363399.5	3.4413998540260977E8	0	7230	0.12364180761661814	14.406341170747556	4.3939016158510285	423.1797180175781	423.19964599609375
1094	423.2017822265625	17.8126636037333					1	DETECTED	423.2018 m/z @17.81 [151020OFc1_NvH-0949-CRLM-6.raw]	423.2017822265625	17.8126636037333	2.03520288933333	97.4870837365333	95.45188084719996	806010.875	3.930891062693653E8	0	7230	1.7336587129263492	35.67183785615303	0.27915063321486655	423.1996765136719	423.21063232421875
1095	423.2206726074219	25.6969141053333					1	DETECTED	423.2207 m/z @25.70 [151020OFc1_NvH-0949-CRLM-6.raw]	423.2206726074219	25.6969141053333	3.21310636533333	95.2439004584	92.03079409306667	1.6733261E7	1.0142461876815289E9	3	7230	4.657335127519463	0.5542890880566571	4.901786919028758	423.2107238769531	423.23065185546875
1096	423.2356262207031	28.9216173893333					1	DETECTED	423.2356 m/z @28.92 [151020OFc1_NvH-0949-CRLM-6.raw]	423.2356262207031	28.9216173893333	1.77486218026667	96.4067600904	94.63189791013333	7694543.0	7.098711053341339E8	2	7230	16.18268878628463	1.364651644238986	0.3944637337373107	423.2306823730469	423.24560546875
1097	423.2479248046875	31.5507649746667					1	DETECTED	423.2479 m/z @31.55 [151020OFc1_NvH-0949-CRLM-6.raw]	423.2479248046875	31.5507649746667	2.18679665226667	90.6462886528	88.45949200053333	768557.25	3.7411486276776505E8	0	7230	1.604826437876497	0.5498803486309611	0.17097258658045958	423.2456359863281	423.24859619140625
1098	423.25860595703125	14.2711055205333					1	DETECTED	423.2586 m/z @14.27 [151020OFc1_NvH-0949-CRLM-6.raw]	423.25860595703125	14.2711055205333	2.03520288933333	99.7447390557333	97.70953616639997	2.115217E7	1.0779883504714851E9	2	7230	18.789893838538163	1.1863163394231264	1.2131940199598492	423.2486267089844	423.2685852050781
1099	423.2721252441406	36.1576375397333					1	DETECTED	423.2721 m/z @36.16 [151020OFc1_NvH-0949-CRLM-6.raw]	423.2721252441406	36.1576375397333	3.08503277066667	94.5473044349333	91.46227166426662	930634.125	4.139696531390875E8	2	7230	0.13776334078835362	1.356620234380306	333.6594185073681	423.2686767578125	423.28167724609375
1100	423.2954406738281	49.8131861954667					1	DETECTED	423.2954 m/z @49.81 [151020OFc1_NvH-0949-CRLM-6.raw]	423.2954406738281	49.8131861954667	3.69568254213333	92.5387774522667	88.84309491013337	70684.421875	2.416467425315049E8	0	7230	87.84930578005724	0.9631260158861644	0.8668456831177294	423.2888488769531	423.2964782714844
1101	423.3109130859375	91.9277630448					1	DETECTED	423.3109 m/z @91.93 [151020OFc1_NvH-0949-CRLM-6.raw]	423.3109130859375	91.9277630448	32.7991193962667	95.3525344853333	62.5534150890666	93026.3046875	2.03944764383687E8	0	7230	1.752737732965656	0.5289603416314644	0.6030393119333886	423.30169677734375	423.31781005859375
1102	423.3238220214844	33.1488361149333					1	DETECTED	423.3238 m/z @33.15 [151020OFc1_NvH-0949-CRLM-6.raw]	423.3238220214844	33.1488361149333	0.699400346133333	92.4454531288	91.74605278266667	90553.7734375	2.9280773877098936E8	0	7230	91.54325178086083	1.4136771658581533	1.801909714343586	423.3238220214844	423.33282470703125
1103	423.3468017578125	90.2504697626667					1	DETECTED	423.3468 m/z @90.25 [151020OFc1_NvH-0949-CRLM-6.raw]	423.3468017578125	90.2504697626667	17.0099137725333	92.486323608	75.47640983546671	118773.0078125	3.321434938871553E8	0	7230	1.408404613258213	0.5152637689262934	0.025098553723976492	423.3423156738281	423.34820556640625
1104	423.3695983886719	63.0072958858667					1	DETECTED	423.3696 m/z @63.01 [151020OFc1_NvH-0949-CRLM-6.raw]	423.3695983886719	63.0072958858667	4.06281184933333	92.4011143744	88.33830252506667	112252.953125	3.774566500756244E8	0	7230	88.16500873092889	0.7493347678666186	0.4875084829783786	423.36151123046875	423.3695983886719
1105	423.38995361328125	18.7122575434667					1	DETECTED	423.3900 m/z @18.71 [151020OFc1_NvH-0949-CRLM-6.raw]	423.38995361328125	18.7122575434667	6.5225095288	98.2237543856	91.7012448568	1715347.125	3.7404513436067164E8	0	7230	0.1453788205956137	222.22629955632615	0.03273494964645035	423.380615234375	423.39971923828125
1106	423.420654296875	18.8537227144					1	DETECTED	423.4207 m/z @18.85 [151020OFc1_NvH-0949-CRLM-6.raw]	423.420654296875	18.8537227144	0.621018354933333	96.487923924	95.86690556906667	254689.34375	3.303099628350689E8	0	7230	82.5149491443009	4.468005987208721	7.847333048378024	423.41131591796875	423.43048095703125
1107	423.4527893066406	17.785198948					1	DETECTED	423.4528 m/z @17.79 [151020OFc1_NvH-0949-CRLM-6.raw]	423.4527893066406	17.785198948	3.89537565093333	98.940852288	95.04547663706667	582524.5	3.3843486653379804E8	0	7230	4.031097374540455	6.375470258088136	12.046392144151046	423.4428405761719	423.4587707519531
1108	423.46881103515625	24.0184708834667					1	DETECTED	423.4688 m/z @24.02 [151020OFc1_NvH-0949-CRLM-6.raw]	423.46881103515625	24.0184708834667	3.84267415253333	90.1994764658667	86.35680231333336	1338317.875	3.6812216884208035E8	4	7230	0.05354016850654375	0.7934751243431306	0.5442494291509455	423.45892333984375	423.4785461425781
1109	423.49456787109375	23.9682918506667					1	DETECTED	423.4946 m/z @23.97 [151020OFc1_NvH-0949-CRLM-6.raw]	423.49456787109375	23.9682918506667	4.5731412128	95.0934026461333	90.5202614333333	399737.65625	3.793803766588981E8	0	7230	0.1446671679862206	2.3335797469034185	0.0015363314447457102	423.4909973144531	423.4993591308594
1110	423.50958251953125	16.5254384856					1	DETECTED	423.5096 m/z @16.53 [151020OFc1_NvH-0949-CRLM-6.raw]	423.50958251953125	16.5254384856	3.58931047066667	94.6682403637333	91.07892989306663	527172.5	3.5983077157692355E8	0	7230	0.11351900721143338	8.938838369551815	3.7363726958562813	423.5000305175781	423.51922607421875
1111	423.53997802734375	18.1382433525333					1	DETECTED	423.5400 m/z @18.14 [151020OFc1_NvH-0949-CRLM-6.raw]	423.53997802734375	18.1382433525333	2.84241430666667	95.3330142621333	92.49059995546664	321372.78125	3.3795272384505343E8	0	7230	17.227146670173617	5.858644762733164	0.07486692788601428	423.53009033203125	423.54486083984375
1112	423.5549011230469	25.7098846384					1	DETECTED	423.5549 m/z @25.71 [151020OFc1_NvH-0949-CRLM-6.raw]	423.5549011230469	25.7098846384	1.95325747146667	82.0074734549333	80.05421598346663	5081359.0	4.2097302071755713E8	3	7230	2.806921144605532	0.6596047192782187	0.04358544534876095	423.544921875	423.5549621582031
1113	423.5649719238281	30.3159372042667					1	DETECTED	423.5650 m/z @30.32 [151020OFc1_NvH-0949-CRLM-6.raw]	423.5649719238281	30.3159372042667	2.76759029786667	96.8736881349333	94.10609783706663	5334610.0	6.415752340417042E8	3	7230	5.154809672376331	2.0824643787151045	0.08266666991510843	423.5550231933594	423.574951171875
1114	423.5787353515625	12.8031822944					1	DETECTED	423.5787 m/z @12.80 [151020OFc1_NvH-0949-CRLM-6.raw]	423.5787353515625	12.8031822944	3.19444385226667	99.8872079669333	96.69276411466663	1396048.375	3.697533505048741E8	3	7230	28.690841118983652	1.5945873306948557	0.44134985610923905	423.57501220703125	423.588623046875
1115	423.5938415527344	31.5309838050667					1	DETECTED	423.5938 m/z @31.53 [151020OFc1_NvH-0949-CRLM-6.raw]	423.5938415527344	31.5309838050667	1.23059520106667	91.7738027282667	90.54320752720002	979621.3125	3.4959182531881815E8	3	7230	0.10916720225514709	0.5049717030210807	0.014007681642837475	423.58880615234375	423.60321044921875
1116	423.6949768066406	27.4286026976					1	DETECTED	423.6950 m/z @27.43 [151020OFc1_NvH-0949-CRLM-6.raw]	423.6949768066406	27.4286026976	2.07789430693333	87.113749428	85.03585512106667	530055.8125	3.607574201931235E8	0	7230	3.39699520564335	2.2805103789131764	0.3107650144426566	423.68505859375	423.7049560546875
1117	423.7049865722656	29.6459963610667					1	DETECTED	423.7050 m/z @29.65 [151020OFc1_NvH-0949-CRLM-6.raw]	423.7049865722656	29.6459963610667	6.34952975253333	88.6978064637333	82.34827671119997	303426.59375	2.917492346137291E8	0	7230	0.7821598269784538	2.1755486246790507	3.3658827503667674	423.7049865722656	423.70733642578125
1118	423.7175598144531	25.6465708346667					1	DETECTED	423.7176 m/z @25.65 [151020OFc1_NvH-0949-CRLM-6.raw]	423.7175598144531	25.6465708346667	2.79573364453333	92.8440299333333	90.04829628879997	2515411.5	4.001474538635091E8	4	7230	0.11797228333074372	0.5694154280175182	0.20070189977578975	423.7076110839844	423.7275390625
1119	423.73516845703125	31.0251771688					1	DETECTED	423.7352 m/z @31.03 [151020OFc1_NvH-0949-CRLM-6.raw]	423.73516845703125	31.0251771688	3.97765616986667	97.653133896	93.67547772613332	1277575.0	3.841953487657368E8	2	7230	13.825071244245041	0.8290911611191318	0.7247757899136745	423.7275695800781	423.7357177734375
1120	423.7457275390625	23.7816775458667					1	DETECTED	423.7457 m/z @23.78 [151020OFc1_NvH-0949-CRLM-6.raw]	423.7457275390625	23.7816775458667	3.64109321333333	97.7844128661333	94.14331965279996	2301700.25	4.979583570704602E8	2	7230	11.42734645444343	4.807687751647629	0.2554893669157586	423.7358093261719	423.75006103515625
1121	423.76007080078125	32.9585217157333					1	DETECTED	423.7601 m/z @32.96 [151020OFc1_NvH-0949-CRLM-6.raw]	423.76007080078125	32.9585217157333	3.29708453653333	92.4548968194667	89.15781228293336	4998546.0	5.375974587441986E8	0	7230	18.78591541019398	1.2293279531371348	1.1312056230240644	423.7500915527344	423.76995849609375
1122	423.773193359375	36.0927177466667					1	DETECTED	423.7732 m/z @36.09 [151020OFc1_NvH-0949-CRLM-6.raw]	423.773193359375	36.0927177466667	3.7913145752	97.1894330906667	93.39811851546669	216196.640625	3.1856988702851874E8	0	7230	69.1857020716162	1.4457285031810863	1.8992025634380463	423.7701721191406	423.7818603515625
1123	423.7918701171875	18.6887681704					1	DETECTED	423.7919 m/z @18.69 [151020OFc1_NvH-0949-CRLM-6.raw]	423.7918701171875	18.6887681704	5.0524065856	81.8242550274667	76.77184844186671	576877.5	2.685314409835122E8	0	7230	0.06281670371789971	0.5227869281037163	0.3758659636509388	423.7835388183594	423.8000793457031
1124	423.84417724609375	16.4929428546667					1	DETECTED	423.8442 m/z @16.49 [151020OFc1_NvH-0949-CRLM-6.raw]	423.84417724609375	16.4929428546667	0.0101519997333333	99.9979170176	99.98776501786666	258072.28125	3.3483364914201325E8	0	7230	0.1089425094736427	3.0561296597193426	5.844877588049389	423.83502197265625	423.8541564941406
1125	423.85614013671875	14.5494546088					1	DETECTED	423.8561 m/z @14.55 [151020OFc1_NvH-0949-CRLM-6.raw]	423.85614013671875	14.5494546088	0.0604930626666667	80.6109226586667	80.55042959600003	207468.609375	3.453476501217535E8	0	7230	0.039217875374216504	5.285871799685139	0.016580560655314408	423.8542175292969	423.862548828125
1126	423.872802734375	33.1986105861333					1	DETECTED	423.8728 m/z @33.20 [151020OFc1_NvH-0949-CRLM-6.raw]	423.872802734375	33.1986105861333	0.216245579733333	90.9896428909333	90.77339731119996	433754.0625	3.624840997348175E8	0	7230	0.164259206526296	1.7240897679759781	3.8220893296092098	423.86297607421875	423.8747253417969
1127	423.88494873046875	21.9892623370667					1	DETECTED	423.8849 m/z @21.99 [151020OFc1_NvH-0949-CRLM-6.raw]	423.88494873046875	21.9892623370667	0.0101519997333333	96.3789190984	96.36876709866667	1231929.875	4.1061722222209775E8	3	7230	3.0854896048024365	0.5348326491279056	1.0176366479704402	423.875	423.88824462890625
1128	423.8983459472656	13.7220348845333					1	DETECTED	423.8983 m/z @13.72 [151020OFc1_NvH-0949-CRLM-6.raw]	423.8983459472656	13.7220348845333	0.0604930626666667	96.7576024909333	96.69710942826663	5807343.5	5.820694359417146E8	3	7230	0.25653149454340074	2.224529322543915	3.0121892976594875	423.88836669921875	423.9082946777344
1129	423.91290283203125	45.7816128477333					1	DETECTED	423.9129 m/z @45.78 [151020OFc1_NvH-0949-CRLM-6.raw]	423.91290283203125	45.7816128477333	0.0101519997333333	94.8996502757333	94.88949827599996	561359.8125	3.65373543544824E8	0	7230	33.141904268595674	0.9105032964091775	1.3631004053183213	423.9084167480469	423.9228820800781
1130	423.93450927734375	42.4006532434667					1	DETECTED	423.9345 m/z @42.40 [151020OFc1_NvH-0949-CRLM-6.raw]	423.93450927734375	42.4006532434667	0.0101519997333333	99.8669985645333	99.85684656479997	779162.875	3.440021156109517E8	0	7230	18.91099592403985	1.4596866716573567	0.026003586478234936	423.9246826171875	423.9442138671875
1131	423.9555969238281	15.0839459637333					1	DETECTED	423.9556 m/z @15.08 [151020OFc1_NvH-0949-CRLM-6.raw]	423.9555969238281	15.0839459637333	0.0307480021333333	99.9979170176	99.96716901546667	160082.59375	3.3906180642029953E8	0	7230	3.8081460230594644	3.91875418684022	15.220535034429552	423.94647216796875	423.95794677734375
1132	423.9683532714844	25.6817372856					1	DETECTED	423.9684 m/z @25.68 [151020OFc1_NvH-0949-CRLM-6.raw]	423.9683532714844	25.6817372856	0.0101519997333333	99.1971843589333	99.18703235919996	2268610.25	3.751171748052116E8	0	7230	0.05144739650615193	3.9731094484887	37.21328264461225	423.9587097167969	423.97833251953125
1133	423.9815673828125	27.4186719021333					1	DETECTED	423.9816 m/z @27.42 [151020OFc1_NvH-0949-CRLM-6.raw]	423.9815673828125	27.4186719021333	0.050528968	99.9375865586667	99.8870575906667	1760579.125	4.024855058927382E8	4	7230	3.7553954386508117	1.3197643408027637	1.9270735392692724	423.9784240722656	423.9915466308594
1134	424.00970458984375	29.536114972					1	DETECTED	424.0097 m/z @29.54 [151020OFc1_NvH-0949-CRLM-6.raw]	424.00970458984375	29.536114972	0.0101519997333333	99.9979170176	99.98776501786666	132413.53125	3.26812864128865E8	0	7230	56.76512582254833	1.8853477824780307	2.5671914941700544	424.0020446777344	424.0106506347656
1135	424.0213928222656	29.8630670058667					1	DETECTED	424.0214 m/z @29.86 [151020OFc1_NvH-0949-CRLM-6.raw]	424.0213928222656	29.8630670058667	0.0101519997333333	99.9979170176	99.98776501786666	137938.28125	3.2948568895844364E8	0	7230	98.86843570910908	1.847436918940874	2.4018350788877525	424.01190185546875	424.03033447265625
1136	424.0405578613281	58.0812437309333					1	DETECTED	424.0406 m/z @58.08 [151020OFc1_NvH-0949-CRLM-6.raw]	424.0405578613281	58.0812437309333	0.0101519997333333	99.9979170176	99.98776501786666	179999.234375	3.575901221541282E8	0	7230	95.32903884360282	0.8632372619800175	0.7139763247475681	424.0306396484375	424.05047607421875
1137	424.0517883300781	63.3715628725333					1	DETECTED	424.0518 m/z @63.37 [151020OFc1_NvH-0949-CRLM-6.raw]	424.0517883300781	63.3715628725333	0.119813070666667	99.8568752002667	99.73706212960003	140066.046875	3.3434057895962316E8	0	7230	95.80500443168228	0.7502802878977134	0.5021273700944319	424.0506591796875	424.061767578125
1138	424.0787048339844	36.5267982970667					1	DETECTED	424.0787 m/z @36.53 [151020OFc1_NvH-0949-CRLM-6.raw]	424.0787048339844	36.5267982970667	0.0101519997333333	99.9979170176	99.98776501786666	112074.8515625	3.026366335488154E8	0	7230	97.03003771344254	1.4097882382230724	1.8664904348362918	424.06915283203125	424.084228515625
1139	424.09423828125	25.3132994405333					1	DETECTED	424.0942 m/z @25.31 [151020OFc1_NvH-0949-CRLM-6.raw]	424.09423828125	25.3132994405333	0.601371058933333	99.9175950741333	99.31622401519996	117457.1015625	3.396078087259285E8	0	7230	89.91038798250649	2.0712506918023954	3.20201460174369	424.0842590332031	424.1020202636719
1140	424.12615966796875	90.3445628573333					1	DETECTED	424.1262 m/z @90.34 [151020OFc1_NvH-0949-CRLM-6.raw]	424.12615966796875	90.3445628573333	8.63296693306667	94.2745988802667	85.64163194720003	370013.9375	3.535087973990836E8	0	7230	0.0723321354508073	0.5006721621269996	2.067300762855997	424.1195373535156	424.1347961425781
1141	424.1443176269531	37.4210489778667					1	DETECTED	424.1443 m/z @37.42 [151020OFc1_NvH-0949-CRLM-6.raw]	424.1443176269531	37.4210489778667	18.5728669682667	96.6417222426667	78.06885527440001	93107.796875	2.885544537704321E8	0	7230	72.83326697532854	2.0709916541191338	2.8630408246357284	424.1361999511719	424.1450500488281
1142	424.1780090332031	16.5023825077333					1	DETECTED	424.1780 m/z @16.50 [151020OFc1_NvH-0949-CRLM-6.raw]	424.1780090332031	16.5023825077333	2.05651734453333	98.6527950677333	96.59627772319996	145164.125	3.2465643060259646E8	0	7230	0.062285627060077786	3.080225738070305	5.159748347846035	424.1683654785156	424.1813659667969
1143	424.1913757324219	17.2909629234667					1	DETECTED	424.1914 m/z @17.29 [151020OFc1_NvH-0949-CRLM-6.raw]	424.1913757324219	17.2909629234667	3.1852042968	97.7844128661333	94.5992085693333	328926.75	3.3273241529635847E8	0	7230	7.640970607828516	4.490756891568494	25.97150273107612	424.181396484375	424.20135498046875
1144	424.2118835449219	26.1575335578667					1	DETECTED	424.2119 m/z @26.16 [151020OFc1_NvH-0949-CRLM-6.raw]	424.2118835449219	26.1575335578667	2.8608954864	99.1663226157333	96.30542712933331	7130944.0	5.627996654375353E8	2	7230	0.2955721239040514	0.5640404156640164	0.1682412826641763	424.20196533203125	424.22186279296875
1145	424.2327575683594	13.7334278885333					1	DETECTED	424.2328 m/z @13.73 [151020OFc1_NvH-0949-CRLM-6.raw]	424.2327575683594	13.7334278885333	3.25214370506667	99.8145549269333	96.56241122186663	3567399.0	6.304522841806773E8	3	7230	0.27677569803520186	4.504927258944637	4.089126872156999	424.2227783203125	424.24273681640625
1146	424.2474060058594	23.7664899754667					1	DETECTED	424.2474 m/z @23.77 [151020OFc1_NvH-0949-CRLM-6.raw]	424.2474060058594	23.7664899754667	3.35705037333333	91.9277630448	88.57071267146667	792909.625	4.0781807004272485E8	3	7230	12.310601157871844	2.8921576723546343	5.109119092367098	424.2427673339844	424.2475280761719
1147	424.2575378417969	29.5510309570667					1	DETECTED	424.2575 m/z @29.55 [151020OFc1_NvH-0949-CRLM-6.raw]	424.2575378417969	29.5510309570667	3.31913226613333	99.3128610114667	95.99372874533337	2163661.5	4.398739587848879E8	2	7230	0.36244449793706934	1.469930923258356	0.5111304767135059	424.24755859375	424.26751708984375
1148	424.2689514160156	42.3858137685333					1	DETECTED	424.2690 m/z @42.39 [151020OFc1_NvH-0949-CRLM-6.raw]	424.2689514160156	42.3858137685333	2.03520288933333	99.0429717157333	97.00776882639997	671794.9375	3.700162388625088E8	0	7230	19.160629936390137	1.4742127479807305	1.9433711778241818	424.267578125	424.27886962890625
1149	424.2917785644531	18.2218231848					1	DETECTED	424.2918 m/z @18.22 [151020OFc1_NvH-0949-CRLM-6.raw]	424.2917785644531	18.2218231848	13.7220348845333	92.3052921514667	78.5832572669334	174748.375	2.502832904924193E8	0	7230	0.987117260464796	8.673267790255121	285.774730174341	424.2837829589844	424.2982482910156
1150	424.31170654296875	50.7633048368					1	DETECTED	424.3117 m/z @50.76 [151020OFc1_NvH-0949-CRLM-6.raw]	424.31170654296875	50.7633048368	50.7633048368	95.4201526045333	44.6568477677333	60712.234375	1.1644688992660913E8	0	7230	40.24369445971081	null	null	424.3042297363281	424.3152160644531
1151	424.3271179199219	91.4068614328					1	DETECTED	424.3271 m/z @91.41 [151020OFc1_NvH-0949-CRLM-6.raw]	424.3271179199219	91.4068614328	33.654276232	95.4201526045333	61.7658763725333	269817.5	3.183728045227237E8	0	7230	1.2262919188165284	0.5070015401737006	0.614413181184336	424.32373046875	424.33636474609375
1152	424.359619140625	33.8831821381333					1	DETECTED	424.3596 m/z @33.88 [151020OFc1_NvH-0949-CRLM-6.raw]	424.359619140625	33.8831821381333	12.0375536896	96.0922598605333	84.0547061709333	157060.921875	3.758178648004735E8	0	7230	78.80809383813045	1.8214952246564902	2.641012400084809	424.3497619628906	424.3694763183594
1153	424.44232177734375	11.8291206061333					1	DETECTED	424.4423 m/z @11.83 [151020OFc1_NvH-0949-CRLM-6.raw]	424.44232177734375	11.8291206061333	3.4240079696	95.9768336362667	92.5528256666667	259314.984375	3.2589937307935524E8	0	7230	36.552431564821546	0.5176233915306504	0.7360058478053068	424.4325256347656	424.44830322265625
1154	424.4588623046875	36.8386176797333					1	DETECTED	424.4589 m/z @36.84 [151020OFc1_NvH-0949-CRLM-6.raw]	424.4588623046875	36.8386176797333	3.66305787386667	86.0954526810667	82.43239480720004	622573.4375	3.677632669355189E8	0	7230	21.715510118438885	1.5996118250645672	2.2791423022616195	424.4489440917969	424.4625244140625
1155	424.47283935546875	14.9554537496					1	DETECTED	424.4728 m/z @14.96 [151020OFc1_NvH-0949-CRLM-6.raw]	424.47283935546875	14.9554537496	2.77710904453333	94.1911000253333	91.41399098079997	1036843.25	3.836926330071557E8	0	7230	16.8984427252964	0.5516235903830671	3.3067399514324967	424.4629211425781	424.4791259765625
1156	424.4891662597656	29.2034745162667					1	DETECTED	424.4892 m/z @29.20 [151020OFc1_NvH-0949-CRLM-6.raw]	424.4891662597656	29.2034745162667	4.3251396024	97.7256948810667	93.4005552786667	1140905.375	4.093093101051406E8	0	7230	16.35842415394595	1.1702620977404827	1.1771168299324917	424.4792785644531	424.4983215332031
1157	424.5083312988281	29.5661930317333					1	DETECTED	424.5083 m/z @29.57 [151020OFc1_NvH-0949-CRLM-6.raw]	424.5083312988281	29.5661930317333	3.56714199786667	99.1764284762667	95.60928647840002	1823969.125	3.55841320468671E8	0	7230	0.0968161241921095	0.6377509424650094	0.9411328637106077	424.49847412109375	424.5182189941406
1158	424.54541015625	44.0760263949333					1	DETECTED	424.5454 m/z @44.08 [151020OFc1_NvH-0949-CRLM-6.raw]	424.54541015625	44.0760263949333	4.23900142773333	86.8699893096	82.63098788186667	613196.0	3.689581759117161E8	3	7230	10.485710206081272	1.1404854790420267	0.002898408157447986	424.5354919433594	424.5489196777344
1159	424.5589904785156	21.6963094114667					1	DETECTED	424.5590 m/z @21.70 [151020OFc1_NvH-0949-CRLM-6.raw]	424.5589904785156	21.6963094114667	3.1252429704	87.795741604	84.6704986336	4003262.25	4.5994706511724645E8	3	7230	0.1208154140439639	1.4040948327900464	0.6628581580572959	424.5490417480469	424.5689392089844
1160	424.5699462890625	24.5953993981333					1	DETECTED	424.5699 m/z @24.60 [151020OFc1_NvH-0949-CRLM-6.raw]	424.5699462890625	24.5953993981333	5.66175405226667	77.5190763645333	71.85732231226663	391556.40625	3.182499910367937E8	0	7230	10.387795688240974	2.1968281107727794	0.010065612472222804	424.5690002441406	424.5713806152344
1161	424.5813903808594	43.9404585242667					1	DETECTED	424.5814 m/z @43.94 [151020OFc1_NvH-0949-CRLM-6.raw]	424.5813903808594	43.9404585242667	2.9186530648	97.0563010384	94.1376479736	1.5042955E7	5.45913606055633E8	3	7230	0.1812389062669908	0.5311273358058185	1.3826441273513446	424.5714111328125	424.59130859375
1162	424.5945129394531	23.6684345581333					1	DETECTED	424.5945 m/z @23.67 [151020OFc1_NvH-0949-CRLM-6.raw]	424.5945129394531	23.6684345581333	2.63333558613333	99.5809654957333	96.94762990959997	438386.34375	3.2975287552916276E8	0	7230	22.32576002363823	2.841614969504794	0.007162479392787513	424.5917053222656	424.60418701171875
1163	424.6867980957031	26.3921808776					1	DETECTED	424.6868 m/z @26.39 [151020OFc1_NvH-0949-CRLM-6.raw]	424.6867980957031	26.3921808776	8.52023264986667	69.7135686082667	61.19333595840003	683143.1875	2.747217005049184E8	0	7230	0.13257392181780148	2.709371425559279	4.539877023378788	424.67681884765625	424.69085693359375
1164	424.7008972167969	29.3550249757333					1	DETECTED	424.7009 m/z @29.36 [151020OFc1_NvH-0949-CRLM-6.raw]	424.7008972167969	29.3550249757333	3.6301516304	68.8355933050667	65.2054416746667	1779831.0	3.311208269734561E8	2	7230	0.22069101624088105	0.5095543768651755	1.4784792943851899	424.6919250488281	424.7012634277344
1165	424.7113342285156	27.4833337325333					1	DETECTED	424.7113 m/z @27.48 [151020OFc1_NvH-0949-CRLM-6.raw]	424.7113342285156	27.4833337325333	3.6301516304	94.429163712	90.79901208160001	9544806.0	7.431008787669137E8	2	7230	0.42460017279801576	1.7542929161819882	1.7734855133167515	424.70147705078125	424.7213134765625
1166	424.7215576171875	38.1132329688					1	DETECTED	424.7216 m/z @38.11 [151020OFc1_NvH-0949-CRLM-6.raw]	424.7215576171875	38.1132329688	3.29708453653333	53.4667552146667	50.169670678133365	423708.09375	2.508780153628123E8	0	7230	38.43343639000825	0.7682323696340116	0.7273715266868713	424.7213439941406	424.72515869140625
1167	424.7353515625	43.8129872562667					1	DETECTED	424.7354 m/z @43.81 [151020OFc1_NvH-0949-CRLM-6.raw]	424.7353515625	43.8129872562667	2.47193530293333	99.6731521130667	97.20121681013337	1.3408995E7	7.848081520754032E8	2	7230	25.638244467229068	0.5153679613228177	0.014756182866979098	424.7254333496094	424.7453308105469
1168	424.74737548828125	34.8374609962667					1	DETECTED	424.7474 m/z @34.84 [151020OFc1_NvH-0949-CRLM-6.raw]	424.74737548828125	34.8374609962667	3.999841184	60.7206179048	56.7207767208	780914.4375	2.6156966442779088E8	0	7230	9.205053833378482	0.7904932245769996	0.5795867202673014	424.74542236328125	424.7486572265625
1169	424.7586669921875	21.5032347005333					1	DETECTED	424.7587 m/z @21.50 [151020OFc1_NvH-0949-CRLM-6.raw]	424.7586669921875	21.5032347005333	3.1852042968	95.4703003357333	92.2850960389333	1176584.875	3.695215712042118E8	2	7230	10.220365369960724	0.521787945370811	20.275148691154243	424.74871826171875	424.7611999511719
1170	424.7712097167969	17.4978166805333					1	DETECTED	424.7712 m/z @17.50 [151020OFc1_NvH-0949-CRLM-6.raw]	424.7712097167969	17.4978166805333	4.31604414106667	89.0023676408	84.68632349973333	2507632.5	3.89222099142274E8	2	7230	0.17216922688568914	1.7660443197340963	2.1287929615374592	424.76153564453125	424.78076171875
1171	424.7837219238281	18.9012494114667					1	DETECTED	424.7837 m/z @18.90 [151020OFc1_NvH-0949-CRLM-6.raw]	424.7837219238281	18.9012494114667	4.37266065386667	92.0081204501333	87.63545979626663	107824.5625	3.26437902283013E8	0	7230	14.470079885649316	3.015934415518161	5.032712721875171	424.78228759765625	424.7896423339844
1172	424.83740234375	43.2621930933333					1	DETECTED	424.8374 m/z @43.26 [151020OFc1_NvH-0949-CRLM-6.raw]	424.83740234375	43.2621930933333	0.0101519997333333	99.9979170176	99.98776501786666	157300.046875	3.3821992054420066E8	0	7230	67.91849399909536	1.171700210315457	1.5740310840224632	424.8275146484375	424.8440856933594
1173	424.8541564941406	26.3084428957333					1	DETECTED	424.8542 m/z @26.31 [151020OFc1_NvH-0949-CRLM-6.raw]	424.8541564941406	26.3084428957333	0.050528968	99.1764284762667	99.1258995082667	786540.625	3.673969540531543E8	3	7230	0.076556650937885	0.5360602271291105	3.943503061514563	424.84417724609375	424.86407470703125
1174	424.86956787109375	28.6737387594667					1	DETECTED	424.8696 m/z @28.67 [151020OFc1_NvH-0949-CRLM-6.raw]	424.86956787109375	28.6737387594667	0.178050232266667	95.9579721394667	95.77992190720003	706817.25	3.7091113603748596E8	3	7230	4.054692518314859	0.5944524519179027	0.2794327067845752	424.8642272949219	424.8794250488281
1175	424.88037109375	37.7867487397333					1	DETECTED	424.8804 m/z @37.79 [151020OFc1_NvH-0949-CRLM-6.raw]	424.88037109375	37.7867487397333	0.0101519997333333	73.8493445912	73.83919259146666	463436.40625	3.3322562622755194E8	0	7230	7.9176120263420025	1.1115275485647844	1.9530518022783767	424.8796081542969	424.8880310058594
1176	424.8980712890625	37.8967265829333					1	DETECTED	424.8981 m/z @37.90 [151020OFc1_NvH-0949-CRLM-6.raw]	424.8980712890625	37.8967265829333	0.0101519997333333	99.7345349882667	99.72438298853336	3.7225936E7	9.990432606976352E8	3	7230	0.1953709216474735	0.514549056384254	0.009812456791695885	424.8880920410156	424.9080505371094
1177	424.915771484375	43.9404585242667					1	DETECTED	424.9158 m/z @43.94 [151020OFc1_NvH-0949-CRLM-6.raw]	424.915771484375	43.9404585242667	0.303886421866667	95.7068376362667	95.40295121440003	9582917.0	4.6695445668722504E8	3	7230	0.19721726991836874	0.8213985119853727	8.519410969872203	424.9080810546875	424.92486572265625
1178	424.9355163574219	50.7982084698667					1	DETECTED	424.9355 m/z @50.80 [151020OFc1_NvH-0949-CRLM-6.raw]	424.9355163574219	50.7982084698667	0.0101519997333333	99.9880776981333	99.97792569839996	596090.0	3.1023625674893236E8	3	7230	0.05364192057287909	1.1377830465582952	0.00698925563912453	424.92578125	424.9451599121094
1179	424.97088623046875	37.9517633453333					1	DETECTED	424.9709 m/z @37.95 [151020OFc1_NvH-0949-CRLM-6.raw]	424.97088623046875	37.9517633453333	0.0101519997333333	99.9979170176	99.98776501786666	678790.3125	3.8571178208388644E8	0	7230	29.09802455117758	1.802096117245926	2.398600300571941	424.9610595703125	424.9808044433594
1180	424.9928283691406	27.3119584624					1	DETECTED	424.9928 m/z @27.31 [151020OFc1_NvH-0949-CRLM-6.raw]	424.9928283691406	27.3119584624	0.0101519997333333	99.9583388325333	99.94818683279996	570289.375	3.4910592739455265E8	0	7230	0.06048280051667376	2.7813747899830688	0.06297652885527708	424.983154296875	425.0024719238281
1181	425.0097961425781	29.4824006741333					1	DETECTED	425.0098 m/z @29.48 [151020OFc1_NvH-0949-CRLM-6.raw]	425.0097961425781	29.4824006741333	0.0101519997333333	99.9979170176	99.98776501786666	395908.15625	3.757028578648985E8	0	7230	0.2020960637994449	1.7180940951121098	2.4630644818628453	425.0030212402344	425.0111389160156
1182	425.0211486816406	26.3548042317333					1	DETECTED	425.0211 m/z @26.35 [151020OFc1_NvH-0949-CRLM-6.raw]	425.0211486816406	26.3548042317333	0.0101519997333333	99.9979170176	99.98776501786666	848672.375	3.641270290215814E8	0	7230	0.13563424303239557	2.0121529915714684	4.238350950797373	425.0115051269531	425.03094482421875
1183	425.0379943847656	25.0737316234667					1	DETECTED	425.0380 m/z @25.07 [151020OFc1_NvH-0949-CRLM-6.raw]	425.0379943847656	25.0737316234667	0.0101519997333333	99.9979170176	99.98776501786666	185979.53125	3.722987306426952E8	0	7230	95.39153775184492	1.9162581251175923	2.8777784430586366	425.0316162109375	425.04791259765625
1184	425.0572509765625	26.6636965138667					1	DETECTED	425.0573 m/z @26.66 [151020OFc1_NvH-0949-CRLM-6.raw]	425.0572509765625	26.6636965138667	1.55034355786667	99.9979170176	98.44757345973333	107286.0234375	3.200395807686364E8	0	7230	93.54619140964972	1.9515505904366581	2.917456615647743	425.04815673828125	425.0590515136719
1185	425.0690612792969	33.1014926632					1	DETECTED	425.0691 m/z @33.10 [151020OFc1_NvH-0949-CRLM-6.raw]	425.0690612792969	33.1014926632	0.197022920533333	99.9682113136	99.77118839306667	135763.53125	3.295719430815925E8	0	7230	23.6512066003391	1.5060318399318497	2.9834174229838206	425.05963134765625	425.0788879394531
1186	425.08258056640625	34.1206709666667					1	DETECTED	425.0826 m/z @34.12 [151020OFc1_NvH-0949-CRLM-6.raw]	425.08258056640625	34.1206709666667	7.61413668506667	99.9682113136	92.35407462853333	106518.15625	3.30391377800863E8	0	7230	92.6337601155219	1.7393697641768904	2.480518676870923	425.0791015625	425.090576171875
1187	425.1119079589844	49.1665413685333					1	DETECTED	425.1119 m/z @49.17 [151020OFc1_NvH-0949-CRLM-6.raw]	425.1119079589844	49.1665413685333	0.7558876392	99.9979170176	99.2420293784	97514.46875	3.002402565945547E8	0	7230	96.82844555619931	1.043167233161108	1.1052059324103463	425.10198974609375	425.1211242675781
1188	425.1664123535156	90.9896428909333					1	DETECTED	425.1664 m/z @90.99 [151020OFc1_NvH-0949-CRLM-6.raw]	425.1664123535156	90.9896428909333	7.23005758826667	92.5477292074667	85.31767161920003	102482.6796875	2.747902178332893E8	0	7230	0.03257422847657665	0.5093009433541441	0.008437717641445932	425.1591796875	425.17626953125
1189	425.18798828125	26.3375319749333					1	DETECTED	425.1880 m/z @26.34 [151020OFc1_NvH-0949-CRLM-6.raw]	425.18798828125	26.3375319749333	3.75950253573333	96.7292376850667	92.96973514933337	384634.21875	3.376004471941667E8	0	7230	12.888548524821616	2.1451039672783243	4.768486784761483	425.17816162109375	425.19781494140625
1190	425.20782470703125	31.6549260069333					1	DETECTED	425.2078 m/z @31.65 [151020OFc1_NvH-0949-CRLM-6.raw]	425.20782470703125	31.6549260069333	2.05651734453333	99.6013532168	97.54483587226667	1.3014124E7	7.197768197891418E8	3	7230	0.22259223253140803	2.081458645724136	0.01574515286764611	425.1978759765625	425.2178039550781
1191	425.2214050292969	32.5761056072					1	DETECTED	425.2214 m/z @32.58 [151020OFc1_NvH-0949-CRLM-6.raw]	425.2214050292969	32.5761056072	3.5552504712	94.4388991842667	90.8836487130667	1019183.5	3.952430557945933E8	5	7230	26.109488103260027	0.5725543531627116	5.384721933510699	425.21783447265625	425.2221984863281
1192	425.2322082519531	37.8967265829333					1	DETECTED	425.2322 m/z @37.90 [151020OFc1_NvH-0949-CRLM-6.raw]	425.2322082519531	37.8967265829333	2.05651734453333	99.2999815194667	97.24346417493337	2.3564088E7	1.207811559498784E9	4	7230	0.19923239164697293	0.7240040215695736	0.33336654956820627	425.22222900390625	425.2421569824219
1193	425.24542236328125	31.6386092424					1	DETECTED	425.2454 m/z @31.64 [151020OFc1_NvH-0949-CRLM-6.raw]	425.24542236328125	31.6386092424	1.6852023216	95.4886749909333	93.8034726693333	1.0353289E7	6.824952115521454E8	2	7230	0.2244157627834582	2.7657280224187977	0.6426497146039328	425.2422180175781	425.2553405761719
1194	425.2576599121094	39.2276661437333					1	DETECTED	425.2577 m/z @39.23 [151020OFc1_NvH-0949-CRLM-6.raw]	425.2576599121094	39.2276661437333	3.53537160746667	95.3233604464	91.78798883893333	1498794.25	3.928592345522602E8	2	7230	14.865885129448184	1.0544893988489854	3.5877699988974467	425.2555236816406	425.26763916015625
1195	425.27301025390625	17.5132289957333					1	DETECTED	425.2730 m/z @17.51 [151020OFc1_NvH-0949-CRLM-6.raw]	425.27301025390625	17.5132289957333	2.64288744586667	92.4011143744	89.75822692853333	1150990.0	3.4779086098738784E8	0	7230	0.1563604657107014	6.841801003797608	2.363157751892337	425.2676696777344	425.2812194824219
1196	425.2899169921875	91.7070410696					1	DETECTED	425.2899 m/z @91.71 [151020OFc1_NvH-0949-CRLM-6.raw]	425.2899169921875	91.7070410696	4.38188724266667	95.4201526045333	91.03826536186664	84018.46875	2.5758454279088756E8	0	7230	1.6150382389207891	0.5212602633503067	0.0013714884389469505	425.2835998535156	425.29644775390625
1197	425.3110046386719	90.4123765968					1	DETECTED	425.3110 m/z @90.41 [151020OFc1_NvH-0949-CRLM-6.raw]	425.3110046386719	90.4123765968	15.2216821424	99.8145549269333	84.5928727845333	377341.09375	3.446743326787065E8	0	7230	0.12404330230927485	0.5077493810305185	24.18784648659439	425.3036804199219	425.3186950683594
1198	425.3304748535156	28.3554692984					1	DETECTED	425.3305 m/z @28.36 [151020OFc1_NvH-0949-CRLM-6.raw]	425.3304748535156	28.3554692984	26.9397422184	92.6257324685333	65.6859902501333	129991.109375	2.853801169526129E8	0	7230	64.87230764250499	23.1986769124079	44.446404598135686	425.3231201171875	425.3316650390625
1199	425.34332275390625	40.5014516261333					1	DETECTED	425.3433 m/z @40.50 [151020OFc1_NvH-0949-CRLM-6.raw]	425.34332275390625	40.5014516261333	16.6361471618667	92.4774069090667	75.8412597472	153855.703125	2.982012292711668E8	0	7230	74.93401693707877	1.577077624733262	2.1252729880557037	425.3357238769531	425.3450622558594
1200	425.3550720214844	26.4433996517333					1	DETECTED	425.3551 m/z @26.44 [151020OFc1_NvH-0949-CRLM-6.raw]	425.3550720214844	26.4433996517333	0.168194512266667	99.9175950741333	99.74940056186664	295166.71875	3.861615579573986E8	0	7230	65.98521244515804	1.736038759946065	2.483848176595516	425.3451232910156	425.36431884765625
1201	425.38482666015625	52.78615306					1	DETECTED	425.3848 m/z @52.79 [151020OFc1_NvH-0949-CRLM-6.raw]	425.38482666015625	52.78615306	7.31084890533333	92.4949900144	85.18414110906667	97936.5625	3.2541424780396116E8	0	7230	83.8891977562877	0.9365978160293964	0.8609052831627361	425.3802185058594	425.39422607421875
1202	425.4072265625	44.0125124493333					1	DETECTED	425.4072 m/z @44.01 [151020OFc1_NvH-0949-CRLM-6.raw]	425.4072265625	44.0125124493333	7.31084890533333	96.3399212826667	89.02907237733336	97814.609375	3.461795750802002E8	0	7230	84.2129130669638	1.2128751639636228	1.2951996068932572	425.3973693847656	425.4082336425781
1203	425.4187316894531	9.76052084373333					1	DETECTED	425.4187 m/z @9.76 [151020OFc1_NvH-0949-CRLM-6.raw]	425.4187316894531	9.76052084373333	5.78099666746667	83.647271908	77.86627524053333	586616.375	3.092539212479551E8	0	7230	0.11251020493447683	0.6673812305248322	0.37254436193251617	425.4094543457031	425.42852783203125
1204	425.4537353515625	19.8211551389333					1	DETECTED	425.4537 m/z @19.82 [151020OFc1_NvH-0949-CRLM-6.raw]	425.4537353515625	19.8211551389333	3.50753432293333	71.8883770128	68.38084268986668	964486.125	2.762403276036501E8	0	7230	0.19340161934564293	0.5150394816482337	0.024900628005935645	425.4438781738281	425.4636535644531
1205	425.47467041015625	11.7070802109333					1	DETECTED	425.4747 m/z @11.71 [151020OFc1_NvH-0949-CRLM-6.raw]	425.47467041015625	11.7070802109333	3.52611920373333	97.9625887632	94.43646955946667	8168038.0	4.8004958658385295E8	0	7230	0.18935213347451452	38.15008925593907	85.09220222549519	425.4646911621094	425.484619140625
1206	425.48529052734375	27.1393495752					1	DETECTED	425.4853 m/z @27.14 [151020OFc1_NvH-0949-CRLM-6.raw]	425.48529052734375	27.1393495752	3.4863659096	96.0073297045333	92.52096379493331	4842737.0	4.2382039230859953E8	4	7230	0.15122531470758105	0.5951888412977796	0.23234998413420996	425.4847106933594	425.4949951171875
1207	425.5420227050781	31.6702114221333					1	DETECTED	425.5420 m/z @31.67 [151020OFc1_NvH-0949-CRLM-6.raw]	425.5420227050781	31.6702114221333	1.7949348064	99.9074971349333	98.1125623285333	8481012.0	5.675792038535662E8	3	7230	0.29732750729042223	0.6071987329421559	0.3998253133959916	425.5320739746094	425.552001953125
1208	425.55572509765625	22.214901056					1	DETECTED	425.5557 m/z @22.21 [151020OFc1_NvH-0949-CRLM-6.raw]	425.55572509765625	22.214901056	4.74838268666667	68.0731350333333	63.32475234666663	234154.875	2.6469103164218003E8	0	7230	11.67875976568112	2.101170843221196	3.9286772424431837	425.5520324707031	425.556396484375
1209	425.5664367675781	37.8967265829333					1	DETECTED	425.5664 m/z @37.90 [151020OFc1_NvH-0949-CRLM-6.raw]	425.5664367675781	37.8967265829333	3.06630996213333	97.5904929469333	94.52418298479996	1.0616529E7	6.305827142377481E8	3	7230	0.18432368402800137	0.5263891351101038	0.0315395815917799	425.5564880371094	425.5763854980469
1210	425.5816955566406	24.0751531810667					1	DETECTED	425.5817 m/z @24.08 [151020OFc1_NvH-0949-CRLM-6.raw]	425.5816955566406	24.0751531810667	3.77043975706667	98.6218763349333	94.85143657786664	1593221.375	3.928910951629677E8	3	7230	0.10727724915800962	43.75796391961628	0.40713750708253366	425.5764465332031	425.5841369628906
1211	425.59417724609375	21.6193639733333					1	DETECTED	425.5942 m/z @21.62 [151020OFc1_NvH-0949-CRLM-6.raw]	425.59417724609375	21.6193639733333	3.5552504712	75.14949678	71.59424630880001	7980812.0	3.955999887467499E8	3	7230	0.1953549365517695	0.6778201160747765	26.19794492460883	425.5842590332031	425.6040344238281
1212	425.6147155761719	9.1034346368					1	DETECTED	425.6147 m/z @9.10 [151020OFc1_NvH-0949-CRLM-6.raw]	425.6147155761719	9.1034346368	3.28609896586667	99.9583388325333	96.67223986666663	5086890.5	4.175351728115993E8	0	7230	0.21866952910702508	1.839396352174212	1.106713455941008	425.6060485839844	425.62176513671875
1213	425.70404052734375	19.8446508397333					1	DETECTED	425.7040 m/z @19.84 [151020OFc1_NvH-0949-CRLM-6.raw]	425.70404052734375	19.8446508397333	3.52611920373333	90.2321364824	86.70601727866666	1079946.375	3.3865597800113386E8	2	7230	3.109777236543035	0.5579205594524487	0.5264323029416128	425.6942443847656	425.708984375
1214	425.7190856933594	20.6513982141333					1	DETECTED	425.7191 m/z @20.65 [151020OFc1_NvH-0949-CRLM-6.raw]	425.7190856933594	20.6513982141333	3.1753838712	96.4687618858667	93.2933780146667	3.2348126E7	1.2182379204617467E9	2	7230	0.28761685558312067	0.5277165431314589	2.097920953059785	425.7091369628906	425.72906494140625
1215	425.7322998046875	36.6327552778667					1	DETECTED	425.7323 m/z @36.63 [151020OFc1_NvH-0949-CRLM-6.raw]	425.7322998046875	36.6327552778667	3.60014580426667	95.6134378266667	92.01329202240002	2.61372E7	9.716010098599182E8	2	7230	0.36985505421110787	1.0565397729686954	1.941330569297118	425.7290954589844	425.7422790527344
1216	425.7471618652344	31.7223897466667					1	DETECTED	425.7472 m/z @31.72 [151020OFc1_NvH-0949-CRLM-6.raw]	425.7471618652344	31.7223897466667	3.27062190613333	99.6219740978667	96.35135219173337	4736047.5	5.083351210229299E8	2	7230	0.17158080375813967	1.632181068769638	0.01319969167014765	425.7423095703125	425.7568664550781
1217	425.7669372558594	22.8434113629333					1	DETECTED	425.7669 m/z @22.84 [151020OFc1_NvH-0949-CRLM-6.raw]	425.7669372558594	22.8434113629333	3.8664347712	99.1148816362667	95.2484468650667	1.20519344E8	2.483968081112556E9	2	7230	0.2413905921670576	1.7731262067481912	1.9302107379966318	425.7570495605469	425.776123046875
1218	425.78515625	19.8117594765333					1	DETECTED	425.7852 m/z @19.81 [151020OFc1_NvH-0949-CRLM-6.raw]	425.78515625	19.8117594765333	3.8327578256	92.3235297053333	88.4907718797333	318286.5	4.0610178577588606E8	4	7230	15.89671592768752	2.8099007599326313	0.029968280053405204	425.77716064453125	425.7947998046875
1219	425.81463623046875	9.0877033608					1	DETECTED	425.8146 m/z @9.09 [151020OFc1_NvH-0949-CRLM-6.raw]	425.81463623046875	9.0877033608	7.18765818826667	96.2638012648	89.07614307653333	5570415.5	4.4666084289236385E8	0	7230	0.23125386805821435	1.412968801717282	1.3558017816634667	425.8071594238281	425.8244934082031
1220	425.85809326171875	14.4772488437333					1	DETECTED	425.8581 m/z @14.48 [151020OFc1_NvH-0949-CRLM-6.raw]	425.85809326171875	14.4772488437333	0.0209561586666667	94.9365102128	94.91555405413334	267865.125	3.5447984407334006E8	0	7230	0.10656483400528849	7.357752979482563	0.06894812615648717	425.8486328125	425.85968017578125
1221	425.86981201171875	37.0836360770667					1	DETECTED	425.8698 m/z @37.08 [151020OFc1_NvH-0949-CRLM-6.raw]	425.86981201171875	37.0836360770667	0.3425357736	96.3789190984	96.0363833248	1240575.875	3.5233625589197534E8	0	7230	0.13253912729186368	0.5026534037753048	0.037124897441784786	425.85986328125	425.87481689453125
1222	425.88482666015625	5.6710705584					1	DETECTED	425.8848 m/z @5.67 [151020OFc1_NvH-0949-CRLM-6.raw]	425.88482666015625	5.6710705584	0.0101519997333333	99.2585822706667	99.24843027093335	3592128.75	4.6197778605189115E8	0	7230	25.979857976367516	43.371123799520255	93.9871730382785	425.8748474121094	425.8921813964844
1223	425.9022216796875	23.1756400453333					1	DETECTED	425.9022 m/z @23.18 [151020OFc1_NvH-0949-CRLM-6.raw]	425.9022216796875	23.1756400453333	0.0101519997333333	96.3303256589333	96.32017365919997	4930509.0	5.532799332004966E8	3	7230	15.703634576381987	1.4477968502155896	5.0553459512545125	425.8922424316406	425.9119567871094
1224	425.91607666015625	24.0060087194667					1	DETECTED	425.9161 m/z @24.01 [151020OFc1_NvH-0949-CRLM-6.raw]	425.91607666015625	24.0060087194667	0.040672836	83.571393432	83.530720596	685516.5625	3.4608483716594553E8	3	7230	31.813391202891303	2.3553912239550474	2.1517953178444893	425.9123229980469	425.91839599609375
1225	425.92840576171875	21.6726073610667					1	DETECTED	425.9284 m/z @21.67 [151020OFc1_NvH-0949-CRLM-6.raw]	425.92840576171875	21.6726073610667	0.0101519997333333	99.6833562216	99.67320422186665	5691381.5	4.0482370200498706E8	0	7230	0.23984653704068393	0.7307491796655784	23.47025836352663	425.91845703125	425.9383239746094
1226	425.9387512207031	32.9770962522667					1	DETECTED	425.9388 m/z @32.98 [151020OFc1_NvH-0949-CRLM-6.raw]	425.9387512207031	32.9770962522667	0.040672836	96.5837517106667	96.5430788746667	107645.4140625	3.2163717452569836E8	0	7230	88.90311296256444	1.4701192375752092	2.5258476452861514	425.93853759765625	425.94525146484375
1227	425.95526123046875	19.8325988418667					1	DETECTED	425.9553 m/z @19.83 [151020OFc1_NvH-0949-CRLM-6.raw]	425.95526123046875	19.8325988418667	0.0101519997333333	97.8890229482667	97.87887094853336	590851.25	3.3021998202183175E8	0	7230	0.10460029827276784	4.339226235195505	0.022163225544304433	425.9452819824219	425.965087890625
1228	425.9755554199219	11.6675532605333					1	DETECTED	425.9756 m/z @11.67 [151020OFc1_NvH-0949-CRLM-6.raw]	425.9755554199219	11.6675532605333	0.0101519997333333	99.9979170176	99.98776501786666	3625492.5	4.230812104140202E8	0	7230	0.1928102374760865	12.048366403261223	73.2474050416046	425.9656066894531	425.9854736328125
[truncated: 35,305 more rows]
