# Supplementary material for: MSFC: a new feature construction method for accurate diagnosis of mass spectrometry data
Source: Sci Rep. 2023 Sep 21;13:15694. doi: 10.1038/s41598-023-42395-5 (PMC10514077; doi:10.1038/s41598-023-42395-5)
Supplement: Supplementary file 1 — Supplementary Information. [file 41598_2023_42395_MOESM1_ESM.zip › dataset/CRLM dataset/crlm/crlm7.csv]

row ID	row m/z	row retention time	row identity (main ID)	row identity (all IDs)	row identity (main ID + details)	row comment	row number of detected peaks	151020OFc1_NvH-0949-CRLM-7.raw Peak status	151020OFc1_NvH-0949-CRLM-7.raw Peak name	151020OFc1_NvH-0949-CRLM-7.raw Peak m/z	151020OFc1_NvH-0949-CRLM-7.raw Peak RT	151020OFc1_NvH-0949-CRLM-7.raw Peak RT start	151020OFc1_NvH-0949-CRLM-7.raw Peak RT end	151020OFc1_NvH-0949-CRLM-7.raw Peak duration time	151020OFc1_NvH-0949-CRLM-7.raw Peak height	151020OFc1_NvH-0949-CRLM-7.raw Peak area	151020OFc1_NvH-0949-CRLM-7.raw Peak charge	151020OFc1_NvH-0949-CRLM-7.raw Peak # data points	151020OFc1_NvH-0949-CRLM-7.raw Peak FWHM	151020OFc1_NvH-0949-CRLM-7.raw Peak tailing factor	151020OFc1_NvH-0949-CRLM-7.raw Peak asymmetry factor	151020OFc1_NvH-0949-CRLM-7.raw Peak m/z min	151020OFc1_NvH-0949-CRLM-7.raw Peak m/z max
1	400.0380554199219	36.5378962536					1	DETECTED	400.0381 m/z @36.54 [151020OFc1_NvH-0949-CRLM-7.raw]	400.0380554199219	36.5378962536	0.0903244576	99.9936970157333	99.9033725581333	84040.140625	2.5809161882288006E8	0	7451	88.29526290770964	1.402825166980616	2.2032776174843978	400.0284118652344	400.0478515625
2	400.05096435546875	41.4094889557333					1	DETECTED	400.0510 m/z @41.41 [151020OFc1_NvH-0949-CRLM-7.raw]	400.05096435546875	41.4094889557333	6.120511624	99.9936970157333	93.8731853917333	83694.7734375	2.4918354406876785E8	0	7451	90.6363322694803	1.2904385914255931	1.6020740146694492	400.04876708984375	400.0543518066406
3	400.0643615722656	34.4144682213333					1	DETECTED	400.0644 m/z @34.41 [151020OFc1_NvH-0949-CRLM-7.raw]	400.0643615722656	34.4144682213333	1.02659734613333	99.984088616	98.95749126986667	97255.5625	2.590218197221299E8	0	7451	95.54454603370799	1.4205460870538977	1.8433768606723069	400.05462646484375	400.07366943359375
4	400.1245422363281	91.0467117645333					1	DETECTED	400.1245 m/z @91.05 [151020OFc1_NvH-0949-CRLM-7.raw]	400.1245422363281	91.0467117645333	9.760526524	97.9448077544	88.1842812304	126389.6328125	3.5543646268276215E8	0	7451	0.3868080184953726	0.5424309245750345	1.3151752834252737	400.1164855957031	400.134521484375
5	400.18194580078125	17.6610876325333					1	DETECTED	400.1819 m/z @17.66 [151020OFc1_NvH-0949-CRLM-7.raw]	400.18194580078125	17.6610876325333	3.64817472693333	98.3074977336	94.65932300666667	1644046.125	2.9541045332809395E8	0	7451	0.25261050398898277	0.7147051954081718	0.7772732537091291	400.1721496582031	400.1919250488281
6	400.19781494140625	37.2732128418667					1	DETECTED	400.1978 m/z @37.27 [151020OFc1_NvH-0949-CRLM-7.raw]	400.19781494140625	37.2732128418667	2.27543769813333	93.3387443216	91.06330662346667	1276134.0	2.950697480925123E8	2	7451	0.08058407189940908	0.5185066100734005	0.02490623480897681	400.19195556640625	400.2024230957031
7	400.2124328613281	23.1242795258667					1	DETECTED	400.2124 m/z @23.12 [151020OFc1_NvH-0949-CRLM-7.raw]	400.2124328613281	23.1242795258667	3.78208753066667	98.4050464629333	94.62295893226663	1663230.0	3.57782070378135E8	3	7451	0.28467248516628274	0.5167702041586484	0.6087471743824392	400.20245361328125	400.21502685546875
8	400.2250671386719	34.1668309850667					1	DETECTED	400.2251 m/z @34.17 [151020OFc1_NvH-0949-CRLM-7.raw]	400.2250671386719	34.1668309850667	0.885054884266667	99.2574220770667	98.37236719280004	1808797.125	3.7922178898668617E8	2	7451	27.94135191776884	1.081771971961311	0.8239166019194506	400.215087890625	400.2319641113281
9	400.2419738769531	35.0411880605333					1	DETECTED	400.2420 m/z @35.04 [151020OFc1_NvH-0949-CRLM-7.raw]	400.2419738769531	35.0411880605333	0.0544313381333333	99.9352354712	99.88080413306668	2.44106528E8	5.651968284800324E9	3	7451	0.3097023705337989	1.156586592233638	1.2053847755815068	400.23199462890625	400.251953125
10	400.26007080078125	76.7526546450667					1	DETECTED	400.2601 m/z @76.75 [151020OFc1_NvH-0949-CRLM-7.raw]	400.26007080078125	76.7526546450667	0.937889863733333	99.5400375706667	98.60214770693337	886134.0	3.326019310103003E8	0	7451	54.24639081380984	0.6067425004420868	0.29695729335347004	400.2519836425781	400.26995849609375
11	400.2734375	43.8546780285333					1	DETECTED	400.2734 m/z @43.85 [151020OFc1_NvH-0949-CRLM-7.raw]	400.2734375	43.8546780285333	0.584819172533333	92.3703587757333	91.78553960319996	149472.296875	2.8560253893748933E8	0	7451	23.990245630565937	1.060617506387736	1.6895599502997687	400.2701416015625	400.2828674316406
12	400.3053894042969	91.5667269605333					1	DETECTED	400.3054 m/z @91.57 [151020OFc1_NvH-0949-CRLM-7.raw]	400.3053894042969	91.5667269605333	0.805714410666667	93.2395845373333	92.43387012666663	188080.171875	2.4603257374312672E8	0	7451	0.1350132695969819	0.9851710665034761	0.3189686167619892	400.29571533203125	400.3143005371094
13	400.3421936035156	91.16432682535					1	DETECTED	400.3422 m/z @91.16 [151020OFc1_NvH-0949-CRLM-7.raw]	400.3421936035156	91.16432682535	0.0084939456	99.9647034354667	99.95620948986671	87928.5625	2.6954108197285146E8	0	7451	1.4664746855012822	0.5451621966517477	0.012025753455669894	400.332275390625	400.3511657714844
14	400.4111328125	43.9117771858667					1	DETECTED	400.4111 m/z @43.91 [151020OFc1_NvH-0949-CRLM-7.raw]	400.4111328125	43.9117771858667	3.261503632	96.1842757896	92.9227721576	120006.59375	2.7186588502425975E8	0	7451	84.96155189249113	1.223696712310129	1.441823113647361	400.4012145996094	400.4207458496094
15	400.4429626464844	36.5732730794667					1	DETECTED	400.4430 m/z @36.57 [151020OFc1_NvH-0949-CRLM-7.raw]	400.4429626464844	36.5732730794667	3.8991277648	83.3834650698667	79.4843373050667	802713.3125	2.7632951151492816E8	0	7451	0.17900081446869365	1.3737793034797796	0.012384536074339347	400.43316650390625	400.45294189453125
16	400.4658203125	49.3719219909333					1	DETECTED	400.4658 m/z @49.37 [151020OFc1_NvH-0949-CRLM-7.raw]	400.4658203125	49.3719219909333	3.57181293466667	90.6613472157333	87.08953428106663	288043.09375	2.6250251202867013E8	0	7451	0.16852067992672204	1.0717670896050133	1.1419006825019375	400.45587158203125	400.4669494628906
17	400.47698974609375	30.7966275234667					1	DETECTED	400.4770 m/z @30.80 [151020OFc1_NvH-0949-CRLM-7.raw]	400.47698974609375	30.7966275234667	3.68077849573333	99.5301734714667	95.84939497573336	2988578.25	2.992370312139935E8	0	7451	0.13596534111767156	1.1358696904020529	0.01949862386156087	400.4670104980469	400.48663330078125
18	400.4960021972656	10.2160718202667					1	DETECTED	400.4960 m/z @10.22 [151020OFc1_NvH-0949-CRLM-7.raw]	400.4960021972656	10.2160718202667	3.5939478856	98.9838356981333	95.3898878125333	1010519.5625	2.756210368712959E8	4	7451	0.17481840471259247	1.0405355372407208	1.3042332192014738	400.48699951171875	400.5057678222656
19	400.516357421875	17.5807718573333					1	DETECTED	400.5164 m/z @17.58 [151020OFc1_NvH-0949-CRLM-7.raw]	400.516357421875	17.5807718573333	3.21691064906667	75.6468196418667	72.42990899280002	580253.3125	2.3868613682478833E8	0	7451	0.21210610105393002	0.6696575396324532	5.596970820222704	400.506591796875	400.5169982910156
20	400.52703857421875	35.3111688554667					1	DETECTED	400.5270 m/z @35.31 [151020OFc1_NvH-0949-CRLM-7.raw]	400.52703857421875	35.3111688554667	4.66236950853333	99.4813051797333	94.81893567119997	760270.25	2.754721908694461E8	0	7451	0.060695906769467456	0.5046105399100226	0.004040603809969188	400.5170593261719	400.5312194824219
21	400.541259765625	10.6884118877333					1	DETECTED	400.5413 m/z @10.69 [151020OFc1_NvH-0949-CRLM-7.raw]	400.541259765625	10.6884118877333	2.31131246213333	99.4813051797333	97.16999271759997	762539.5625	3.220251655490938E8	3	7451	36.103134176239976	2.426405411101979	14.417163366873705	400.5312805175781	400.5511779785156
22	400.559326171875	13.8914492154667					1	DETECTED	400.5593 m/z @13.89 [151020OFc1_NvH-0949-CRLM-7.raw]	400.559326171875	13.8914492154667	3.3999840912	94.2383902589333	90.8384061677333	398632.4375	2.833191539681948E8	3	7451	5.1265275429155	0.7515656454592886	1.5736800642027955	400.55126953125	400.5626220703125
23	400.5726318359375	35.0411880605333					1	DETECTED	400.5726 m/z @35.04 [151020OFc1_NvH-0949-CRLM-7.raw]	400.5726318359375	35.0411880605333	2.7178515768	99.9254892757333	97.2076376989333	1.66804736E8	3.895593758443319E9	3	7451	0.3201972276152105	1.2540214325504158	1.2036163918103804	400.5626525878906	400.5810852050781
24	400.5926513671875	35.14165146					1	DETECTED	400.5927 m/z @35.14 [151020OFc1_NvH-0949-CRLM-7.raw]	400.5926513671875	35.14165146	3.07360428613333	95.3314337232	92.25782943706668	265788.40625	2.7277076585592943E8	0	7451	30.390439966697272	1.5054798784259493	2.0090777857703013	400.5826721191406	400.5977783203125
25	400.6077880859375	31.585435268					1	DETECTED	400.6078 m/z @31.59 [151020OFc1_NvH-0949-CRLM-7.raw]	400.6077880859375	31.585435268	3.6913992944	97.7570182474667	94.0656189530667	1723597.125	2.918210785062321E8	3	7451	0.13047737890164157	0.7875617714786145	0.7365975241580859	400.5978088378906	400.6177062988281
26	400.6442565917969	36.5230503296					1	DETECTED	400.6443 m/z @36.52 [151020OFc1_NvH-0949-CRLM-7.raw]	400.6442565917969	36.5230503296	0.0724518450666667	97.9253976490667	97.85294580400003	651680.25	2.6808425206233507E8	0	7451	0.18014176189989684	1.342268026758475	4.900267501649663	400.6347961425781	400.6539306640625
27	400.6824035644531	17.6872475536					1	DETECTED	400.6824 m/z @17.69 [151020OFc1_NvH-0949-CRLM-7.raw]	400.6824035644531	17.6872475536	5.6529872648	94.2803372008	88.627349936	416936.21875	2.5694079922539142E8	0	7451	0.21499090311120028	0.5331227804993356	1.0710438488775695	400.6727600097656	400.68438720703125
28	400.69439697265625	37.9590091133333					1	DETECTED	400.6944 m/z @37.96 [151020OFc1_NvH-0949-CRLM-7.raw]	400.69439697265625	37.9590091133333	3.57181293466667	98.2586646096	94.68685167493334	2411002.5	3.171867225061527E8	2	7451	0.2530934241522189	0.5233387190877763	0.07359684982566328	400.6845397949219	400.7043151855469
29	400.7132568359375	23.4017408208					1	DETECTED	400.7133 m/z @23.40 [151020OFc1_NvH-0949-CRLM-7.raw]	400.7132568359375	23.4017408208	2.920922012	99.5204833458667	96.59956133386669	835392.125	3.37936409504223E8	2	7451	0.4070225325207488	0.5936236431713329	3.1148842676852664	400.70440673828125	400.72320556640625
30	400.7349548339844	22.3941254234667					1	DETECTED	400.7350 m/z @22.39 [151020OFc1_NvH-0949-CRLM-7.raw]	400.7349548339844	22.3941254234667	3.47005155626667	97.0932886648	93.62323710853333	2549416.25	3.893975201254605E8	2	7451	17.23547210516542	1.981543520980748	2.2209675842085805	400.7250061035156	400.7449035644531
31	400.7508544921875	23.3554141208					1	DETECTED	400.7509 m/z @23.36 [151020OFc1_NvH-0949-CRLM-7.raw]	400.7508544921875	23.3554141208	3.90811307813333	99.9059415101333	95.99782843199998	1629110.5	3.112028449193097E8	2	7451	13.210721635426125	4.935774916687464	0.1369008613752528	400.7450256347656	400.7607421875
32	400.7707824707031	21.5616886013333					1	DETECTED	400.7708 m/z @21.56 [151020OFc1_NvH-0949-CRLM-7.raw]	400.7707824707031	21.5616886013333	0.1173782376	94.4363776453333	94.3189994077333	3.886598E7	6.54460011196439E8	2	7451	0.14569228835977555	1.097672229781736	0.9346201970057417	400.76080322265625	400.7806396484375
33	400.79833984375	4.99551781626667					1	DETECTED	400.7983 m/z @5.00 [151020OFc1_NvH-0949-CRLM-7.raw]	400.79833984375	4.99551781626667	3.62632052933333	97.8848855344	94.25856500506667	128442.2734375	2.7944983681974256E8	0	7451	0.09828943223649222	0.7057963088488143	6.12844592813269	400.7912902832031	400.8082580566406
34	400.84466552734375	36.6071060818667					1	DETECTED	400.8447 m/z @36.61 [151020OFc1_NvH-0949-CRLM-7.raw]	400.84466552734375	36.6071060818667	3.07360428613333	95.4004139466667	92.32680966053337	603593.125	2.70116359847358E8	0	7451	0.11992617891866075	2.043107465812012	0.004351604633455027	400.8349304199219	400.8546447753906
35	400.8606262207031	35.3277974984					1	DETECTED	400.8606 m/z @35.33 [151020OFc1_NvH-0949-CRLM-7.raw]	400.8606262207031	35.3277974984	2.5551365264	98.6315439845333	96.07640745813329	476499.46875	3.2857480590036905E8	0	7451	22.31958990378221	1.887833129290546	2.5115704576964846	400.85467529296875	400.8702392578125
36	400.8802490234375	34.1542628045333					1	DETECTED	400.8802 m/z @34.15 [151020OFc1_NvH-0949-CRLM-7.raw]	400.8802490234375	34.1542628045333	4.1791039056	98.1157581397333	93.9366542341333	1663514.0	2.9842553610050815E8	3	7451	0.2660714884063111	0.5370653000590077	0.30750394155679533	400.870361328125	400.8902282714844
37	400.8908996582031	15.7494586488					1	DETECTED	400.8909 m/z @15.75 [151020OFc1_NvH-0949-CRLM-7.raw]	400.8908996582031	15.7494586488	3.2257289984	75.5153147848	72.2895857864	1486912.5	2.3699861493840185E8	3	7451	0.13533307503253944	1.3331294335347692	0.5105298510044851	400.8902587890625	400.8948669433594
38	400.9049377441406	35.0610547797333					1	DETECTED	400.9049 m/z @35.06 [151020OFc1_NvH-0949-CRLM-7.raw]	400.9049377441406	35.0610547797333	1.13174240746667	99.3254899706667	98.19374756320002	6.0640012E7	1.6077227183716586E9	3	7451	0.3074838993246587	1.0908935821670247	1.024517165938805	400.89495849609375	400.91473388671875
39	400.9173278808594	39.6941228696					1	DETECTED	400.9173 m/z @39.69 [151020OFc1_NvH-0949-CRLM-7.raw]	400.9173278808594	39.6941228696	1.54601036106667	99.0712326613333	97.52522230026663	1458047.0	3.0733695460269755E8	3	7451	0.10862707842487396	0.5113875714633553	0.9463102301531989	400.9149475097656	400.92718505859375
40	400.942138671875	31.5452985704					1	DETECTED	400.9421 m/z @31.55 [151020OFc1_NvH-0949-CRLM-7.raw]	400.942138671875	31.5452985704	3.27034513653333	99.6278409450667	96.35749580853336	1101406.625	2.756449696324302E8	0	7451	0.19109694470741445	0.5050726783118646	0.007518500716965253	400.93280029296875	400.951904296875
41	400.95269775390625	18.2757219594667					1	DETECTED	400.9527 m/z @18.28 [151020OFc1_NvH-0949-CRLM-7.raw]	400.95269775390625	18.2757219594667	1.27223852346667	98.6025315152	97.33029299173333	362460.40625	2.3191856185542157E8	0	7451	0.09490564402806001	6.018682073299462	0.23069252876273424	400.9521484375	400.9557800292969
42	400.9657897949219	18.3387236434667					1	DETECTED	400.9658 m/z @18.34 [151020OFc1_NvH-0949-CRLM-7.raw]	400.9657897949219	18.3387236434667	3.56042593946667	99.836881812	96.27645587253333	633391.5	2.69491309375354E8	0	7451	0.06952860503549019	7.501324414276206	0.22483248789396382	400.95587158203125	400.9678039550781
43	400.9779968261719	30.7966275234667					1	DETECTED	400.9780 m/z @30.80 [151020OFc1_NvH-0949-CRLM-7.raw]	400.9779968261719	30.7966275234667	0.0994118618666667	99.8759775890667	99.77656572720002	1220962.5	3.08868205426845E8	0	7451	0.15651604113006812	0.5237199829835951	1.8154374252560872	400.9683532714844	400.9879150390625
44	401.0013427734375	23.3891303568					1	DETECTED	401.0013 m/z @23.39 [151020OFc1_NvH-0949-CRLM-7.raw]	401.0013427734375	23.3891303568	0.0084939456	99.5301734714667	99.5216795258667	1332243.75	2.96788714737944E8	5	7451	3.6461722525311338	0.5073801672869387	0.7258527970804372	400.9914855957031	401.010498046875
45	401.02557373046875	24.5563919936					1	DETECTED	401.0256 m/z @24.56 [151020OFc1_NvH-0949-CRLM-7.raw]	401.02557373046875	24.5563919936	0.0275192493333333	99.9936970157333	99.96617776639997	100114.4375	2.6369937827472112E8	0	7451	84.14436756972323	2.2075758414053923	4.400255349013096	401.0159912109375	401.0344543457031
46	401.0447082519531	36.6411221370667					1	DETECTED	401.0447 m/z @36.64 [151020OFc1_NvH-0949-CRLM-7.raw]	401.0447082519531	36.6411221370667	0.81456634	99.9936970157333	99.1791306757333	124152.4375	2.696758642365877E8	0	7451	70.23330399939982	1.5646777876309628	2.250081175129413	401.0347900390625	401.0537414550781
47	401.0882263183594	43.0908760936					1	DETECTED	401.0882 m/z @43.09 [151020OFc1_NvH-0949-CRLM-7.raw]	401.0882263183594	43.0908760936	1.5724538128	99.9936970157333	98.4212432029333	109510.578125	2.628297579898084E8	0	7451	97.1156478586723	1.1299526672820952	1.3371934296881471	401.0790710449219	401.09796142578125
48	401.1596984863281	91.0943610608					1	DETECTED	401.1597 m/z @91.09 [151020OFc1_NvH-0949-CRLM-7.raw]	401.1596984863281	91.0943610608	6.747804452	94.6735533746667	87.9257489226667	91469.1953125	2.443641056357311E8	0	7451	0.49158949061519763	0.5212171809838487	0.0034278313119225387	401.1507873535156	401.1689453125
49	401.1856994628906	30.2031531701333					1	DETECTED	401.1857 m/z @30.20 [151020OFc1_NvH-0949-CRLM-7.raw]	401.1856994628906	30.2031531701333	0.311701668533333	99.6667524490667	99.35505078053338	297322.0625	2.549477152339208E8	0	7451	15.3227157758345	2.2494718612395754	4.599881960640167	401.1757507324219	401.18634033203125
50	401.19635009765625	37.9590091133333					1	DETECTED	401.1964 m/z @37.96 [151020OFc1_NvH-0949-CRLM-7.raw]	401.19635009765625	37.9590091133333	2.32931235786667	98.8255872677333	96.49627490986663	1293983.875	3.140380934117439E8	2	7451	0.3023000639822726	0.5153060898665376	0.007924438754273047	401.1864318847656	401.1970520019531
51	401.20709228515625	32.13128572					1	DETECTED	401.2071 m/z @32.13 [151020OFc1_NvH-0949-CRLM-7.raw]	401.20709228515625	32.13128572	1.86402340906667	99.0615117149333	97.19748830586663	4906647.0	4.039694687802396E8	3	7451	0.1961444918024995	0.5101320064486178	0.12171970153023136	401.1971130371094	401.2170715332031
52	401.2257385253906	15.7397879568					1	DETECTED	401.2257 m/z @15.74 [151020OFc1_NvH-0949-CRLM-7.raw]	401.2257385253906	15.7397879568	3.07360428613333	98.9838356981333	95.91023141199997	1112306.625	3.597838596645477E8	3	7451	28.60451846501614	2.1885310613288427	0.1795218492208773	401.21710205078125	401.2287292480469
53	401.2387390136719	35.0411880605333					1	DETECTED	401.2387 m/z @35.04 [151020OFc1_NvH-0949-CRLM-7.raw]	401.2387390136719	35.0411880605333	3.10967228	99.5788748616	96.4692025816	1.5458096E7	7.30370532233921E8	2	7451	0.3396855999464634	6.833168525639471	0.22579045159031944	401.2288513183594	401.24871826171875
54	401.251953125	22.9926306168					1	DETECTED	401.2520 m/z @22.99 [151020OFc1_NvH-0949-CRLM-7.raw]	401.251953125	22.9926306168	3.5009037848	96.696849616	93.19594583119999	1405972.25	3.5922807970708805E8	3	7451	22.464911539579774	0.8692791027001929	1.6016895077593774	401.2487487792969	401.2619323730469
55	401.272216796875	21.5374804133333					1	DETECTED	401.2722 m/z @21.54 [151020OFc1_NvH-0949-CRLM-7.raw]	401.272216796875	21.5374804133333	4.738048024	98.8961677085333	94.1581196845333	1.6840186E7	4.777328562465016E8	0	7451	0.1738945435411452	1.1963398965428413	1.3526451482602606	401.2622985839844	401.28118896484375
56	401.2871398925781	29.8934441445333					1	DETECTED	401.2871 m/z @29.89 [151020OFc1_NvH-0949-CRLM-7.raw]	401.2871398925781	29.8934441445333	13.699307824	95.9058477448	82.2065399208	472166.875	2.6461451434775174E8	0	7451	0.12969175823823065	3.1256129920517486	15.958090731321352	401.2823181152344	401.29290771484375
57	401.30810546875	91.7940864653333					1	DETECTED	401.3081 m/z @91.79 [151020OFc1_NvH-0949-CRLM-7.raw]	401.30810546875	91.7940864653333	9.6780988104	98.2684725146667	88.5903737042667	83783.4921875	2.4311970739130223E8	0	7451	1.571471006581092	0.5394222016578549	1.817070362632508	401.29833984375	401.3119812011719
58	401.3349914550781	35.0610547797333					1	DETECTED	401.3350 m/z @35.06 [151020OFc1_NvH-0949-CRLM-7.raw]	401.3349914550781	35.0610547797333	5.29266884426667	94.3753030837333	89.08263423946663	75464.484375	2.5059562006420094E8	0	7451	86.84299692014281	1.4962624179991544	1.8980032234181914	401.3251647949219	401.3449401855469
59	401.38836669921875	22.7245588901333					1	DETECTED	401.3884 m/z @22.72 [151020OFc1_NvH-0949-CRLM-7.raw]	401.38836669921875	22.7245588901333	1.035413932	80.3275295392	79.2921156072	90677.25	2.4907660964567184E8	0	7451	31.285247739251247	2.0646369116491075	3.195769938909307	401.3864440917969	401.39764404296875
60	401.4107971191406	26.8639434562667					1	DETECTED	401.4108 m/z @26.86 [151020OFc1_NvH-0949-CRLM-7.raw]	401.4107971191406	26.8639434562667	0.394395937333333	96.7648544837333	96.37045854639997	342809.3125	2.3211732239338744E8	0	7451	0.1619653275546753	1.8204024545086628	129.19506270589443	401.4008483886719	401.4150085449219
61	401.42559814453125	13.4825510149333					1	DETECTED	401.4256 m/z @13.48 [151020OFc1_NvH-0949-CRLM-7.raw]	401.42559814453125	13.4825510149333	4.55549136453333	95.8185843818667	91.26309301733338	382203.1875	2.690744831150989E8	0	7451	0.32836210727872484	11.97427220514282	1.226391613377005	401.4156188964844	401.4355773925781
62	401.44696044921875	27.3517541933333					1	DETECTED	401.4470 m/z @27.35 [151020OFc1_NvH-0949-CRLM-7.raw]	401.44696044921875	27.3517541933333	2.88524364746667	98.5927670722667	95.70752342480003	1207289.875	3.1217471991087365E8	0	7451	0.1402978551684484	0.7887713069138622	0.2910234484874269	401.43701171875	401.4569396972656
63	401.4675598144531	18.288025636					1	DETECTED	401.4676 m/z @18.29 [151020OFc1_NvH-0949-CRLM-7.raw]	401.4675598144531	18.288025636	3.35153837466667	92.2950785248	88.94354015013333	116896.53125	2.5698783775396454E8	0	7451	8.919966624312513	3.534176810704889	9.168528641200837	401.457763671875	401.47088623046875
64	401.5036926269531	23.3787200109333					1	DETECTED	401.5037 m/z @23.38 [151020OFc1_NvH-0949-CRLM-7.raw]	401.5036926269531	23.3787200109333	1.94669533946667	99.2083708504	97.26167551093333	315706.3125	2.838360329264268E8	0	7451	0.301485995706571	3.3959715506145067	0.08348989138477798	401.49371337890625	401.5135192871094
65	401.5271301269531	9.04869761013333					1	DETECTED	401.5271 m/z @9.05 [151020OFc1_NvH-0949-CRLM-7.raw]	401.5271301269531	9.04869761013333	3.54172348613333	99.6081409989333	96.06641751279996	140122.28125	2.705733315093048E8	0	7451	3.37319318053569	0.7401119245599788	0.3016400626172117	401.5173645019531	401.5315246582031
66	401.5415344238281	32.1088230549333					1	DETECTED	401.5415 m/z @32.11 [151020OFc1_NvH-0949-CRLM-7.raw]	401.5415344238281	32.1088230549333	3.18978815066667	98.4461960626667	95.25640791200003	2748496.75	3.184875383719166E8	3	7451	0.17109526666241948	0.5602694935982141	0.017917134372889387	401.5315856933594	401.551513671875
67	401.5625915527344	17.2351254514667					1	DETECTED	401.5626 m/z @17.24 [151020OFc1_NvH-0949-CRLM-7.raw]	401.5625915527344	17.2351254514667	1.89063353813333	98.8569708157333	96.96633727759998	955106.0625	2.4180559640948376E8	0	7451	3.4662255178453467	2.743042538571715	2.8283540070459696	401.5526123046875	401.5634765625
68	401.573486328125	35.0411880605333					1	DETECTED	401.5735 m/z @35.04 [151020OFc1_NvH-0949-CRLM-7.raw]	401.573486328125	35.0411880605333	1.63465285706667	99.5010175045333	97.86636464746663	2434931.75	3.3361096955809915E8	0	7451	0.37860421281183676	0.5086816271145317	0.01812347735092949	401.5635070800781	401.5833435058594
69	401.5861511230469	22.9926306168					1	DETECTED	401.5862 m/z @22.99 [151020OFc1_NvH-0949-CRLM-7.raw]	401.5861511230469	22.9926306168	3.62632052933333	98.6025315152	94.97621098586667	589892.9375	2.824135510027748E8	0	7451	22.551987945237006	0.5953965222121972	7.909686781783893	401.5835266113281	401.5960998535156
70	401.62615966796875	13.4301080666667					1	DETECTED	401.6262 m/z @13.43 [151020OFc1_NvH-0949-CRLM-7.raw]	401.62615966796875	13.4301080666667	3.7427653176	73.9106808202667	70.1679155026667	375656.3125	2.4641086464432192E8	0	7451	0.044958144231799224	1.435008449992288	1.477603342718281	401.6173095703125	401.6341857910156
71	401.69775390625	27.3517541933333					1	DETECTED	401.6978 m/z @27.35 [151020OFc1_NvH-0949-CRLM-7.raw]	401.69775390625	27.3517541933333	1.07914110853333	98.9155968898667	97.83645578133337	1268317.625	2.75039726298111E8	0	7451	0.09859911288699053	3.8612035461041603	1.072628940381508	401.68798828125	401.70770263671875
72	401.71356201171875	39.2783402861333					1	DETECTED	401.7136 m/z @39.28 [151020OFc1_NvH-0949-CRLM-7.raw]	401.71356201171875	39.2783402861333	3.0015628408	99.2180806050667	96.2165177642667	627495.25	3.212346837998017E8	0	7451	0.2594438209271033	1.4924881007852426	0.00943840243927993	401.707763671875	401.7235412597656
73	401.72491455078125	23.7591243829333					1	DETECTED	401.7249 m/z @23.76 [151020OFc1_NvH-0949-CRLM-7.raw]	401.72491455078125	23.7591243829333	3.8428494224	59.2164070029333	55.3735575805333	469972.0625	2.0704678965205696E8	0	7451	12.456738933282201	2.420121571860275	0.04773744721375972	401.72357177734375	401.7270812988281
74	401.7370910644531	23.282367316					1	DETECTED	401.7371 m/z @23.28 [151020OFc1_NvH-0949-CRLM-7.raw]	401.7370910644531	23.282367316	3.56042593946667	99.2180806050667	95.65765466560003	2094696.875	3.348455494091232E8	2	7451	4.553108841867736	0.9751339310283739	0.07035171349875911	401.72711181640625	401.7400207519531
75	401.7500305175781	20.9652807170667					1	DETECTED	401.7500 m/z @20.97 [151020OFc1_NvH-0949-CRLM-7.raw]	401.7500305175781	20.9652807170667	3.94800019386667	98.8766449722667	94.92864477840003	2965630.25	4.075271496778261E8	2	7451	0.38689687825168306	0.6562671569097888	0.1395708029437231	401.74005126953125	401.7599792480469
76	401.7738342285156	21.5269247690667					1	DETECTED	401.7738 m/z @21.53 [151020OFc1_NvH-0949-CRLM-7.raw]	401.7738342285156	21.5269247690667	4.2205474928	95.8466130144	91.62606552160001	3862669.75	3.1000569606721073E8	0	7451	0.12385878816121476	1.3187897061497353	1.614027206354798	401.76385498046875	401.7835693359375
77	401.8273620605469	13.3747551586667					1	DETECTED	401.8274 m/z @13.37 [151020OFc1_NvH-0949-CRLM-7.raw]	401.8273620605469	13.3747551586667	3.67008698106667	98.8569708157333	95.18688383466663	253030.75	2.696787863966676E8	0	7451	0.15397226411161746	0.6574313267994524	3.2074489419556187	401.81756591796875	401.8373107910156
78	401.8607482910156	20.7125197568					1	DETECTED	401.8607 m/z @20.71 [151020OFc1_NvH-0949-CRLM-7.raw]	401.8607482910156	20.7125197568	0.937889863733333	99.8466254	98.90873553626666	728729.375	3.2784236831121516E8	3	7451	0.1640501671503749	0.5189845720921059	0.009445647910420405	401.850830078125	401.8707275390625
79	401.8717956542969	23.1995555442667					1	DETECTED	401.8718 m/z @23.20 [151020OFc1_NvH-0949-CRLM-7.raw]	401.8717956542969	23.1995555442667	6.21809763866667	70.5323414994667	64.31424386080002	507107.40625	2.6788506584103614E8	0	7451	0.1013220017461336	0.5084300794264895	0.567251855742251	401.8707580566406	401.8734130859375
80	401.8834228515625	27.0937199653333					1	DETECTED	401.8834 m/z @27.09 [151020OFc1_NvH-0949-CRLM-7.raw]	401.8834228515625	27.0937199653333	0.735152613866667	99.6975022365333	98.96234962266664	3629216.0	3.5606348339667696E8	3	7451	0.13790024206448237	0.9266694085975216	0.8304338480617799	401.87347412109375	401.89337158203125
81	401.90570068359375	12.6409273266667					1	DETECTED	401.9057 m/z @12.64 [151020OFc1_NvH-0949-CRLM-7.raw]	401.90570068359375	12.6409273266667	0.521448750933333	97.5551018936	97.03365314266667	1176308.5	3.026006548123213E8	0	7451	34.05695004791275	3.6557696292915467	1.1668928266913958	401.895751953125	401.915283203125
82	401.9202880859375	23.0373552904					1	DETECTED	401.9203 m/z @23.04 [151020OFc1_NvH-0949-CRLM-7.raw]	401.9202880859375	23.0373552904	3.75203180933333	99.7792760176	96.02724420826667	200053.96875	3.3150192044100463E8	0	7451	22.32775776583383	2.4842115381030525	0.004310103080156856	401.91595458984375	401.9263610839844
83	401.936767578125	22.7582539229333					1	DETECTED	401.9368 m/z @22.76 [151020OFc1_NvH-0949-CRLM-7.raw]	401.936767578125	22.7582539229333	3.41823517733333	97.66316748	94.24493230266667	883064.625	2.6398240390474746E8	0	7451	0.12054405870473772	0.5042947211736183	0.4147482829432017	401.9269714355469	401.9466552734375
84	401.947998046875	27.3084066610667					1	DETECTED	401.9480 m/z @27.31 [151020OFc1_NvH-0949-CRLM-7.raw]	401.947998046875	27.3084066610667	3.01060650426667	99.5204833458667	96.50987684160002	476837.53125	2.857111587879774E8	0	7451	14.422892325004915	2.212727792346705	0.024432035314989053	401.94677734375	401.9578857421875
85	401.96087646484375	42.838647848					1	DETECTED	401.9609 m/z @42.84 [151020OFc1_NvH-0949-CRLM-7.raw]	401.96087646484375	42.838647848	2.32026684613333	99.6278409450667	97.30757409893336	426960.15625	3.1733936029841673E8	0	7451	0.4196963216050733	1.399307389543536	2.470927667877016	401.9581298828125	401.9708557128906
86	402.0270690917969	30.7406474797333					1	DETECTED	402.0271 m/z @30.74 [151020OFc1_NvH-0949-CRLM-7.raw]	402.0270690917969	30.7406474797333	0.0084939456	99.9936970157333	99.98520307013331	242539.515625	2.885840416752877E8	0	7451	81.66535048020219	2.1329825406410596	3.7427961645899797	402.0172424316406	402.0356140136719
87	402.039306640625	59.2341817757333					1	DETECTED	402.0393 m/z @59.23 [151020OFc1_NvH-0949-CRLM-7.raw]	402.039306640625	59.2341817757333	0.0275192493333333	99.9936970157333	99.96617776639997	78584.484375	2.464536705854681E8	0	7451	90.76934298394042	0.8375799039810309	0.7079918251590667	402.0372009277344	402.04290771484375
88	402.0530700683594	22.7245588901333					1	DETECTED	402.0531 m/z @22.72 [151020OFc1_NvH-0949-CRLM-7.raw]	402.0530700683594	22.7245588901333	3.82368079333333	99.836881812	96.01320101866668	2634595.25	3.0704011277227634E8	0	7451	0.0507577207197869	0.7105998556416098	1.0223987615321366	402.0431823730469	402.06268310546875
89	402.0660705566406	22.7245588901333					1	DETECTED	402.0661 m/z @22.72 [151020OFc1_NvH-0949-CRLM-7.raw]	402.0660705566406	22.7245588901333	2.582319532	99.9936970157333	97.4113774837333	89013.2890625	2.409212914458696E8	0	7451	94.8882152080888	2.327160766022065	3.715599914204847	402.06341552734375	402.07501220703125
90	402.1455993652344	57.6668617338667					1	DETECTED	402.1456 m/z @57.67 [151020OFc1_NvH-0949-CRLM-7.raw]	402.1455993652344	57.6668617338667	0.521448750933333	98.9643588509333	98.44291009999996	55677.94921875	2.2465482947278035E8	0	7451	91.64530415730273	0.8294918670989192	0.657137668660227	402.1369934082031	402.1477355957031
91	402.15838623046875	91.5479351765333					1	DETECTED	402.1584 m/z @91.55 [151020OFc1_NvH-0949-CRLM-7.raw]	402.15838623046875	91.5479351765333	4.51414213546667	96.2033631002667	91.68922096480003	117796.703125	2.4050628397365162E8	0	7451	0.595040126044168	0.5267449444696541	1.711513138796884	402.1487731933594	402.1627197265625
92	402.1729431152344	18.4584260885333					1	DETECTED	402.1729 m/z @18.46 [151020OFc1_NvH-0949-CRLM-7.raw]	402.1729431152344	18.4584260885333	5.28275453173333	95.2638823322667	89.98112780053337	311197.9375	2.724523493531696E8	0	7451	0.06797582301823013	8.459885245646987	0.5096621558230592	402.16351318359375	402.1778869628906
93	402.1878967285156	22.7245588901333					1	DETECTED	402.1879 m/z @22.72 [151020OFc1_NvH-0949-CRLM-7.raw]	402.1878967285156	22.7245588901333	0.0084939456	99.9936970157333	99.98520307013331	618177.5625	4.2863282323106337E8	3	7451	0.1728343063055071	4.11039367242905	2.9276844218187286	402.1779479980469	402.1978454589844
94	402.20611572265625	28.9176325218667					1	DETECTED	402.2061 m/z @28.92 [151020OFc1_NvH-0949-CRLM-7.raw]	402.20611572265625	28.9176325218667	1.78450548346667	99.6081409989333	97.82363551546662	506565.90625	3.017895230487565E8	2	7451	15.531774715415525	3.3503104492355265	0.15178085612909026	402.1979064941406	402.2076416015625
95	402.2176513671875	27.0507539597333					1	DETECTED	402.2177 m/z @27.05 [151020OFc1_NvH-0949-CRLM-7.raw]	402.2176513671875	27.0507539597333	3.6036436224	99.3449729829333	95.7413293605333	1943019.625	3.8138014067558634E8	4	7451	0.157840454600926	0.9105996176636163	1.8844165138780558	402.2076721191406	402.2276306152344
96	402.2279968261719	28.2213380989333					1	DETECTED	402.2280 m/z @28.22 [151020OFc1_NvH-0949-CRLM-7.raw]	402.2279968261719	28.2213380989333	4.66236950853333	91.7447431445333	87.08237363599997	565921.1875	2.858225411280314E8	3	7451	16.95716845870409	0.500473719362291	0.002366931780053913	402.2276611328125	402.22894287109375
97	402.23895263671875	23.282367316					1	DETECTED	402.2390 m/z @23.28 [151020OFc1_NvH-0949-CRLM-7.raw]	402.23895263671875	23.282367316	3.5009037848	96.8469021661333	93.3459983813333	824373.125	3.3136490557971174E8	0	7451	17.720897047010652	0.5281642465171565	1.119084202761395	402.2289733886719	402.2438049316406
98	402.2538146972656	22.7245588901333					1	DETECTED	402.2538 m/z @22.72 [151020OFc1_NvH-0949-CRLM-7.raw]	402.2538146972656	22.7245588901333	1.99970513786667	99.6081409989333	97.60843586106662	2822719.75	3.7295483380172837E8	0	7451	1.8113359889011171	16.25315797795707	0.7017462613833175	402.24383544921875	402.263427734375
99	402.27508544921875	21.5616886013333					1	DETECTED	402.2751 m/z @21.56 [151020OFc1_NvH-0949-CRLM-7.raw]	402.27508544921875	21.5616886013333	1.53709782773333	99.8177615237333	98.28066369599996	699802.5625	2.579971162171522E8	0	7451	0.07805106073474377	185.6094347774934	465.5455409848372	402.2657165527344	402.2850646972656
100	402.3032531738281	91.8417276074667					1	DETECTED	402.3033 m/z @91.84 [151020OFc1_NvH-0949-CRLM-7.raw]	402.3032531738281	91.8417276074667	11.7634938509333	99.8177615237333	88.0542676728	159327.375	1.7901263061114424E8	0	7451	0.27086644308457153	0.501749813951489	3.026487795701574	402.2940979003906	402.3126220703125
101	402.3158264160156	89.8621687216					1	DETECTED	402.3158 m/z @89.86 [151020OFc1_NvH-0949-CRLM-7.raw]	402.3158264160156	89.8621687216	15.7186530224	99.8177615237333	84.09910850133329	147426.890625	1.9855848941473114E8	0	7451	76.0453126661772	0.5139186873998677	0.0315786114290412	402.3153991699219	402.3229675292969
102	402.3626708984375	40.9059451213333					1	DETECTED	402.3627 m/z @40.91 [151020OFc1_NvH-0949-CRLM-7.raw]	402.3626708984375	40.9059451213333	0.0903244576	99.7792760176	99.68895155999999	107516.7578125	2.836446826282787E8	0	7451	91.04826969504984	1.2212107759098534	1.2554230972194065	402.35540771484375	402.3725280761719
103	402.41766357421875	24.2832284709333					1	DETECTED	402.4177 m/z @24.28 [151020OFc1_NvH-0949-CRLM-7.raw]	402.41766357421875	24.2832284709333	1.670136164	99.5204833458667	97.8503471818667	1714942.375	3.482045333118112E8	0	7451	1.5829742888234115	0.5842498589282223	0.057499022436801446	402.4084777832031	402.4270935058594
104	402.4380798339844	22.8308872565333					1	DETECTED	402.4381 m/z @22.83 [151020OFc1_NvH-0949-CRLM-7.raw]	402.4380798339844	22.8308872565333	4.36296417573333	99.5204833458667	95.15751917013337	355116.65625	2.6598166870340586E8	0	7451	0.17485751818233908	3.4885616320788886	0.010527792122814622	402.4281005859375	402.44427490234375
105	402.45428466796875	22.680597096					1	DETECTED	402.4543 m/z @22.68 [151020OFc1_NvH-0949-CRLM-7.raw]	402.45428466796875	22.680597096	3.78208753066667	99.5204833458667	95.73839581520002	1662735.375	3.0897049848211014E8	0	7451	0.10157025561042587	0.8983507787838625	0.7291364829937192	402.4443359375	402.46417236328125
106	402.4657287597656	26.0208589968					1	DETECTED	402.4657 m/z @26.02 [151020OFc1_NvH-0949-CRLM-7.raw]	402.4657287597656	26.0208589968	5.0233504888	99.5691139176	94.5457634288	287189.96875	2.4385345980312622E8	0	7451	19.533783040425295	2.3919129976771383	3.7874690072366457	402.46441650390625	402.4700927734375
107	402.48016357421875	51.1432144626667					1	DETECTED	402.4802 m/z @51.14 [151020OFc1_NvH-0949-CRLM-7.raw]	402.48016357421875	51.1432144626667	3.75203180933333	99.2962711818667	95.54423937253337	603715.5	2.9269469972008544E8	0	7451	33.62128362602634	0.5032692759419758	0.005807988747372983	402.4702453613281	402.4898986816406
108	402.49951171875	20.1301780018667					1	DETECTED	402.4995 m/z @20.13 [151020OFc1_NvH-0949-CRLM-7.raw]	402.49951171875	20.1301780018667	3.118501108	99.5691139176	96.4506128096	287496.8125	2.827379003478031E8	0	7451	23.053039358629537	4.995608169586728	0.009429241690154319	402.490234375	402.5094299316406
109	402.5249938964844	17.4396418256					1	DETECTED	402.5250 m/z @17.44 [151020OFc1_NvH-0949-CRLM-7.raw]	402.5249938964844	17.4396418256	4.0495726232	99.5691139176	95.5195412944	144934.59375	2.824028878935663E8	0	7451	30.865780686328648	4.788678861500337	0.043699912660738395	402.5150146484375	402.52880859375
110	402.538818359375	15.4787934037333					1	DETECTED	402.5388 m/z @15.48 [151020OFc1_NvH-0949-CRLM-7.raw]	402.538818359375	15.4787934037333	3.02849368986667	99.6473741632	96.61888047333333	498452.71875	2.578172687227112E8	3	7451	22.193489808088124	0.511976847197911	1.473645591503692	402.5288391113281	402.53985595703125
111	402.54998779296875	17.8040938336					1	DETECTED	402.5500 m/z @17.80 [151020OFc1_NvH-0949-CRLM-7.raw]	402.54998779296875	17.8040938336	3.7006883984	99.9254892757333	96.2248008773333	1119582.75	2.868491456177002E8	3	7451	9.286148681095412	1.059197958218831	0.02596248493306989	402.5400390625	402.5531005859375
112	402.5633239746094	16.2738903808					1	DETECTED	402.5633 m/z @16.27 [151020OFc1_NvH-0949-CRLM-7.raw]	402.5633239746094	16.2738903808	3.17182760453333	99.9254892757333	96.75366167119996	2511634.25	3.088411855824865E8	3	7451	0.17128593134437864	0.5996148580954073	90.5865413987121	402.5534362792969	402.5732727050781
113	402.5751647949219	11.3442254162667					1	DETECTED	402.5752 m/z @11.34 [151020OFc1_NvH-0949-CRLM-7.raw]	402.5751647949219	11.3442254162667	3.57181293466667	99.9059415101333	96.33412857546664	409010.375	2.8933015587746626E8	0	7451	0.13915581126514098	24.506076109660114	0.20370626028879676	402.5733337402344	402.5851135253906
114	402.6184997558594	24.2727098442667					1	DETECTED	402.6185 m/z @24.27 [151020OFc1_NvH-0949-CRLM-7.raw]	402.6184997558594	24.2727098442667	5.7166885384	99.9549972576	94.2383087192	1548026.25	3.1333581825625956E8	2	7451	1.5221637817935125	10.393255436817514	0.04811461303541332	402.6089782714844	402.6282958984375
115	402.6382751464844	75.8802293541333					1	DETECTED	402.6383 m/z @75.88 [151020OFc1_NvH-0949-CRLM-7.raw]	402.6382751464844	75.8802293541333	0.548686244266667	99.9450975712	99.39641132693333	155028.859375	2.902064669976523E8	0	7451	0.03501880175367944	0.6595742016290378	0.31941030104896445	402.6285400390625	402.64483642578125
116	402.6549377441406	22.6686927714667					1	DETECTED	402.6549 m/z @22.67 [151020OFc1_NvH-0949-CRLM-7.raw]	402.6549377441406	22.6686927714667	6.17673778053333	99.9744823810667	93.79774460053336	766377.75	2.666283518815408E8	0	7451	0.16020681060074793	0.7613176703122166	1.3597272171138401	402.64715576171875	402.6644287109375
117	402.6651306152344	75.8802293541333					1	DETECTED	402.6651 m/z @75.88 [151020OFc1_NvH-0949-CRLM-7.raw]	402.6651306152344	75.8802293541333	6.32142816293333	99.984088616	93.66266045306666	245927.421875	2.851586240896958E8	0	7451	12.238150412108524	0.6729630099205699	0.2117995247149764	402.6651306152344	402.6750793457031
118	402.6869201660156	75.851877416					1	DETECTED	402.6869 m/z @75.85 [151020OFc1_NvH-0949-CRLM-7.raw]	402.6869201660156	75.851877416	3.6913992944	99.9647034354667	96.2733041410667	383631.90625	3.2832353283685994E8	0	7451	12.139782913314136	0.6837439132233423	0.20490022083128845	402.6771545410156	402.6881103515625
119	402.6983642578125	25.6067699525333					1	DETECTED	402.6984 m/z @25.61 [151020OFc1_NvH-0949-CRLM-7.raw]	402.6983642578125	25.6067699525333	3.44812666746667	99.9744823810667	96.52635571360003	2474354.25	3.579150056883734E8	2	7451	0.3111744114287802	0.5313100409602846	0.22177544595019982	402.6883850097656	402.707275390625
120	402.71728515625	21.6889166506667					1	DETECTED	402.7173 m/z @21.69 [151020OFc1_NvH-0949-CRLM-7.raw]	402.71728515625	21.6889166506667	3.7427653176	99.9936970157333	96.2509316981333	7606920.0	5.0385668706176406E8	2	7451	0.20945085983571943	17.81579747777407	45.27890579417783	402.7073059082031	402.7272644042969
121	402.7281188964844	22.9352396090667					1	DETECTED	402.7281 m/z @22.94 [151020OFc1_NvH-0949-CRLM-7.raw]	402.7281188964844	22.9352396090667	3.55100477973333	99.9744823810667	96.42347760133336	319531.9375	3.588427567164892E8	0	7451	0.26909643917726456	2.4832899190550335	0.021642642107423414	402.727294921875	402.72979736328125
122	402.7398681640625	29.8778424741333					1	DETECTED	402.7399 m/z @29.88 [151020OFc1_NvH-0949-CRLM-7.raw]	402.7398681640625	29.8778424741333	3.77244019093333	99.9936970157333	96.22125682479998	1272991.875	4.1689004945209527E8	2	7451	0.176515362361922	0.5265517543254397	4.32044508916978	402.7299499511719	402.7496643066406
123	402.7498779296875	76.3037199941333					1	DETECTED	402.7499 m/z @76.30 [151020OFc1_NvH-0949-CRLM-7.raw]	402.7498779296875	76.3037199941333	3.91720513546667	99.9936970157333	96.07649188026663	473844.75	3.927520178686518E8	0	7451	66.00839890832769	0.6013481611330488	0.13208248004476988	402.7498779296875	402.75970458984375
124	402.76898193359375	89.7727162013333					1	DETECTED	402.7690 m/z @89.77 [151020OFc1_NvH-0949-CRLM-7.raw]	402.76898193359375	89.7727162013333	1.87296731573333	99.9936970157333	98.12072969999997	305351.40625	3.461288529775878E8	0	7451	2.864771750008913	0.5584137071920684	1.5071275489174922	402.7606506347656	402.7788391113281
125	402.7934265136719	89.7727162013333					1	DETECTED	402.7934 m/z @89.77 [151020OFc1_NvH-0949-CRLM-7.raw]	402.7934265136719	89.7727162013333	0.937889863733333	99.9936970157333	99.05580715199997	409623.15625	2.7705495310818595E8	0	7451	13.869414075580508	0.52199421589631	0.5830345702750448	402.78369140625	402.8019104003906
126	402.81195068359375	89.8439276728					1	DETECTED	402.8120 m/z @89.84 [151020OFc1_NvH-0949-CRLM-7.raw]	402.81195068359375	89.8439276728	0.6472141656	99.9936970157333	99.3464828501333	1051187.625	3.3541401918021095E8	0	7451	65.64333324770627	2.045870234090765	0.0014902287383565616	402.802001953125	402.82177734375
127	402.822265625	89.7727162013333					1	DETECTED	402.8223 m/z @89.77 [151020OFc1_NvH-0949-CRLM-7.raw]	402.822265625	89.7727162013333	6.747804452	99.9936970157333	93.2458925637333	1041523.75	3.225427878438571E8	0	7451	0.1724561755984979	13.48274301619519	0.5852046013624818	402.8219909667969	402.83221435546875
128	402.8388671875	89.7576660544					1	DETECTED	402.8389 m/z @89.76 [151020OFc1_NvH-0949-CRLM-7.raw]	402.8388671875	89.7576660544	3.6148917344	99.7211420544	96.10625032	810728.8125	2.864991251925928E8	0	7451	0.12794488818984462	0.5043909643995519	0.3400098943630019	402.8324279785156	402.8488464355469
129	402.8530578613281	89.8621687216					1	DETECTED	402.8531 m/z @89.86 [151020OFc1_NvH-0949-CRLM-7.raw]	402.8530578613281	89.8621687216	4.94498096586667	99.5788748616	94.63389389573332	777557.0625	2.9808693031512725E8	3	7451	69.2407388729471	0.5201107667251077	0.033464881642286476	402.848876953125	402.85369873046875
130	402.8637390136719	89.7940134165333					1	DETECTED	402.8637 m/z @89.79 [151020OFc1_NvH-0949-CRLM-7.raw]	402.8637390136719	89.7940134165333	0.6027812176	99.7114732605333	99.1086920429333	1015673.5625	3.160042654507343E8	3	7451	78.1175103603391	0.5040250427511199	0.0017778757212942955	402.8537902832031	402.87371826171875
131	402.87933349609375	89.8191753685333					1	DETECTED	402.8793 m/z @89.82 [151020OFc1_NvH-0949-CRLM-7.raw]	402.87933349609375	89.8191753685333	0.302655119466667	99.7114732605333	99.40881814106663	847377.4375	3.211067747815524E8	0	7451	72.19303764210535	1.5298443564849251	1.9664817955969216	402.8737487792969	402.8876647949219
132	402.8976745605469	16.2738903808					1	DETECTED	402.8977 m/z @16.27 [151020OFc1_NvH-0949-CRLM-7.raw]	402.8976745605469	16.2738903808	2.7268579656	99.6975022365333	96.97064427093329	1535783.125	3.7519131157188755E8	2	7451	16.494079971387745	18.91676118200381	386.84801303555514	402.8876953125	402.9075622558594
133	402.91497802734375	89.9131602813333					1	DETECTED	402.9150 m/z @89.91 [151020OFc1_NvH-0949-CRLM-7.raw]	402.91497802734375	89.9131602813333	0.0364749837333333	99.9936970157333	99.95722203199998	597939.5	3.664154611123131E8	0	7451	78.65696974846126	0.5266376971923472	0.3131033009274089	402.90771484375	402.9249572753906
134	402.9296569824219	32.0478617912					1	DETECTED	402.9297 m/z @32.05 [151020OFc1_NvH-0949-CRLM-7.raw]	402.9296569824219	32.0478617912	2.88524364746667	99.6975022365333	96.81225858906663	394925.84375	3.154982421420308E8	0	7451	86.46204702893198	1.5271339349167095	1.889566307045678	402.9250183105469	402.93963623046875
135	402.9451904296875	75.7539411805333					1	DETECTED	402.9452 m/z @75.75 [151020OFc1_NvH-0949-CRLM-7.raw]	402.9451904296875	75.7539411805333	0.212235706666667	99.6975022365333	99.48526652986664	352107.03125	3.15699403952038E8	0	7451	6.841768596378529	0.6217618196618337	0.21130070182988314	402.9397888183594	402.9461364746094
136	402.9561462402344	89.9513972690667					1	DETECTED	402.9561 m/z @89.95 [151020OFc1_NvH-0949-CRLM-7.raw]	402.9561462402344	89.9513972690667	1.05288722613333	99.6975022365333	98.64461501039996	472909.71875	3.2404936202774346E8	0	7451	17.1284988321988	0.5126991258027265	0.04471169189256125	402.9461975097656	402.966064453125
137	402.96771240234375	24.8919298378667					1	DETECTED	402.9677 m/z @24.89 [151020OFc1_NvH-0949-CRLM-7.raw]	402.96771240234375	24.8919298378667	4.28802789866667	99.6860399026667	95.39801200400004	331083.28125	3.3812372014159155E8	0	7451	69.90159983946536	2.325950121594186	7.20817001438805	402.9661560058594	402.9736633300781
138	402.98370361328125	44.8384049434667					1	DETECTED	402.9837 m/z @44.84 [151020OFc1_NvH-0949-CRLM-7.raw]	402.98370361328125	44.8384049434667	0.8587099352	99.6860399026667	98.82732996746671	2040966.125	3.7370014456381434E8	2	7451	0.18105327469746868	2.5438538347835915	16.709162383648135	402.9737548828125	402.9936828613281
139	402.9997253417969	75.7062645754833					1	DETECTED	402.9997 m/z @75.71 [151020OFc1_NvH-0949-CRLM-7.raw]	402.9997253417969	75.7062645754833	1.149279312	99.6570051672	98.5077258552	347926.21875	3.498909253069904E8	0	7451	43.75148906608883	0.6361901459693914	0.28399331090033386	402.9937438964844	403.0091857910156
140	403.01922607421875	24.2727098442667					1	DETECTED	403.0192 m/z @24.27 [151020OFc1_NvH-0949-CRLM-7.raw]	403.01922607421875	24.2727098442667	0.0084939456	99.9936970157333	99.98520307013331	465980.15625	3.3657906198507154E8	0	7451	65.40628798561329	9.762848376665353	18.036983569131134	403.0092468261719	403.0292053222656
141	403.02947998046875	72.6074369192					1	DETECTED	403.0295 m/z @72.61 [151020OFc1_NvH-0949-CRLM-7.raw]	403.02947998046875	72.6074369192	0.5397068992	99.9647034354667	99.4249965362667	419248.375	3.505859890948422E8	0	7451	54.794493844178085	0.6868035592063759	0.3564898823199819	403.0292663574219	403.0394592285156
142	403.050537109375	28.4196529088					1	DETECTED	403.0505 m/z @28.42 [151020OFc1_NvH-0949-CRLM-7.raw]	403.050537109375	28.4196529088	1.7319147672	99.915693464	98.1837786968	424536.5625	3.5083714613874876E8	0	7451	67.10550707443213	4.6784082115511385	7.591075829950482	403.0406494140625	403.0605163574219
143	403.0672912597656	72.5809331776					1	DETECTED	403.0673 m/z @72.58 [151020OFc1_NvH-0949-CRLM-7.raw]	403.0672912597656	72.5809331776	0.385235707466667	99.9744823810667	99.58924667360003	409892.8125	3.4416056633264077E8	0	7451	61.047894320884794	0.6761617132311368	0.3154548512822445	403.060546875	403.072509765625
144	403.08251953125	28.3935259317333					1	DETECTED	403.0825 m/z @28.39 [151020OFc1_NvH-0949-CRLM-7.raw]	403.08251953125	28.3935259317333	0.0724518450666667	99.984088616	99.91163677093333	410517.15625	3.6884701033472055E8	0	7451	62.11676092958322	6.281696049564353	8.315544787734275	403.07269287109375	403.0924987792969
145	403.1017150878906	72.4908134032					1	DETECTED	403.1017 m/z @72.49 [151020OFc1_NvH-0949-CRLM-7.raw]	403.1017150878906	72.4908134032	3.67008698106667	99.9936970157333	96.32361003466663	385582.90625	3.767609943243678E8	0	7451	65.93462160171131	0.6584540536177026	0.20725887914192487	403.092529296875	403.1116943359375
146	403.1134948730469	72.3635563981333					1	DETECTED	403.1135 m/z @72.36 [151020OFc1_NvH-0949-CRLM-7.raw]	403.1134948730469	72.3635563981333	13.8029287256	98.7966522624	84.9937235368	326161.3125	5.43553450970106E8	0	7451	64.04666076873035	0.6941793338036154	0.21617910025462872	403.1117858886719	403.11553955078125
147	403.12554931640625	29.9942829869333					1	DETECTED	403.1255 m/z @29.99 [151020OFc1_NvH-0949-CRLM-7.raw]	403.12554931640625	29.9942829869333	11.9959179085333	99.2083708504	87.2124529418667	444960.90625	3.712284157159569E8	0	7451	62.69772650306105	2.4148175333432125	2.992201969301311	403.1156311035156	403.1290283203125
148	403.1390380859375	29.9803201442667					1	DETECTED	403.1390 m/z @29.98 [151020OFc1_NvH-0949-CRLM-7.raw]	403.1390380859375	29.9803201442667	0.439880850133333	99.915693464	99.47581261386667	499006.40625	3.622976083059451E8	0	7451	31.570113591604937	2.3812975268972028	10.651260608401735	403.1290588378906	403.1490173339844
149	403.1542663574219	22.894775884					1	DETECTED	403.1543 m/z @22.89 [151020OFc1_NvH-0949-CRLM-7.raw]	403.1542663574219	22.894775884	6.27984937386667	99.19852122	92.91867184613334	407420.53125	4.314775749326323E8	0	7451	68.30944644734504	4.289588285935975	31.1975412357271	403.1491394042969	403.1578369140625
150	403.1678466796875	66.7449345906667					1	DETECTED	403.1678 m/z @66.74 [151020OFc1_NvH-0949-CRLM-7.raw]	403.1678466796875	66.7449345906667	0.1360847688	99.5496601010667	99.4135753322667	438089.25	4.023182826887056E8	0	7451	53.147698009166035	0.7193316538221501	0.6312726754505839	403.1579284667969	403.1778259277344
151	403.1883544921875	18.8952233234667					1	DETECTED	403.1884 m/z @18.90 [151020OFc1_NvH-0949-CRLM-7.raw]	403.1883544921875	18.8952233234667	0.0084939456	99.9936970157333	99.98520307013331	1780769.125	4.261432492210161E8	3	7451	0.19718109064065104	1.4164566712226179	0.06606674062526981	403.1783752441406	403.1943359375
152	403.2043762207031	30.3660185626667					1	DETECTED	403.2044 m/z @30.37 [151020OFc1_NvH-0949-CRLM-7.raw]	403.2043762207031	30.3660185626667	0.4853220424	99.1885665957333	98.7032445533333	1970215.25	5.002540924400263E8	4	7451	4.8824556096157785	53.942930531192324	3.9332023555142674	403.19439697265625	403.2091064453125
153	403.2191162109375	23.4950185442667					1	DETECTED	403.2191 m/z @23.50 [151020OFc1_NvH-0949-CRLM-7.raw]	403.2191162109375	23.4950185442667	0.4853220424	99.9647034354667	99.4793813930667	8348944.0	7.487894118405923E8	2	7451	0.20310887570602532	2.654269790514519	5.243426488971617	403.2091369628906	403.22906494140625
154	403.23199462890625	31.3868898365333					1	DETECTED	403.2320 m/z @31.39 [151020OFc1_NvH-0949-CRLM-7.raw]	403.23199462890625	31.3868898365333	0.0084939456	99.9936970157333	99.98520307013331	4842896.0	5.666192708160161E8	2	7451	0.2101826119334156	3.71966146964598	0.0729536718414359	403.2291259765625	403.2419738769531
155	403.24456787109375	33.1913089189333					1	DETECTED	403.2446 m/z @33.19 [151020OFc1_NvH-0949-CRLM-7.raw]	403.24456787109375	33.1913089189333	0.6472141656	99.1394461317333	98.49223196613329	2531523.25	5.236424187927474E8	2	7451	0.27947723587403317	5.717549895374288	4.79077144611428	403.24200439453125	403.2545471191406
156	403.2556457519531	16.5209336192					1	DETECTED	403.2556 m/z @16.52 [151020OFc1_NvH-0949-CRLM-7.raw]	403.2556457519531	16.5209336192	0.664805777866667	99.1394461317333	98.47464035386663	1158210.125	4.721376095956632E8	2	7451	0.217945022285587	17.088775955332313	19.756349531102355	403.25457763671875	403.265625
157	403.2669982910156	31.6994113589333					1	DETECTED	403.2670 m/z @31.70 [151020OFc1_NvH-0949-CRLM-7.raw]	403.2669982910156	31.6994113589333	0.6472141656	99.1298109544	98.4825967888	439307.8125	5.60337241941447E8	0	7451	56.73957859700954	2.64710990727604	3.471267909530809	403.2656555175781	403.2696838378906
158	403.2796936035156	37.0696048066667					1	DETECTED	403.2797 m/z @37.07 [151020OFc1_NvH-0949-CRLM-7.raw]	403.2796936035156	37.0696048066667	0.6472141656	99.1298109544	98.4825967888	511866.0625	4.766905370159143E8	2	7451	43.03622793951483	1.8965492123336296	2.273273693997374	403.26971435546875	403.2896728515625
159	403.3004150390625	37.2891377192					1	DETECTED	403.3004 m/z @37.29 [151020OFc1_NvH-0949-CRLM-7.raw]	403.3004150390625	37.2891377192	0.348367525066667	98.8863364533333	98.53796892826664	562368.0625	5.2993436189803064E8	2	7451	32.38110072813814	1.6336729160118821	1.6218782841221027	403.29046630859375	403.3103942871094
160	403.3117370605469	37.0602528445333					1	DETECTED	403.3117 m/z @37.06 [151020OFc1_NvH-0949-CRLM-7.raw]	403.3117370605469	37.0602528445333	0.664805777866667	98.8766449722667	98.21183919440004	474789.6875	5.52207908650586E8	0	7451	49.926011682767125	1.6178405586481739	3.2996722580487865	403.3104248046875	403.3151550292969
161	403.3251647949219	80.9398347682667					1	DETECTED	403.3252 m/z @80.94 [151020OFc1_NvH-0949-CRLM-7.raw]	403.3251647949219	80.9398347682667	0.145032486933333	98.8668036133333	98.72177112639997	553587.1875	4.9871099402153325E8	0	7451	14.54660726183269	0.5780369220916711	0.8527655688238043	403.3152770996094	403.33514404296875
162	403.3381652832031	80.9502199538667					1	DETECTED	403.3382 m/z @80.95 [151020OFc1_NvH-0949-CRLM-7.raw]	403.3381652832031	80.9502199538667	1.04410737093333	98.0376487037333	96.99354133279996	505501.09375	5.964841074831271E8	0	7451	15.900682138340855	0.6020810827033661	0.04727589740702855	403.335205078125	403.3387451171875
163	403.3487548828125	22.8450594826667					1	DETECTED	403.3488 m/z @22.85 [151020OFc1_NvH-0949-CRLM-7.raw]	403.3487548828125	22.8450594826667	0.145032486933333	98.0474360408	97.90240355386666	556637.5625	5.754696712808187E8	0	7451	45.89415547474158	4.139980350957631	32.0849665471434	403.3387756347656	403.3492126464844
164	403.3592224121094	24.6378037810667					1	DETECTED	403.3592 m/z @24.64 [151020OFc1_NvH-0949-CRLM-7.raw]	403.3592224121094	24.6378037810667	0.145032486933333	98.8471935458667	98.70216105893337	594372.0625	5.3466930725176275E8	0	7451	42.33600371897879	3.739340047583777	52.715114232410585	403.3492431640625	403.36920166015625
165	403.3760986328125	80.9183787234667					1	DETECTED	403.3761 m/z @80.92 [151020OFc1_NvH-0949-CRLM-7.raw]	403.3760986328125	80.9183787234667	0.302655119466667	99.915693464	99.61303834453334	541242.5625	5.598285134858779E8	0	7451	59.76461402542694	0.6036836605184872	0.018425107761638155	403.3692321777344	403.3860778808594
166	403.3888244628906	25.2025268008					1	DETECTED	403.3888 m/z @25.20 [151020OFc1_NvH-0949-CRLM-7.raw]	403.3888244628906	25.2025268008	0.293626180266667	98.4148195973333	98.12119341706664	506241.46875	5.637706340777494E8	0	7451	50.59954744476693	3.316925261718498	0.05002527048987871	403.3861389160156	403.3988037109375
167	403.4089050292969	24.9635128258667					1	DETECTED	403.4089 m/z @24.96 [151020OFc1_NvH-0949-CRLM-7.raw]	403.4089050292969	24.9635128258667	0.0454207330666667	98.0277755717333	97.98235483866664	513920.875	5.907189210004215E8	0	7451	43.74426501373114	3.3996202855397497	1.9683706062576598	403.39892578125	403.41888427734375
168	403.421630859375	29.72204012					1	DETECTED	403.4216 m/z @29.72 [151020OFc1_NvH-0949-CRLM-7.raw]	403.421630859375	29.72204012	0.293626180266667	98.0179444693333	97.72431828906663	486498.53125	6.310481858320526E8	0	7451	34.72423901783924	3.3530137170847527	95.47765814315271	403.4189147949219	403.4226989746094
169	403.4327087402344	34.9501703285333					1	DETECTED	403.4327 m/z @34.95 [151020OFc1_NvH-0949-CRLM-7.raw]	403.4327087402344	34.9501703285333	0.0084939456	99.9450975712	99.9366036256	700378.375	5.773753721644324E8	0	7451	42.06773262783825	1.5463567003568128	15.065420752031056	403.4227294921875	403.44268798828125
170	403.4481201171875	36.9478059656					1	DETECTED	403.4481 m/z @36.95 [151020OFc1_NvH-0949-CRLM-7.raw]	403.4481201171875	36.9478059656	0.0084939456	99.1491230669333	99.1406291213333	602546.875	5.306680111836386E8	0	7451	35.735436870479816	1.4669284994181977	1.6011794431096726	403.4427795410156	403.4580993652344
171	403.4698486328125	25.1108588082667					1	DETECTED	403.4698 m/z @25.11 [151020OFc1_NvH-0949-CRLM-7.raw]	403.4698486328125	25.1108588082667	0.0084939456	97.9883094024	97.97981545680001	862954.0625	5.666727909375994E8	0	7451	40.43086793548031	4.4299960005496875	15.498938111059685	403.4598693847656	403.474853515625
172	403.48492431640625	44.7343636597333					1	DETECTED	403.4849 m/z @44.73 [151020OFc1_NvH-0949-CRLM-7.raw]	403.48492431640625	44.7343636597333	0.0084939456	99.3254899706667	99.3169960250667	1152797.75	6.802584615664018E8	0	7451	19.859662480915777	0.8766224165810057	0.9427550988249593	403.4749755859375	403.4949035644531
173	403.4962158203125	25.1395795698667					1	DETECTED	403.4962 m/z @25.14 [151020OFc1_NvH-0949-CRLM-7.raw]	403.4962158203125	25.1395795698667	0.49428044	96.4021026437333	95.9078222037333	668886.75	6.528394430900718E8	0	7451	5.457203980310556	0.6532246296506806	0.5963372555129827	403.49493408203125	403.5061950683594
174	403.5188293457031	34.0966757058667					1	DETECTED	403.5188 m/z @34.10 [151020OFc1_NvH-0949-CRLM-7.raw]	403.5188293457031	34.0966757058667	0.5123243016	97.7866015224	97.2742772208	603176.625	5.335834660855639E8	0	7451	38.84273761322896	1.5461385812490147	5.65779728837233	403.50885009765625	403.52642822265625
175	403.53643798828125	12.5542844730667					1	DETECTED	403.5364 m/z @12.55 [151020OFc1_NvH-0949-CRLM-7.raw]	403.53643798828125	12.5542844730667	0.49428044	99.984088616	99.489808176	2.2446254E7	9.51729240554313E8	3	7451	0.1592115875394473	55.585484322128046	1.4675690244247868	403.5264587402344	403.5464172363281
176	403.5468444824219	20.2834157496					1	DETECTED	403.5468 m/z @20.28 [151020OFc1_NvH-0949-CRLM-7.raw]	403.5468444824219	20.2834157496	0.49428044	97.1870378893333	96.6927574493333	720422.0625	6.327288421607275E8	0	7451	13.692724786019124	0.6494021957189009	1.1836406968076756	403.54644775390625	403.5567932128906
177	403.5678405761719	26.1803949378667					1	DETECTED	403.5678 m/z @26.18 [151020OFc1_NvH-0949-CRLM-7.raw]	403.5678405761719	26.1803949378667	0.357367405333333	99.6764042754667	99.31903687013336	1015717.0	6.178932644071469E8	3	7451	12.035284474335597	0.5375230089405135	3.1338598732384058	403.557861328125	403.57781982421875
178	403.5854187011719	34.1883494930667					1	DETECTED	403.5854 m/z @34.19 [151020OFc1_NvH-0949-CRLM-7.raw]	403.5854187011719	34.1883494930667	0.476234805866667	95.9939286074667	95.51769380160003	623419.5625	5.88337922469257E8	0	7451	1.7287228034397657	1.0135499878147665	0.28568871179615846	403.5778503417969	403.5953369140625
179	403.5998229980469	38.7259214554667					1	DETECTED	403.5998 m/z @38.73 [151020OFc1_NvH-0949-CRLM-7.raw]	403.5998229980469	38.7259214554667	0.49428044	83.9990210893333	83.5047406493333	515324.09375	6.014104087345783E8	3	7451	31.41755738465278	1.1705987950828094	0.9758772669151397	403.5954284667969	403.6029052734375
180	403.6129150390625	42.1861075650667					1	DETECTED	403.6129 m/z @42.19 [151020OFc1_NvH-0949-CRLM-7.raw]	403.6129150390625	42.1861075650667	0.154011266133333	98.7679589754667	98.61394770933336	725806.875	6.462579123101424E8	0	7451	24.595564105837674	0.7292721999272104	0.8581325644621933	403.6029357910156	403.62286376953125
181	403.6310119628906	36.0928675256					1	DETECTED	403.6310 m/z @36.09 [151020OFc1_NvH-0949-CRLM-7.raw]	403.6310119628906	36.0928675256	0.154011266133333	97.6745651882667	97.52055392213336	550155.0	5.233501972046498E8	0	7451	31.57474413013037	0.9564731866633673	0.4773956378680258	403.62298583984375	403.6380920410156
182	403.6481018066406	42.1732742389333					1	DETECTED	403.6481 m/z @42.17 [151020OFc1_NvH-0949-CRLM-7.raw]	403.6481018066406	42.1732742389333	0.0813830882666667	96.4642101445333	96.38282705626663	623151.625	5.21741856788719E8	2	7451	17.80038697454549	0.7518264260549122	0.5064366006945249	403.6382141113281	403.6580810546875
183	403.6602478027344	38.7125424546667					1	DETECTED	403.6602 m/z @38.71 [151020OFc1_NvH-0949-CRLM-7.raw]	403.6602478027344	38.7125424546667	0.154011266133333	67.2431203890667	67.08910912293337	620810.5625	5.1460387395606846E8	0	7451	21.534948323906093	0.6398003921326715	0.16046378524578614	403.6581115722656	403.66400146484375
184	403.67401123046875	21.6889166506667					1	DETECTED	403.6740 m/z @21.69 [151020OFc1_NvH-0949-CRLM-7.raw]	403.67401123046875	21.6889166506667	0.0724518450666667	98.6315439845333	98.55909213946663	630772.6875	5.784435691948472E8	2	7451	18.25388847175761	2.1341986721304647	4.566391799116528	403.6640625	403.6792297363281
185	403.6892395019531	18.8621196304					1	DETECTED	403.6892 m/z @18.86 [151020OFc1_NvH-0949-CRLM-7.raw]	403.6892395019531	18.8621196304	0.0724518450666667	99.1107110064	99.03825916133333	665175.5	4.686953116374217E8	2	7451	34.567677682187124	0.642041252852831	4.487339382960361	403.67926025390625	403.69921875
186	403.6995849609375	66.2657250914667					1	DETECTED	403.6996 m/z @66.27 [151020OFc1_NvH-0949-CRLM-7.raw]	403.6995849609375	66.2657250914667	0.162983966933333	87.1748679405333	87.01188397359996	429240.75	6.663629474836279E8	2	7451	13.317086624793163	0.6786205201346172	0.42536133180646063	403.6992492675781	403.70135498046875
187	403.71136474609375	26.0683690685333					1	DETECTED	403.7114 m/z @26.07 [151020OFc1_NvH-0949-CRLM-7.raw]	403.71136474609375	26.0683690685333	0.0544313381333333	99.5691139176	99.51468257946668	1.2000411E7	1.0905583213466578E9	2	7451	2.2206418594498274	0.6163306553198213	0.323510492980883	403.7013854980469	403.7213439941406
188	403.7294921875	21.3669325722667					1	DETECTED	403.7295 m/z @21.37 [151020OFc1_NvH-0949-CRLM-7.raw]	403.7294921875	21.3669325722667	0.0544313381333333	99.1394461317333	99.08501479359997	8258931.5	7.284096025777978E8	2	7451	0.27155189950613234	3.496485181319561	50.63746759230021	403.72137451171875	403.7394714355469
189	403.7422180175781	31.916392112					1	DETECTED	403.7422 m/z @31.92 [151020OFc1_NvH-0949-CRLM-7.raw]	403.7422180175781	31.916392112	0.0544313381333333	98.4050464629333	98.35061512479997	1937667.75	5.73671963826729E8	2	7451	1.4065510982726757	0.8227805455244119	0.9012708136137859	403.739501953125	403.752197265625
190	403.75701904296875	16.5209336192					1	DETECTED	403.7570 m/z @16.52 [151020OFc1_NvH-0949-CRLM-7.raw]	403.75701904296875	16.5209336192	0.0275192493333333	96.1178036749333	96.09028442559996	563057.625	5.57559548935787E8	2	7451	3.481223143649192	0.508219276456362	8.621756283118103	403.7522277832031	403.7669982910156
191	403.777587890625	42.4199920309333					1	DETECTED	403.7776 m/z @42.42 [151020OFc1_NvH-0949-CRLM-7.raw]	403.777587890625	42.4199920309333	0.0275192493333333	96.5900426672	96.56252341786666	511610.0625	5.638346435681198E8	0	7451	37.52733595035328	0.6969127050151187	0.410851971383883	403.7676086425781	403.7875671386719
192	403.7882995605469	43.3432757314667					1	DETECTED	403.7883 m/z @43.34 [151020OFc1_NvH-0949-CRLM-7.raw]	403.7882995605469	43.3432757314667	0.0275192493333333	65.7144693533333	65.68695010399996	493190.5	4.091711531456737E8	0	7451	12.447590512253448	0.8575198909105551	0.9485163704213122	403.7876281738281	403.7928771972656
193	403.8029479980469	40.4317316053333					1	DETECTED	403.8029 m/z @40.43 [151020OFc1_NvH-0949-CRLM-7.raw]	403.8029479980469	40.4317316053333	0.0275192493333333	98.6708852437333	98.64336599439996	624514.5625	5.656625329218109E8	3	7451	20.56510047082852	0.7286528440264723	0.2792456106586155	403.7930603027344	403.81292724609375
194	403.82257080078125	38.2127981005333					1	DETECTED	403.8226 m/z @38.21 [151020OFc1_NvH-0949-CRLM-7.raw]	403.82257080078125	38.2127981005333	0.0275192493333333	96.3718822781333	96.34436302879996	494602.21875	4.9462883382444406E8	0	7451	16.14506462569011	0.7658410209065499	0.945471689027914	403.8129577636719	403.829833984375
195	403.8398742675781	43.7109982589333					1	DETECTED	403.8399 m/z @43.71 [151020OFc1_NvH-0949-CRLM-7.raw]	403.8398742675781	43.7109982589333	0.0275192493333333	98.1354328474667	98.10791359813336	687130.5625	4.3685533130560964E8	3	7451	5.173751362410783	0.5990399576201377	0.359243132558111	403.82989501953125	403.849853515625
196	403.85345458984375	54.3685679706667					1	DETECTED	403.8535 m/z @54.37 [151020OFc1_NvH-0949-CRLM-7.raw]	403.85345458984375	54.3685679706667	0.0275192493333333	96.6286399485333	96.60112069919997	510485.28125	6.221668758805606E8	3	7451	17.32952836200085	0.9338229453074229	0.013203371946947021	403.84991455078125	403.8597412109375
197	403.8697509765625	12.5434577746667					1	DETECTED	403.8698 m/z @12.54 [151020OFc1_NvH-0949-CRLM-7.raw]	403.8697509765625	12.5434577746667	0.0275192493333333	99.2180806050667	99.19056135573337	1.3593428E7	6.085901833561693E8	3	7451	0.1547494367990936	1.6703232653557196	12.589623852775912	403.8597717285156	403.8796691894531
198	403.88421630859375	27.6890007458667					1	DETECTED	403.8842 m/z @27.69 [151020OFc1_NvH-0949-CRLM-7.raw]	403.88421630859375	27.6890007458667	0.2392977808	95.9355537224	95.6962559416	621774.5	5.541750180720298E8	3	7451	27.901608936676325	0.9498738737770724	1.6820758998540293	403.8797607421875	403.88934326171875
199	403.8993835449219	21.0135529781333					1	DETECTED	403.8994 m/z @21.01 [151020OFc1_NvH-0949-CRLM-7.raw]	403.8993835449219	21.0135529781333	0.2392977808	97.6238782368	97.384580456	703209.1875	4.284751233762088E8	3	7451	9.260587728589133	0.5062273575535322	0.4540593356703212	403.88946533203125	403.90936279296875
200	403.9110412597656	43.7783536981333					1	DETECTED	403.9110 m/z @43.78 [151020OFc1_NvH-0949-CRLM-7.raw]	403.9110412597656	43.7783536981333	1.6524799376	70.7329273528	69.0804474152	439917.75	5.108258689828699E8	3	7451	39.357263891108445	0.8455794488956878	0.079661553780369	403.9093933105469	403.91192626953125
201	403.92193603515625	40.5528655912					1	DETECTED	403.9219 m/z @40.55 [151020OFc1_NvH-0949-CRLM-7.raw]	403.92193603515625	40.5528655912	0.0084939456	99.9936970157333	99.98520307013331	586766.625	4.4080390785531324E8	0	7451	11.501497257881738	1.3220139468470795	1.8694096776911813	403.9119567871094	403.9317626953125
202	403.939697265625	53.7369476432					1	DETECTED	403.9397 m/z @53.74 [151020OFc1_NvH-0949-CRLM-7.raw]	403.939697265625	53.7369476432	0.982496021866667	99.0517990229333	98.06930300106663	406063.5	4.1811878734959424E8	0	7451	9.219248587100019	0.9591685296354844	0.22129816878159939	403.9320373535156	403.9417724609375
203	403.9517822265625	26.0208589968					1	DETECTED	403.9518 m/z @26.02 [151020OFc1_NvH-0949-CRLM-7.raw]	403.9517822265625	26.0208589968	1.50153604	99.5204833458667	98.01894730586669	559156.8125	3.378467878430739E8	0	7451	22.2860673041733	1.0516954843532609	1.9703987613523164	403.9418029785156	403.9617004394531
204	403.96636962890625	44.0051160610667					1	DETECTED	403.9664 m/z @44.01 [151020OFc1_NvH-0949-CRLM-7.raw]	403.96636962890625	44.0051160610667	0.6294892864	99.4036449784	98.774155692	474017.46875	3.647204286888354E8	0	7451	22.388676647107996	1.2238154775904249	0.01071840817882977	403.9617919921875	403.970703125
205	403.980712890625	31.1321611666667					1	DETECTED	403.9807 m/z @31.13 [151020OFc1_NvH-0949-CRLM-7.raw]	403.980712890625	31.1321611666667	1.13174240746667	98.8063164930667	97.67457408560003	562758.1875	3.542515528735802E8	3	7451	18.042607768077488	1.0399182572575343	1.542510846018651	403.9707336425781	403.9836730957031
206	403.9936828613281	10.6884118877333					1	DETECTED	403.9937 m/z @10.69 [151020OFc1_NvH-0949-CRLM-7.raw]	403.9936828613281	10.6884118877333	1.50153604	99.19852122	97.69698518	748312.9375	3.772736637747735E8	4	7451	43.298010977370915	0.721580608744926	119.38082484679254	403.9837951660156	404.0036315917969
207	404.0085144042969	45.1508485538667					1	DETECTED	404.0085 m/z @45.15 [151020OFc1_NvH-0949-CRLM-7.raw]	404.0085144042969	45.1508485538667	0.6294892864	99.9549972576	99.3255079712	457340.5	4.0758167350584793E8	0	7451	6.136523893177241	0.5753879236548667	0.09009666642027435	404.00372314453125	404.01849365234375
208	404.01934814453125	43.8675361424					1	DETECTED	404.0193 m/z @43.87 [151020OFc1_NvH-0949-CRLM-7.raw]	404.01934814453125	43.8675361424	1.51042528826667	98.9545588842667	97.44413359600003	414883.28125	6.49700744889493E8	0	7451	44.341114579502815	1.2228718953770987	0.08928844375771568	404.0185852050781	404.022705078125
209	404.03271484375	46.1378874981333					1	DETECTED	404.0327 m/z @46.14 [151020OFc1_NvH-0949-CRLM-7.raw]	404.03271484375	46.1378874981333	0.947435629866667	99.9936970157333	99.04626138586664	493440.875	3.4051183507141376E8	2	7451	5.4390776450886875	1.1319580457661216	0.11107702708481458	404.02288818359375	404.0426940917969
210	404.05084228515625	44.3694433506667					1	DETECTED	404.0508 m/z @44.37 [151020OFc1_NvH-0949-CRLM-7.raw]	404.05084228515625	44.3694433506667	0.717538274933333	99.9936970157333	99.27615874079997	412143.75	3.7357511755459875E8	2	7451	1.5065794227452614	1.1586701899393412	0.17873656797061732	404.042724609375	404.05450439453125
211	404.06451416015625	43.8853318413333					1	DETECTED	404.0645 m/z @43.89 [151020OFc1_NvH-0949-CRLM-7.raw]	404.06451416015625	43.8853318413333	1.81087408053333	99.9936970157333	98.18282293519998	491645.0	3.659142214170166E8	2	7451	45.66016969386304	1.1378978926052798	0.05121728067660527	404.0545349121094	404.0744934082031
212	404.0879821777344	48.8937187077333					1	DETECTED	404.0880 m/z @48.89 [151020OFc1_NvH-0949-CRLM-7.raw]	404.0879821777344	48.8937187077333	0.0275192493333333	99.9936970157333	99.96617776639997	504541.375	4.595393574341532E8	0	7451	7.3323566524825665	1.074721241962112	14.26686295854326	404.0780029296875	404.09796142578125
213	404.1087341308594	44.5710971421333					1	DETECTED	404.1087 m/z @44.57 [151020OFc1_NvH-0949-CRLM-7.raw]	404.1087341308594	44.5710971421333	2.1597496112	99.3158110056	97.1560613944	502715.34375	4.7225850135931194E8	0	7451	1.8509690827906553	1.2136903495705529	0.08435765115628963	404.0988464355469	404.1091613769531
214	404.1192626953125	89.2652696242667					1	DETECTED	404.1193 m/z @89.27 [151020OFc1_NvH-0949-CRLM-7.raw]	404.1192626953125	89.2652696242667	2.1597496112	99.915693464	97.7559438528	3480790.0	5.659179057907189E8	2	7451	0.7505128546220874	0.5127525229365292	0.018686857756629677	404.1094665527344	404.1291809082031
215	404.1316223144531	44.8578976429333					1	DETECTED	404.1316 m/z @44.86 [151020OFc1_NvH-0949-CRLM-7.raw]	404.1316223144531	44.8578976429333	2.1686225192	99.5788748616	97.4102523424	537575.5	3.84582774856583E8	0	7451	4.77163128638788	0.5589419638240508	0.11677283775922906	404.1292724609375	404.1415710449219
216	404.14398193359375	46.0870049056					1	DETECTED	404.1440 m/z @46.09 [151020OFc1_NvH-0949-CRLM-7.raw]	404.14398193359375	46.0870049056	0.1721240384	95.6635612085333	95.4914371701333	423186.3125	3.524955675060467E8	0	7451	3.027740433554662	1.0775749211763688	2.683228254398807	404.1417541503906	404.1539611816406
217	404.16534423828125	44.7953760130667					1	DETECTED	404.1653 m/z @44.80 [151020OFc1_NvH-0949-CRLM-7.raw]	404.16534423828125	44.7953760130667	1.66134659546667	99.9647034354667	98.30335684000003	466979.375	3.897615251920418E8	0	7451	1.4252910132993435	1.380101440361992	0.08867419709597954	404.1553649902344	404.16546630859375
218	404.1756896972656	44.7775700037333					1	DETECTED	404.1757 m/z @44.78 [151020OFc1_NvH-0949-CRLM-7.raw]	404.1756896972656	44.7775700037333	0.0084939456	99.9936970157333	99.98520307013331	567200.9375	3.2278739775926304E8	0	7451	33.940447984849996	1.1132531302256352	0.16185952559647523	404.1657409667969	404.1807861328125
219	404.19085693359375	16.1703560149333					1	DETECTED	404.1909 m/z @16.17 [151020OFc1_NvH-0949-CRLM-7.raw]	404.19085693359375	16.1703560149333	0.302655119466667	99.984088616	99.68143349653333	3558157.0	4.541178358263553E8	0	7451	73.95985283010697	90.80966848061352	247.92955959635552	404.1809387207031	404.1929626464844
220	404.2029724121094	25.1108588082667					1	DETECTED	404.2030 m/z @25.11 [151020OFc1_NvH-0949-CRLM-7.raw]	404.2029724121094	25.1108588082667	1.87296731573333	99.5788748616	97.70590754586667	4.1471468E7	1.4357275638002114E9	2	7451	0.28536390853883375	0.5210713366059185	0.07084656361714052	404.1930236816406	404.21295166015625
221	404.2129821777344	26.1207871541333					1	DETECTED	404.2130 m/z @26.12 [151020OFc1_NvH-0949-CRLM-7.raw]	404.2129821777344	26.1207871541333	3.01959805973333	99.4616570338667	96.44205897413337	4475005.5	5.199545892437201E8	3	7451	10.232247310967146	0.5220356218705235	0.16248455253751298	404.2129821777344	404.22296142578125
222	404.23138427734375	21.3338827498667					1	DETECTED	404.2314 m/z @21.33 [151020OFc1_NvH-0949-CRLM-7.raw]	404.23138427734375	21.3338827498667	1.05288722613333	99.9450975712	98.89221034506666	3614489.75	4.523984792306666E8	3	7451	0.20996564924701744	0.5607468311672317	80.35724050298388	404.2229919433594	404.2413635253906
223	404.2522888183594	29.6323388544					1	DETECTED	404.2523 m/z @29.63 [151020OFc1_NvH-0949-CRLM-7.raw]	404.2522888183594	29.6323388544	3.3426444576	99.8858146837333	96.5431702261333	4974614.5	4.8942615971357095E8	2	7451	14.97403286002676	2.107018115686613	10.13292493185806	404.2423095703125	404.26214599609375
224	404.2727966308594	49.4951350602667					1	DETECTED	404.2728 m/z @49.50 [151020OFc1_NvH-0949-CRLM-7.raw]	404.2727966308594	49.4951350602667	2.83007966453333	98.2196296010667	95.38954993653337	414178.5625	3.2477108637449604E8	0	7451	25.916120439456897	0.9577271163373333	1.6197837766067869	404.26287841796875	404.2738037109375
225	404.28436279296875	50.106105704					1	DETECTED	404.2844 m/z @50.11 [151020OFc1_NvH-0949-CRLM-7.raw]	404.28436279296875	50.106105704	3.9274926304	92.5279552285333	88.6004625981333	431942.34375	4.560576025269134E8	0	7451	0.46595763201967344	0.951485153799835	81.47301836428919	404.27484130859375	404.2934265136719
226	404.2957763671875	49.6478317144					1	DETECTED	404.2958 m/z @49.65 [151020OFc1_NvH-0949-CRLM-7.raw]	404.2957763671875	49.6478317144	22.0464251744	92.5098536128	70.4634284384	352584.625	3.3845913997795695E8	0	7451	0.4904614267059486	1.26999804925218	1.5113842274658869	404.2952575683594	404.30511474609375
227	404.318115234375	49.9867605613333					1	DETECTED	404.3181 m/z @49.99 [151020OFc1_NvH-0949-CRLM-7.raw]	404.318115234375	49.9867605613333	0.348367525066667	92.5453923394667	92.19702481440004	459428.9375	4.713309909071255E8	0	7451	0.36078680731468893	0.9150124788849711	0.8205386883283762	404.309326171875	404.3250427246094
228	404.3357849121094	49.9257115304					1	DETECTED	404.3358 m/z @49.93 [151020OFc1_NvH-0949-CRLM-7.raw]	404.3357849121094	49.9257115304	5.38908244693333	92.3320516242667	86.94296917733337	517861.25	2.692769749524101E8	0	7451	0.4257567390649015	0.9640052965727014	0.9364718114773372	404.3272705078125	404.3448181152344
229	404.3492736816406	49.6120718616					1	DETECTED	404.3493 m/z @49.61 [151020OFc1_NvH-0949-CRLM-7.raw]	404.3492736816406	49.6120718616	8.56557745893334	92.3974715064	83.83189404746665	421001.15625	3.409740372767967E8	0	7451	0.39614641347940704	1.0119323971371597	4.8256078187469995E-4	404.3457946777344	404.35870361328125
230	404.4175720214844	46.0291385781333					1	DETECTED	404.4176 m/z @46.03 [151020OFc1_NvH-0949-CRLM-7.raw]	404.4175720214844	46.0291385781333	7.00087250906667	97.5152980144	90.51442550533334	167434.984375	2.6748906178918523E8	0	7451	0.10373587322440869	1.2105257200273936	1.4796287613718817	404.4088134765625	404.42755126953125
231	404.44573974609375	17.5807718573333					1	DETECTED	404.4457 m/z @17.58 [151020OFc1_NvH-0949-CRLM-7.raw]	404.44573974609375	17.5807718573333	1.25469721146667	99.5496601010667	98.29496288960004	408206.375	2.704507233664735E8	0	7451	0.10459385588412928	0.511781443804116	0.07090174598724269	404.435791015625	404.4510803222656
232	404.4610900878906	26.1481929629333					1	DETECTED	404.4611 m/z @26.15 [151020OFc1_NvH-0949-CRLM-7.raw]	404.4610900878906	26.1481929629333	2.14188919066667	99.8466254	97.70473620933332	593606.375	2.781207840845463E8	0	7451	0.0955949275026029	0.5395929800441216	0.06290356262535401	404.4512023925781	404.47039794921875
233	404.4753723144531	25.3697456837333					1	DETECTED	404.4754 m/z @25.37 [151020OFc1_NvH-0949-CRLM-7.raw]	404.4753723144531	25.3697456837333	0.0813830882666667	90.1876003893333	90.10621730106664	368952.375	3.019076999776472E8	0	7451	5.876367609237484	3.086388118783257	0.004260305370213026	404.4712829589844	404.48480224609375
234	404.4948425292969	10.6884118877333					1	DETECTED	404.4948 m/z @10.69 [151020OFc1_NvH-0949-CRLM-7.raw]	404.4948425292969	10.6884118877333	3.55100477973333	97.1576069621333	93.60660218239997	343093.71875	2.5970078897196695E8	0	7451	0.08244358894462067	0.8095421067894065	12.681674146429698	404.4854736328125	404.50482177734375
235	404.5205078125	12.3824263037333					1	DETECTED	404.5205 m/z @12.38 [151020OFc1_NvH-0949-CRLM-7.raw]	404.5205078125	12.3824263037333	3.99420176586667	87.5170706528	83.52286888693334	765379.3125	2.686668532478439E8	0	7451	0.15538787244802954	0.5296978872859925	1.327104448636069	404.5107116699219	404.52398681640625
236	404.5341796875	31.8874175978667					1	DETECTED	404.5342 m/z @31.89 [151020OFc1_NvH-0949-CRLM-7.raw]	404.5341796875	31.8874175978667	1.13174240746667	97.736783332	96.60504092453333	2621976.75	3.6150669872178906E8	3	7451	15.741828549765145	0.5096835302238722	0.31346682525309916	404.5243225097656	404.5386657714844
237	404.5486755371094	23.3693809218667					1	DETECTED	404.5487 m/z @23.37 [151020OFc1_NvH-0949-CRLM-7.raw]	404.5486755371094	23.3693809218667	0.584819172533333	96.5803883322667	95.99556915973336	4086617.25	3.922904220326746E8	3	7451	16.89698982106676	0.5202131259168996	17.30938826162423	404.5386962890625	404.55865478515625
238	404.56201171875	42.1861075650667					1	DETECTED	404.5620 m/z @42.19 [151020OFc1_NvH-0949-CRLM-7.raw]	404.56201171875	42.1861075650667	5.54880992986667	96.4547247954667	90.90591486560004	232195.875	2.1206519278997123E8	3	7451	25.31708835563213	1.251301362243152	1.4983744367390157	404.5587158203125	404.5634460449219
239	404.5734558105469	25.6856337189333					1	DETECTED	404.5735 m/z @25.69 [151020OFc1_NvH-0949-CRLM-7.raw]	404.5734558105469	25.6856337189333	3.459189084	97.5053106018667	94.0461215178667	1182479.375	3.3862021276896954E8	3	7451	11.342478590188449	0.7608224058345405	0.6532794973809847	404.5634765625	404.58343505859375
240	404.5835266113281	33.1410453061333					1	DETECTED	404.5835 m/z @33.14 [151020OFc1_NvH-0949-CRLM-7.raw]	404.5835266113281	33.1410453061333	3.53242613306667	83.1736261336	79.64120000053333	932616.9375	2.4188131373671442E8	0	7451	9.237043571982898	314.844228424923	640.582291762818	404.5834655761719	404.5928955078125
241	404.6180114746094	46.0291385781333					1	DETECTED	404.6180 m/z @46.03 [151020OFc1_NvH-0949-CRLM-7.raw]	404.6180114746094	46.0291385781333	3.7006883984	98.9350756352	95.23438723679999	339818.96875	2.7512780443512815E8	0	7451	0.05527796588780376	1.1249453598279608	0.001801695584781495	404.6087341308594	404.6275634765625
242	404.6683044433594	23.6486024437333					1	DETECTED	404.6683 m/z @23.65 [151020OFc1_NvH-0949-CRLM-7.raw]	404.6683044433594	23.6486024437333	5.2191816952	66.2794069325333	61.060225237333306	370527.78125	2.0262849663908783E8	0	7451	0.34868198147701435	1.6565964299825529	3.258410738003007	404.6591796875	404.6778259277344
243	404.6942443847656	22.894775884					1	DETECTED	404.6942 m/z @22.89 [151020OFc1_NvH-0949-CRLM-7.raw]	404.6942443847656	22.894775884	0.162983966933333	97.4169582053333	97.25397423839996	267785.5	2.6041438518178034E8	0	7451	11.013208109637851	2.828710307557219	0.021608582136090314	404.68426513671875	404.694580078125
244	404.70465087890625	25.1395795698667					1	DETECTED	404.7047 m/z @25.14 [151020OFc1_NvH-0949-CRLM-7.raw]	404.70465087890625	25.1395795698667	1.63465285706667	98.77767758	97.14302472293333	1.717468E7	6.530120700489842E8	0	7451	0.2557793391079919	0.6227184898499681	0.12820912346567762	404.6946716308594	404.7146301269531
245	404.7193603515625	15.0831474848					1	DETECTED	404.7194 m/z @15.08 [151020OFc1_NvH-0949-CRLM-7.raw]	404.7193603515625	15.0831474848	3.37071296053333	99.3059924418667	95.93527948133338	2597066.25	3.776316179027834E8	2	7451	0.17348434381222866	0.534103938622968	22.92594043228721	404.71466064453125	404.7293395996094
246	404.73187255859375	12.1786974064					1	DETECTED	404.7319 m/z @12.18 [151020OFc1_NvH-0949-CRLM-7.raw]	404.73187255859375	12.1786974064	3.80295401226667	99.1394461317333	95.33649211946663	874086.0625	3.648335745182834E8	2	7451	0.1887060530478042	3.4557107946862433	2.396220435795827	404.7293701171875	404.7418518066406
247	404.743408203125	9.68988372933333					1	DETECTED	404.7434 m/z @9.69 [151020OFc1_NvH-0949-CRLM-7.raw]	404.743408203125	9.68988372933333	5.3586031936	69.6931182906667	64.3345150970667	143231.921875	1.9971508261888826E8	0	7451	0.09487061445722489	7.4267314904106305	28.598336127888864	404.74188232421875	404.7440185546875
248	404.7540588378906	29.6075329293333					1	DETECTED	404.7541 m/z @29.61 [151020OFc1_NvH-0949-CRLM-7.raw]	404.7540588378906	29.6075329293333	3.459189084	97.6041581202667	94.1449690362667	2064991.25	3.004101142392538E8	0	7451	14.966825495066338	0.5605700460868852	0.12003537132452191	404.7441101074219	404.763916015625
249	404.7647705078125	24.2414226141333					1	DETECTED	404.7648 m/z @24.24 [151020OFc1_NvH-0949-CRLM-7.raw]	404.7647705078125	24.2414226141333	2.64529795866667	91.0559825456	88.41068458693333	118919.328125	2.432136928196203E8	0	7451	83.2898740285078	2.5192470737279744	4.007717622254197	404.76409912109375	404.7741394042969
250	404.8302307128906	13.8229890498667					1	DETECTED	404.8302 m/z @13.82 [151020OFc1_NvH-0949-CRLM-7.raw]	404.8302307128906	13.8229890498667	3.53242613306667	98.0474360408	94.51500990773333	176110.109375	2.5206171832302946E8	0	7451	0.19938149063083443	7.59181223299882	0.03180897354322602	404.82086181640625	404.8384704589844
251	404.84893798828125	22.5995935357333					1	DETECTED	404.8489 m/z @22.60 [151020OFc1_NvH-0949-CRLM-7.raw]	404.84893798828125	22.5995935357333	4.69956056986667	94.4155441085333	89.71598353866662	666977.375	2.734245366526764E8	0	7451	0.197255247252631	3.0987143588562134	0.7656241662481891	404.83917236328125	404.84942626953125
252	404.8594970703125	16.1853690842667					1	DETECTED	404.8595 m/z @16.19 [151020OFc1_NvH-0949-CRLM-7.raw]	404.8594970703125	16.1853690842667	1.16690821973333	97.1377715568	95.97086333706667	871274.1875	3.264884463173061E8	3	7451	11.954975070245984	1.252445942359456	5.406739099424801	404.8495178222656	404.86553955078125
253	404.87554931640625	17.0998037909333					1	DETECTED	404.8755 m/z @17.10 [151020OFc1_NvH-0949-CRLM-7.raw]	404.87554931640625	17.0998037909333	4.12305267866667	98.661008172	94.53795549333333	4834189.5	4.17768343464258E8	3	7451	0.15307206103845772	1.9077532470618528	6.236214753561638	404.8656311035156	404.8855285644531
254	404.88641357421875	46.6832691144					1	DETECTED	404.8864 m/z @46.68 [151020OFc1_NvH-0949-CRLM-7.raw]	404.88641357421875	46.6832691144	4.30684665786667	48.122886076	43.81603941813333	277585.78125	1.3309497414403988E8	0	7451	1.455802570060385	0.5174530297600269	0.05053699001641436	404.88555908203125	404.88897705078125
255	404.8992004394531	28.851053988					1	DETECTED	404.8992 m/z @28.85 [151020OFc1_NvH-0949-CRLM-7.raw]	404.8992004394531	28.851053988	0.8587099352	99.7308270397333	98.8721171045333	2393420.75	3.8156128146466887E8	3	7451	2.8666855141506282	0.7331907683253891	0.012080512640791545	404.8892517089844	404.9091796875
256	404.91778564453125	33.1410453061333					1	DETECTED	404.9178 m/z @33.14 [151020OFc1_NvH-0949-CRLM-7.raw]	404.91778564453125	33.1410453061333	0.0084939456	99.9936970157333	99.98520307013331	856474.0625	2.909555731048832E8	2	7451	0.08835021206213867	3.8158661336806845	0.008435444235955897	404.90924072265625	404.9276123046875
257	404.9327392578125	29.3734960821333					1	DETECTED	404.9327 m/z @29.37 [151020OFc1_NvH-0949-CRLM-7.raw]	404.9327392578125	29.3734960821333	1.49276515946667	99.5301734714667	98.03740831200003	397155.0	2.6490446556167647E8	2	7451	0.1956077653628796	1.7581570688359722	0.005726186725590058	404.9278869628906	404.936767578125
258	404.9468688964844	21.2422007106667					1	DETECTED	404.9469 m/z @21.24 [151020OFc1_NvH-0949-CRLM-7.raw]	404.9468688964844	21.2422007106667	0.8234435984	99.9936970157333	99.1702534173333	1385669.125	2.758026607149998E8	0	7451	0.18232165900793262	0.5082262181560134	5.043461203855774	404.9368896484375	404.9567565917969
259	404.96417236328125	20.5388630232					1	DETECTED	404.9642 m/z @20.54 [151020OFc1_NvH-0949-CRLM-7.raw]	404.96417236328125	20.5388630232	0.320828125333333	99.4714841658667	99.15065604053336	182275.5	2.596141330241593E8	0	7451	5.572646141223792	3.5905345590568505	0.011957571079258142	404.9570617675781	404.9741516113281
260	404.9996032714844	43.2688639696					1	DETECTED	404.9996 m/z @43.27 [151020OFc1_NvH-0949-CRLM-7.raw]	404.9996032714844	43.2688639696	0.266591291466667	99.7888386285333	99.52224733706663	157541.09375	2.5072242138231948E8	0	7451	53.32834708573047	1.2064539634684672	1.5964345262082047	404.9953918457031	405.0066833496094
261	405.0166931152344	53.419211832					1	DETECTED	405.0167 m/z @53.42 [151020OFc1_NvH-0949-CRLM-7.raw]	405.0166931152344	53.419211832	0.108480931466667	99.915693464	99.80721253253333	313622.125	2.7738252478893393E8	0	7451	0.19299003544901439	0.9873553855454997	0.010070997058723025	405.0067443847656	405.02655029296875
262	405.03546142578125	54.4586165754667					1	DETECTED	405.0355 m/z @54.46 [151020OFc1_NvH-0949-CRLM-7.raw]	405.03546142578125	54.4586165754667	1.44848017546667	99.9936970157333	98.54521684026663	106326.859375	2.7600923353034246E8	0	7451	94.75506942500242	0.9558917629108485	0.9000277776186372	405.0274963378906	405.0453796386719
263	405.05706787109375	22.7245588901333					1	DETECTED	405.0571 m/z @22.72 [151020OFc1_NvH-0949-CRLM-7.raw]	405.05706787109375	22.7245588901333	1.08785519386667	99.9744823810667	98.88662718720002	321583.90625	2.639486041074091E8	0	7451	0.14156097930383638	3.1426368555729374	0.048833658682962	405.04718017578125	405.06585693359375
264	405.0710754394531	22.7378439544					1	DETECTED	405.0711 m/z @22.74 [151020OFc1_NvH-0949-CRLM-7.raw]	405.0710754394531	22.7378439544	3.10967228	99.9936970157333	96.8840247357333	92616.5078125	2.4847205647363308E8	0	7451	94.24575672259333	2.415049464153114	3.7695165569941302	405.0674133300781	405.08026123046875
265	405.10400390625	90.3565968050667					1	DETECTED	405.1040 m/z @90.36 [151020OFc1_NvH-0949-CRLM-7.raw]	405.10400390625	90.3565968050667	9.0150265928	99.6278409450667	90.6128143522667	1993260.375	2.800522272384584E8	0	7451	0.07454619279023689	0.5007464634170304	1.862519369052336	405.0943298339844	405.1139831542969
266	405.1226806640625	89.1216730136					1	DETECTED	405.1227 m/z @89.12 [151020OFc1_NvH-0949-CRLM-7.raw]	405.1226806640625	89.1216730136	1.7053398912	99.3449729829333	97.6396330917333	706612.0625	2.5939930899762672E8	0	7451	0.6241827072624204	0.5101707196610361	2.5051403825954868	405.11407470703125	405.13250732421875
267	405.1764221191406	90.6391663157333					1	DETECTED	405.1764 m/z @90.64 [151020OFc1_NvH-0949-CRLM-7.raw]	405.1764221191406	90.6391663157333	0.0084939456	99.984088616	99.9755946704	590267.3125	2.9753031099923116E8	0	7451	72.95152588721382	0.5086976468758866	0.008107173177267831	405.1665954589844	405.1864013671875
268	405.18914794921875	10.1137998032					1	DETECTED	405.1891 m/z @10.11 [151020OFc1_NvH-0949-CRLM-7.raw]	405.18914794921875	10.1137998032	2.65437925173333	99.4616570338667	96.80727778213337	520467.28125	3.057142278170699E8	3	7451	4.066656103572543	1.0750688811317437	2.50858995584898	405.18646240234375	405.19610595703125
269	405.20611572265625	25.1108588082667					1	DETECTED	405.2061 m/z @25.11 [151020OFc1_NvH-0949-CRLM-7.raw]	405.20611572265625	25.1108588082667	2.82115852346667	99.7114732605333	96.89031473706663	4740933.0	4.9900673828988445E8	2	7451	0.23008867614192496	11.667151382569116	2.1841952528188306	405.1961364746094	405.2160949707031
270	405.2231140136719	21.8453937877333					1	DETECTED	405.2231 m/z @21.85 [151020OFc1_NvH-0949-CRLM-7.raw]	405.2231140136719	21.8453937877333	3.5939478856	98.77767758	95.1837296944	4018549.0	4.678851159676317E8	2	7451	0.18159854741606907	1.1896450143947062	1.3605055096189858	405.21612548828125	405.23309326171875
271	405.23419189453125	13.7848272688					1	DETECTED	405.2342 m/z @13.78 [151020OFc1_NvH-0949-CRLM-7.raw]	405.23419189453125	13.7848272688	2.7356823568	99.5010175045333	96.7653351477333	1501192.625	3.454053814926997E8	3	7451	1.0830241276804333	3.0557548395139955	8.23971828171279	405.2331237792969	405.244140625
272	405.2453308105469	91.3510915117333					1	DETECTED	405.2453 m/z @91.35 [151020OFc1_NvH-0949-CRLM-7.raw]	405.2453308105469	91.3510915117333	4.0311450912	91.5667269605333	87.5355818693333	254102.953125	4.31285638529846E8	0	7451	0.24545432954330693	0.5010022574085459	0.0017971326884438901	405.24420166015625	405.2455139160156
273	405.25555419921875	29.6323388544					1	DETECTED	405.2556 m/z @29.63 [151020OFc1_NvH-0949-CRLM-7.raw]	405.25555419921875	29.6323388544	1.77576401946667	97.2961694301333	95.52040541066664	472785.0625	2.9821019762847924E8	0	7451	1.2541667355733104	2.7093869205484356	10.401320304243454	405.2455749511719	405.2572021484375
274	405.2672119140625	44.3091771704					1	DETECTED	405.2672 m/z @44.31 [151020OFc1_NvH-0949-CRLM-7.raw]	405.2672119140625	44.3091771704	2.99264449413333	97.8161010170667	94.82345652293337	1095283.25	3.0354612840298265E8	2	7451	0.07772343175018648	2.003922474095758	1.1031877506106946	405.25726318359375	405.2762756347656
275	405.27972412109375	31.9036068306667					1	DETECTED	405.2797 m/z @31.90 [151020OFc1_NvH-0949-CRLM-7.raw]	405.27972412109375	31.9036068306667	7.72462496666667	99.19852122	91.47389625333334	362829.0	3.3147691479900455E8	3	7451	0.3960747793553736	1.7318500504015928	2.427879267637337	405.278076171875	405.285888671875
276	405.3054504394531	37.6473962888					1	DETECTED	405.3055 m/z @37.65 [151020OFc1_NvH-0949-CRLM-7.raw]	405.3054504394531	37.6473962888	0.0084939456	99.9647034354667	99.95620948986671	62799.671875	2.1632008242121294E8	0	7451	91.56186861347146	1.3291468660070342	1.6420487751823054	405.2980651855469	405.3146667480469
277	405.3366394042969	79.769760488					1	DETECTED	405.3366 m/z @79.77 [151020OFc1_NvH-0949-CRLM-7.raw]	405.3366394042969	79.769760488	8.24618526186667	99.9059415101333	91.65975624826663	86437.0859375	2.3428702286541113E8	0	7451	82.56674303066343	0.6407660408366718	0.1649621041709612	405.32843017578125	405.34515380859375
278	405.37847900390625	43.7783536981333					1	DETECTED	405.3785 m/z @43.78 [151020OFc1_NvH-0949-CRLM-7.raw]	405.37847900390625	43.7783536981333	4.4841986592	92.4907931237333	88.0065944645333	108457.5	2.3074008110740623E8	0	7451	80.45716135351225	1.1198433250102324	1.4698719590674034	405.36907958984375	405.388427734375
279	405.42156982421875	23.2174341906667					1	DETECTED	405.4216 m/z @23.22 [151020OFc1_NvH-0949-CRLM-7.raw]	405.42156982421875	23.2174341906667	6.26589717013333	99.1009716496	92.83507447946667	340902.75	2.8165347647771615E8	0	7451	1.4001772481240735	7.743396999966887	8.396072779805781	405.4117431640625	405.42401123046875
280	405.43408203125	22.7123447746667					1	DETECTED	405.4341 m/z @22.71 [151020OFc1_NvH-0949-CRLM-7.raw]	405.43408203125	22.7123447746667	3.44812666746667	94.2803372008	90.83221053333334	463659.53125	2.706840287112201E8	0	7451	0.19163689527700356	4.592630232375679	0.12919016582773435	405.42425537109375	405.4440612792969
281	405.44805908203125	21.2075240869333					1	DETECTED	405.4481 m/z @21.21 [151020OFc1_NvH-0949-CRLM-7.raw]	405.44805908203125	21.2075240869333	3.82368079333333	97.3852707224	93.56158992906667	283780.625	2.7613882238145435E8	0	7451	0.18124036242977581	3.7920421595800837	0.33475939250179604	405.4443359375	405.4580078125
282	405.4671325683594	40.6208476258667					1	DETECTED	405.4671 m/z @40.62 [151020OFc1_NvH-0949-CRLM-7.raw]	405.4671325683594	40.6208476258667	3.7006883984	65.3231567514667	61.6224683530667	134863.609375	1.9641708933600488E8	0	7451	53.99973807604811	0.8742031249092904	0.8437545312584522	405.4581604003906	405.46783447265625
283	405.491943359375	19.5905607514667					1	DETECTED	405.4919 m/z @19.59 [151020OFc1_NvH-0949-CRLM-7.raw]	405.491943359375	19.5905607514667	3.6913992944	99.8759775890667	96.1845782946667	1015456.125	2.4651091916785526E8	0	7451	0.15867261811638045	0.5120818221107049	2.2154881896685223	405.48199462890625	405.501708984375
284	405.5161437988281	17.6425061912					1	DETECTED	405.5161 m/z @17.64 [151020OFc1_NvH-0949-CRLM-7.raw]	405.5161437988281	17.6425061912	3.67008698106667	98.8352353941333	95.16514841306663	384398.96875	2.776722730895701E8	0	7451	0.13306888514587456	0.5080939621388973	0.016724320478509486	405.5064392089844	405.521240234375
285	405.5313720703125	20.4211704669333					1	DETECTED	405.5314 m/z @20.42 [151020OFc1_NvH-0949-CRLM-7.raw]	405.5313720703125	20.4211704669333	2.84959209573333	99.9352354712	97.08564337546667	4621694.5	3.463962706249311E8	3	7451	0.18749108499227418	1.0947479058377259	0.23248510377493867	405.52142333984375	405.54132080078125
286	405.54425048828125	17.0747629325333					1	DETECTED	405.5443 m/z @17.07 [151020OFc1_NvH-0949-CRLM-7.raw]	405.54425048828125	17.0747629325333	0.682463637333333	99.0615117149333	98.37904807759998	946332.5625	2.8086358266690856E8	0	7451	0.18491722730575688	4.561853559780834	19.800662332830317	405.5415344238281	405.55419921875
287	405.5555114746094	42.0610396626667					1	DETECTED	405.5555 m/z @42.06 [151020OFc1_NvH-0949-CRLM-7.raw]	405.5555114746094	42.0610396626667	5.29266884426667	55.9110132261333	50.61834438186663	134928.828125	1.705368767744729E8	0	7451	27.865353066827076	0.6896148127996873	0.37847719567431043	405.55426025390625	405.5573425292969
288	405.5673522949219	21.8832286925333					1	DETECTED	405.5674 m/z @21.88 [151020OFc1_NvH-0949-CRLM-7.raw]	405.5673522949219	21.8832286925333	2.0350862008	99.2574220770667	97.22233587626671	975661.6875	3.2005646845662034E8	3	7451	6.115410445390902	0.8988524397470578	24.39681174637977	405.557373046875	405.57733154296875
289	405.5797424316406	23.282367316					1	DETECTED	405.5797 m/z @23.28 [151020OFc1_NvH-0949-CRLM-7.raw]	405.5797424316406	23.282367316	3.4280977616	97.736783332	94.3086855704	256286.265625	2.4462771525289023E8	0	7451	16.58260536992461	3.5982332909783197	0.005858657294951758	405.5774230957031	405.5896301269531
290	405.6014709472656	44.2312902338667					1	DETECTED	405.6015 m/z @44.23 [151020OFc1_NvH-0949-CRLM-7.raw]	405.6014709472656	44.2312902338667	2.93890096666667	98.2005466226667	95.26164565600004	394633.0625	2.4746395109531328E8	0	7451	null	1.3552279380441257	0.008011446019810296	405.5916748046875	405.603759765625
291	405.6141357421875	31.7441838992					1	DETECTED	405.6141 m/z @31.74 [151020OFc1_NvH-0949-CRLM-7.raw]	405.6141357421875	31.7441838992	6.4804475408	97.6041581202667	91.1237105794667	493733.1875	2.576634156659791E8	0	7451	0.45106559073064645	4.066749928780132	0.05252160467052836	405.60467529296875	405.6235046386719
292	405.6851806640625	22.6973486965333					1	DETECTED	405.6852 m/z @22.70 [151020OFc1_NvH-0949-CRLM-7.raw]	405.6851806640625	22.6973486965333	1.4572947056	99.0325284469333	97.57523374133329	472068.1875	2.847554209097787E8	0	7451	2.557648638448711	0.7473953752048891	0.7539955927303259	405.6758117675781	405.6951599121094
293	405.70751953125	25.0569030010667					1	DETECTED	405.7075 m/z @25.06 [151020OFc1_NvH-0949-CRLM-7.raw]	405.70751953125	25.0569030010667	2.62744830906667	96.8665014664	94.23905315733333	760799.125	2.939448267690249E8	4	7451	10.903969725431928	1.944482136867606	0.2125932989537985	405.6976318359375	405.7174987792969
294	405.7184753417969	9.48257129306667					1	DETECTED	405.7185 m/z @9.48 [151020OFc1_NvH-0949-CRLM-7.raw]	405.7184753417969	9.48257129306667	4.69956056986667	71.7936508293333	67.09409025946663	163310.03125	2.2600839950050658E8	0	7451	1.6438482654907585	1.038715671810596	0.7734006880819683	405.717529296875	405.7211608886719
295	405.7311706542969	38.7259214554667					1	DETECTED	405.7312 m/z @38.73 [151020OFc1_NvH-0949-CRLM-7.raw]	405.7311706542969	38.7259214554667	3.48103041253333	97.3254087274667	93.84437831493337	1631898.125	3.4624341300574774E8	0	7451	17.048679447112907	1.8511979116112878	0.008235886376923525	405.72119140625	405.7410583496094
296	405.74493408203125	12.4016509373333					1	DETECTED	405.7449 m/z @12.40 [151020OFc1_NvH-0949-CRLM-7.raw]	405.74493408203125	12.4016509373333	2.9748005624	99.8563962461333	96.8815956837333	1469536.375	3.125131361855592E8	2	7451	9.05340336693917	32.546137930249536	4.371644172584509	405.7411804199219	405.7548522949219
297	405.76318359375	33.4423206914667					1	DETECTED	405.7632 m/z @33.44 [151020OFc1_NvH-0949-CRLM-7.raw]	405.76318359375	33.4423206914667	4.7090374664	99.8466254	95.13758793359999	726065.125	2.749442835386299E8	2	7451	2.3082996537858875	1.42126796523879	0.028932743416566393	405.75494384765625	405.7703552246094
298	405.8503723144531	35.2324359202667					1	DETECTED	405.8504 m/z @35.23 [151020OFc1_NvH-0949-CRLM-7.raw]	405.8503723144531	35.2324359202667	4.55549136453333	96.4229628781333	91.86747151359998	837452.1875	2.6366041043427017E8	3	7451	0.14193291692452448	1.8056334806118404	71.40394791497953	405.8404541015625	405.85577392578125
299	405.865966796875	20.4608367568					1	DETECTED	405.8660 m/z @20.46 [151020OFc1_NvH-0949-CRLM-7.raw]	405.865966796875	20.4608367568	0.1721240384	98.5338886845333	98.3617646461333	2774364.0	3.325435839266467E8	3	7451	5.725832540722585	0.5558621384608708	0.24856116372509252	405.8560485839844	405.8759460449219
300	405.87860107421875	14.4221489037333					1	DETECTED	405.8786 m/z @14.42 [151020OFc1_NvH-0949-CRLM-7.raw]	405.87860107421875	14.4221489037333	4.71903761866667	52.5579085797333	47.83887096106663	2642183.75	1.987764089170325E8	3	7451	0.1634689641887057	0.9961485238516491	15.142343859956048	405.8759765625	405.8812561035156
301	405.8912658691406	17.6516667416					1	DETECTED	405.8913 m/z @17.65 [151020OFc1_NvH-0949-CRLM-7.raw]	405.8912658691406	17.6516667416	3.80295401226667	94.1797992170667	90.37684520480003	3796353.25	3.786173072061697E8	3	7451	0.4777662715901343	0.5452962332848521	0.2852821451404097	405.88128662109375	405.9012451171875
302	405.9080810546875	36.2656681432					1	DETECTED	405.9081 m/z @36.27 [151020OFc1_NvH-0949-CRLM-7.raw]	405.9080810546875	36.2656681432	0.476234805866667	98.6806081056	98.20437329973333	1253193.75	3.195780170868558E8	3	7451	14.597975753996192	0.5166212083983218	0.06771809489533476	405.9012756347656	405.9178466796875
303	405.9239196777344	23.3441664394667					1	DETECTED	405.9239 m/z @23.34 [151020OFc1_NvH-0949-CRLM-7.raw]	405.9239196777344	23.3441664394667	0.108480931466667	97.894495764	97.78601483253333	342835.21875	2.798406720367399E8	0	7451	0.08566037624774481	3.662311237029426	0.6727826013536289	405.91827392578125	405.933837890625
304	405.9450988769531	12.4881319530667					1	DETECTED	405.9451 m/z @12.49 [151020OFc1_NvH-0949-CRLM-7.raw]	405.9450988769531	12.4881319530667	0.0084939456	97.594285224	97.58579127840001	323852.84375	2.721532714382212E8	0	7451	17.06611616615094	0.7231821529699077	0.4447305730570857	405.9351501464844	405.95452880859375
305	405.96453857421875	41.6530595658667					1	DETECTED	405.9645 m/z @41.65 [151020OFc1_NvH-0949-CRLM-7.raw]	405.96453857421875	41.6530595658667	0.0184527354666667	98.4363317493333	98.41787901386664	750091.0625	2.8677072235303706E8	4	7451	17.994519880199753	0.5018212083768128	0.01774904596471543	405.9545593261719	405.9720764160156
306	405.9820861816406	38.7125424546667					1	DETECTED	405.9821 m/z @38.71 [151020OFc1_NvH-0949-CRLM-7.raw]	405.9820861816406	38.7125424546667	3.35153837466667	99.6570051672	96.30546679253332	993849.8125	2.82339713495019E8	0	7451	0.08380981243052332	0.8485809669608191	0.05646096141384119	405.9723205566406	405.9919738769531
307	405.9928894042969	19.6053256522667					1	DETECTED	405.9929 m/z @19.61 [151020OFc1_NvH-0949-CRLM-7.raw]	405.9928894042969	19.6053256522667	0.0364749837333333	99.9549972576	99.91852227386667	525759.5625	2.644364798639837E8	0	7451	0.08510665944710283	1.3550349987869408	1.5313090605143884	405.9922790527344	406.0028076171875
308	406.0224914550781	32.9357181741333					1	DETECTED	406.0225 m/z @32.94 [151020OFc1_NvH-0949-CRLM-7.raw]	406.0224914550781	32.9357181741333	0.0084939456	99.9936970157333	99.98520307013331	74430.4765625	2.5190738361883822E8	0	7451	96.30957794750685	1.4884069907955018	2.349629892652462	406.02154541015625	406.0323791503906
309	406.0461120605469	38.7679943488					1	DETECTED	406.0461 m/z @38.77 [151020OFc1_NvH-0949-CRLM-7.raw]	406.0461120605469	38.7679943488	3.81428920213333	99.9450975712	96.13080836906667	141114.0	2.5973148308286995E8	0	7451	35.21543506359456	1.3189822135846825	1.6395817992499508	406.0364990234375	406.0556640625
310	406.0667724609375	30.0922960634667					1	DETECTED	406.0668 m/z @30.09 [151020OFc1_NvH-0949-CRLM-7.raw]	406.0667724609375	30.0922960634667	0.257570712266667	99.9936970157333	99.73612630346663	106855.8203125	2.544976734390786E8	0	7451	79.9055171556725	1.5783380351895173	2.2450895873703787	406.0574645996094	406.07342529296875
311	406.08343505859375	48.3836855928					1	DETECTED	406.0834 m/z @48.38 [151020OFc1_NvH-0949-CRLM-7.raw]	406.08343505859375	48.3836855928	0.0454207330666667	99.9744823810667	99.92906164800003	154849.453125	2.924447100819909E8	0	7451	51.39909822922554	0.9982390686218915	0.9967902165150141	406.0734558105469	406.0919189453125
312	406.11480712890625	89.1794953738667					1	DETECTED	406.1148 m/z @89.18 [151020OFc1_NvH-0949-CRLM-7.raw]	406.11480712890625	89.1794953738667	2.47329601333333	99.6473741632	97.17407814986667	378121.03125	2.937582983356906E8	0	7451	0.4901206823889339	0.5104025429799511	2.92739712020986	406.1053771972656	406.12469482421875
313	406.1769714355469	33.0475980448					1	DETECTED	406.1770 m/z @33.05 [151020OFc1_NvH-0949-CRLM-7.raw]	406.1769714355469	33.0475980448	1.43084519386667	99.9647034354667	98.53385824160003	149168.359375	2.715373976651545E8	0	7451	58.63611464590184	1.780248991228533	2.4999791003788245	406.1674499511719	406.1817932128906
314	406.1918029785156	24.3372674237333					1	DETECTED	406.1918 m/z @24.34 [151020OFc1_NvH-0949-CRLM-7.raw]	406.1918029785156	24.3372674237333	2.3929782872	98.8569708157333	96.46399252853331	1422750.25	3.4782051801789176E8	2	7451	0.2695825213863081	0.5165625933855285	4.972731105253325	406.181884765625	406.1999206542969
315	406.2099304199219	25.9711636994667					1	DETECTED	406.2099 m/z @25.97 [151020OFc1_NvH-0949-CRLM-7.raw]	406.2099304199219	25.9711636994667	3.2079003992	99.1885665957333	95.9806661965333	2014984.125	4.655445417633805E8	2	7451	8.451656914787762	5.831736844508685	9.781274723998322	406.199951171875	406.2107238769531
316	406.2207336425781	39.5260106144					1	DETECTED	406.2207 m/z @39.53 [151020OFc1_NvH-0949-CRLM-7.raw]	406.2207336425781	39.5260106144	3.29744105253333	97.1477480736	93.85030702106667	3089868.0	4.8374659255265456E8	2	7451	21.958662330745845	0.5082740106904816	0.8771531034290301	406.21075439453125	406.2306823730469
317	406.2317199707031	22.8182618648					1	DETECTED	406.2317 m/z @22.82 [151020OFc1_NvH-0949-CRLM-7.raw]	406.2317199707031	22.8182618648	3.6036436224	99.19852122	95.5948775976	1919535.25	3.462955998825834E8	3	7451	0.10672810637406016	1.543603193013419	16.65890515674367	406.23077392578125	406.24169921875
318	406.2420349121094	36.3299195597333					1	DETECTED	406.2420 m/z @36.33 [151020OFc1_NvH-0949-CRLM-7.raw]	406.2420349121094	36.3299195597333	2.1775388624	92.254698196	90.07715933360001	1058503.625	2.7592406951077664E8	0	7451	0.24131345818442185	2.350492606581848	2.3533822152218997	406.2417297363281	406.2453918457031
319	406.2554016113281	17.6725833490667					1	DETECTED	406.2554 m/z @17.67 [151020OFc1_NvH-0949-CRLM-7.raw]	406.2554016113281	17.6725833490667	3.8895174992	97.3157282138667	93.42621071466671	2457281.0	4.1647847285174847E8	2	7451	6.422210530765966	7.36872950751308	1.8708009213977794	406.2454528808594	406.265380859375
320	406.2732849121094	45.2779283272					1	DETECTED	406.2733 m/z @45.28 [151020OFc1_NvH-0949-CRLM-7.raw]	406.2732849121094	45.2779283272	1.04410737093333	93.3915082986667	92.34740092773336	787435.625	2.5969268850857684E8	2	7451	0.1996061198428194	1.0890302414673254	12.045359094965473	406.26544189453125	406.2821960449219
321	406.31201171875	54.6617004224					1	DETECTED	406.3120 m/z @54.66 [151020OFc1_NvH-0949-CRLM-7.raw]	406.31201171875	54.6617004224	8.7092279976	96.9348817397333	88.2256537421333	70699.953125	2.1469658877418205E8	0	7451	83.03511975744499	0.959966342251902	0.8040899534541949	406.3088073730469	406.3213806152344
322	406.392333984375	21.7942026136					1	DETECTED	406.3923 m/z @21.79 [151020OFc1_NvH-0949-CRLM-7.raw]	406.392333984375	21.7942026136	3.17182760453333	90.9168863205333	87.74505871599996	205946.34375	2.4242162467313436E8	0	7451	75.08428529860251	2.3862356837065004	3.7765395772794097	406.382568359375	406.4020690917969
323	406.4042663574219	24.5991458138667					1	DETECTED	406.4043 m/z @24.60 [151020OFc1_NvH-0949-CRLM-7.raw]	406.4042663574219	24.5991458138667	4.59381006186667	96.7164533210667	92.12264325920002	197854.53125	2.759419667232688E8	0	7451	78.25471546202942	2.45459265985175	3.906912132564518	406.4024963378906	406.41375732421875
324	406.4476623535156	31.8460306421333					1	DETECTED	406.4477 m/z @31.85 [151020OFc1_NvH-0949-CRLM-7.raw]	406.4476623535156	31.8460306421333	1.16690821973333	94.0651270664	92.89821884666667	444057.125	2.752019062205777E8	0	7451	0.18447634013866576	2.1088681525735185	1.6834687720533692	406.4377746582031	406.4576416015625
325	406.4657287597656	41.6769921112					1	DETECTED	406.4657 m/z @41.68 [151020OFc1_NvH-0949-CRLM-7.raw]	406.4657287597656	41.6769921112	3.5939478856	97.5845203130667	93.9905724274667	377843.4375	3.025064136175925E8	0	7451	0.06693990263036653	1.3315502478167418	7.9012086246269E-4	406.457763671875	406.4731750488281
326	406.4832763671875	38.8627407802667					1	DETECTED	406.4833 m/z @38.86 [151020OFc1_NvH-0949-CRLM-7.raw]	406.4832763671875	38.8627407802667	0.221273107733333	99.7888386285333	99.56756552079996	476920.25	2.730251246087207E8	0	7451	5.690999381419012	1.8296562110525239	0.7388576468393039	406.47344970703125	406.4930419921875
327	406.5027160644531	33.3904546288					1	DETECTED	406.5027 m/z @33.39 [151020OFc1_NvH-0949-CRLM-7.raw]	406.5027160644531	33.3904546288	3.76150070213333	95.9150684570667	92.15356775493336	117582.6953125	2.3989735993296635E8	0	7451	13.763689176270862	1.588933129017461	2.178590318637969	406.4937744140625	406.5072937011719
328	406.51739501953125	35.2324359202667					1	DETECTED	406.5174 m/z @35.23 [151020OFc1_NvH-0949-CRLM-7.raw]	406.51739501953125	35.2324359202667	2.4109235576	99.915693464	97.5047699064	599705.1875	2.5326038025381747E8	0	7451	0.6522616018557272	1.6669095400957459	2.3437821078400645	406.5074157714844	406.5248718261719
329	406.5349426269531	23.0151098941333					1	DETECTED	406.5349 m/z @23.02 [151020OFc1_NvH-0949-CRLM-7.raw]	406.5349426269531	23.0151098941333	3.54172348613333	99.7308270397333	96.18910355359996	2010939.875	3.2525418388665795E8	3	7451	0.17017275601163107	0.6159718422165557	0.8513873488358628	406.52496337890625	406.544921875
330	406.5472412109375	31.916392112					1	DETECTED	406.5472 m/z @31.92 [151020OFc1_NvH-0949-CRLM-7.raw]	406.5472412109375	31.916392112	4.11394885413333	96.4740126053333	92.36006375119997	792914.0625	3.330566388885155E8	3	7451	23.605004977523812	0.5100555935226279	0.44551307673116197	406.5449523925781	406.5563049316406
331	406.5663146972656	22.8450594826667					1	DETECTED	406.5663 m/z @22.85 [151020OFc1_NvH-0949-CRLM-7.raw]	406.5663146972656	22.8450594826667	3.6148917344	99.6667524490667	96.0518607146667	1147848.625	2.9468188184622055E8	0	7451	5.556820464521049	0.5345060010572199	1.4742385770687356	406.55633544921875	406.5762634277344
332	406.57666015625	32.2576380944					1	DETECTED	406.5767 m/z @32.26 [151020OFc1_NvH-0949-CRLM-7.raw]	406.57666015625	32.2576380944	3.62632052933333	97.6945133008	94.06819277146667	454160.375	2.888665485617425E8	3	7451	23.319019975262204	1.75872445011272	0.0010149558939096443	406.5763244628906	406.5865173339844
333	406.5900573730469	35.9883190936					1	DETECTED	406.5901 m/z @35.99 [151020OFc1_NvH-0949-CRLM-7.raw]	406.5900573730469	35.9883190936	3.47005155626667	96.9745193016	93.50446774533333	75311.0625	2.3308347828112343E8	0	7451	93.08726529972407	1.438886290594116	1.9022328177270782	406.586669921875	406.5999450683594
334	406.68206787109375	19.4673518037333					1	DETECTED	406.6821 m/z @19.47 [151020OFc1_NvH-0949-CRLM-7.raw]	406.68206787109375	19.4673518037333	4.8044074288	96.2977292773333	91.4933218485333	186471.390625	2.8893072577159E8	0	7451	0.06122437051756435	3.1198823206662234	5.239764641332448	406.6722412109375	406.68353271484375
335	406.69354248046875	24.3259654074667					1	DETECTED	406.6935 m/z @24.33 [151020OFc1_NvH-0949-CRLM-7.raw]	406.69354248046875	24.3259654074667	4.335058332	68.5853968384	64.2503385064	649430.1875	2.1080514652304575E8	0	7451	0.09775333247691975	0.5255111697156605	0.5265657578751567	406.6838684082031	406.7034912109375
336	406.7063293457031	19.7589280144					1	DETECTED	406.7063 m/z @19.76 [151020OFc1_NvH-0949-CRLM-7.raw]	406.7063293457031	19.7589280144	4.79505951066667	83.3935482165333	78.59848870586663	130834.0234375	2.339138378298092E8	0	7451	0.23453645080001806	3.148898112105621	5.894925623174319	406.7036437988281	406.7083740234375
337	406.7183837890625	41.1743687370667					1	DETECTED	406.7184 m/z @41.17 [151020OFc1_NvH-0949-CRLM-7.raw]	406.7183837890625	41.1743687370667	3.459189084	99.5010175045333	96.04182842053329	3187709.0	3.743958366391733E8	2	7451	0.254654976741989	0.529782754141894	0.035695008841882495	406.7084045410156	406.7207336425781
338	406.7307434082031	41.1743687370667					1	DETECTED	406.7307 m/z @41.17 [151020OFc1_NvH-0949-CRLM-7.raw]	406.7307434082031	41.1743687370667	3.8803581608	96.3613470082667	92.4809888474667	5065306.0	5.112277504796104E8	2	7451	18.53465636617489	0.5237536805833883	182.88224560043946	406.7207946777344	406.74072265625
339	406.7470397949219	19.7116871050667					1	DETECTED	406.7470 m/z @19.71 [151020OFc1_NvH-0949-CRLM-7.raw]	406.7470397949219	19.7116871050667	3.53242613306667	96.7066032869333	93.17417715386664	759646.6875	2.6274377911057726E8	0	7451	18.603998601821228	0.578526251391488	0.1418803548340416	406.7407531738281	406.74713134765625
340	406.75714111328125	17.6516667416					1	DETECTED	406.7571 m/z @17.65 [151020OFc1_NvH-0949-CRLM-7.raw]	406.75714111328125	17.6516667416	2.83007966453333	97.3254087274667	94.49532906293337	1117404.75	3.3776080412578E8	2	7451	2.034620661009569	4.4745040737497686	0.900132402307795	406.7471618652344	406.76708984375
341	406.7750244140625	45.3112989973333					1	DETECTED	406.7750 m/z @45.31 [151020OFc1_NvH-0949-CRLM-7.raw]	406.7750244140625	45.3112989973333	3.54172348613333	99.5788748616	96.03715137546666	445881.96875	2.6248577120884278E8	2	7451	18.494591994254595	1.2742570064523815	0.029166693329644167	406.7672119140625	406.784912109375
342	406.7962646484375	45.3740940608					1	DETECTED	406.7963 m/z @45.37 [151020OFc1_NvH-0949-CRLM-7.raw]	406.7962646484375	45.3740940608	1.5813516368	95.4097870072	93.8284353704	328665.71875	2.896111642813912E8	0	7451	25.10893091372611	1.4226069056543413	1.8466252807042258	406.786376953125	406.8062438964844
343	406.8520202636719	35.2010466442833					1	DETECTED	406.8520 m/z @35.20 [151020OFc1_NvH-0949-CRLM-7.raw]	406.8520202636719	35.2010466442833	1.1756647896	82.2399989421333	81.06433415253329	350984.8125	2.4205988642070222E8	0	7451	0.12633483030239745	1.3540455017678599	2.432783050036129	406.84222412109375	406.85931396484375
344	406.8693542480469	23.0051182877333					1	DETECTED	406.8694 m/z @23.01 [151020OFc1_NvH-0949-CRLM-7.raw]	406.8693542480469	23.0051182877333	4.42249145653333	99.3645900117333	94.94209855519996	1310335.625	3.250185320250762E8	0	7451	0.1580909034691267	0.717374535371033	0.6012108974019232	406.859375	406.87933349609375
345	406.8846130371094	15.0590026336					1	DETECTED	406.8846 m/z @15.06 [151020OFc1_NvH-0949-CRLM-7.raw]	406.8846130371094	15.0590026336	1.32496098373333	99.7308270397333	98.40586605599997	448165.5	2.894100586500528E8	3	7451	1.9964216267393144	0.9187042335305423	1.7773565589975129	406.8793640136719	406.89459228515625
346	406.8974609375	17.3162661621333					1	DETECTED	406.8975 m/z @17.32 [151020OFc1_NvH-0949-CRLM-7.raw]	406.8974609375	17.3162661621333	4.91432140906667	68.8161276394667	63.90180623040003	265965.09375	2.2090203837553605E8	0	7451	0.12970479115299227	4.563346825285549	3.348556500158373	406.8946228027344	406.89892578125
347	406.908935546875	42.2384691266667					1	DETECTED	406.9089 m/z @42.24 [151020OFc1_NvH-0949-CRLM-7.raw]	406.908935546875	42.2384691266667	0.0084939456	97.9545516338667	97.9460576882667	1397294.375	2.8510616471888286E8	3	7451	0.12715848911010852	0.509070517871951	0.011180649909688053	406.8989562988281	406.9188537597656
348	406.9306945800781	34.7605039701333					1	DETECTED	406.9307 m/z @34.76 [151020OFc1_NvH-0949-CRLM-7.raw]	406.9306945800781	34.7605039701333	0.0275192493333333	99.9549972576	99.92747800826666	575932.8125	2.722724431398737E8	0	7451	22.520601507466527	1.4721874955469751	3.3560907148884644	406.92071533203125	406.9405822753906
349	406.9483947753906	31.8024980536					1	DETECTED	406.9484 m/z @31.80 [151020OFc1_NvH-0949-CRLM-7.raw]	406.9483947753906	31.8024980536	0.0084939456	82.0771511189333	82.0686571733333	94228.34375	2.4134606851796103E8	0	7451	18.334498351976425	1.5928260241926013	2.187826695939613	406.9407653808594	406.948974609375
350	406.9590148925781	32.4672316613333					1	DETECTED	406.9590 m/z @32.47 [151020OFc1_NvH-0949-CRLM-7.raw]	406.9590148925781	32.4672316613333	0.275499898933333	99.7599912757333	99.48449137679997	1587363.625	2.8133415475071955E8	4	7451	0.1538399329604161	1.1044613925398008	0.0631325885981263	406.94927978515625	406.96881103515625
351	406.9803466796875	29.0702019325333					1	DETECTED	406.9803 m/z @29.07 [151020OFc1_NvH-0949-CRLM-7.raw]	406.9803466796875	29.0702019325333	3.3335821256	99.9254892757333	96.5919071501333	800473.25	2.761759151667602E8	0	7451	9.965112117617057	0.5075719748400583	0.02096879786887986	406.9703674316406	406.99017333984375
352	407.0050354003906	23.269119596					1	DETECTED	407.0050 m/z @23.27 [151020OFc1_NvH-0949-CRLM-7.raw]	407.0050354003906	23.269119596	0.0084939456	99.9936970157333	99.98520307013331	154193.765625	3.0539055652578783E8	0	7451	92.98219573129873	2.136822739335294	5.560595186667808	406.9954833984375	407.0139465332031
353	407.03021240234375	29.9803201442667					1	DETECTED	407.0302 m/z @29.98 [151020OFc1_NvH-0949-CRLM-7.raw]	407.03021240234375	29.9803201442667	0.0084939456	99.9936970157333	99.98520307013331	112669.8046875	2.5665038879041827E8	0	7451	74.1893135547166	1.6282526507100197	2.6892429060738614	407.0208740234375	407.0401611328125
354	407.0605163574219	47.00628436					1	DETECTED	407.0605 m/z @47.01 [151020OFc1_NvH-0949-CRLM-7.raw]	407.0605163574219	47.00628436	0.656018354133333	99.9936970157333	99.33767866159997	1070193.25	2.6542587329583088E8	0	7451	0.1775327446372188	1.450302066541614	0.8698802244902198	407.0509338378906	407.0704345703125
355	407.0707702636719	45.2972929376					1	DETECTED	407.0708 m/z @45.30 [151020OFc1_NvH-0949-CRLM-7.raw]	407.0707702636719	45.2972929376	5.7166885384	99.8759775890667	94.1592890506667	69713.125	2.216809866587327E8	0	7451	90.39054132747759	1.1305945894538347	1.3026114096603083	407.0705871582031	407.0731506347656
356	407.0831604003906	45.2512413178667					1	DETECTED	407.0832 m/z @45.25 [151020OFc1_NvH-0949-CRLM-7.raw]	407.0831604003906	45.2512413178667	2.76263840293333	99.9936970157333	97.23105861279997	382578.40625	2.6590816136614814E8	0	7451	0.0447232779209088	1.4480887459301053	5.318469156914249E-4	407.07318115234375	407.0931396484375
357	407.09942626953125	90.3388741632					1	DETECTED	407.0994 m/z @90.34 [151020OFc1_NvH-0949-CRLM-7.raw]	407.09942626953125	90.3388741632	3.3798981984	99.9059415101333	96.5260433117333	163076.5625	2.761288618624891E8	0	7451	0.08023340915059407	0.5444081735058587	0.005498574237655779	407.0931701660156	407.1082458496094
358	407.1441345214844	91.4283451893333					1	DETECTED	407.1441 m/z @91.43 [151020OFc1_NvH-0949-CRLM-7.raw]	407.1441345214844	91.4283451893333	0.49428044	99.9936970157333	99.4994165757333	110778.9375	2.5199668656122848E8	0	7451	0.46742714690068965	0.5401052084584106	0.05195554220371302	407.1342468261719	407.1536865234375
359	407.1559143066406	92.1350428386667					1	DETECTED	407.1559 m/z @92.14 [151020OFc1_NvH-0949-CRLM-7.raw]	407.1559143066406	92.1350428386667	6.94225213013333	97.3157282138667	90.37347608373338	81825.6015625	2.5264377945909524E8	0	7451	0.06504394909151756	0.5304056559957313	0.0010993885298203863	407.1542053222656	407.1605224609375
360	407.1849670410156	26.6624390122667					1	DETECTED	407.1850 m/z @26.66 [151020OFc1_NvH-0949-CRLM-7.raw]	407.1849670410156	26.6624390122667	3.56042593946667	97.915712168	94.35528622853333	923581.1875	2.884606550343794E8	2	7451	0.2919578245130552	0.5707104345134757	26.95744563456367	407.175048828125	407.1914978027344
361	407.2015380859375	44.2312902338667					1	DETECTED	407.2015 m/z @44.23 [151020OFc1_NvH-0949-CRLM-7.raw]	407.2015380859375	44.2312902338667	2.32931235786667	99.8466254	97.51731304213332	6302698.5	4.456855328464926E8	2	7451	0.2418671688740872	2.4801827376234598	0.019375266873957037	407.1916198730469	407.2115173339844
362	407.2226257324219	15.7721440381333					1	DETECTED	407.2226 m/z @15.77 [151020OFc1_NvH-0949-CRLM-7.raw]	407.2226257324219	15.7721440381333	1.98199721466667	98.5535968562667	96.57159964160002	2968406.75	4.4087031373650575E8	2	7451	13.879293734314215	2.426691319544535	4.425053258588517	407.212646484375	407.2325744628906
363	407.2327575683594	41.1964452128					1	DETECTED	407.2328 m/z @41.20 [151020OFc1_NvH-0949-CRLM-7.raw]	407.2327575683594	41.1964452128	3.6148917344	97.6238782368	94.00898650239999	2246602.0	2.844375987905859E8	0	7451	0.2284316770965802	0.5126922382595245	0.01189897547738878	407.2326354980469	407.2348937988281
364	407.2449035644531	29.8613470312					1	DETECTED	407.2449 m/z @29.86 [151020OFc1_NvH-0949-CRLM-7.raw]	407.2449035644531	29.8613470312	2.23077557066667	98.067062676	95.83628710533334	2357520.25	3.817919404163995E8	3	7451	0.16445745984871607	0.7346304922087095	0.024250189729298585	407.23492431640625	407.2548522949219
365	407.25762939453125	29.7031212370667					1	DETECTED	407.2576 m/z @29.70 [151020OFc1_NvH-0949-CRLM-7.raw]	407.25762939453125	29.7031212370667	3.52161390293333	92.6940992285333	89.17248532559998	467453.9375	2.8243787198854506E8	0	7451	17.264603065408657	3.1362090197802233	0.1521486188061653	407.2549133300781	407.26751708984375
366	407.2676696777344	30.5388392008					1	DETECTED	407.2677 m/z @30.54 [151020OFc1_NvH-0949-CRLM-7.raw]	407.2676696777344	30.5388392008	4.65180100506667	92.1445885285333	87.49278752346663	234766.75	2.514999220738004E8	0	7451	35.90601907095613	2.0973198954815615	3.2846386454073113	407.2676696777344	407.2775573730469
367	407.281494140625	53.5965869701333					1	DETECTED	407.2815 m/z @53.60 [151020OFc1_NvH-0949-CRLM-7.raw]	407.281494140625	53.5965869701333	5.76499644773333	99.2574220770667	93.49242562933338	82603.515625	2.7136943146113247E8	0	7451	78.29639822892763	0.977308350069919	0.8045678198014069	407.2778625488281	407.29071044921875
368	407.3008728027344	92.254698196					1	DETECTED	407.3009 m/z @92.25 [151020OFc1_NvH-0949-CRLM-7.raw]	407.3008728027344	92.254698196	4.69956056986667	99.8466254	95.14706483013332	149902.8125	2.436405355086629E8	0	7451	0.510585520275086	5.127665273567226	0.10857169284341185	407.29107666015625	407.3046569824219
369	407.315673828125	91.8814817802667					1	DETECTED	407.3157 m/z @91.88 [151020OFc1_NvH-0949-CRLM-7.raw]	407.315673828125	91.8814817802667	67.4173432704	92.5366073421333	25.119264071733298	99606.75	7.773723703771693E7	0	7451	1.464258376811273	0.5133895081080083	0.029593242732926066	407.3141784667969	407.3237609863281
370	407.3447265625	89.8975414533333					1	DETECTED	407.3447 m/z @89.90 [151020OFc1_NvH-0949-CRLM-7.raw]	407.3447265625	89.8975414533333	10.1137998032	93.2816861882667	83.16788638506671	98025.2890625	2.6550113639443204E8	0	7451	80.3532658496923	0.521208235318002	0.02854717218872986	407.3350830078125	407.3533630371094
371	407.3951416015625	47.0975811272					1	DETECTED	407.3951 m/z @47.10 [151020OFc1_NvH-0949-CRLM-7.raw]	407.3951416015625	47.0975811272	3.64817472693333	99.7599912757333	96.11181654879996	785081.25	3.106827147717706E8	3	7451	0.2871051874573851	1.0813971168805823	0.2287693674573161	407.38641357421875	407.40509033203125
372	407.4490661621094	42.8035151224					1	DETECTED	407.4491 m/z @42.80 [151020OFc1_NvH-0949-CRLM-7.raw]	407.4490661621094	42.8035151224	5.76499644773333	99.6180655792	93.85306913146668	94823.4140625	2.618861462468209E8	0	7451	86.07974484008992	1.2669657493033004	1.761409828003608	407.441162109375	407.4499816894531
373	407.46002197265625	32.4672316613333					1	DETECTED	407.4600 m/z @32.47 [151020OFc1_NvH-0949-CRLM-7.raw]	407.46002197265625	32.4672316613333	2.76263840293333	99.3743480818667	96.61170967893337	726345.1875	2.7882066397857785E8	0	7451	0.11664398494520611	0.52823067684484	6.857014317928279	407.45025634765625	407.469970703125
374	407.47271728515625	15.7041429218667					1	DETECTED	407.4727 m/z @15.70 [151020OFc1_NvH-0949-CRLM-7.raw]	407.47271728515625	15.7041429218667	3.48103041253333	92.9355734938667	89.45454308133337	113628.40625	2.3942756031177187E8	0	7451	0.1701371106962526	3.659237490165755	81.91395808652085	407.4700622558594	407.4746398925781
375	407.48468017578125	27.2416079874667					1	DETECTED	407.4847 m/z @27.24 [151020OFc1_NvH-0949-CRLM-7.raw]	407.48468017578125	27.2416079874667	3.3426444576	98.8569708157333	95.5143263581333	517008.4375	2.6973052808650315E8	0	7451	0.243140004763589	3.6343293956275766	1.1688220510103977	407.4748840332031	407.4946594238281
376	407.49786376953125	11.0594663210667					1	DETECTED	407.4979 m/z @11.06 [151020OFc1_NvH-0949-CRLM-7.raw]	407.49786376953125	11.0594663210667	4.05873844853333	87.1015380250667	83.04279957653337	229929.796875	2.528320931807189E8	4	7451	0.08313881949470137	0.5320935062032626	2.337210282918368	407.4947814941406	407.5078430175781
377	407.5159912109375	16.4969126968					1	DETECTED	407.5160 m/z @16.50 [151020OFc1_NvH-0949-CRLM-7.raw]	407.5159912109375	16.4969126968	1.93476852586667	91.2418308784	89.30706235253332	219232.359375	2.548176986969608E8	0	7451	0.1817345204663674	4.678982828398375	0.045221221307122965	407.5082702636719	407.5199279785156
378	407.5299987792969	20.2009232618667					1	DETECTED	407.5300 m/z @20.20 [151020OFc1_NvH-0949-CRLM-7.raw]	407.5299987792969	20.2009232618667	3.6148917344	98.1515388522667	94.53664711786669	513331.9375	2.779355032740766E8	0	7451	0.08664328441672708	6.276478083194637	0.00576320446072458	407.52001953125	407.53125
379	407.54132080078125	22.3104677442667					1	DETECTED	407.5413 m/z @22.31 [151020OFc1_NvH-0949-CRLM-7.raw]	407.54132080078125	22.3104677442667	2.7894006608	98.8160704896	96.0266698288	767667.5	2.903496694683366E8	0	7451	9.425127685187581	0.5094775608025487	0.08701768744244957	407.5313720703125	407.54547119140625
380	407.5555114746094	29.6613364632					1	DETECTED	407.5555 m/z @29.66 [151020OFc1_NvH-0949-CRLM-7.raw]	407.5555114746094	29.6613364632	4.60485570026667	99.7888386285333	95.18398292826663	2676901.75	3.6300651704966956E8	3	7451	13.926438827097034	0.5056636582809624	0.06937297681025661	407.5455627441406	407.56549072265625
381	407.5679626464844	36.3617647909333					1	DETECTED	407.5680 m/z @36.36 [151020OFc1_NvH-0949-CRLM-7.raw]	407.5679626464844	36.3617647909333	3.67008698106667	99.2866278586667	95.61654087760003	1321291.625	2.8462408730867106E8	3	7451	18.019853167284296	0.5913098146735869	0.011676689391329211	407.5655517578125	407.5779113769531
382	407.6871337890625	11.1526794333333					1	DETECTED	407.6871 m/z @11.15 [151020OFc1_NvH-0949-CRLM-7.raw]	407.6871337890625	11.1526794333333	3.13629887946667	96.7648544837333	93.62855560426664	4365468.5	3.1520728760220546E8	0	7451	0.13447627848405475	1.1492828561651227	130.0223808703768	407.6771545410156	407.69708251953125
383	407.7032775878906	44.2504945248					1	DETECTED	407.7033 m/z @44.25 [151020OFc1_NvH-0949-CRLM-7.raw]	407.7032775878906	44.2504945248	3.77244019093333	94.9499939693333	91.17755377839998	2703642.5	3.238770397371585E8	0	7451	0.31681138921884866	0.5058475779898947	0.04241241040480931	407.697509765625	407.7132263183594
384	407.7207946777344	36.1790252501333					1	DETECTED	407.7208 m/z @36.18 [151020OFc1_NvH-0949-CRLM-7.raw]	407.7207946777344	36.1790252501333	3.6913992944	98.3269618768	94.6355625824	520374.65625	2.814023240213571E8	2	7451	22.545412569584315	1.6276058307186057	0.01644514563099142	407.7137145996094	407.72088623046875
385	407.73089599609375	28.9729964128					1	DETECTED	407.7309 m/z @28.97 [151020OFc1_NvH-0949-CRLM-7.raw]	407.73089599609375	28.9729964128	0.0084939456	99.1590165477333	99.15052260213331	804134.1875	3.357034286498626E8	2	7451	16.61321709154158	0.516213000626798	2.2398804684261395	407.7209167480469	407.7327575683594
386	407.7427673339844	18.9271081389333					1	DETECTED	407.7428 m/z @18.93 [151020OFc1_NvH-0949-CRLM-7.raw]	407.7427673339844	18.9271081389333	2.23077557066667	98.8352353941333	96.60445982346664	3414885.25	3.976849349642018E8	2	7451	0.18164387698274354	0.5568605734971221	2.2805254474050707	407.73284912109375	407.75274658203125
387	407.7551574707031	27.4963421277333					1	DETECTED	407.7552 m/z @27.50 [151020OFc1_NvH-0949-CRLM-7.raw]	407.7551574707031	27.4963421277333	3.09161387733333	71.7936508293333	68.70203695199997	1042034.6875	2.4242623294928524E8	2	7451	15.31019068440429	0.5065250912301531	1.0726322997805895	407.7528076171875	407.76513671875
388	407.76898193359375	23.4017408208					1	DETECTED	407.7690 m/z @23.40 [151020OFc1_NvH-0949-CRLM-7.raw]	407.76898193359375	23.4017408208	1.7669598616	92.1942782637333	90.4273184021333	219624.046875	2.5956067991900355E8	0	7451	24.638310467991076	2.345803709270433	3.6795791734214935	407.76519775390625	407.7786865234375
389	407.85052490234375	16.4094704413333					1	DETECTED	407.8505 m/z @16.41 [151020OFc1_NvH-0949-CRLM-7.raw]	407.85052490234375	16.4094704413333	1.99970513786667	98.2196296010667	96.21992446320003	146431.84375	2.763251717736522E8	0	7451	0.9273822864560053	5.760000031320471	0.038353716892522	407.84063720703125	407.85845947265625
390	407.86846923828125	31.4934014130667					1	DETECTED	407.8685 m/z @31.49 [151020OFc1_NvH-0949-CRLM-7.raw]	407.86846923828125	31.4934014130667	3.21691064906667	99.3352313808	96.11832073173332	276461.15625	2.9965669985226554E8	3	7451	11.010889084721775	1.8926624891140826	0.0048909602009833105	407.8585205078125	407.87396240234375
391	407.8840026855469	21.3338827498667					1	DETECTED	407.8840 m/z @21.33 [151020OFc1_NvH-0949-CRLM-7.raw]	407.8840026855469	21.3338827498667	0.1721240384	97.9883094024	97.816185364	1666711.75	3.710136948233548E8	3	7451	5.658320460681985	3.513182910769844	2.5985723864372794	407.87408447265625	407.8939514160156
392	407.90185546875	36.3899187621333					1	DETECTED	407.9019 m/z @36.39 [151020OFc1_NvH-0949-CRLM-7.raw]	407.90185546875	36.3899187621333	2.2665169104	99.4616570338667	97.1951401234667	1144274.75	3.052941631760169E8	3	7451	23.16583801784505	0.7868190348397105	0.00545396164361025	407.8940124511719	407.9117736816406
393	407.91522216796875	32.6585254610667					1	DETECTED	407.9152 m/z @32.66 [151020OFc1_NvH-0949-CRLM-7.raw]	407.91522216796875	32.6585254610667	1.99970513786667	99.6570051672	97.65730002933333	595691.375	2.6406745353990215E8	3	7451	0.1493828551583789	2.0094377720354224	0.005604836475034111	407.91192626953125	407.92425537109375
394	407.9378967285156	11.1625358954667					1	DETECTED	407.9379 m/z @11.16 [151020OFc1_NvH-0949-CRLM-7.raw]	407.9378967285156	11.1625358954667	0.0544313381333333	99.9352354712	99.88080413306668	3856157.5	2.9407851533554626E8	0	7451	0.13222882398762792	8.045945957794403	12.651237516707917	407.9284973144531	407.9478759765625
395	407.9495849609375	38.1026096912					1	DETECTED	407.9496 m/z @38.10 [151020OFc1_NvH-0949-CRLM-7.raw]	407.9495849609375	38.1026096912	3.63720397146667	99.4518175218667	95.81461355040003	87812.9453125	2.6730254073755774E8	0	7451	82.37683732829231	1.5434961808618617	2.0569732162598906	407.9479064941406	407.9514465332031
396	407.9614562988281	29.4804928573333					1	DETECTED	407.9615 m/z @29.48 [151020OFc1_NvH-0949-CRLM-7.raw]	407.9614562988281	29.4804928573333	3.64817472693333	97.61402832	93.96585359306667	116992.34375	2.8611234682766443E8	0	7451	28.789116841416032	1.8511962760998284	3.032376953588906	407.95147705078125	407.9673767089844
397	407.9775695800781	13.035583504					1	DETECTED	407.9776 m/z @13.04 [151020OFc1_NvH-0949-CRLM-7.raw]	407.9775695800781	13.035583504	3.2436358152	98.9448090336	95.7011732184	616327.625	2.924084239081171E8	0	7451	0.08879553305430399	1.3006097921873607	4.526181397342773	407.96759033203125	407.9874572753906
398	407.9969787597656	15.9307608722833					1	DETECTED	407.9970 m/z @15.93 [151020OFc1_NvH-0949-CRLM-7.raw]	407.9969787597656	15.9307608722833	0.1360847688	99.7696725824	99.6335878136	122947.3515625	2.9687570347108114E8	0	7451	5.089789450648684	5.34851648069506	16.55604484786316	407.98779296875	408.0063171386719
399	408.013916015625	28.851053988					1	DETECTED	408.0139 m/z @28.85 [151020OFc1_NvH-0949-CRLM-7.raw]	408.013916015625	28.851053988	0.0084939456	99.9936970157333	99.98520307013331	112794.6953125	3.088976854616668E8	0	7451	91.38124454033169	1.710656316894435	2.3965073119681155	408.00897216796875	408.0238952636719
400	408.02972412109375	29.8440595986667					1	DETECTED	408.0297 m/z @29.84 [151020OFc1_NvH-0949-CRLM-7.raw]	408.02972412109375	29.8440595986667	0.0084939456	99.9936970157333	99.98520307013331	92360.2578125	2.7178014973851484E8	0	7451	79.78366883781051	1.7039591887618375	2.581671897092812	408.0243225097656	408.03961181640625
401	408.04437255859375	27.6044265536					1	DETECTED	408.0444 m/z @27.60 [151020OFc1_NvH-0949-CRLM-7.raw]	408.04437255859375	27.6044265536	0.348367525066667	99.9647034354667	99.61633591040004	67958.4296875	2.433946687273981E8	0	7451	96.68375353940657	1.7474618561060524	2.5469272794255677	408.0397644042969	408.04486083984375
402	408.054931640625	22.7755728314667					1	DETECTED	408.0549 m/z @22.78 [151020OFc1_NvH-0949-CRLM-7.raw]	408.054931640625	22.7755728314667	2.7087847704	99.9647034354667	97.2559186650667	114514.1640625	2.517340630629337E8	0	7451	78.18006088621426	2.937250427408555	5.567974683251961	408.04498291015625	408.0648193359375
403	408.0788879394531	54.9816273488					1	DETECTED	408.0789 m/z @54.98 [151020OFc1_NvH-0949-CRLM-7.raw]	408.0788879394531	54.9816273488	0.1360847688	99.9936970157333	99.8576122469333	93622.6796875	2.9641260955979574E8	0	7451	96.70243071008765	0.8735272555419001	0.7622098301828587	408.0690002441406	408.08111572265625
404	408.1560363769531	34.143227712					1	DETECTED	408.1560 m/z @34.14 [151020OFc1_NvH-0949-CRLM-7.raw]	408.1560363769531	34.143227712	3.09161387733333	96.6488147664	93.55720088906666	95095.8359375	2.4771000707101312E8	0	7451	75.21865233578336	1.5064788804087448	1.8766243729639582	408.1463623046875	408.166015625
405	408.1763916015625	9.97969700133333					1	DETECTED	408.1764 m/z @9.98 [151020OFc1_NvH-0949-CRLM-7.raw]	408.1763916015625	9.97969700133333	6.94225213013333	99.7308270397333	92.78857490959997	127155.3125	2.6232907356643733E8	0	7451	0.28239299468937595	27.421752768784625	474.80660996692677	408.1664123535156	408.1781921386719
406	408.18829345703125	11.1625358954667					1	DETECTED	408.1883 m/z @11.16 [151020OFc1_NvH-0949-CRLM-7.raw]	408.18829345703125	11.1625358954667	3.2079003992	99.3938124872	96.185912088	1902619.5	3.5133881288246715E8	2	7451	0.13708048201749712	72.67189591508402	20.08745103988358	408.1783447265625	408.1982727050781
407	408.2080383300781	12.9803963797333					1	DETECTED	408.2080 m/z @12.98 [151020OFc1_NvH-0949-CRLM-7.raw]	408.2080383300781	12.9803963797333	2.07073766506667	98.3756903114667	96.30495264640003	1120689.5	3.20004383465723E8	3	7451	0.17044395528235334	1.2529794011706126	0.03727472527424604	408.19830322265625	408.20892333984375
408	408.2189636230469	18.7902787061333					1	DETECTED	408.2190 m/z @18.79 [151020OFc1_NvH-0949-CRLM-7.raw]	408.2189636230469	18.7902787061333	0.929052764	98.77767758	97.848624816	1.8539592E7	6.460526724074386E8	2	7451	0.16032403860214117	9.439251057054369	88.03680655806143	408.208984375	408.22894287109375
409	408.234619140625	29.0702019325333					1	DETECTED	408.2346 m/z @29.07 [151020OFc1_NvH-0949-CRLM-7.raw]	408.234619140625	29.0702019325333	2.32026684613333	97.6845133733333	95.36424652719997	8117604.0	5.688773817681665E8	2	7451	0.21686809529122542	0.5156070159539409	0.027629319942620127	408.2289733886719	408.2445983886719
410	408.24468994140625	18.9773157709333					1	DETECTED	408.2447 m/z @18.98 [151020OFc1_NvH-0949-CRLM-7.raw]	408.24468994140625	18.9773157709333	3.79325020666667	91.6737253189333	87.88047511226662	1074078.25	3.4302445849782014E8	2	7451	11.652853487271017	0.7111263939625865	1.8353054600536935	408.24462890625	408.2501525878906
411	408.2601623535156	45.8500450082667					1	DETECTED	408.2602 m/z @45.85 [151020OFc1_NvH-0949-CRLM-7.raw]	408.2601623535156	45.8500450082667	1.92597693226667	98.651166416	96.72518948373333	1.0532544E7	4.5216765997550154E8	2	7451	0.19704477263425701	0.5098138779568355	1.2758698090916307	408.25030517578125	408.2701110839844
412	408.2777099609375	91.725771004					1	DETECTED	408.2777 m/z @91.73 [151020OFc1_NvH-0949-CRLM-7.raw]	408.2777099609375	91.725771004	3.2079003992	97.9545516338667	94.7466512346667	785217.75	3.059081486431512E8	0	7451	0.6971413290508082	0.5057788200554006	0.49559169191253316	408.2702941894531	408.2869873046875
413	408.2980041503906	49.6478317144					1	DETECTED	408.2980 m/z @49.65 [151020OFc1_NvH-0949-CRLM-7.raw]	408.2980041503906	49.6478317144	5.15149108106667	92.5001286309333	87.34863754986664	52123.30859375	2.0997314763621265E8	0	7451	85.90316054883641	0.9815260795224986	0.9630521590449972	408.2893981933594	408.3051452636719
414	408.32763671875	25.6557340488					1	DETECTED	408.3276 m/z @25.66 [151020OFc1_NvH-0949-CRLM-7.raw]	408.32763671875	25.6557340488	25.6557340488	94.2292068496	68.5734728008	44256.86328125	1.5162988518597612E8	0	7451	66.27477213244741	null	null	408.32763671875	408.33282470703125
415	408.40924072265625	9.00536876053333					1	DETECTED	408.4092 m/z @9.01 [151020OFc1_NvH-0949-CRLM-7.raw]	408.40924072265625	9.00536876053333	3.6036436224	95.4753762930667	91.8717326706667	344978.84375	2.6403284492479157E8	0	7451	0.14184541505777837	0.7218606963455034	0.7662663490682706	408.3993225097656	408.41912841796875
416	408.4385986328125	11.1338511597333					1	DETECTED	408.4386 m/z @11.13 [151020OFc1_NvH-0949-CRLM-7.raw]	408.4385986328125	11.1338511597333	3.10967228	96.8954033989333	93.7857311189333	752307.625	2.6092464732768095E8	0	7451	0.08353478490343846	61.895847861818325	26.74509135162485	408.4286804199219	408.4485778808594
417	408.4800720214844	13.0899829242667					1	DETECTED	408.4801 m/z @13.09 [151020OFc1_NvH-0949-CRLM-7.raw]	408.4800720214844	13.0899829242667	0.611637344	97.7964784653333	97.18484112133329	354190.0625	2.6376789348057798E8	0	7451	1.5013323515859014	1.0986998779699078	1.0403156185405764	408.47015380859375	408.49005126953125
418	408.5137023925781	64.8097228882667					1	DETECTED	408.5137 m/z @64.81 [151020OFc1_NvH-0949-CRLM-7.raw]	408.5137023925781	64.8097228882667	3.77244019093333	99.4813051797333	95.70886498879997	101572.0234375	2.5868445518269825E8	0	7451	89.47889897488113	0.8030107809216911	0.6366353574316318	408.50372314453125	408.5234680175781
419	408.5316162109375	18.0443222309333					1	DETECTED	408.5316 m/z @18.04 [151020OFc1_NvH-0949-CRLM-7.raw]	408.5316162109375	18.0443222309333	3.83326867146667	96.6675617930667	92.83429312160003	94916.1171875	2.4648122316876087E8	0	7451	9.921177445627203	3.785976258949651	10.369327511023778	408.5238952636719	408.5324401855469
420	408.5425109863281	12.9619195021333					1	DETECTED	408.5425 m/z @12.96 [151020OFc1_NvH-0949-CRLM-7.raw]	408.5425109863281	12.9619195021333	3.96645234426667	98.3853567269333	94.41890438266662	931986.4375	2.763740515238086E8	3	7451	0.10321116625871696	0.757751700760883	13.440012266439668	408.5325622558594	408.5430908203125
421	408.5531005859375	18.7993969661333					1	DETECTED	408.5531 m/z @18.80 [151020OFc1_NvH-0949-CRLM-7.raw]	408.5531005859375	18.7993969661333	1.8197013368	99.9936970157333	98.17399567893331	1.2700132E7	5.25644116152311E8	3	7451	0.16394023787112033	0.5129064949296552	1.0058255143567199	408.5431213378906	408.5630798339844
422	408.5699157714844	28.4089134749333					1	DETECTED	408.5699 m/z @28.41 [151020OFc1_NvH-0949-CRLM-7.raw]	408.5699157714844	28.4089134749333	3.79325020666667	97.0537805005333	93.26053029386664	290983.78125	2.8746915263872975E8	0	7451	13.411340810484504	2.0724592311937307	0.017072687547270052	408.5631103515625	408.57122802734375
423	408.58123779296875	18.9952535328					1	DETECTED	408.5812 m/z @19.00 [151020OFc1_NvH-0949-CRLM-7.raw]	408.58123779296875	18.9952535328	3.62632052933333	98.9253153157333	95.29899478639997	454300.3125	2.737609362392305E8	0	7451	11.688824338502005	0.5063877767464546	1.3425021339123695	408.5712890625	408.59100341796875
424	408.60968017578125	8.9926460656					1	DETECTED	408.6097 m/z @8.99 [151020OFc1_NvH-0949-CRLM-7.raw]	408.60968017578125	8.9926460656	3.40917110826667	84.9472810890667	81.53810998080003	318998.15625	2.6781653396907496E8	0	7451	0.18185703270311926	0.5121902478545943	43.230299557577894	408.5997619628906	408.6194152832031
425	408.6887512207031	11.1338511597333					1	DETECTED	408.6888 m/z @11.13 [151020OFc1_NvH-0949-CRLM-7.raw]	408.6887512207031	11.1338511597333	1.01772478053333	99.7502806408	98.73255586026667	293915.4375	2.479418457846772E8	0	7451	0.08735239627626257	1.2309030209065503	29.677986815798366	408.6791076660156	408.691650390625
426	408.70172119140625	33.1913089189333					1	DETECTED	408.7017 m/z @33.19 [151020OFc1_NvH-0949-CRLM-7.raw]	408.70172119140625	33.1913089189333	2.88524364746667	98.1354328474667	95.25018920000004	1292893.875	2.932980539234371E8	2	7451	0.2244860444329717	0.6261680125276303	0.09512214012638691	408.6923522949219	408.711669921875
427	408.7215881347656	35.2778147786667					1	DETECTED	408.7216 m/z @35.28 [151020OFc1_NvH-0949-CRLM-7.raw]	408.7215881347656	35.2778147786667	3.09161387733333	96.7261988178667	93.63458494053337	1053512.125	3.2461260762887746E8	2	7451	13.216332714311516	0.8614083303761539	0.013776186540748043	408.7117919921875	408.7315673828125
428	408.7323913574219	13.0569205594667					1	DETECTED	408.7324 m/z @13.06 [151020OFc1_NvH-0949-CRLM-7.raw]	408.7323913574219	13.0569205594667	4.04035159653333	97.0636784424	93.02332684586668	836385.5625	3.896426060437638E8	2	7451	0.10957093264418916	13.19108050933065	55.362346789770925	408.7315979003906	408.73480224609375
429	408.7448425292969	28.8094672386667					1	DETECTED	408.7448 m/z @28.81 [151020OFc1_NvH-0949-CRLM-7.raw]	408.7448425292969	28.8094672386667	3.19881268853333	99.0910031272	95.89219043866666	1.858362E7	8.482116150627404E8	2	7451	12.891473895756839	1.0662601347449758	37.44606960778721	408.73486328125	408.75482177734375
430	408.7617492675781	45.83291592					1	DETECTED	408.7617 m/z @45.83 [151020OFc1_NvH-0949-CRLM-7.raw]	408.7617492675781	45.83291592	1.91721663733333	93.9713557802667	92.05413914293338	4479958.5	4.239548549075991E8	2	7451	22.761608125446372	0.5166925815165039	1.4137000567984606	408.7548522949219	408.771728515625
431	408.8089904785156	21.6366255416					1	DETECTED	408.8090 m/z @21.64 [151020OFc1_NvH-0949-CRLM-7.raw]	408.8089904785156	21.6366255416	2.0350862008	98.2586646096	96.22357840880001	173179.65625	2.7464959532207566E8	0	7451	12.728635709869156	3.3764035233209047	6.1195130901798525	408.79901123046875	408.8189392089844
432	408.8363952636719	28.27543394					1	DETECTED	408.8364 m/z @28.28 [151020OFc1_NvH-0949-CRLM-7.raw]	408.8363952636719	28.27543394	0.611637344	98.8766449722667	98.2650076282667	349722.4375	2.5359193289015055E8	0	7451	0.19582007279661084	2.4218200178749263	2.0967004423551185	408.8265380859375	408.84600830078125
433	408.8604736328125	31.2817261952					1	DETECTED	408.8605 m/z @31.28 [151020OFc1_NvH-0949-CRLM-7.raw]	408.8604736328125	31.2817261952	3.95692715626667	99.5010175045333	95.54409034826662	115000.4609375	2.5172084382465047E8	0	7451	12.924054028296343	1.7735721604919163	3.0322434643273612	408.8576354980469	408.8616943359375
434	408.87188720703125	32.8566609154667					1	DETECTED	408.8719 m/z @32.86 [151020OFc1_NvH-0949-CRLM-7.raw]	408.87188720703125	32.8566609154667	0.467063985333333	99.9450975712	99.47803358586665	741523.8125	2.993854759319161E8	3	7451	0.1432729985661254	0.6047115061193201	0.4357441240448945	408.8620300292969	408.8774719238281
435	408.88763427734375	18.7717081074667					1	DETECTED	408.8876 m/z @18.77 [151020OFc1_NvH-0949-CRLM-7.raw]	408.88763427734375	18.7717081074667	1.035413932	99.7502806408	98.7148667088	5149041.5	3.8911223099683183E8	3	7451	0.13291728400021796	0.5141931973919127	0.2041069565737461	408.8776550292969	408.8976135253906
436	408.90625	25.0114537602667					1	DETECTED	408.9062 m/z @25.01 [151020OFc1_NvH-0949-CRLM-7.raw]	408.90625	25.0114537602667	0.1173782376	99.6278409450667	99.5104627074667	537208.1875	2.842204266850677E8	0	7451	12.990840734623188	0.5532225197603837	2.1802658821970224	408.89764404296875	408.9161682128906
437	408.9188537597656	25.2681719016					1	DETECTED	408.9189 m/z @25.27 [151020OFc1_NvH-0949-CRLM-7.raw]	408.9188537597656	25.2681719016	0.0184527354666667	94.5782901493333	94.55983741386663	402994.75	2.5459068012015235E8	0	7451	0.18835792108294314	1.9015947620755997	2.9332353234596114	408.916259765625	408.9288024902344
438	408.9486083984375	41.1964452128					1	DETECTED	408.9486 m/z @41.20 [151020OFc1_NvH-0949-CRLM-7.raw]	408.9486083984375	41.1964452128	0.221273107733333	99.0421285186667	98.82085541093336	625386.4375	2.762799792667864E8	0	7451	23.773057025194728	1.796181118542204	0.002552160646240414	408.9387512207031	408.9585876464844
439	408.9693298339844	19.3939780346667					1	DETECTED	408.9693 m/z @19.39 [151020OFc1_NvH-0949-CRLM-7.raw]	408.9693298339844	19.3939780346667	0.9912477136	98.9643588509333	97.97311113733329	260396.84375	2.5665710213663933E8	0	7451	14.65246284710552	5.962689083778955	0.2825489813934277	408.9593811035156	408.97930908203125
440	408.9811706542969	43.1748253173333					1	DETECTED	408.9812 m/z @43.17 [151020OFc1_NvH-0949-CRLM-7.raw]	408.9811706542969	43.1748253173333	4.003720416	99.9936970157333	95.9899765997333	99672.75	2.59206704180822E8	0	7451	86.68030403497293	1.2455408410149107	1.7087392318784076	408.9793395996094	408.985595703125
441	409.00921630859375	18.0871865021333					1	DETECTED	409.0092 m/z @18.09 [151020OFc1_NvH-0949-CRLM-7.raw]	409.00921630859375	18.0871865021333	0.0084939456	99.9936970157333	99.98520307013331	483620.96875	2.986044057881178E8	4	7451	28.529778566439802	2.704365717335648	6.069742840127354	408.9995422363281	409.018798828125
442	409.0368347167969	28.191501508					1	DETECTED	409.0368 m/z @28.19 [151020OFc1_NvH-0949-CRLM-7.raw]	409.0368347167969	28.191501508	0.0084939456	99.984088616	99.9755946704	552268.375	2.6502369853359172E8	0	7451	0.19690207497245993	1.6027736574146927	454.25425789041907	409.02691650390625	409.04681396484375
443	409.048828125	36.3299195597333					1	DETECTED	409.0488 m/z @36.33 [151020OFc1_NvH-0949-CRLM-7.raw]	409.048828125	36.3299195597333	0.257570712266667	99.9647034354667	99.70713272320003	115168.03125	2.516993844443564E8	0	7451	99.72003415235253	1.380300954845104	1.7610289497344356	409.046875	409.05877685546875
444	409.08087158203125	22.7582539229333					1	DETECTED	409.0809 m/z @22.76 [151020OFc1_NvH-0949-CRLM-7.raw]	409.08087158203125	22.7582539229333	0.0084939456	99.9936970157333	99.98520307013331	93113.921875	2.5661434493326885E8	0	7451	95.13614221569155	2.098198070548703	3.9760852374449707	409.0710144042969	409.08087158203125
445	409.0919189453125	32.2941484741333					1	DETECTED	409.0919 m/z @32.29 [151020OFc1_NvH-0949-CRLM-7.raw]	409.0919189453125	32.2941484741333	0.1360847688	99.984088616	99.84800384719999	97879.8203125	2.7182874705900705E8	0	7451	96.96101008430963	1.4994119088546891	2.0127339183243613	409.0820617675781	409.1000061035156
446	409.1104736328125	3.13629887946667					1	DETECTED	409.1105 m/z @3.14 [151020OFc1_NvH-0949-CRLM-7.raw]	409.1104736328125	3.13629887946667	0.0084939456	99.9936970157333	99.98520307013331	142467.625	2.7068416641836196E8	0	7451	0.42055125962317685	21.547998819950273	173.1902766767223	409.1018371582031	409.11968994140625
447	409.1679382324219	15.8391206408					1	DETECTED	409.1679 m/z @15.84 [151020OFc1_NvH-0949-CRLM-7.raw]	409.1679382324219	15.8391206408	4.2579119656	99.8466254	95.58871343439999	411724.15625	2.754953006726625E8	3	7451	0.12295180855605459	422.5762150672237	1.1673548103971978	409.157958984375	409.1778259277344
448	409.18548583984375	27.8915483858667					1	DETECTED	409.1855 m/z @27.89 [151020OFc1_NvH-0949-CRLM-7.raw]	409.18548583984375	27.8915483858667	0.284574763733333	99.3158110056	99.03123624186667	233570.4375	2.9816766724966383E8	0	7451	5.403452846208907	2.2328879802808537	6.056710997617165	409.1779479980469	409.1883544921875
449	409.1983642578125	12.7667945365333					1	DETECTED	409.1984 m/z @12.77 [151020OFc1_NvH-0949-CRLM-7.raw]	409.1983642578125	12.7667945365333	3.17182760453333	99.0421285186667	95.87030091413337	3300389.0	3.367909003574789E8	3	7451	0.15427604444584908	1.103420010896552	50.365176174207534	409.1883850097656	409.2083435058594
450	409.20849609375	26.3965294677333					1	DETECTED	409.2085 m/z @26.40 [151020OFc1_NvH-0949-CRLM-7.raw]	409.20849609375	26.3965294677333	2.35703038986667	99.9254892757333	97.56845888586663	260807.75	2.7299385098436004E8	0	7451	23.352117187733	2.605912950331751	0.11559770227310491	409.2083740234375	409.2145690917969
451	409.2245788574219	14.944938632					1	DETECTED	409.2246 m/z @14.94 [151020OFc1_NvH-0949-CRLM-7.raw]	409.2245788574219	14.944938632	2.29324981333333	99.7888386285333	97.49558881519997	2086540.375	4.2094585341951597E8	2	7451	4.060455603186314	21.676126477171874	1.0243945234727079	409.214599609375	409.2345275878906
452	409.2363586425781	26.4617477194667					1	DETECTED	409.2364 m/z @26.46 [151020OFc1_NvH-0949-CRLM-7.raw]	409.2363586425781	26.4617477194667	3.58296260506667	97.426851528	93.84388892293333	924997.625	3.215497259986828E8	2	7451	1.0503371690035692	0.5450490526403039	3.4616744023045136	409.2345886230469	409.2364196777344
453	409.2464294433594	28.8349146290667					1	DETECTED	409.2464 m/z @28.83 [151020OFc1_NvH-0949-CRLM-7.raw]	409.2464294433594	28.8349146290667	1.72302516773333	99.1394461317333	97.41642096399997	7948045.5	6.568046129082634E8	2	7451	12.917223987453237	1.7681558062751763	16.33415277600837	409.2364501953125	409.25640869140625
454	409.2648010253906	23.0843798466667					1	DETECTED	409.2648 m/z @23.08 [151020OFc1_NvH-0949-CRLM-7.raw]	409.2648010253906	23.0843798466667	2.5011331816	98.5043871456	96.00325396400001	1723233.125	3.1723294110016775E8	0	7451	22.823730458425388	1.5991761979354444	4.711070287799531	409.2564697265625	409.27410888671875
455	409.2763977050781	91.5387767098667					1	DETECTED	409.2764 m/z @91.54 [151020OFc1_NvH-0949-CRLM-7.raw]	409.2763977050781	91.5387767098667	3.55100477973333	92.5453923394667	88.99438755973337	253974.359375	2.272151137843129E8	0	7451	0.9992032965617739	1.8236158806016167	1.7654512642005238	409.2750549316406	409.2851867675781
456	409.2949523925781	91.3825888394667					1	DETECTED	409.2950 m/z @91.38 [151020OFc1_NvH-0949-CRLM-7.raw]	409.2949523925781	91.3825888394667	5.83366654453333	96.5411217546667	90.70745521013338	95635.21875	2.1909626025079143E8	0	7451	1.5660048407180938	0.5301496078315034	8.657714344245363	409.2896423339844	409.30401611328125
457	409.3137512207031	91.4554005418667					1	DETECTED	409.3138 m/z @91.46 [151020OFc1_NvH-0949-CRLM-7.raw]	409.3137512207031	91.4554005418667	17.5088554986667	92.3518176202667	74.8429621216	68906.609375	2.1231965135210326E8	0	7451	0.15797106562492047	0.5060612505822707	0.007363537338170003	409.3077697753906	409.3206787109375
458	409.3313293457031	91.6235986976					1	DETECTED	409.3313 m/z @91.62 [151020OFc1_NvH-0949-CRLM-7.raw]	409.3313293457031	91.6235986976	6.80521832586667	96.9845251064	90.17930678053332	114363.7421875	2.735392356689406E8	0	7451	0.5607368813445106	0.5316023860942916	0.5899808196952282	409.3260803222656	409.3411865234375
459	409.3438415527344	43.1217695941333					1	DETECTED	409.3438 m/z @43.12 [151020OFc1_NvH-0949-CRLM-7.raw]	409.3438415527344	43.1217695941333	18.1423943288	98.8352353941333	80.69284106533331	98120.953125	2.6313713239657572E8	0	7451	73.31046877566068	1.6151893353658024	1.9268861928414636	409.3438415527344	409.35357666015625
460	409.37176513671875	24.5859647925333					1	DETECTED	409.3718 m/z @24.59 [151020OFc1_NvH-0949-CRLM-7.raw]	409.37176513671875	24.5859647925333	2.10623519706667	97.2272955032	95.12106030613333	114688.1796875	2.680250803967555E8	0	7451	86.51470156341	2.3310029178011993	3.4693982203489426	409.36181640625	409.3807067871094
461	409.39666748046875	47.2757479541333					1	DETECTED	409.3967 m/z @47.28 [151020OFc1_NvH-0949-CRLM-7.raw]	409.39666748046875	47.2757479541333	3.58296260506667	99.3839188866667	95.80095628160004	250554.5	2.6763477689884642E8	0	7451	0.48777783007735565	1.104332879946097	1.3723510482334307	409.38751220703125	409.4065856933594
462	409.42730712890625	22.7245588901333					1	DETECTED	409.4273 m/z @22.72 [151020OFc1_NvH-0949-CRLM-7.raw]	409.42730712890625	22.7245588901333	3.52161390293333	99.984088616	96.46247471306667	704442.1875	2.833085357076886E8	0	7451	0.1275231217456323	1.6079529863939128	0.08847271797808964	409.4173583984375	409.43682861328125
463	409.4568786621094	18.5395812621333					1	DETECTED	409.4569 m/z @18.54 [151020OFc1_NvH-0949-CRLM-7.raw]	409.4568786621094	18.5395812621333	3.3798981984	96.8665014664	93.486603268	236083.765625	2.522779805928169E8	0	7451	22.996716744647998	3.1203921383805473	0.08416184340345723	409.4473571777344	409.46038818359375
464	409.4705810546875	8.5564590144					1	DETECTED	409.4706 m/z @8.56 [151020OFc1_NvH-0949-CRLM-7.raw]	409.4705810546875	8.5564590144	3.79325020666667	99.0811659306667	95.28791572400003	459572.46875	2.6872219613563573E8	0	7451	0.18781674588227126	2.5426413470960245	4.533777135998086	409.4606018066406	409.4757080078125
465	409.48577880859375	40.7424987048					1	DETECTED	409.4858 m/z @40.74 [151020OFc1_NvH-0949-CRLM-7.raw]	409.48577880859375	40.7424987048	3.62632052933333	99.3548894442667	95.72856891493338	556013.0625	2.7667889649251795E8	0	7451	7.6786815417478	1.3795570086744522	0.6967219255997705	409.4759216308594	409.4957275390625
466	409.5019226074219	15.8391206408					1	DETECTED	409.5019 m/z @15.84 [151020OFc1_NvH-0949-CRLM-7.raw]	409.5019226074219	15.8391206408	3.09161387733333	96.6870933442667	93.59547946693337	269984.875	2.480216135873991E8	0	7451	0.10027896813035753	0.5189617566740589	0.05996384582661125	409.49615478515625	409.51190185546875
467	409.52691650390625	15.216048056					1	DETECTED	409.5269 m/z @15.22 [151020OFc1_NvH-0949-CRLM-7.raw]	409.52691650390625	15.216048056	3.145190364	99.4518175218667	96.3066271578667	749642.1875	2.7897892561402774E8	3	7451	2.978908567431276	2.412382822940466	43.919432480818074	409.51702880859375	409.5294494628906
468	409.5394592285156	27.0937199653333					1	DETECTED	409.5395 m/z @27.09 [151020OFc1_NvH-0949-CRLM-7.raw]	409.5394592285156	27.0937199653333	2.05288179093333	99.7308270397333	97.67794524879997	3357059.75	3.441807391318645E8	3	7451	14.383146082535413	0.5213949932109587	0.3536983321070445	409.52947998046875	409.54931640625
469	409.5594177246094	51.0809565312					1	DETECTED	409.5594 m/z @51.08 [151020OFc1_NvH-0949-CRLM-7.raw]	409.5594177246094	51.0809565312	3.67008698106667	96.6286399485333	92.95855296746663	1489052.0	3.364293668814808E8	3	7451	0.1697046177104582	0.5108792015739348	0.006575582830051865	409.54949951171875	409.56304931640625
470	409.57305908203125	30.2574732298667					1	DETECTED	409.5731 m/z @30.26 [151020OFc1_NvH-0949-CRLM-7.raw]	409.57305908203125	30.2574732298667	2.57329099813333	98.0179444693333	95.44465347119997	1639799.375	3.209105952848162E8	0	7451	0.21502374316033013	0.5047150961924929	0.23798180444715963	409.5630798339844	409.5815734863281
471	409.5918884277344	47.9898108128					1	DETECTED	409.5919 m/z @47.99 [151020OFc1_NvH-0949-CRLM-7.raw]	409.5918884277344	47.9898108128	1.7319147672	95.3216587664	93.58974399920001	1681258.0	2.893232128722916E8	3	7451	0.1855668347547521	0.5324700313923342	0.04117994958291204	409.5819091796875	409.6014099121094
472	409.687744140625	26.1481929629333					1	DETECTED	409.6877 m/z @26.15 [151020OFc1_NvH-0949-CRLM-7.raw]	409.687744140625	26.1481929629333	6.4128667768	99.2962711818667	92.8834044050667	1039653.125	2.813175285515526E8	0	7451	0.31646974124730676	10.117496478729253	0.12060967410070018	409.6777648925781	409.695556640625
473	409.7057189941406	18.7239296189333					1	DETECTED	409.7057 m/z @18.72 [151020OFc1_NvH-0949-CRLM-7.raw]	409.7057189941406	18.7239296189333	3.3798981984	99.2671616296	95.8872634312	2413665.75	3.429744303745022E8	2	7451	0.24671253480169852	5.052455155061774	1.1189851356544946	409.6958923339844	409.7139587402344
474	409.7239685058594	25.9461391096					1	DETECTED	409.7240 m/z @25.95 [151020OFc1_NvH-0949-CRLM-7.raw]	409.7239685058594	25.9461391096	3.77244019093333	98.3074977336	94.53505754266668	2.5500268E7	7.860944959434252E8	2	7451	0.22043190755713127	1.1637028791640298	1.8293089130507891	409.7140197753906	409.73394775390625
475	409.738037109375	26.1207871541333					1	DETECTED	409.7380 m/z @26.12 [151020OFc1_NvH-0949-CRLM-7.raw]	409.738037109375	26.1207871541333	3.55100477973333	99.9450975712	96.39409279146666	2161129.5	3.90441708957572E8	2	7451	27.337646728988986	0.5297524469763498	8.054571353363128	409.7339782714844	409.7480163574219
476	409.7481994628906	28.8094672386667					1	DETECTED	409.7482 m/z @28.81 [151020OFc1_NvH-0949-CRLM-7.raw]	409.7481994628906	28.8094672386667	0.708713365333333	93.1745250192	92.46581165386667	1812648.0	3.252938403490422E8	0	7451	0.25399263828438734	26.63879861155056	0.5762150109729332	409.748046875	409.7569274902344
477	409.7658386230469	23.058049088					1	DETECTED	409.7658 m/z @23.06 [151020OFc1_NvH-0949-CRLM-7.raw]	409.7658386230469	23.058049088	4.46289680506667	94.2184402653333	89.75554346026664	488109.96875	2.4826171121137583E8	0	7451	0.16867319117038804	7.637574815222606	0.026521383653329678	409.758544921875	409.77532958984375
478	409.8431701660156	34.5177980674667					1	DETECTED	409.8432 m/z @34.52 [151020OFc1_NvH-0949-CRLM-7.raw]	409.8431701660156	34.5177980674667	0.439880850133333	99.5788748616	99.13899401146666	316118.875	2.7775314882624936E8	3	7451	83.67518450608398	1.7975096441598442	2.5348797238485066	409.8333435058594	409.84783935546875
479	409.85784912109375	16.5824845970667					1	DETECTED	409.8578 m/z @16.58 [151020OFc1_NvH-0949-CRLM-7.raw]	409.85784912109375	16.5824845970667	5.3980652784	99.3158110056	93.9177457272	341981.65625	2.774719158971849E8	0	7451	0.06263103844812434	0.6166336374054152	0.49786591341803066	409.8479919433594	409.86016845703125
480	409.8702087402344	17.3895278328					1	DETECTED	409.8702 m/z @17.39 [151020OFc1_NvH-0949-CRLM-7.raw]	409.8702087402344	17.3895278328	0.575902338666667	99.3938124872	98.81791014853333	4165361.25	4.011471599620788E8	3	7451	3.2597345415738594	2.6340683466196966	4.12358661737344	409.8602294921875	409.8774719238281
481	409.88751220703125	18.9271081389333					1	DETECTED	409.8875 m/z @18.93 [151020OFc1_NvH-0949-CRLM-7.raw]	409.88751220703125	18.9271081389333	1.50153604	98.4148195973333	96.9132835573333	4499630.0	3.732974654611256E8	3	7451	0.14178553586425835	1.8725873094130465	0.02327976781256371	409.8775329589844	409.8974304199219
482	409.9075622558594	30.2853983146667					1	DETECTED	409.9076 m/z @30.29 [151020OFc1_NvH-0949-CRLM-7.raw]	409.9075622558594	30.2853983146667	1.8197013368	99.836881812	98.0171804752	941303.25	2.915537053010315E8	3	7451	0.15219000319089915	0.5239554314958119	1.7929931464207995	409.8975830078125	409.9161376953125
483	409.9268798828125	35.1030792354667					1	DETECTED	409.9269 m/z @35.10 [151020OFc1_NvH-0949-CRLM-7.raw]	409.9268798828125	35.1030792354667	1.00001631013333	99.3743480818667	98.37433177173337	1825317.75	3.277081003126634E8	3	7451	12.993830822914283	3.68170100111226	0.8482898494658057	409.91693115234375	409.9363708496094
484	409.93878173828125	44.444425364					1	DETECTED	409.9388 m/z @44.44 [151020OFc1_NvH-0949-CRLM-7.raw]	409.93878173828125	44.444425364	0.620593724	99.7792760176	99.1586822936	1158783.25	3.0354425751692194E8	3	7451	2.7441528653263774	0.5389821813442063	0.07633877254887945	409.93695068359375	409.948486328125
485	409.9524841308594	15.2529560072					1	DETECTED	409.9525 m/z @15.25 [151020OFc1_NvH-0949-CRLM-7.raw]	409.9524841308594	15.2529560072	2.27543769813333	97.4053869338667	95.12994923573336	113262.015625	2.716614178360541E8	0	7451	17.329365000934814	5.0059027142062895	8.98386910565906	409.9488525390625	409.9548645019531
486	409.9651184082031	11.1130533034667					1	DETECTED	409.9651 m/z @11.11 [151020OFc1_NvH-0949-CRLM-7.raw]	409.9651184082031	11.1130533034667	4.44230528	97.9253976490667	93.4830923690667	722518.0	2.781143956040159E8	0	7451	0.28295376773857583	1.8691907069706257	8.95787656002079	409.95513916015625	409.97509765625
487	409.9848937988281	39.2185925765333					1	DETECTED	409.9849 m/z @39.22 [151020OFc1_NvH-0949-CRLM-7.raw]	409.9848937988281	39.2185925765333	0.752798710133333	99.9936970157333	99.24089830559997	111921.34375	2.482516420390605E8	0	7451	86.8101171431256	1.2563375263932746	2.3877223578074376	409.9751892089844	409.994873046875
488	409.997314453125	25.2025268008					1	DETECTED	409.9973 m/z @25.20 [151020OFc1_NvH-0949-CRLM-7.raw]	409.997314453125	25.2025268008	0.0084939456	99.9352354712	99.92674152560001	91178.828125	2.252449991361724E8	0	7451	48.59260926022192	1.9422094191029946	2.8530788250882155	409.9949035644531	410.0039367675781
489	410.0144958496094	77.3361736890667					1	DETECTED	410.0145 m/z @77.34 [151020OFc1_NvH-0949-CRLM-7.raw]	410.0144958496094	77.3361736890667	0.0994118618666667	99.9936970157333	99.89428515386663	202448.4375	3.168759722500575E8	0	7451	64.11283913116941	0.6436327528482253	0.32062118320124366	410.00457763671875	410.0242004394531
490	410.0320129394531	25.1395795698667					1	DETECTED	410.0320 m/z @25.14 [151020OFc1_NvH-0949-CRLM-7.raw]	410.0320129394531	25.1395795698667	0.0084939456	99.984088616	99.9755946704	115566.7109375	2.615045237503821E8	0	7451	46.763200084531896	2.152906159307393	3.242718737987706	410.02484130859375	410.0419006347656
491	410.04766845703125	44.5710971421333					1	DETECTED	410.0477 m/z @44.57 [151020OFc1_NvH-0949-CRLM-7.raw]	410.04766845703125	44.5710971421333	0.548686244266667	99.9549972576	99.40631101333334	85900.5234375	2.4191773361260232E8	0	7451	88.17300225165467	1.0911467526723766	1.484775132913549	410.042724609375	410.05755615234375
492	410.0689392089844	53.0080479568					1	DETECTED	410.0689 m/z @53.01 [151020OFc1_NvH-0949-CRLM-7.raw]	410.0689392089844	53.0080479568	0.2392977808	99.9936970157333	99.7543992349333	90231.015625	2.7454829902425754E8	0	7451	64.72672262112607	0.9373066212399577	0.8749824547081668	410.0591125488281	410.0689392089844
493	410.0793762207031	48.1827082397333					1	DETECTED	410.0794 m/z @48.18 [151020OFc1_NvH-0949-CRLM-7.raw]	410.0793762207031	48.1827082397333	0.0084939456	99.9936970157333	99.98520307013331	95108.4921875	2.4988712893043092E8	0	7451	54.21870636310065	0.9937739142560909	0.9670456842258294	410.0695495605469	410.0893249511719
494	410.11480712890625	44.1108501429333					1	DETECTED	410.1148 m/z @44.11 [151020OFc1_NvH-0949-CRLM-7.raw]	410.11480712890625	44.1108501429333	0.0084939456	99.984088616	99.9755946704	98709.96875	2.741290682242519E8	0	7451	95.89193519214729	1.2317431356042663	1.3579531656403023	410.105224609375	410.1242370605469
495	410.1471252441406	92.40826712					1	DETECTED	410.1471 m/z @92.41 [151020OFc1_NvH-0949-CRLM-7.raw]	410.1471252441406	92.40826712	7.9364928864	98.9740837106667	91.0375908242667	234249.59375	2.6720666912287897E8	0	7451	0.1592522394968512	7.972697363882332	0.23660346688610343	410.139404296875	410.15362548828125
496	410.1781921386719	22.7755728314667					1	DETECTED	410.1782 m/z @22.78 [151020OFc1_NvH-0949-CRLM-7.raw]	410.1781921386719	22.7755728314667	3.68077849573333	98.2101276765333	94.52934918079997	492340.46875	2.693799862435642E8	0	7451	0.05744607284486847	7.744848660287597	0.013857894058505077	410.16845703125	410.1867980957031
497	410.1969909667969	20.2955470658667					1	DETECTED	410.1970 m/z @20.30 [151020OFc1_NvH-0949-CRLM-7.raw]	410.1969909667969	20.2955470658667	2.33912897333333	99.836881812	97.49775283866667	3493819.25	3.7645712777744085E8	3	7451	3.031134427375026	0.5221259595655157	5.063024542695867	410.18701171875	410.2069396972656
498	410.21405029296875	20.6759882525333					1	DETECTED	410.2141 m/z @20.68 [151020OFc1_NvH-0949-CRLM-7.raw]	410.21405029296875	20.6759882525333	2.213082732	99.2475913906667	97.0345086586667	2650504.5	3.884415532852874E8	2	7451	0.1765331679969293	5.325910635245992	0.9063835975866551	410.2070007324219	410.21527099609375
499	410.22528076171875	25.9319246285333					1	DETECTED	410.2253 m/z @25.93 [151020OFc1_NvH-0949-CRLM-7.raw]	410.22528076171875	25.9319246285333	2.11515628106667	99.2083708504	97.09321456933333	1.1703679E7	7.384184804806384E8	4	7451	0.21634230996677317	1.4134846026208732	0.4546860058607807	410.2153015136719	410.23516845703125
500	410.2386779785156	42.838647848					1	DETECTED	410.2387 m/z @42.84 [151020OFc1_NvH-0949-CRLM-7.raw]	410.2386779785156	42.838647848	3.390821204	98.5633550781333	95.1725338741333	2247853.75	4.200199560873473E8	3	7451	11.35093530362283	3.476476127854993	0.013639112341698057	410.2353210449219	410.2486572265625
501	410.25762939453125	40.539612148					1	DETECTED	410.2576 m/z @40.54 [151020OFc1_NvH-0949-CRLM-7.raw]	410.25762939453125	40.539612148	3.18081979573333	96.6581871349333	93.47736733919997	1542925.5	3.462471134963684E8	2	7451	5.610561099047835	1.8505587799121614	0.7051133367329532	410.2486877441406	410.26751708984375
502	410.2730407714844	44.4240796882667					1	DETECTED	410.2730 m/z @44.42 [151020OFc1_NvH-0949-CRLM-7.raw]	410.2730407714844	44.4240796882667	1.18446439413333	92.8781619322667	91.69369753813338	977415.6875	2.9189747611397433E8	0	7451	0.08849042455346279	0.5264515022837345	19.213790481658183	410.2679443359375	410.2827453613281
503	410.293212890625	91.2326407194667					1	DETECTED	410.2932 m/z @91.23 [151020OFc1_NvH-0949-CRLM-7.raw]	410.293212890625	91.2326407194667	32.5322415101333	92.5189656061333	59.98672409600001	91254.734375	1.7413919137066966E8	0	7451	0.1599555130666772	0.5109566962405093	0.01142727587209255	410.2844543457031	410.29888916015625
504	410.31317138671875	49.9064555088					1	DETECTED	410.3132 m/z @49.91 [151020OFc1_NvH-0949-CRLM-7.raw]	410.31317138671875	49.9064555088	0.521448750933333	99.1590165477333	98.63756779679997	143187.625	2.729707847243198E8	0	7451	91.20468785545864	0.9986590492982744	0.8359275005790323	410.3101806640625	410.32232666015625
505	410.4290466308594	22.7755728314667					1	DETECTED	410.4290 m/z @22.78 [151020OFc1_NvH-0949-CRLM-7.raw]	410.4290466308594	22.7755728314667	3.7427653176	98.2101276765333	94.4673623589333	345926.34375	2.770611956605676E8	0	7451	10.39003649132885	3.7586869009138995	0.015541957946359724	410.4190673828125	410.4372863769531
506	410.44775390625	20.2736638008					1	DETECTED	410.4478 m/z @20.27 [151020OFc1_NvH-0949-CRLM-7.raw]	410.44775390625	20.2736638008	0.293626180266667	98.6806081056	98.38698192533333	3269661.5	3.069375342678089E8	0	7451	0.16077160583134997	0.5156975732076753	1.4545660245786538	410.43780517578125	410.45770263671875
507	410.47216796875	36.8572530589333					1	DETECTED	410.4722 m/z @36.86 [151020OFc1_NvH-0949-CRLM-7.raw]	410.47216796875	36.8572530589333	3.54172348613333	98.4148195973333	94.87309611119997	3990465.0	3.205537875906049E8	0	7451	0.17301866639754593	0.5099696272583745	0.1455854686896125	410.4622497558594	410.48193359375
508	410.4846496582031	38.6054020261333					1	DETECTED	410.4846 m/z @38.61 [151020OFc1_NvH-0949-CRLM-7.raw]	410.4846496582031	38.6054020261333	2.32026684613333	96.7261988178667	94.40593197173337	340133.40625	2.6776656413218933E8	0	7451	0.15955811498341887	1.5312499970901199	0.0010290217359728126	410.482177734375	410.4945983886719
509	410.494873046875	17.1581114256					1	DETECTED	410.4949 m/z @17.16 [151020OFc1_NvH-0949-CRLM-7.raw]	410.494873046875	17.1581114256	3.62632052933333	97.8751545362667	94.24883400693338	244712.796875	2.3389264257597032E8	0	7451	1.3065833801249234	3.48249668981125	0.008940156445182628	410.4946594238281	410.5046691894531
510	410.5244140625	36.012143448					1	DETECTED	410.5244 m/z @36.01 [151020OFc1_NvH-0949-CRLM-7.raw]	410.5244140625	36.012143448	3.82368079333333	98.4363317493333	94.61265095599998	511475.375	2.6804243519804052E8	3	7451	0.6756251073463133	1.5475968204528279	2.0658294491407068	410.51470947265625	410.5291442871094
511	410.5391540527344	17.3794466768					1	DETECTED	410.5392 m/z @17.38 [151020OFc1_NvH-0949-CRLM-7.raw]	410.5391540527344	17.3794466768	1.51933162506667	97.5152980144	95.99596638933333	939929.8125	3.0595900081544334E8	0	7451	0.12954951140045523	0.5105651549407464	1.1291261391449952	410.5291748046875	410.54345703125
512	410.553466796875	16.5588084344					1	DETECTED	410.5535 m/z @16.56 [151020OFc1_NvH-0949-CRLM-7.raw]	410.553466796875	16.5588084344	3.4280977616	97.8654088733333	94.4373111117333	2028155.625	3.395579076893067E8	0	7451	4.159393610636286	0.8050304648397069	0.7921980826167121	410.5434875488281	410.56341552734375
513	410.57275390625	42.7606445693333					1	DETECTED	410.5728 m/z @42.76 [151020OFc1_NvH-0949-CRLM-7.raw]	410.57275390625	42.7606445693333	0.5938168024	97.7051963866667	97.1113795842667	1265425.5	3.0278764957440454E8	3	7451	30.71592517131925	0.5067206866013413	0.0068941727557856715	410.5634765625	410.5827331542969
514	410.5954284667969	35.081223056					1	DETECTED	410.5954 m/z @35.08 [151020OFc1_NvH-0949-CRLM-7.raw]	410.5954284667969	35.081223056	2.57329099813333	99.5984373170667	97.02514631893337	333113.78125	2.8076406548760587E8	0	7451	0.1337314474208	1.8564545775863712	3.1956112074592564	410.5856628417969	410.5975036621094
515	410.60784912109375	44.4032069685333					1	DETECTED	410.6078 m/z @44.40 [151020OFc1_NvH-0949-CRLM-7.raw]	410.60784912109375	44.4032069685333	3.21691064906667	93.2596384018667	90.04272775280002	452706.65625	3.077530365219324E8	0	7451	0.267925010710762	1.3211631299289004	0.004418918597279114	410.5982666015625	410.6094055175781
516	410.61993408203125	28.4331584797333					1	DETECTED	410.6199 m/z @28.43 [151020OFc1_NvH-0949-CRLM-7.raw]	410.61993408203125	28.4331584797333	4.04035159653333	97.9058831669333	93.86553157039997	776387.125	2.8726121897714996E8	0	7451	0.18603082733016052	4.324978092676151	0.14234523731029874	410.6099853515625	410.6299133300781
517	410.67822265625	31.7284526309333					1	DETECTED	410.6782 m/z @31.73 [151020OFc1_NvH-0949-CRLM-7.raw]	410.67822265625	31.7284526309333	3.62632052933333	88.2868580984	84.66053756906668	204169.984375	2.513385908043613E8	0	7451	0.3255327447337919	1.6982968969476995	2.394878439347168	410.6688537597656	410.68817138671875
518	410.6986389160156	20.2955470658667					1	DETECTED	410.6986 m/z @20.30 [151020OFc1_NvH-0949-CRLM-7.raw]	410.6986389160156	20.2955470658667	3.12748893973333	96.4836541154667	93.35616517573338	1448624.875	2.899934959489734E8	2	7451	0.1293858384024631	3.211376136712382	2.158695907492716	410.689453125	410.7086181640625
519	410.7193908691406	19.2741397274667					1	DETECTED	410.7194 m/z @19.27 [151020OFc1_NvH-0949-CRLM-7.raw]	410.7193908691406	19.2741397274667	2.18648225706667	99.3548894442667	97.16840718720003	8522285.0	6.444202118033725E8	2	7451	0.24900560668668703	1.112220862995435	5.239163670379504	410.70947265625	410.729248046875
520	410.7316589355469	26.9176133989333					1	DETECTED	410.7317 m/z @26.92 [151020OFc1_NvH-0949-CRLM-7.raw]	410.7316589355469	26.9176133989333	1.8817752776	83.7464948317333	81.8647195541333	1066460.75	3.0444251697745484E8	2	7451	5.016420430302269	0.8716740231197655	41.76150134167773	410.7294616699219	410.74163818359375
521	410.7417907714844	31.3141741973333					1	DETECTED	410.7418 m/z @31.31 [151020OFc1_NvH-0949-CRLM-7.raw]	410.7417907714844	31.3141741973333	3.57181293466667	95.3413771330667	91.76956419840003	771656.3125	2.838187638918331E8	0	7451	11.643259758469291	0.5557217046891189	0.11014273919868386	410.7416687011719	410.7496032714844
522	410.7596130371094	40.5768859712					1	DETECTED	410.7596 m/z @40.58 [151020OFc1_NvH-0949-CRLM-7.raw]	410.7596130371094	40.5768859712	3.6913992944	96.6488147664	92.957415472	779123.4375	3.071237939535678E8	0	7451	0.1471562184423263	0.7639723484492916	71.34355853831208	410.7496337890625	410.7693176269531
523	410.8203125	28.4470626984					1	DETECTED	410.8203 m/z @28.45 [151020OFc1_NvH-0949-CRLM-7.raw]	410.8203125	28.4470626984	3.64817472693333	99.2671616296	95.61898690266666	693390.625	2.711802480134354E8	0	7451	0.05552356742146003	129.15845405391156	0.640588446870549	410.81182861328125	410.8299560546875
524	410.8403625488281	41.3344251413333					1	DETECTED	410.8404 m/z @41.33 [151020OFc1_NvH-0949-CRLM-7.raw]	410.8403625488281	41.3344251413333	0.0364749837333333	95.98272062	95.94624563626667	2531814.75	2.961730377542659E8	5	7451	0.15547729056351756	0.5159894595839352	0.005477066892909546	410.8305969238281	410.85009765625
525	410.8578796386719	31.115938644					1	DETECTED	410.8579 m/z @31.12 [151020OFc1_NvH-0949-CRLM-7.raw]	410.8578796386719	31.115938644	2.05288179093333	99.9647034354667	97.91182164453338	265598.5	2.8012712750359654E8	0	7451	14.167471024158669	2.253573079924051	2.7137152501303743	410.8507080078125	410.8593444824219
526	410.8693542480469	23.7206207970667					1	DETECTED	410.8694 m/z @23.72 [151020OFc1_NvH-0949-CRLM-7.raw]	410.8693542480469	23.7206207970667	0.9912477136	99.4036449784	98.41239726479999	1599457.375	3.0319359441166246E8	3	7451	0.1548462474400587	0.5449845912230702	0.18618406197379164	410.859375	410.87933349609375
527	410.8830871582031	20.6572511066667					1	DETECTED	410.8831 m/z @20.66 [151020OFc1_NvH-0949-CRLM-7.raw]	410.8830871582031	20.6572511066667	0.5123243016	52.075649908	51.5633256064	406048.71875	1.4666819562757364E8	0	7451	1.5025303374560082	2.5204082181998877	0.09238064940957084	410.87939453125	410.883544921875
528	410.8935546875	26.0940542816					1	DETECTED	410.8936 m/z @26.09 [151020OFc1_NvH-0949-CRLM-7.raw]	410.8935546875	26.0940542816	1.74075840453333	99.7211420544	97.98038364986668	793399.1875	3.029552731534128E8	3	7451	9.682215916226337	0.5194312100200922	1.9622085916239271	410.88360595703125	410.9013977050781
529	410.9114990234375	38.9226906325333					1	DETECTED	410.9115 m/z @38.92 [151020OFc1_NvH-0949-CRLM-7.raw]	410.9114990234375	38.9226906325333	0.0084939456	95.9939286074667	95.9854346618667	1848696.25	3.51743638539585E8	3	7451	0.11861156395842443	0.5295563040177422	0.15919272165413023	410.90155029296875	410.92144775390625
530	410.9237976074219	34.6521567341333					1	DETECTED	410.9238 m/z @34.65 [151020OFc1_NvH-0949-CRLM-7.raw]	410.9237976074219	34.6521567341333	3.2883286424	98.7391049621333	95.4507763197333	420157.625	2.754210592857268E8	0	7451	0.8570931692450188	1.7008846123153782	0.06514011951964122	410.92169189453125	410.93377685546875
531	410.9498596191406	14.014224736					1	DETECTED	410.9499 m/z @14.01 [151020OFc1_NvH-0949-CRLM-7.raw]	410.9498596191406	14.014224736	3.44812666746667	99.2962711818667	95.84814451440003	1158743.875	2.9263336641297334E8	0	7451	0.10633150188233209	3.664508261089899	1.0440939701585101	410.94012451171875	410.95928955078125
532	410.97344970703125	36.8292425112					1	DETECTED	410.9734 m/z @36.83 [151020OFc1_NvH-0949-CRLM-7.raw]	410.97344970703125	36.8292425112	2.83007966453333	99.6180655792	96.78798591466668	628547.0	2.723047351479035E8	0	7451	0.2220024685576263	2.124958521978192	0.09491065899948423	410.9635009765625	410.9833984375
533	410.9902038574219	35.9514946632					1	DETECTED	410.9902 m/z @35.95 [151020OFc1_NvH-0949-CRLM-7.raw]	410.9902038574219	35.9514946632	3.4280977616	99.9647034354667	96.5366056738667	567789.75	2.98508633140597E8	4	7451	0.12471311343279012	2.1359844532856966	0.013669805231855328	410.9837341308594	411.0001525878906
534	411.0198669433594	28.3935259317333					1	DETECTED	411.0199 m/z @28.39 [151020OFc1_NvH-0949-CRLM-7.raw]	411.0198669433594	28.3935259317333	0.0084939456	99.9936970157333	99.98520307013331	595795.75	2.826160181098327E8	0	7451	3.9663358755470277	2.0452449757008506	264.99103440792163	411.0101318359375	411.0298156738281
535	411.03082275390625	26.0043510578667					1	DETECTED	411.0308 m/z @26.00 [151020OFc1_NvH-0949-CRLM-7.raw]	411.03082275390625	26.0043510578667	3.02849368986667	99.9647034354667	96.93620974560004	47651.109375	1.4306306831218395E8	0	7451	97.07160737181513	2.048189146417386	3.21958961186919	411.0299072265625	411.03082275390625
536	411.04083251953125	41.2719034181333					1	DETECTED	411.0408 m/z @41.27 [151020OFc1_NvH-0949-CRLM-7.raw]	411.04083251953125	41.2719034181333	0.2392977808	99.9936970157333	99.7543992349333	3507311.25	3.1737844723176235E8	5	7451	0.1591707887864402	1.24797532949851	1.3912049733903304	411.0308532714844	411.0508117675781
537	411.0527648925781	28.4470626984					1	DETECTED	411.0528 m/z @28.45 [151020OFc1_NvH-0949-CRLM-7.raw]	411.0527648925781	28.4470626984	0.0544313381333333	99.9450975712	99.89066623306667	82471.5703125	2.5143993352480146E8	0	7451	96.95012753836048	1.707511093286488	2.412515790286321	411.0508728027344	411.05535888671875
538	411.0655517578125	34.3931913597333					1	DETECTED	411.0656 m/z @34.39 [151020OFc1_NvH-0949-CRLM-7.raw]	411.0655517578125	34.3931913597333	0.1901336792	99.9936970157333	99.8035633365333	125133.7265625	2.6914492045949E8	0	7451	99.6175792422489	1.4537066627877337	1.9079823246270722	411.0555725097656	411.0677490234375
539	411.0777893066406	72.2066133154667					1	DETECTED	411.0778 m/z @72.21 [151020OFc1_NvH-0949-CRLM-7.raw]	411.0777893066406	72.2066133154667	0.0364749837333333	99.9936970157333	99.95722203199998	125274.9453125	2.7994028233401924E8	0	7451	70.11076874773488	0.6888500516578621	0.34265417151211225	411.06793212890625	411.08160400390625
540	411.0921630859375	17.1828634250667					1	DETECTED	411.0922 m/z @17.18 [151020OFc1_NvH-0949-CRLM-7.raw]	411.0921630859375	17.1828634250667	0.0084939456	99.9936970157333	99.98520307013331	182014.765625	3.138147185836635E8	0	7451	81.11194628331387	2.9251408593791055	16.29606474976578	411.08544921875	411.1017761230469
541	411.1226501464844	92.4907931237333					1	DETECTED	411.1227 m/z @92.49 [151020OFc1_NvH-0949-CRLM-7.raw]	411.1226501464844	92.4907931237333	3.13629887946667	99.9744823810667	96.83818350160003	906747.75	2.738588658613351E8	0	7451	0.16664882249348523	0.6600764260690375	0.35843382936934837	411.113037109375	411.130615234375
542	411.1749267578125	34.8371883568					1	DETECTED	411.1749 m/z @34.84 [151020OFc1_NvH-0949-CRLM-7.raw]	411.1749267578125	34.8371883568	0.566796406933333	99.3254899706667	98.75869356373336	581927.9375	2.72456679838071E8	0	7451	23.629253848442207	1.8896375053697518	0.22234254490788413	411.1649475097656	411.1806945800781
543	411.19091796875	11.8387615925333					1	DETECTED	411.1909 m/z @11.84 [151020OFc1_NvH-0949-CRLM-7.raw]	411.19091796875	11.8387615925333	1.6877861272	99.4518175218667	97.7640313946667	1131464.875	3.09761050981234E8	2	7451	16.51695857050613	0.5819673757430937	4.703684508896931	411.1811218261719	411.19659423828125
544	411.20660400390625	25.1395795698667					1	DETECTED	411.2066 m/z @25.14 [151020OFc1_NvH-0949-CRLM-7.raw]	411.20660400390625	25.1395795698667	2.31131246213333	99.3938124872	97.08250002506666	6209029.0	5.785708757413968E8	2	7451	3.264335679595174	0.8875201844062787	0.7365833213359979	411.1966247558594	411.2165832519531
545	411.22052001953125	19.2484420938667					1	DETECTED	411.2205 m/z @19.25 [151020OFc1_NvH-0949-CRLM-7.raw]	411.22052001953125	19.2484420938667	3.29744105253333	97.8654088733333	94.56796782079996	3593594.0	5.981875566969197E8	3	7451	15.597787716838823	0.789067790519674	1.5048410379375907	411.21661376953125	411.2304992675781
546	411.2310485839844	24.0076963253333					1	DETECTED	411.2310 m/z @24.01 [151020OFc1_NvH-0949-CRLM-7.raw]	411.2310485839844	24.0076963253333	3.18081979573333	98.1515388522667	94.97071905653337	2969089.0	3.721666628523866E8	3	7451	17.246502416331246	3.0744298901387586	0.46526095459175654	411.23052978515625	411.24102783203125
547	411.2420349121094	29.5441606741333					1	DETECTED	411.2420 m/z @29.54 [151020OFc1_NvH-0949-CRLM-7.raw]	411.2420349121094	29.5441606741333	2.31131246213333	98.6217937845333	96.31048132239997	2257540.0	3.799142180573767E8	2	7451	9.45590384468434	1.0486588974379887	1.1000345168940462	411.2410583496094	411.25201416015625
548	411.25433349609375	31.8311511930667					1	DETECTED	411.2543 m/z @31.83 [151020OFc1_NvH-0949-CRLM-7.raw]	411.25433349609375	31.8311511930667	3.53242613306667	96.0222196333333	92.48979350026663	576276.1875	2.9120254304277307E8	0	7451	7.834487384806117	2.596189233298676	0.3928273772902796	411.2520446777344	411.26385498046875
549	411.2746276855469	90.9785435517333					1	DETECTED	411.2746 m/z @90.98 [151020OFc1_NvH-0949-CRLM-7.raw]	411.2746276855469	90.9785435517333	3.52161390293333	97.9448077544	94.42319385146668	96994.3828125	2.5067585715170398E8	0	7451	71.72313690278264	0.5398268280777812	0.012241103431271832	411.265625	411.2818908691406
550	411.29241943359375	91.6647939762667					1	DETECTED	411.2924 m/z @91.66 [151020OFc1_NvH-0949-CRLM-7.raw]	411.29241943359375	91.6647939762667	11.8476078464	94.6643265101333	82.8167186637333	76786.9765625	2.2259413176478666E8	0	7451	0.9543371694296212	0.5187900167827654	0.004232097518872786	411.2860107421875	411.29833984375
551	411.3101806640625	90.8075289386667					1	DETECTED	411.3102 m/z @90.81 [151020OFc1_NvH-0949-CRLM-7.raw]	411.3101806640625	90.8075289386667	1.2810507112	92.5962964645333	91.3152457533333	122950.3359375	2.2524210516297272E8	0	7451	1.782486381472367	0.5099901591198625	18.378039002396633	411.3093566894531	411.3182373046875
552	411.3287658691406	91.3733494674667					1	DETECTED	411.3288 m/z @91.37 [151020OFc1_NvH-0949-CRLM-7.raw]	411.3287658691406	91.3733494674667	10.9205552498667	92.5189656061333	81.59841035626661	95572.078125	2.1819375083451444E8	0	7451	0.40773484715792563	0.507119803294638	0.9207179211866267	411.3204650878906	411.333251953125
553	411.3468322753906	90.9785435517333					1	DETECTED	411.3468 m/z @90.98 [151020OFc1_NvH-0949-CRLM-7.raw]	411.3468322753906	90.9785435517333	5.8707914256	93.7619118570667	87.8911204314667	132119.515625	2.8535663636322343E8	0	7451	0.34698736109291417	0.5163520257309131	5.310600169456785	411.33837890625	411.3551940917969
554	411.3657531738281	64.8649037808					1	DETECTED	411.3658 m/z @64.86 [151020OFc1_NvH-0949-CRLM-7.raw]	411.3657531738281	64.8649037808	0.212235706666667	92.4635854058667	92.25134969920003	83171.421875	2.7555561556461316E8	0	7451	90.51511770958221	0.7134380718319384	0.419786556937515	411.3586120605469	411.36749267578125
555	411.378662109375	33.4423206914667					1	DETECTED	411.3787 m/z @33.44 [151020OFc1_NvH-0949-CRLM-7.raw]	411.378662109375	33.4423206914667	3.94800019386667	95.4188972552	91.47089706133332	138786.09375	2.769467688599343E8	0	7451	88.26626772192397	1.489742262677743	1.9893793198853644	411.36968994140625	411.38690185546875
556	411.4247131347656	34.8266156213333					1	DETECTED	411.4247 m/z @34.83 [151020OFc1_NvH-0949-CRLM-7.raw]	411.4247131347656	34.8266156213333	3.2436358152	97.4053869338667	94.1617511186667	421331.53125	2.959017166664395E8	0	7451	24.166471416099068	1.829811787212497	0.08360992010196885	411.4148864746094	411.4316101074219
557	411.4419860839844	11.8188260850667					1	DETECTED	411.4420 m/z @11.82 [151020OFc1_NvH-0949-CRLM-7.raw]	411.4419860839844	11.8188260850667	0.656018354133333	98.0572652256	97.40124687146667	1161519.5	2.9926072100597125E8	0	7451	29.60591604079268	89.3079668698511	246.682523485844	411.43243408203125	411.4519348144531
558	411.4520263671875	13.9564023349333					1	DETECTED	411.4520 m/z @13.96 [151020OFc1_NvH-0949-CRLM-7.raw]	411.4520263671875	13.9564023349333	3.5107697464	70.4001369378667	66.8893671914667	285953.90625	2.0808170398475924E8	0	7451	1.8616554487466033	0.7414861879920377	0.8216050280823111	411.4520263671875	411.4620056152344
559	411.4744873046875	22.7963455986667					1	DETECTED	411.4745 m/z @22.80 [151020OFc1_NvH-0949-CRLM-7.raw]	411.4744873046875	22.7963455986667	3.72094472986667	97.2863864082667	93.56544167840002	563044.375	2.876807008791405E8	0	7451	0.058303054742371074	0.6569974723508949	0.8770908350271348	411.4646301269531	411.4840393066406
560	411.491943359375	35.8825266352					1	DETECTED	411.4919 m/z @35.88 [151020OFc1_NvH-0949-CRLM-7.raw]	411.491943359375	35.8825266352	3.67008698106667	99.2377746176	95.56768763653332	307526.3125	2.757537743156163E8	0	7451	0.02508982196147258	1.6466577462490504	3.365769612230946	411.4847106933594	411.50189208984375
561	411.52325439453125	19.5685073554667					1	DETECTED	411.5233 m/z @19.57 [151020OFc1_NvH-0949-CRLM-7.raw]	411.52325439453125	19.5685073554667	4.12305267866667	99.3645900117333	95.24153733306663	375966.46875	2.759585083744663E8	0	7451	7.179063547771783	0.5202775665107481	0.26583618941647263	411.5135803222656	411.5313720703125
562	411.5413818359375	28.191501508					1	DETECTED	411.5414 m/z @28.19 [151020OFc1_NvH-0949-CRLM-7.raw]	411.5413818359375	28.191501508	3.77244019093333	99.9744823810667	96.20204219013337	2926033.0	3.073084165870977E8	0	7451	0.13726668851039747	2.203963037071451	0.038660829247595715	411.5314025878906	411.54229736328125
563	411.55230712890625	27.6044265536					1	DETECTED	411.5523 m/z @27.60 [151020OFc1_NvH-0949-CRLM-7.raw]	411.55230712890625	27.6044265536	3.31538425893333	99.2279263261333	95.91254206719996	2964244.25	4.0293920434918183E8	3	7451	4.360420979651256	0.7422688618506362	0.010499250441051494	411.5423278808594	411.5622863769531
564	411.5655517578125	24.0166605584					1	DETECTED	411.5656 m/z @24.02 [151020OFc1_NvH-0949-CRLM-7.raw]	411.5655517578125	24.0166605584	0.6027812176	99.8759775890667	99.2731963714667	1971538.0	3.2010954620173985E8	3	7451	6.600563604816831	1.2933931122619051	0.971192326498045	411.56231689453125	411.57550048828125
565	411.5806579589844	42.9334844765333					1	DETECTED	411.5807 m/z @42.93 [151020OFc1_NvH-0949-CRLM-7.raw]	411.5806579589844	42.9334844765333	3.75203180933333	99.915693464	96.16366165466667	760789.3125	2.7431073929214096E8	3	7451	9.007438736476566	0.5950561955884706	0.07141535294474692	411.5755615234375	411.5816650390625
566	411.5920104980469	53.6519151845333					1	DETECTED	411.5920 m/z @53.65 [151020OFc1_NvH-0949-CRLM-7.raw]	411.5920104980469	53.6519151845333	3.75203180933333	99.9450975712	96.19306576186666	812675.5625	2.7045230390260196E8	3	7451	25.542369941847976	1.5607391180136334	0.0025799347915048017	411.5820617675781	411.6016845703125
567	411.642333984375	41.2898344026667					1	DETECTED	411.6423 m/z @41.29 [151020OFc1_NvH-0949-CRLM-7.raw]	411.642333984375	41.2898344026667	3.65920551733333	99.0615117149333	95.40230619759997	468450.40625	2.890345653347668E8	0	7451	0.3907039466137192	1.6344117640576772	0.14581906551257032	411.63238525390625	411.65228271484375
568	411.67498779296875	34.8371883568					1	DETECTED	411.6750 m/z @34.84 [151020OFc1_NvH-0949-CRLM-7.raw]	411.67498779296875	34.8371883568	7.1019503304	99.7502806408	92.6483303104	459530.34375	2.455059792233405E8	0	7451	0.25894300003638193	1.8686463105313933	0.012220720073929445	411.66650390625	411.68231201171875
569	411.6923828125	11.8565215392					1	DETECTED	411.6924 m/z @11.86 [151020OFc1_NvH-0949-CRLM-7.raw]	411.6923828125	11.8565215392	3.65920551733333	92.9355734938667	89.27636797653336	489856.65625	2.6137835278409016E8	0	7451	16.440150125182903	17.26819639322936	31.862354937252785	411.6826477050781	411.6992492675781
570	411.7093505859375	25.1108588082667					1	DETECTED	411.7094 m/z @25.11 [151020OFc1_NvH-0949-CRLM-7.raw]	411.7093505859375	25.1108588082667	3.58296260506667	87.4917148616	83.90875225653333	2596998.0	3.8718448660174716E8	2	7451	0.3391307099003562	0.5253245846275519	0.8337526962493698	411.6994323730469	411.71929931640625
571	411.7236328125	34.574057968					1	DETECTED	411.7236 m/z @34.57 [151020OFc1_NvH-0949-CRLM-7.raw]	411.7236328125	34.574057968	3.02849368986667	98.9155968898667	95.88710320000004	1050764.125	3.8454457981582797E8	2	7451	15.637927655449968	0.5700421231798495	0.6079252418252238	411.7193908691406	411.73358154296875
572	411.7438049316406	29.5283339576					1	DETECTED	411.7438 m/z @29.53 [151020OFc1_NvH-0949-CRLM-7.raw]	411.7438049316406	29.5283339576	3.65920551733333	99.6473741632	95.98816864586666	871802.75	2.884747039747698E8	0	7451	0.24526175088516666	1.2305796320975557	1.00481646837601	411.7338562011719	411.747802734375
573	411.7578125	27.4296700805333					1	DETECTED	411.7578 m/z @27.43 [151020OFc1_NvH-0949-CRLM-7.raw]	411.7578125	27.4296700805333	3.63720397146667	99.7211420544	96.08393808293333	3900890.75	3.233258215279669E8	2	7451	0.19429470361867018	0.5122927153953463	0.02291345340540423	411.7480163574219	411.76776123046875
574	411.77471923828125	3.71170957386667					1	DETECTED	411.7747 m/z @3.71 [151020OFc1_NvH-0949-CRLM-7.raw]	411.77471923828125	3.71170957386667	3.62632052933333	85.635777428	82.00945689866667	83674.0625	2.3203493882635456E8	0	7451	0.061108502452220215	1.212653182702294	1.7414218552770848	411.76788330078125	411.7812194824219
575	411.8072204589844	33.7293192818667					1	DETECTED	411.8072 m/z @33.73 [151020OFc1_NvH-0949-CRLM-7.raw]	411.8072204589844	33.7293192818667	3.72094472986667	99.5108026805333	95.78985795066663	278430.15625	2.4589265058847648E8	0	7451	66.25713400420074	1.5967110865554746	3.681039540710311	411.7989196777344	411.81634521484375
576	411.83343505859375	32.9681990858667					1	DETECTED	411.8334 m/z @32.97 [151020OFc1_NvH-0949-CRLM-7.raw]	411.83343505859375	32.9681990858667	2.1597496112	99.6860399026667	97.52629029146671	144987.140625	2.927194224947076E8	0	7451	20.738921053658235	1.8395799417920426	3.2649854812678014	411.8235778808594	411.84332275390625
577	411.8606872558594	12.3824263037333					1	DETECTED	411.8607 m/z @12.38 [151020OFc1_NvH-0949-CRLM-7.raw]	411.8606872558594	12.3824263037333	5.53060117546667	98.4148195973333	92.88421842186663	825238.625	2.6530221491425365E8	3	7451	12.494842595180463	3.3516768682035725	59.95451648491909	411.8507080078125	411.86248779296875
578	411.8725891113281	25.1108588082667					1	DETECTED	411.8726 m/z @25.11 [151020OFc1_NvH-0949-CRLM-7.raw]	411.8725891113281	25.1108588082667	0.3754739376	99.7599912757333	99.38451733813329	2598318.75	3.6369655610713434E8	3	7451	12.576692403928819	0.5097684108972897	0.17650369422669496	411.86273193359375	411.882568359375
579	411.8865661621094	27.5901784437333					1	DETECTED	411.8866 m/z @27.59 [151020OFc1_NvH-0949-CRLM-7.raw]	411.8865661621094	27.5901784437333	2.69980597493333	99.3254899706667	96.62568399573337	2124739.0	3.167161816006757E8	3	7451	0.16174097233137985	0.5197070412957401	0.15063080769518522	411.88262939453125	411.89654541015625
580	411.9036560058594	30.4734942530667					1	DETECTED	411.9037 m/z @30.47 [151020OFc1_NvH-0949-CRLM-7.raw]	411.9036560058594	30.4734942530667	0.421618984	99.6180655792	99.1964465952	1091303.125	3.10626376906296E8	0	7451	6.508940441489084	3.8294513735623497	0.6455197973494132	411.8965759277344	411.91363525390625
581	411.91546630859375	42.8749206928					1	DETECTED	411.9155 m/z @42.87 [151020OFc1_NvH-0949-CRLM-7.raw]	411.91546630859375	42.8749206928	3.76150070213333	99.3059924418667	95.54449173973337	722910.625	3.050745658682573E8	3	7451	5.113455645807832	1.8700082229531287	0.6282505033945331	411.9137268066406	411.92535400390625
582	411.92962646484375	28.3140643941333					1	DETECTED	411.9296 m/z @28.31 [151020OFc1_NvH-0949-CRLM-7.raw]	411.92962646484375	28.3140643941333	0.0275192493333333	99.984088616	99.95656936666666	578137.0	2.778388382749993E8	0	7451	8.45465949494341	0.505456987114415	1.3407710130894577	411.92547607421875	411.93951416015625
583	411.9434814453125	11.8188260850667					1	DETECTED	411.9435 m/z @11.82 [151020OFc1_NvH-0949-CRLM-7.raw]	411.9434814453125	11.8188260850667	0.1264301944	98.2684725146667	98.1420423202667	349773.15625	2.86501393556571E8	0	7451	0.12627931259956604	3.226273228617444	0.5518701026632693	411.9396667480469	411.9533996582031
584	411.955078125	16.8481483426667					1	DETECTED	411.9551 m/z @16.85 [151020OFc1_NvH-0949-CRLM-7.raw]	411.955078125	16.8481483426667	1.78450548346667	99.8563962461333	98.07189076266663	149366.046875	2.4510954328368503E8	0	7451	3.652460160431289	4.973984615399456	0.19915125572757036	411.95355224609375	411.96502685546875
585	411.9764404296875	44.1913352509333					1	DETECTED	411.9764 m/z @44.19 [151020OFc1_NvH-0949-CRLM-7.raw]	411.9764404296875	44.1913352509333	0.1264301944	99.6180655792	99.4916353848	141054.140625	2.7318378143638295E8	0	7451	74.98576410645943	1.2579932826723412	1.6333292903205958	411.96661376953125	411.9837341308594
586	411.9937744140625	22.9711330850667					1	DETECTED	411.9938 m/z @22.97 [151020OFc1_NvH-0949-CRLM-7.raw]	411.9937744140625	22.9711330850667	2.66336266133333	99.4518175218667	96.78845486053338	369209.71875	2.7581163342868435E8	0	7451	0.05766482415729968	3.63893586604562	0.0016457890384889114	411.98394775390625	412.0033264160156
587	412.02362060546875	29.2969736973333					1	DETECTED	412.0236 m/z @29.30 [151020OFc1_NvH-0949-CRLM-7.raw]	412.02362060546875	29.2969736973333	0.0275192493333333	99.8662151418667	99.83869589253337	631737.3125	2.924214275972761E8	5	7451	0.07032376458330347	1.9209452615946727	1.8041907964006536	412.0142517089844	412.0334777832031
588	412.0434265136719	41.1964452128					1	DETECTED	412.0434 m/z @41.20 [151020OFc1_NvH-0949-CRLM-7.raw]	412.0434265136719	41.1964452128	0.0454207330666667	99.9936970157333	99.94827628266664	121074.5625	2.943972683236387E8	0	7451	62.128440568920915	1.3722705334062684	1.7305805170201807	412.0339660644531	412.0530700683594
589	412.06683349609375	47.4757252453333					1	DETECTED	412.0668 m/z @47.48 [151020OFc1_NvH-0949-CRLM-7.raw]	412.06683349609375	47.4757252453333	2.1507868384	99.9647034354667	97.81391659706671	120372.1875	2.4119250468060896E8	0	7451	50.37423839851487	1.0784058729633723	1.0848741295397781	412.0568542480469	412.07012939453125
590	412.0803527832031	34.1065866893333					1	DETECTED	412.0804 m/z @34.11 [151020OFc1_NvH-0949-CRLM-7.raw]	412.0803527832031	34.1065866893333	0.0994118618666667	99.9549972576	99.85558539573333	126888.6953125	2.5965204362969622E8	0	7451	82.45227939131152	1.4257291939692953	3.261924940647403	412.07037353515625	412.0838928222656
591	412.0943298339844	95.2069306658667					1	DETECTED	412.0943 m/z @95.21 [151020OFc1_NvH-0949-CRLM-7.raw]	412.0943298339844	95.2069306658667	0.0084939456	99.9936970157333	99.98520307013331	159001.96875	3.322485166347127E8	2	7451	81.7822283801037	0.5262928864909792	0.0564196150987257	412.08465576171875	412.10406494140625
592	412.12579345703125	92.5001286309333					1	DETECTED	412.1258 m/z @92.50 [151020OFc1_NvH-0949-CRLM-7.raw]	412.12579345703125	92.5001286309333	0.743979696533333	97.7467456485333	97.00276595199998	286147.65625	3.053746951223052E8	0	7451	0.1099793114644001	6.0429158806756575	8.327069576338959	412.1165771484375	412.1338195800781
593	412.1429748535156	92.3613116050667					1	DETECTED	412.1430 m/z @92.36 [151020OFc1_NvH-0949-CRLM-7.raw]	412.1429748535156	92.3613116050667	7.33395808986667	92.5098536128	85.17589552293333	90576.453125	2.3325896479135108E8	0	7451	0.09712715294374163	0.5008734954199576	0.9770031800404247	412.1377258300781	412.1507568359375
594	412.1612243652344	92.3884446842667					1	DETECTED	412.1612 m/z @92.39 [151020OFc1_NvH-0949-CRLM-7.raw]	412.1612243652344	92.3884446842667	6.33085683546667	92.5552569613333	86.22440012586662	106505.8515625	2.4162993664122555E8	0	7451	0.02477899756169677	0.5009691898253045	0.9765259567599202	412.15167236328125	412.16607666015625
595	412.1767578125	16.1230148677333					1	DETECTED	412.1768 m/z @16.12 [151020OFc1_NvH-0949-CRLM-7.raw]	412.1767578125	16.1230148677333	0.735152613866667	97.4660216901333	96.73086907626664	150928.296875	2.7324564892452836E8	0	7451	13.875658681576528	5.0619693853884735	12.057477578617808	412.16705322265625	412.1832275390625
596	412.1932678222656	25.3285790250667					1	DETECTED	412.1933 m/z @25.33 [151020OFc1_NvH-0949-CRLM-7.raw]	412.1932678222656	25.3285790250667	1.53709782773333	98.4655558290667	96.92845800133337	2769780.25	3.093905470201539E8	0	7451	0.19356025297271628	0.6821709388547443	0.023030508142885476	412.18328857421875	412.2032470703125
597	412.2069091796875	25.1108588082667					1	DETECTED	412.2069 m/z @25.11 [151020OFc1_NvH-0949-CRLM-7.raw]	412.2069091796875	25.1108588082667	3.3999840912	99.5400375706667	96.1400534794667	1917746.75	3.651839191379918E8	3	7451	9.586295371365079	0.8601361148038331	0.0951019148554132	412.2032775878906	412.2168273925781
598	412.21893310546875	23.781340944					1	DETECTED	412.2189 m/z @23.78 [151020OFc1_NvH-0949-CRLM-7.raw]	412.21893310546875	23.781340944	4.2780384576	98.8255872677333	94.54754881013329	1404746.25	3.261287477306354E8	2	7451	0.2671766695920006	0.5716477042010061	1.3542024640698127	412.2169494628906	412.22076416015625
599	412.23077392578125	44.6296112986667					1	DETECTED	412.2308 m/z @44.63 [151020OFc1_NvH-0949-CRLM-7.raw]	412.23077392578125	44.6296112986667	3.02849368986667	99.8963438792	96.86785018933334	4000101.25	4.7749412453893167E8	3	7451	22.982670246733175	0.5065756435631512	0.012042656280980547	412.2207946777344	412.2330017089844
600	412.2430114746094	17.2255878712					1	DETECTED	412.2430 m/z @17.23 [151020OFc1_NvH-0949-CRLM-7.raw]	412.2430114746094	17.2255878712	3.1005937528	99.7502806408	96.649686888	4389870.0	3.85626125950752E8	2	7451	0.13530015473147117	0.5653462441581798	4.708056671135804	412.2330322265625	412.25299072265625
601	412.2595520019531	27.5115488066667					1	DETECTED	412.2596 m/z @27.51 [151020OFc1_NvH-0949-CRLM-7.raw]	412.2595520019531	27.5115488066667	1.77576401946667	97.0341832376	95.25841921813334	1536121.0	3.6510121012839097E8	0	7451	64.64691916822417	3.115047835488543	3.3080095460636776	412.2530212402344	412.2693786621094
602	412.2699890136719	91.2510473386667					1	DETECTED	412.2700 m/z @91.25 [151020OFc1_NvH-0949-CRLM-7.raw]	412.2699890136719	91.2510473386667	3.63720397146667	92.3974715064	88.76026753493332	93584.3671875	2.080413234279354E8	0	7451	88.55494648311911	0.5065517326384626	0.013100076263014324	412.2695617675781	412.2795715332031
603	412.3089599609375	90.8445222898667					1	DETECTED	412.3090 m/z @90.84 [151020OFc1_NvH-0949-CRLM-7.raw]	412.3089599609375	90.8445222898667	1.92597693226667	92.7506052226667	90.82462829040004	229078.546875	2.7350049347077984E8	0	7451	1.4865697543481105	0.5091403842253809	3.0207535497239086	412.3006591796875	412.3163757324219
604	412.34197998046875	41.1086799290667					1	DETECTED	412.3420 m/z @41.11 [151020OFc1_NvH-0949-CRLM-7.raw]	412.34197998046875	41.1086799290667	18.4184994501333	92.5453923394667	74.1268928893334	105922.5625	2.806199142903799E8	0	7451	72.37156417463851	1.6334575425293816	2.248935160068707	412.3321838378906	412.3514404296875
605	412.375244140625	89.8439276728					1	DETECTED	412.3752 m/z @89.84 [151020OFc1_NvH-0949-CRLM-7.raw]	412.375244140625	89.8439276728	3.95692715626667	95.4097870072	91.45285985093332	142550.5	3.1397527136109847E8	0	7451	87.92044518198055	0.5132478842818053	0.018580644612007747	412.3669128417969	412.38494873046875
606	412.41436767578125	92.3320516242667					1	DETECTED	412.4144 m/z @92.33 [151020OFc1_NvH-0949-CRLM-7.raw]	412.41436767578125	92.3320516242667	3.56042593946667	95.7618349045333	92.20140896506663	95002.921875	2.8331523551388127E8	0	7451	2.2896364058873786	0.5193469951967998	0.03866145764979122	412.4050598144531	412.4148254394531
607	412.4248352050781	29.2790785570667					1	DETECTED	412.4248 m/z @29.28 [151020OFc1_NvH-0949-CRLM-7.raw]	412.4248352050781	29.2790785570667	5.004861648	95.4846109237333	90.4797492757333	544672.25	3.1044196445295346E8	0	7451	0.1553731816175592	3.0713232748039103	3.8069848957953165	412.41485595703125	412.4347839355469
608	412.46392822265625	10.2160718202667					1	DETECTED	412.4639 m/z @10.22 [151020OFc1_NvH-0949-CRLM-7.raw]	412.46392822265625	10.2160718202667	3.55100477973333	98.5927670722667	95.04176229253336	176960.1875	2.62565140444744E8	0	7451	0.29814947409137815	1.516939358693891	0.07559585825636993	412.4540100097656	412.473876953125
609	412.47943115234375	12.6515816272					1	DETECTED	412.4794 m/z @12.65 [151020OFc1_NvH-0949-CRLM-7.raw]	412.47943115234375	12.6515816272	4.34430264746667	98.4848833498667	94.14058070240003	127526.0234375	2.0790417077850732E8	0	7451	0.07644011229165493	10.331772185781578	0.0088407482747472	412.4739685058594	412.4806823730469
610	412.5086669921875	20.7031592434667					1	DETECTED	412.5087 m/z @20.70 [151020OFc1_NvH-0949-CRLM-7.raw]	412.5086669921875	20.7031592434667	3.63720397146667	99.1885665957333	95.55136262426663	318145.71875	2.7943769924100465E8	0	7451	5.566311284457658	5.119886591717607	0.01616774330934827	412.4987487792969	412.51861572265625
611	412.5224304199219	10.8454563453333					1	DETECTED	412.5224 m/z @10.85 [151020OFc1_NvH-0949-CRLM-7.raw]	412.5224304199219	10.8454563453333	6.82316825546667	98.6999990829333	91.87683082746663	113126.3046875	2.593189602351592E8	0	7451	0.12463800370362321	11.420965974432859	0.026485739549917748	412.5186767578125	412.52294921875
612	412.532958984375	22.0068042541333					1	DETECTED	412.5330 m/z @22.01 [151020OFc1_NvH-0949-CRLM-7.raw]	412.532958984375	22.0068042541333	3.71170957386667	95.7021420024	91.99043242853332	235235.5625	2.6439472828136247E8	0	7451	17.495710960818705	3.9931141218200863	5.191766410634586	412.5229797363281	412.5361022949219
613	412.5461120605469	37.2891377192					1	DETECTED	412.5461 m/z @37.29 [151020OFc1_NvH-0949-CRLM-7.raw]	412.5461120605469	37.2891377192	3.01060650426667	96.5508155058667	93.54020900160002	5814506.0	3.567770797491296E8	3	7451	0.16521166275945376	0.5107237298591013	0.012088296168124634	412.5362854003906	412.5466003417969
614	412.5566101074219	13.7848272688					1	DETECTED	412.5566 m/z @13.78 [151020OFc1_NvH-0949-CRLM-7.raw]	412.5566101074219	13.7848272688	3.48103041253333	99.9647034354667	96.48367302293337	1.36536976E8	2.370876831220225E9	3	7451	0.20843375290158583	1.2393543836965553	1.3096227546470842	412.5466613769531	412.56658935546875
615	412.57635498046875	38.1026096912					1	DETECTED	412.5764 m/z @38.10 [151020OFc1_NvH-0949-CRLM-7.raw]	412.57635498046875	38.1026096912	1.84617369733333	99.9450975712	98.09892387386667	1693532.0	3.258316533560474E8	3	7451	1.0150399075355807	0.7286040292860301	0.011691921115112714	412.5666198730469	412.586181640625
616	412.5906677246094	34.1883494930667					1	DETECTED	412.5907 m/z @34.19 [151020OFc1_NvH-0949-CRLM-7.raw]	412.5906677246094	34.1883494930667	5.51241388293333	99.1885665957333	93.67615271279998	146473.09375	2.5500372280527556E8	0	7451	8.43613279812585	1.8080349697661104	2.6216075041128675	412.5865478515625	412.59893798828125
617	412.6090393066406	54.7692112634667					1	DETECTED	412.6090 m/z @54.77 [151020OFc1_NvH-0949-CRLM-7.raw]	412.6090393066406	54.7692112634667	3.459189084	95.9732596672	92.5140705832	288968.28125	2.6829456952226573E8	0	7451	91.36941894971352	0.9114875902914534	0.8227958906491687	412.5990905761719	412.6141662597656
618	412.6568908691406	40.5126092538667					1	DETECTED	412.6569 m/z @40.51 [151020OFc1_NvH-0949-CRLM-7.raw]	412.6568908691406	40.5126092538667	5.14224753386667	98.067062676	92.92481514213334	1079777.125	3.095111717973117E8	4	7451	6.412344405934732	0.6260639097195383	1.0364386642706949	412.6469421386719	412.6662902832031
619	412.6949157714844	25.2947797357333					1	DETECTED	412.6949 m/z @25.29 [151020OFc1_NvH-0949-CRLM-7.raw]	412.6949157714844	25.2947797357333	3.4280977616	97.4053869338667	93.9772891722667	1149852.75	2.764282263926547E8	0	7451	0.16852458751882438	1.2191920258718247	0.1704152780468526	412.6850280761719	412.70489501953125
620	412.7073974609375	10.9422867232					1	DETECTED	412.7074 m/z @10.94 [151020OFc1_NvH-0949-CRLM-7.raw]	412.7073974609375	10.9422867232	3.56042593946667	97.5152980144	93.95487207493333	235142.84375	2.506761053218441E8	0	7451	7.129818761046474	0.6955669764106398	20.92508067438276	412.7049255371094	412.7082824707031
621	412.7182922363281	16.1607956805333					1	DETECTED	412.7183 m/z @16.16 [151020OFc1_NvH-0949-CRLM-7.raw]	412.7182922363281	16.1607956805333	4.9651180344	97.4169582053333	92.45184017093331	533419.875	3.0808974854455125E8	4	7451	4.6724464869416344	0.572075850929811	0.046962078185806645	412.7083435058594	412.71856689453125
622	412.72857666015625	22.0068042541333					1	DETECTED	412.7286 m/z @22.01 [151020OFc1_NvH-0949-CRLM-7.raw]	412.72857666015625	22.0068042541333	3.31538425893333	99.3645900117333	96.04920575279996	5290415.0	4.0553917532801306E8	2	7451	0.2442728573450239	36.12558093198852	14.943322198686413	412.7185974121094	412.73699951171875
623	412.7470397949219	25.3546559557333					1	DETECTED	412.7470 m/z @25.35 [151020OFc1_NvH-0949-CRLM-7.raw]	412.7470397949219	25.3546559557333	3.75203180933333	98.6217937845333	94.86976197519996	9241417.0	4.96998699420214E8	2	7451	0.24108910632603653	0.5114496252731234	0.15579884278727577	412.7374267578125	412.7569885253906
624	412.7601623535156	27.4545866106667					1	DETECTED	412.7602 m/z @27.45 [151020OFc1_NvH-0949-CRLM-7.raw]	412.7601623535156	27.4545866106667	4.23958020506667	99.3938124872	95.15423228213332	380566.75	2.910059884500235E8	0	7451	0.1260143116853314	2.0494121478936957	212.75728811370928	412.7571105957031	412.7611389160156
625	412.77117919921875	11.1526794333333					1	DETECTED	412.7712 m/z @11.15 [151020OFc1_NvH-0949-CRLM-7.raw]	412.77117919921875	11.1526794333333	3.67008698106667	98.0179444693333	94.34785748826663	984110.875	3.0137439777480996E8	0	7451	0.20549511576510504	0.5446394791673481	0.07145043676089313	412.76141357421875	412.7800598144531
626	412.8287048339844	30.7239455648					1	DETECTED	412.8287 m/z @30.72 [151020OFc1_NvH-0949-CRLM-7.raw]	412.8287048339844	30.7239455648	4.08642368026667	99.7792760176	95.69285233733333	322423.8125	2.8739617370750034E8	0	7451	85.80563744116401	2.148406601268104	4.936081321836362	412.8189697265625	412.8385314941406
627	412.8519287109375	37.6133338488					1	DETECTED	412.8519 m/z @37.61 [151020OFc1_NvH-0949-CRLM-7.raw]	412.8519287109375	37.6133338488	5.36910925813333	98.1354328474667	92.76632358933337	311397.0	2.6833917681772697E8	0	7451	24.323754069234877	1.6865760802678658	2.485949889745236	412.8424377441406	412.8564758300781
628	412.8664855957031	10.4165733344					1	DETECTED	412.8665 m/z @10.42 [151020OFc1_NvH-0949-CRLM-7.raw]	412.8664855957031	10.4165733344	0.476234805866667	94.1505302042667	93.67429539840003	771473.9375	2.917979903868556E8	3	7451	0.1179094951891102	20.457629700684723	0.025653216240320003	412.85675048828125	412.87646484375
629	412.87701416015625	13.3500464293333					1	DETECTED	412.8770 m/z @13.35 [151020OFc1_NvH-0949-CRLM-7.raw]	412.87701416015625	13.3500464293333	5.33103109813333	30.3975219282667	25.066490830133368	652816.8125	6.153914968751027E7	0	7451	0.12872411496008418	0.7242153020251731	0.8555174751653148	412.8764953613281	412.8770446777344
630	412.8870544433594	13.7848272688					1	DETECTED	412.8871 m/z @13.78 [151020OFc1_NvH-0949-CRLM-7.raw]	412.8870544433594	13.7848272688	0.5123243016	99.8858146837333	99.3734903821333	9.08778E7	1.6840501848733883E9	3	7451	0.19261790541573554	1.3382447430611273	1.2929439668370322	412.8770751953125	412.8970031738281
631	412.9034118652344	16.3450313333333					1	DETECTED	412.9034 m/z @16.35 [151020OFc1_NvH-0949-CRLM-7.raw]	412.9034118652344	16.3450313333333	2.62744830906667	97.7051963866667	95.07774807760003	4937642.5	3.8890100523660475E8	3	7451	0.3040512761564784	0.5177167131066603	63.75177713696015	412.8970642089844	412.9133605957031
632	412.9222106933594	25.8718235589333					1	DETECTED	412.9222 m/z @25.87 [151020OFc1_NvH-0949-CRLM-7.raw]	412.9222106933594	25.8718235589333	2.5913985864	88.9751664472	86.38376786079999	326989.34375	2.6388556216787282E8	0	7451	0.07088289703834505	2.4265182365007196	0.006409259220106762	412.9135437011719	412.9321594238281
633	412.9376525878906	55.1358610405333					1	DETECTED	412.9377 m/z @55.14 [151020OFc1_NvH-0949-CRLM-7.raw]	412.9376525878906	55.1358610405333	3.8523497	97.6945133008	93.84216360079999	74457.53125	2.7557639033754075E8	0	7451	91.71221166178528	0.9319080071832936	0.8798725679124265	412.9324951171875	412.9376525878906
634	412.9585266113281	10.8997014448					1	DETECTED	412.9585 m/z @10.90 [151020OFc1_NvH-0949-CRLM-7.raw]	412.9585266113281	10.8997014448	0.458032786933333	99.8662151418667	99.40818235493337	245466.21875	2.725419798805239E8	0	7451	0.048609548883673526	0.5088313033072548	0.5174928786869989	412.94854736328125	412.9613952636719
635	412.9714660644531	24.4410810410667					1	DETECTED	412.9715 m/z @24.44 [151020OFc1_NvH-0949-CRLM-7.raw]	412.9714660644531	24.4410810410667	3.57181293466667	99.6975022365333	96.12568930186663	1778867.75	2.9699191310211104E8	4	7451	0.3333181289277469	1.2431086935749667	0.053308877546354425	412.9615173339844	412.9813232421875
636	412.9895935058594	20.2009232618667					1	DETECTED	412.9896 m/z @20.20 [151020OFc1_NvH-0949-CRLM-7.raw]	412.9895935058594	20.2009232618667	0.49428044	99.4714841658667	98.9772037258667	1381617.25	3.047655299993688E8	4	7451	0.038819119168305605	1.320653296401386	0.9903489278952688	412.98175048828125	412.9993591308594
637	413.0174560546875	7.76334717626667					1	DETECTED	413.0175 m/z @7.76 [151020OFc1_NvH-0949-CRLM-7.raw]	413.0174560546875	7.76334717626667	0.357367405333333	97.2066954157333	96.84932801039996	168622.953125	2.5136191047513393E8	0	7451	0.14376527612378975	0.7138255336617297	0.41615578259532676	413.0158386230469	413.0187683105469
638	413.0291748046875	30.6526773152					1	DETECTED	413.0292 m/z @30.65 [151020OFc1_NvH-0949-CRLM-7.raw]	413.0291748046875	30.6526773152	0.1901336792	99.9936970157333	99.8035633365333	261189.1875	2.6035145327466935E8	0	7451	0.027506056738086926	2.150536294745852	3.1771428032099114	413.0195007324219	413.0390625
639	413.04901123046875	33.08113958					1	DETECTED	413.0490 m/z @33.08 [151020OFc1_NvH-0949-CRLM-7.raw]	413.04901123046875	33.08113958	0.548686244266667	99.9936970157333	99.44501077146664	132376.4375	2.759417193688182E8	0	7451	22.728745859378186	1.9432505589021096	2.7820218724981944	413.03936767578125	413.0589904785156
640	413.064453125	38.9410936930667					1	DETECTED	413.0645 m/z @38.94 [151020OFc1_NvH-0949-CRLM-7.raw]	413.064453125	38.9410936930667	0.2485000184	99.9254892757333	99.6769892573333	61082.3515625	2.1275230205572867E8	0	7451	78.59225761045215	1.2404555874824106	1.4980879570634833	413.05902099609375	413.0684509277344
641	413.0784606933594	89.8439276728					1	DETECTED	413.0785 m/z @89.84 [151020OFc1_NvH-0949-CRLM-7.raw]	413.0784606933594	89.8439276728	0.108480931466667	99.9936970157333	99.88521608426663	155644.703125	3.30776738349859E8	0	7451	96.9412039938857	0.5367697015326677	0.07900180627526023	413.06903076171875	413.088134765625
642	413.0947570800781	18.7115376618667					1	DETECTED	413.0948 m/z @18.71 [151020OFc1_NvH-0949-CRLM-7.raw]	413.0947570800781	18.7115376618667	0.0084939456	99.9936970157333	99.98520307013331	131109.078125	2.9277262987652874E8	0	7451	83.32229359534581	3.861838743255605	7.259375098458428	413.091552734375	413.099365234375
643	413.11041259765625	54.9219657608					1	DETECTED	413.1104 m/z @54.92 [151020OFc1_NvH-0949-CRLM-7.raw]	413.11041259765625	54.9219657608	0.0454207330666667	99.9352354712	99.88981473813334	180103.734375	2.9544434383283204E8	0	7451	97.61147098732197	0.830926193849527	0.653206766337714	413.1004943847656	413.1202087402344
644	413.1583251953125	40.3525114058667					1	DETECTED	413.1583 m/z @40.35 [151020OFc1_NvH-0949-CRLM-7.raw]	413.1583251953125	40.3525114058667	2.77155919893333	99.6764042754667	96.90484507653336	484879.25	2.5201958822116128E8	0	7451	0.7259526626578179	1.7114189928950738	0.010634318055498368	413.1501159667969	413.16827392578125
645	413.1813659667969	17.5807718573333					1	DETECTED	413.1814 m/z @17.58 [151020OFc1_NvH-0949-CRLM-7.raw]	413.1813659667969	17.5807718573333	5.43080040693333	98.3853567269333	92.95455631999997	474287.15625	3.0606825939462805E8	0	7451	0.03623746173375508	0.5276316152904154	0.10266719181672106	413.1715087890625	413.18194580078125
646	413.19195556640625	39.3413995517333					1	DETECTED	413.1920 m/z @39.34 [151020OFc1_NvH-0949-CRLM-7.raw]	413.19195556640625	39.3413995517333	1.51042528826667	99.2377746176	97.72734932933332	1038939.75	3.0501853221019626E8	2	7451	0.27507686757524397	0.7471071289902502	0.016392528819243374	413.1819763183594	413.2019348144531
647	413.2085266113281	44.7670241165333					1	DETECTED	413.2085 m/z @44.77 [151020OFc1_NvH-0949-CRLM-7.raw]	413.2085266113281	44.7670241165333	3.17182760453333	97.2372392562667	94.06541165173337	910361.5	3.0307583835151833E8	0	7451	25.422983562822616	0.5039406977687861	0.010667961300356351	413.20196533203125	413.20928955078125
648	413.2193603515625	13.764166588					1	DETECTED	413.2194 m/z @13.76 [151020OFc1_NvH-0949-CRLM-7.raw]	413.2193603515625	13.764166588	2.9748005624	99.4813051797333	96.50650461733329	3.3211654E7	9.491158556201321E8	3	7451	0.19972005308005336	14.975952716134646	1.6213639873766015	413.2093811035156	413.2293395996094
649	413.2373962402344	16.3352334376					1	DETECTED	413.2374 m/z @16.34 [151020OFc1_NvH-0949-CRLM-7.raw]	413.2373962402344	16.3352334376	3.4280977616	98.9935267474667	95.5654289858667	3488615.5	4.0102112629889584E8	0	7451	5.753277083253135	0.6018100688470934	40.97748693740414	413.2293701171875	413.2386779785156
650	413.2486877441406	25.3285790250667					1	DETECTED	413.2487 m/z @25.33 [151020OFc1_NvH-0949-CRLM-7.raw]	413.2486877441406	25.3285790250667	0.0084939456	98.9448090336	98.936315088	3932318.0	4.5220123054835236E8	2	7451	0.2430588794776689	0.5279762271205529	1.0089675383117362	413.23870849609375	413.2586669921875
651	413.26300048828125	33.3076138261333					1	DETECTED	413.2630 m/z @33.31 [151020OFc1_NvH-0949-CRLM-7.raw]	413.26300048828125	33.3076138261333	0.0084939456	99.9936970157333	99.98520307013331	559426.75	2.9822417375057626E8	2	7451	22.324900722298164	1.7983118711137878	9.915988863901704	413.2586975097656	413.2729797363281
652	413.27301025390625	11.1526794333333					1	DETECTED	413.2730 m/z @11.15 [151020OFc1_NvH-0949-CRLM-7.raw]	413.27301025390625	11.1526794333333	4.57390586426667	92.4816994709333	87.90779360666663	386332.75	2.2197306388628536E8	0	7451	0.1810055879716277	0.5419809129084316	0.10739692339721077	413.27301025390625	413.2821350097656
653	413.2898254394531	91.4829917586667					1	DETECTED	413.2898 m/z @91.48 [151020OFc1_NvH-0949-CRLM-7.raw]	413.2898254394531	91.4829917586667	3.8428494224	99.4131657152	95.5703162928	101070.65625	2.1388436091726187E8	0	7451	87.10794655336814	0.5457352968827253	0.006778782130272961	413.2835693359375	413.29974365234375
654	413.30767822265625	91.3641790322667					1	DETECTED	413.3077 m/z @91.36 [151020OFc1_NvH-0949-CRLM-7.raw]	413.30767822265625	91.3641790322667	4.6230883944	94.5674776786667	89.9443892842667	84945.8203125	2.6763606104546812E8	0	7451	0.9817187939673033	0.5184647127609531	0.0032843075152676204	413.2998352050781	413.3138732910156
655	413.3263854980469	91.4554005418667					1	DETECTED	413.3264 m/z @91.46 [151020OFc1_NvH-0949-CRLM-7.raw]	413.3263854980469	91.4554005418667	3.4280977616	98.9448090336	95.516711272	132192.390625	2.2420210883033374E8	0	7451	1.852631712915496	0.5425402588468962	2.4266313354421474	413.3175354003906	413.3310546875
656	413.35101318359375	34.8491217202667					1	DETECTED	413.3510 m/z @34.85 [151020OFc1_NvH-0949-CRLM-7.raw]	413.35101318359375	34.8491217202667	3.0464915696	99.798584516	96.75209294640001	99123.5859375	3.255353007184567E8	0	7451	87.78964431324009	1.5211335114113467	1.78290857864673	413.3428649902344	413.3609619140625
657	413.36431884765625	69.8428390506667					1	DETECTED	413.3643 m/z @69.84 [151020OFc1_NvH-0949-CRLM-7.raw]	413.36431884765625	69.8428390506667	0.0084939456	99.9936970157333	99.98520307013331	89619.7890625	3.126484280818003E8	0	7451	89.64237713492803	0.6924761224637375	0.4417747212981603	413.36138916015625	413.3720703125
658	413.4253845214844	24.0076963253333					1	DETECTED	413.4254 m/z @24.01 [151020OFc1_NvH-0949-CRLM-7.raw]	413.4253845214844	24.0076963253333	6.82316825546667	98.5338886845333	91.71072042906663	164884.484375	2.518062119941933E8	0	7451	16.3650808632187	2.7533662732749993	4.1052637696929075	413.4154052734375	413.42547607421875
659	413.44610595703125	19.9461490472					1	DETECTED	413.4461 m/z @19.95 [151020OFc1_NvH-0949-CRLM-7.raw]	413.44610595703125	19.9461490472	2.69980597493333	98.0962541509333	95.39644817599998	803000.25	2.7711461239516675E8	0	7451	0.32422840978849976	0.7120785429195131	7.4030055715739	413.43634033203125	413.4560852050781
660	413.458740234375	14.1797143616					1	DETECTED	413.4587 m/z @14.18 [151020OFc1_NvH-0949-CRLM-7.raw]	413.458740234375	14.1797143616	5.2484835728	98.5241033474667	93.27561977466671	728705.0	2.508595703206571E8	0	7451	5.194738973356889	0.6052692427349361	29.9066714700871	413.45611572265625	413.458740234375
661	413.46875	27.5213022536					1	DETECTED	413.4688 m/z @27.52 [151020OFc1_NvH-0949-CRLM-7.raw]	413.46875	27.5213022536	3.52161390293333	99.0421285186667	95.52051461573338	3717789.75	3.6439702588420635E8	4	7451	0.136148168698476	0.5113725617142665	0.18877448520246978	413.4587707519531	413.4786682128906
662	413.4909973144531	20.2009232618667					1	DETECTED	413.4910 m/z @20.20 [151020OFc1_NvH-0949-CRLM-7.raw]	413.4909973144531	20.2009232618667	0.682463637333333	98.0179444693333	97.33548083199997	465269.9375	2.7102643046232796E8	0	7451	0.14991608709725668	5.556478408304382	1.9079257089687087	413.48101806640625	413.5006408691406
663	413.51580810546875	17.5473862608					1	DETECTED	413.5158 m/z @17.55 [151020OFc1_NvH-0949-CRLM-7.raw]	413.51580810546875	17.5473862608	3.32450319946667	97.5551018936	94.23059869413332	338831.28125	2.8147407370107836E8	0	7451	0.1354102948289082	0.529682617820414	0.020260523059591102	413.5058898925781	413.5257873535156
664	413.53631591796875	45.2335438845333					1	DETECTED	413.5363 m/z @45.23 [151020OFc1_NvH-0949-CRLM-7.raw]	413.53631591796875	45.2335438845333	3.52161390293333	97.7866015224	94.26498761946668	1446433.375	3.134143933985612E8	3	7451	1.7713598843579348	0.604147926055711	0.12264682669726977	413.5263366699219	413.5426940917969
665	413.5527038574219	13.7848272688					1	DETECTED	413.5527 m/z @13.78 [151020OFc1_NvH-0949-CRLM-7.raw]	413.5527038574219	13.7848272688	2.8674167504	98.612262796	95.7448460456	7147592.0	4.528065470239E8	3	7451	0.21409523977440692	1.9631977620997685	1.4208176722154282	413.542724609375	413.5626525878906
666	413.5720520019531	16.3450313333333					1	DETECTED	413.5721 m/z @16.35 [151020OFc1_NvH-0949-CRLM-7.raw]	413.5720520019531	16.3450313333333	2.32931235786667	95.5668772266667	93.23756486880004	1311533.375	3.174835495485715E8	3	7451	0.1407347716919567	0.9242029068659863	0.257855116401474	413.5627136230469	413.58172607421875
667	413.5870666503906	27.4001476704					1	DETECTED	413.5871 m/z @27.40 [151020OFc1_NvH-0949-CRLM-7.raw]	413.5870666503906	27.4001476704	3.5009037848	88.8192475728	85.31834378799999	576840.8125	2.7173206790888417E8	3	7451	0.03215025712305675	0.5212049512832294	0.09980267820119978	413.58209228515625	413.596923828125
668	413.6232604980469	28.6575537848					1	DETECTED	413.6233 m/z @28.66 [151020OFc1_NvH-0949-CRLM-7.raw]	413.6232604980469	28.6575537848	3.52161390293333	99.0130144282667	95.49140052533338	131260.65625	2.4988715369387838E8	0	7451	91.30292562774154	2.216903389145102	3.3467781310391493	413.6133117675781	413.63311767578125
669	413.6972961425781	20.0158272165333					1	DETECTED	413.6973 m/z @20.02 [151020OFc1_NvH-0949-CRLM-7.raw]	413.6972961425781	20.0158272165333	2.7178515768	95.4004139466667	92.6825623698667	594244.5625	2.616999910249049E8	0	7451	19.508406600969675	0.667669559694492	7.462160044682203	413.6873474121094	413.7037048339844
670	413.7137145996094	22.6267643042667					1	DETECTED	413.7137 m/z @22.63 [151020OFc1_NvH-0949-CRLM-7.raw]	413.7137145996094	22.6267643042667	3.94800019386667	99.6081409989333	95.66014080506662	856142.625	3.0252866953255326E8	4	7451	0.11230891324516179	1.0296729696951223	0.6261137047924153	413.703857421875	413.7161865234375
671	413.7262268066406	41.772678324					1	DETECTED	413.7262 m/z @41.77 [151020OFc1_NvH-0949-CRLM-7.raw]	413.7262268066406	41.772678324	3.18081979573333	99.5400375706667	96.35921777493337	3987873.0	4.025886007097092E8	2	7451	0.20616941323876858	0.5082103297458267	0.017711252876917858	413.7163391113281	413.7362060546875
672	413.7507019042969	25.3984076634667					1	DETECTED	413.7507 m/z @25.40 [151020OFc1_NvH-0949-CRLM-7.raw]	413.7507019042969	25.3984076634667	3.56042593946667	97.6238782368	94.06345229733333	1050950.5	3.0743149296146286E8	0	7451	17.11406005258214	0.9001269716715627	0.12323962224832838	413.7407531738281	413.76068115234375
673	413.7607116699219	32.6220154405333					1	DETECTED	413.7607 m/z @32.62 [151020OFc1_NvH-0949-CRLM-7.raw]	413.7607116699219	32.6220154405333	3.94800019386667	97.7149688309333	93.76696863706663	379410.90625	2.5372756449547875E8	0	7451	5.427533893530313	1.8695045553637182	3.8876136267730588	413.7607116699219	413.7634582519531
674	413.7734680175781	31.6034768632					1	DETECTED	413.7735 m/z @31.60 [151020OFc1_NvH-0949-CRLM-7.raw]	413.7734680175781	31.6034768632	3.390821204	96.9547732218667	93.5639520178667	4934887.5	3.669400099873255E8	2	7451	16.484192816307868	1.2528872242553988	0.31211991039065207	413.763671875	413.7834167480469
675	413.7999267578125	45.5370691709333					1	DETECTED	413.7999 m/z @45.54 [151020OFc1_NvH-0949-CRLM-7.raw]	413.7999267578125	45.5370691709333	4.64261998053333	96.696849616	92.05422963546667	81153.953125	2.4246876654805443E8	0	7451	92.01258514350828	1.1268542004991626	1.252492782911689	413.7979736328125	413.8038635253906
676	413.8307800292969	46.2498675904					1	DETECTED	413.8308 m/z @46.25 [151020OFc1_NvH-0949-CRLM-7.raw]	413.8307800292969	46.2498675904	4.3161711864	91.1967119858667	86.8805407994667	90669.5703125	2.40596140156952E8	0	7451	73.429601131706	1.0359275266653964	1.071855053330793	413.8247985839844	413.83843994140625
677	413.8484802246094	27.9795302082667					1	DETECTED	413.8485 m/z @27.98 [151020OFc1_NvH-0949-CRLM-7.raw]	413.8484802246094	27.9795302082667	3.81428920213333	95.6239759866667	91.80968678453337	284895.65625	2.63409816000227E8	0	7451	0.16352012467928745	2.621290579706136	5.136359124120295	413.83917236328125	413.8584289550781
678	413.8708801269531	45.2512413178667					1	DETECTED	413.8709 m/z @45.25 [151020OFc1_NvH-0949-CRLM-7.raw]	413.8708801269531	45.2512413178667	0.885054884266667	97.8654088733333	96.98035398906663	1268920.5	2.922328838595886E8	0	7451	1.845123560419026	0.5396418478707734	0.07656956695394973	413.8609313964844	413.8749084472656
679	413.8849182128906	26.2999639829333					1	DETECTED	413.8849 m/z @26.30 [151020OFc1_NvH-0949-CRLM-7.raw]	413.8849182128906	26.2999639829333	0.293626180266667	99.8858146837333	99.59218850346663	2.7354296E7	6.298213198358642E8	3	7451	0.16301099730548074	0.5100992719695394	1.3351500566464778	413.8749694824219	413.8948974609375
680	413.89520263671875	18.7467016517333					1	DETECTED	413.8952 m/z @18.75 [151020OFc1_NvH-0949-CRLM-7.raw]	413.89520263671875	18.7467016517333	3.76150070213333	97.5354398026667	93.77393910053337	599711.0625	2.5288440015458667E8	0	7451	0.04497837024084461	0.5143820036202886	49.5409008256645	413.8949279785156	413.9001159667969
681	413.9101257324219	16.1230148677333					1	DETECTED	413.9101 m/z @16.12 [151020OFc1_NvH-0949-CRLM-7.raw]	413.9101257324219	16.1230148677333	1.19321208453333	94.7975831045333	93.60437101999997	1301972.25	3.018994993372175E8	3	7451	1.2925106278373129	1.336062975405724	1.2525075794957758	413.900146484375	413.91998291015625
682	413.9213562011719	27.3854916674667					1	DETECTED	413.9214 m/z @27.39 [151020OFc1_NvH-0949-CRLM-7.raw]	413.9213562011719	27.3854916674667	0.1811298504	99.3938124872	99.2126826368	414238.9375	2.949309387836252E8	3	7451	0.05661940560608514	3.265374201565066	4.36132430886285	413.920654296875	413.9313049316406
683	413.9510498046875	33.4939057474667					1	DETECTED	413.9510 m/z @33.49 [151020OFc1_NvH-0949-CRLM-7.raw]	413.9510498046875	33.4939057474667	0.557773586933333	99.5788748616	99.02110127466666	594796.0	2.6719515978622916E8	0	7451	13.440679205325264	0.5025199671345907	0.006509650753021706	413.94110107421875	413.95428466796875
684	413.9643249511719	10.8241026728					1	DETECTED	413.9643 m/z @10.82 [151020OFc1_NvH-0949-CRLM-7.raw]	413.9643249511719	10.8241026728	0.743979696533333	99.19852122	98.45454152346667	7725931.5	4.605088295673728E8	4	7451	0.2851056005601684	30.115396781200413	45.888188195757195	413.95440673828125	413.97418212890625
685	413.9832763671875	43.4235435370667					1	DETECTED	413.9833 m/z @43.42 [151020OFc1_NvH-0949-CRLM-7.raw]	413.9832763671875	43.4235435370667	3.1005937528	99.3839188866667	96.28332513386671	2321553.75	3.142559534192611E8	4	7451	0.1434798389015839	0.509228573541686	0.016187734181322824	413.9745178222656	413.9932556152344
686	413.9959716796875	25.1879748789333					1	DETECTED	413.9960 m/z @25.19 [151020OFc1_NvH-0949-CRLM-7.raw]	413.9959716796875	25.1879748789333	0.320828125333333	98.8471935458667	98.52636542053337	723632.9375	3.0962984652324927E8	0	7451	0.07230169191403135	0.5036717379031822	12.263943015755787	413.99334716796875	414.0057678222656
687	414.0245056152344	28.6250964584					1	DETECTED	414.0245 m/z @28.63 [151020OFc1_NvH-0949-CRLM-7.raw]	414.0245056152344	28.6250964584	0.0084939456	99.984088616	99.9755946704	126725.7734375	2.6659305357015783E8	0	7451	83.89938899168435	2.1427923507415314	3.8079237407964213	414.0145568847656	414.0342712402344
688	414.0461120605469	43.1217695941333					1	DETECTED	414.0461 m/z @43.12 [151020OFc1_NvH-0949-CRLM-7.raw]	414.0461120605469	43.1217695941333	0.108480931466667	99.9936970157333	99.88521608426663	117390.5703125	2.7757603416488785E8	0	7451	75.37056078575628	1.1380180150298265	1.2543081507772917	414.036376953125	414.055419921875
689	414.0640869140625	65.7875244744					1	DETECTED	414.0641 m/z @65.79 [151020OFc1_NvH-0949-CRLM-7.raw]	414.0640869140625	65.7875244744	0.530592553333333	99.984088616	99.45349606266666	105295.3828125	2.5035200161141542E8	0	7451	97.00685811158306	0.7339870647188934	0.467104512013758	414.0562438964844	414.07379150390625
690	414.0780334472656	28.2870106234667					1	DETECTED	414.0780 m/z @28.29 [151020OFc1_NvH-0949-CRLM-7.raw]	414.0780334472656	28.2870106234667	0.0454207330666667	99.9936970157333	99.94827628266664	70544.5625	2.5191564286493513E8	0	7451	96.13022839706179	1.69421318452383	2.393425470311517	414.0744934082031	414.0858154296875
691	414.09588623046875	46.0614653549333					1	DETECTED	414.0959 m/z @46.06 [151020OFc1_NvH-0949-CRLM-7.raw]	414.09588623046875	46.0614653549333	0.0084939456	99.9936970157333	99.98520307013331	106152.296875	2.6044421391612905E8	0	7451	95.99752896949303	1.0407737777364967	1.084594398935862	414.0867004394531	414.1053466796875
692	414.17449951171875	25.3984076634667					1	DETECTED	414.1745 m/z @25.40 [151020OFc1_NvH-0949-CRLM-7.raw]	414.17449951171875	25.3984076634667	4.92492920426667	94.5782901493333	89.65336094506662	125853.078125	2.6338500379990226E8	0	7451	77.88221812719397	2.1894999700155906	6.2090191836869675	414.1647033691406	414.1748046875
693	414.184814453125	25.1761395173333					1	DETECTED	414.1848 m/z @25.18 [151020OFc1_NvH-0949-CRLM-7.raw]	414.184814453125	25.1761395173333	3.90811307813333	99.7406393522667	95.83252627413337	464325.65625	2.776767640282247E8	0	7451	14.705018148845411	2.859492746763017	1.348026488580406	414.1748352050781	414.1933898925781
694	414.2033996582031	18.0564288834667					1	DETECTED	414.2034 m/z @18.06 [151020OFc1_NvH-0949-CRLM-7.raw]	414.2033996582031	18.0564288834667	3.3615257936	99.6278409450667	96.2663151514667	2851475.0	3.787850368914275E8	0	7451	3.4179098983351146	0.5861351902214079	8.286599800702305	414.19342041015625	414.20843505859375
695	414.21844482421875	34.3184587424					1	DETECTED	414.2184 m/z @34.32 [151020OFc1_NvH-0949-CRLM-7.raw]	414.21844482421875	34.3184587424	2.8122923752	99.9549972576	97.1427048824	2.8538572E7	1.1240266902308173E9	2	7451	8.098431216997263	0.5097505150097457	0.012636079325225364	414.2084655761719	414.2284240722656
696	414.2294616699219	24.8108851202667					1	DETECTED	414.2295 m/z @24.81 [151020OFc1_NvH-0949-CRLM-7.raw]	414.2294616699219	24.8108851202667	3.43753963013333	99.8662151418667	96.42867551173337	1755230.875	3.8990849570309865E8	2	7451	18.645840467831874	0.6515374596010345	1.2328690581091952	414.22845458984375	414.2385559082031
697	414.2485656738281	71.2945831658667					1	DETECTED	414.2486 m/z @71.29 [151020OFc1_NvH-0949-CRLM-7.raw]	414.2485656738281	71.2945831658667	0.982496021866667	99.836881812	98.85438579013334	4551072.0	6.147119173301951E8	3	7451	0.4883159193591524	0.683174810323663	10.873116192272443	414.23858642578125	414.258544921875
698	414.2605285644531	44.2735719570667					1	DETECTED	414.2605 m/z @44.27 [151020OFc1_NvH-0949-CRLM-7.raw]	414.2605285644531	44.2735719570667	3.3335821256	94.1191723213333	90.78559019573329	590438.125	2.874695332520392E8	2	7451	0.1408517794088624	0.5035825162918486	0.01885810197182628	414.2585754394531	414.26629638671875
699	414.27655029296875	15.1683131768					1	DETECTED	414.2766 m/z @15.17 [151020OFc1_NvH-0949-CRLM-7.raw]	414.27655029296875	15.1683131768	0.2392977808	99.984088616	99.74479083519999	3960284.25	4.3883398197613317E8	2	7451	29.966740880310198	256.1904138563383	8.522172063088757	414.266845703125	414.28631591796875
700	414.2998046875	91.1967119858667					1	DETECTED	414.2998 m/z @91.20 [151020OFc1_NvH-0949-CRLM-7.raw]	414.2998046875	91.1967119858667	13.5607090682667	93.1186551448	79.5579460765333	162947.234375	2.3876800544991946E8	0	7451	0.0900168209065555	0.5023769366724863	0.8888162356442852	414.2908020019531	414.3096618652344
701	414.3215026855469	91.813181956					1	DETECTED	414.3215 m/z @91.81 [151020OFc1_NvH-0949-CRLM-7.raw]	414.3215026855469	91.813181956	0.876268076533333	97.9545516338667	97.07828355733336	123354.09375	2.3544704412016594E8	0	7451	0.6162170077519846	0.5337671986868108	0.680816973425537	414.3144226074219	414.3302917480469
702	414.365234375	36.192437524					1	DETECTED	414.3652 m/z @36.19 [151020OFc1_NvH-0949-CRLM-7.raw]	414.365234375	36.192437524	2.5913985864	99.6278409450667	97.03644235866669	125664.6484375	3.1728828805212605E8	0	7451	90.82751699678028	1.48580427638022	1.6837462806071606	414.3561706542969	414.375
703	414.44671630859375	18.2181599850667					1	DETECTED	414.4467 m/z @18.22 [151020OFc1_NvH-0949-CRLM-7.raw]	414.44671630859375	18.2181599850667	0.620593724	96.3517719986667	95.7311782746667	964643.5625	2.85361187640577E8	0	7451	0.12468050516619655	0.5088761040530883	7.7727578824126	414.4367370605469	414.4548645019531
704	414.4648742675781	10.7820260077333					1	DETECTED	414.4649 m/z @10.78 [151020OFc1_NvH-0949-CRLM-7.raw]	414.4648742675781	10.7820260077333	3.63720397146667	99.7696725824	96.13246861093333	3402311.75	3.292277555102825E8	0	7451	0.25520115652003916	0.564175931548784	1.5485026326884113	414.4549255371094	414.4748229980469
705	414.4842834472656	43.3432757314667					1	DETECTED	414.4843 m/z @43.34 [151020OFc1_NvH-0949-CRLM-7.raw]	414.4842834472656	43.3432757314667	3.6036436224	96.0705564874667	92.4669128650667	1146754.125	2.6736028182563794E8	0	7451	0.1491341256618881	0.67526479326922	0.39833090822074163	414.4750061035156	414.4942626953125
706	414.5012512207031	37.9812670386667					1	DETECTED	414.5013 m/z @37.98 [151020OFc1_NvH-0949-CRLM-7.raw]	414.5012512207031	37.9812670386667	3.8428494224	99.3938124872	95.5509630648	327615.15625	3.000659760227865E8	0	7451	26.0489225358316	1.5484466044905676	2.103183935315565	414.4942932128906	414.5063171386719
707	414.516357421875	17.4301708933333					1	DETECTED	414.5164 m/z @17.43 [151020OFc1_NvH-0949-CRLM-7.raw]	414.516357421875	17.4301708933333	3.459189084	98.1060790757333	94.6468899917333	591951.8125	2.8616519769665885E8	0	7451	3.2273337939844478	0.5151759701725166	5.2817715401295215	414.5068359375	414.5262756347656
708	414.52679443359375	9.1852856392					1	DETECTED	414.5268 m/z @9.19 [151020OFc1_NvH-0949-CRLM-7.raw]	414.52679443359375	9.1852856392	9.08159691226667	18.8621196304	9.780522718133328	103014.3203125	1.6616445540884342E7	0	7451	0.12361853920777577	47.162902889250795	19.727759653379653	414.52642822265625	414.5274353027344
709	414.5375671386719	18.032345224					1	DETECTED	414.5376 m/z @18.03 [151020OFc1_NvH-0949-CRLM-7.raw]	414.5375671386719	18.032345224	3.75203180933333	99.984088616	96.23205680666666	2032291.25	3.0027650167538786E8	3	7451	0.25158772862677026	0.665429846841533	0.7605179580816781	414.5277404785156	414.5426940917969
710	414.55279541015625	26.2999639829333					1	DETECTED	414.5528 m/z @26.30 [151020OFc1_NvH-0949-CRLM-7.raw]	414.55279541015625	26.2999639829333	3.27034513653333	98.7292882245333	95.45894308799997	7444189.0	5.1586788440247846E8	3	7451	22.793982251874876	1.5741091816850263	1.0143491999097556	414.5428466796875	414.5627746582031
711	414.5665283203125	5.08339360053333					1	DETECTED	414.5665 m/z @5.08 [151020OFc1_NvH-0949-CRLM-7.raw]	414.5665283203125	5.08339360053333	3.31538425893333	99.4227849890667	96.10740073013336	2535816.5	3.3949409499648756E8	3	7451	0.1532613931143505	44.10290810001245	128.76414478629948	414.56280517578125	414.5763854980469
712	414.5784606933594	16.1703560149333					1	DETECTED	414.5785 m/z @16.17 [151020OFc1_NvH-0949-CRLM-7.raw]	414.5784606933594	16.1703560149333	3.30642840746667	99.2083708504	95.90194244293333	301511.40625	2.636719062697813E8	0	7451	14.20940315636976	0.50262030625185	0.01598769168869239	414.5770263671875	414.58843994140625
713	414.5904846191406	38.8276810210667					1	DETECTED	414.5905 m/z @38.83 [151020OFc1_NvH-0949-CRLM-7.raw]	414.5904846191406	38.8276810210667	3.19881268853333	52.4912808248	49.29246813626667	112138.3515625	1.4416742281100026E8	3	7451	44.59809947770302	0.7010365487834067	0.4081443202117449	414.5885314941406	414.5918884277344
714	414.6018981933594	41.9228787557333					1	DETECTED	414.6019 m/z @41.92 [151020OFc1_NvH-0949-CRLM-7.raw]	414.6018981933594	41.9228787557333	3.35153837466667	99.9936970157333	96.64215864106663	521457.5625	2.896658960367722E8	3	7451	7.16910655866095	1.122186913771879	1.236607622392335	414.5920104980469	414.6117248535156
715	414.6678161621094	54.2937959685333					1	DETECTED	414.6678 m/z @54.29 [151020OFc1_NvH-0949-CRLM-7.raw]	414.6678161621094	54.2937959685333	4.63294066	99.6180655792	94.9851249192	322323.53125	2.6464811638658646E8	0	7451	0.02795395200279671	1.0419438606255296	0.09989625520740013	414.65869140625	414.6776123046875
716	414.6946105957031	36.1496546469333					1	DETECTED	414.6946 m/z @36.15 [151020OFc1_NvH-0949-CRLM-7.raw]	414.6946105957031	36.1496546469333	3.8991277648	96.6581871349333	92.7590593701333	479914.6875	2.5852337127797204E8	4	7451	18.048379751579876	1.7161348648658103	0.8895870199916154	414.6848449707031	414.69793701171875
717	414.70806884765625	21.29937316					1	DETECTED	414.7081 m/z @21.30 [151020OFc1_NvH-0949-CRLM-7.raw]	414.70806884765625	21.29937316	2.84959209573333	98.7097555093333	95.86016341359998	694345.1875	2.75483685200271E8	0	7451	0.23076652533899278	0.5119240397249547	2.179737758433703	414.6980895996094	414.7099914550781
718	414.7200012207031	34.3184587424					1	DETECTED	414.7200 m/z @34.32 [151020OFc1_NvH-0949-CRLM-7.raw]	414.7200012207031	34.3184587424	1.83737576986667	98.1614053672	96.32402959733334	1.319662E7	5.2851586900819105E8	2	7451	0.19390370122177103	0.5083253318774279	0.0237063430770969	414.71002197265625	414.7299499511719
719	414.7312316894531	24.7940997061333					1	DETECTED	414.7312 m/z @24.79 [151020OFc1_NvH-0949-CRLM-7.raw]	414.7312316894531	24.7940997061333	2.02616147173333	98.0865167298667	96.06035525813337	920864.875	3.2277646296282697E8	2	7451	0.291038047355876	0.5992025641109687	0.7879367115663233	414.7300109863281	414.7411804199219
720	414.7440490722656	31.2256398048					1	DETECTED	414.7440 m/z @31.23 [151020OFc1_NvH-0949-CRLM-7.raw]	414.7440490722656	31.2256398048	5.9099095408	50.0435896133333	44.1336800725333	362328.5625	1.3791677454525134E8	0	7451	26.506799050198566	0.9632970867918492	2.4009578486870393	414.74127197265625	414.7440490722656
721	414.7541198730469	33.0967810877333					1	DETECTED	414.7541 m/z @33.10 [151020OFc1_NvH-0949-CRLM-7.raw]	414.7541198730469	33.0967810877333	3.57181293466667	89.7940134165333	86.22220048186664	6133876.5	4.8793218686726844E8	2	7451	0.15831203412913197	0.8800890992827594	8.905608066859354	414.7441711425781	414.7640686035156
722	414.7680969238281	11.8742115968					1	DETECTED	414.7681 m/z @11.87 [151020OFc1_NvH-0949-CRLM-7.raw]	414.7680969238281	11.8742115968	3.97557932293333	80.1419395658667	76.16636024293338	187411.8125	3.330981760027739E8	0	7451	1.2963677010937786	96.00382242451509	6.443522334694462	414.7642517089844	414.76824951171875
723	414.77825927734375	15.1370529210667					1	DETECTED	414.7783 m/z @15.14 [151020OFc1_NvH-0949-CRLM-7.raw]	414.77825927734375	15.1370529210667	3.96645234426667	99.5496601010667	95.58320775680004	1463984.75	3.413590924289959E8	2	7451	29.98646223255715	1.1409662591336116	272.5664749577894	414.7682800292969	414.78814697265625
724	414.8347473144531	11.8841713608					1	DETECTED	414.8347 m/z @11.88 [151020OFc1_NvH-0949-CRLM-7.raw]	414.8347473144531	11.8841713608	7.56022476373333	98.9643588509333	91.40413408719996	74091.109375	2.407930172626788E8	0	7451	3.179927700407033	10.569526245907822	27.693626538367152	414.8319091796875	414.8402404785156
725	414.85052490234375	17.4024880088					1	DETECTED	414.8505 m/z @17.40 [151020OFc1_NvH-0949-CRLM-7.raw]	414.85052490234375	17.4024880088	3.67008698106667	98.514234704	94.84414772293333	357118.71875	2.6880176483587605E8	0	7451	3.206522487782859	0.5306953162950425	0.16576913565594967	414.8408203125	414.8563232421875
726	414.8663330078125	13.8029287256					1	DETECTED	414.8663 m/z @13.80 [151020OFc1_NvH-0949-CRLM-7.raw]	414.8663330078125	13.8029287256	0.770535601066667	98.7582794826667	97.98774388160003	2499555.75	3.493567883233282E8	3	7451	0.19008060887119527	1.2676953783549518	103.69279745140514	414.8563537597656	414.8763122558594
727	414.8779296875	21.3669325722667					1	DETECTED	414.8779 m/z @21.37 [151020OFc1_NvH-0949-CRLM-7.raw]	414.8779296875	21.3669325722667	1.4751364744	95.4004139466667	93.9252774722667	734474.1875	2.890864801274953E8	0	7451	0.24835924912511587	0.5284101128293269	0.9333321904771772	414.87640380859375	414.8836669921875
728	414.8937072753906	19.4765434656					1	DETECTED	414.8937 m/z @19.48 [151020OFc1_NvH-0949-CRLM-7.raw]	414.8937072753906	19.4765434656	0.221273107733333	99.9352354712	99.71396236346666	3936316.75	4.3278160200516105E8	3	7451	23.013391908298672	1.5125136005563249	1.5933304846981937	414.8837585449219	414.9034423828125
729	414.90594482421875	25.442719788					1	DETECTED	414.9059 m/z @25.44 [151020OFc1_NvH-0949-CRLM-7.raw]	414.90594482421875	25.442719788	2.4109235576	98.2101276765333	95.7992041189333	873422.0625	3.073417595427432E8	3	7451	31.27424078918881	0.5055184189381183	1.1013128715652853	414.9040832519531	414.91571044921875
730	414.9211120605469	26.1975692890667					1	DETECTED	414.9211 m/z @26.20 [151020OFc1_NvH-0949-CRLM-7.raw]	414.9211120605469	26.1975692890667	3.75203180933333	98.4557916869333	94.70375987759996	435001.46875	2.7822441705223256E8	0	7451	0.09862891886863423	4.18172847694109	0.2716791581268768	414.9159851074219	414.9309387207031
731	414.93414306640625	34.9059798770667					1	DETECTED	414.9341 m/z @34.91 [151020OFc1_NvH-0949-CRLM-7.raw]	414.93414306640625	34.9059798770667	3.3615257936	99.8466254	96.4850996064	276790.875	2.5453369546213806E8	3	7451	30.72326580845676	1.5363308044080597	1.7493635140614756	414.9312438964844	414.9377136230469
732	414.94781494140625	36.2294932218667					1	DETECTED	414.9478 m/z @36.23 [151020OFc1_NvH-0949-CRLM-7.raw]	414.94781494140625	36.2294932218667	0.0184527354666667	99.8466254	99.82817266453333	316179.59375	2.9433658004458004E8	0	7451	29.41619792201366	1.807139730867031	0.3161022538804086	414.93792724609375	414.9573059082031
733	414.96038818359375	7.58794880826667					1	DETECTED	414.9604 m/z @7.59 [151020OFc1_NvH-0949-CRLM-7.raw]	414.96038818359375	7.58794880826667	0.885054884266667	99.8858146837333	99.00075979946664	95097.53125	2.6457074292917645E8	0	7451	0.09769578362805653	0.5217206046106667	1.0792207242345682	414.9578552246094	414.9616394042969
734	414.9718933105469	49.9064555088					1	DETECTED	414.9719 m/z @49.91 [151020OFc1_NvH-0949-CRLM-7.raw]	414.9718933105469	49.9064555088	2.7087847704	98.9155968898667	96.2068121194667	396591.84375	2.740519938317431E8	0	7451	39.18623122090207	1.1226057600557764	1.8299550122737689	414.9621276855469	414.9818420410156
735	414.9900817871094	25.7957055909333					1	DETECTED	414.9901 m/z @25.80 [151020OFc1_NvH-0949-CRLM-7.raw]	414.9900817871094	25.7957055909333	0.7000157304	99.7406393522667	99.0406236218667	245837.125	2.754590074696255E8	0	7451	3.6672252038647635	2.398462738927144	9.142530102994288	414.98193359375	415.0000305175781
736	415.03631591796875	89.9131602813333					1	DETECTED	415.0363 m/z @89.91 [151020OFc1_NvH-0949-CRLM-7.raw]	415.03631591796875	89.9131602813333	0.0184527354666667	99.9936970157333	99.97524428026664	85014.3671875	2.517368207337219E8	0	7451	97.01897272677705	0.53879090881931	0.11529039580438691	415.0343933105469	415.04290771484375
737	415.052978515625	33.9531607282667					1	DETECTED	415.0530 m/z @33.95 [151020OFc1_NvH-0949-CRLM-7.raw]	415.052978515625	33.9531607282667	0.302655119466667	99.9936970157333	99.69104189626664	99264.8984375	2.76652674723127E8	0	7451	66.42158973038664	1.6317825601284563	2.2929952354953436	415.0430908203125	415.06292724609375
738	415.0768737792969	63.0370805573333					1	DETECTED	415.0769 m/z @63.04 [151020OFc1_NvH-0949-CRLM-7.raw]	415.0768737792969	63.0370805573333	1.18446439413333	99.9647034354667	98.78023904133337	84844.0234375	2.8186988215048873E8	0	7451	96.22277703712807	0.7744207900777578	0.5496012233711974	415.0669860839844	415.0771789550781
739	415.09814453125	54.9219657608					1	DETECTED	415.0981 m/z @54.92 [151020OFc1_NvH-0949-CRLM-7.raw]	415.09814453125	54.9219657608	0.0084939456	99.9936970157333	99.98520307013331	115651.328125	2.861734119906055E8	2	7451	44.063045443927955	0.8634466811646258	0.9405330970649916	415.0885009765625	415.1079406738281
740	415.16717529296875	11.9212336770667					1	DETECTED	415.1672 m/z @11.92 [151020OFc1_NvH-0949-CRLM-7.raw]	415.16717529296875	11.9212336770667	4.23958020506667	98.2005466226667	93.96096641760003	88401.234375	2.5840203065316013E8	0	7451	0.04561662725480353	16.037034847244193	0.028435770949939355	415.1576232910156	415.17608642578125
741	415.1862487792969	24.6159643314667					1	DETECTED	415.1862 m/z @24.62 [151020OFc1_NvH-0949-CRLM-7.raw]	415.1862487792969	24.6159643314667	2.12397052853333	99.6278409450667	97.50387041653336	605923.875	2.6567506650336748E8	2	7451	0.09058775700647104	4.542078418689446	0.029402361593512505	415.1763916015625	415.1907958984375
742	415.2008056640625	13.7848272688					1	DETECTED	415.2008 m/z @13.78 [151020OFc1_NvH-0949-CRLM-7.raw]	415.2008056640625	13.7848272688	3.57181293466667	99.3743480818667	95.80253514720003	2056160.5	3.0908767187035704E8	3	7451	0.12214562717676891	17.178062562534393	89.37587721742014	415.1908264160156	415.20355224609375
743	415.2135925292969	32.7223164285333					1	DETECTED	415.2136 m/z @32.72 [151020OFc1_NvH-0949-CRLM-7.raw]	415.2135925292969	32.7223164285333	1.75819344773333	99.7406393522667	97.98244590453336	4880592.5	4.9233320992934686E8	4	7451	1.7704130172198944	0.5959677069476865	0.020558856601381098	415.20361328125	415.22357177734375
744	415.2279357910156	19.5079207421333					1	DETECTED	415.2279 m/z @19.51 [151020OFc1_NvH-0949-CRLM-7.raw]	415.2279357910156	19.5079207421333	1.25469721146667	99.3449729829333	98.09027577146664	1589911.25	3.984367153658711E8	3	7451	0.1873285894156531	3.816607968610711	1.3393645491506043	415.2236022949219	415.2364196777344
745	415.2464294433594	45.5994983864					1	DETECTED	415.2464 m/z @45.60 [151020OFc1_NvH-0949-CRLM-7.raw]	415.2464294433594	45.5994983864	2.7356823568	99.8662151418667	97.1305327850667	6157192.0	6.519824273451217E8	2	7451	14.849111927513626	5.332391654649533	1.7468135457375937	415.2364501953125	415.25640869140625
746	415.2680969238281	50.9677227328					1	DETECTED	415.2681 m/z @50.97 [151020OFc1_NvH-0949-CRLM-7.raw]	415.2680969238281	50.9677227328	1.79326609413333	96.9051950237333	95.11192892959997	1.5485482E7	6.028094043173075E8	2	7451	0.27983819031944535	0.5110057073930226	0.022934523908525968	415.2582092285156	415.278076171875
747	415.28070068359375	53.1542439221333					1	DETECTED	415.2807 m/z @53.15 [151020OFc1_NvH-0949-CRLM-7.raw]	415.28070068359375	53.1542439221333	2.69080200666667	93.2962280325333	90.60542602586663	578689.1875	2.6754041756610042E8	0	7451	38.128703935675034	1.0167745840351845	0.0031435119434309895	415.2781066894531	415.28106689453125
748	415.2911376953125	43.5691520064					1	DETECTED	415.2911 m/z @43.57 [151020OFc1_NvH-0949-CRLM-7.raw]	415.2911376953125	43.5691520064	7.46012958586667	98.2684725146667	90.80834292880003	950296.875	3.0276840302086574E8	2	7451	0.5364734983249946	1.4158269474633913	6.880231131565483	415.2811584472656	415.2985534667969
749	415.3037109375	91.1967119858667					1	DETECTED	415.3037 m/z @91.20 [151020OFc1_NvH-0949-CRLM-7.raw]	415.3037109375	91.1967119858667	65.6382385253333	92.5098536128	26.871615087466694	87076.3203125	6.796969433417286E7	0	7451	0.08304865426767094	0.5256889682586289	2.5797125100053284	415.3031311035156	415.31103515625
750	415.3244323730469	92.0766500168					1	DETECTED	415.3244 m/z @92.08 [151020OFc1_NvH-0949-CRLM-7.raw]	415.3244323730469	92.0766500168	10.1634265909333	99.1688728101333	89.0054462192	70347.3515625	1.662240833379377E8	0	7451	0.6759812471200775	0.543291073752896	1.7087433501809748	415.3175354003906	415.330322265625
751	415.4411315917969	45.8952152957333					1	DETECTED	415.4411 m/z @45.90 [151020OFc1_NvH-0949-CRLM-7.raw]	415.4411315917969	45.8952152957333	0.788143526666667	95.7618349045333	94.97369137786663	558324.0	2.654940237336992E8	0	7451	0.11509978129024034	1.2338732653555935	0.008522223673331998	415.43133544921875	415.44976806640625
752	415.4599914550781	20.5283877285333					1	DETECTED	415.4600 m/z @20.53 [151020OFc1_NvH-0949-CRLM-7.raw]	415.4599914550781	20.5283877285333	3.5009037848	99.7502806408	96.249376856	1.1287332E7	5.295613219717609E8	2	7451	0.36742728452655626	0.8616114255405593	0.46089006265374965	415.4501037597656	415.46978759765625
753	415.47320556640625	15.804718932					1	DETECTED	415.4732 m/z @15.80 [151020OFc1_NvH-0949-CRLM-7.raw]	415.47320556640625	15.804718932	4.67162124426667	99.7792760176	95.10765477333332	580593.375	2.684476373563278E8	0	7451	4.335246007751147	1.2670886042872422	11.650223161371867	415.4700927734375	415.483154296875
754	415.4891662597656	42.0610396626667					1	DETECTED	415.4892 m/z @42.06 [151020OFc1_NvH-0949-CRLM-7.raw]	415.4891662597656	42.0610396626667	2.8122923752	96.2977292773333	93.4854369021333	498116.84375	3.210758473334411E8	0	7451	0.10289130886821596	1.3754982823358344	2.95988576708588	415.4833068847656	415.4988708496094
755	415.5008239746094	34.1065866893333					1	DETECTED	415.5008 m/z @34.11 [151020OFc1_NvH-0949-CRLM-7.raw]	415.5008239746094	34.1065866893333	3.5939478856	98.4655558290667	94.8716079434667	117477.6484375	2.888511061006715E8	0	7451	86.59654505318562	1.8097148900183044	2.539069262453374	415.4992980957031	415.51080322265625
756	415.52386474609375	19.1696282584					1	DETECTED	415.5239 m/z @19.17 [151020OFc1_NvH-0949-CRLM-7.raw]	415.52386474609375	19.1696282584	3.3798981984	99.6375925456	96.2576943472	468611.34375	2.6740453440853485E8	3	7451	0.15026982305021264	0.5158220840100457	0.03314340843796336	415.513916015625	415.5338439941406
757	415.5440673828125	29.5772478101333					1	DETECTED	415.5441 m/z @29.58 [151020OFc1_NvH-0949-CRLM-7.raw]	415.5440673828125	29.5772478101333	0.620593724	98.514234704	97.89364098	651450.875	2.915900341413994E8	3	7451	15.872797964335932	0.7649056533962814	0.0591348074183494	415.5340881347656	415.55401611328125
758	415.5643310546875	29.3388610832					1	DETECTED	415.5643 m/z @29.34 [151020OFc1_NvH-0949-CRLM-7.raw]	415.5643310546875	29.3388610832	3.07360428613333	99.8563962461333	96.78279195999997	1704698.125	3.269712287876874E8	3	7451	2.8773121261512564	0.7888728897130777	0.5504851342067645	415.5544128417969	415.57061767578125
759	415.5806579589844	45.5220089898667					1	DETECTED	415.5807 m/z @45.52 [151020OFc1_NvH-0949-CRLM-7.raw]	415.5806579589844	45.5220089898667	3.18081979573333	99.0227372634667	95.84191746773337	3404717.0	3.820477823498777E8	3	7451	0.18685971621184194	0.5173363925705481	0.5898092807330433	415.57073974609375	415.5905456542969
760	415.5922546386719	32.0910984146667					1	DETECTED	415.5923 m/z @32.09 [151020OFc1_NvH-0949-CRLM-7.raw]	415.5922546386719	32.0910984146667	3.7006883984	97.7570182474667	94.0563298490667	228813.171875	2.844853104932652E8	0	7451	6.44310223790232	1.656480653065168	2.312961306130336	415.5906677246094	415.601806640625
761	415.6423645019531	45.9861432002667					1	DETECTED	415.6424 m/z @45.99 [151020OFc1_NvH-0949-CRLM-7.raw]	415.6423645019531	45.9861432002667	3.83326867146667	97.5354398026667	93.70217113120003	259368.9375	2.5459968716399315E8	0	7451	0.05681849190828103	1.1877636545682024	1.7701287990628325	415.6324768066406	415.65203857421875
762	415.6663513183594	23.926672008					1	DETECTED	415.6664 m/z @23.93 [151020OFc1_NvH-0949-CRLM-7.raw]	415.6663513183594	23.926672008	6.04382890266667	98.7869732464	92.74314434373332	497743.75	2.8360181542209226E8	0	7451	0.243139234248396	0.5269686081443946	1.6974993642135154	415.6563720703125	415.6759338378906
763	415.68414306640625	23.8875542834667					1	DETECTED	415.6841 m/z @23.89 [151020OFc1_NvH-0949-CRLM-7.raw]	415.68414306640625	23.8875542834667	5.34049976746667	98.7869732464	93.44647347893333	462632.0625	2.707970688479323E8	0	7451	0.19246161220466362	0.9277021517246765	3.889766637485356	415.6766052246094	415.69403076171875
764	415.710205078125	20.4766574250667					1	DETECTED	415.7102 m/z @20.48 [151020OFc1_NvH-0949-CRLM-7.raw]	415.710205078125	20.4766574250667	2.23077557066667	98.7195034429333	96.48872787226664	9744770.0	5.578832715242357E8	0	7451	0.3743993211079868	0.8340151394894162	24.294914963605766	415.7003479003906	415.7201843261719
765	415.7227478027344	34.3184587424					1	DETECTED	415.7227 m/z @34.32 [151020OFc1_NvH-0949-CRLM-7.raw]	415.7227478027344	34.3184587424	4.1049067624	63.3352690842667	59.2303623218667	773226.5625	2.2076269273920402E8	0	7451	18.590866447322902	0.5039255830490089	0.012109282430368727	415.72027587890625	415.72454833984375
766	415.73455810546875	21.29937316					1	DETECTED	415.7346 m/z @21.30 [151020OFc1_NvH-0949-CRLM-7.raw]	415.73455810546875	21.29937316	3.01959805973333	99.5204833458667	96.50088528613337	7009330.5	5.3142878592183775E8	2	7451	0.3519692439571074	3.044369696193948	1.9459103843205707	415.7245788574219	415.7445373535156
767	415.7525329589844	32.5917140141333					1	DETECTED	415.7525 m/z @32.59 [151020OFc1_NvH-0949-CRLM-7.raw]	415.7525329589844	32.5917140141333	2.3929782872	98.9155968898667	96.52261860266671	4420744.0	3.9114173516505426E8	2	7451	0.21320214231764112	0.5066915263402278	0.1580578538557806	415.7445983886719	415.7603759765625
768	415.7706604003906	26.6107481274667					1	DETECTED	415.7707 m/z @26.61 [151020OFc1_NvH-0949-CRLM-7.raw]	415.7706604003906	26.6107481274667	1.78450548346667	98.9350756352	97.15057015173332	8475546.0	5.416772797672828E8	2	7451	24.541935842208616	28.838339428443486	162.2132577278297	415.7607116699219	415.7806396484375
769	415.78289794921875	53.1981974002667					1	DETECTED	415.7829 m/z @53.20 [151020OFc1_NvH-0949-CRLM-7.raw]	415.78289794921875	53.1981974002667	3.81428920213333	63.1238065002667	59.30951729813337	262227.625	1.8690139044572765E8	0	7451	0.10619822930264888	0.6131311714314616	0.26081960275222604	415.7806701660156	415.792236328125
770	415.8393859863281	52.8856722026667					1	DETECTED	415.8394 m/z @52.89 [151020OFc1_NvH-0949-CRLM-7.raw]	415.8393859863281	52.8856722026667	3.64817472693333	98.5241033474667	94.87592862053337	132576.265625	2.828162906116587E8	0	7451	58.89316344495654	1.0193312284622371	1.1141213676586605	415.83197021484375	415.8487243652344
771	415.8587341308594	19.100279084					1	DETECTED	415.8587 m/z @19.10 [151020OFc1_NvH-0949-CRLM-7.raw]	415.8587341308594	19.100279084	3.53242613306667	99.6375925456	96.10516641253334	301712.9375	2.703592636978972E8	0	7451	4.5968048195819655	4.659605363076184	0.1403674493543266	415.8487548828125	415.8666687011719
772	415.8766784667969	8.9144182288					1	DETECTED	415.8767 m/z @8.91 [151020OFc1_NvH-0949-CRLM-7.raw]	415.8766784667969	8.9144182288	0.0994118618666667	95.0866076506667	94.98719578880004	1473815.25	2.943710477717171E8	3	7451	0.13619340143300107	30.695560169743867	29.616676703744215	415.86669921875	415.88665771484375
773	415.8920593261719	26.4347145250667					1	DETECTED	415.8921 m/z @26.43 [151020OFc1_NvH-0949-CRLM-7.raw]	415.8920593261719	26.4347145250667	1.1054408624	96.1272207810667	95.0217799186667	560811.5625	2.9464401728065896E8	0	7451	0.10171525980553753	0.5091110250498477	0.08102377858009399	415.8866882324219	415.8927917480469
774	415.9028015136719	26.4457582837333					1	DETECTED	415.9028 m/z @26.45 [151020OFc1_NvH-0949-CRLM-7.raw]	415.9028015136719	26.4457582837333	0.5123243016	98.2196296010667	97.7073052994667	2693446.5	3.5419291357375056E8	3	7451	20.926597960748293	0.6256962142238355	2.5605293360165313	415.89300537109375	415.91278076171875
775	415.9151306152344	45.5843463050667					1	DETECTED	415.9151 m/z @45.58 [151020OFc1_NvH-0949-CRLM-7.raw]	415.9151306152344	45.5843463050667	2.42855685253333	99.9450975712	97.51654071866666	1379112.125	3.6015307048485315E8	0	7451	10.88185682029092	0.5050480506333007	0.4427171971475271	415.9128112792969	415.9250183105469
776	415.92694091796875	25.5617932685333					1	DETECTED	415.9269 m/z @25.56 [151020OFc1_NvH-0949-CRLM-7.raw]	415.92694091796875	25.5617932685333	0.329998710133333	99.2083708504	98.87837214026666	205465.515625	2.5930641424291673E8	0	7451	0.9029593458492648	1.959400309625398	2.918800619250796	415.9251708984375	415.936279296875
777	415.960693359375	20.5132691410667					1	DETECTED	415.9607 m/z @20.51 [151020OFc1_NvH-0949-CRLM-7.raw]	415.960693359375	20.5132691410667	0.6294892864	99.5108026805333	98.8813133941333	5390094.5	3.8540959082375747E8	0	7451	0.3964710069250259	0.7376763374946458	0.49988716119964227	415.9508361816406	415.9706726074219
778	415.9726867675781	38.4466265426667					1	DETECTED	415.9727 m/z @38.45 [151020OFc1_NvH-0949-CRLM-7.raw]	415.9726867675781	38.4466265426667	0.2392977808	98.9740837106667	98.7347859298667	755592.25	3.0100593114282906E8	0	7451	14.458100696377944	0.522511067074355	0.03511642420924893	415.970703125	415.982666015625
779	416.0378112792969	36.4099519408					1	DETECTED	416.0378 m/z @36.41 [151020OFc1_NvH-0949-CRLM-7.raw]	416.0378112792969	36.4099519408	0.0724518450666667	99.984088616	99.91163677093333	130975.21875	2.7390076530742264E8	0	7451	72.58593633672541	1.4715759573831995	1.8952312294971372	416.0284118652344	416.0473327636719
780	416.0800476074219	52.9679544090667					1	DETECTED	416.0800 m/z @52.97 [151020OFc1_NvH-0949-CRLM-7.raw]	416.0800476074219	52.9679544090667	6.0532097632	99.8963438792	93.843134116	100730.5703125	2.5974674202491933E8	0	7451	88.98672835935267	1.0100159733092278	1.0216959455019912	416.0751647949219	416.08941650390625
781	416.1552429199219	37.9590091133333					1	DETECTED	416.1552 m/z @37.96 [151020OFc1_NvH-0949-CRLM-7.raw]	416.1552429199219	37.9590091133333	3.09161387733333	97.3358461856	94.24423230826667	90823.09375	2.5710957234233055E8	0	7451	81.01355260651496	1.5639380548912227	1.9164591327973293	416.1458435058594	416.16522216796875
782	416.1882629394531	19.1410122016					1	DETECTED	416.1883 m/z @19.14 [151020OFc1_NvH-0949-CRLM-7.raw]	416.1882629394531	19.1410122016	0.0084939456	99.8858146837333	99.8773207381333	476590.53125	2.9062974046113837E8	3	7451	4.366499887541963	6.114398733736899	0.09891834569067795	416.17840576171875	416.1982421875
783	416.21099853515625	20.5486478826667					1	DETECTED	416.2110 m/z @20.55 [151020OFc1_NvH-0949-CRLM-7.raw]	416.21099853515625	20.5486478826667	3.16288210933333	98.7195034429333	95.55662133359998	2085193.75	3.88823805739333E8	3	7451	13.599266867872334	0.7010844624906094	1.5412023075317474	416.2010498046875	416.2209777832031
784	416.2212219238281	28.8998223728					1	DETECTED	416.2212 m/z @28.90 [151020OFc1_NvH-0949-CRLM-7.raw]	416.2212219238281	28.8998223728	3.6036436224	91.8512231650667	88.2475795426667	494875.375	3.424315023950256E8	0	7451	0.059060990097119515	2.0574775933845557	3.1837331007439795	416.22100830078125	416.22161865234375
785	416.23162841796875	19.7589280144					1	DETECTED	416.2316 m/z @19.76 [151020OFc1_NvH-0949-CRLM-7.raw]	416.23162841796875	19.7589280144	3.47005155626667	99.7502806408	96.28022908453333	4449677.5	5.330980989603202E8	2	7451	0.2645283266550038	1.4401603109854215	5.147554542209435	416.2216491699219	416.2408447265625
786	416.2508544921875	29.8778424741333					1	DETECTED	416.2509 m/z @29.88 [151020OFc1_NvH-0949-CRLM-7.raw]	416.2508544921875	29.8778424741333	1.89063353813333	99.5984373170667	97.70780377893337	2.30336096E8	4.858996627392059E9	2	7451	0.2776918895459488	1.6326248534228665	1.9324716985695531	416.2408752441406	416.2608337402344
787	416.26104736328125	19.7024158405333					1	DETECTED	416.2610 m/z @19.70 [151020OFc1_NvH-0949-CRLM-7.raw]	416.26104736328125	19.7024158405333	6.54135292586667	58.5245585890667	51.98320566320003	464532.96875	2.1056176150432172E8	0	7451	0.332651413282143	3.705840793331923	1.2571867481865995	416.2608642578125	416.26214599609375
788	416.2721862792969	26.5761861725333					1	DETECTED	416.2722 m/z @26.58 [151020OFc1_NvH-0949-CRLM-7.raw]	416.2721862792969	26.5761861725333	2.36603888293333	98.2005466226667	95.83450773973338	3683187.0	4.3263293122600925E8	3	7451	24.56554771693528	3.761053972525925	76.309588462691	416.26220703125	416.28173828125
789	416.2864990234375	46.0870049056					1	DETECTED	416.2865 m/z @46.09 [151020OFc1_NvH-0949-CRLM-7.raw]	416.2864990234375	46.0870049056	6.04382890266667	92.304343488	86.26051458533333	707997.625	3.1307408918724626E8	0	7451	0.1724289583066252	1.114399526511397	1.640656703874673	416.2822570800781	416.29107666015625
790	416.30120849609375	89.7940134165333					1	DETECTED	416.3012 m/z @89.79 [151020OFc1_NvH-0949-CRLM-7.raw]	416.30120849609375	89.7940134165333	2.01734889386667	95.4958297322667	93.47848083840003	859050.4375	2.6996967795638335E8	0	7451	46.37419274794687	0.8436757353790254	0.030387404851807992	416.29132080078125	416.3111572265625
791	416.33721923828125	90.4488889602667					1	DETECTED	416.3372 m/z @90.45 [151020OFc1_NvH-0949-CRLM-7.raw]	416.33721923828125	90.4488889602667	0.929052764	92.4635854058667	91.53453264186669	105577.953125	2.561087183607793E8	0	7451	1.7172799037532656	0.5112527934098478	0.020868070993435232	416.3280944824219	416.3463134765625
792	416.3742370605469	89.9513972690667					1	DETECTED	416.3742 m/z @89.95 [151020OFc1_NvH-0949-CRLM-7.raw]	416.3742370605469	89.9513972690667	0.221273107733333	99.8759775890667	99.65470448133335	82301.25	2.798375994446607E8	0	7451	90.60602085168269	0.5555994069068605	0.021993677548347548	416.37042236328125	416.3746032714844
793	416.38616943359375	40.8647372584					1	DETECTED	416.3862 m/z @40.86 [151020OFc1_NvH-0949-CRLM-7.raw]	416.38616943359375	40.8647372584	2.09721455066667	91.3323421642667	89.23512761360004	92780.1484375	2.713532547617498E8	0	7451	76.46417840888775	1.1509005654854425	1.3018011309708848	416.37646484375	416.3956604003906
794	416.41510009765625	39.405899088					1	DETECTED	416.4151 m/z @39.41 [151020OFc1_NvH-0949-CRLM-7.raw]	416.41510009765625	39.405899088	2.32026684613333	98.4945995557333	96.17433270959997	333721.125	2.683399423938286E8	0	7451	0.049327804213262993	1.4968135804302016	2.802161084397569	416.40521240234375	416.4248046875
795	416.4505615234375	36.7468753392					1	DETECTED	416.4506 m/z @36.75 [151020OFc1_NvH-0949-CRLM-7.raw]	416.4505615234375	36.7468753392	4.30684665786667	98.008080052	93.70123339413333	177617.9375	2.579428199784524E8	0	7451	23.805821213948654	1.5256685658936813	2.063113974939194	416.4410095214844	416.4516906738281
796	416.46173095703125	20.5388630232					1	DETECTED	416.4617 m/z @20.54 [151020OFc1_NvH-0949-CRLM-7.raw]	416.46173095703125	20.5388630232	0.2392977808	99.8466254	99.60732761919999	606582.75	2.9764961558156E8	2	7451	20.18128084533192	0.5410204239783145	0.04611885017043802	416.4518127441406	416.4717102050781
797	416.4734802246094	38.4884115712					1	DETECTED	416.4735 m/z @38.49 [151020OFc1_NvH-0949-CRLM-7.raw]	416.4734802246094	38.4884115712	5.16219488933333	97.5845203130667	92.42232542373337	575532.9375	2.615931551749766E8	0	7451	13.6849936563747	1.8190278528846697	0.9803070105802446	416.4718017578125	416.4825134277344
798	416.4927673339844	43.6759673914667					1	DETECTED	416.4928 m/z @43.68 [151020OFc1_NvH-0949-CRLM-7.raw]	416.4927673339844	43.6759673914667	0.9912477136	99.8662151418667	98.8749674282667	2056803.5	3.0590189486389494E8	0	7451	0.25603507805689674	0.7374115550145901	0.004038059753073105	416.4828186035156	416.5027160644531
799	416.5224609375	19.9758087189333					1	DETECTED	416.5225 m/z @19.98 [151020OFc1_NvH-0949-CRLM-7.raw]	416.5224609375	19.9758087189333	3.75203180933333	98.9155968898667	95.16356508053337	470813.0625	2.7444414171931976E8	0	7451	4.685018748731924	9.530336034444224	1.7137191270397616	416.5127258300781	416.5323181152344
800	416.546875	27.7953496341333					1	DETECTED	416.5469 m/z @27.80 [151020OFc1_NvH-0949-CRLM-7.raw]	416.546875	27.7953496341333	3.67008698106667	97.8260549061333	94.15596792506662	1824734.0	3.2637935660176045E8	3	7451	10.616189004641662	0.7974530862420464	0.013008971454356357	416.53692626953125	416.5525817871094
801	416.5625915527344	25.0114537602667					1	DETECTED	416.5626 m/z @25.01 [151020OFc1_NvH-0949-CRLM-7.raw]	416.5625915527344	25.0114537602667	1.97311841386667	98.661008172	96.68788975813332	4470988.5	3.9562259574810535E8	3	7451	0.17364413307959836	0.559122347149378	0.8418555443352057	416.5526123046875	416.572509765625
802	416.5810241699219	42.4327653586667					1	DETECTED	416.5810 m/z @42.43 [151020OFc1_NvH-0949-CRLM-7.raw]	416.5810241699219	42.4327653586667	3.58296260506667	88.8346746354667	85.25171203040003	808601.5	2.8139910090871346E8	3	7451	11.673114306160514	0.5781412094770684	0.0065458217156404465	416.5726013183594	416.59063720703125
803	416.59893798828125	54.2611023845333					1	DETECTED	416.5989 m/z @54.26 [151020OFc1_NvH-0949-CRLM-7.raw]	416.59893798828125	54.2611023845333	2.8674167504	97.6533924861333	94.7859757357333	715462.4375	2.900177374316595E8	2	7451	6.0454549823775565	4.064286878757626	0.00797162596136298	416.5919189453125	416.6089172363281
804	416.6155090332031	39.4643609944					1	DETECTED	416.6155 m/z @39.46 [151020OFc1_NvH-0949-CRLM-7.raw]	416.6155090332031	39.4643609944	5.82446452506667	98.8961677085333	93.07170318346662	371117.6875	2.8932609189606684E8	0	7451	0.07827681320413404	1.8147363358406519	2.634449091387434	416.6090393066406	416.6250305175781
805	416.70751953125	49.7011643749333					1	DETECTED	416.7075 m/z @49.70 [151020OFc1_NvH-0949-CRLM-7.raw]	416.70751953125	49.7011643749333	3.12748893973333	98.9838356981333	95.85634675839998	1264489.375	3.2401974645806503E8	4	7451	29.24968825165277	0.5214973025286176	0.012652608741800563	416.6976013183594	416.7174987792969
806	416.7182312011719	25.9213828546667					1	DETECTED	416.7182 m/z @25.92 [151020OFc1_NvH-0949-CRLM-7.raw]	416.7182312011719	25.9213828546667	3.71170957386667	96.6189542738667	92.90724470000004	317911.4375	2.4528756817817986E8	0	7451	21.583681911740292	2.884208211356835	0.11211015890235086	416.7176513671875	416.72314453125
807	416.7332458496094	19.7717817504					1	DETECTED	416.7332 m/z @19.77 [151020OFc1_NvH-0949-CRLM-7.raw]	416.7332458496094	19.7717817504	3.6148917344	98.4945995557333	94.8797078213333	1713222.875	3.654669111993662E8	2	7451	1.3596231231120548	0.843943624518036	0.10665727645365256	416.7232971191406	416.7408447265625
808	416.7508544921875	29.8778424741333					1	DETECTED	416.7509 m/z @29.88 [151020OFc1_NvH-0949-CRLM-7.raw]	416.7508544921875	29.8778424741333	3.19881268853333	99.9450975712	96.74628488266666	9.705156E7	2.2871837789041157E9	2	7451	0.2908831527812765	1.6149084073174635	1.8583275353915694	416.7408752441406	416.76080322265625
809	416.7629699707031	48.3493561152					1	DETECTED	416.7630 m/z @48.35 [151020OFc1_NvH-0949-CRLM-7.raw]	416.7629699707031	48.3493561152	3.7427653176	99.178597752	95.4358324344	287115.4375	2.3882713188053772E8	0	7451	0.35315851711509083	1.0697503522230036	171.7407042677453	416.7609558105469	416.76397705078125
810	416.77398681640625	26.5942147810667					1	DETECTED	416.7740 m/z @26.59 [151020OFc1_NvH-0949-CRLM-7.raw]	416.77398681640625	26.5942147810667	3.57181293466667	94.9408233128	91.36901037813334	839906.3125	2.578177755922922E8	0	7451	24.486567489316382	1.1836469617374725	1.4240118178221604	416.76409912109375	416.7834167480469
811	416.85504150390625	19.1296643786667					1	DETECTED	416.8550 m/z @19.13 [151020OFc1_NvH-0949-CRLM-7.raw]	416.85504150390625	19.1296643786667	1.91721663733333	95.5573664805333	93.64014984319998	427912.53125	2.916171843285429E8	3	7451	0.16724501274006798	0.5248047502809365	1.230745725351841	416.8450622558594	416.8648376464844
812	416.8672790527344	8.8423847576					1	DETECTED	416.8673 m/z @8.84 [151020OFc1_NvH-0949-CRLM-7.raw]	416.8672790527344	8.8423847576	1.49276515946667	81.7394568333333	80.24669167386664	174398.796875	2.339624225546878E8	0	7451	25.264616584985113	0.529694827272275	0.21637704282142706	416.86505126953125	416.86785888671875
813	416.8779602050781	9.28054871866667					1	DETECTED	416.8780 m/z @9.28 [151020OFc1_NvH-0949-CRLM-7.raw]	416.8779602050781	9.28054871866667	1.72302516773333	87.6816289261333	85.95860375839997	1279085.625	3.209922565110784E8	0	7451	11.00116217046812	1.0657465786794438	15.956588703418307	416.8680419921875	416.8869323730469
814	416.89697265625	24.9932016530667					1	DETECTED	416.8970 m/z @24.99 [151020OFc1_NvH-0949-CRLM-7.raw]	416.89697265625	24.9932016530667	0.421618984	99.6860399026667	99.2644209186667	2950878.25	3.567417665057555E8	3	7451	0.18672004829312172	1.0107983646404815	5.7820829665539355	416.8869934082031	416.9067687988281
815	416.9158020019531	42.4519625368					1	DETECTED	416.9158 m/z @42.45 [151020OFc1_NvH-0949-CRLM-7.raw]	416.9158020019531	42.4519625368	0.221273107733333	98.3464098528	98.12513674506665	680958.8125	3.00066503923038E8	3	7451	3.7027547146472912	0.6183279643179926	0.002472368660717427	416.906982421875	416.92547607421875
816	416.93060302734375	48.153150244					1	DETECTED	416.9306 m/z @48.15 [151020OFc1_NvH-0949-CRLM-7.raw]	416.93060302734375	48.153150244	3.79325020666667	96.5900426672	92.79679246053333	426693.1875	2.7640320058186924E8	0	7451	0.2699155120821928	1.045953579499001	2.6625226262883626	416.9259033203125	416.9376525878906
817	416.94775390625	7.4134549672					1	DETECTED	416.9478 m/z @7.41 [151020OFc1_NvH-0949-CRLM-7.raw]	416.94775390625	7.4134549672	0.357367405333333	99.5691139176	99.21174651226667	642197.75	2.7397459651178503E8	0	7451	0.10840515842821485	1.3801364311278885	1.6086662640450153	416.9380187988281	416.95770263671875
818	416.95928955078125	16.5209336192					1	DETECTED	416.9593 m/z @16.52 [151020OFc1_NvH-0949-CRLM-7.raw]	416.95928955078125	16.5209336192	3.94800019386667	98.1060790757333	94.15807888186663	199937.515625	2.5767393214654645E8	0	7451	3.5519512103977995	6.476780754909028	11.897061514267078	416.95782470703125	416.9606018066406
819	416.9706726074219	23.5489037696					1	DETECTED	416.9707 m/z @23.55 [151020OFc1_NvH-0949-CRLM-7.raw]	416.9706726074219	23.5489037696	4.60485570026667	99.8271865445333	95.22233084426664	746749.875	2.78137604713315E8	0	7451	0.09331806754384786	0.519723562160955	0.24970220411988628	416.960693359375	416.98052978515625
820	416.9944152832031	43.6366704234667					1	DETECTED	416.9944 m/z @43.64 [151020OFc1_NvH-0949-CRLM-7.raw]	416.9944152832031	43.6366704234667	0.2392977808	99.8271865445333	99.5878887637333	491490.75	2.803957036536709E8	0	7451	10.106286849638657	1.4725133444806642	0.1736059465218587	416.9844665527344	417.00408935546875
821	417.0418701171875	41.3680599781333					1	DETECTED	417.0419 m/z @41.37 [151020OFc1_NvH-0949-CRLM-7.raw]	417.0418701171875	41.3680599781333	0.0903244576	99.9744823810667	99.88415792346669	132207.671875	2.7162372902450484E8	0	7451	96.9886538281067	1.1753010015171945	1.3471554370580368	417.03216552734375	417.0518493652344
822	417.07025146484375	53.6519151845333					1	DETECTED	417.0703 m/z @53.65 [151020OFc1_NvH-0949-CRLM-7.raw]	417.07025146484375	53.6519151845333	0.0994118618666667	99.984088616	99.88467675413332	257299.453125	2.691400007714357E8	0	7451	0.05672046120017171	0.9049111676508793	0.8102249302935649	417.0603942871094	417.07940673828125
823	417.1872253417969	9.525962484					1	DETECTED	417.1872 m/z @9.53 [151020OFc1_NvH-0949-CRLM-7.raw]	417.1872253417969	9.525962484	2.2665169104	98.8471935458667	96.5806766354667	395354.25	2.883952490048673E8	3	7451	9.629126442365855	9.725776876960333	5.365784378579055	417.1773376464844	417.1932678222656
824	417.2032775878906	34.7983557034667					1	DETECTED	417.2033 m/z @34.80 [151020OFc1_NvH-0949-CRLM-7.raw]	417.2032775878906	34.7983557034667	0.439880850133333	99.8466254	99.40674454986666	2207453.25	4.01264115015823E8	3	7451	20.96035551333631	0.5158117723459298	0.6483266693096561	417.19329833984375	417.2132568359375
825	417.21392822265625	17.9439842453333					1	DETECTED	417.2139 m/z @17.94 [151020OFc1_NvH-0949-CRLM-7.raw]	417.21392822265625	17.9439842453333	5.79436961173333	90.0622083914667	84.26783877973337	392167.5625	3.0819495131722647E8	3	7451	2.7451327604914546	0.5074468190222056	0.01797005938470473	417.2132873535156	417.2156066894531
826	417.2256164550781	27.4545866106667					1	DETECTED	417.2256 m/z @27.45 [151020OFc1_NvH-0949-CRLM-7.raw]	417.2256164550781	27.4545866106667	2.66336266133333	98.7966522624	96.13328960106668	2880021.0	4.2308061155927056E8	2	7451	0.2013205973814216	1.351340755837332	0.027828016493445268	417.21563720703125	417.2286071777344
827	417.2386169433594	39.0288222381333					1	DETECTED	417.2386 m/z @39.03 [151020OFc1_NvH-0949-CRLM-7.raw]	417.2386169433594	39.0288222381333	1.91721663733333	99.0712326613333	97.15401602399997	3303310.0	3.9894755501227856E8	2	7451	0.27411943128692684	0.5071527284573002	2.549031580015146	417.2286376953125	417.2419738769531
828	417.2519836425781	29.8778424741333					1	DETECTED	417.2520 m/z @29.88 [151020OFc1_NvH-0949-CRLM-7.raw]	417.2519836425781	29.8778424741333	2.32931235786667	98.9838356981333	96.65452334026664	2.6815266E7	8.4844074988465E8	3	7451	0.21307065169599326	4.79699352766304	2.12558569408289	417.24200439453125	417.2619323730469
829	417.2656555175781	38.7125424546667					1	DETECTED	417.2657 m/z @38.71 [151020OFc1_NvH-0949-CRLM-7.raw]	417.2656555175781	38.7125424546667	3.7006883984	97.9545516338667	94.2538632354667	1039420.0625	2.8735059961170524E8	0	7451	0.10455857545372282	1.3392614095654602	3.6133708673827556	417.2619934082031	417.27496337890625
830	417.2758483886719	26.5761861725333					1	DETECTED	417.2758 m/z @26.58 [151020OFc1_NvH-0949-CRLM-7.raw]	417.2758483886719	26.5761861725333	2.09721455066667	94.4363776453333	92.33916309466663	208926.09375	3.712538602829652E8	0	7451	30.047868243792852	2.340324193179121	3.8490536921965446	417.2758483886719	417.2857666015625
831	417.32122802734375	91.446456824					1	DETECTED	417.3212 m/z @91.45 [151020OFc1_NvH-0949-CRLM-7.raw]	417.32122802734375	91.446456824	2.93890096666667	92.5098536128	89.57095264613334	74639.125	1.8661302775447336E8	0	7451	0.9189496364276977	0.5060073785706731	0.005927863831725653	417.3150939941406	417.322998046875
832	417.4450988769531	14.1932846728					1	DETECTED	417.4451 m/z @14.19 [151020OFc1_NvH-0949-CRLM-7.raw]	417.4450988769531	14.1932846728	5.50345349626667	99.2866278586667	93.78317436240003	109890.4609375	2.696052370653102E8	0	7451	5.522341923569215	8.35630281651294	16.83158433878057	417.43536376953125	417.445556640625
833	417.45562744140625	42.1205205970667					1	DETECTED	417.4556 m/z @42.12 [151020OFc1_NvH-0949-CRLM-7.raw]	417.45562744140625	42.1205205970667	1.90833356373333	98.1515388522667	96.24320528853336	312162.46875	2.9012855391216063E8	0	7451	34.65626961398836	1.3873799322587037	1.7879296090617338	417.4456481933594	417.4580078125
834	417.4680480957031	11.1944353752					1	DETECTED	417.4680 m/z @11.19 [151020OFc1_NvH-0949-CRLM-7.raw]	417.4680480957031	11.1944353752	1.07914110853333	99.6975022365333	98.61836112799996	1646630.625	3.1745210550431937E8	0	7451	0.2234683210476991	0.9287636226968775	0.6655916547837168	417.4582824707031	417.4774169921875
835	417.4875183105469	43.8967796674667					1	DETECTED	417.4875 m/z @43.90 [151020OFc1_NvH-0949-CRLM-7.raw]	417.4875183105469	43.8967796674667	1.09655908373333	99.4616570338667	98.36509795013338	563633.25	2.9365361440799135E8	4	7451	11.896358792713485	1.3955438652642067	0.10970368479501184	417.47821044921875	417.4970397949219
836	417.50714111328125	52.5876837344					1	DETECTED	417.5071 m/z @52.59 [151020OFc1_NvH-0949-CRLM-7.raw]	417.50714111328125	52.5876837344	3.83326867146667	95.7524891645333	91.91922049306663	350181.875	2.6059062994308642E8	0	7451	0.2087895938716997	1.0037987323740276	0.0041431828307017145	417.49786376953125	417.5168151855469
837	417.52154541015625	9.56607254053333					1	DETECTED	417.5215 m/z @9.57 [151020OFc1_NvH-0949-CRLM-7.raw]	417.52154541015625	9.56607254053333	3.72094472986667	99.7308270397333	96.00988230986663	230202.25	2.97140241386039E8	0	7451	0.13949083830512166	0.8830024013723763	32.6887279813846	417.51763916015625	417.5276184082031
838	417.5377197265625	34.7408294722667					1	DETECTED	417.5377 m/z @34.74 [151020OFc1_NvH-0949-CRLM-7.raw]	417.5377197265625	34.7408294722667	1.5549020192	99.0130144282667	97.4581124090667	1295053.125	3.193749501649652E8	0	7451	20.984965804345542	0.5421657270900119	0.01340900536932917	417.5278015136719	417.5476379394531
839	417.55438232421875	12.0754128330667					1	DETECTED	417.5544 m/z @12.08 [151020OFc1_NvH-0949-CRLM-7.raw]	417.55438232421875	12.0754128330667	3.56042593946667	99.6278409450667	96.06741500560003	873268.9375	2.97494408926265E8	3	7451	19.851877195778243	1.083399893439801	1.04160729716226	417.5477294921875	417.5562438964844
840	417.5662536621094	25.3546559557333					1	DETECTED	417.5663 m/z @25.35 [151020OFc1_NvH-0949-CRLM-7.raw]	417.5662536621094	25.3546559557333	3.32450319946667	99.4813051797333	96.15680198026662	2168714.25	3.450526078899347E8	3	7451	0.21387917240626564	21.762278736285932	0.2984857413834742	417.5562744140625	417.5760192871094
841	417.581298828125	38.4884115712					1	DETECTED	417.5813 m/z @38.49 [151020OFc1_NvH-0949-CRLM-7.raw]	417.581298828125	38.4884115712	3.43753963013333	89.1069258421333	85.66938621199996	1509182.5	3.152653748996033E8	0	7451	0.16160350991829375	0.5073381015663866	0.01834362238303854	417.5762634277344	417.59088134765625
842	417.5993347167969	29.3734960821333					1	DETECTED	417.5993 m/z @29.37 [151020OFc1_NvH-0949-CRLM-7.raw]	417.5993347167969	29.3734960821333	3.63720397146667	93.6086183069333	89.97141433546662	300248.5625	2.7111336012000114E8	0	7451	14.32144285375894	1.7512474756977945	0.05841952106295844	417.5913391113281	417.608642578125
843	417.61102294921875	8.9926460656					1	DETECTED	417.6110 m/z @8.99 [151020OFc1_NvH-0949-CRLM-7.raw]	417.61102294921875	8.9926460656	3.62632052933333	73.4362800378667	69.80995950853337	146853.125	2.274033907810033E8	0	7451	0.15932914009735022	0.7574035158121517	0.744575876593961	417.6100769042969	417.6204528808594
844	417.7027893066406	20.4766574250667					1	DETECTED	417.7028 m/z @20.48 [151020OFc1_NvH-0949-CRLM-7.raw]	417.7027893066406	20.4766574250667	3.5939478856	92.9355734938667	89.3416256082667	613611.3125	2.7706733687176335E8	2	7451	0.250136040844783	0.5100764709455577	0.9190074128088355	417.69281005859375	417.7087097167969
845	417.7187194824219	11.1749859648					1	DETECTED	417.7187 m/z @11.17 [151020OFc1_NvH-0949-CRLM-7.raw]	417.7187194824219	11.1749859648	0.947435629866667	98.651166416	97.70373078613333	1440292.0	3.762685070490126E8	2	7451	12.02644599212563	15.399935928101678	52.95537539835977	417.7087707519531	417.72869873046875
846	417.7395324707031	35.4255333829333					1	DETECTED	417.7395 m/z @35.43 [151020OFc1_NvH-0949-CRLM-7.raw]	417.7395324707031	35.4255333829333	4.003720416	85.9215488938667	81.91782847786669	3919748.25	4.231774483674412E8	4	7451	0.17249840022885365	0.7592329556387725	1.6663296823367528	417.7300720214844	417.74346923828125
847	417.75347900390625	29.8613470312					1	DETECTED	417.7535 m/z @29.86 [151020OFc1_NvH-0949-CRLM-7.raw]	417.75347900390625	29.8613470312	3.79325020666667	98.6806081056	94.88735789893333	4580635.5	3.843070035672969E8	2	7451	0.24290448778884866	2.210105495922088	0.27690359478900495	417.74359130859375	417.76318359375
848	417.85467529296875	19.0912817392					1	DETECTED	417.8547 m/z @19.09 [151020OFc1_NvH-0949-CRLM-7.raw]	417.85467529296875	19.0912817392	0.403379264533333	97.6745651882667	97.27118592373337	169051.40625	3.003980416349284E8	0	7451	9.619209067258632	3.965249959100997	8.232776448395168	417.8449401855469	417.8645324707031
849	417.8765563964844	47.4240939144					1	DETECTED	417.8766 m/z @47.42 [151020OFc1_NvH-0949-CRLM-7.raw]	417.8765563964844	47.4240939144	0.503257448	94.7975831045333	94.2943256565333	1651323.5	3.376945107993416E8	3	7451	14.524338365979531	0.5511214537143087	0.009186219238329664	417.8666076660156	417.88653564453125
850	417.8899230957031	8.1821005952					1	DETECTED	417.8899 m/z @8.18 [151020OFc1_NvH-0949-CRLM-7.raw]	417.8899230957031	8.1821005952	3.67008698106667	81.9892101192	78.31912313813332	680424.3125	2.8956108595617133E8	3	7451	0.14206823846923733	28.144759626210234	159.36614743570843	417.8865661621094	417.8903503417969
851	417.9003601074219	25.3192670757333					1	DETECTED	417.9004 m/z @25.32 [151020OFc1_NvH-0949-CRLM-7.raw]	417.9003601074219	25.3192670757333	0.611637344	99.6375925456	99.0259552016	1561903.625	3.550636225092638E8	3	7451	14.556173276615286	0.5430853797650029	87.35325417311087	417.8905029296875	417.91033935546875
852	417.9160461425781	38.506613652					1	DETECTED	417.9160 m/z @38.51 [151020OFc1_NvH-0949-CRLM-7.raw]	417.9160461425781	38.506613652	2.68127064906667	99.6975022365333	97.01623158746662	790523.3125	3.2432539569261545E8	0	7451	0.05594694839804504	1.7442204328697637	0.004661009116775839	417.910400390625	417.926025390625
853	417.9317626953125	29.7943266565333					1	DETECTED	417.9318 m/z @29.79 [151020OFc1_NvH-0949-CRLM-7.raw]	417.9317626953125	29.7943266565333	3.48103041253333	66.0434528336	62.56242242106667	301600.09375	2.248715926155293E8	0	7451	36.54553350080241	1.290525884555195	1.3846093198196419	417.9263610839844	417.94134521484375
854	417.9549865722656	20.0158272165333					1	DETECTED	417.9550 m/z @20.02 [151020OFc1_NvH-0949-CRLM-7.raw]	417.9549865722656	20.0158272165333	3.30642840746667	99.8081053864	96.50167697893333	339608.71875	2.816166973229946E8	0	7451	11.232789615302792	4.801821507907832	0.020695350835686473	417.945068359375	417.959228515625
855	417.96929931640625	11.1944353752					1	DETECTED	417.9693 m/z @11.19 [151020OFc1_NvH-0949-CRLM-7.raw]	417.96929931640625	11.1944353752	4.55549136453333	99.7308270397333	95.17533567519997	696666.125	3.169916862805902E8	4	7451	16.071789646079004	1.5745631828371345	0.7971174745659195	417.9593505859375	417.9792785644531
856	417.9881896972656	31.9350652744					1	DETECTED	417.9882 m/z @31.94 [151020OFc1_NvH-0949-CRLM-7.raw]	417.9881896972656	31.9350652744	0.0084939456	99.9352354712	99.92674152560001	395874.03125	3.04160262844095E8	4	7451	12.00389754320986	1.9201398678310928	1.1192553055089896	417.9793701171875	417.998046875
857	418.0232238769531	38.4012687834667					1	DETECTED	418.0232 m/z @38.40 [151020OFc1_NvH-0949-CRLM-7.raw]	418.0232238769531	38.4012687834667	3.48103041253333	99.9647034354667	96.48367302293337	118531.3359375	2.611846774698683E8	0	7451	87.70058569182254	1.3398274154215035	2.112221086472593	418.0147399902344	418.0330810546875
858	418.0352478027344	37.5961010056					1	DETECTED	418.0352 m/z @37.60 [151020OFc1_NvH-0949-CRLM-7.raw]	418.0352478027344	37.5961010056	3.16288210933333	99.9450975712	96.78221546186667	95757.0078125	2.7978194271372527E8	0	7451	94.16858932111813	1.3838646450197152	1.728348499601964	418.0332336425781	418.04443359375
859	418.0595703125	37.4601733957333					1	DETECTED	418.0596 m/z @37.46 [151020OFc1_NvH-0949-CRLM-7.raw]	418.0595703125	37.4601733957333	1.02659734613333	99.9936970157333	98.96709966959997	106519.0390625	2.6447425176012182E8	0	7451	96.26904429044104	1.3252551242550399	1.6342726436114439	418.0497741699219	418.0694885253906
860	418.1858825683594	20.2242849032					1	DETECTED	418.1859 m/z @20.22 [151020OFc1_NvH-0949-CRLM-7.raw]	418.1858825683594	20.2242849032	0.0454207330666667	95.3122068842667	95.26678615120004	195078.90625	2.979089563824366E8	0	7451	0.9738137190156273	3.746925645587278	0.06842392947192076	418.1764221191406	418.1957702636719
861	418.1998291015625	6.0532097632					1	DETECTED	418.1998 m/z @6.05 [151020OFc1_NvH-0949-CRLM-7.raw]	418.1998291015625	6.0532097632	3.44812666746667	94.7114533698667	91.26332670240004	139065.328125	2.77911850568516E8	3	7451	0.12053314276296856	2.9749494358659323	0.8273778416970994	418.1958923339844	418.2007751464844
862	418.2107849121094	47.4064006269333					1	DETECTED	418.2108 m/z @47.41 [151020OFc1_NvH-0949-CRLM-7.raw]	418.2107849121094	47.4064006269333	3.27034513653333	96.9547732218667	93.68442808533337	950342.5625	3.175514343161185E8	0	7451	34.08079036110972	1.0405741808963194	1.0480418855232168	418.2008361816406	418.2107849121094
863	418.2207946777344	29.2065142816					1	DETECTED	418.2208 m/z @29.21 [151020OFc1_NvH-0949-CRLM-7.raw]	418.2207946777344	29.2065142816	1.75819344773333	99.8759775890667	98.11778414133336	3.4328464E7	1.242641805437798E9	2	7451	0.3294709538671441	1.9803767208963767	1.9963105177025386	418.2108154296875	418.23077392578125
864	418.2410583496094	35.3974739653333					1	DETECTED	418.2411 m/z @35.40 [151020OFc1_NvH-0949-CRLM-7.raw]	418.2410583496094	35.3974739653333	3.2793179816	99.0615117149333	95.7821937333333	1576962.75	4.710867853012042E8	2	7451	17.978022000502477	0.7239135311260315	7.2848163794414225	418.2310791015625	418.25103759765625
865	418.25537109375	29.8934441445333					1	DETECTED	418.2554 m/z @29.89 [151020OFc1_NvH-0949-CRLM-7.raw]	418.25537109375	29.8934441445333	3.4901930264	99.836881812	96.34668878560001	745206.375	3.1416356927815837E8	2	7451	3.7798152610184346	1.1753227074029116	0.6380163070586568	418.2510681152344	418.26531982421875
866	418.26611328125	42.6956491650667					1	DETECTED	418.2661 m/z @42.70 [151020OFc1_NvH-0949-CRLM-7.raw]	418.26611328125	42.6956491650667	2.12397052853333	92.3518176202667	90.22784709173337	104015.5625	2.900797296197045E8	0	7451	88.55814095918545	1.1331401146869535	1.2663611177169234	418.265380859375	418.2684326171875
867	418.2787780761719	32.3288728346667					1	DETECTED	418.2788 m/z @32.33 [151020OFc1_NvH-0949-CRLM-7.raw]	418.2787780761719	32.3288728346667	3.55100477973333	92.5366073421333	88.98560256239996	239578.8125	3.0041200568448824E8	0	7451	59.146099244857105	1.7766781710442785	2.5291767369217486	418.268798828125	418.2812194824219
868	418.2957458496094	43.4376722544					1	DETECTED	418.2957 m/z @43.44 [151020OFc1_NvH-0949-CRLM-7.raw]	418.2957458496094	43.4376722544	21.3087374488	92.3320516242667	71.0233141754667	73713.4921875	2.0897766542925784E8	0	7451	70.7905683640644	1.6047612503583626	2.1760130411874243	418.29144287109375	418.3031311035156
869	418.31689453125	89.8191753685333					1	DETECTED	418.3169 m/z @89.82 [151020OFc1_NvH-0949-CRLM-7.raw]	418.31689453125	89.8191753685333	89.8191753685333	92.5189656061333	2.6997902376000127	148977.46875	6321599.034421139	0	7451	1.4917493727782585	null	null	418.3153991699219	418.32470703125
870	418.44586181640625	23.8563338242667					1	DETECTED	418.4459 m/z @23.86 [151020OFc1_NvH-0949-CRLM-7.raw]	418.44586181640625	23.8563338242667	3.82368079333333	95.1431922741333	91.31951148079997	443083.46875	2.864741709866613E8	0	7451	0.1901473616412055	3.7231597730543147	1.183388845715495	418.4363708496094	418.4558410644531
871	418.4588623046875	19.8699747434667					1	DETECTED	418.4589 m/z @19.87 [151020OFc1_NvH-0949-CRLM-7.raw]	418.4588623046875	19.8699747434667	3.93732117946667	96.2685810264	92.33125984693334	245165.515625	3.397247450754757E8	0	7451	14.484873309782865	3.525305182208393	5.435163315956491	418.4559326171875	418.4610290527344
872	418.4710693359375	37.7123415122667					1	DETECTED	418.4711 m/z @37.71 [151020OFc1_NvH-0949-CRLM-7.raw]	418.4710693359375	37.7123415122667	3.40917110826667	99.7406393522667	96.33146824400002	450972.5625	3.090272010556192E8	0	7451	27.261877564061912	1.6300026382220867	0.005454155736403721	418.46112060546875	418.48095703125
873	418.4845275878906	20.7304812226667					1	DETECTED	418.4845 m/z @20.73 [151020OFc1_NvH-0949-CRLM-7.raw]	418.4845275878906	20.7304812226667	3.48103041253333	60.6781781058667	57.19714769333337	192874.90625	2.025823093333941E8	0	7451	11.253947579256167	1.6579411229641092	0.0034573464773831344	418.4810791015625	418.49444580078125
874	418.5202331542969	44.3091771704					1	DETECTED	418.5202 m/z @44.31 [151020OFc1_NvH-0949-CRLM-7.raw]	418.5202331542969	44.3091771704	2.84959209573333	99.798584516	96.94899242026668	112304.25	2.910608744670134E8	0	7451	51.976171014599345	1.3162967309962055	1.6334631895656677	418.510498046875	418.53021240234375
875	418.5340576171875	44.2735719570667					1	DETECTED	418.5341 m/z @44.27 [151020OFc1_NvH-0949-CRLM-7.raw]	418.5340576171875	44.2735719570667	5.9286347608	59.2484606930667	53.319825932266696	109320.0625	2.0769151332541782E8	0	7451	53.23297125382071	0.6967956110634459	0.41867875554539835	418.5302734375	418.5343933105469
876	418.54443359375	14.6123008416					1	DETECTED	418.5444 m/z @14.61 [151020OFc1_NvH-0949-CRLM-7.raw]	418.54443359375	14.6123008416	1.6079723216	99.3938124872	97.78584016559999	731079.6875	2.8942672498511934E8	0	7451	11.016694763774046	0.5293028188107334	2.30495316027009	418.53448486328125	418.5470886230469
877	418.5570983886719	33.9251719776					1	DETECTED	418.5571 m/z @33.93 [151020OFc1_NvH-0949-CRLM-7.raw]	418.5570983886719	33.9251719776	3.7427653176	97.9643638010667	94.22159848346669	1251208.875	3.615228726889959E8	3	7451	18.38530991608069	1.165320454852242	0.009841350412720377	418.547119140625	418.56707763671875
878	418.5680847167969	55.6373307218667					1	DETECTED	418.5681 m/z @55.64 [151020OFc1_NvH-0949-CRLM-7.raw]	418.5680847167969	55.6373307218667	3.9274926304	98.2005466226667	94.27305399226671	460013.6875	2.929387718109638E8	3	7451	0.10042443031964154	0.9202380226806673	0.006733691344842009	418.567138671875	418.5780334472656
879	418.5840759277344	24.0683996245333					1	DETECTED	418.5841 m/z @24.07 [151020OFc1_NvH-0949-CRLM-7.raw]	418.5840759277344	24.0683996245333	3.390821204	95.4374828754667	92.0466616714667	304781.28125	2.5653647545610386E8	0	7451	31.942906387563283	4.03761837164638	6.914039131570027	418.578125	418.58441162109375
880	418.594482421875	34.2333390914667					1	DETECTED	418.5945 m/z @34.23 [151020OFc1_NvH-0949-CRLM-7.raw]	418.594482421875	34.2333390914667	2.2843358048	99.3449729829333	97.0606371781333	823891.5625	3.1926348604116577E8	0	7451	0.6657404492265542	2.180893612092206	12.485983068199666	418.5846862792969	418.6038818359375
881	418.64678955078125	23.926672008					1	DETECTED	418.6468 m/z @23.93 [151020OFc1_NvH-0949-CRLM-7.raw]	418.64678955078125	23.926672008	6.9333291704	97.7668805714667	90.8335514010667	244763.734375	3.092080011330557E8	0	7451	14.70566986285693	2.6726216339284803	4.345243267856961	418.63690185546875	418.6541748046875
882	418.6644592285156	29.6740512365333					1	DETECTED	418.6645 m/z @29.67 [151020OFc1_NvH-0949-CRLM-7.raw]	418.6644592285156	29.6740512365333	3.90811307813333	98.2489795061333	94.34086642799997	305450.53125	2.9312473689218813E8	0	7451	0.18138121842460464	1.830728340804541	5.971026243857921	418.6571350097656	418.672607421875
883	418.68975830078125	51.2940857069333					1	DETECTED	418.6898 m/z @51.29 [151020OFc1_NvH-0949-CRLM-7.raw]	418.68975830078125	51.2940857069333	3.6913992944	99.6375925456	95.9461932512	429716.3125	3.231111113860948E8	2	7451	30.407555359025128	1.2016290648755072	0.30792762494736337	418.68194580078125	418.699462890625
884	418.70916748046875	24.2414226141333					1	DETECTED	418.7092 m/z @24.24 [151020OFc1_NvH-0949-CRLM-7.raw]	418.70916748046875	24.2414226141333	3.68077849573333	99.915693464	96.23491496826666	369480.3125	3.0628222549002135E8	2	7451	11.4935643871287	2.577097024646331	0.3760540199977901	418.6998596191406	418.7118225097656
885	418.721923828125	29.1648110338667					1	DETECTED	418.7219 m/z @29.16 [151020OFc1_NvH-0949-CRLM-7.raw]	418.721923828125	29.1648110338667	3.58296260506667	99.4036449784	95.82068237333333	1.537706E7	7.754061921092986E8	2	7451	0.3515688995589201	0.6829184810905577	0.03280110893677288	418.71209716796875	418.731689453125
886	418.7344970703125	30.8529212058667					1	DETECTED	418.7345 m/z @30.85 [151020OFc1_NvH-0949-CRLM-7.raw]	418.7344970703125	30.8529212058667	4.9849909632	95.4188972552	90.43390629199999	365936.53125	3.0104230805449677E8	0	7451	8.583238525976498	2.129740510361181	0.009343362790557279	418.7319641113281	418.7371826171875
887	418.7472839355469	30.9176263568					1	DETECTED	418.7473 m/z @30.92 [151020OFc1_NvH-0949-CRLM-7.raw]	418.7472839355469	30.9176263568	4.738048024	93.8184887538667	89.08044072986671	1039805.625	3.3857052646989805E8	2	7451	0.16891336407148572	0.511682369368079	1.1537890772693862	418.7374267578125	418.7485656738281
888	418.75860595703125	18.2181599850667					1	DETECTED	418.7586 m/z @18.22 [151020OFc1_NvH-0949-CRLM-7.raw]	418.75860595703125	18.2181599850667	3.65920551733333	91.3020356581333	87.64283014079997	2266226.75	3.06911830114187E8	2	7451	0.20858029526242916	3.6115506798460877	0.07299920348531108	418.7486572265625	418.7680358886719
889	418.782470703125	3.81428920213333					1	DETECTED	418.7825 m/z @3.81 [151020OFc1_NvH-0949-CRLM-7.raw]	418.782470703125	3.81428920213333	0.199029834666667	37.2732128418667	37.074183007200034	1452123.0	1.046311477452921E8	2	7451	0.11796198537926639	142.9379532029142	1.6381211279783272	418.7760314941406	418.7886657714844
890	418.8680419921875	14.0998860594667					1	DETECTED	418.8680 m/z @14.10 [151020OFc1_NvH-0949-CRLM-7.raw]	418.8680419921875	14.0998860594667	1.31618574666667	95.8092970322667	94.49311128560002	143165.40625	3.0478038752930766E8	0	7451	0.23886860137496768	5.617567662990427	0.06483988580203473	418.8587646484375	418.8689270019531
891	418.8789978027344	14.625100628					1	DETECTED	418.8790 m/z @14.63 [151020OFc1_NvH-0949-CRLM-7.raw]	418.8789978027344	14.625100628	0.0184527354666667	97.3456375898667	97.32718485440003	454192.21875	3.303596643397937E8	0	7451	11.097508308050212	0.7126652179324642	0.0671513879464853	418.8690185546875	418.8814697265625
892	418.8915100097656	44.3091771704					1	DETECTED	418.8915 m/z @44.31 [151020OFc1_NvH-0949-CRLM-7.raw]	418.8915100097656	44.3091771704	0.81456634	95.8185843818667	95.0040180418667	703266.9375	3.2749060060396475E8	3	7451	4.682324783646628	0.5768494586756191	0.13597563436194063	418.881591796875	418.897705078125
893	418.90771484375	26.0812351352					1	DETECTED	418.9077 m/z @26.08 [151020OFc1_NvH-0949-CRLM-7.raw]	418.90771484375	26.0812351352	0.788143526666667	97.5551018936	96.76695836693332	5700181.5	4.5201263070055056E8	3	7451	7.375699655226736	0.6835184364672143	60.65995145756285	418.8977966308594	418.91766357421875
894	418.921875	34.1542628045333					1	DETECTED	418.9219 m/z @34.15 [151020OFc1_NvH-0949-CRLM-7.raw]	418.921875	34.1542628045333	0.421618984	97.7767991885333	97.3551802045333	738868.0	2.834827672069085E8	0	7451	0.6826871514792714	3.3156696641128116	0.02189226566254032	418.91778564453125	418.9317321777344
895	418.9436950683594	13.0784663810667					1	DETECTED	418.9437 m/z @13.08 [151020OFc1_NvH-0949-CRLM-7.raw]	418.9436950683594	13.0784663810667	2.27543769813333	97.3358461856	95.06040848746667	260997.015625	2.7419830757482487E8	3	7451	0.08927760673070395	4.399711010563323	0.7403213427433522	418.9337158203125	418.95159912109375
896	418.961669921875	22.1808795530667					1	DETECTED	418.9617 m/z @22.18 [151020OFc1_NvH-0949-CRLM-7.raw]	418.961669921875	22.1808795530667	3.62632052933333	99.9936970157333	96.36737648639998	1323397.375	3.149878795872358E8	4	7451	0.06735766014845268	9.723530654992535	8.24018220830916	418.9516906738281	418.9715881347656
897	418.97711181640625	22.0193606456					1	DETECTED	418.9771 m/z @22.02 [151020OFc1_NvH-0949-CRLM-7.raw]	418.97711181640625	22.0193606456	6.06251844746667	99.3645900117333	93.30207156426663	196076.703125	2.984300254259207E8	0	7451	15.726365899299648	3.398427256437789	8.953580375108855	418.9717102050781	418.97711181640625
898	418.98712158203125	30.4150886453333					1	DETECTED	418.9871 m/z @30.42 [151020OFc1_NvH-0949-CRLM-7.raw]	418.98712158203125	30.4150886453333	0.230281236266667	99.2574220770667	99.02714084080004	353855.84375	2.972372046441586E8	3	7451	0.24963149196140932	1.804630584356075	9.693856890640236	418.9771728515625	418.99700927734375
899	419.05780029296875	44.6663443170667					1	DETECTED	419.0578 m/z @44.67 [151020OFc1_NvH-0949-CRLM-7.raw]	419.05780029296875	44.6663443170667	2.12397052853333	99.9352354712	97.81126494266667	126510.25	2.7797156531334686E8	0	7451	90.29461259470068	1.2067249750772313	1.4507957496579198	419.0484619140625	419.0672607421875
900	419.0979919433594	28.4628984448					1	DETECTED	419.0980 m/z @28.46 [151020OFc1_NvH-0949-CRLM-7.raw]	419.0979919433594	28.4628984448	0.0084939456	99.9744823810667	99.9659884354667	96314.34375	3.051951407767435E8	0	7451	97.5663567091474	1.7126484695551216	2.4256935661414554	419.08831787109375	419.10394287109375
901	419.1727600097656	28.0184653826667					1	DETECTED	419.1728 m/z @28.02 [151020OFc1_NvH-0949-CRLM-7.raw]	419.1727600097656	28.0184653826667	3.83326867146667	98.6217937845333	94.78852511306663	243146.984375	2.609465269948405E8	0	7451	0.09828265400093628	2.087867351726318	3.808108434574732	419.1628723144531	419.1816711425781
902	419.19171142578125	51.420272044					1	DETECTED	419.1917 m/z @51.42 [151020OFc1_NvH-0949-CRLM-7.raw]	419.19171142578125	51.420272044	1.7319147672	99.3254899706667	97.5935752034667	307954.375	2.9511962161363E8	3	7451	30.996982717850535	1.1074428854856677	0.00449486766572699	419.1818542480469	419.2016906738281
903	419.2025146484375	21.6513879189333					1	DETECTED	419.2025 m/z @21.65 [151020OFc1_NvH-0949-CRLM-7.raw]	419.2025146484375	21.6513879189333	4.61400139973333	99.8963438792	95.28234247946668	281487.6875	2.902985270335297E8	0	7451	0.06094803002381255	2.8268274734396646	9.439582296107881	419.20172119140625	419.2038269042969
904	419.2138366699219	14.8900627461333					1	DETECTED	419.2138 m/z @14.89 [151020OFc1_NvH-0949-CRLM-7.raw]	419.2138366699219	14.8900627461333	2.79826304986667	98.4461960626667	95.64793301280002	2161439.75	4.045827416482529E8	2	7451	5.136923758633813	29.1779390024172	14.856749390099534	419.2038879394531	419.2165222167969
905	419.2265319824219	24.4156979816					1	DETECTED	419.2265 m/z @24.42 [151020OFc1_NvH-0949-CRLM-7.raw]	419.2265319824219	24.4156979816	3.261503632	99.4036449784	96.1421413464	1.7159582E7	7.309483837943429E8	2	7451	0.2290109277057688	1.070051180104691	0.5070217487858619	419.216552734375	419.23651123046875
906	419.2420654296875	26.0812351352					1	DETECTED	419.2421 m/z @26.08 [151020OFc1_NvH-0949-CRLM-7.raw]	419.2420654296875	26.0812351352	3.37071296053333	97.1771921218667	93.80647916133337	4280919.5	4.547229181512723E8	2	7451	7.52351427975454	0.5546708885319236	2.80141135708985	419.2365417480469	419.25201416015625
907	419.2602233886719	18.2181599850667					1	DETECTED	419.2602 m/z @18.22 [151020OFc1_NvH-0949-CRLM-7.raw]	419.2602233886719	18.2181599850667	3.6036436224	99.8466254	96.2429817776	1003283.375	3.192936748661331E8	4	7451	4.757198037809561	0.7303381514442207	2.980177283847151	419.25213623046875	419.2699890136719
908	419.2839050292969	3.80295401226667					1	DETECTED	419.2839 m/z @3.80 [151020OFc1_NvH-0949-CRLM-7.raw]	419.2839050292969	3.80295401226667	3.56042593946667	99.3645900117333	95.80416407226663	648009.0625	2.674951565150415E8	0	7451	0.11502170223906738	1.846775348769737	107.49636465867349	419.2740478515625	419.2917785644531
909	419.3154602050781	9.82865100293333					1	DETECTED	419.3155 m/z @9.83 [151020OFc1_NvH-0949-CRLM-7.raw]	419.3154602050781	9.82865100293333	0.0084939456	99.9936970157333	99.98520307013331	263218.46875	3.483472532182816E8	0	7451	82.68328394446735	9.835472085393182	0.3951326485245225	419.30804443359375	419.32415771484375
910	419.41705322265625	9.97969700133333					1	DETECTED	419.4171 m/z @9.98 [151020OFc1_NvH-0949-CRLM-7.raw]	419.41705322265625	9.97969700133333	5.93824709226667	99.0032855376	93.06503844533333	198645.09375	2.6375413776795205E8	0	7451	0.16965511810281342	0.6671765560846077	9.802060479349262	419.4072570800781	419.42681884765625
911	419.4424743652344	35.7424592538667					1	DETECTED	419.4425 m/z @35.74 [151020OFc1_NvH-0949-CRLM-7.raw]	419.4424743652344	35.7424592538667	4.64261998053333	99.5204833458667	94.87786336533337	852682.4375	2.95091525549804E8	0	7451	0.05222442117612758	0.7332503222952031	0.00449887013784952	419.4325256347656	419.44818115234375
912	419.4582214355469	14.5526144954667					1	DETECTED	419.4582 m/z @14.55 [151020OFc1_NvH-0949-CRLM-7.raw]	419.4582214355469	14.5526144954667	3.48103041253333	99.7114732605333	96.23044284799997	1588841.0	3.377551743030125E8	0	7451	0.3996132399972385	19.152741977559764	0.7122339563433319	419.44842529296875	419.4681701660156
913	419.48529052734375	36.7194921144					1	DETECTED	419.4853 m/z @36.72 [151020OFc1_NvH-0949-CRLM-7.raw]	419.48529052734375	36.7194921144	3.5107697464	98.651166416	95.1403966696	378393.875	2.9988571639801204E8	0	7451	22.034679678039364	1.9121509609813565	3.0187611424768575	419.4753723144531	419.4949645996094
914	419.53759765625	17.4553728506667					1	DETECTED	419.5376 m/z @17.46 [151020OFc1_NvH-0949-CRLM-7.raw]	419.53759765625	17.4553728506667	3.02849368986667	98.2392671002667	95.21077341040004	2041887.875	3.325011506723028E8	3	7451	0.15617103272234445	2.9159167681955647	11.133915847066335	419.52783203125	419.5475769042969
915	419.5508728027344	20.0921283037333					1	DETECTED	419.5509 m/z @20.09 [151020OFc1_NvH-0949-CRLM-7.raw]	419.5508728027344	20.0921283037333	0.557773586933333	97.5551018936	96.99732830666666	1352750.5	2.906186471354599E8	0	7451	0.15123218587099885	0.5598196019528431	0.02684893084557104	419.547607421875	419.560791015625
916	419.56298828125	35.8425057954667					1	DETECTED	419.5630 m/z @35.84 [151020OFc1_NvH-0949-CRLM-7.raw]	419.56298828125	35.8425057954667	4.46289680506667	98.1255973464	93.66270054133332	1290670.0	3.0283599834963894E8	0	7451	0.14792669573935058	0.5084597613061237	0.007473129619742253	419.5608825683594	419.5665588378906
917	419.5765686035156	26.0554148269333					1	DETECTED	419.5766 m/z @26.06 [151020OFc1_NvH-0949-CRLM-7.raw]	419.5765686035156	26.0554148269333	3.37071296053333	91.1213647760167	87.75065181548338	1700603.5	3.473543893131192E8	3	7451	7.546435136735887	1.1051680594619946	2.159187449033778	419.56658935546875	419.5862731933594
918	419.593017578125	31.1000594658667					1	DETECTED	419.5930 m/z @31.10 [151020OFc1_NvH-0949-CRLM-7.raw]	419.593017578125	31.1000594658667	2.6184483296	65.2897382354667	62.6712899058667	351321.84375	2.2724503946172747E8	0	7451	0.02835449519761113	1.3198911058882028	1.8612001473639304	419.5866394042969	419.6018371582031
919	419.61224365234375	39.9514246106667					1	DETECTED	419.6122 m/z @39.95 [151020OFc1_NvH-0949-CRLM-7.raw]	419.61224365234375	39.9514246106667	3.54172348613333	98.0277755717333	94.48605208559997	157675.203125	2.591081283120405E8	0	7451	87.94699110066976	1.2994048678438392	1.9846819983284911	419.60406494140625	419.6214294433594
920	419.64251708984375	35.7905068328					1	DETECTED	419.6425 m/z @35.79 [151020OFc1_NvH-0949-CRLM-7.raw]	419.64251708984375	35.7905068328	4.01293513173333	93.40165416	89.38871902826668	496575.4375	2.8432866636270887E8	0	7451	0.13271363088711752	2.27488989122757	0.004021494890426292	419.6327819824219	419.6514892578125
921	419.7088928222656	14.6395214376					1	DETECTED	419.7089 m/z @14.64 [151020OFc1_NvH-0949-CRLM-7.raw]	419.7088928222656	14.6395214376	2.8584350616	92.8878655861333	90.0294305245333	1369032.25	3.747740642054402E8	4	7451	10.88005486576062	1.2341071003678181	2.8525956170310685	419.6990051269531	419.7181701660156
922	419.7281799316406	24.3943214285333					1	DETECTED	419.7282 m/z @24.39 [151020OFc1_NvH-0949-CRLM-7.raw]	419.7281799316406	24.3943214285333	3.6913992944	98.4655558290667	94.7741565346667	7326094.5	4.4567348195951945E8	2	7451	0.2169819362033394	2.8748985076962437	3.688867539759531	419.7182312011719	419.73809814453125
923	419.74078369140625	26.4205631016					1	DETECTED	419.7408 m/z @26.42 [151020OFc1_NvH-0949-CRLM-7.raw]	419.74078369140625	26.4205631016	5.61427986853333	98.1255973464	92.51131747786667	344213.625	2.9138942673281705E8	0	7451	11.44410236603698	2.740219309488521	2.0108083359765305	419.7383728027344	419.744873046875
924	419.75494384765625	24.5991458138667					1	DETECTED	419.7549 m/z @24.60 [151020OFc1_NvH-0949-CRLM-7.raw]	419.75494384765625	24.5991458138667	3.7006883984	98.2879293976	94.58724099919999	2.156667E7	6.302130546398051E8	2	7451	0.220908856070821	1.1077619000968644	1.2190884789654406	419.7449645996094	419.7646789550781
925	419.7788391113281	38.0310400672					1	DETECTED	419.7788 m/z @38.03 [151020OFc1_NvH-0949-CRLM-7.raw]	419.7788391113281	38.0310400672	3.72094472986667	99.5594060058667	95.83846127600003	1532355.375	3.156102139204084E8	2	7451	0.2365328223620864	0.5035842989094352	1.4969038568099362	419.7689514160156	419.78826904296875
926	419.79119873046875	40.3301744858667					1	DETECTED	419.7912 m/z @40.33 [151020OFc1_NvH-0949-CRLM-7.raw]	419.79119873046875	40.3301744858667	3.8803581608	49.7989526674667	45.9185945066667	917316.3125	1.6633464485143974E8	2	7451	0.11846768344022962	0.628423197312991	70.71041067750744	419.78887939453125	419.80029296875
927	419.82220458984375	34.2219057645333					1	DETECTED	419.8222 m/z @34.22 [151020OFc1_NvH-0949-CRLM-7.raw]	419.82220458984375	34.2219057645333	9.43964278	97.5250587826667	88.0854160026667	107253.3671875	3.0539681378906834E8	0	7451	87.60735338584472	1.7771866931127545	2.603433233580914	419.8143310546875	419.8282165527344
928	419.8604431152344	28.7112638045333					1	DETECTED	419.8604 m/z @28.71 [151020OFc1_NvH-0949-CRLM-7.raw]	419.8604431152344	28.7112638045333	1.04410737093333	94.7694045245333	93.72529715359997	234079.5625	2.43721002681177E8	0	7451	78.58920010543977	2.2564193246169904	5.289782421911198	419.8509521484375	419.8616943359375
929	419.8720397949219	17.4301708933333					1	DETECTED	419.8720 m/z @17.43 [151020OFc1_NvH-0949-CRLM-7.raw]	419.8720397949219	17.4301708933333	2.99264449413333	99.5108026805333	96.51815818639997	1290602.625	3.1556412741388E8	3	7451	0.12645028438718953	0.5713139356997494	1.4183406753958507	419.8622741699219	419.8734130859375
930	419.8834228515625	35.4140484565333					1	DETECTED	419.8834 m/z @35.41 [151020OFc1_NvH-0949-CRLM-7.raw]	419.8834228515625	35.4140484565333	1.49276515946667	94.2591606152	92.76639545573333	2667277.0	3.670718047406268E8	3	7451	0.2530776437319133	0.6377343488512272	0.16535361171109483	419.87347412109375	419.887939453125
931	419.89794921875	24.2568787306667					1	DETECTED	419.8979 m/z @24.26 [151020OFc1_NvH-0949-CRLM-7.raw]	419.89794921875	24.2568787306667	0.1721240384	99.3254899706667	99.1533659322667	4924473.5	3.9379685609056085E8	3	7451	0.1781906053086182	0.8724117232856256	85.20379658466256	419.8880615234375	419.9079284667969
932	419.91839599609375	45.9276272741333					1	DETECTED	419.9184 m/z @45.93 [151020OFc1_NvH-0949-CRLM-7.raw]	419.91839599609375	45.9276272741333	0.230281236266667	99.8177615237333	99.58748028746663	709509.5	3.0830639559084785E8	3	7451	19.879060744766928	0.7118854600834073	0.3919456657931068	419.908447265625	419.9280700683594
933	419.93133544921875	25.6247971149333					1	DETECTED	419.9313 m/z @25.62 [151020OFc1_NvH-0949-CRLM-7.raw]	419.93133544921875	25.6247971149333	3.82368079333333	98.7582794826667	94.93459868933337	291676.09375	2.708740583844576E8	0	7451	1.5923352571365008	2.1772875592447227	0.16615685029606866	419.9284973144531	419.9412536621094
934	419.9554748535156	46.2498675904					1	DETECTED	419.9555 m/z @46.25 [151020OFc1_NvH-0949-CRLM-7.raw]	419.9554748535156	46.2498675904	0.0084939456	99.9936970157333	99.98520307013331	427850.9375	2.9359519404375184E8	0	7451	28.96217717450947	1.1240689479659316	1.2154121103908353	419.94549560546875	419.9573669433594
935	419.9674377441406	33.1913089189333					1	DETECTED	419.9674 m/z @33.19 [151020OFc1_NvH-0949-CRLM-7.raw]	419.9674377441406	33.1913089189333	0.0544313381333333	99.8177615237333	99.76333018559997	736176.5	3.108599499523194E8	0	7451	18.602850798846617	2.329334976736474	26.136336522652037	419.95745849609375	419.97723388671875
936	419.9789123535156	12.7180914069333					1	DETECTED	419.9789 m/z @12.72 [151020OFc1_NvH-0949-CRLM-7.raw]	419.9789123535156	12.7180914069333	3.5939478856	98.3367699970667	94.7428221114667	274191.59375	2.97507128838365E8	0	7451	0.6938050315111273	2.619507799476866	5.297533590883767	419.97747802734375	419.9888000488281
937	420.00579833984375	15.3497652738667					1	DETECTED	420.0058 m/z @15.35 [151020OFc1_NvH-0949-CRLM-7.raw]	420.00579833984375	15.3497652738667	0.770535601066667	99.7792760176	99.00874041653333	187885.71875	2.636127073439125E8	0	7451	29.204366278415037	5.483744992470064	0.0013992414635174808	419.9964294433594	420.0157775878906
938	420.0340576171875	44.4032069685333					1	DETECTED	420.0341 m/z @44.40 [151020OFc1_NvH-0949-CRLM-7.raw]	420.0340576171875	44.4032069685333	0.2392977808	99.9936970157333	99.7543992349333	126944.8359375	2.8737667251403934E8	0	7451	92.06165058586504	1.1751192551009086	1.3199222949350005	420.024169921875	420.0439758300781
939	420.0625915527344	26.5942147810667					1	DETECTED	420.0626 m/z @26.59 [151020OFc1_NvH-0949-CRLM-7.raw]	420.0625915527344	26.5942147810667	0.221273107733333	99.9647034354667	99.74343032773336	104898.8125	2.886550380557398E8	0	7451	140.66690992729355	1.8253431491808658	2.837694354921983	420.0526123046875	420.0699768066406
940	420.0800476074219	38.8414533994667					1	DETECTED	420.0800 m/z @38.84 [151020OFc1_NvH-0949-CRLM-7.raw]	420.0800476074219	38.8414533994667	2.69980597493333	99.984088616	97.28428264106667	170373.71875	3.0767791182613456E8	0	7451	61.809120460384726	1.3099359688850134	1.620268006399229	420.0706787109375	420.08978271484375
941	420.11474609375	90.9478421413333					1	DETECTED	420.1147 m/z @90.95 [151020OFc1_NvH-0949-CRLM-7.raw]	420.11474609375	90.9478421413333	3.77244019093333	99.984088616	96.21164842506667	176167.375	2.917577403697506E8	0	7451	27.168593974784493	0.5518279599089663	0.9431142671472288	420.1053161621094	420.12469482421875
942	420.1871032714844	90.8075289386667					1	DETECTED	420.1871 m/z @90.81 [151020OFc1_NvH-0949-CRLM-7.raw]	420.1871032714844	90.8075289386667	5.7350748912	95.5068381941333	89.7717633029333	443597.15625	2.991813693671067E8	0	7451	0.26160717025314284	0.5044495616153108	0.5745693864907988	420.17718505859375	420.1907958984375
943	420.2008056640625	25.6721610101333					1	DETECTED	420.2008 m/z @25.67 [151020OFc1_NvH-0949-CRLM-7.raw]	420.2008056640625	25.6721610101333	0.717538274933333	99.4714841658667	98.75394589093337	1287509.0	3.560611193678769E8	3	7451	0.10781953006367573	0.6603862831456728	0.8249502234491785	420.1908264160156	420.21002197265625
944	420.22003173828125	34.2786006552					1	DETECTED	420.2200 m/z @34.28 [151020OFc1_NvH-0949-CRLM-7.raw]	420.22003173828125	34.2786006552	2.8674167504	99.7888386285333	96.9214218781333	5239424.5	5.375274835340357E8	2	7451	0.20640996365293773	0.5150942030087591	0.05732792348118114	420.2100524902344	420.2300109863281
945	420.23211669921875	24.2568787306667					1	DETECTED	420.2321 m/z @24.26 [151020OFc1_NvH-0949-CRLM-7.raw]	420.23211669921875	24.2568787306667	3.12748893973333	99.0910031272	95.96351418746667	3243769.25	4.344583284427927E8	3	7451	0.19553016358008435	29.970675745986963	3.2723301066574155	420.23004150390625	420.2420959472656
946	420.2421569824219	30.8107778698667					1	DETECTED	420.2422 m/z @30.81 [151020OFc1_NvH-0949-CRLM-7.raw]	420.2421569824219	30.8107778698667	3.55100477973333	99.6975022365333	96.14649745679996	509546.53125	3.3427509495294964E8	3	7451	9.125293436600082	2.100048015084536	6.83217484476453	420.24212646484375	420.24652099609375
947	420.25653076171875	24.5991458138667					1	DETECTED	420.2565 m/z @24.60 [151020OFc1_NvH-0949-CRLM-7.raw]	420.25653076171875	24.5991458138667	3.8523497	97.2961694301333	93.4438197301333	9759148.0	4.7348916126190406E8	3	7451	0.22891586012748988	22.54220347981839	40.580179723300105	420.24658203125	420.2662048339844
948	420.28045654296875	38.0448996333333					1	DETECTED	420.2805 m/z @38.04 [151020OFc1_NvH-0949-CRLM-7.raw]	420.28045654296875	38.0448996333333	3.44812666746667	92.2320276248	88.78390095733333	555214.5	2.77900045107998E8	0	7451	0.08427329053815669	1.3107611129359515	2.3945936024178343	420.2705078125	420.28912353515625
949	420.2923889160156	40.3655254386667					1	DETECTED	420.2924 m/z @40.37 [151020OFc1_NvH-0949-CRLM-7.raw]	420.2923889160156	40.3655254386667	40.2274895725333	92.4541933730667	52.2267038005334	442820.03125	1.9370140189232612E8	0	7451	0.07721403559570916	188.76696699475664	366.28529521896905	420.2923583984375	420.3022155761719
950	420.31878662109375	91.9214163005333					1	DETECTED	420.3188 m/z @91.92 [151020OFc1_NvH-0949-CRLM-7.raw]	420.31878662109375	91.9214163005333	0.0084939456	99.9936970157333	99.98520307013331	69498.9765625	2.6449906030552572E8	0	7451	0.29367605959475895	0.5186167926343065	0.03785240421658866	420.3130187988281	420.32147216796875
951	420.3321838378906	89.7940134165333					1	DETECTED	420.3322 m/z @89.79 [151020OFc1_NvH-0949-CRLM-7.raw]	420.3321838378906	89.7940134165333	2.89415600186667	99.7406393522667	96.84648335040002	158904.109375	2.847551656127598E8	0	7451	88.49956861166939	0.5133812271794288	0.019327958491741033	420.32586669921875	420.33563232421875
952	420.43310546875	25.6557340488					1	DETECTED	420.4331 m/z @25.66 [151020OFc1_NvH-0949-CRLM-7.raw]	420.43310546875	25.6557340488	2.20429457226667	98.3658739853333	96.16157941306662	375387.1875	2.841307280388076E8	0	7451	0.07532639000363872	2.0502276525347334	0.0026310793566297307	420.4241943359375	420.44256591796875
953	420.4569396972656	46.2888986917333					1	DETECTED	420.4569 m/z @46.29 [151020OFc1_NvH-0949-CRLM-7.raw]	420.4569396972656	46.2888986917333	3.3426444576	97.6238782368	94.2812337792	131323.265625	2.708809547491031E8	0	7451	89.60968298262054	1.112217569484658	1.3438077270951654	420.447265625	420.4592590332031
954	420.4693603515625	33.1550552112					1	DETECTED	420.4694 m/z @33.16 [151020OFc1_NvH-0949-CRLM-7.raw]	420.4693603515625	33.1550552112	3.41823517733333	98.514234704	95.09599952666667	144783.625	2.803718000825583E8	0	7451	84.01737683111456	1.7342539477854213	2.735245875093742	420.4593811035156	420.4737548828125
955	420.48388671875	31.8460306421333					1	DETECTED	420.4839 m/z @31.85 [151020OFc1_NvH-0949-CRLM-7.raw]	420.48388671875	31.8460306421333	3.82368079333333	99.19852122	95.37484042666668	435010.03125	2.873080643422589E8	0	7451	18.848260015961976	2.318830244518572	0.14534327064319677	420.4739685058594	420.4938659667969
956	420.4947814941406	11.4030747362667					1	DETECTED	420.4948 m/z @11.40 [151020OFc1_NvH-0949-CRLM-7.raw]	420.4947814941406	11.4030747362667	10.7918761258667	59.9797192866667	49.1878431608	199203.296875	1.56050530087992E8	0	7451	0.23668612870559436	1.0877893412698538	4.242949170891335	420.4940490722656	420.49658203125
957	420.52685546875	20.644670128					1	DETECTED	420.5269 m/z @20.64 [151020OFc1_NvH-0949-CRLM-7.raw]	420.52685546875	20.644670128	0.329998710133333	97.8260549061333	97.49605619599996	1372536.125	3.2488709754906744E8	3	7451	5.054187163229308	0.5647046425596032	0.7492924010577606	420.51708984375	420.5367736816406
958	420.54034423828125	13.764166588					1	DETECTED	420.5403 m/z @13.76 [151020OFc1_NvH-0949-CRLM-7.raw]	420.54034423828125	13.764166588	1.94669533946667	99.9352354712	97.98854013173333	875640.5625	3.0178065407546407E8	3	7451	0.1135987536752836	0.6931502869199061	122.58577063590623	420.53692626953125	420.55029296875
959	420.551513671875	35.4255333829333					1	DETECTED	420.5515 m/z @35.43 [151020OFc1_NvH-0949-CRLM-7.raw]	420.551513671875	35.4255333829333	5.42179842053333	98.3756903114667	92.95389189093336	726718.75	4.0364143053779185E8	3	7451	0.09490062555735079	0.5064609837874509	0.00961528600410644	420.55035400390625	420.5559997558594
960	420.5660095214844	24.2832284709333					1	DETECTED	420.5660 m/z @24.28 [151020OFc1_NvH-0949-CRLM-7.raw]	420.5660095214844	24.2832284709333	3.68077849573333	97.3358461856	93.65506768986667	1217383.125	3.70606370199015E8	3	7451	0.05281420121506386	2.1512504380833337	0.21618731141834235	420.5560302734375	420.5718994140625
961	420.5819091796875	12.7575696765333					1	DETECTED	420.5819 m/z @12.76 [151020OFc1_NvH-0949-CRLM-7.raw]	420.5819091796875	12.7575696765333	2.14188919066667	98.7292882245333	96.58739903386663	1609531.5	3.4408639651786906E8	3	7451	31.97573194306974	0.7780226251557316	18.226405047742652	420.5719299316406	420.591796875
962	420.6944274902344	11.7724997853333					1	DETECTED	420.6944 m/z @11.77 [151020OFc1_NvH-0949-CRLM-7.raw]	420.6944274902344	11.7724997853333	2.89415600186667	99.1107110064	96.21655500453332	365683.0	2.4814417145304313E8	4	7451	0.08302020059345239	1.2458843614801252	29.84723403873361	420.6847229003906	420.697509765625
963	420.70751953125	34.78123484					1	DETECTED	420.7075 m/z @34.78 [151020OFc1_NvH-0949-CRLM-7.raw]	420.70751953125	34.78123484	3.4901930264	98.7487486138667	95.2585555874667	458555.78125	3.026759835982803E8	4	7451	13.803536469873936	2.0690960408851633	0.004450344825244649	420.6975402832031	420.7120056152344
964	420.7220458984375	34.2333390914667					1	DETECTED	420.7220 m/z @34.23 [151020OFc1_NvH-0949-CRLM-7.raw]	420.7220458984375	34.2333390914667	3.58296260506667	98.5535968562667	94.97063425120002	2283274.5	3.823808776985438E8	4	7451	0.19480426622200753	0.6373356007636128	1.302032756842756	420.7120666503906	420.723876953125
965	420.73388671875	42.7407618101333					1	DETECTED	420.7339 m/z @42.74 [151020OFc1_NvH-0949-CRLM-7.raw]	420.73388671875	42.7407618101333	3.6148917344	99.0712326613333	95.4563409269333	2401166.5	3.7487685392312324E8	2	7451	0.26735229151683626	0.5132667721827218	0.2677364889788618	420.72393798828125	420.7428283691406
966	420.7449645996094	20.644670128					1	DETECTED	420.7450 m/z @20.64 [151020OFc1_NvH-0949-CRLM-7.raw]	420.7449645996094	20.644670128	4.19904757813333	96.7948650274667	92.59581744933337	233265.53125	2.7472664575911176E8	0	7451	9.137461144790505	3.495519223495969	7.75321526833836	420.7439270019531	420.7477111816406
967	420.7581481933594	24.5859647925333					1	DETECTED	420.7581 m/z @24.59 [151020OFc1_NvH-0949-CRLM-7.raw]	420.7581481933594	24.5859647925333	3.43753963013333	92.3518176202667	88.91427799013337	3204623.5	3.48876689730852E8	0	7451	0.1426471475414708	38.99867346851419	59.28200844519658	420.7483215332031	420.759033203125
968	420.76910400390625	27.6890007458667					1	DETECTED	420.7691 m/z @27.69 [151020OFc1_NvH-0949-CRLM-7.raw]	420.76910400390625	27.6890007458667	3.87100518506667	99.1107110064	95.23970582133333	2.3496038E7	6.363912154266841E8	2	7451	0.19553173513687838	0.8865822106551798	1.6706527245851461	420.75933837890625	420.7788391113281
969	420.78668212890625	37.2618836016					1	DETECTED	420.7867 m/z @37.26 [151020OFc1_NvH-0949-CRLM-7.raw]	420.78668212890625	37.2618836016	3.78208753066667	99.9549972576	96.17290972693333	997788.625	3.3309189199465764E8	2	7451	2.798129725990947	0.5660485596893882	0.04552156179654044	420.7804260253906	420.79571533203125
970	420.8062744140625	18.3248274368					1	DETECTED	420.8063 m/z @18.32 [151020OFc1_NvH-0949-CRLM-7.raw]	420.8062744140625	18.3248274368	1.50153604	94.7601836832	93.25864764319999	177585.96875	2.7645456120044845E8	0	7451	0.2377408002776562	2.7717123077633596	45.2345324227128	420.7969665527344	420.8154602050781
971	420.8609924316406	20.6572511066667					1	DETECTED	420.8610 m/z @20.66 [151020OFc1_NvH-0949-CRLM-7.raw]	420.8609924316406	20.6572511066667	1.44848017546667	94.5211201178667	93.07263994240003	823761.625	3.0359217256689143E8	0	7451	0.07112733400546034	0.5209858190936992	0.20936048305428895	420.8511962890625	420.87091064453125
972	420.88330078125	41.0920635450667					1	DETECTED	420.8833 m/z @41.09 [151020OFc1_NvH-0949-CRLM-7.raw]	420.88330078125	41.0920635450667	1.13174240746667	99.3352313808	98.20348897333332	444271.5625	3.103249273875482E8	3	7451	26.43763739202936	1.4506282867257432	0.0025506148500851005	420.8733215332031	420.8878479003906
973	420.8981628417969	18.1759626064					1	DETECTED	420.8982 m/z @18.18 [151020OFc1_NvH-0949-CRLM-7.raw]	420.8981628417969	18.1759626064	0.0724518450666667	98.9155968898667	98.84314504480004	848306.5	3.161258447172433E8	0	7451	1.4624154568360375	0.8833219923967984	1.4236715228431525	420.8883056640625	420.9002685546875
974	420.9102783203125	38.6750158048					1	DETECTED	420.9103 m/z @38.68 [151020OFc1_NvH-0949-CRLM-7.raw]	420.9102783203125	38.6750158048	1.64361353893333	99.2574220770667	97.61380853813338	1080463.375	3.1485552180620533E8	0	7451	26.07796380647029	0.6116652537195263	0.5536861648192934	420.90032958984375	420.9200134277344
975	420.92535400390625	44.6793063376					1	DETECTED	420.9254 m/z @44.68 [151020OFc1_NvH-0949-CRLM-7.raw]	420.92535400390625	44.6793063376	0.0275192493333333	99.9936970157333	99.96617776639997	658499.0	3.001270014252938E8	0	7451	7.808958321678546	1.15340443073338	1.278105408357544	420.92034912109375	420.9353332519531
976	420.9454650878906	11.8188260850667					1	DETECTED	420.9455 m/z @11.82 [151020OFc1_NvH-0949-CRLM-7.raw]	420.9454650878906	11.8188260850667	0.0084939456	99.9936970157333	99.98520307013331	581760.8125	2.9691499394081694E8	0	7451	0.18005716318910459	239.0490144224161	1.744811199755591	420.93548583984375	420.95513916015625
977	420.9652099609375	47.9254720354667					1	DETECTED	420.9652 m/z @47.93 [151020OFc1_NvH-0949-CRLM-7.raw]	420.9652099609375	47.9254720354667	3.3615257936	99.178597752	95.8170719584	748779.5	2.8895810781086016E8	4	7451	15.770212742360286	1.117502970826218	1.1730696750635214	420.95526123046875	420.9751892089844
978	420.9753723144531	42.3472412976					1	DETECTED	420.9754 m/z @42.35 [151020OFc1_NvH-0949-CRLM-7.raw]	420.9753723144531	42.3472412976	4.189852116	99.0910031272	94.9011510112	133273.09375	3.340492476792345E8	0	7451	92.48855764741715	1.212334702060575	1.701311849018131	420.9752197265625	420.9781188964844
979	420.98858642578125	47.4240939144					1	DETECTED	420.9886 m/z @47.42 [151020OFc1_NvH-0949-CRLM-7.raw]	420.98858642578125	47.4240939144	3.7427653176	99.8563962461333	96.1136309285333	1376058.75	2.962753609355919E8	0	7451	19.634046926186322	0.5036036669801649	2.750893229792017	420.97882080078125	420.9985656738281
980	421.0461120605469	36.5732730794667					1	DETECTED	421.0461 m/z @36.57 [151020OFc1_NvH-0949-CRLM-7.raw]	421.0461120605469	36.5732730794667	0.566796406933333	99.9936970157333	99.42690060879997	136950.140625	2.9312861071302634E8	0	7451	98.66563887498457	1.3683011482307317	1.7370041751648981	421.0361633300781	421.0485534667969
981	421.0589294433594	18.0564288834667					1	DETECTED	421.0589 m/z @18.06 [151020OFc1_NvH-0949-CRLM-7.raw]	421.0589294433594	18.0564288834667	0.266591291466667	99.8081053864	99.54151409493333	696795.8125	3.5632011448343927E8	2	7451	0.43706932974258095	1.4254402448173766	0.9342005995243594	421.0491638183594	421.06756591796875
982	421.07281494140625	41.0106268826667					1	DETECTED	421.0728 m/z @41.01 [151020OFc1_NvH-0949-CRLM-7.raw]	421.07281494140625	41.0106268826667	3.29744105253333	99.9352354712	96.63779441866667	147072.96875	3.013366851509696E8	0	7451	93.8136538676785	1.2442811849274256	1.4849494308985371	421.0707702636719	421.0732421875
983	421.0986633300781	91.7544993914667					1	DETECTED	421.0987 m/z @91.75 [151020OFc1_NvH-0949-CRLM-7.raw]	421.0986633300781	91.7544993914667	1.51042528826667	99.9549972576	98.44457196933332	128095.765625	3.074776154692033E8	0	7451	0.2963106091344372	0.5298828562065322	1.1405595881941248	421.0934143066406	421.1086120605469
984	421.1463928222656	89.4046636229333					1	DETECTED	421.1464 m/z @89.40 [151020OFc1_NvH-0949-CRLM-7.raw]	421.1463928222656	89.4046636229333	1.49276515946667	98.2294151805333	96.73665002106662	285914.09375	3.350350180530804E8	0	7451	0.1226460472318962	0.5501908826441012	1.8658941540848486	421.13751220703125	421.1544494628906
985	421.1698913574219	32.7223164285333					1	DETECTED	421.1699 m/z @32.72 [151020OFc1_NvH-0949-CRLM-7.raw]	421.1698913574219	32.7223164285333	6.6970028176	99.9450975712	93.2480947536	131199.484375	2.730328176815613E8	0	7451	79.7044649233384	1.7914883975581808	2.962829828314958	421.1621398925781	421.1783142089844
986	421.1883239746094	23.7112873064					1	DETECTED	421.1883 m/z @23.71 [151020OFc1_NvH-0949-CRLM-7.raw]	421.1883239746094	23.7112873064	0.548686244266667	98.6708852437333	98.12219899946663	232949.78125	2.88017961123499E8	0	7451	0.15903913880555365	2.9444125202394793	4.91114532181655	421.1784362792969	421.19281005859375
987	421.202880859375	28.6910747426667					1	DETECTED	421.2029 m/z @28.69 [151020OFc1_NvH-0949-CRLM-7.raw]	421.202880859375	28.6910747426667	3.54172348613333	97.3748893666667	93.83316588053336	1556558.5	3.850176705849167E8	2	7451	8.522154077889606	0.5605085411332754	0.08487900657372617	421.19293212890625	421.2128601074219
988	421.21368408203125	29.9803201442667					1	DETECTED	421.2137 m/z @29.98 [151020OFc1_NvH-0949-CRLM-7.raw]	421.21368408203125	29.9803201442667	2.67241448293333	86.5165528568	83.84413837386667	620030.3125	2.8239360848218167E8	0	7451	5.549069727634922	0.5795182791244169	1.8283431390864058	421.212890625	421.2149658203125
989	421.2249755859375	39.0288222381333					1	DETECTED	421.2250 m/z @39.03 [151020OFc1_NvH-0949-CRLM-7.raw]	421.2249755859375	39.0288222381333	3.459189084	99.8177615237333	96.3585724397333	5156409.0	5.494331041915009E8	3	7451	3.7936995866900247	0.8086200912230789	109.5999305100166	421.2149963378906	421.23480224609375
990	421.2441101074219	35.5633865562667					1	DETECTED	421.2441 m/z @35.56 [151020OFc1_NvH-0949-CRLM-7.raw]	421.2441101074219	35.5633865562667	3.37071296053333	99.5984373170667	96.22772435653337	1599501.625	3.7428805507881826E8	2	7451	0.1836499502228719	0.5235573375273256	0.18351755127663638	421.2349853515625	421.2505187988281
991	421.2605285644531	21.192815936					1	DETECTED	421.2605 m/z @21.19 [151020OFc1_NvH-0949-CRLM-7.raw]	421.2605285644531	21.192815936	3.53242613306667	98.4945995557333	94.96217342266664	2132084.75	3.4820266832304645E8	2	7451	0.26021537454334975	1.244362329017724	0.03093935590310929	421.25054931640625	421.2607421875
992	421.270751953125	27.7072253544					1	DETECTED	421.2708 m/z @27.71 [151020OFc1_NvH-0949-CRLM-7.raw]	421.270751953125	27.7072253544	1.7319147672	92.304343488	90.5724287208	9662679.0	4.842105990204975E8	2	7451	0.20622947969284766	0.8745027422615758	1.3785652053624509	421.2607727050781	421.2806091308594
993	421.2885437011719	37.2279715021333					1	DETECTED	421.2885 m/z @37.23 [151020OFc1_NvH-0949-CRLM-7.raw]	421.2885437011719	37.2279715021333	9.95829320106666	96.5708668386667	86.61257363760004	550102.5	4.056438647771281E8	0	7451	4.743171666444546	1.718158311145033	0.10801263192592421	421.28106689453125	421.2979431152344
994	421.3282775878906	39.9289683568					1	DETECTED	421.3283 m/z @39.93 [151020OFc1_NvH-0949-CRLM-7.raw]	421.3282775878906	39.9289683568	0.0084939456	99.9936970157333	99.98520307013331	100833.765625	2.855240443292883E8	0	7451	89.99107687848574	1.2475266990107095	1.367880663203267	421.3183288574219	421.3373718261719
995	421.3496398925781	91.446456824					1	DETECTED	421.3496 m/z @91.45 [151020OFc1_NvH-0949-CRLM-7.raw]	421.3496398925781	91.446456824	7.46012958586667	92.4452060205333	84.98507643466664	120990.3046875	2.721220418942461E8	0	7451	0.19491761864146895	0.5059459035141606	4.174674891525497	421.3446044921875	421.3582763671875
996	421.36871337890625	47.0270377117333					1	DETECTED	421.3687 m/z @47.03 [151020OFc1_NvH-0949-CRLM-7.raw]	421.36871337890625	47.0270377117333	7.28171703066667	95.6928981392	88.41118110853333	97461.3203125	3.000420424962534E8	0	7451	83.50883568731939	1.1122212576668116	1.1340080443604739	421.3616027832031	421.3779602050781
997	421.45916748046875	53.1981974002667					1	DETECTED	421.4592 m/z @53.20 [151020OFc1_NvH-0949-CRLM-7.raw]	421.45916748046875	53.1981974002667	3.58296260506667	97.564887032	93.98192442693333	71239.2109375	2.596531318706205E8	0	7451	94.03730351040248	0.9472077409855819	0.8946230618295719	421.4566955566406	421.46063232421875
998	421.47064208984375	17.9308360794667					1	DETECTED	421.4706 m/z @17.93 [151020OFc1_NvH-0949-CRLM-7.raw]	421.47064208984375	17.9308360794667	3.52161390293333	96.2781934458667	92.75657954293338	1418788.375	3.2578700877543926E8	4	7451	12.04255781320066	0.9922420043205763	0.043957892856103624	421.46087646484375	421.4805908203125
999	421.4807434082031	29.9942829869333					1	DETECTED	421.4807 m/z @29.99 [151020OFc1_NvH-0949-CRLM-7.raw]	421.4807434082031	29.9942829869333	3.64817472693333	89.0801636496	85.43198892266666	658471.5	2.986910044569791E8	4	7451	24.080024879254474	1.2202868052786566	10.132062529242813	421.4806823730469	421.4906921386719
1000	421.5087585449219	12.5542844730667					1	DETECTED	421.5088 m/z @12.55 [151020OFc1_NvH-0949-CRLM-7.raw]	421.5087585449219	12.5542844730667	1.64361353893333	98.77767758	97.13406404106668	273214.3125	2.9007587080399114E8	3	7451	5.2517993734782795	0.5051077275850406	2.2097987584499754	421.50103759765625	421.5131530761719
1001	421.5236511230469	21.0744212848					1	DETECTED	421.5237 m/z @21.07 [151020OFc1_NvH-0949-CRLM-7.raw]	421.5236511230469	21.0744212848	3.8803581608	99.7502806408	95.86992248	1059180.5	2.8493268087501734E8	0	7451	0.07817627248619274	0.5383548886435624	0.06168564251445054	421.5137023925781	421.5333251953125
1002	421.5434265136719	34.9970033485333					1	DETECTED	421.5434 m/z @35.00 [151020OFc1_NvH-0949-CRLM-7.raw]	421.5434265136719	34.9970033485333	4.65180100506667	99.6860399026667	95.03423889760003	1366362.0	3.3756525148506296E8	3	7451	16.820547672347885	0.8578311966149647	0.4421372827760566	421.533447265625	421.54937744140625
1003	421.55938720703125	39.0632529066667					1	DETECTED	421.5594 m/z @39.06 [151020OFc1_NvH-0949-CRLM-7.raw]	421.55938720703125	39.0632529066667	2.93890096666667	99.8177615237333	96.87886055706663	3904351.25	3.85594458153716E8	3	7451	0.2029020368022998	0.5204484079176642	0.5198159660340498	421.5494079589844	421.56927490234375
1004	421.5771789550781	39.1840997178667					1	DETECTED	421.5772 m/z @39.18 [151020OFc1_NvH-0949-CRLM-7.raw]	421.5771789550781	39.1840997178667	3.47005155626667	98.2586646096	94.78861305333334	631947.0	3.1033698411443776E8	3	7451	0.11974491413263166	1.6383108047935422	1.5823212900942183	421.5694580078125	421.5870666503906
1005	421.5905456542969	20.8778865085333					1	DETECTED	421.5905 m/z @20.88 [151020OFc1_NvH-0949-CRLM-7.raw]	421.5905456542969	20.8778865085333	3.0015628408	99.2377746176	96.23621177679999	204280.953125	2.716987293779251E8	0	7451	null	3.1200136091850177	5.20912600916022	421.5872497558594	421.60052490234375
1006	421.6119384765625	42.1861075650667					1	DETECTED	421.6119 m/z @42.19 [151020OFc1_NvH-0949-CRLM-7.raw]	421.6119384765625	42.1861075650667	3.98491883333333	99.1688728101333	95.18395397679997	133078.5625	2.988296379107938E8	0	7451	32.516329208382395	1.388617769851336	1.7766891652975396	421.6019592285156	421.6218566894531
1007	421.71124267578125	29.1095783757333					1	DETECTED	421.7112 m/z @29.11 [151020OFc1_NvH-0949-CRLM-7.raw]	421.71124267578125	29.1095783757333	2.57329099813333	97.2568827616	94.68359176346667	1485084.0	3.2899024046544176E8	2	7451	0.24914678977374294	2.8916656754062324	6.2709948486847855	421.7018737792969	421.7178649902344
1008	421.7278747558594	35.4792308789333					1	DETECTED	421.7279 m/z @35.48 [151020OFc1_NvH-0949-CRLM-7.raw]	421.7278747558594	35.4792308789333	1.63465285706667	97.3456375898667	95.71098473280003	1516561.875	3.564233187379099E8	0	7451	5.62402049184227	1.297279939782377	0.011949042717382308	421.7178955078125	421.73779296875
1009	421.7460632324219	35.5518033490667					1	DETECTED	421.7461 m/z @35.55 [151020OFc1_NvH-0949-CRLM-7.raw]	421.7460632324219	35.5518033490667	3.41823517733333	87.3509119781333	83.93267680079997	935563.4375	2.966581037577471E8	2	7451	0.4571086626694836	0.5131489248065447	0.019826095209122846	421.7378845214844	421.7484436035156
1010	421.7587890625	27.6346927402667					1	DETECTED	421.7588 m/z @27.63 [151020OFc1_NvH-0949-CRLM-7.raw]	421.7587890625	27.6346927402667	0.885054884266667	99.0130144282667	98.12795954400003	1.1907412E8	2.5052088339025745E9	2	7451	0.2659915365563812	1.1101983491843057	1.0497809228973078	421.74884033203125	421.7682800292969
1011	421.77642822265625	30.0510716026667					1	DETECTED	421.7764 m/z @30.05 [151020OFc1_NvH-0949-CRLM-7.raw]	421.77642822265625	30.0510716026667	2.02616147173333	82.8907705557333	80.86460908399997	3002367.0	3.656911646245554E8	2	7451	1.0041568422379115	1.230687711825383	0.5439502469642483	421.768798828125	421.7862854003906
1012	421.7980651855469	19.8958929512					1	DETECTED	421.7981 m/z @19.90 [151020OFc1_NvH-0949-CRLM-7.raw]	421.7980651855469	19.8958929512	3.5939478856	83.0299670890667	79.4360192034667	166068.046875	2.454812052075981E8	0	7451	17.328575185313834	3.5468415803896263	6.1422357654760456	421.7887878417969	421.8076477050781
1013	421.8431701660156	47.7660549722667					1	DETECTED	421.8432 m/z @47.77 [151020OFc1_NvH-0949-CRLM-7.raw]	421.8431701660156	47.7660549722667	2.02616147173333	99.5594060058667	97.53324453413337	306758.375	2.7422240119462746E8	0	7451	35.32030715884443	1.1400549569843108	1.2363556153883253	421.83319091796875	421.8531494140625
1014	421.8642578125	49.2689980410667					1	DETECTED	421.8643 m/z @49.27 [151020OFc1_NvH-0949-CRLM-7.raw]	421.8642578125	49.2689980410667	1.18446439413333	99.2180806050667	98.03361621093337	898709.25	3.1755507055426025E8	3	7451	28.285996522591745	0.5995139654556819	0.013302342441000151	421.8544006347656	421.87420654296875
1015	421.8778076171875	34.9970033485333					1	DETECTED	421.8778 m/z @35.00 [151020OFc1_NvH-0949-CRLM-7.raw]	421.8778076171875	34.9970033485333	0.0903244576	86.7879228464	86.69759838879999	815990.375	2.8321741588548124E8	0	7451	20.429713896157285	0.5551099925057202	0.013066822462799147	421.8745422363281	421.8839111328125
1016	421.8939208984375	39.0632529066667					1	DETECTED	421.8939 m/z @39.06 [151020OFc1_NvH-0949-CRLM-7.raw]	421.8939208984375	39.0632529066667	3.41823517733333	97.61402832	94.19579314266667	1443640.625	3.6513295476415926E8	3	7451	3.377557674127779	0.7332921667894549	0.00946873793049168	421.8839416503906	421.9038391113281
1017	421.9112548828125	40.4001026488					1	DETECTED	421.9113 m/z @40.40 [151020OFc1_NvH-0949-CRLM-7.raw]	421.9112548828125	40.4001026488	4.87469810346667	97.0043415016	92.12964339813333	431507.78125	2.871675201027954E8	0	7451	39.39061079277098	1.3339649573935928	0.4097636630295574	421.9039611816406	421.9120788574219
1018	421.9220886230469	37.6133338488					1	DETECTED	421.9221 m/z @37.61 [151020OFc1_NvH-0949-CRLM-7.raw]	421.9220886230469	37.6133338488	0.0275192493333333	99.8271865445333	99.79966729519997	460492.03125	3.0340114321977454E8	3	7451	0.040019025057688395	1.6961911008127526	3.5516946794470723	421.912109375	421.93206787109375
1019	421.9385986328125	49.8832434677333					1	DETECTED	421.9386 m/z @49.88 [151020OFc1_NvH-0949-CRLM-7.raw]	421.9385986328125	49.8832434677333	0.0084939456	99.9936970157333	99.98520307013331	126930.7265625	2.6316752860244343E8	0	7451	88.51914624821465	1.0605043110495762	1.0621747409665216	421.9320983886719	421.9402160644531
1020	421.9504089355469	20.4608367568					1	DETECTED	421.9504 m/z @20.46 [151020OFc1_NvH-0949-CRLM-7.raw]	421.9504089355469	20.4608367568	0.0084939456	99.9936970157333	99.98520307013331	147975.0	2.82911350277638E8	0	7451	17.2002360796766	3.1479820822169176	4.386388177495068	421.9404602050781	421.9580383300781
1021	421.9681091308594	8.9815040952					1	DETECTED	421.9681 m/z @8.98 [151020OFc1_NvH-0949-CRLM-7.raw]	421.9681091308594	8.9815040952	3.5009037848	98.4264299112	94.9255261264	518057.34375	3.103728043283389E8	4	7451	8.140839450118657	0.903570095112639	26.443854008833785	421.9588317871094	421.97808837890625
1022	421.9787292480469	30.1692163696					1	DETECTED	421.9787 m/z @30.17 [151020OFc1_NvH-0949-CRLM-7.raw]	421.9787292480469	30.1692163696	3.52161390293333	99.5496601010667	96.02804619813338	423295.71875	2.746635500789666E8	0	7451	0.7861680613742585	1.803429217628161	0.27674239928551053	421.9781188964844	421.97943115234375
1023	421.9894714355469	25.3454205426667					1	DETECTED	421.9895 m/z @25.35 [151020OFc1_NvH-0949-CRLM-7.raw]	421.9894714355469	25.3454205426667	1.86402340906667	98.9643588509333	97.10033544186662	626475.5625	2.890215386950591E8	0	7451	4.645693496873367	2.081625813344716	38.467775806972156	421.97955322265625	421.99945068359375
1024	422.01904296875	24.2727098442667					1	DETECTED	422.0190 m/z @24.27 [151020OFc1_NvH-0949-CRLM-7.raw]	422.01904296875	24.2727098442667	0.0634620968	99.9936970157333	99.93023491893331	515972.78125	2.8095142083231425E8	0	7451	0.13935240824205763	3.150474073185699	0.02132480578640328	422.00933837890625	422.0287780761719
1025	422.04266357421875	25.3876412445333					1	DETECTED	422.0427 m/z @25.39 [151020OFc1_NvH-0949-CRLM-7.raw]	422.04266357421875	25.3876412445333	0.0275192493333333	99.984088616	99.95656936666666	529641.9375	3.194140971183851E8	0	7451	0.9152298962313807	0.627868655328691	19.966174509873007	422.0331115722656	422.0521240234375
1026	422.0531311035156	40.2004631357333					1	DETECTED	422.0531 m/z @40.20 [151020OFc1_NvH-0949-CRLM-7.raw]	422.0531311035156	40.2004631357333	0.673612014133333	99.9936970157333	99.32008500159998	120160.671875	2.7700680856823534E8	0	7451	79.06074101756198	1.2268829495090383	1.4355727569378949	422.0531311035156	422.0630798339844
1027	422.0738830566406	43.5008900010667					1	DETECTED	422.0739 m/z @43.50 [151020OFc1_NvH-0949-CRLM-7.raw]	422.0738830566406	43.5008900010667	1.27223852346667	99.9936970157333	98.72145849226663	176749.28125	3.318860905396229E8	0	7451	13.156783454974594	1.1475445957778097	1.2691469218383582	422.0648498535156	422.0838623046875
1028	422.10009765625	91.7843117941333					1	DETECTED	422.1001 m/z @91.78 [151020OFc1_NvH-0949-CRLM-7.raw]	422.10009765625	91.7843117941333	2.94779478773333	99.9936970157333	97.04590222799997	264346.21875	2.882706215551508E8	0	7451	0.07203527299924417	1.118224256776922	0.9780235197144781	422.0902099609375	422.109375
1029	422.1306457519531	90.3565968050667					1	DETECTED	422.1306 m/z @90.36 [151020OFc1_NvH-0949-CRLM-7.raw]	422.1306457519531	90.3565968050667	2.93890096666667	97.2173246773333	94.27842371066663	7129466.5	3.7157300097794694E8	0	7451	0.08013485502848994	1.3864413147340713	1.5435511401650002	422.1219787597656	422.14031982421875
1030	422.17626953125	12.5718451232					1	DETECTED	422.1763 m/z @12.57 [151020OFc1_NvH-0949-CRLM-7.raw]	422.17626953125	12.5718451232	3.7427653176	99.8466254	96.10386008239999	183693.921875	2.562711617252319E8	0	7451	0.05916280819684694	4.964440524865186	1245.5888770752458	422.1662902832031	422.1819763183594
1031	422.1919860839844	21.1021568266667					1	DETECTED	422.1920 m/z @21.10 [151020OFc1_NvH-0949-CRLM-7.raw]	422.1919860839844	21.1021568266667	1.79326609413333	95.5162313354667	93.72296524133337	204309.984375	2.842401362899259E8	0	7451	7.994717246292122	3.4274497444505814	6.886835994438281	422.18206787109375	422.1929626464844
1032	422.2029724121094	91.813181956					1	DETECTED	422.2030 m/z @91.81 [151020OFc1_NvH-0949-CRLM-7.raw]	422.2029724121094	91.813181956	2.87630198613333	99.0615117149333	96.18520972879998	5031394.5	4.153833585987343E8	0	7451	0.07946640529989679	0.5044865531593308	0.0017073993515418807	422.1930236816406	422.21295166015625
1033	422.21881103515625	46.9344539904					1	DETECTED	422.2188 m/z @46.93 [151020OFc1_NvH-0949-CRLM-7.raw]	422.21881103515625	46.9344539904	1.78450548346667	99.7114732605333	97.92696777706662	1823880.75	4.575147517294284E8	3	7451	26.138900063361067	3.2637111335943643	1.5894615300746404	422.2129821777344	422.2287902832031
1034	422.22900390625	20.8291199810667					1	DETECTED	422.2290 m/z @20.83 [151020OFc1_NvH-0949-CRLM-7.raw]	422.22900390625	20.8291199810667	3.5009037848	97.7467456485333	94.2458418637333	1031598.9375	3.6280111305097777E8	2	7451	1.5108068853563097	0.5135533987680758	0.8465742067788273	422.22882080078125	422.2364807128906
1035	422.24664306640625	25.3876412445333					1	DETECTED	422.2466 m/z @25.39 [151020OFc1_NvH-0949-CRLM-7.raw]	422.24664306640625	25.3876412445333	3.19881268853333	99.8662151418667	96.66740245333338	2106444.5	3.996831408589023E8	2	7451	43.08343701649245	3.6159854561472637	0.7077161632833356	422.2366638183594	422.2489929199219
1036	422.2590637207031	27.6195368482667					1	DETECTED	422.2591 m/z @27.62 [151020OFc1_NvH-0949-CRLM-7.raw]	422.2590637207031	27.6195368482667	2.53709110426667	99.8858146837333	97.34872357946664	5.5108876E7	1.4805803674626884E9	2	7451	0.29306740415651333	1.1139688319149144	34.23604425255245	422.24908447265625	422.26898193359375
1037	422.27813720703125	30.0307991218667					1	DETECTED	422.2781 m/z @30.03 [151020OFc1_NvH-0949-CRLM-7.raw]	422.27813720703125	30.0307991218667	3.56042593946667	92.4907931237333	88.93036718426663	1370594.375	3.269806417281038E8	0	7451	0.937072434551947	2.9482586621476403	0.37109778699026613	422.2690734863281	422.2879943847656
1038	422.29339599609375	91.7351120226667					1	DETECTED	422.2934 m/z @91.74 [151020OFc1_NvH-0949-CRLM-7.raw]	422.29339599609375	91.7351120226667	5.23017788106667	92.286018648	87.05584076693333	71286.8203125	2.199791344945327E8	0	7451	0.1537441665661845	0.5031842497240188	0.001832844121779635	422.2892761230469	422.300048828125
1039	422.3118591308594	90.7064077165333					1	DETECTED	422.3119 m/z @90.71 [151020OFc1_NvH-0949-CRLM-7.raw]	422.3118591308594	90.7064077165333	47.1757109933333	92.4816994709333	45.305988477599996	97355.78125	1.3258279990039708E8	0	7451	0.05247819733652648	0.5203912628103403	0.0153853455767332	422.30572509765625	422.3197021484375
1040	422.328857421875	91.5013146376					1	DETECTED	422.3289 m/z @91.50 [151020OFc1_NvH-0949-CRLM-7.raw]	422.328857421875	91.5013146376	0.0084939456	99.984088616	99.9755946704	39659.16796875	1.1561671359691013E8	0	7451	1.3979675066873511	0.5465770064764183	0.09283458461570225	422.3253479003906	422.3304138183594
1041	422.4154968261719	9.46070694613333					1	DETECTED	422.4155 m/z @9.46 [151020OFc1_NvH-0949-CRLM-7.raw]	422.4154968261719	9.46070694613333	3.71170957386667	97.736783332	94.02507375813333	870056.1875	3.210122758001902E8	0	7451	14.735471147671035	1.6978313692774645	108.05372660091261	422.40570068359375	422.42486572265625
1042	422.45281982421875	44.2055384474667					1	DETECTED	422.4528 m/z @44.21 [151020OFc1_NvH-0949-CRLM-7.raw]	422.45281982421875	44.2055384474667	3.13629887946667	83.8610553354667	80.72475645600004	101724.421875	2.555806172572977E8	0	7451	78.64708234205288	1.0197252623968474	1.0078249161974289	422.4484558105469	422.4562683105469
1043	422.4662780761719	22.5840812384					1	DETECTED	422.4663 m/z @22.58 [151020OFc1_NvH-0949-CRLM-7.raw]	422.4662780761719	22.5840812384	0.230281236266667	98.1060790757333	97.87579783946664	375655.8125	2.9805330353354055E8	0	7451	13.753163982321112	2.7748286769862838	0.00394910890726746	422.456298828125	422.4710388183594
1044	422.4810485839844	17.7808006664					1	DETECTED	422.4810 m/z @17.78 [151020OFc1_NvH-0949-CRLM-7.raw]	422.4810485839844	17.7808006664	4.87469810346667	93.3522583288	88.47756022533333	376892.90625	2.786264071557776E8	0	7451	0.10526957360104561	0.5066231433218145	0.03559781814879432	422.4710693359375	422.4814147949219
1045	422.51507568359375	40.843220512					1	DETECTED	422.5151 m/z @40.84 [151020OFc1_NvH-0949-CRLM-7.raw]	422.51507568359375	40.843220512	1.81087408053333	98.2294151805333	96.41854109999997	274759.84375	2.7989731913487405E8	0	7451	77.90789917167922	1.3733689066863837	1.7491856038369398	422.5050964355469	422.5250549316406
1046	422.5389709472656	23.9927864933333					1	DETECTED	422.5390 m/z @23.99 [151020OFc1_NvH-0949-CRLM-7.raw]	422.5389709472656	23.9927864933333	0.682463637333333	93.5553857653333	92.87292212799997	213764.109375	2.823148161819183E8	0	7451	41.246953036008534	2.9184150106325566	4.968191482343006	422.52947998046875	422.5415954589844
1047	422.5516052246094	25.7466390728					1	DETECTED	422.5516 m/z @25.75 [151020OFc1_NvH-0949-CRLM-7.raw]	422.5516052246094	25.7466390728	3.43753963013333	98.1354328474667	94.69789321733337	4.174196E7	8.625243966419842E8	3	7451	0.16947479566693602	1.219037605101523	1.1703181943340688	422.5416259765625	422.56158447265625
1048	422.5643310546875	24.6834717157333					1	DETECTED	422.5643 m/z @24.68 [151020OFc1_NvH-0949-CRLM-7.raw]	422.5643310546875	24.6834717157333	3.82368079333333	98.7582794826667	94.93459868933337	596097.8125	2.7903112911221004E8	3	7451	2.8312036192068604	3.5750192759196486	0.4936301361128033	422.5616149902344	422.5709533691406
1049	422.5809631347656	25.4275577648					1	DETECTED	422.5810 m/z @25.43 [151020OFc1_NvH-0949-CRLM-7.raw]	422.5809631347656	25.4275577648	1.29870666693333	99.5301734714667	98.23146680453337	1566838.625	3.456229110542634E8	3	7451	5.911213620978533	0.8745925530149353	1.3884860346226362	422.57098388671875	422.5904235839844
1050	422.6049499511719	29.9189878512					1	DETECTED	422.6049 m/z @29.92 [151020OFc1_NvH-0949-CRLM-7.raw]	422.6049499511719	29.9189878512	3.62632052933333	94.6828829426667	91.05656241333337	433429.15625	2.679085878882472E8	0	7451	0.06786404699711568	1.7360347175472326	0.0085903797318597	422.5953063964844	422.6055908203125
1051	422.6158752441406	9.525962484					1	DETECTED	422.6159 m/z @9.53 [151020OFc1_NvH-0949-CRLM-7.raw]	422.6158752441406	9.525962484	2.64529795866667	99.3449729829333	96.69967502426663	1031210.625	2.933826677403635E8	0	7451	0.21705539300264398	1.8417227870160422	4.160883882475393	422.6064758300781	422.6252746582031
1052	422.6959533691406	40.2941452909333					1	DETECTED	422.6960 m/z @40.29 [151020OFc1_NvH-0949-CRLM-7.raw]	422.6959533691406	40.2941452909333	3.19881268853333	98.0962541509333	94.89744146239997	152832.140625	2.816654544512116E8	0	7451	18.396827532157516	1.2698597435650023	1.9651216561560154	422.68658447265625	422.7059020996094
1053	422.7120056152344	39.2399280277333					1	DETECTED	422.7120 m/z @39.24 [151020OFc1_NvH-0949-CRLM-7.raw]	422.7120056152344	39.2399280277333	1.7669598616	83.7983040021333	82.0313441405333	142789.9375	2.980741858335385E8	0	7451	70.03926377618966	1.154366861533302	1.486211969332272	422.70599365234375	422.7129821777344
1054	422.7231750488281	34.2333390914667					1	DETECTED	422.7232 m/z @34.23 [151020OFc1_NvH-0949-CRLM-7.raw]	422.7231750488281	34.2333390914667	4.11394885413333	96.0033577701333	91.88940891599998	293765.28125	2.87871649492963E8	0	7451	15.238628051415816	1.716844922296767	2.7188727239054495	422.7132568359375	422.7234802246094
1055	422.7334899902344	28.9729964128					1	DETECTED	422.7335 m/z @28.97 [151020OFc1_NvH-0949-CRLM-7.raw]	422.7334899902344	28.9729964128	3.145190364	95.2638823322667	92.1186919682667	1.0204499E7	5.990185022019213E8	2	7451	5.790623261848307	2.380616205488341	0.04694312841612602	422.7235107421875	422.74346923828125
1056	422.75732421875	14.2702157101333					1	DETECTED	422.7573 m/z @14.27 [151020OFc1_NvH-0949-CRLM-7.raw]	422.75732421875	14.2702157101333	1.9907763784	98.1614053672	96.1706289888	2.567269E7	1.1353002935778148E9	2	7451	13.39613389085748	16.187875188455724	147.60512030809207	422.7473449707031	422.7673034667969
1057	422.7703552246094	36.1669229032					1	DETECTED	422.7704 m/z @36.17 [151020OFc1_NvH-0949-CRLM-7.raw]	422.7703552246094	36.1669229032	3.91720513546667	96.5508155058667	92.63361037040002	2656343.5	3.1131526547210443E8	2	7451	0.19418450519043517	0.5255575990511714	0.017683095314029545	422.7673645019531	422.78021240234375
1058	422.8163757324219	9.59217471306667					1	DETECTED	422.8164 m/z @9.59 [151020OFc1_NvH-0949-CRLM-7.raw]	422.8163757324219	9.59217471306667	4.7090374664	58.4751863344	53.766148868	585632.375	1.9292328166252166E8	0	7451	0.23332991498453737	0.8777940920162343	0.9690631073040261	422.80767822265625	422.8255310058594
1059	422.84185791015625	33.2206652016					1	DETECTED	422.8419 m/z @33.22 [151020OFc1_NvH-0949-CRLM-7.raw]	422.84185791015625	33.2206652016	0.0084939456	99.9936970157333	99.98520307013331	497086.1875	4.801584257111793E8	2	7451	61.7439537082447	2.235053419377894	3.2824709622928117	422.8327331542969	422.8518371582031
1060	422.8544616699219	15.9551589328					1	DETECTED	422.8545 m/z @15.96 [151020OFc1_NvH-0949-CRLM-7.raw]	422.8544616699219	15.9551589328	1.83737576986667	81.3899524704	79.55257670053334	184467.359375	2.544133310534251E8	0	7451	10.647199313718977	3.5624042166131895	0.0035673315864907735	422.8521728515625	422.86138916015625
1061	422.8714294433594	20.1605834946667					1	DETECTED	422.8714 m/z @20.16 [151020OFc1_NvH-0949-CRLM-7.raw]	422.8714294433594	20.1605834946667	1.46611110986667	99.5984373170667	98.13232620720002	512932.9375	2.944305260773465E8	0	7451	0.06849148870514199	0.8372602677551002	0.12975454942346537	422.8614807128906	422.8755798339844
1062	422.8855895996094	25.7466390728					1	DETECTED	422.8856 m/z @25.75 [151020OFc1_NvH-0949-CRLM-7.raw]	422.8855895996094	25.7466390728	0.0903244576	98.8352353941333	98.7449109365333	2.937908E7	7.30474570460686E8	3	7451	0.19730071879736855	1.3900811193317428	0.039371820743826294	422.8756103515625	422.89556884765625
1063	422.8958435058594	30.3533222309333					1	DETECTED	422.8958 m/z @30.35 [151020OFc1_NvH-0949-CRLM-7.raw]	422.8958435058594	30.3533222309333	2.09721455066667	95.0380059498667	92.94079139920004	6960570.5	3.5192795614630544E8	3	7451	0.16958996271116789	2.96336124159136	76.19679505484865	422.8955993652344	422.90582275390625
1064	422.91021728515625	12.9803963797333					1	DETECTED	422.9102 m/z @12.98 [151020OFc1_NvH-0949-CRLM-7.raw]	422.91021728515625	12.9803963797333	0.0084939456	98.0768731386667	98.0683791930667	3378417.0	3.5856034961802506E8	3	7451	0.13854165813088137	0.5547904493373048	0.8200006048322612	422.9058532714844	422.920166015625
1065	422.92303466796875	19.5485512730667					1	DETECTED	422.9230 m/z @19.55 [151020OFc1_NvH-0949-CRLM-7.raw]	422.92303466796875	19.5485512730667	0.0084939456	99.9647034354667	99.95620948986671	205817.734375	2.7916368110214895E8	0	7451	5.316536726250579	5.087901236764375	9.417460574498707	422.92022705078125	422.9330139160156
1066	422.94635009765625	44.4032069685333					1	DETECTED	422.9464 m/z @44.40 [151020OFc1_NvH-0949-CRLM-7.raw]	422.94635009765625	44.4032069685333	0.162983966933333	44.4032069685333	44.240223001599965	72314.2421875	1.0962009128146583E8	0	7451	40.00808134156533	0.5	null	422.9433288574219	422.94635009765625
1067	422.9564208984375	25.1639205792					1	DETECTED	422.9564 m/z @25.16 [151020OFc1_NvH-0949-CRLM-7.raw]	422.9564208984375	25.1639205792	1.9907763784	99.0615117149333	97.0707353365333	664966.0	3.04597806557224E8	0	7451	9.23168915369596	3.9894195059296487	0.015660937102754315	422.9465026855469	422.96630859375
1068	422.9678039550781	22.6397785130667					1	DETECTED	422.9678 m/z @22.64 [151020OFc1_NvH-0949-CRLM-7.raw]	422.9678039550781	22.6397785130667	2.83908569653333	99.2671616296	96.42807593306667	170277.046875	2.676739602976731E8	0	7451	9.727198804077087	3.1853332804170216	5.47031567707375	422.96673583984375	422.9775085449219
1069	422.99908447265625	23.781340944					1	DETECTED	422.9991 m/z @23.78 [151020OFc1_NvH-0949-CRLM-7.raw]	422.99908447265625	23.781340944	0.212235706666667	99.9936970157333	99.78146130906664	739619.25	3.2915221925372404E8	0	7451	0.0950228011087404	7.859741415233394	1.4357701982081115	422.9896240234375	423.0089416503906
1070	423.0172119140625	9.491656648					1	DETECTED	423.0172 m/z @9.49 [151020OFc1_NvH-0949-CRLM-7.raw]	423.0172119140625	9.491656648	2.57329099813333	99.9549972576	97.38170625946667	331395.5625	2.7291136277001405E8	0	7451	0.17299067346050911	3.298158437806519	2.0060314796812775	423.0091247558594	423.0269470214844
1071	423.04248046875	34.1065866893333					1	DETECTED	423.0425 m/z @34.11 [151020OFc1_NvH-0949-CRLM-7.raw]	423.04248046875	34.1065866893333	3.31538425893333	99.9647034354667	96.64931917653337	131984.890625	2.888395488728201E8	0	7451	79.8556400247667	1.5241647847830395	2.0418067877958235	423.03253173828125	423.0524597167969
1072	423.0550537109375	17.9593797952					1	DETECTED	423.0551 m/z @17.96 [151020OFc1_NvH-0949-CRLM-7.raw]	423.0550537109375	17.9593797952	3.06462885386667	99.9936970157333	96.92906816186664	109756.09375	2.2290188687262803E8	0	7451	0.39227041965439113	4.334908266617742	8.776872950700131	423.052490234375	423.05609130859375
1073	423.06634521484375	51.7403722496					1	DETECTED	423.0663 m/z @51.74 [151020OFc1_NvH-0949-CRLM-7.raw]	423.06634521484375	51.7403722496	4.01293513173333	99.915693464	95.90275833226667	131969.9375	2.7459354913949186E8	0	7451	40.26757903486562	0.9736797759993951	1.1450776769268944	423.0565185546875	423.0755920410156
1074	423.0851745605469	47.4064006269333					1	DETECTED	423.0852 m/z @47.41 [151020OFc1_NvH-0949-CRLM-7.raw]	423.0851745605469	47.4064006269333	2.18648225706667	99.9936970157333	97.80721475866663	100110.0625	2.765499716683235E8	0	7451	76.87502721357242	1.0301316534658975	1.104362023491699	423.07647705078125	423.0950927734375
1075	423.1075134277344	37.8282482997333					1	DETECTED	423.1075 m/z @37.83 [151020OFc1_NvH-0949-CRLM-7.raw]	423.1075134277344	37.8282482997333	12.3273997962667	99.9254892757333	87.5980894794666	107095.6484375	2.7496993758241636E8	0	7451	79.47680953238526	1.643210792485876	2.2997376251801267	423.0986328125	423.1150817871094
1076	423.1340026855469	90.3565968050667					1	DETECTED	423.1340 m/z @90.36 [151020OFc1_NvH-0949-CRLM-7.raw]	423.1340026855469	90.3565968050667	1.00890418266667	98.2294151805333	97.22051099786663	1095851.625	3.3258860564983153E8	0	7451	0.08540179098037015	11.720961671778376	12.972863787912127	423.1242370605469	423.14013671875
1077	423.16937255859375	91.0334685069333					1	DETECTED	423.1694 m/z @91.03 [151020OFc1_NvH-0949-CRLM-7.raw]	423.16937255859375	91.0334685069333	1.74075840453333	99.2671616296	97.52640322506667	326761.90625	2.699920024171122E8	0	7451	0.0677507110910085	1.06534115330885	1.143200039110577	423.1593933105469	423.1791687011719
1078	423.19012451171875	18.7022922776					1	DETECTED	423.1901 m/z @18.70 [151020OFc1_NvH-0949-CRLM-7.raw]	423.19012451171875	18.7022922776	4.4114345856	98.7195034429333	94.3080688573333	642344.1875	3.000652738103197E8	0	7451	8.793483473448234	3.1955185831473	1.196069269079877	423.1803894042969	423.1963195800781
1079	423.2063293457031	91.8036610413333					1	DETECTED	423.2063 m/z @91.80 [151020OFc1_NvH-0949-CRLM-7.raw]	423.2063293457031	91.8036610413333	2.95681380746667	99.9549972576	96.99818345013333	1017937.1875	3.251083399739302E8	4	7451	74.050715633763	0.5011043504910406	0.0016322758095384882	423.1964111328125	423.2096862792969
1080	423.2196960449219	25.7466390728					1	DETECTED	423.2197 m/z @25.75 [151020OFc1_NvH-0949-CRLM-7.raw]	423.2196960449219	25.7466390728	3.37071296053333	97.0932886648	93.72257570426667	1.2836853E7	6.856448715208192E8	3	7451	0.1549439843338014	0.5476724971820922	4.198903326136566	423.2097473144531	423.22967529296875
1081	423.2351379394531	28.9310468962667					1	DETECTED	423.2351 m/z @28.93 [151020OFc1_NvH-0949-CRLM-7.raw]	423.2351379394531	28.9310468962667	3.459189084	99.7792760176	96.3200869336	4277431.0	5.969771640290827E8	2	7451	5.222119695874412	0.5950327726329788	0.2135802990327623	423.2297058105469	423.2451171875
1082	423.24755859375	31.5555401706667					1	DETECTED	423.2476 m/z @31.56 [151020OFc1_NvH-0949-CRLM-7.raw]	423.24755859375	31.5555401706667	3.7006883984	91.5199980789333	87.8193096805333	545593.6875	3.2618359056080425E8	0	7451	0.23078963215588288	1.8802269978322914	0.4120790770571762	423.2451477050781	423.2483825683594
1083	423.2583923339844	14.2702157101333					1	DETECTED	423.2584 m/z @14.27 [151020OFc1_NvH-0949-CRLM-7.raw]	423.2583923339844	14.2702157101333	3.23461227866667	98.6806081056	95.44599582693333	1.17721E7	7.615369756914978E8	2	7451	18.811658802905008	25.979388742658276	124.55212790312814	423.2484130859375	423.2683410644531
1084	423.27142333984375	36.1496546469333					1	DETECTED	423.2714 m/z @36.15 [151020OFc1_NvH-0949-CRLM-7.raw]	423.27142333984375	36.1496546469333	1.4397198256	94.5782901493333	93.1385703237333	816253.9375	2.9649737449543434E8	2	7451	0.06422267239896229	2.0174455798205826	0.01520240270114054	423.2684631347656	423.2814025878906
1085	423.281982421875	30.0922960634667					1	DETECTED	423.2820 m/z @30.09 [151020OFc1_NvH-0949-CRLM-7.raw]	423.281982421875	30.0922960634667	3.65920551733333	92.3884446842667	88.72923916693337	99373.6953125	2.603734704254372E8	0	7451	82.55771820908186	1.6783742902116427	2.707778383928624	423.2814636230469	423.2919616699219
1086	423.3202209472656	68.0694109842667					1	DETECTED	423.3202 m/z @68.07 [151020OFc1_NvH-0949-CRLM-7.raw]	423.3202209472656	68.0694109842667	1.5813516368	98.6315439845333	97.0501923477333	98709.8828125	3.2575930309180564E8	0	7451	89.98345249746026	0.7298317419715084	0.3565428802397756	423.31024169921875	423.3302001953125
1087	423.3464050292969	91.2621094					1	DETECTED	423.3464 m/z @91.26 [151020OFc1_NvH-0949-CRLM-7.raw]	423.3464050292969	91.2621094	4.79505951066667	98.4655558290667	93.67049631840003	125594.8515625	3.546928969880068E8	0	7451	1.6020329516987175	0.5416542858712433	3.3934479080952222	423.339111328125	423.3563232421875
1088	423.3748474121094	35.8549666549333					1	DETECTED	423.3748 m/z @35.85 [151020OFc1_NvH-0949-CRLM-7.raw]	423.3748474121094	35.8549666549333	7.00994960586667	92.4452060205333	85.43525641466664	95977.2421875	3.211981142418176E8	0	7451	84.59565521850648	1.480936140015753	1.9265121602806619	423.3648986816406	423.37908935546875
1089	423.3904113769531	18.7239296189333					1	DETECTED	423.3904 m/z @18.72 [151020OFc1_NvH-0949-CRLM-7.raw]	423.3904113769531	18.7239296189333	3.35153837466667	92.9001805405333	89.54864216586662	718840.875	3.051906915353364E8	0	7451	0.1590773888139978	40.24456414559564	34.74836541994289	423.3808288574219	423.3989562988281
1090	423.4132995605469	25.1285692202667					1	DETECTED	423.4133 m/z @25.13 [151020OFc1_NvH-0949-CRLM-7.raw]	423.4132995605469	25.1285692202667	0.929052764	97.594285224	96.66523246	150716.515625	2.963070175794132E8	0	7451	40.543521900714566	2.756072634340412	4.481428092028609	423.40338134765625	423.4232482910156
1091	423.45245361328125	17.7808006664					1	DETECTED	423.4525 m/z @17.78 [151020OFc1_NvH-0949-CRLM-7.raw]	423.45245361328125	17.7808006664	3.01060650426667	94.8341850485333	91.82357854426662	562670.125	2.8469616996611893E8	0	7451	0.0900422991965435	0.7874729839649293	0.7010275595471311	423.4426574707031	423.4582214355469
1092	423.4682312011719	24.0683996245333					1	DETECTED	423.4682 m/z @24.07 [151020OFc1_NvH-0949-CRLM-7.raw]	423.4682312011719	24.0683996245333	3.52161390293333	98.1060790757333	94.58446517279998	722630.5	2.87621866485901E8	4	7451	1.2608664227616444	7.472047465670264	0.16801651313661978	423.4582824707031	423.477294921875
1093	423.510009765625	16.4867190458667					1	DETECTED	423.5100 m/z @16.49 [151020OFc1_NvH-0949-CRLM-7.raw]	423.510009765625	16.4867190458667	4.2671674608	99.2770115314667	95.0098440706667	386698.65625	2.770699701479173E8	0	7451	0.15786656268013743	0.5142984057588428	3.3037935330369073	423.5000305175781	423.5198669433594
1094	423.5400390625	18.1919060682667					1	DETECTED	423.5400 m/z @18.19 [151020OFc1_NvH-0949-CRLM-7.raw]	423.5400390625	18.1919060682667	2.62744830906667	99.0032855376	96.37583722853333	385844.03125	2.9014156693230337E8	0	7451	0.21045907447842893	0.5085859514787434	1.0742615047412658	423.5300598144531	423.54376220703125
1095	423.55377197265625	25.7466390728					1	DETECTED	423.5538 m/z @25.75 [151020OFc1_NvH-0949-CRLM-7.raw]	423.55377197265625	25.7466390728	3.82368079333333	76.4323187506667	72.60863795733337	2863781.0	3.0379718101931626E8	3	7451	2.7837523972720533	2.0757254622373678	0.07735639866154771	423.5437927246094	423.5538330078125
1096	423.5638427734375	25.3697456837333					1	DETECTED	423.5638 m/z @25.37 [151020OFc1_NvH-0949-CRLM-7.raw]	423.5638427734375	25.3697456837333	3.459189084	99.7114732605333	96.2522841765333	3411477.0	4.8809279552861404E8	3	7451	5.1594221055112826	3.3655664422868288	0.22978923403773918	423.5538635253906	423.5738220214844
1097	423.57891845703125	12.9326180826667					1	DETECTED	423.5789 m/z @12.93 [151020OFc1_NvH-0949-CRLM-7.raw]	423.57891845703125	12.9326180826667	3.18978815066667	99.6180655792	96.42827742853333	818719.3125	3.293174367075839E8	3	7451	20.91130930815348	0.7226603684190253	10.565540324621645	423.5738525390625	423.5888671875
1098	423.5908203125	18.7115376618667					1	DETECTED	423.5908 m/z @18.71 [151020OFc1_NvH-0949-CRLM-7.raw]	423.5908203125	18.7115376618667	3.41823517733333	98.8063164930667	95.38808131573337	668738.6875	3.100358210091932E8	3	7451	0.09882350431690057	0.5083890163449761	60.69597300185017	423.58892822265625	423.6006164550781
1099	423.7036437988281	17.7605278					1	DETECTED	423.7036 m/z @17.76 [151020OFc1_NvH-0949-CRLM-7.raw]	423.7036437988281	17.7605278	5.38908244693333	88.5150867466667	83.12600429973337	370417.59375	2.6289403057422867E8	0	7451	0.051864264762237156	0.517609693255126	0.143725703816288	423.6937255859375	423.70684814453125
1100	423.7168884277344	25.6856337189333					1	DETECTED	423.7169 m/z @25.69 [151020OFc1_NvH-0949-CRLM-7.raw]	423.7168884277344	25.6856337189333	3.09161387733333	94.8621266408	91.77051276346667	1835167.25	3.197622973219232E8	4	7451	0.08185865867620734	0.5431851310591154	0.09135155598911301	423.70703125	423.72686767578125
1101	423.732666015625	23.2366426093333					1	DETECTED	423.7327 m/z @23.24 [151020OFc1_NvH-0949-CRLM-7.raw]	423.732666015625	23.2366426093333	5.10487899173333	91.1213647760167	86.01648578428338	571955.9375	3.496805741773305E8	0	7451	1.1716954551513687	0.6444151943890609	24.123799224667277	423.7268981933594	423.7345886230469
1102	423.7445983886719	35.265229456					1	DETECTED	423.7446 m/z @35.27 [151020OFc1_NvH-0949-CRLM-7.raw]	423.7445983886719	35.265229456	3.40917110826667	98.4461960626667	95.03702495440002	1292761.375	4.160305045443543E8	2	7451	5.9744949542507975	0.5362827933339092	0.017895175472686653	423.7346496582031	423.749755859375
1103	423.759765625	32.9911262034667					1	DETECTED	423.7598 m/z @32.99 [151020OFc1_NvH-0949-CRLM-7.raw]	423.759765625	32.9911262034667	3.2793179816	99.1107110064	95.8313930248	3015536.0	4.268371663859059E8	0	7451	18.718782681510593	0.5076110562044724	0.7577517229985417	423.7497863769531	423.76971435546875
1104	423.79107666015625	18.7467016517333					1	DETECTED	423.7911 m/z @18.75 [151020OFc1_NvH-0949-CRLM-7.raw]	423.79107666015625	18.7467016517333	1.23718655546667	95.1704184632	93.93323190773333	294696.28125	2.832586969174368E8	0	7451	0.2610424556127455	4.4074717691961975	0.017432677470528693	423.78173828125	423.80047607421875
1105	423.84405517578125	16.5209336192					1	DETECTED	423.8441 m/z @16.52 [151020OFc1_NvH-0949-CRLM-7.raw]	423.84405517578125	16.5209336192	0.0084939456	99.9936970157333	99.98520307013331	250598.921875	2.871062918580061E8	0	7451	0.042586959328545504	3.372617742415779	6.617483062924073	423.8342590332031	423.8540344238281
1106	423.8731689453125	33.2914081021333					1	DETECTED	423.8732 m/z @33.29 [151020OFc1_NvH-0949-CRLM-7.raw]	423.8731689453125	33.2914081021333	3.29744105253333	94.5299552530667	91.23251420053337	319390.875	3.203916079935136E8	3	7451	15.232095503449852	1.7810174365698894	2.4296685967172573	423.8633728027344	423.87811279296875
1107	423.8881530761719	25.7617179301333					1	DETECTED	423.8882 m/z @25.76 [151020OFc1_NvH-0949-CRLM-7.raw]	423.8881530761719	25.7617179301333	0.284574763733333	68.0694109842667	67.78483622053336	871733.875	2.3456045190772396E8	0	7451	5.848032731887681	0.6849884688853513	1.683574465297855	423.878173828125	423.888427734375
1108	423.8984375	13.9020156594667					1	DETECTED	423.8984 m/z @13.90 [151020OFc1_NvH-0949-CRLM-7.raw]	423.8984375	13.9020156594667	0.0903244576	99.0712326613333	98.98090820373329	3159070.5	4.369793703032729E8	3	7451	0.25610338957607226	1.06516138123895	4.494422285147717	423.88848876953125	423.9082336425781
1109	423.9120788574219	45.83291592					1	DETECTED	423.9121 m/z @45.83 [151020OFc1_NvH-0949-CRLM-7.raw]	423.9120788574219	45.83291592	3.2793179816	91.2621094	87.9827914184	548593.125	2.878269297252501E8	0	7451	32.91489933671822	1.2756504606340862	0.08480040380561998	423.908447265625	423.9220275878906
1110	423.9349060058594	42.5454972986667					1	DETECTED	423.9349 m/z @42.55 [151020OFc1_NvH-0949-CRLM-7.raw]	423.9349060058594	42.5454972986667	1.00001631013333	99.442338372	98.44232206186666	431930.125	2.886558363966388E8	3	7451	0.1429867230641051	1.392967468002153	0.011004748995431227	423.92498779296875	423.94488525390625
1111	423.9540710449219	17.8236728088					1	DETECTED	423.9541 m/z @17.82 [151020OFc1_NvH-0949-CRLM-7.raw]	423.9540710449219	17.8236728088	0.266591291466667	99.9936970157333	99.72710572426664	141979.21875	2.884131828056006E8	0	7451	1.122949035772539	3.0433668541829135	5.412570731458486	423.9451904296875	423.95751953125
1112	423.96783447265625	25.6397279928					1	DETECTED	423.9678 m/z @25.64 [151020OFc1_NvH-0949-CRLM-7.raw]	423.96783447265625	25.6397279928	1.4397198256	99.7888386285333	98.3491188029333	1099055.875	3.2775433592700315E8	4	7451	0.057069666878998504	114.71925675531915	0.6510625412541085	423.95806884765625	423.9750061035156
1113	423.9850158691406	43.8546780285333					1	DETECTED	423.9850 m/z @43.85 [151020OFc1_NvH-0949-CRLM-7.raw]	423.9850158691406	43.8546780285333	3.1005937528	99.5400375706667	96.4394438178667	1833017.875	3.2893049556682783E8	0	7451	16.372057621371287	0.5163586494473514	0.016388951331277976	423.97528076171875	423.9947509765625
1114	424.00897216796875	60.6469826746667					1	DETECTED	424.0090 m/z @60.65 [151020OFc1_NvH-0949-CRLM-7.raw]	424.00897216796875	60.6469826746667	0.0275192493333333	99.9936970157333	99.96617776639997	132754.828125	2.9846905129905653E8	0	7451	77.44771364237796	0.8220559402820383	0.6403537111889943	424.0001525878906	424.0185852050781
1115	424.04058837890625	57.9963040061333					1	DETECTED	424.0406 m/z @58.00 [151020OFc1_NvH-0949-CRLM-7.raw]	424.04058837890625	57.9963040061333	0.0084939456	99.9936970157333	99.98520307013331	138654.59375	3.1548361676735926E8	0	7451	31.818104750606324	0.8557114487411525	0.6484175583308788	424.03094482421875	424.0501708984375
1116	424.0605163574219	37.4601733957333					1	DETECTED	424.0605 m/z @37.46 [151020OFc1_NvH-0949-CRLM-7.raw]	424.0605163574219	37.4601733957333	0.1360847688	99.9936970157333	99.8576122469333	87695.4921875	2.7501549946693194E8	0	7451	97.39159538442203	1.3018975966512398	1.6044123485762631	424.05059814453125	424.06732177734375
1117	424.0780944824219	37.1731499989333					1	DETECTED	424.0781 m/z @37.17 [151020OFc1_NvH-0949-CRLM-7.raw]	424.0780944824219	37.1731499989333	1.84617369733333	99.9936970157333	98.14752331839998	139074.140625	2.8358675910131174E8	0	7451	26.603514115503934	1.3932668154001104	2.2490633721478392	424.0688781738281	424.0875244140625
1118	424.103271484375	41.3913751082667					1	DETECTED	424.1033 m/z @41.39 [151020OFc1_NvH-0949-CRLM-7.raw]	424.103271484375	41.3913751082667	2.05288179093333	99.984088616	97.93120682506667	131769.234375	3.1144266467991453E8	0	7451	89.69225725947312	1.220416304140445	1.2827986339839395	424.0932922363281	424.1120300292969
1119	424.12652587890625	90.3565968050667					1	DETECTED	424.1265 m/z @90.36 [151020OFc1_NvH-0949-CRLM-7.raw]	424.12652587890625	90.3565968050667	5.53060117546667	99.5885770285333	94.05797585306662	618755.5625	2.8308001854940826E8	0	7451	0.06788326511296816	0.5006616065778448	0.0030264303821181246	424.11767578125	424.135498046875
1120	424.17584228515625	54.1167977533333					1	DETECTED	424.1758 m/z @54.12 [151020OFc1_NvH-0949-CRLM-7.raw]	424.17584228515625	54.1167977533333	0.5397068992	99.2377746176	98.6980677184	332683.6875	2.789225328351336E8	0	7451	0.06281090063806971	0.9917167873911533	0.9632316564966035	424.1661071777344	424.1853332519531
1121	424.1986999511719	91.8036610413333					1	DETECTED	424.1987 m/z @91.80 [151020OFc1_NvH-0949-CRLM-7.raw]	424.1986999511719	91.8036610413333	3.261503632	98.7487486138667	95.4872449818667	410614.46875	3.344015974675345E8	0	7451	0.08623146584680796	1.709168018550398	0.0017023231554861246	424.18890380859375	424.20135498046875
1122	424.21136474609375	26.1975692890667					1	DETECTED	424.2114 m/z @26.20 [151020OFc1_NvH-0949-CRLM-7.raw]	424.21136474609375	26.1975692890667	1.86402340906667	99.8081053864	97.94408197733333	5528654.5	4.458978593739573E8	2	7451	0.24302352888646084	0.558154738746283	18.777702450376736	424.201416015625	424.2213439941406
1123	424.2224426269531	15.0497252589333					1	DETECTED	424.2224 m/z @15.05 [151020OFc1_NvH-0949-CRLM-7.raw]	424.2224426269531	15.0497252589333	3.6036436224	65.9079853456	62.3043417232	579103.125	2.80103275566173E8	0	7451	6.224128750542231	1.0744787190322793	1.1717417912149184	424.22137451171875	424.22259521484375
1124	424.23260498046875	13.9342672773333					1	DETECTED	424.2326 m/z @13.93 [151020OFc1_NvH-0949-CRLM-7.raw]	424.23260498046875	13.9342672773333	2.27543769813333	99.6278409450667	97.35240324693336	2153513.75	4.9819225377728903E8	3	7451	30.114517073557238	0.9689611789475597	15.62173282728922	424.2226257324219	424.2425537109375
1125	424.24652099609375	35.2525773496					1	DETECTED	424.2465 m/z @35.25 [151020OFc1_NvH-0949-CRLM-7.raw]	424.24652099609375	35.2525773496	3.5009037848	98.0277755717333	94.5268717869333	570655.5625	3.441583753051357E8	3	7451	27.86168800062774	0.8010915130643707	1.280173107110497	424.24261474609375	424.2471618652344
1126	424.2571716308594	29.6740512365333					1	DETECTED	424.2572 m/z @29.67 [151020OFc1_NvH-0949-CRLM-7.raw]	424.2571716308594	29.6740512365333	1.54601036106667	99.2962711818667	97.75026082080004	797880.8125	3.4718432068801314E8	0	7451	18.69375846093281	5.146931207655659	1.7842011668821292	424.2471923828125	424.2670593261719
1127	424.2703552246094	55.0046800706667					1	DETECTED	424.2704 m/z @55.00 [151020OFc1_NvH-0949-CRLM-7.raw]	424.2703552246094	55.0046800706667	3.83326867146667	98.4557916869333	94.62252301546663	325221.65625	3.196291618131541E8	0	7451	12.647981966453209	0.9046117359655024	0.7829766270919564	424.2673034667969	424.27886962890625
1128	424.2917785644531	18.0443222309333					1	DETECTED	424.2918 m/z @18.04 [151020OFc1_NvH-0949-CRLM-7.raw]	424.2917785644531	18.0443222309333	13.8545469898667	92.6223626885333	78.7678156986666	98567.40625	2.1513595358013162E8	0	7451	0.14541957526345684	9.40000491274736	17.684188249103848	424.2818298339844	424.30096435546875
1129	424.31390380859375	56.654502208					1	DETECTED	424.3139 m/z @56.65 [151020OFc1_NvH-0949-CRLM-7.raw]	424.31390380859375	56.654502208	56.654502208	99.2574220770667	42.60291986906671	86178.453125	1.2296356782176259E8	0	7451	34.3307960776862	null	null	424.3042907714844	424.3158264160156
1130	424.3273010253906	91.8814817802667					1	DETECTED	424.3273 m/z @91.88 [151020OFc1_NvH-0949-CRLM-7.raw]	424.3273010253906	91.8814817802667	7.74333255813333	92.6573788266667	84.91404626853337	238721.34375	1.2066288294825983E8	0	7451	1.4783778809755148	0.5031954410823751	0.3844967233779013	424.3194274902344	424.3351135253906
1131	424.37249755859375	71.0097241237333					1	DETECTED	424.3725 m/z @71.01 [151020OFc1_NvH-0949-CRLM-7.raw]	424.37249755859375	71.0097241237333	3.76150070213333	92.4635854058667	88.70208470373336	92117.9921875	3.2002247526461244E8	0	7451	87.52800565837306	0.6595124762451529	0.31125058384882487	424.362548828125	424.37359619140625
1132	424.44293212890625	11.8188260850667					1	DETECTED	424.4429 m/z @11.82 [151020OFc1_NvH-0949-CRLM-7.raw]	424.44293212890625	11.8188260850667	4.34430264746667	97.7149688309333	93.37066618346662	184085.453125	2.6430827568612602E8	0	7451	0.08832253448309402	0.5069194282751731	2.9358997894961747	424.43316650390625	424.44757080078125
1133	424.45758056640625	15.20618994					1	DETECTED	424.4576 m/z @15.21 [151020OFc1_NvH-0949-CRLM-7.raw]	424.45758056640625	15.20618994	3.52161390293333	97.7254189197333	94.20380501679998	458328.1875	2.7809665967461103E8	4	7451	0.09648669223016526	0.5469284229252764	0.5712766118170116	424.4477844238281	424.4627685546875
1134	424.4730529785156	15.0831474848					1	DETECTED	424.4731 m/z @15.08 [151020OFc1_NvH-0949-CRLM-7.raw]	424.4730529785156	15.0831474848	0.348367525066667	99.7308270397333	99.38245951466664	541953.5625	2.9630176347523004E8	0	7451	10.677759667207896	9.608139070579687	1.8142876711594087	424.463623046875	424.47686767578125
1135	424.48687744140625	43.8675361424					1	DETECTED	424.4869 m/z @43.87 [151020OFc1_NvH-0949-CRLM-7.raw]	424.48687744140625	43.8675361424	3.77244019093333	98.1060790757333	94.33363888479998	772517.75	3.1337396696828026E8	0	7451	13.989947471453831	0.5604137423247713	0.00914344007425842	424.4768981933594	424.49652099609375
1136	424.5077819824219	29.5083533413333					1	DETECTED	424.5078 m/z @29.51 [151020OFc1_NvH-0949-CRLM-7.raw]	424.5077819824219	29.5083533413333	4.2487530592	91.5013146376	87.2525615784	605866.625	3.0501946698402816E8	0	7451	0.06349241012753026	2.8718431018524613	0.002864828884801199	424.4979553222656	424.51776123046875
1137	424.5446472167969	44.1586827309333					1	DETECTED	424.5446 m/z @44.16 [151020OFc1_NvH-0949-CRLM-7.raw]	424.5446472167969	44.1586827309333	2.46432111253333	99.6278409450667	97.16351983253337	380766.75	2.6273791980070665E8	0	7451	0.025079309288805973	1.3883660691863584	1.7787948818935366	424.53466796875	424.548828125
1138	424.5588684082031	21.6889166506667					1	DETECTED	424.5589 m/z @21.69 [151020OFc1_NvH-0949-CRLM-7.raw]	424.5588684082031	21.6889166506667	2.98367171413333	99.8081053864	96.82443367226666	3495132.5	3.723989302027898E8	3	7451	0.13609270623160086	0.6183879491801733	1.4289253355011355	424.5489807128906	424.56884765625
1139	424.5694274902344	24.5859647925333					1	DETECTED	424.5694 m/z @24.59 [151020OFc1_NvH-0949-CRLM-7.raw]	424.5694274902344	24.5859647925333	5.23017788106667	85.9324861213333	80.70230824026663	486431.25	2.8430853923518676E8	0	7451	7.140608669194833	0.5052647457601783	0.021729171076098487	424.5688781738281	424.5710144042969
1140	424.5810852050781	44.0051160610667					1	DETECTED	424.5811 m/z @44.01 [151020OFc1_NvH-0949-CRLM-7.raw]	424.5810852050781	44.0051160610667	3.40917110826667	97.7254189197333	94.31624781146662	8139848.5	4.3256585834879225E8	0	7451	0.17751775288088822	1.688683065569346	0.04060675273589057	424.57135009765625	424.5908508300781
1141	424.5935363769531	35.6502162853333					1	DETECTED	424.5935 m/z @35.65 [151020OFc1_NvH-0949-CRLM-7.raw]	424.5935363769531	35.6502162853333	3.44812666746667	85.6106855834667	82.16255891600004	372515.15625	2.5716980133880624E8	0	7451	19.53544333209251	1.7531488126051722	0.4254757426780873	424.59124755859375	424.6034851074219
1142	424.6864013671875	26.6490809597333					1	DETECTED	424.6864 m/z @26.65 [151020OFc1_NvH-0949-CRLM-7.raw]	424.6864013671875	26.6490809597333	4.79505951066667	98.8569708157333	94.06191130506663	419378.34375	2.8785154896070015E8	0	7451	0.12363452852981638	2.152050402354756	9.436802429458027	424.6773376464844	424.6890563964844
1143	424.700439453125	29.3734960821333					1	DETECTED	424.7004 m/z @29.37 [151020OFc1_NvH-0949-CRLM-7.raw]	424.700439453125	29.3734960821333	3.56042593946667	99.6764042754667	96.11597833600003	1272035.375	2.8705284679552495E8	0	7451	0.22917240050047383	0.5069713265419632	0.028640162527593684	424.69049072265625	424.7008361816406
1144	424.71087646484375	27.4804943712					1	DETECTED	424.7109 m/z @27.48 [151020OFc1_NvH-0949-CRLM-7.raw]	424.71087646484375	27.4804943712	3.41823517733333	96.1558428453333	92.73760766799997	8466170.0	6.205174621479596E8	2	7451	0.406817567514981	0.5517983554720168	1.615252224373879	424.7008972167969	424.7208557128906
1145	424.7210693359375	22.7582539229333					1	DETECTED	424.7211 m/z @22.76 [151020OFc1_NvH-0949-CRLM-7.raw]	424.7210693359375	22.7582539229333	4.44230528	80.9502199538667	76.50791467386671	427259.59375	3.120628297304899E8	0	7451	7.82043911142623	3.339586625788827	0.009525824715804477	424.72088623046875	424.7250061035156
1146	424.7350769042969	43.8853318413333					1	DETECTED	424.7351 m/z @43.89 [151020OFc1_NvH-0949-CRLM-7.raw]	424.7350769042969	43.8853318413333	3.4901930264	98.3853567269333	94.89516370053329	9386244.0	6.09445618261762E8	2	7451	0.2356800119413336	0.5106685795724335	0.013157110058736321	424.725341796875	424.7450256347656
1147	424.7471618652344	34.8146719384					1	DETECTED	424.7472 m/z @34.81 [151020OFc1_NvH-0949-CRLM-7.raw]	424.7471618652344	34.8146719384	4.4114345856	87.2811522077333	82.8697176221333	560886.0	3.139765819776519E8	0	7451	9.095159871706969	1.6508549960237084	null	424.74530029296875	424.75714111328125
1148	424.759033203125	29.6323388544					1	DETECTED	424.7590 m/z @29.63 [151020OFc1_NvH-0949-CRLM-7.raw]	424.759033203125	29.6323388544	5.08339360053333	89.3231309589333	84.23973735839998	457343.5	2.6862596506730396E8	0	7451	0.1493862989427832	2.450328179113303	3.8746416315997543	424.7572021484375	424.76092529296875
1149	424.7710266113281	17.5088554986667					1	DETECTED	424.7710 m/z @17.51 [151020OFc1_NvH-0949-CRLM-7.raw]	424.7710266113281	17.5088554986667	7.2210822	70.5061774717333	63.2850952717333	1526371.375	2.8380779696372193E8	2	7451	0.19699970672615308	1.5779325093856864	26.87767910495048	424.7615051269531	424.7796936035156
1150	424.8422546386719	24.6378037810667					1	DETECTED	424.8423 m/z @24.64 [151020OFc1_NvH-0949-CRLM-7.raw]	424.8422546386719	24.6378037810667	0.0084939456	99.9936970157333	99.98520307013331	87308.3203125	2.93248244205984E8	0	7451	83.54444315006197	2.189642858788169	3.1768604913249994	424.8335266113281	424.843505859375
1151	424.853515625	26.7049240941333					1	DETECTED	424.8535 m/z @26.70 [151020OFc1_NvH-0949-CRLM-7.raw]	424.853515625	26.7049240941333	0.145032486933333	99.8466254	99.70159291306666	601912.375	2.998610991410469E8	0	7451	0.07183499006973548	0.5072181460104953	0.020340769898674588	424.843994140625	424.8634948730469
1152	424.8726501464844	19.1296643786667					1	DETECTED	424.8727 m/z @19.13 [151020OFc1_NvH-0949-CRLM-7.raw]	424.8726501464844	19.1296643786667	1.16690821973333	94.9020716762667	93.73516345653337	529563.375	3.33245168082129E8	3	7451	0.25318834955202973	0.6551473072058489	0.5650375303359049	424.86358642578125	424.88262939453125
1153	424.88360595703125	29.7503185192					1	DETECTED	424.8836 m/z @29.75 [151020OFc1_NvH-0949-CRLM-7.raw]	424.88360595703125	29.7503185192	3.94800019386667	86.2960012365333	82.34800104266662	292345.90625	2.7109508523110825E8	0	7451	57.69123487522779	1.8688937227351667	2.3831920509746323	424.8826599121094	424.8878173828125
1154	424.8978271484375	37.9197722768					1	DETECTED	424.8978 m/z @37.92 [151020OFc1_NvH-0949-CRLM-7.raw]	424.8978271484375	37.9197722768	0.0084939456	98.3560929170667	98.34759897146671	1.5859505E7	5.814363218407773E8	3	7451	0.20941944137694435	0.511077170608506	0.013513316086585908	424.8878479003906	424.9078063964844
1155	424.9153747558594	44.0351845794667					1	DETECTED	424.9154 m/z @44.04 [151020OFc1_NvH-0949-CRLM-7.raw]	424.9153747558594	44.0351845794667	0.81456634	99.2866278586667	98.4720615186667	6029098.5	3.835402809249712E8	3	7451	0.18862527682481556	0.5723491979328698	0.1465397602159167	424.9078674316406	424.92535400390625
1156	424.9354248046875	50.9902557568					1	DETECTED	424.9354 m/z @50.99 [151020OFc1_NvH-0949-CRLM-7.raw]	424.9354248046875	50.9902557568	0.0084939456	99.9744823810667	99.9659884354667	349902.9375	2.8933401114848584E8	3	7451	0.07553917580185043	1.119292728207397	1.2664342246785336	424.92547607421875	424.9454040527344
1157	424.95928955078125	15.20618994					1	DETECTED	424.9593 m/z @15.21 [151020OFc1_NvH-0949-CRLM-7.raw]	424.95928955078125	15.20618994	3.75203180933333	98.6315439845333	94.87951217519996	306943.15625	2.670281398845627E8	0	7451	30.67255774315729	0.6796988824789864	1.9050200213620543	424.9498291015625	424.9692687988281
1158	424.97967529296875	12.4144700952					1	DETECTED	424.9797 m/z @12.41 [151020OFc1_NvH-0949-CRLM-7.raw]	424.97967529296875	12.4144700952	0.0084939456	99.0811659306667	99.0726719850667	587597.3125	3.122139360828501E8	4	7451	0.19387541038575762	8.21607330192145	0.5934522078226375	424.9697570800781	424.9896545410156
1159	424.9957275390625	30.0212783458667					1	DETECTED	424.9957 m/z @30.02 [151020OFc1_NvH-0949-CRLM-7.raw]	424.9957275390625	30.0212783458667	2.82115852346667	99.7114732605333	96.89031473706663	332873.6875	3.030388648181818E8	0	7451	12.3395242204423	2.61186171335867	0.16522410782823777	424.98968505859375	425.0052490234375
1160	425.00921630859375	29.5938688952					1	DETECTED	425.0092 m/z @29.59 [151020OFc1_NvH-0949-CRLM-7.raw]	425.00921630859375	29.5938688952	0.0084939456	99.8466254	99.8381314544	314418.75	2.828104434256722E8	0	7451	29.606346365610687	1.6393576118268391	2.280352246780291	425.005859375	425.01007080078125
1161	425.0201110839844	26.6624390122667					1	DETECTED	425.0201 m/z @26.66 [151020OFc1_NvH-0949-CRLM-7.raw]	425.0201110839844	26.6624390122667	0.0084939456	99.9936970157333	99.98520307013331	450275.8125	2.9674734279883E8	0	7451	0.18655601568965352	2.2349608697741528	502.9874901818713	425.01025390625	425.02996826171875
1162	425.0406188964844	34.2480242264					1	DETECTED	425.0406 m/z @34.25 [151020OFc1_NvH-0949-CRLM-7.raw]	425.0406188964844	34.2480242264	0.0084939456	99.9936970157333	99.98520307013331	118176.8984375	2.959544984872931E8	2	7451	91.29388600314488	1.5605720937642	2.3036937360615517	425.03155517578125	425.04986572265625
1163	425.0709533691406	55.2453829656					1	DETECTED	425.0710 m/z @55.25 [151020OFc1_NvH-0949-CRLM-7.raw]	425.0709533691406	55.2453829656	2.19545988986667	99.9936970157333	97.79823712586663	102837.1796875	2.862775978915439E8	0	7451	55.30764199914427	0.8933345975427084	0.7872850732824169	425.0616760253906	425.08062744140625
1164	425.0821228027344	53.7369476432					1	DETECTED	425.0821 m/z @53.74 [151020OFc1_NvH-0949-CRLM-7.raw]	425.0821228027344	53.7369476432	2.9748005624	99.9936970157333	97.0188964533333	97929.1484375	3.110287990685063E8	0	7451	93.4766228734882	0.9261530607598814	0.8403144698960227	425.08099365234375	425.0893249511719
1165	425.1341247558594	39.2569610704					1	DETECTED	425.1341 m/z @39.26 [151020OFc1_NvH-0949-CRLM-7.raw]	425.1341247558594	39.2569610704	1.46611110986667	98.2586646096	96.79255349973333	131841.078125	3.1761721596507585E8	0	7451	88.90478602420556	1.2806347780060265	1.407085174371509	425.1241455078125	425.1430358886719
1166	425.1670227050781	91.0054327293333					1	DETECTED	425.1670 m/z @91.01 [151020OFc1_NvH-0949-CRLM-7.raw]	425.1670227050781	91.0054327293333	4.29739457706667	91.9123608288	87.61496625173334	120904.78125	2.5915444702663305E8	0	7451	0.06442726223879447	0.5052297809914351	0.010459561982870248	425.15704345703125	425.17681884765625
1167	425.20751953125	31.6774135802667					1	DETECTED	425.2075 m/z @31.68 [151020OFc1_NvH-0949-CRLM-7.raw]	425.20751953125	31.6774135802667	2.14188919066667	99.7792760176	97.63738682693332	8803124.0	5.953535810876845E8	3	7451	0.1615345713002725	0.518586518931681	0.07995832007428395	425.1975402832031	425.2174987792969
1168	425.2213439941406	32.6220154405333					1	DETECTED	425.2213 m/z @32.62 [151020OFc1_NvH-0949-CRLM-7.raw]	425.2213439941406	32.6220154405333	3.52161390293333	97.8751545362667	94.35354063333338	782191.9375	3.755166977804006E8	2	7451	18.06541576942794	1.8129521206826447	0.708643049183705	425.2175598144531	425.22210693359375
1169	425.2321472167969	37.9054350016					1	DETECTED	425.2321 m/z @37.91 [151020OFc1_NvH-0949-CRLM-7.raw]	425.2321472167969	37.9054350016	3.55100477973333	99.984088616	96.43308383626666	1.0509615E7	6.85146786860196E8	4	7451	0.16929382889790645	0.7312446375385199	0.8233302206880213	425.22216796875	425.2350158691406
1170	425.2450866699219	31.6493722730667					1	DETECTED	425.2451 m/z @31.65 [151020OFc1_NvH-0949-CRLM-7.raw]	425.2450866699219	31.6493722730667	3.5009037848	99.5984373170667	96.0975335322667	1.1873713E7	7.799490830641807E8	2	7451	0.19030770316501844	0.709079304486875	1.6406890344776348	425.235107421875	425.25506591796875
1171	425.25811767578125	39.3235398194667					1	DETECTED	425.2581 m/z @39.32 [151020OFc1_NvH-0949-CRLM-7.raw]	425.25811767578125	39.3235398194667	1.80208460906667	97.7668805714667	95.96479596240003	660359.6875	3.19567422738147E8	2	7451	25.36167950626963	1.5859689436081754	0.6206174724351301	425.2550964355469	425.2628479003906
1172	425.2728576660156	17.4841871536					1	DETECTED	425.2729 m/z @17.48 [151020OFc1_NvH-0949-CRLM-7.raw]	425.2728576660156	17.4841871536	3.7006883984	95.2730368429333	91.57234844453329	778739.5625	3.062718807865763E8	2	7451	0.10223150921083501	0.8356206906385224	0.6758575172025246	425.26287841796875	425.2821044921875
1173	425.2893371582031	90.9168863205333					1	DETECTED	425.2893 m/z @90.92 [151020OFc1_NvH-0949-CRLM-7.raw]	425.2893371582031	90.9168863205333	4.2780384576	92.4816994709333	88.20366101333329	91714.15625	2.460693505142917E8	0	7451	0.7384825643442383	0.5090306668948068	0.01048314599631754	425.2830810546875	425.2945556640625
1174	425.3119201660156	90.4667601024					1	DETECTED	425.3119 m/z @90.47 [151020OFc1_NvH-0949-CRLM-7.raw]	425.3119201660156	90.4667601024	0.682463637333333	99.3839188866667	98.70145524933338	312563.9375	1.7996644529749367E8	0	7451	0.1990066038687246	0.509447263222348	5.523289608263892	425.3039855957031	425.3119201660156
1175	425.325927734375	91.3417439178667					1	DETECTED	425.3259 m/z @91.34 [151020OFc1_NvH-0949-CRLM-7.raw]	425.325927734375	91.3417439178667	8.80396035333333	92.5650921202667	83.76113176693337	124111.9765625	2.2309658498312435E8	0	7451	0.04264739702031761	0.5074108374950699	3.1438964295786893	425.3248291015625	425.3348388671875
1176	425.3445739746094	91.4645592744					1	DETECTED	425.3446 m/z @91.46 [151020OFc1_NvH-0949-CRLM-7.raw]	425.3445739746094	91.4645592744	41.9762218565333	97.6337864224	55.65756456586669	92932.078125	1.8077871522504672E8	0	7451	1.0946719287022972	0.5623301111927507	3.4227123797756533	425.3409729003906	425.35223388671875
1177	425.3627624511719	91.0054327293333					1	DETECTED	425.3628 m/z @91.01 [151020OFc1_NvH-0949-CRLM-7.raw]	425.3627624511719	91.0054327293333	0.0084939456	99.8963438792	99.88784993360001	111309.171875	2.8366846169759893E8	0	7451	0.9356773368138818	0.5488528035596735	0.006955386132722491	425.3533935546875	425.37237548828125
1178	425.3857116699219	89.8191753685333					1	DETECTED	425.3857 m/z @89.82 [151020OFc1_NvH-0949-CRLM-7.raw]	425.3857116699219	89.8191753685333	2.05288179093333	99.0910031272	97.03812133626667	138482.28125	3.194855855972452E8	0	7451	89.72242439192425	0.552821119479478	0.02081947639618486	425.3757629394531	425.39471435546875
1179	425.4009704589844	38.8276810210667					1	DETECTED	425.4010 m/z @38.83 [151020OFc1_NvH-0949-CRLM-7.raw]	425.4009704589844	38.8276810210667	0.357367405333333	95.2840886528	94.92672124746666	83036.484375	2.892247785236262E8	0	7451	83.13221888663315	1.2337658875835635	1.7882413217280104	425.3959045410156	425.40863037109375
1180	425.419189453125	9.84798214293333					1	DETECTED	425.4192 m/z @9.85 [151020OFc1_NvH-0949-CRLM-7.raw]	425.419189453125	9.84798214293333	2.38397826186667	99.1394461317333	96.75546786986662	406105.78125	2.9684063721711206E8	0	7451	0.17027931783419348	2.5594072438216062	1.5656520536343241	425.4099426269531	425.4290771484375
1181	425.4537353515625	19.8228483797333					1	DETECTED	425.4537 m/z @19.82 [151020OFc1_NvH-0949-CRLM-7.raw]	425.4537353515625	19.8228483797333	3.29744105253333	96.7456305109333	93.44818945839997	208239.0	2.7525580007539517E8	0	7451	0.14133086301423958	4.416873337914921	9.81671733412007	425.4438781738281	425.4631652832031
1182	425.4747009277344	11.6649740677333					1	DETECTED	425.4747 m/z @11.66 [151020OFc1_NvH-0949-CRLM-7.raw]	425.4747009277344	11.6649740677333	3.65920551733333	99.7502806408	96.09107512346667	6901259.0	4.392661203286261E8	4	7451	0.1720286146244252	1.0146006161979837	0.9095259718772749	425.4647216796875	425.48468017578125
1183	425.4848937988281	27.2550074344					1	DETECTED	425.4849 m/z @27.26 [151020OFc1_NvH-0949-CRLM-7.raw]	425.4848937988281	27.2550074344	0.788143526666667	95.4958297322667	94.70768620560003	3610479.25	3.3680527640630764E8	2	7451	1.637472365447934	0.5230617240067427	1.25618413164856	425.4847106933594	425.494873046875
1184	425.52911376953125	14.7595992232					1	DETECTED	425.5291 m/z @14.76 [151020OFc1_NvH-0949-CRLM-7.raw]	425.52911376953125	14.7595992232	4.37307462026667	98.2879293976	93.91485477733333	112220.5625	2.7015901586046773E8	0	7451	25.28761087756012	4.520995153220461	16.662951037614366	425.5194091796875	425.5316162109375
1185	425.5416259765625	31.7130282549333					1	DETECTED	425.5416 m/z @31.71 [151020OFc1_NvH-0949-CRLM-7.raw]	425.5416259765625	31.7130282549333	1.77576401946667	99.19852122	97.42275720053334	5382414.5	4.2960656818528867E8	3	7451	13.57231666031721	0.6954000747484326	0.01812676236486199	425.5316467285156	425.55157470703125
1186	425.55535888671875	22.2034040314667					1	DETECTED	425.5554 m/z @22.20 [151020OFc1_NvH-0949-CRLM-7.raw]	425.55535888671875	22.2034040314667	3.90811307813333	95.0270764925333	91.11896341439997	273356.375	2.5907943751410878E8	0	7451	9.45753201460785	3.043075606784405	0.007398382777242206	425.5516357421875	425.5564270019531
1187	425.5664367675781	37.9590091133333					1	DETECTED	425.5664 m/z @37.96 [151020OFc1_NvH-0949-CRLM-7.raw]	425.5664367675781	37.9590091133333	1.3777980024	97.426851528	96.0490535256	4166921.75	4.7540360729291755E8	3	7451	0.16270455108497117	1.2167559359667501	0.04735141209738525	425.55645751953125	425.5763244628906
1188	425.58148193359375	24.0683996245333					1	DETECTED	425.5815 m/z @24.07 [151020OFc1_NvH-0949-CRLM-7.raw]	425.58148193359375	24.0683996245333	3.8428494224	96.4547247954667	92.61187537306671	1240282.375	3.176151191036799E8	3	7451	0.07327793757436751	191.0963458890762	2.0083997123305792	425.5765686035156	425.5833740234375
1189	425.5934753417969	21.6742228997333					1	DETECTED	425.5935 m/z @21.67 [151020OFc1_NvH-0949-CRLM-7.raw]	425.5934753417969	21.6742228997333	0.81456634	96.0705564874667	95.2559901474667	5419541.0	3.304551830088826E8	3	7451	0.11795772041128672	4.913346653829527	1.137114870871828	425.5835266113281	425.6034240722656
1190	425.61456298828125	9.17240428586667					1	DETECTED	425.6146 m/z @9.17 [151020OFc1_NvH-0949-CRLM-7.raw]	425.61456298828125	9.17240428586667	1.8197013368	96.2222946616	94.40259332480001	2169258.75	3.413416007598173E8	0	7451	0.23769534765032851	1.9189669819469655	1.0673598903367902	425.60491943359375	425.6245422363281
1191	425.70611572265625	16.7571265005333					1	DETECTED	425.7061 m/z @16.76 [151020OFc1_NvH-0949-CRLM-7.raw]	425.70611572265625	16.7571265005333	3.3335821256	91.7940864653333	88.46050433973329	338840.65625	2.731523029819263E8	2	7451	0.1899041680382112	0.5086672223087082	0.05322056098602666	425.6961669921875	425.7091369628906
1192	425.71917724609375	20.7031592434667					1	DETECTED	425.7192 m/z @20.70 [151020OFc1_NvH-0949-CRLM-7.raw]	425.71917724609375	20.7031592434667	2.2843358048	99.9254892757333	97.6411534709333	1.6638818E7	6.558284943457712E8	2	7451	0.29224648864555647	11.841507084105878	1.5161166325350313	425.7091979980469	425.72210693359375
1193	425.73211669921875	36.6855819293333					1	DETECTED	425.7321 m/z @36.69 [151020OFc1_NvH-0949-CRLM-7.raw]	425.73211669921875	36.6855819293333	3.4901930264	99.4616570338667	95.9714640074667	4.7789512E7	1.308512131521157E9	2	7451	0.2111718924171555	0.5074286588521351	0.011172447602660895	425.7221374511719	425.7420959472656
1194	425.7467346191406	31.6774135802667					1	DETECTED	425.7467 m/z @31.68 [151020OFc1_NvH-0949-CRLM-7.raw]	425.7467346191406	31.6774135802667	4.04035159653333	96.2485024357333	92.20815083919997	4649720.0	4.4604409055519074E8	2	7451	3.2745638104157564	0.5092978093630122	0.04868213928107512	425.7421875	425.7564697265625
1195	425.7669677734375	22.894775884					1	DETECTED	425.7670 m/z @22.89 [151020OFc1_NvH-0949-CRLM-7.raw]	425.7669677734375	22.894775884	3.76150070213333	96.9943415309333	93.23284082879997	5.724534E7	1.26611373871942E9	2	7451	0.26075415282501524	1.6035296616062225	1.6171247166294982	425.7572937011719	425.7769470214844
1196	425.7841491699219	19.8830137650667					1	DETECTED	425.7841 m/z @19.88 [151020OFc1_NvH-0949-CRLM-7.raw]	425.7841491699219	19.8830137650667	2.4020009696	95.1431922741333	92.7411913045333	246758.734375	2.5318186395899254E8	2	7451	16.178906434962393	2.883594736811454	0.026329512080097584	425.7776184082031	425.7940979003906
1197	425.8147888183594	9.14900492106667					1	DETECTED	425.8148 m/z @9.15 [151020OFc1_NvH-0949-CRLM-7.raw]	425.8147888183594	9.14900492106667	5.98641303653333	98.9935267474667	93.00711371093337	2283642.5	3.3435152677040094E8	0	7451	0.24451806747260463	1.692360076387003	4.306079222349985	425.8048400878906	425.8235778808594
1198	425.8580627441406	14.4090912522667					1	DETECTED	425.8581 m/z @14.41 [151020OFc1_NvH-0949-CRLM-7.raw]	425.8580627441406	14.4090912522667	1.670136164	72.9185482213333	71.2484120573333	174672.828125	2.3479881752326387E8	3	7451	1.9430165513171076	6.77287798651957	0.022401487757248106	425.8482666015625	425.86529541015625
1199	425.87542724609375	31.6774135802667					1	DETECTED	425.8754 m/z @31.68 [151020OFc1_NvH-0949-CRLM-7.raw]	425.87542724609375	31.6774135802667	1.75819344773333	95.4660304845333	93.70783703679997	2237934.25	3.7587889896854216E8	3	7451	10.88142344246252	0.7100424835716377	0.01613825483433368	425.865478515625	425.8854064941406
1200	425.8889465332031	22.8450594826667					1	DETECTED	425.8889 m/z @22.85 [151020OFc1_NvH-0949-CRLM-7.raw]	425.8889465332031	22.8450594826667	0.1901336792	98.1515388522667	97.9614051730667	605454.1875	3.5828973456509274E8	0	7451	9.097237152776732	0.5099527488409901	1.5026999424986591	425.88543701171875	425.8913879394531
1201	425.9015808105469	23.1364205394667					1	DETECTED	425.9016 m/z @23.14 [151020OFc1_NvH-0949-CRLM-7.raw]	425.9015808105469	23.1364205394667	0.0813830882666667	98.3853567269333	98.30397363866663	4385601.0	4.4308443075442016E8	3	7451	5.58833441899154	0.746700834094967	6.784556949733965	425.8916015625	425.9114685058594
1202	425.9149169921875	60.1399715168					1	DETECTED	425.9149 m/z @60.14 [151020OFc1_NvH-0949-CRLM-7.raw]	425.9149169921875	60.1399715168	3.76150070213333	85.7642052912	82.00270458906667	656126.4375	3.1542497474938786E8	3	7451	14.864709026255944	0.7445643043176889	0.0028195861158423147	425.9116516113281	425.9178466796875
1203	425.9278869628906	21.7031122285333					1	DETECTED	425.9279 m/z @21.70 [151020OFc1_NvH-0949-CRLM-7.raw]	425.9278869628906	21.7031122285333	0.275499898933333	99.7406393522667	99.46513945333336	3002370.5	3.088207925626525E8	0	7451	0.1505745405984733	1.0641509471443467	1.0613204142199046	425.91790771484375	425.9378356933594
1204	425.95050048828125	22.8068267938667					1	DETECTED	425.9505 m/z @22.81 [151020OFc1_NvH-0949-CRLM-7.raw]	425.95050048828125	22.8068267938667	0.2392977808	99.5984373170667	99.3591395362667	216205.546875	3.022300608497318E8	0	7451	23.77574373783017	3.063542790514618	9.585299523654625	425.9412841796875	425.9604797363281
1205	425.975830078125	11.6777282162667					1	DETECTED	425.9758 m/z @11.68 [151020OFc1_NvH-0949-CRLM-7.raw]	425.975830078125	11.6777282162667	0.5938168024	99.7211420544	99.127325252	2764043.25	3.425447627833364E8	0	7451	0.21149446123285998	14.70929295786374	37.00957132493311	425.9662170410156	425.9858093261719
1206	425.98583984375	27.1918998101333					1	DETECTED	425.9858 m/z @27.19 [151020OFc1_NvH-0949-CRLM-7.raw]	425.98583984375	27.1918998101333	3.6036436224	97.8557508496	94.2521072272	2082775.875	3.0746427247278357E8	0	7451	0.14948809649912675	0.857485984191323	62.975021345835344	425.98583984375	425.9958190917969
1207	426.01507568359375	9.14900492106667					1	DETECTED	426.0151 m/z @9.15 [151020OFc1_NvH-0949-CRLM-7.raw]	426.01507568359375	9.14900492106667	0.0084939456	99.9936970157333	99.98520307013331	1500477.875	3.213997492337591E8	4	7451	0.2519065383048833	2.477253756728072	4.1857188148077995	426.0053405761719	426.0250244140625
1208	426.0408630371094	16.6076614578667					1	DETECTED	426.0409 m/z @16.61 [151020OFc1_NvH-0949-CRLM-7.raw]	426.0408630371094	16.6076614578667	0.0084939456	99.9936970157333	99.98520307013331	124049.2265625	2.9099720537967545E8	0	7451	8.83177189318122	4.155115121701985	8.677418864487883	426.03790283203125	426.0457458496094
1209	426.0557556152344	25.9123372837333					1	DETECTED	426.0558 m/z @25.91 [151020OFc1_NvH-0949-CRLM-7.raw]	426.0557556152344	25.9123372837333	2.93890096666667	99.984088616	97.04518764933333	598383.125	2.9079592903769743E8	0	7451	0.10656823669610915	2.0486974956415223	1.4504089856806521	426.0465393066406	426.06573486328125
1210	426.07373046875	43.1748253173333					1	DETECTED	426.0737 m/z @43.17 [151020OFc1_NvH-0949-CRLM-7.raw]	426.07373046875	43.1748253173333	0.1901336792	99.984088616	99.79395493679999	83439.6328125	2.630393937500036E8	0	7451	96.90172302003684	1.128261360174828	1.2512518053590322	426.0657653808594	426.0762023925781
1211	426.0866394042969	35.8093125949333					1	DETECTED	426.0866 m/z @35.81 [151020OFc1_NvH-0949-CRLM-7.raw]	426.0866394042969	35.8093125949333	3.0464915696	99.9744823810667	96.9279908114667	105790.4921875	2.535454123508199E8	0	7451	86.12129323534178	1.4178809304080104	2.465110088618622	426.0771789550781	426.09173583984375
1212	426.1020812988281	89.5683344805333					1	DETECTED	426.1021 m/z @89.57 [151020OFc1_NvH-0949-CRLM-7.raw]	426.1020812988281	89.5683344805333	3.19881268853333	99.9936970157333	96.79488432719998	599974.4375	3.212120096735087E8	0	7451	0.7841274591242495	0.5308172862038948	4.202868059329191	426.0921936035156	426.11138916015625
1213	426.1344909667969	47.3166224130667					1	DETECTED	426.1345 m/z @47.32 [151020OFc1_NvH-0949-CRLM-7.raw]	426.1344909667969	47.3166224130667	0.0084939456	99.9936970157333	99.98520307013331	96280.6328125	2.885551787821038E8	0	7451	94.11120168544582	1.0358478282129553	1.1032165162463827	426.13092041015625	426.14349365234375
1214	426.1769104003906	21.6889166506667					1	DETECTED	426.1769 m/z @21.69 [151020OFc1_NvH-0949-CRLM-7.raw]	426.1769104003906	21.6889166506667	0.1264301944	92.322871972	92.1964417776	177668.78125	2.6365601927207768E8	3	7451	10.604939866797713	3.897929032673958	6.8035744861562755	426.16802978515625	426.1812438964844
1215	426.1920166015625	18.8621196304					1	DETECTED	426.1920 m/z @18.86 [151020OFc1_NvH-0949-CRLM-7.raw]	426.1920166015625	18.8621196304	5.01407796933333	99.4036449784	94.38956700906667	182369.59375	2.658669878833011E8	0	7451	4.292614228480097	4.923237658157598	7.965517800132405	426.18212890625	426.19281005859375
1216	426.20281982421875	22.2837177757333					1	DETECTED	426.2028 m/z @22.28 [151020OFc1_NvH-0949-CRLM-7.raw]	426.20281982421875	22.2837177757333	1.87296731573333	99.4227849890667	97.54981767333337	471067.0625	3.0791081640159196E8	3	7451	6.700876910055364	3.9775809124453985	1.0944470448143202	426.1928405761719	426.2068176269531
1217	426.2168273925781	23.2366426093333					1	DETECTED	426.2168 m/z @23.24 [151020OFc1_NvH-0949-CRLM-7.raw]	426.2168273925781	23.2366426093333	2.01734889386667	99.5984373170667	97.58108842320003	4.5472244E7	2.273031125634269E9	2	7451	0.3712169114584576	4.645284706274898	4.1930134852195	426.2069091796875	426.226806640625
1218	426.2334289550781	36.6855819293333					1	DETECTED	426.2334 m/z @36.69 [151020OFc1_NvH-0949-CRLM-7.raw]	426.2334289550781	36.6855819293333	3.54172348613333	99.5204833458667	95.97875985973336	2.2952474E7	9.39245454308972E8	3	7451	0.285299907003413	0.5147110450969072	0.01939006499883987	426.2268371582031	426.24334716796875
1219	426.2442932128906	22.0618084426667					1	DETECTED	426.2443 m/z @22.06 [151020OFc1_NvH-0949-CRLM-7.raw]	426.2442932128906	22.0618084426667	3.63720397146667	96.3092162826667	92.67201231120002	2444446.75	3.693122255531358E8	0	7451	0.1551025945679072	1.0704304608710582	0.03773389337381958	426.2434387207031	426.2478942871094
1220	426.2579040527344	25.5052110781333					1	DETECTED	426.2579 m/z @25.51 [151020OFc1_NvH-0949-CRLM-7.raw]	426.2579040527344	25.5052110781333	3.58296260506667	99.4131657152	95.83020311013333	9015356.0	5.525336161370393E8	2	7451	0.22374315400530165	0.8039782164600245	35.473123973425636	426.2479248046875	426.25811767578125
1221	426.26812744140625	22.8450594826667					1	DETECTED	426.2681 m/z @22.85 [151020OFc1_NvH-0949-CRLM-7.raw]	426.26812744140625	22.8450594826667	3.6148917344	99.5204833458667	95.90559161146669	2.7524946E7	8.538629432896005E8	2	7451	0.3770417602510854	0.7032938196837385	0.0672890111990864	426.2581481933594	426.2779541015625
1222	426.2884521484375	91.6845898762667					1	DETECTED	426.2885 m/z @91.68 [151020OFc1_NvH-0949-CRLM-7.raw]	426.2884521484375	91.6845898762667	3.79325020666667	96.7747023349333	92.98145212826662	367207.46875	2.759522582797243E8	0	7451	0.640694654526385	0.5048577288189648	0.008975307873829788	426.2784729003906	426.2935485839844
1223	426.3055725097656	90.6481348754667					1	DETECTED	426.3056 m/z @90.65 [151020OFc1_NvH-0949-CRLM-7.raw]	426.3055725097656	90.6481348754667	4.60485570026667	92.4179583525333	87.81310265226664	361239.40625	2.313873477134909E8	0	7451	0.0709559548078289	2.9153535096800747	1.156947432966142	426.3004150390625	426.3146667480469
1224	426.32171630859375	91.8699880229333					1	DETECTED	426.3217 m/z @91.87 [151020OFc1_NvH-0949-CRLM-7.raw]	426.32171630859375	91.8699880229333	66.6849311181333	94.7975831045333	28.112651986399996	72532.2109375	7.2876896220899E7	0	7451	0.1880394540400232	0.5581216689854299	0.01434464152266548	426.31842041015625	426.3228759765625
1225	426.35748291015625	91.5667269605333					1	DETECTED	426.3575 m/z @91.57 [151020OFc1_NvH-0949-CRLM-7.raw]	426.35748291015625	91.5667269605333	0.329998710133333	98.7582794826667	98.42828077253336	71399.9609375	2.4628100216917655E8	0	7451	0.5068684608222895	0.5394114994040345	0.078822998808069	426.3476867675781	426.3666687011719
1226	426.3882141113281	13.9020156594667					1	DETECTED	426.3882 m/z @13.90 [151020OFc1_NvH-0949-CRLM-7.raw]	426.3882141113281	13.9020156594667	4.43262867573333	96.8954033989333	92.46277472319997	169792.875	2.9237447609404886E8	0	7451	0.18122690235608374	4.635530784623144	8.170446286585321	426.37835693359375	426.3980407714844
1227	426.4163513183594	9.1968498408					1	DETECTED	426.4164 m/z @9.20 [151020OFc1_NvH-0949-CRLM-7.raw]	426.4163513183594	9.1968498408	5.3586031936	99.0325284469333	93.6739252533333	220062.421875	2.883076440343697E8	0	7451	0.21930085033653235	2.158042422819063	4.822533720985432	426.40655517578125	426.42572021484375
1228	426.457763671875	21.5729201288					1	DETECTED	426.4578 m/z @21.57 [151020OFc1_NvH-0949-CRLM-7.raw]	426.457763671875	21.5729201288	3.47005155626667	96.2685810264	92.79852947013333	320066.4375	2.8911111609582686E8	0	7451	5.289548923316431	4.534538784122429	0.025796745926165786	426.4478454589844	426.4657897949219
1229	426.4758605957031	46.7538849042667					1	DETECTED	426.4759 m/z @46.75 [151020OFc1_NvH-0949-CRLM-7.raw]	426.4758605957031	46.7538849042667	3.4901930264	98.7391049621333	95.2489119357333	719269.875	2.939443371265563E8	0	7451	35.28596880502672	0.5025563660130857	0.05046250328958809	426.46588134765625	426.4857177734375
1230	426.4903869628906	28.7392365232					1	DETECTED	426.4904 m/z @28.74 [151020OFc1_NvH-0949-CRLM-7.raw]	426.4903869628906	28.7392365232	4.9557955008	96.4229628781333	91.46716737733331	433939.15625	2.4932803061024377E8	0	7451	0.061244814511802304	2.142527537655236	0.32279377681075944	426.4859313964844	426.494384765625
[truncated: 33,214 more rows]
