# Supplementary material for: MSFC: a new feature construction method for accurate diagnosis of mass spectrometry data
Source: Sci Rep. 2023 Sep 21;13:15694. doi: 10.1038/s41598-023-42395-5 (PMC10514077; doi:10.1038/s41598-023-42395-5)
Supplement: Supplementary file 1 — Supplementary Information. [file 41598_2023_42395_MOESM1_ESM.zip › dataset/CRLM dataset/crlm/crlm8.csv]

row ID	row m/z	row retention time	row identity (main ID)	row identity (all IDs)	row identity (main ID + details)	row comment	row number of detected peaks	151231OFc1_NvH-0949-CRLM-8.raw Peak status	151231OFc1_NvH-0949-CRLM-8.raw Peak name	151231OFc1_NvH-0949-CRLM-8.raw Peak m/z	151231OFc1_NvH-0949-CRLM-8.raw Peak RT	151231OFc1_NvH-0949-CRLM-8.raw Peak RT start	151231OFc1_NvH-0949-CRLM-8.raw Peak RT end	151231OFc1_NvH-0949-CRLM-8.raw Peak duration time	151231OFc1_NvH-0949-CRLM-8.raw Peak height	151231OFc1_NvH-0949-CRLM-8.raw Peak area	151231OFc1_NvH-0949-CRLM-8.raw Peak charge	151231OFc1_NvH-0949-CRLM-8.raw Peak # data points	151231OFc1_NvH-0949-CRLM-8.raw Peak FWHM	151231OFc1_NvH-0949-CRLM-8.raw Peak tailing factor	151231OFc1_NvH-0949-CRLM-8.raw Peak asymmetry factor	151231OFc1_NvH-0949-CRLM-8.raw Peak m/z min	151231OFc1_NvH-0949-CRLM-8.raw Peak m/z max
1	400.0194396972656	27.1917912744					1	DETECTED	400.0194 m/z @27.19 [151231OFc1_NvH-0949-CRLM-8.raw]	400.0194396972656	27.1917912744	0.1413167408	99.9227473458667	99.7814306050667	134691.25	7.211195169053385E7	0	6922	0.716825750323725	2.777701701472594	4.258055523583439	400.00958251953125	400.0293273925781
2	400.03564453125	33.0978710234667					1	DETECTED	400.0356 m/z @33.10 [151231OFc1_NvH-0949-CRLM-8.raw]	400.03564453125	33.0978710234667	0.0092179872	99.9642278336	99.9550098464	22385.056640625	7.332872241375227E7	0	6922	99.49160110588386	1.5119826163868264	2.0625477683374913	400.0296630859375	400.03753662109375
3	400.047607421875	42.4361854034667					1	DETECTED	400.0476 m/z @42.44 [151231OFc1_NvH-0949-CRLM-8.raw]	400.047607421875	42.4361854034667	0.4395030064	99.6845376896	99.2450346832	51805.796875	7.757916451881385E7	0	6922	95.7497975687348	1.1283828307025143	1.259641829112436	400.0376281738281	400.0574645996094
4	400.06256103515625	33.4849521685333					1	DETECTED	400.0626 m/z @33.48 [151231OFc1_NvH-0949-CRLM-8.raw]	400.06256103515625	33.4849521685333	0.0906174314666667	99.3530499832	99.26243255173333	28992.458984375	7.741606838070357E7	0	6922	98.94171408010186	1.4990018375700034	2.00058005795449	400.0588073730469	400.0722351074219
5	400.14544677734375	43.3906457549333					1	DETECTED	400.1454 m/z @43.39 [151231OFc1_NvH-0949-CRLM-8.raw]	400.14544677734375	43.3906457549333	5.19898276266667	93.4693161773333	88.27033341466662	395417.78125	1.0194850366011176E8	3	6922	1.6790768274872292	0.936957378531749	0.8073008482385895	400.1380310058594	400.1548767089844
6	400.1669616699219	83.3089665453333					1	DETECTED	400.1670 m/z @83.31 [151231OFc1_NvH-0949-CRLM-8.raw]	400.1669616699219	83.3089665453333	1.59938598693333	99.2096535741333	97.61026758719997	628925.0625	8.922528126429808E7	0	6922	0.4295488149881379	0.5076057211979247	0.012509103486591237	400.1571044921875	400.1767883300781
7	400.1821594238281	15.403084696					1	DETECTED	400.1822 m/z @15.40 [151231OFc1_NvH-0949-CRLM-8.raw]	400.1821594238281	15.403084696	3.19439294853333	99.9848169165333	96.79042396799997	499044.25	9.082770987011935E7	2	6922	5.877519404344483	1.1839109378781694	0.08514449342384202	400.1769714355469	400.192138671875
8	400.19488525390625	13.1404917610667					1	DETECTED	400.1949 m/z @13.14 [151231OFc1_NvH-0949-CRLM-8.raw]	400.19488525390625	13.1404917610667	2.64023058746667	98.9103237930667	96.27009320560002	313721.4375	8.178953803957665E7	3	6922	0.173020618022397	5.532681330048961	225.56403818845726	400.1921691894531	400.197021484375
9	400.20703125	8.96359190693333					1	DETECTED	400.2070 m/z @8.96 [151231OFc1_NvH-0949-CRLM-8.raw]	400.20703125	8.96359190693333	2.81849960186667	99.9330950397333	97.11459543786663	1295230.625	1.3572228293712556E8	2	6922	0.13302157349624544	2.0803291040294543	2.678250867639104	400.1970520019531	400.20916748046875
10	400.21917724609375	10.5133873330667					1	DETECTED	400.2192 m/z @10.51 [151231OFc1_NvH-0949-CRLM-8.raw]	400.21917724609375	10.5133873330667	3.05597827066667	99.6324418066667	96.57646353600003	1520627.5	1.8787297135104874E8	2	6922	0.9965861111820153	1.1863159643441723	15.257235278027775	400.2091979980469	400.2291564941406
11	400.22918701171875	11.3606310661333					1	DETECTED	400.2292 m/z @11.36 [151231OFc1_NvH-0949-CRLM-8.raw]	400.22918701171875	11.3606310661333	1.81042702853333	99.1579869896	97.34755996106668	822009.9375	1.2058773033077322E8	3	6922	31.065436701688817	19.247288853537228	10.505982342421547	400.22918701171875	400.2320251464844
12	400.2420349121094	32.8238408978667					1	DETECTED	400.2420 m/z @32.82 [151231OFc1_NvH-0949-CRLM-8.raw]	400.2420349121094	32.8238408978667	0.0198575138666667	99.9538572149333	99.93399970106663	1.11939896E8	3.042824532161995E9	3	6922	0.3814063459571102	1.57894369348762	1.844602493135403	400.2320556640625	400.25201416015625
13	400.25384521484375	90.7682862349333					1	DETECTED	400.2538 m/z @90.77 [151231OFc1_NvH-0949-CRLM-8.raw]	400.25384521484375	90.7682862349333	3.56951180106667	95.7755594354667	92.20604763440004	219556.921875	8.817325073647422E7	0	6922	64.08398922489206	0.6697586442378864	0.004767991118348311	400.2520446777344	400.25457763671875
14	400.26458740234375	33.5778135789333					1	DETECTED	400.2646 m/z @33.58 [151231OFc1_NvH-0949-CRLM-8.raw]	400.26458740234375	33.5778135789333	2.09272030106667	99.6428170826667	97.55009678160002	702875.1875	1.1151484998677698E8	2	6922	12.723171213154053	1.7087287041846517	3.8324849341235097	400.2546081542969	400.2745361328125
15	400.2784729003906	48.4124813813333					1	DETECTED	400.2785 m/z @48.41 [151231OFc1_NvH-0949-CRLM-8.raw]	400.2784729003906	48.4124813813333	4.15080728613333	92.8964178565333	88.74561057039998	47485.328125	1.3203326152306356E8	0	6922	71.57859330320737	0.9982767766208722	0.9845206669166091	400.2746276855469	400.2801513671875
16	400.2904968261719	60.5080518341333					1	DETECTED	400.2905 m/z @60.51 [151231OFc1_NvH-0949-CRLM-8.raw]	400.2904968261719	60.5080518341333	2.6608694688	99.3018997778667	96.64103030906669	632380.125	1.4253353328117195E8	0	6922	0.7569548673632909	8.121315770223145	1.6063799243542263	400.2805480957031	400.2994384765625
17	400.30548095703125	89.3838550069333					1	DETECTED	400.3055 m/z @89.38 [151231OFc1_NvH-0949-CRLM-8.raw]	400.30548095703125	89.3838550069333	1.8526683464	99.3018997778667	97.4492314314667	271573.4375	8.212346000845756E7	0	6922	1.98665968460584	5.166866684157433	0.2784158874685151	400.3010559082031	400.31207275390625
18	400.32940673828125	32.8588383645333					1	DETECTED	400.3294 m/z @32.86 [151231OFc1_NvH-0949-CRLM-8.raw]	400.32940673828125	32.8588383645333	32.8069225938667	96.9292213221333	64.1222987282666	37630.7890625	4.085131087713816E7	0	6922	57.56213331114668	571.917029843244	1116.4697598495377	400.32135009765625	400.33203125
19	400.342041015625	90.8844790648					1	DETECTED	400.3420 m/z @90.88 [151231OFc1_NvH-0949-CRLM-8.raw]	400.342041015625	90.8844790648	0.0198575138666667	99.9642278336	99.94437031973334	43935.2890625	7.164661254312702E7	0	6922	0.725815212853945	0.5446181241877335	0.017660529786681263	400.3320617675781	400.34979248046875
20	400.35980224609375	89.3838550069333					1	DETECTED	400.3598 m/z @89.38 [151231OFc1_NvH-0949-CRLM-8.raw]	400.35980224609375	89.3838550069333	0.0299969978666667	99.9952564650667	99.96525946720004	80246.5703125	8.148766833502325E7	0	6922	1.486394479790036	0.5173822982976269	0.028326295904335583	400.3498229980469	400.3681640625
21	400.3785705566406	89.5916564936					1	DETECTED	400.3786 m/z @89.59 [151231OFc1_NvH-0949-CRLM-8.raw]	400.3785705566406	89.5916564936	1.2145777128	99.0854736226667	97.8708959098667	96709.8828125	7.528807653735375E7	0	6922	0.04566991320290015	0.5147541596324022	4.2675912582033	400.3687438964844	400.3885192871094
22	400.4195251464844	27.1073461058667					1	DETECTED	400.4195 m/z @27.11 [151231OFc1_NvH-0949-CRLM-8.raw]	400.4195251464844	27.1073461058667	3.13490204133333	98.1263411565333	94.99143911519997	124564.7734375	8.739158329348962E7	0	6922	null	2.561653395173781	9.02779602268121	400.4103698730469	400.42950439453125
23	400.4441833496094	35.2866774466667					1	DETECTED	400.4442 m/z @35.29 [151231OFc1_NvH-0949-CRLM-8.raw]	400.4441833496094	35.2866774466667	0.1006858984	99.9848169165333	99.8841310181333	79168.984375	7.319211524261409E7	0	6922	17.856577871701305	1.601797312062741	3.119039903577805	400.43426513671875	400.4541320800781
24	400.46405029296875	40.5702297365333					1	DETECTED	400.4641 m/z @40.57 [151231OFc1_NvH-0949-CRLM-8.raw]	400.46405029296875	40.5702297365333	2.46246345333333	98.8587091024	96.39624564906667	67943.6796875	7.823445593419921E7	0	6922	37.67098106989482	1.3353548330982228	1.6656521813036986	400.4542236328125	400.4669189453125
25	400.47711181640625	28.5209758762667					1	DETECTED	400.4771 m/z @28.52 [151231OFc1_NvH-0949-CRLM-8.raw]	400.47711181640625	28.5209758762667	4.45889548986667	99.1373665936	94.67847110373333	1230823.125	9.656509882643813E7	2	6922	0.15526923411700366	0.5562034136378401	0.07458586465992705	400.4672546386719	400.4870910644531
26	400.5037841796875	21.6103049344					1	DETECTED	400.5038 m/z @21.61 [151231OFc1_NvH-0949-CRLM-8.raw]	400.5037841796875	21.6103049344	1.7045970784	99.4876625874667	97.7830655090667	224137.25	7.989178103701547E7	3	6922	0.16405638141144507	0.5324577865963452	3.1881735858389106	400.493896484375	400.51373291015625
27	400.52008056640625	9.56811847866667					1	DETECTED	400.5201 m/z @9.57 [151231OFc1_NvH-0949-CRLM-8.raw]	400.52008056640625	9.56811847866667	3.19439294853333	99.9952564650667	96.80086351653337	201300.28125	8.02897152748647E7	0	6922	5.675447555919996	1.064845706398736	11.267212845843106	400.513916015625	400.530029296875
28	400.54132080078125	8.9840003112					1	DETECTED	400.5413 m/z @8.98 [151231OFc1_NvH-0949-CRLM-8.raw]	400.54132080078125	8.9840003112	3.08985290213333	99.8091378304	96.71928492826667	808181.1875	1.0376864503606609E8	3	6922	7.807333904775865	1.8914790096919862	7.4542534749536715	400.5313415527344	400.5513000488281
29	400.5526123046875	26.1084434618667					1	DETECTED	400.5526 m/z @26.11 [151231OFc1_NvH-0949-CRLM-8.raw]	400.5526123046875	26.1084434618667	3.0335782592	97.0220747589333	93.9884964997333	228137.09375	8.568790924726534E7	0	6922	15.609894139291471	0.5053559415691724	0.036943061946141297	400.55133056640625	400.5623474121094
30	400.5723571777344	32.8238408978667					1	DETECTED	400.5724 m/z @32.82 [151231OFc1_NvH-0949-CRLM-8.raw]	400.5723571777344	32.8238408978667	3.19439294853333	99.9642278336	96.76983488506667	7.407816E7	2.0018109159307196E9	0	6922	0.3648988960773707	1.5317730611210103	1.856967584201462	400.5623779296875	400.58197021484375
31	400.5915222167969	32.9966224552					1	DETECTED	400.5915 m/z @33.00 [151231OFc1_NvH-0949-CRLM-8.raw]	400.5915222167969	32.9966224552	0.697897864533333	98.9103237930667	98.21242592853336	141396.046875	7.681054067658225E7	0	6922	72.03247170914378	1.6082941347345017	5.674959788597183	400.5824890136719	400.5974426269531
32	400.6074523925781	33.8983557861333					1	DETECTED	400.6075 m/z @33.90 [151231OFc1_NvH-0949-CRLM-8.raw]	400.6074523925781	33.8983557861333	0.246323941333333	97.8355232146667	97.58919927333336	1043932.0625	8.573264038712658E7	0	6922	0.23855647229703436	1.2330449207000742	1.4473017997451836	400.5975036621094	400.61737060546875
33	400.6435241699219	35.2657648936					1	DETECTED	400.6435 m/z @35.27 [151231OFc1_NvH-0949-CRLM-8.raw]	400.6435241699219	35.2657648936	7.43562658026667	82.9189730933333	75.48334651306664	136128.828125	6.282310388850355E7	0	6922	0.08421770037553244	1.3561439340188763	0.00790895503688457	400.6335754394531	400.65350341796875
34	400.66693115234375	32.9179981464					1	DETECTED	400.6669 m/z @32.92 [151231OFc1_NvH-0949-CRLM-8.raw]	400.66693115234375	32.9179981464	4.6216771816	99.6955206282667	95.0738434466667	28230.779296875	7.351040072057293E7	0	6922	23.256709441598254	1.6799682821829816	2.8073475330084556	400.656982421875	400.6722106933594
35	400.6824035644531	22.8062974936					1	DETECTED	400.6824 m/z @22.81 [151231OFc1_NvH-0949-CRLM-8.raw]	400.6824035644531	22.8062974936	4.09077651093333	97.7218913474667	93.63111483653337	150661.984375	7.757102564108072E7	0	6922	0.10401032103091268	0.5185416858194214	0.06445178046166315	400.6724548339844	400.6843566894531
36	400.6944885253906	34.4556638656					1	DETECTED	400.6945 m/z @34.46 [151231OFc1_NvH-0949-CRLM-8.raw]	400.6944885253906	34.4556638656	1.59938598693333	98.4455853850667	96.84619939813338	1862246.375	1.1415054633169968E8	2	6922	0.18688638615926578	0.5976701722576833	0.05933923400327781	400.6845703125	400.7044677734375
37	400.7131042480469	21.039240584					1	DETECTED	400.7131 m/z @21.04 [151231OFc1_NvH-0949-CRLM-8.raw]	400.7131042480469	21.039240584	2.9778627304	98.9103237930667	95.93246106266669	871665.3125	1.2165655411123842E8	4	6922	0.18719545853849695	1.1008805963446249	0.45558628539072377	400.7044982910156	400.72308349609375
38	400.7234191894531	30.5580962610667					1	DETECTED	400.7234 m/z @30.56 [151231OFc1_NvH-0949-CRLM-8.raw]	400.7234191894531	30.5580962610667	4.02381923146667	79.5095348618667	75.48571563040002	85889.265625	6.885641755176766E7	0	6922	56.26418761315047	1.4224189252677346	3.0632317702228513	400.7231140136719	400.724853515625
39	400.73486328125	16.3053077714667					1	DETECTED	400.7349 m/z @16.31 [151231OFc1_NvH-0949-CRLM-8.raw]	400.73486328125	16.3053077714667	1.7470881928	99.5910010706667	97.8439128778667	1554648.75	1.771483483233388E8	2	6922	4.069154750531133	0.9408943950860029	0.9236100001096477	400.7248840332031	400.7448425292969
40	400.7476806640625	20.6018372826667					1	DETECTED	400.7477 m/z @20.60 [151231OFc1_NvH-0949-CRLM-8.raw]	400.7476806640625	20.6018372826667	3.51821415066667	99.6845376896	96.16632353893334	992864.0625	1.4144569169169462E8	2	6922	2.554674716343257	1.3094964665900863	1.9126810060703379	400.744873046875	400.75762939453125
41	400.77099609375	20.7515357050667					1	DETECTED	400.7710 m/z @20.75 [151231OFc1_NvH-0949-CRLM-8.raw]	400.77099609375	20.7515357050667	4.186611164	99.1165003613333	94.9298891973333	1.3619792E7	2.938360130921926E8	2	6922	0.22514560785249316	0.5200139873760764	1.6954564824098575	400.7611083984375	400.78082275390625
42	400.8011169433594	32.7005881765333					1	DETECTED	400.8011 m/z @32.70 [151231OFc1_NvH-0949-CRLM-8.raw]	400.8011169433594	32.7005881765333	1.88407647626667	98.5991481426667	96.71507166640004	46029.1328125	6.67054970826518E7	0	6922	88.81778481072453	1.629172276823195	2.292430950121285	400.791748046875	400.81109619140625
43	400.83837890625	21.5678684256					1	DETECTED	400.8384 m/z @21.57 [151231OFc1_NvH-0949-CRLM-8.raw]	400.83837890625	21.5678684256	1.2463915496	99.4979790045333	98.2515874549333	142118.25	7.45777882755517E7	0	6922	0.18220294521771763	0.5168820319748001	1.0022816009278392	400.828857421875	400.8483581542969
44	400.8516540527344	15.3921287426667					1	DETECTED	400.8517 m/z @15.39 [151231OFc1_NvH-0949-CRLM-8.raw]	400.8516540527344	15.3921287426667	0.185528431466667	97.2473948690667	97.06186643760003	68045.5390625	7.28179140692964E7	0	6922	0.0919498297414556	0.510191169419079	0.019929396220614726	400.848388671875	400.8561706542969
45	400.8662109375	20.9152780482667					1	DETECTED	400.8662 m/z @20.92 [151231OFc1_NvH-0949-CRLM-8.raw]	400.8662109375	20.9152780482667	0.256409289066667	99.9123743714667	99.65596508240003	117741.046875	7.485732066525777E7	0	6922	15.04734861623932	0.5564845163037629	0.4740001631411061	400.8565673828125	400.8700256347656
46	400.8800354003906	31.5682902725333					1	DETECTED	400.8800 m/z @31.57 [151231OFc1_NvH-0949-CRLM-8.raw]	400.8800354003906	31.5682902725333	0.050186736	99.6428170826667	99.5926303466667	830709.4375	8.888746028383546E7	0	6922	0.18312256644907166	0.7134528430561905	0.4223459585296025	400.87005615234375	400.88018798828125
47	400.89019775390625	31.2315923936					1	DETECTED	400.8902 m/z @31.23 [151231OFc1_NvH-0949-CRLM-8.raw]	400.89019775390625	31.2315923936	0.0603116176	99.6845376896	99.62422607200001	1631893.75	1.2962043708650102E8	3	6922	0.2734632037376734	0.5150188097307764	0.05979772529339347	400.8802185058594	400.8940124511719
48	400.9040222167969	32.8238408978667					1	DETECTED	400.9040 m/z @32.82 [151231OFc1_NvH-0949-CRLM-8.raw]	400.9040222167969	32.8238408978667	0.0092179872	99.9848169165333	99.9755989293333	2.6249032E7	7.710095255882069E8	0	6922	0.4067511993511914	1.5131261054516256	1.9774019912924548	400.89404296875	400.9139404296875
49	400.9179992675781	36.8590341512					1	DETECTED	400.9180 m/z @36.86 [151231OFc1_NvH-0949-CRLM-8.raw]	400.9179992675781	36.8590341512	0.161993469066667	99.2606484314667	99.09865496240003	337810.09375	8.102010713482703E7	0	6922	0.4047213529390632	0.5288693014921482	0.0698689887749568	400.9140625	400.92767333984375
50	400.9419860839844	33.9155907005333					1	DETECTED	400.9420 m/z @33.92 [151231OFc1_NvH-0949-CRLM-8.raw]	400.9419860839844	33.9155907005333	0.0092179872	99.8813306776	99.8721126904	636287.875	8.106139094444762E7	0	6922	0.24858896183696544	0.5194249347881401	0.031508348033330226	400.9323425292969	400.9519348144531
51	400.9547119140625	16.7449400394667					1	DETECTED	400.9547 m/z @16.74 [151231OFc1_NvH-0949-CRLM-8.raw]	400.9547119140625	16.7449400394667	0.317583199466667	93.7995725944	93.48198939493334	130664.71875	7.812411572655371E7	0	6922	8.16307363185886	5.7053627815626635	1.6929711086683057	400.9520263671875	400.95477294921875
52	400.96478271484375	9.8715961816					1	DETECTED	400.9648 m/z @9.87 [151231OFc1_NvH-0949-CRLM-8.raw]	400.96478271484375	9.8715961816	0.0198575138666667	99.7066410104	99.68678349653334	273952.5	7.597420179486765E7	0	6922	0.0486966391460264	7.491525488782393	0.6333663142799958	400.9548034667969	400.96844482421875
53	400.9784851074219	28.5209758762667					1	DETECTED	400.9785 m/z @28.52 [151231OFc1_NvH-0949-CRLM-8.raw]	400.9784851074219	28.5209758762667	0.0400617616	99.8916329216	99.85157116	448127.40625	7.592247403485852E7	0	6922	0.15849260644060337	0.6516147806116401	1.254162111967036	400.9685363769531	400.9884338378906
54	400.9932861328125	40.2212416245333					1	DETECTED	400.9933 m/z @40.22 [151231OFc1_NvH-0949-CRLM-8.raw]	400.9932861328125	40.2212416245333	0.0092179872	99.8091378304	99.7999198432	259170.59375	7.958726034751147E7	2	6922	15.403377104963482	1.4447121210589737	7.516711985916652	400.988525390625	401.0030822753906
55	401.0090026855469	25.1432959488					1	DETECTED	401.0090 m/z @25.14 [151231OFc1_NvH-0949-CRLM-8.raw]	401.0090026855469	25.1432959488	0.4395030064	99.7988254261333	99.3593224197333	80339.3984375	7.390837870927602E7	0	6922	0.14029240016769862	2.0110135041085	1.3172839790937791	401.0034484863281	401.0188903808594
56	401.0351257324219	67.8094397696					1	DETECTED	401.0351 m/z @67.81 [151231OFc1_NvH-0949-CRLM-8.raw]	401.0351257324219	67.8094397696	0.450163228	99.9848169165333	99.53465368853331	78216.984375	8.726808002207103E7	2	6922	6.36964250220624	0.6932036492047605	9.706754440736438	401.0251770019531	401.0445251464844
57	401.0471496582031	30.9260733152					1	DETECTED	401.0471 m/z @30.93 [151231OFc1_NvH-0949-CRLM-8.raw]	401.0471496582031	30.9260733152	0.4395030064	99.9952564650667	99.5557534586667	31493.48828125	7.603029469467679E7	0	6922	99.62607545057794	1.5856330152450404	2.2598874294209144	401.04522705078125	401.0565490722656
58	401.0731506347656	40.7445214341333					1	DETECTED	401.0732 m/z @40.74 [151231OFc1_NvH-0949-CRLM-8.raw]	401.0731506347656	40.7445214341333	0.348093945333333	99.9538572149333	99.60576326959996	31159.318359375	7.332734592581055E7	0	6922	90.45965232345475	1.2351833223729904	1.46770760056141	401.06341552734375	401.0830993652344
59	401.08477783203125	93.6680635429333					1	DETECTED	401.0848 m/z @93.67 [151231OFc1_NvH-0949-CRLM-8.raw]	401.08477783203125	93.6680635429333	16.6742932717333	99.9952564650667	83.3209631933334	19515.015625	6.159918246962083E7	0	6922	0.7543385499338342	0.5086971054256098	12.270576562227397	401.0831604003906	401.087646484375
60	401.1493835449219	43.1189196858667					1	DETECTED	401.1494 m/z @43.12 [151231OFc1_NvH-0949-CRLM-8.raw]	401.1493835449219	43.1189196858667	7.6935419784	99.6955206282667	92.0019786498667	92705.0390625	6.4278919408892006E7	0	6922	0.48370173497698943	1.2985320779018144	0.6838313949721233	401.13946533203125	401.14996337890625
61	401.1600646972656	90.3839742392					1	DETECTED	401.1601 m/z @90.38 [151231OFc1_NvH-0949-CRLM-8.raw]	401.1600646972656	90.3839742392	1.64132689173333	99.8711270616	98.22980016986668	415294.75	7.306409248984167E7	0	6922	0.08686853822042906	1.7373627848308986	0.0025044212789280466	401.1501770019531	401.1700439453125
62	401.17047119140625	83.448785332					1	DETECTED	401.1705 m/z @83.45 [151231OFc1_NvH-0949-CRLM-8.raw]	401.17047119140625	83.448785332	3.45221142346667	99.8711270616	96.41891563813334	149224.3125	7.657785777193137E7	0	6922	61.78475718711013	0.5043300744298849	0.006585611584582926	401.1700744628906	401.177978515625
63	401.18798828125	25.9418407461333					1	DETECTED	401.1880 m/z @25.94 [151231OFc1_NvH-0949-CRLM-8.raw]	401.18798828125	25.9418407461333	2.95552524826667	99.8711270616	96.91560181333334	1501520.5	1.2024045821179336E8	3	6922	8.712705922173665	1.0105484919569636	59.57047110555612	401.17803955078125	401.1979675292969
64	401.2042541503906	13.7138710797333					1	DETECTED	401.2043 m/z @13.71 [151231OFc1_NvH-0949-CRLM-8.raw]	401.2042541503906	13.7138710797333	2.8894878648	99.8711270616	96.9816391968	183464.28125	9.018596274704537E7	0	6922	20.639844193412515	0.9413483206795019	0.7295895409998763	401.197998046875	401.20623779296875
65	401.21624755859375	6.41077971466667					1	DETECTED	401.2162 m/z @6.41 [151231OFc1_NvH-0949-CRLM-8.raw]	401.21624755859375	6.41077971466667	1.7364588648	99.8711270616	98.1346681968	1250870.875	1.900201543039039E8	3	6922	14.715666288633447	4.8142362517002395	25.739294541621376	401.2062683105469	401.2262268066406
66	401.2324523925781	7.23834330773333					1	DETECTED	401.2325 m/z @7.24 [151231OFc1_NvH-0949-CRLM-8.raw]	401.2324523925781	7.23834330773333	0.418892684533333	99.8711270616	99.45223437706667	583487.3125	1.2826498639936638E8	2	6922	3.52008249997054	3.646980916633477	2.3136084503864116	401.22625732421875	401.235107421875
67	401.2451171875	15.4418761946667					1	DETECTED	401.2451 m/z @15.44 [151231OFc1_NvH-0949-CRLM-8.raw]	401.2451171875	15.4418761946667	2.79821614426667	99.8711270616	97.07291091733333	6163178.0	4.2136544666784114E8	2	6922	17.67996961130704	1.4487673370991425	18.032948619524962	401.2351379394531	401.2550964355469
68	401.2571716308594	41.4670482536					1	DETECTED	401.2572 m/z @41.47 [151231OFc1_NvH-0949-CRLM-8.raw]	401.2571716308594	41.4670482536	3.27077769813333	99.8711270616	96.60034936346668	282480.59375	8.301075696269181E7	2	6922	23.09571047923356	2.2179949106517887	0.01168974431176233	401.2551574707031	401.26214599609375
69	401.27215576171875	20.7515357050667					1	DETECTED	401.2722 m/z @20.75 [151231OFc1_NvH-0949-CRLM-8.raw]	401.27215576171875	20.7515357050667	0.0092179872	99.8711270616	99.8619090744	6272851.5	2.235895005063854E8	2	6922	0.21649388607896825	0.5128596531911037	59.42565767145163	401.2621765136719	401.28179931640625
70	401.2874755859375	11.7698429248					1	DETECTED	401.2875 m/z @11.77 [151231OFc1_NvH-0949-CRLM-8.raw]	401.2874755859375	11.7698429248	4.6921717664	99.8711270616	95.17895529520001	304214.84375	1.0369868933147533E8	0	6922	0.360753026607064	3.19629356444056	20.485995257305458	401.28216552734375	401.2974548339844
71	401.3120422363281	14.4959887584					1	DETECTED	401.3120 m/z @14.50 [151231OFc1_NvH-0949-CRLM-8.raw]	401.3120422363281	14.4959887584	0.0092179872	99.8711270616	99.8619090744	359986.0625	7.979591653925578E7	0	6922	0.34541200535521277	123.0836514419519	363.57110901835347	401.3022155761719	401.32196044921875
72	401.32647705078125	90.0212182333333					1	DETECTED	401.3265 m/z @90.02 [151231OFc1_NvH-0949-CRLM-8.raw]	401.32647705078125	90.0212182333333	14.5084033104	99.8711270616	85.36272375120001	119569.7734375	8.027531188256294E7	2	6922	2.7004642892719204	0.6501597285406805	0.10875394016779376	401.3222351074219	401.33624267578125
73	401.3449401855469	90.9159206133333					1	DETECTED	401.3449 m/z @90.92 [151231OFc1_NvH-0949-CRLM-8.raw]	401.3449401855469	90.9159206133333	0.236203243733333	99.8711270616	99.63492381786668	50923.421875	7.148394992986856E7	0	6922	1.149894113047722	0.5393887909450612	0.2043499647352135	401.3365478515625	401.354736328125
74	401.35833740234375	47.7507371173333					1	DETECTED	401.3583 m/z @47.75 [151231OFc1_NvH-0949-CRLM-8.raw]	401.35833740234375	47.7507371173333	1.02325885653333	99.8711270616	98.84786820506667	32565.40625	6.954945668415388E7	0	6922	4.248859019236924	0.9715265909119282	0.947638804607478	401.3553161621094	401.3681945800781
75	401.37451171875	47.7507371173333					1	DETECTED	401.3745 m/z @47.75 [151231OFc1_NvH-0949-CRLM-8.raw]	401.37451171875	47.7507371173333	0.0092179872	99.8711270616	99.8619090744	27762.541015625	7.245353374567984E7	0	6922	17.70890304473818	1.0458601956317888	1.0917203912635778	401.3684387207031	401.3790283203125
76	401.38909912109375	12.0026137432					1	DETECTED	401.3891 m/z @12.00 [151231OFc1_NvH-0949-CRLM-8.raw]	401.38909912109375	12.0026137432	4.5105507752	99.8711270616	95.3605762864	51835.27734375	7.089283498254064E7	0	6922	58.92434504145288	5.838048346920183	10.56221278440251	401.3791198730469	401.39898681640625
77	401.4100036621094	25.1432959488					1	DETECTED	401.4100 m/z @25.14 [151231OFc1_NvH-0949-CRLM-8.raw]	401.4100036621094	25.1432959488	0.0092179872	99.8711270616	99.8619090744	127218.6953125	6.991162334654443E7	0	6922	22.722060505501712	454.86538106322087	680.5758522225913	401.4001159667969	401.419921875
78	401.42547607421875	18.8915196098667					1	DETECTED	401.4255 m/z @18.89 [151231OFc1_NvH-0949-CRLM-8.raw]	401.42547607421875	18.8915196098667	0.0805156544	99.8711270616	99.7906114072	53235.9765625	7.442012840552223E7	0	6922	34.49117777544114	2.637371469214013	8.135065742015142	401.4200134277344	401.4354553222656
79	401.4475402832031	25.3720161784					1	DETECTED	401.4475 m/z @25.37 [151231OFc1_NvH-0949-CRLM-8.raw]	401.4475402832031	25.3720161784	0.0092179872	99.8711270616	99.8619090744	634683.9375	8.73011806521261E7	0	6922	0.1589165794238383	0.7994153573572449	0.029837152577613227	401.4375915527344	401.45751953125
80	401.4582214355469	11.5069564365333					1	DETECTED	401.4582 m/z @11.51 [151231OFc1_NvH-0949-CRLM-8.raw]	401.4582214355469	11.5069564365333	0.0092179872	99.8711270616	99.8619090744	159225.765625	7.842545603627032E7	4	6922	0.21616594649440657	25.241784910338286	7.560835793951745	401.4575500488281	401.46820068359375
81	401.47906494140625	35.993759196					1	DETECTED	401.4791 m/z @35.99 [151231OFc1_NvH-0949-CRLM-8.raw]	401.47906494140625	35.993759196	0.0092179872	99.8711270616	99.8619090744	82609.125	7.590957737542292E7	0	6922	5.8509628955783555	1.3130472040056778	1.9076540881720416	401.4690856933594	401.4849548339844
82	401.4949645996094	40.2830996032					1	DETECTED	401.4950 m/z @40.28 [151231OFc1_NvH-0949-CRLM-8.raw]	401.4949645996094	40.2830996032	0.0092179872	99.8711270616	99.8619090744	128180.265625	7.40423771931245E7	0	6922	24.960462109261414	1.1314969903843095	2.8448223373966983	401.4849853515625	401.50079345703125
83	401.51080322265625	9.11924425066667					1	DETECTED	401.5108 m/z @9.12 [151231OFc1_NvH-0949-CRLM-8.raw]	401.51080322265625	9.11924425066667	0.634275988266667	99.8711270616	99.23685107333334	463668.1875	8.052256144309632E7	3	6922	0.12296227561201967	14.849610450910582	1.3288032179683908	401.5008239746094	401.5122985839844
84	401.5223388671875	25.9581112045333					1	DETECTED	401.5223 m/z @25.96 [151231OFc1_NvH-0949-CRLM-8.raw]	401.5223388671875	25.9581112045333	0.0092179872	99.8711270616	99.8619090744	1043188.375	9.423283438372475E7	0	6922	0.2968487349543807	0.5978502912904459	28.337819510930565	401.51239013671875	401.5323181152344
85	401.534912109375	24.7957204242667					1	DETECTED	401.5349 m/z @24.80 [151231OFc1_NvH-0949-CRLM-8.raw]	401.534912109375	24.7957204242667	0.0092179872	99.8711270616	99.8619090744	103892.7890625	8.503901889465173E7	0	6922	50.880572713995114	2.524081571108411	3.7500459227403713	401.5323486328125	401.53497314453125
86	401.54498291015625	25.2587463258667					1	DETECTED	401.5450 m/z @25.26 [151231OFc1_NvH-0949-CRLM-8.raw]	401.54498291015625	25.2587463258667	0.0092179872	99.8711270616	99.8619090744	347765.0625	9.91902214279705E7	3	6922	19.345174522614705	1.2103010792716247	1.277041332153044	401.5350036621094	401.5528259277344
87	401.5628356933594	15.2674075034667					1	DETECTED	401.5628 m/z @15.27 [151231OFc1_NvH-0949-CRLM-8.raw]	401.5628356933594	15.2674075034667	0.0092179872	99.8711270616	99.8619090744	1631960.375	1.3126400289609842E8	3	6922	0.18774990185416662	16.818805516662845	18.2266017063387	401.5528564453125	401.57281494140625
88	401.5731506347656	32.7913582976					1	DETECTED	401.5732 m/z @32.79 [151231OFc1_NvH-0949-CRLM-8.raw]	401.5731506347656	32.7913582976	0.0092179872	99.8711270616	99.8619090744	997099.0	1.0546753270692615E8	0	6922	0.3969791220375072	89.21850288852933	0.07123171879980385	401.5728759765625	401.5831298828125
89	401.58868408203125	25.4998227928					1	DETECTED	401.5887 m/z @25.50 [151231OFc1_NvH-0949-CRLM-8.raw]	401.58868408203125	25.4998227928	0.0092179872	99.8711270616	99.8619090744	134602.1875	8.496069926948738E7	0	6922	30.054445413266013	2.726143083709681	4.053206003287406	401.5831604003906	401.59307861328125
90	401.60308837890625	32.8588383645333					1	DETECTED	401.6031 m/z @32.86 [151231OFc1_NvH-0949-CRLM-8.raw]	401.60308837890625	32.8588383645333	0.0092179872	99.8711270616	99.8619090744	140076.359375	8.508574539388132E7	0	6922	32.91160533055968	2.6448890469847997	3.1835391197779495	401.5931091308594	401.61260986328125
91	401.62261962890625	40.3384529290667					1	DETECTED	401.6226 m/z @40.34 [151231OFc1_NvH-0949-CRLM-8.raw]	401.62261962890625	40.3384529290667	0.0092179872	99.8813306776	99.8721126904	146115.0625	8.948634304832132E7	0	6922	21.106485966324062	1.6164746333124849	1.9909818588847321	401.6126403808594	401.6325988769531
92	401.6346740722656	40.3384529290667					1	DETECTED	401.6347 m/z @40.34 [151231OFc1_NvH-0949-CRLM-8.raw]	401.6346740722656	40.3384529290667	0.0092179872	99.8711270616	99.8619090744	144603.71875	9.046919060894485E7	0	6922	11.412479038784461	1.7059319774561181	4.950899321671115	401.63262939453125	401.6446533203125
93	401.65753173828125	40.4483766944					1	DETECTED	401.6575 m/z @40.45 [151231OFc1_NvH-0949-CRLM-8.raw]	401.65753173828125	40.4483766944	0.0092179872	99.8711270616	99.8619090744	138812.296875	9.481551544754279E7	0	6922	19.591747560178604	1.2037877074850094	1.8261690631207537	401.6475524902344	401.660400390625
94	401.67041015625	40.4483766944					1	DETECTED	401.6704 m/z @40.45 [151231OFc1_NvH-0949-CRLM-8.raw]	401.67041015625	40.4483766944	0.0092179872	99.8711270616	99.8619090744	147025.65625	9.733786555374594E7	0	6922	53.63550406588049	1.1924291063350678	2.6897558800978	401.6604309082031	401.6720886230469
95	401.6820983886719	40.4483766944					1	DETECTED	401.6821 m/z @40.45 [151231OFc1_NvH-0949-CRLM-8.raw]	401.6820983886719	40.4483766944	0.0092179872	99.8711270616	99.8619090744	178197.515625	1.0011058662312822E8	2	6922	7.9356222164141315	1.271456085065635	1.2773804206201562	401.672119140625	401.6879577636719
96	401.6979675292969	25.3417184933333					1	DETECTED	401.6980 m/z @25.34 [151231OFc1_NvH-0949-CRLM-8.raw]	401.6979675292969	25.3417184933333	0.0092179872	99.9746048514667	99.96538686426669	574621.4375	1.2545508820732225E8	2	6922	0.3052531410879915	1.8077575412922777	7.243520831303643	401.68798828125	401.7041015625
97	401.714111328125	35.5621993376					1	DETECTED	401.7141 m/z @35.56 [151231OFc1_NvH-0949-CRLM-8.raw]	401.714111328125	35.5621993376	0.0092179872	99.8607501426667	99.8515321554667	616549.6875	1.4699370143278497E8	2	6922	19.372513702782108	0.8491784181219562	1.3949282253536044	401.7041320800781	401.7143859863281
98	401.7243957519531	8.09662902613333					1	DETECTED	401.7244 m/z @8.10 [151231OFc1_NvH-0949-CRLM-8.raw]	401.7243957519531	8.09662902613333	0.0092179872	99.8711270616	99.8619090744	1279695.375	2.0837682320317876E8	2	6922	0.19628222880273594	8.420963160925426	0.836178154360004	401.71441650390625	401.734375
99	401.7344055175781	7.26411754346667					1	DETECTED	401.7344 m/z @7.26 [151231OFc1_NvH-0949-CRLM-8.raw]	401.7344055175781	7.26411754346667	3.82183566186667	99.6742417768	95.85240611493333	230488.53125	1.4762871718247786E8	0	6922	41.20911293788615	52.76052061496971	329.83205438429763	401.7344055175781	401.73638916015625
100	401.74639892578125	15.4418761946667					1	DETECTED	401.7464 m/z @15.44 [151231OFc1_NvH-0949-CRLM-8.raw]	401.74639892578125	15.4418761946667	0.0092179872	99.8607501426667	99.8515321554667	2566020.5	2.9449074223013794E8	2	6922	5.845513769290955	16.764442533425466	3.758285173880388	401.7364196777344	401.7563781738281
101	401.7587585449219	89.3838550069333					1	DETECTED	401.7588 m/z @89.38 [151231OFc1_NvH-0949-CRLM-8.raw]	401.7587585449219	89.3838550069333	0.0092179872	99.8607501426667	99.8515321554667	201163.25	1.2339965992300433E8	0	6922	47.64947356004589	0.5541960802135867	0.011773968226326061	401.75640869140625	401.7636413574219
102	401.7736511230469	20.8081336106667					1	DETECTED	401.7737 m/z @20.81 [151231OFc1_NvH-0949-CRLM-8.raw]	401.7736511230469	20.8081336106667	0.0092179872	99.8607501426667	99.8515321554667	1464792.5	1.6521637737033126E8	0	6922	9.60884831677744	2.5693390747766696	1.547773270400884	401.763671875	401.78363037109375
103	401.7850646972656	40.4483766944					1	DETECTED	401.7851 m/z @40.45 [151231OFc1_NvH-0949-CRLM-8.raw]	401.7850646972656	40.4483766944	0.0092179872	99.8607501426667	99.8515321554667	314081.8125	1.3514157232924667E8	0	6922	0.06373862147110287	1.4513014208415942	2.3898829439986065	401.7836608886719	401.7950439453125
104	401.796630859375	89.3589655269333					1	DETECTED	401.7966 m/z @89.36 [151231OFc1_NvH-0949-CRLM-8.raw]	401.796630859375	89.3589655269333	0.0092179872	99.1890284288	99.1798104416	163926.75	1.3700620180252844E8	0	6922	48.14928207903309	0.734103381838226	2.1396963732156316	401.7950744628906	401.7986145019531
105	401.8086242675781	40.475620392					1	DETECTED	401.8086 m/z @40.48 [151231OFc1_NvH-0949-CRLM-8.raw]	401.8086242675781	40.475620392	0.0092179872	99.8607501426667	99.8515321554667	305813.6875	1.3998609478560397E8	0	6922	56.62611189392106	1.9045900985029882	8.3067078213913	401.79864501953125	401.8096008300781
106	401.8196105957031	40.4276621498667					1	DETECTED	401.8196 m/z @40.43 [151231OFc1_NvH-0949-CRLM-8.raw]	401.8196105957031	40.4276621498667	0.0092179872	99.8711270616	99.8619090744	347127.53125	1.477711028559201E8	0	6922	49.00594301631483	1.3431230841217408	0.982671047013996	401.80963134765625	401.82647705078125
107	401.83648681640625	40.4276621498667					1	DETECTED	401.8365 m/z @40.43 [151231OFc1_NvH-0949-CRLM-8.raw]	401.83648681640625	40.4276621498667	0.0092179872	99.8296687578667	99.8204507706667	385662.53125	1.6024754193340814E8	3	6922	39.24601333086872	1.4681859104772716	0.9771488922607409	401.8265075683594	401.8464660644531
108	401.858642578125	5.5364270848					1	DETECTED	401.8586 m/z @5.54 [151231OFc1_NvH-0949-CRLM-8.raw]	401.858642578125	5.5364270848	0.0092179872	99.9434178578667	99.9341998706667	507707.96875	1.7041268890622652E8	0	6922	20.5835913122592	224.57500912378953	233.7072999151231	401.8486633300781	401.8627014160156
109	401.8727111816406	7.29066125173333					1	DETECTED	401.8727 m/z @7.29 [151231OFc1_NvH-0949-CRLM-8.raw]	401.8727111816406	7.29066125173333	0.0092179872	99.9538572149333	99.94463922773329	635079.125	1.7491750611735848E8	2	6922	33.24617429988135	11.401876718934407	12.015859233952476	401.86273193359375	401.8737487792969
110	401.8837585449219	24.6257349248					1	DETECTED	401.8838 m/z @24.63 [151231OFc1_NvH-0949-CRLM-8.raw]	401.8837585449219	24.6257349248	0.0092179872	99.9642278336	99.9550098464	1161708.625	2.0425195586494857E8	3	6922	0.18215669831014125	1.9892913324673844	0.31975683709974273	401.873779296875	401.89373779296875
111	401.8969421386719	15.2784155138667					1	DETECTED	401.8969 m/z @15.28 [151231OFc1_NvH-0949-CRLM-8.raw]	401.8969421386719	15.2784155138667	0.0092179872	99.6531316288	99.6439136416	991300.6875	1.878344305774562E8	0	6922	0.15116256757436553	11.210175780519416	9.881477773934854	401.8937683105469	401.90692138671875
112	401.9095764160156	40.5298862434667					1	DETECTED	401.9096 m/z @40.53 [151231OFc1_NvH-0949-CRLM-8.raw]	401.9095764160156	40.5298862434667	0.0092179872	99.7885590722667	99.77934108506669	387673.0625	1.7254662993939197E8	3	6922	2.8987951659082114	1.4336228213929352	1.6392157876509321	401.9069519042969	401.9183044433594
113	401.9283142089844	40.5298862434667					1	DETECTED	401.9283 m/z @40.53 [151231OFc1_NvH-0949-CRLM-8.raw]	401.9283142089844	40.5298862434667	0.0092179872	99.2300844917333	99.22086650453329	484214.0	1.806896551041649E8	0	6922	8.060156348130711	1.4621888241152123	1.5859120453973803	401.9183349609375	401.93829345703125
114	401.9457702636719	40.5298862434667					1	DETECTED	401.9458 m/z @40.53 [151231OFc1_NvH-0949-CRLM-8.raw]	401.9457702636719	40.5298862434667	0.0092179872	99.2300844917333	99.22086650453329	375338.125	1.7743090817174685E8	0	6922	7.953072939092323	2.4715656499711844	4.674109731937685	401.9383239746094	401.9486999511719
115	401.9587097167969	40.4982200944					1	DETECTED	401.9587 m/z @40.50 [151231OFc1_NvH-0949-CRLM-8.raw]	401.9587097167969	40.4982200944	0.0092179872	99.5598953448	99.5506773576	417018.40625	1.9550990629092097E8	0	6922	15.130072437813535	0.6284958683170905	0.18659023302176994	401.94873046875	401.96868896484375
116	401.9798583984375	40.4587913384					1	DETECTED	401.9799 m/z @40.46 [151231OFc1_NvH-0949-CRLM-8.raw]	401.9798583984375	40.4587913384	0.0092179872	99.7371933704	99.7279753832	468815.09375	1.8819444045261723E8	0	6922	15.067019688616153	1.4579003710476468	2.9927470726818086	401.9698791503906	401.9898376464844
117	401.99163818359375	40.3991547690667					1	DETECTED	401.9916 m/z @40.40 [151231OFc1_NvH-0949-CRLM-8.raw]	401.99163818359375	40.3991547690667	0.0092179872	99.7066410104	99.6974230232	336592.59375	1.7828647272242016E8	0	6922	17.023177981332456	1.805153563264031	2.9825864562788587	401.9898681640625	401.9951477050781
118	402.0051574707031	40.4587913384					1	DETECTED	402.0052 m/z @40.46 [151231OFc1_NvH-0949-CRLM-8.raw]	402.0051574707031	40.4587913384	0.0092179872	99.7167410306667	99.7075230434667	463454.0	1.9471718411044553E8	0	6922	17.113892003155225	0.6841328362080037	2.284590113749507	401.99517822265625	402.01513671875
119	402.02001953125	40.4587913384					1	DETECTED	402.0200 m/z @40.46 [151231OFc1_NvH-0949-CRLM-8.raw]	402.02001953125	40.4587913384	0.0092179872	98.6093061730667	98.6000881858667	441954.6875	1.880259983925126E8	0	6922	15.065158186531715	1.7599129701595069	1.2125285949527316	402.0151672363281	402.0299987792969
120	402.0304260253906	25.5139415952					1	DETECTED	402.0304 m/z @25.51 [151231OFc1_NvH-0949-CRLM-8.raw]	402.0304260253906	25.5139415952	0.4395030064	96.2518916818667	95.81238867546669	207920.65625	1.8651649521221864E8	0	6922	19.22182838332179	3.9082020643409803	13.044430614590977	402.030029296875	402.0308532714844
121	402.0408630371094	40.3991547690667					1	DETECTED	402.0409 m/z @40.40 [151231OFc1_NvH-0949-CRLM-8.raw]	402.0408630371094	40.3991547690667	0.0092179872	99.1477144544	99.1384964672	359964.5625	1.9377463361093733E8	0	6922	15.109050482683966	1.652456686175203	1.0869002775807728	402.0308837890625	402.04425048828125
122	402.05426025390625	25.6607798106667					1	DETECTED	402.0543 m/z @25.66 [151231OFc1_NvH-0949-CRLM-8.raw]	402.05426025390625	25.6607798106667	0.0092179872	99.9848169165333	99.9755989293333	417972.09375	2.1017666238316372E8	0	6922	0.6868244255086786	2.122688845863329	1.6223270044699583	402.0442810058594	402.0642395019531
123	402.0684814453125	40.5443966818667					1	DETECTED	402.0685 m/z @40.54 [151231OFc1_NvH-0949-CRLM-8.raw]	402.0684814453125	40.5443966818667	0.0092179872	99.8503856917333	99.84116770453329	384742.875	1.8324676646677768E8	0	6922	2.019498946188122	2.10698312287463	1.2387832763255393	402.06427001953125	402.06976318359375
124	402.07977294921875	40.4848013757333					1	DETECTED	402.0798 m/z @40.48 [151231OFc1_NvH-0949-CRLM-8.raw]	402.07977294921875	40.4848013757333	0.0092179872	99.9538572149333	99.94463922773329	404947.34375	2.032978021535848E8	0	6922	16.979315502050703	1.5943901843111334	1.225606755724508	402.0697937011719	402.0897521972656
125	402.0904541015625	40.4982200944					1	DETECTED	402.0905 m/z @40.50 [151231OFc1_NvH-0949-CRLM-8.raw]	402.0904541015625	40.4982200944	1.6205353728	96.9396711944	95.3191358216	297233.0	1.9866683686521915E8	0	6922	28.226833460254056	1.526946395415959	0.48588557523601295	402.08978271484375	402.0970458984375
126	402.1070556640625	40.4848013757333					1	DETECTED	402.1071 m/z @40.48 [151231OFc1_NvH-0949-CRLM-8.raw]	402.1070556640625	40.4848013757333	0.0092179872	99.3530499832	99.34383199599999	381459.09375	2.0505203605597615E8	2	6922	16.904402304840556	1.7861903269628174	0.44630459701424785	402.0970764160156	402.1170349121094
127	402.12396240234375	40.4848013757333					1	DETECTED	402.1240 m/z @40.48 [151231OFc1_NvH-0949-CRLM-8.raw]	402.12396240234375	40.4848013757333	0.0092179872	99.3428039770667	99.33358598986669	350603.0625	1.9466557882923958E8	0	6922	16.94980512396967	1.5007404441327272	3.4953090502744644	402.1170654296875	402.13006591796875
128	402.14007568359375	40.4848013757333					1	DETECTED	402.1401 m/z @40.48 [151231OFc1_NvH-0949-CRLM-8.raw]	402.14007568359375	40.4848013757333	0.0092179872	99.3428039770667	99.33358598986669	387705.96875	2.0379322847503537E8	0	6922	16.913296856212693	1.4059557775261264	1.2487702494952295	402.1300964355469	402.1453552246094
129	402.1553649902344	40.4848013757333					1	DETECTED	402.1554 m/z @40.48 [151231OFc1_NvH-0949-CRLM-8.raw]	402.1553649902344	40.4848013757333	0.0092179872	99.9848169165333	99.9755989293333	426773.53125	2.0222671742512092E8	0	6922	16.8702882227554	0.8181865801471871	1.7833145199079123	402.1453857421875	402.163330078125
130	402.17333984375	16.3452905858667					1	DETECTED	402.1733 m/z @16.35 [151231OFc1_NvH-0949-CRLM-8.raw]	402.17333984375	16.3452905858667	0.0092179872	99.9952564650667	99.9860384778667	483547.40625	1.9094361336257505E8	2	6922	0.3512303813312627	6.083819182134252	4.928057847307293	402.1633605957031	402.1806335449219
131	402.1906433105469	5.63527342293333					1	DETECTED	402.1906 m/z @5.64 [151231OFc1_NvH-0949-CRLM-8.raw]	402.1906433105469	5.63527342293333	0.0092179872	99.9227473458667	99.9135293586667	853998.3125	2.006219257784199E8	3	6922	0.19989468211690475	29.405172705012028	163.70639768355483	402.1806640625	402.2005920410156
132	402.2071228027344	7.29066125173333					1	DETECTED	402.2071 m/z @7.29 [151231OFc1_NvH-0949-CRLM-8.raw]	402.2071228027344	7.29066125173333	0.0092179872	99.3739163418667	99.3646983546667	344892.78125	2.022143998469423E8	2	6922	8.571975913032452	0.9378036785064172	38.81487855544096	402.2006530761719	402.20794677734375
133	402.21795654296875	24.657272388					1	DETECTED	402.2180 m/z @24.66 [151231OFc1_NvH-0949-CRLM-8.raw]	402.21795654296875	24.657272388	0.0092179872	99.8916329216	99.8824149344	820660.625	2.461891220829948E8	2	6922	15.141287964954032	1.5655138563132394	0.31706320326126874	402.2079772949219	402.2248229980469
134	402.2348327636719	12.3506013290667					1	DETECTED	402.2348 m/z @12.35 [151231OFc1_NvH-0949-CRLM-8.raw]	402.2348327636719	12.3506013290667	0.0092179872	99.901995308	99.8927773208	888139.1875	2.585556154506619E8	2	6922	4.544167841936719	5.913651251411715	7.998313834016832	402.224853515625	402.24481201171875
135	402.2519836425781	19.5103624549333					1	DETECTED	402.2520 m/z @19.51 [151231OFc1_NvH-0949-CRLM-8.raw]	402.2519836425781	19.5103624549333	0.0092179872	99.9848169165333	99.9755989293333	695043.25	2.1435732607203668E8	2	6922	0.2906261429372883	6.231866724479944	7.577057745532218	402.2448425292969	402.261962890625
136	402.26617431640625	30.3455151285333					1	DETECTED	402.2662 m/z @30.35 [151231OFc1_NvH-0949-CRLM-8.raw]	402.26617431640625	30.3455151285333	0.505279009066667	99.901995308	99.39671629893333	253263.90625	1.9036740748729858E8	0	6922	7.349812547081939	5.283530205233944	3.381123381434751	402.2619934082031	402.2761535644531
137	402.277099609375	20.8184395170667					1	DETECTED	402.2771 m/z @20.82 [151231OFc1_NvH-0949-CRLM-8.raw]	402.277099609375	20.8184395170667	1.64132689173333	99.9227473458667	98.28142045413337	174887.109375	1.993709751850905E8	0	6922	13.493408808606105	3.287994805697248	4.954506572782678	402.27618408203125	402.2788391113281
138	402.2888488769531	42.4719264266667					1	DETECTED	402.2888 m/z @42.47 [151231OFc1_NvH-0949-CRLM-8.raw]	402.2888488769531	42.4719264266667	0.0092179872	99.9434178578667	99.9341998706667	203212.375	2.1307408989868283E8	0	6922	68.12208424861397	1.356504181013422	1.2846444892792206	402.27886962890625	402.298828125
139	402.3023681640625	22.9733920448					1	DETECTED	402.3024 m/z @22.97 [151231OFc1_NvH-0949-CRLM-8.raw]	402.3023681640625	22.9733920448	0.505279009066667	99.9330950397333	99.42781603066663	158230.765625	1.999145329638625E8	0	6922	35.327580034814964	2.4512231564331732	3.177903141838365	402.2988586425781	402.31109619140625
140	402.32110595703125	89.3838550069333					1	DETECTED	402.3211 m/z @89.38 [151231OFc1_NvH-0949-CRLM-8.raw]	402.32110595703125	89.3838550069333	0.0092179872	99.9330950397333	99.9238770525333	296755.9375	2.297827882696466E8	0	6922	58.24645053642824	0.5008547674839995	0.005546017254035724	402.3111267089844	402.3310852050781
141	402.3431091308594	42.4719264266667					1	DETECTED	402.3431 m/z @42.47 [151231OFc1_NvH-0949-CRLM-8.raw]	402.3431091308594	42.4719264266667	0.505279009066667	99.9434178578667	99.43813884880004	167821.59375	1.8591357236484227E8	0	6922	38.59995551467401	1.2905286116993189	1.4545478578134474	402.3331298828125	402.3471374511719
142	402.3571472167969	89.4177248445333					1	DETECTED	402.3571 m/z @89.42 [151231OFc1_NvH-0949-CRLM-8.raw]	402.3571472167969	89.4177248445333	0.505279009066667	99.9434178578667	99.43813884880004	387179.8125	2.143463714894711E8	0	6922	66.47640804596602	0.5172443146342853	0.038637262267999274	402.34716796875	402.3670959472656
143	402.37176513671875	42.4719264266667					1	DETECTED	402.3718 m/z @42.47 [151231OFc1_NvH-0949-CRLM-8.raw]	402.37176513671875	42.4719264266667	0.505279009066667	99.9538572149333	99.44857820586662	201026.171875	1.7361580091329786E8	0	6922	66.3228725740014	1.2981049964773683	1.8708086364612284	402.3671569824219	402.3817443847656
144	402.3834533691406	22.9975747029333					1	DETECTED	402.3835 m/z @23.00 [151231OFc1_NvH-0949-CRLM-8.raw]	402.3834533691406	22.9975747029333	1.64132689173333	99.9538572149333	98.31253032319997	127166.203125	1.810997523054155E8	0	6922	51.49432818497655	2.698821948010985	3.1687366333763536	402.38177490234375	402.3859558105469
145	402.3959655761719	53.6553932184					1	DETECTED	402.3960 m/z @53.66 [151231OFc1_NvH-0949-CRLM-8.raw]	402.3959655761719	53.6553932184	0.0092179872	99.9642278336	99.9550098464	148417.453125	1.958530470958226E8	2	6922	51.669342241877715	0.9275313495206767	0.8845632870843638	402.385986328125	402.3974609375
146	402.407470703125	42.4719264266667					1	DETECTED	402.4075 m/z @42.47 [151231OFc1_NvH-0949-CRLM-8.raw]	402.407470703125	42.4719264266667	0.505279009066667	99.9848169165333	99.47953790746664	231924.28125	2.060598557897812E8	0	6922	38.28366420234036	1.4493420546135833	1.9701214170832113	402.3974914550781	402.4079895019531
147	402.4179992675781	27.9177514968					1	DETECTED	402.4180 m/z @27.92 [151231OFc1_NvH-0949-CRLM-8.raw]	402.4179992675781	27.9177514968	0.185528431466667	99.9746048514667	99.78907642000003	320398.09375	1.5000956831774423E8	5	6922	0.1606078726461142	2.357506734134561	7.3301109679080785	402.40802001953125	402.427978515625
148	402.4314270019531	42.4719264266667					1	DETECTED	402.4314 m/z @42.47 [151231OFc1_NvH-0949-CRLM-8.raw]	402.4314270019531	42.4719264266667	0.505279009066667	99.9746048514667	99.46932584240002	228747.5	1.5014226886391246E8	0	6922	38.55565550021279	1.2464977999284976	0.6354681145395015	402.4280090332031	402.44140625
149	402.4533386230469	42.4719264266667					1	DETECTED	402.4533 m/z @42.47 [151231OFc1_NvH-0949-CRLM-8.raw]	402.4533386230469	42.4719264266667	0.185528431466667	99.9952564650667	99.80972803360004	213111.875	1.3464599761106482E8	0	6922	35.41723590578107	1.4490247614418128	1.2238397375484997	402.443359375	402.46331787109375
150	402.465576171875	8.2554401288					1	DETECTED	402.4656 m/z @8.26 [151231OFc1_NvH-0949-CRLM-8.raw]	402.465576171875	8.2554401288	0.185528431466667	99.9538572149333	99.76832878346663	159594.671875	1.1971031872146139E8	0	6922	20.69787477731643	1.0715945490350456	5.281612534850767	402.4633483886719	402.4682312011719
151	402.4782409667969	35.3459953034667					1	DETECTED	402.4782 m/z @35.35 [151231OFc1_NvH-0949-CRLM-8.raw]	402.4782409667969	35.3459953034667	0.185528431466667	99.9952564650667	99.80972803360004	180511.125	1.2340667339889024E8	0	6922	16.77992733114304	1.7116480366155642	0.38862519457210964	402.46826171875	402.48822021484375
152	402.50054931640625	17.8986081789333					1	DETECTED	402.5005 m/z @17.90 [151231OFc1_NvH-0949-CRLM-8.raw]	402.50054931640625	17.8986081789333	0.185528431466667	99.9952564650667	99.80972803360004	236917.15625	1.3198840370366788E8	0	6922	8.332294058624985	0.8179634762808152	10.75509601617858	402.4905700683594	402.5105285644531
153	402.5130920410156	23.0716028192					1	DETECTED	402.5131 m/z @23.07 [151231OFc1_NvH-0949-CRLM-8.raw]	402.5130920410156	23.0716028192	0.185528431466667	99.9848169165333	99.79928848506664	135405.484375	1.2267904849101438E8	0	6922	21.681220135844903	2.56803108367322	0.9329065780084966	402.51055908203125	402.5144348144531
154	402.5244445800781	5.63527342293333					1	DETECTED	402.5244 m/z @5.64 [151231OFc1_NvH-0949-CRLM-8.raw]	402.5244445800781	5.63527342293333	0.185528431466667	99.9952564650667	99.80972803360004	361901.21875	1.3350418659114125E8	0	6922	0.17668316839591025	6.074300918454698	52.413045156976054	402.51446533203125	402.534423828125
155	402.5387268066406	13.415384664					1	DETECTED	402.5387 m/z @13.42 [151231OFc1_NvH-0949-CRLM-8.raw]	402.5387268066406	13.415384664	0.185528431466667	99.9952564650667	99.80972803360004	228609.984375	1.1968890704511182E8	0	6922	18.544141814804807	0.6346305313525596	1.2989015250271527	402.5344543457031	402.5423583984375
156	402.5523681640625	24.6077037642667					1	DETECTED	402.5524 m/z @24.61 [151231OFc1_NvH-0949-CRLM-8.raw]	402.5523681640625	24.6077037642667	0.110850741066667	99.9952564650667	99.88440572400003	340674.15625	1.0556881705247062E8	0	6922	23.36170945091333	0.5182350004324443	0.6132747733770781	402.5423889160156	402.55291748046875
157	402.56292724609375	15.98950914					1	DETECTED	402.5629 m/z @15.99 [151231OFc1_NvH-0949-CRLM-8.raw]	402.56292724609375	15.98950914	0.185528431466667	99.9952564650667	99.80972803360004	1515691.5	1.2464688088265184E8	0	6922	0.2003437436860711	7.79197990582031	0.07850066102088064	402.5529479980469	402.5729064941406
158	402.57440185546875	30.5472297792					1	DETECTED	402.5744 m/z @30.55 [151231OFc1_NvH-0949-CRLM-8.raw]	402.57440185546875	30.5472297792	0.185528431466667	99.9952564650667	99.80972803360004	136302.625	8.982992826729083E7	0	6922	23.021704614899683	2.14349057831153	0.07957635556118846	402.57293701171875	402.5843811035156
159	402.5879211425781	28.4050746562667					1	DETECTED	402.5879 m/z @28.41 [151231OFc1_NvH-0949-CRLM-8.raw]	402.5879211425781	28.4050746562667	0.185528431466667	99.9848169165333	99.79928848506664	60712.734375	1.0196077007969327E8	0	6922	15.379513636022843	1.8299048028463736	2.8971343754868157	402.5844421386719	402.5928649902344
160	402.6029052734375	40.4848013757333					1	DETECTED	402.6029 m/z @40.48 [151231OFc1_NvH-0949-CRLM-8.raw]	402.6029052734375	40.4848013757333	0.185528431466667	99.9952564650667	99.80972803360004	105190.65625	9.537555677136716E7	0	6922	29.1909554143839	1.4483090858405872	0.8633802049251069	402.5929260253906	402.6106262207031
161	402.6206970214844	25.5763010789333					1	DETECTED	402.6207 m/z @25.58 [151231OFc1_NvH-0949-CRLM-8.raw]	402.6206970214844	25.5763010789333	0.185528431466667	99.9952564650667	99.80972803360004	309587.59375	1.3462930354864517E8	0	6922	3.3019456298741794	11.911359236721282	0.21926254243221502	402.6107177734375	402.6304626464844
162	402.6361389160156	29.1746867176					1	DETECTED	402.6361 m/z @29.17 [151231OFc1_NvH-0949-CRLM-8.raw]	402.6361389160156	29.1746867176	0.185528431466667	99.9952564650667	99.80972803360004	57497.94140625	9.922341040377007E7	0	6922	84.68542237853036	1.8867275693374694	2.743127722885722	402.6307067871094	402.63861083984375
163	402.64862060546875	31.6886478658667					1	DETECTED	402.6486 m/z @31.69 [151231OFc1_NvH-0949-CRLM-8.raw]	402.64862060546875	31.6886478658667	0.185528431466667	99.9952564650667	99.80972803360004	146156.859375	9.223390835389373E7	0	6922	5.492292226170104	1.7046062142071579	0.03305157424766705	402.6388244628906	402.6585998535156
164	402.66168212890625	11.2658828896					1	DETECTED	402.6617 m/z @11.27 [151231OFc1_NvH-0949-CRLM-8.raw]	402.66168212890625	11.2658828896	1.6730076208	99.9848169165333	98.3118092957333	55019.99609375	8.820197081457475E7	0	6922	0.998452814069319	7.14223431327274	13.36341506882759	402.65869140625	402.6650695800781
165	402.6750793457031	16.3300925728					1	DETECTED	402.6751 m/z @16.33 [151231OFc1_NvH-0949-CRLM-8.raw]	402.6750793457031	16.3300925728	0.185528431466667	99.8399978901333	99.65446945866664	193980.375	1.0308730431230412E8	0	6922	2.6213507491044687	0.5419910528127156	0.11922818918113907	402.6651306152344	402.6849670410156
166	402.6988525390625	22.8803549552					1	DETECTED	402.6989 m/z @22.88 [151231OFc1_NvH-0949-CRLM-8.raw]	402.6988525390625	22.8803549552	0.185528431466667	99.8399978901333	99.65446945866664	2374012.5	1.6005804605638912E8	2	6922	0.28368534740280893	0.5401131864855623	0.05261667396421055	402.6888732910156	402.7088317871094
167	402.7166442871094	19.6229863618667					1	DETECTED	402.7166 m/z @19.62 [151231OFc1_NvH-0949-CRLM-8.raw]	402.7166442871094	19.6229863618667	0.185528431466667	99.8399978901333	99.65446945866664	1174605.375	1.0992132532820177E8	2	6922	29.20804049951794	0.8683672822454997	5.038265862913281	402.7088623046875	402.7167663574219
168	402.7267761230469	11.9302743069333					1	DETECTED	402.7268 m/z @11.93 [151231OFc1_NvH-0949-CRLM-8.raw]	402.7267761230469	11.9302743069333	0.185528431466667	99.8399978901333	99.65446945866664	1647694.75	1.8174216732278305E8	2	6922	7.777441860063972	0.6914619161393757	4.99280154353983	402.716796875	402.73675537109375
169	402.7408752441406	27.6045923954667					1	DETECTED	402.7409 m/z @27.60 [151231OFc1_NvH-0949-CRLM-8.raw]	402.7408752441406	27.6045923954667	0.185528431466667	99.6531316288	99.46760319733333	625775.375	1.1393933510069463E8	2	6922	0.2110460692879137	0.6601331942923232	0.04588575702517916	402.7367858886719	402.75079345703125
170	402.7530822753906	19.5314809093333					1	DETECTED	402.7531 m/z @19.53 [151231OFc1_NvH-0949-CRLM-8.raw]	402.7530822753906	19.5314809093333	0.185528431466667	99.6531316288	99.46760319733333	187409.59375	7.643337458126082E7	0	6922	16.438246780343622	0.5403543059407394	160.15613633909427	402.7509460449219	402.7630615234375
171	402.77728271484375	40.4483766944					1	DETECTED	402.7773 m/z @40.45 [151231OFc1_NvH-0949-CRLM-8.raw]	402.77728271484375	40.4483766944	0.185528431466667	99.6531316288	99.46760319733333	77280.1328125	9.962129345863876E7	0	6922	74.52133353791953	1.1850586662818887	2.782015253061127	402.76739501953125	402.7870178222656
172	402.802490234375	40.4483766944					1	DETECTED	402.8025 m/z @40.45 [151231OFc1_NvH-0949-CRLM-8.raw]	402.802490234375	40.4483766944	0.185528431466667	99.6531316288	99.46760319733333	71260.8125	8.466250736288975E7	0	6922	14.819426668321487	1.3934788407295258	1.7548081998032787	402.7926025390625	402.81085205078125
173	402.8210754394531	25.5296787021333					1	DETECTED	402.8211 m/z @25.53 [151231OFc1_NvH-0949-CRLM-8.raw]	402.8210754394531	25.5296787021333	0.185528431466667	99.7885590722667	99.60303064080003	235805.53125	8.23554727848251E7	0	6922	1.2660282954818527	0.8327973038003057	10.911945154631638	402.8111572265625	402.8289794921875
174	402.8390197753906	17.4120554229333					1	DETECTED	402.8390 m/z @17.41 [151231OFc1_NvH-0949-CRLM-8.raw]	402.8390197753906	17.4120554229333	0.185528431466667	99.9538572149333	99.76832878346663	406556.625	8.272198271562453E7	3	6922	0.1789792989065191	0.5094032681546987	0.3568255586079768	402.82904052734375	402.8489990234375
175	402.8594055175781	19.9539788725333					1	DETECTED	402.8594 m/z @19.95 [151231OFc1_NvH-0949-CRLM-8.raw]	402.8594055175781	19.9539788725333	0.185528431466667	99.7782735834667	99.59274515200003	2036124.25	1.147011785590595E8	3	6922	0.1667997256633278	0.5230542859128787	0.5572142730521868	402.84942626953125	402.869384765625
176	402.87493896484375	19.4230529128					1	DETECTED	402.8749 m/z @19.42 [151231OFc1_NvH-0949-CRLM-8.raw]	402.87493896484375	19.4230529128	0.185528431466667	99.5288519312	99.34332349973333	267780.71875	8.875709739435922E7	3	6922	1.1711741179887412	1.1892704375669396	0.011952714108847465	402.8694152832031	402.8849182128906
177	402.88720703125	29.8117863768					1	DETECTED	402.8872 m/z @29.81 [151231OFc1_NvH-0949-CRLM-8.raw]	402.88720703125	29.8117863768	0.337895888533333	99.7885590722667	99.45066318373335	206655.265625	7.857445163557988E7	0	6922	0.13347777607906153	0.5312367931490876	0.27822081418822625	402.88494873046875	402.8872375488281
178	402.8972473144531	15.98950914					1	DETECTED	402.8972 m/z @15.99 [151231OFc1_NvH-0949-CRLM-8.raw]	402.8972473144531	15.98950914	0.0603116176	99.901995308	99.8416836904	1009721.0	1.1197959944369358E8	3	6922	14.134409133409415	50.63392447112052	102.86802045103477	402.88726806640625	402.9072265625
179	402.9104919433594	31.1662056997333					1	DETECTED	402.9105 m/z @31.17 [151231OFc1_NvH-0949-CRLM-8.raw]	402.9104919433594	31.1662056997333	0.0198575138666667	99.5805342317333	99.56067671786663	37304.91796875	8.785960396071583E7	0	6922	65.695687441231	1.5358680512911764	2.5878532714375013	402.90728759765625	402.9136047363281
180	402.92376708984375	26.3934191757333					1	DETECTED	402.9238 m/z @26.39 [151231OFc1_NvH-0949-CRLM-8.raw]	402.92376708984375	26.3934191757333	0.185528431466667	99.3841745928	99.19864616133333	178214.984375	7.348765076526427E7	0	6922	0.10957068218149857	0.6325651621618015	0.1279616581261537	402.913818359375	402.9335632324219
181	402.9417419433594	25.5139415952					1	DETECTED	402.9417 m/z @25.51 [151231OFc1_NvH-0949-CRLM-8.raw]	402.9417419433594	25.5139415952	0.185528431466667	99.3121247656	99.12659633413334	49537.2578125	8.97616916052557E7	0	6922	98.98401636541088	1.921573797592907	2.82396591314419	402.933837890625	402.94256591796875
182	402.95257568359375	17.3915326872					1	DETECTED	402.9526 m/z @17.39 [151231OFc1_NvH-0949-CRLM-8.raw]	402.95257568359375	17.3915326872	0.0198575138666667	99.9434178578667	99.92356034400004	99874.421875	7.549765287102029E7	0	6922	13.523278001830187	4.310585726359195	1.0652671761369739	402.9425964355469	402.95697021484375
183	402.9671630859375	8.18247188453333					1	DETECTED	402.9672 m/z @8.18 [151231OFc1_NvH-0949-CRLM-8.raw]	402.9671630859375	8.18247188453333	0.1413167408	99.7371933704	99.59587662960001	102125.390625	7.71982101510206E7	0	6922	0.11267534872664875	2.143282599701629	3615.9530346749575	402.9571838378906	402.973876953125
184	402.9839172363281	41.2302785026667					1	DETECTED	402.9839 m/z @41.23 [151231OFc1_NvH-0949-CRLM-8.raw]	402.9839172363281	41.2302785026667	0.161993469066667	99.9952564650667	99.83326299600003	667088.125	8.755948157699473E7	0	6922	0.12911530206849164	0.5088347472187744	0.010700602558848625	402.9739685058594	402.9938659667969
185	403.0031433105469	40.6133291738667					1	DETECTED	403.0031 m/z @40.61 [151231OFc1_NvH-0949-CRLM-8.raw]	403.0031433105469	40.6133291738667	0.450163228	99.9538572149333	99.5036939869333	39428.0546875	7.098788944802073E7	0	6922	60.518035795776626	1.2129923769622817	1.7000334824195629	402.9939270019531	403.00946044921875
186	403.01953125	25.7955326442667					1	DETECTED	403.0195 m/z @25.80 [151231OFc1_NvH-0949-CRLM-8.raw]	403.01953125	25.7955326442667	0.185528431466667	99.6633378829333	99.47780945146664	108919.3671875	7.484944894124952E7	0	6922	3.495812567615655	1.8791022862489355	1.9075803474721456	403.0096740722656	403.02935791015625
187	403.0301818847656	31.1662056997333					1	DETECTED	403.0302 m/z @31.17 [151231OFc1_NvH-0949-CRLM-8.raw]	403.0301818847656	31.1662056997333	0.803115128266667	99.5910010706667	98.78788594240004	37576.48828125	7.277310840288499E7	0	6922	56.52511323152252	1.6044337498855046	2.645277853617115	403.0296325683594	403.0398254394531
188	403.0500183105469	35.6027183426667					1	DETECTED	403.0500 m/z @35.60 [151231OFc1_NvH-0949-CRLM-8.raw]	403.0500183105469	35.6027183426667	0.0805156544	99.9123743714667	99.8318587170667	41720.93359375	7.364288674370451E7	0	6922	94.53275658192167	1.3544423161051242	1.78982390912484	403.0403137207031	403.0599365234375
189	403.0699768066406	90.5488661824					1	DETECTED	403.0700 m/z @90.55 [151231OFc1_NvH-0949-CRLM-8.raw]	403.0699768066406	90.5488661824	0.0805156544	99.9952564650667	99.9147408106667	34948.88671875	7.684157491150004E7	0	6922	95.07579583913991	0.535672322700079	0.05808494531920799	403.0600280761719	403.0751647949219
190	403.0852355957031	90.5488661824					1	DETECTED	403.0852 m/z @90.55 [151231OFc1_NvH-0949-CRLM-8.raw]	403.0852355957031	90.5488661824	1.2145777128	99.8503856917333	98.6358079789333	43637.95703125	7.868608355399296E7	0	6922	36.40091825492176	0.5291591451333832	0.05852641577023246	403.0755615234375	403.09466552734375
191	403.0952453613281	90.5488661824					1	DETECTED	403.0952 m/z @90.55 [151231OFc1_NvH-0949-CRLM-8.raw]	403.0952453613281	90.5488661824	0.317583199466667	99.5288519312	99.21126873173333	37858.1640625	7.584729559066038E7	0	6922	3.4759477889001147	0.5214508965267843	0.058520902135241484	403.0952453613281	403.10498046875
192	403.1176452636719	90.7358430997333					1	DETECTED	403.1176 m/z @90.74 [151231OFc1_NvH-0949-CRLM-8.raw]	403.1176452636719	90.7358430997333	0.7926030016	99.5185703869333	98.7259673853333	40780.65234375	6.564427498586565E7	0	6922	1.0004388770670118	0.5070382597256426	6.710235140067364	403.1078186035156	403.1273498535156
193	403.1388854980469	91.4167728690667					1	DETECTED	403.1389 m/z @91.42 [151231OFc1_NvH-0949-CRLM-8.raw]	403.1388854980469	91.4167728690667	1.20400071013333	99.9848169165333	98.78081620639998	388032.96875	7.230556631442335E7	0	6922	0.08226354044219875	0.9166115269835895	0.5500675379767689	403.1293640136719	403.1488342285156
194	403.1506042480469	31.6886478658667					1	DETECTED	403.1506 m/z @31.69 [151231OFc1_NvH-0949-CRLM-8.raw]	403.1506042480469	31.6886478658667	1.1399032696	97.8251900229333	96.6852867533333	31673.8984375	6.369180941541622E7	0	6922	24.923711043772528	1.5020049630888714	2.0356072917199044	403.1488952636719	403.1603088378906
195	403.1731262207031	17.4221907576					1	DETECTED	403.1731 m/z @17.42 [151231OFc1_NvH-0949-CRLM-8.raw]	403.1731262207031	17.4221907576	0.0092179872	99.9952564650667	99.9860384778667	267310.0	8.540321159228227E7	2	6922	0.49808064534311214	1.2126252387857523	0.20501953694643435	403.1632385253906	403.18310546875
196	403.1935729980469	19.9668664114667					1	DETECTED	403.1936 m/z @19.97 [151231OFc1_NvH-0949-CRLM-8.raw]	403.1935729980469	19.9668664114667	0.050186736	99.9642278336	99.9140410976	1183386.125	1.3276747789362358E8	0	6922	3.146424599044085	0.5208950687160339	0.3467167301649505	403.18359375	403.20355224609375
197	403.2085876464844	36.7922309786667					1	DETECTED	403.2086 m/z @36.79 [151231OFc1_NvH-0949-CRLM-8.raw]	403.2085876464844	36.7922309786667	0.548649802133333	96.8879075296	96.33925772746667	741315.375	1.0843626939223689E8	3	6922	0.24675762741464524	0.6460149202597485	0.010079427500365376	403.2035827636719	403.20928955078125
198	403.21929931640625	21.2326969122667					1	DETECTED	403.2193 m/z @21.23 [151231OFc1_NvH-0949-CRLM-8.raw]	403.21929931640625	21.2326969122667	0.483291943466667	99.6955206282667	99.21222868480004	6523508.0	2.3094908840781844E8	2	6922	0.20976710921917174	0.5923284535314941	0.12080952447827902	403.2093200683594	403.2292785644531
199	403.2320556640625	28.8582906389333					1	DETECTED	403.2321 m/z @28.86 [151231OFc1_NvH-0949-CRLM-8.raw]	403.2320556640625	28.8582906389333	0.0092179872	99.9952564650667	99.9860384778667	2516028.25	1.5718166452340546E8	2	6922	0.1735222498776281	0.5353628823228196	2.1586997577793396	403.22930908203125	403.2420349121094
200	403.2445373535156	30.8326635416					1	DETECTED	403.2445 m/z @30.83 [151231OFc1_NvH-0949-CRLM-8.raw]	403.2445373535156	30.8326635416	0.4614095248	99.5805342317333	99.11912470693329	997442.125	1.1059941426085278E8	2	6922	0.27154067156849493	0.7119888211532918	0.021004430296593088	403.2420654296875	403.2545166015625
201	403.2555847167969	15.3617918248					1	DETECTED	403.2556 m/z @15.36 [151231OFc1_NvH-0949-CRLM-8.raw]	403.2555847167969	15.3617918248	0.472373104266667	98.4455853850667	97.97321228080004	668443.5625	7.79218034997991E7	0	6922	0.1562735722510542	33.09421674581967	77.38663331348279	403.2545471191406	403.26556396484375
202	403.26959228515625	90.3140894968					1	DETECTED	403.2696 m/z @90.31 [151231OFc1_NvH-0949-CRLM-8.raw]	403.26959228515625	90.3140894968	0.4614095248	97.2991298197333	96.83772029493329	83751.1484375	7.98115387720534E7	0	6922	2.3486315054061464	0.5124189664657046	0.03049164152774544	403.2655944824219	403.2794494628906
203	403.287109375	91.6793156069333					1	DETECTED	403.2871 m/z @91.68 [151231OFc1_NvH-0949-CRLM-8.raw]	403.287109375	91.6793156069333	0.4614095248	94.8515873690667	94.3901778442667	27708.158203125	6.88042266616143E7	0	6922	1.7702315082418494	0.5177177137749579	0.006532820859441362	403.2797546386719	403.29498291015625
204	403.3058166503906	91.5212092104					1	DETECTED	403.3058 m/z @91.52 [151231OFc1_NvH-0949-CRLM-8.raw]	403.3058166503906	91.5212092104	0.4614095248	96.3334679218667	95.8720583970667	63921.9765625	7.44492964776087E7	0	6922	0.2941501121246404	0.5008900483442206	0.6017401227528796	403.29583740234375	403.31573486328125
205	403.32427978515625	89.3838550069333					1	DETECTED	403.3243 m/z @89.38 [151231OFc1_NvH-0949-CRLM-8.raw]	403.32427978515625	89.3838550069333	0.4614095248	94.8515873690667	94.3901778442667	49361.89453125	7.540098557485412E7	0	6922	87.75105333662584	0.5090727856735812	0.03162674530348362	403.3160705566406	403.3339538574219
206	403.33551025390625	91.6793156069333					1	DETECTED	403.3355 m/z @91.68 [151231OFc1_NvH-0949-CRLM-8.raw]	403.33551025390625	91.6793156069333	0.450163228	96.4717084314667	96.0215452034667	19674.1640625	4.451472499135103E7	0	6922	90.22814878639983	0.526287275192389	0.004830063351842173	403.3344421386719	403.3392333984375
207	403.3493347167969	31.5682902725333					1	DETECTED	403.3493 m/z @31.57 [151231OFc1_NvH-0949-CRLM-8.raw]	403.3493347167969	31.5682902725333	0.472373104266667	94.8515873690667	94.37921426480004	35081.640625	8.331603999649511E7	0	6922	88.73265675919072	1.5029615224131498	2.0081371965587693	403.33953857421875	403.35009765625
208	403.3603515625	89.4494060408					1	DETECTED	403.3604 m/z @89.45 [151231OFc1_NvH-0949-CRLM-8.raw]	403.3603515625	89.4494060408	0.4395030064	98.2810847325333	97.8415817261333	38495.09765625	7.101060187670635E7	0	6922	83.50942237397255	0.5150232177413189	0.018210893111936927	403.3507995605469	403.3700866699219
209	403.3756408691406	91.4272275957333					1	DETECTED	403.3756 m/z @91.43 [151231OFc1_NvH-0949-CRLM-8.raw]	403.3756408691406	91.4272275957333	0.4395030064	99.8711270616	99.4316240552	34024.61328125	7.437534285519639E7	0	6922	89.47504289315575	0.5048006374334949	8.18832340329546E-4	403.3704528808594	403.38134765625
210	403.3914489746094	31.4956935008					1	DETECTED	403.3914 m/z @31.50 [151231OFc1_NvH-0949-CRLM-8.raw]	403.3914489746094	31.4956935008	0.256409289066667	99.2300844917333	98.97367520266663	69989.921875	7.427915554453759E7	0	6922	60.55633572501683	1.5121052083926636	2.3462162436552787	403.3815612792969	403.40142822265625
211	403.4051818847656	53.6858590090667					1	DETECTED	403.4052 m/z @53.69 [151231OFc1_NvH-0949-CRLM-8.raw]	403.4051818847656	53.6858590090667	0.429115621866667	95.7958908906667	95.36677526880003	28192.30859375	7.51480002902593E7	0	6922	95.18936869568644	0.8963298793390584	0.7943761960940343	403.4014587402344	403.4075622558594
212	403.4175720214844	32.7332646610667					1	DETECTED	403.4176 m/z @32.73 [151231OFc1_NvH-0949-CRLM-8.raw]	403.4175720214844	32.7332646610667	0.429115621866667	99.2812421938667	98.85212657200003	56192.76171875	9.05566670508458E7	0	6922	81.96506556235276	1.5539819526584024	2.1737191712882042	403.4075927734375	403.42303466796875
213	403.4331359863281	31.3609428792					1	DETECTED	403.4331 m/z @31.36 [151231OFc1_NvH-0949-CRLM-8.raw]	403.4331359863281	31.3609428792	0.276956986133333	99.5805342317333	99.30357724559997	140007.515625	7.860486850806148E7	0	6922	2.865105818021334	2.100605293588787	0.2020601900972052	403.4231872558594	403.4429931640625
214	403.44464111328125	91.5941976877333					1	DETECTED	403.4446 m/z @91.59 [151231OFc1_NvH-0949-CRLM-8.raw]	403.44464111328125	91.5941976877333	0.450163228	99.415338308	98.96517508000001	33961.03515625	8.51354536919384E7	0	6922	87.77338651037593	0.5429496339886517	0.09469876973099078	403.4432678222656	403.44903564453125
215	403.45904541015625	12.9001068872					1	DETECTED	403.4590 m/z @12.90 [151231OFc1_NvH-0949-CRLM-8.raw]	403.45904541015625	12.9001068872	0.398707405066667	99.1060442488	98.70733684373333	290887.5625	8.502243219956182E7	4	6922	0.3382690632387231	19.206710817785904	53.220024929577086	403.4490661621094	403.46868896484375
216	403.47869873046875	33.6587043066667					1	DETECTED	403.4787 m/z @33.66 [151231OFc1_NvH-0949-CRLM-8.raw]	403.47869873046875	33.6587043066667	0.050186736	96.8574179594667	96.8072312234667	519606.0	9.141136168012175E7	4	6922	8.131218622159835	1.044534927603216	0.009335068052854655	403.4687194824219	403.4886779785156
217	403.4896545410156	16.7005680661333					1	DETECTED	403.4897 m/z @16.70 [151231OFc1_NvH-0949-CRLM-8.raw]	403.4896545410156	16.7005680661333	0.0805156544	99.8813306776	99.8008150232	118786.625	9.575654501444623E7	0	6922	0.4737685342134199	0.9394133288949679	0.8164886307648777	403.48870849609375	403.4994812011719
218	403.5069274902344	17.4353324194667					1	DETECTED	403.5069 m/z @17.44 [151231OFc1_NvH-0949-CRLM-8.raw]	403.5069274902344	17.4353324194667	0.0906174314666667	96.5533674504	96.46275001893333	78475.6875	6.967631966513151E7	0	6922	0.07603526386620274	2.8360445097109444	0.009856256963212861	403.49969482421875	403.5069274902344
219	403.5169372558594	9.10832188773333					1	DETECTED	403.5169 m/z @9.11 [151231OFc1_NvH-0949-CRLM-8.raw]	403.5169372558594	9.10832188773333	0.0299969978666667	99.8607501426667	99.83075314480004	118260.546875	8.939892005306369E7	0	6922	1.079061810630284	2.187936253157388	0.5198516967638198	403.5069885253906	403.5264587402344
220	403.5364685058594	10.6828389021333					1	DETECTED	403.5365 m/z @10.68 [151231OFc1_NvH-0949-CRLM-8.raw]	403.5364685058594	10.6828389021333	0.0299969978666667	99.0752277186667	99.04523072080003	3103460.5	1.6078285494045788E8	3	6922	4.853452652993337	3.7662555911221047	185.38562823927975	403.5265197753906	403.54644775390625
221	403.54705810546875	18.4115526722667					1	DETECTED	403.5471 m/z @18.41 [151231OFc1_NvH-0949-CRLM-8.raw]	403.54705810546875	18.4115526722667	0.050186736	96.7054406810667	96.6552539450667	308744.875	8.374413253952958E7	0	6922	6.589980450202663	2.442505561600487	0.5089580841411101	403.5464782714844	403.5569763183594
222	403.5675964355469	24.0264895736					1	DETECTED	403.5676 m/z @24.03 [151231OFc1_NvH-0949-CRLM-8.raw]	403.5675964355469	24.0264895736	0.0299969978666667	99.7268493562667	99.69685235840004	353216.28125	8.833701796350458E7	0	6922	15.019159038346626	0.5891033572077902	0.2917195028313661	403.55767822265625	403.57757568359375
223	403.58258056640625	33.0599324589333					1	DETECTED	403.5826 m/z @33.06 [151231OFc1_NvH-0949-CRLM-8.raw]	403.58258056640625	33.0599324589333	0.0299969978666667	95.1367776288	95.10678063093334	133600.40625	8.841653907370439E7	0	6922	3.5985499859857306	1.4498497721500512	12.785038376737036	403.5777587890625	403.5848388671875
224	403.5948791503906	40.475620392					1	DETECTED	403.5949 m/z @40.48 [151231OFc1_NvH-0949-CRLM-8.raw]	403.5948791503906	40.475620392	0.0299969978666667	98.2707974154667	98.24080041760004	186859.3125	7.67133130936235E7	0	6922	0.15569513602234508	1.5922787609461853	4.104221060897663	403.5849304199219	403.6047058105469
225	403.611572265625	35.0579838936					1	DETECTED	403.6116 m/z @35.06 [151231OFc1_NvH-0949-CRLM-8.raw]	403.611572265625	35.0579838936	0.0299969978666667	98.8176932346667	98.78769623680004	23907.18359375	7.071088481994738E7	0	6922	98.48193478313426	1.438432528109523	1.8682413330043468	403.6053466796875	403.6131286621094
226	403.6231689453125	31.1662056997333					1	DETECTED	403.6232 m/z @31.17 [151231OFc1_NvH-0949-CRLM-8.raw]	403.6231689453125	31.1662056997333	0.0198575138666667	95.8881082493333	95.86825073546663	31231.818359375	7.344484078677492E7	0	6922	75.21399439293113	1.5393276330664976	2.0962694557321444	403.61370849609375	403.6329650878906
227	403.634033203125	31.4770460528					1	DETECTED	403.6340 m/z @31.48 [151231OFc1_NvH-0949-CRLM-8.raw]	403.634033203125	31.4770460528	0.0198575138666667	93.7995725944	93.77971508053334	21922.828125	6.87284369817299E7	0	6922	93.51148998309584	1.5190941655253305	2.042836482774114	403.63330078125	403.640380859375
228	403.650390625	37.0746610469333					1	DETECTED	403.6504 m/z @37.07 [151231OFc1_NvH-0949-CRLM-8.raw]	403.650390625	37.0746610469333	0.0198575138666667	95.3236960242667	95.30383851040003	38014.0703125	7.219234247070992E7	0	6922	67.92292200562582	1.3095109515361572	1.5762344080153718	403.6408996582031	403.6595458984375
229	403.669677734375	11.7968469618667					1	DETECTED	403.6697 m/z @11.80 [151231OFc1_NvH-0949-CRLM-8.raw]	403.669677734375	11.7968469618667	0.0198575138666667	99.3841745928	99.36431707893333	207753.90625	7.412044034149806E7	0	6922	0.45842282325858363	1.8495088460277067	27.699412912371162	403.6603088378906	403.6796569824219
230	403.6879577636719	14.6864618845333					1	DETECTED	403.6880 m/z @14.69 [151231OFc1_NvH-0949-CRLM-8.raw]	403.6879577636719	14.6864618845333	0.0198575138666667	97.2304134984	97.21055598453333	107344.8515625	7.174801883581223E7	0	6922	3.6178822496378906	0.5112331572776233	0.6974698783695724	403.67987060546875	403.6914367675781
231	403.7014465332031	23.0510029194667					1	DETECTED	403.7014 m/z @23.05 [151231OFc1_NvH-0949-CRLM-8.raw]	403.7014465332031	23.0510029194667	0.0198575138666667	99.5910010706667	99.57114355680004	217161.421875	8.13004469523044E7	0	6922	15.769917604205377	0.6706327520587487	0.200547812248639	403.6915283203125	403.7014465332031
232	403.7114562988281	23.3878367082667					1	DETECTED	403.7115 m/z @23.39 [151231OFc1_NvH-0949-CRLM-8.raw]	403.7114562988281	23.3878367082667	0.0198575138666667	99.6845376896	99.66468017573334	9224884.0	4.588169810775032E8	2	6922	2.1837229295180336	0.5291165675965478	0.31336068324662997	403.70147705078125	403.7214050292969
233	403.72930908203125	19.3233084365333					1	DETECTED	403.7293 m/z @19.32 [151231OFc1_NvH-0949-CRLM-8.raw]	403.72930908203125	19.3233084365333	0.0198575138666667	99.6955206282667	99.67566311440004	4088324.0	2.0210986319212762E8	2	6922	0.22610223674045216	0.6686125617230945	2.644626169672073	403.7214660644531	403.7392883300781
234	403.742431640625	29.5012584586667					1	DETECTED	403.7424 m/z @29.50 [151231OFc1_NvH-0949-CRLM-8.raw]	403.742431640625	29.5012584586667	0.0198575138666667	98.5379774832	98.51811996933333	1171052.375	1.1379185055065536E8	2	6922	0.16349115349026277	16.715597600124926	0.08032792577770713	403.73931884765625	403.7523193359375
235	403.7574157714844	15.3921287426667					1	DETECTED	403.7574 m/z @15.39 [151231OFc1_NvH-0949-CRLM-8.raw]	403.7574157714844	15.3921287426667	0.0198575138666667	95.5730200797333	95.55316256586663	269486.34375	7.951035752713226E7	0	6922	3.273134847850864	0.5250951862694322	6.564344430756761	403.7525329589844	403.76715087890625
236	403.7772521972656	22.4552643573333					1	DETECTED	403.7773 m/z @22.46 [151231OFc1_NvH-0949-CRLM-8.raw]	403.7772521972656	22.4552643573333	0.0198575138666667	97.1479207949333	97.12806328106663	20135.009765625	6.796961487650532E7	0	6922	96.8427084960591	2.2439724990709675	3.372216509583265	403.7674255371094	403.7803955078125
237	403.7906188964844	30.9260733152					1	DETECTED	403.7906 m/z @30.93 [151231OFc1_NvH-0949-CRLM-8.raw]	403.7906188964844	30.9260733152	0.0198575138666667	92.3734927952	92.35363528133333	47487.75	6.470215967112909E7	0	6922	1.9895754109645267	1.4977340501850673	1.996582657487821	403.7806701660156	403.7955017089844
238	403.80572509765625	40.4587913384					1	DETECTED	403.8057 m/z @40.46 [151231OFc1_NvH-0949-CRLM-8.raw]	403.80572509765625	40.4587913384	0.0198575138666667	99.5496226312	99.52976511733333	102086.96875	8.366207158878274E7	0	6922	103.93966324523825	1.2284748973859803	5.627112322278452	403.7958068847656	403.8157043457031
239	403.823974609375	23.0210205608					1	DETECTED	403.8240 m/z @23.02 [151231OFc1_NvH-0949-CRLM-8.raw]	403.823974609375	23.0210205608	0.161993469066667	99.7371933704	99.57519990133333	45578.2734375	7.148204649425483E7	0	6922	0.8197014135909022	2.1765378733204668	3.384481108349045	403.8160705566406	403.8259582519531
240	403.8359680175781	40.3712446736					1	DETECTED	403.8360 m/z @40.37 [151231OFc1_NvH-0949-CRLM-8.raw]	403.8359680175781	40.3712446736	0.0400617616	98.5685046693333	98.5284429077333	58329.08203125	7.844597931186521E7	0	6922	27.704957882684333	1.2268348739693755	1.723360011299837	403.82635498046875	403.8457946777344
241	403.8475646972656	15.6082866866667					1	DETECTED	403.8476 m/z @15.61 [151231OFc1_NvH-0949-CRLM-8.raw]	403.8475646972656	15.6082866866667	0.175474969333333	98.5787835293333	98.40330855999996	54789.83984375	6.6253998420578234E7	0	6922	18.63141622598835	3.1881199084894636	0.011259586982546312	403.8459777832031	403.8494873046875
242	403.8595275878906	17.3085902645333					1	DETECTED	403.8595 m/z @17.31 [151231OFc1_NvH-0949-CRLM-8.raw]	403.8595275878906	17.3085902645333	0.175474969333333	99.7167410306667	99.54126606133336	87143.8203125	8.000557648003803E7	0	6922	2.471951435645005	3.7934994590804	0.30288838180097866	403.84954833984375	403.8605041503906
243	403.8705139160156	10.6561163058667					1	DETECTED	403.8705 m/z @10.66 [151231OFc1_NvH-0949-CRLM-8.raw]	403.8705139160156	10.6561163058667	0.175474969333333	99.9848169165333	99.80934194719997	2061549.125	1.2941715777430817E8	0	6922	4.849601287224168	3.1451553695602903	2.0232377175998293	403.86053466796875	403.8804931640625
244	403.8911437988281	13.415384664					1	DETECTED	403.8911 m/z @13.42 [151231OFc1_NvH-0949-CRLM-8.raw]	403.8911437988281	13.415384664	0.175474969333333	99.8296687578667	99.65419378853336	396938.71875	9.221969362929653E7	3	6922	0.14982765634131212	0.8042038409788185	0.6554817015128698	403.88116455078125	403.901123046875
245	403.90216064453125	24.0863872888					1	DETECTED	403.9022 m/z @24.09 [151231OFc1_NvH-0949-CRLM-8.raw]	403.90216064453125	24.0863872888	0.151674959466667	99.0339785536	98.88230359413333	296549.125	6.841151152925462E7	0	6922	0.03783510189668249	1.2364033173248883	0.004818149183428122	403.90118408203125	403.9121398925781
246	403.9151611328125	36.8590341512					1	DETECTED	403.9152 m/z @36.86 [151231OFc1_NvH-0949-CRLM-8.raw]	403.9151611328125	36.8590341512	0.175474969333333	99.7782735834667	99.60279861413336	138925.296875	7.613221397283094E7	0	6922	17.619229440233706	1.4949468945485826	0.004979033349213511	403.9122619628906	403.919189453125
247	403.9292907714844	40.4483766944					1	DETECTED	403.9293 m/z @40.45 [151231OFc1_NvH-0949-CRLM-8.raw]	403.9292907714844	40.4483766944	0.0400617616	99.9227473458667	99.8826855842667	147717.078125	7.718529302344094E7	0	6922	100.92067843923591	1.44122632010772	1.6102208213424418	403.9193115234375	403.9392395019531
248	403.9451904296875	23.5403747677333					1	DETECTED	403.9452 m/z @23.54 [151231OFc1_NvH-0949-CRLM-8.raw]	403.9451904296875	23.5403747677333	0.0198575138666667	99.0545631536	99.03470563973333	80219.5	6.822788924639322E7	0	6922	6.405980128325073	2.7645914944062415	0.09960246989680667	403.9393005371094	403.9508056640625
249	403.9608154296875	12.9865392594667					1	DETECTED	403.9608 m/z @12.99 [151231OFc1_NvH-0949-CRLM-8.raw]	403.9608154296875	12.9865392594667	0.0092179872	99.5598953448	99.5506773576	181494.75	7.93345197541356E7	0	6922	0.3313229106240918	6.677380587462422	2.192234276614827	403.95086669921875	403.96844482421875
250	403.9784851074219	33.0599324589333					1	DETECTED	403.9785 m/z @33.06 [151231OFc1_NvH-0949-CRLM-8.raw]	403.9784851074219	33.0599324589333	0.408855147466667	99.8711270616	99.46227191413334	207093.90625	7.848576266111787E7	0	6922	0.06306054661502003	2.036786423807415	40.86752976972673	403.9686279296875	403.9801940917969
251	403.9902038574219	27.2480004229333					1	DETECTED	403.9902 m/z @27.25 [151231OFc1_NvH-0949-CRLM-8.raw]	403.9902038574219	27.2480004229333	0.0198575138666667	99.9123743714667	99.89251685760003	279716.375	8.419887781537937E7	0	6922	1.8877274526142074	0.6321255266181222	0.030965245778893643	403.980224609375	404.00018310546875
252	404.0043029785156	15.2352719837333					1	DETECTED	404.0043 m/z @15.24 [151231OFc1_NvH-0949-CRLM-8.raw]	404.0043029785156	15.2352719837333	0.7401432704	99.9952564650667	99.2551131946667	53994.62890625	7.278495718817659E7	0	6922	5.8812187494944865	7.7365913357019815	0.004050679596745332	404.0002136230469	404.0049133300781
253	404.04296875	38.5791838712					1	DETECTED	404.0430 m/z @38.58 [151231OFc1_NvH-0949-CRLM-8.raw]	404.04296875	38.5791838712	0.0603116176	99.6633378829333	99.60302626533331	29452.71875	8.169945997095099E7	0	6922	99.27648987557491	1.3035649327369918	1.6062073071591398	404.0368347167969	404.0529479980469
254	404.0722351074219	42.4211708104					1	DETECTED	404.0722 m/z @42.42 [151231OFc1_NvH-0949-CRLM-8.raw]	404.0722351074219	42.4211708104	0.1006858984	99.9227473458667	99.8220614474667	39107.1796875	7.016752028333826E7	0	6922	100.35871124947143	1.1849362921284787	1.3666844349657699	404.06280517578125	404.0738220214844
255	404.11962890625	81.5723586536					1	DETECTED	404.1196 m/z @81.57 [151231OFc1_NvH-0949-CRLM-8.raw]	404.11962890625	81.5723586536	1.68349724426667	99.2812421938667	97.59774494960003	2222370.25	1.884975051494901E8	0	6922	0.7816830504781507	2.0604113268844104	2.3635651563038205	404.1097106933594	404.12921142578125
256	404.1422119140625	91.4167728690667					1	DETECTED	404.1422 m/z @91.42 [151231OFc1_NvH-0949-CRLM-8.raw]	404.1422119140625	91.4167728690667	6.793443656	99.9848169165333	93.19137326053331	85630.3984375	5.934254073067668E7	0	6922	0.0824905841091379	1.6863253061536778	0.5785449533572288	404.1339111328125	404.15191650390625
257	404.171875	11.8895440808					1	DETECTED	404.1719 m/z @11.89 [151231OFc1_NvH-0949-CRLM-8.raw]	404.171875	11.8895440808	0.0198575138666667	99.9952564650667	99.97539895120003	85697.9375	7.466920861873035E7	0	6922	0.39635370225634503	6.977743739169347	35.438853221148946	404.16217041015625	404.1807556152344
258	404.1908874511719	13.9706912858667					1	DETECTED	404.1909 m/z @13.97 [151231OFc1_NvH-0949-CRLM-8.raw]	404.1908874511719	13.9706912858667	1.37469450053333	99.9330950397333	98.55840053919998	1792812.75	1.1169200203768517E8	3	6922	0.15370075828227137	278.25995094295524	603.9360672678098	404.1809387207031	404.1936340332031
259	404.2036437988281	22.4690803925333					1	DETECTED	404.2036 m/z @22.47 [151231OFc1_NvH-0949-CRLM-8.raw]	404.2036437988281	22.4690803925333	0.483291943466667	99.9848169165333	99.50152497306664	3.4345016E7	8.537775573846953E8	3	6922	0.2094100997245114	0.5175737971694312	0.08980651088064852	404.1936950683594	404.213623046875
260	404.21966552734375	92.0218552581333					1	DETECTED	404.2197 m/z @92.02 [151231OFc1_NvH-0949-CRLM-8.raw]	404.21966552734375	92.0218552581333	1.0023757184	99.9227473458667	98.9203716274667	2319123.5	2.3081287992866865E8	2	6922	66.05513695381077	0.5010554847831651	0.0014791196645616656	404.2136535644531	404.2295837402344
261	404.23077392578125	19.3540038754667					1	DETECTED	404.2308 m/z @19.35 [151231OFc1_NvH-0949-CRLM-8.raw]	404.23077392578125	19.3540038754667	0.0805156544	99.9848169165333	99.9043012621333	1754199.25	1.4883094935266238E8	3	6922	0.18035371808035805	1.576764987482155	0.8103536536421414	404.2297058105469	404.2407531738281
262	404.2522277832031	27.1917912744					1	DETECTED	404.2522 m/z @27.19 [151231OFc1_NvH-0949-CRLM-8.raw]	404.2522277832031	27.1917912744	3.39808655466667	99.6845376896	96.28645113493333	4267876.5	1.6008021261663127E8	2	6922	0.17197373663359272	1.1524419988880685	0.4150381336414548	404.24224853515625	404.26220703125
263	404.2633972167969	22.6500326469333					1	DETECTED	404.2634 m/z @22.65 [151231OFc1_NvH-0949-CRLM-8.raw]	404.2633972167969	22.6500326469333	3.9823401168	99.8399978901333	95.8576577733333	132649.484375	8.087838214784034E7	0	6922	72.15476459146754	2.3919075558868497	16.477370011854106	404.2622375488281	404.2714538574219
264	404.27923583984375	89.3838550069333					1	DETECTED	404.2792 m/z @89.38 [151231OFc1_NvH-0949-CRLM-8.raw]	404.27923583984375	89.3838550069333	4.49367869546667	94.436470944	89.94279224853334	41661.00390625	5.649882131222003E7	0	6922	86.87202101574675	0.5145556373227409	0.02040411081401355	404.27362060546875	404.2887878417969
265	404.3005065917969	91.7968603357333					1	DETECTED	404.3005 m/z @91.80 [151231OFc1_NvH-0949-CRLM-8.raw]	404.3005065917969	91.7968603357333	84.4463447218667	99.6955206282667	15.249175906400012	88997.765625	1.0670560506683517E7	0	6922	2.033923546050687	0.5881707279508559	0.29259141629138086	404.29901123046875	404.31036376953125
266	404.3109130859375	91.8281871269333					1	DETECTED	404.3109 m/z @91.83 [151231OFc1_NvH-0949-CRLM-8.raw]	404.3109130859375	91.8281871269333	31.7040435637333	93.5918624722667	61.8878189085334	59396.25390625	4.6452354406943165E7	0	6922	1.7892851294749192	0.5085017970470223	0.49114167668853853	404.3107604980469	404.3199157714844
267	404.3372802734375	89.7963019706667					1	DETECTED	404.3373 m/z @89.80 [151231OFc1_NvH-0949-CRLM-8.raw]	404.3372802734375	89.7963019706667	2.41983063333333	93.8953027808	91.47547214746666	41333.9609375	7.492073231451358E7	0	6922	1.5030603712817054	0.5234559758902847	2.910992028136101	404.3273620605469	404.3470458984375
268	404.3576354980469	40.5443966818667					1	DETECTED	404.3576 m/z @40.54 [151231OFc1_NvH-0949-CRLM-8.raw]	404.3576354980469	40.5443966818667	3.67319594666667	92.4956624005333	88.82246645386664	68657.8828125	9.0905956050376E7	0	6922	87.25002342773925	1.1853628058576597	1.3436423603737933	404.3476867675781	404.3661804199219
269	404.37213134765625	30.8644172821333					1	DETECTED	404.3721 m/z @30.86 [151231OFc1_NvH-0949-CRLM-8.raw]	404.37213134765625	30.8644172821333	2.3457401432	94.5875841893333	92.2418440461333	39817.61328125	7.783556290699802E7	0	6922	88.87198315432089	1.5711359404465892	2.132090622799411	404.36767578125	404.37548828125
270	404.38568115234375	22.9733920448					1	DETECTED	404.3857 m/z @22.97 [151231OFc1_NvH-0949-CRLM-8.raw]	404.38568115234375	22.9733920448	4.33150336746667	97.3920495021333	93.06054613466664	42252.75390625	7.764817271054915E7	0	6922	86.48077683328651	2.350480713294276	3.600717654637067	404.3759765625	404.3930969238281
271	404.4456481933594	15.3617918248					1	DETECTED	404.4456 m/z @15.36 [151231OFc1_NvH-0949-CRLM-8.raw]	404.4456481933594	15.3617918248	0.0092179872	99.1787680010667	99.1695500138667	164091.59375	7.183592691669837E7	0	6922	0.13911088183121834	0.5204480738927472	102.94190335560016	404.4356994628906	404.4514465332031
272	404.4614562988281	25.1076321989333					1	DETECTED	404.4615 m/z @25.11 [151231OFc1_NvH-0949-CRLM-8.raw]	404.4614562988281	25.1076321989333	2.21931887786667	98.8587091024	96.63939022453333	233360.265625	7.960578250086579E7	0	6922	8.653319837011175	0.5678535256270543	0.32690252828185257	404.4515075683594	404.4713439941406
273	404.4756164550781	22.8803549552					1	DETECTED	404.4756 m/z @22.88 [151231OFc1_NvH-0949-CRLM-8.raw]	404.4756164550781	22.8803549552	4.33150336746667	99.6845376896	95.35303432213334	140560.0	7.388815588074213E7	0	6922	6.239416508043782	0.5034450724260039	0.0191375819878713	404.47149658203125	404.4855041503906
274	404.4881896972656	49.8172302202667					1	DETECTED	404.4882 m/z @49.82 [151231OFc1_NvH-0949-CRLM-8.raw]	404.4881896972656	49.8172302202667	4.7755562496	97.7218913474667	92.9463350978667	120994.6640625	7.009626983479747E7	4	6922	23.070933177665182	1.1127549522704996	2.1328520668916084	404.4857177734375	404.4981689453125
275	404.5091552734375	33.8983557861333					1	DETECTED	404.5092 m/z @33.90 [151231OFc1_NvH-0949-CRLM-8.raw]	404.5091552734375	33.8983557861333	3.13490204133333	99.2606484314667	96.12574639013337	28677.455078125	7.369950681803837E7	0	6922	95.5029447451672	1.5895135489171401	2.1654479830450915	404.4992370605469	404.510498046875
276	404.5205993652344	10.6695017941333					1	DETECTED	404.5206 m/z @10.67 [151231OFc1_NvH-0949-CRLM-8.raw]	404.5205993652344	10.6695017941333	2.5883855832	96.5432509432	93.95486536	212432.515625	7.052018119723801E7	0	6922	0.15070125123537537	2.157022831204938	0.4442158531293933	404.51068115234375	404.52154541015625
277	404.53155517578125	12.462959916					1	DETECTED	404.5316 m/z @12.46 [151231OFc1_NvH-0949-CRLM-8.raw]	404.53155517578125	12.462959916	2.7022629336	99.6633378829333	96.96107494933331	2504881.75	1.6276459796704003E8	3	6922	0.19134608260193176	0.9538704002743468	0.6483311265467571	404.5216369628906	404.5414123535156
278	404.54864501953125	22.0671816437333					1	DETECTED	404.5486 m/z @22.07 [151231OFc1_NvH-0949-CRLM-8.raw]	404.54864501953125	22.0671816437333	2.82859116906667	98.5888789592	95.76028779013333	777251.3125	1.1323435825930777E8	3	6922	0.4689368066623629	0.9371084845547968	0.666942992762393	404.54156494140625	404.55859375
279	404.5636901855469	39.1293588045333					1	DETECTED	404.5637 m/z @39.13 [151231OFc1_NvH-0949-CRLM-8.raw]	404.5636901855469	39.1293588045333	3.73508287386667	99.9642278336	96.22914495973333	230318.375	8.49947143705759E7	3	6922	12.55177831260923	0.5407607392065148	0.08451660114294303	404.55865478515625	404.5638427734375
280	404.5738525390625	23.5235752381333					1	DETECTED	404.5739 m/z @23.52 [151231OFc1_NvH-0949-CRLM-8.raw]	404.5738525390625	23.5235752381333	3.4967164608	99.6845376896	96.1878212288	531286.3125	1.036210142077054E8	3	6922	2.080945085094509	3.2451250858900735	0.01855390699044329	404.5638732910156	404.5837707519531
281	404.5851135253906	25.6150131741333					1	DETECTED	404.5851 m/z @25.62 [151231OFc1_NvH-0949-CRLM-8.raw]	404.5851135253906	25.6150131741333	4.19779666133333	97.6808436362667	93.48304697493337	204549.53125	7.193301795270932E7	0	6922	0.18971217833648168	0.6268284626928833	0.28411574671397394	404.5838623046875	404.594970703125
282	404.6224670410156	25.6309776592					1	DETECTED	404.6225 m/z @25.63 [151231OFc1_NvH-0949-CRLM-8.raw]	404.6224670410156	25.6309776592	5.15291907066667	97.6295368829333	92.47661781226662	58566.546875	7.421525395645751E7	0	6922	24.73835841509536	2.2579439699437334	3.5158879398874667	404.6127624511719	404.6321716308594
283	404.6541748046875	27.1772163570667					1	DETECTED	404.6542 m/z @27.18 [151231OFc1_NvH-0949-CRLM-8.raw]	404.6541748046875	27.1772163570667	2.90105497306667	97.7321495021333	94.83109452906663	119700.59375	7.845841270852627E7	0	6922	0.20394655273996776	3.698413234469637	2.453506751309907	404.6442565917969	404.66412353515625
284	404.677978515625	25.4998227928					1	DETECTED	404.6780 m/z @25.50 [151231OFc1_NvH-0949-CRLM-8.raw]	404.677978515625	25.4998227928	5.69417068693333	95.4031887005333	89.70901801359997	81958.921875	7.878884262627439E7	0	6922	69.93750994098798	3.0571949416175572	7.12831063296951	404.6679992675781	404.6803283691406
285	404.6903381347656	10.264480988					1	DETECTED	404.6903 m/z @10.26 [151231OFc1_NvH-0949-CRLM-8.raw]	404.6903381347656	10.264480988	2.9778627304	99.0854736226667	96.10761089226669	114352.40625	7.696008853426068E7	0	6922	5.4719867769014545	1.4133669357002123	12.526843047700119	404.68035888671875	404.69464111328125
286	404.70465087890625	22.4354352741333					1	DETECTED	404.7047 m/z @22.44 [151231OFc1_NvH-0949-CRLM-8.raw]	404.70465087890625	22.4354352741333	1.9298818424	99.4568189669333	97.5269371245333	1.4715203E7	3.459694370375647E8	2	6922	0.21577954182503944	3.3262316931223443	1.8966055489357103	404.6947326660156	404.7146301269531
287	404.7192687988281	13.0242974701333					1	DETECTED	404.7193 m/z @13.02 [151231OFc1_NvH-0949-CRLM-8.raw]	404.7192687988281	13.0242974701333	2.36676901786667	98.7839579946667	96.41718897680002	3921259.0	2.0742527225970888E8	2	6922	0.21304178448663436	0.6073941094397434	0.7780365829191224	404.71466064453125	404.729248046875
288	404.7373046875	8.26866872906667					1	DETECTED	404.7373 m/z @8.27 [151231OFc1_NvH-0949-CRLM-8.raw]	404.7373046875	8.26866872906667	3.27077769813333	99.0028740661333	95.73209636799997	897552.75	1.1407961917099012E8	2	6922	2.3689117403946884	1.7095438418826	2.8774217168388945	404.72930908203125	404.7437744140625
289	404.7537841796875	27.2229176744					1	DETECTED	404.7538 m/z @27.22 [151231OFc1_NvH-0949-CRLM-8.raw]	404.7537841796875	27.2229176744	3.77881153386667	97.4230573224	93.64424578853333	1883044.5	9.76778674842043E7	0	6922	0.17230384393502973	6.503437252961557	85.09316991318882	404.7438049316406	404.7635803222656
290	404.76702880859375	89.7395799872					1	DETECTED	404.7670 m/z @89.74 [151231OFc1_NvH-0949-CRLM-8.raw]	404.76702880859375	89.7395799872	7.35039418266667	90.6042259762667	83.25383179360003	68701.71875	7.423394283124088E7	0	6922	82.3443616169806	0.5052563679650532	6.945098466259104E-4	404.7638244628906	404.7762451171875
291	404.8083190917969	22.9733920448					1	DETECTED	404.8083 m/z @22.97 [151231OFc1_NvH-0949-CRLM-8.raw]	404.8083190917969	22.9733920448	2.4410428616	99.9227473458667	97.4817044842667	45293.21875	7.615382853619103E7	0	6922	16.528625630503402	2.185592477460678	5.41939198670484	404.79864501953125	404.8150939941406
292	404.8251037597656	6.512842964					1	DETECTED	404.8251 m/z @6.51 [151231OFc1_NvH-0949-CRLM-8.raw]	404.8251037597656	6.512842964	1.2999350016	99.7475283168	98.4475933152	225272.5625	7.437099320389098E7	0	6922	5.043896601932752	25.923050340582385	1.6778836998270283	404.81512451171875	404.83489990234375
293	404.847900390625	19.9668664114667					1	DETECTED	404.8479 m/z @19.97 [151231OFc1_NvH-0949-CRLM-8.raw]	404.847900390625	19.9668664114667	0.7926030016	99.8813306776	99.088727676	77317.3515625	7.467568599653104E7	0	6922	12.081946947420562	2.876616877103469	0.016090664933514066	404.83795166015625	404.8495788574219
294	404.8595886230469	13.9569200173333					1	DETECTED	404.8596 m/z @13.96 [151231OFc1_NvH-0949-CRLM-8.raw]	404.8595886230469	13.9569200173333	0.358137646666667	99.9848169165333	99.62667926986664	440366.625	9.756370906798555E7	3	6922	11.752134360708881	0.7151246681499135	0.959110847814641	404.849609375	404.86529541015625
295	404.87530517578125	15.4785235330667					1	DETECTED	404.8753 m/z @15.48 [151231OFc1_NvH-0949-CRLM-8.raw]	404.87530517578125	15.4785235330667	0.307610504	99.8091378304	99.50152732640001	2665083.0	1.585763657562855E8	3	6922	9.924528606377704	0.6177260932136495	0.7995320027027176	404.8653259277344	404.8852844238281
296	404.8887634277344	37.0746610469333					1	DETECTED	404.8888 m/z @37.07 [151231OFc1_NvH-0949-CRLM-8.raw]	404.8887634277344	37.0746610469333	0.0092179872	98.2192959325333	98.2100779453333	200598.125	8.673977487301461E7	0	6922	29.303550460472792	0.6827460572112375	0.3767556979625656	404.88531494140625	404.8890380859375
297	404.89910888671875	12.0539358648					1	DETECTED	404.8991 m/z @12.05 [151231OFc1_NvH-0949-CRLM-8.raw]	404.89910888671875	12.0539358648	0.131049913333333	99.6845376896	99.55348777626668	1018207.375	1.213436941379747E8	3	6922	14.965622394061631	0.7165256814160346	78.10009321331245	404.8891296386719	404.9090576171875
298	404.91143798828125	33.8983557861333					1	DETECTED	404.9114 m/z @33.90 [151231OFc1_NvH-0949-CRLM-8.raw]	404.91143798828125	33.8983557861333	0.2972400272	99.6845376896	99.3872976624	300295.25	9.142858421046783E7	3	6922	3.069722571676383	0.5164082468113332	0.10371688455764357	404.90911865234375	404.9210510253906
299	404.9239807128906	43.5860601416					1	DETECTED	404.9240 m/z @43.59 [151231OFc1_NvH-0949-CRLM-8.raw]	404.9239807128906	43.5860601416	0.151674959466667	99.5082975696	99.35662261013334	158874.78125	8.029107702595069E7	3	6922	28.1896801435351	1.5032823563716957	0.09759627864100028	404.9217834472656	404.9339599609375
300	404.94696044921875	20.0247235848					1	DETECTED	404.9470 m/z @20.02 [151231OFc1_NvH-0949-CRLM-8.raw]	404.94696044921875	20.0247235848	0.050186736	99.0339785536	98.9837918176	209134.671875	8.562865762701003E7	0	6922	7.114334322553871	0.5848847882111511	2.1991078824209707	404.93701171875	404.9568786621094
301	404.9629821777344	25.1222651256					1	DETECTED	404.9630 m/z @25.12 [151231OFc1_NvH-0949-CRLM-8.raw]	404.9629821777344	25.1222651256	0.450163228	99.4360340704	98.9858708424	182804.9375	7.731476542451322E7	0	6922	0.11815899560568965	0.6123983806093729	0.017209854524854486	404.9570007324219	404.97283935546875
302	404.9881896972656	38.0728143701333					1	DETECTED	404.9882 m/z @38.07 [151231OFc1_NvH-0949-CRLM-8.raw]	404.9881896972656	38.0728143701333	0.185528431466667	99.901995308	99.71646687653333	46008.0703125	7.30194168117812E7	0	6922	0.1974528949376264	1.321579709335445	2.0159049424438247	404.9782409667969	404.9903259277344
303	405.0003662109375	40.6667079504					1	DETECTED	405.0004 m/z @40.67 [151231OFc1_NvH-0949-CRLM-8.raw]	405.0003662109375	40.6667079504	0.195563925066667	99.7988254261333	99.60326150106664	116140.9765625	7.156127850840409E7	0	6922	30.741067302664018	1.3322125993827674	1.667797847049513	404.9907531738281	405.0103454589844
304	405.0414733886719	40.5443966818667					1	DETECTED	405.0415 m/z @40.54 [151231OFc1_NvH-0949-CRLM-8.raw]	405.0414733886719	40.5443966818667	0.2972400272	99.5082975696	99.2110575424	65821.875	7.071329279553057E7	0	6922	66.84013354413315	1.2290976348529814	1.448955118260589	405.031494140625	405.0458679199219
305	405.05596923828125	27.1917912744					1	DETECTED	405.0560 m/z @27.19 [151231OFc1_NvH-0949-CRLM-8.raw]	405.05596923828125	27.1917912744	0.4614095248	99.9538572149333	99.49244769013329	71500.4140625	7.006399138822152E7	0	6922	0.14616914602007824	1.8514732512514742	2.699230079191569	405.0461120605469	405.0655517578125
306	405.06805419921875	53.0249585098667					1	DETECTED	405.0681 m/z @53.02 [151231OFc1_NvH-0949-CRLM-8.raw]	405.06805419921875	53.0249585098667	0.4395030064	99.901995308	99.4624923016	24847.14453125	7.033612540164202E7	0	6922	69.25374887587392	0.9206195137235152	0.7826270759629789	405.0663146972656	405.0778503417969
307	405.103759765625	89.5916564936					1	DETECTED	405.1038 m/z @89.59 [151231OFc1_NvH-0949-CRLM-8.raw]	405.103759765625	89.5916564936	0.378451734133333	99.9848169165333	99.60636518239997	352951.09375	9.252306527063239E7	0	6922	0.08960064194262429	0.5046085395201603	1.5504692350077105	405.0939025878906	405.111572265625
308	405.1231689453125	81.5723586536					1	DETECTED	405.1232 m/z @81.57 [151231OFc1_NvH-0949-CRLM-8.raw]	405.1231689453125	81.5723586536	1.5886672888	99.7268493562667	98.1381820674667	415702.0	8.31039921689849E7	0	6922	0.7575870638121529	1.9015305040147696	2.689022293454896	405.11627197265625	405.13311767578125
309	405.1477355957031	90.1664269608					1	DETECTED	405.1477 m/z @90.17 [151231OFc1_NvH-0949-CRLM-8.raw]	405.1477355957031	90.1664269608	1.57800280986667	99.7167410306667	98.13873822080002	45201.375	7.050130827514423E7	0	6922	81.79868633222817	1.7168270817637015	0.7902512052833681	405.13800048828125	405.15771484375
310	405.16796875	16.7711193725333					1	DETECTED	405.1680 m/z @16.77 [151231OFc1_NvH-0949-CRLM-8.raw]	405.16796875	16.7711193725333	1.41752099146667	99.9848169165333	98.56729592506663	514785.21875	9.211930415577205E7	0	6922	0.24289468439965844	4.142597796798571	13.784914438805577	405.1579895019531	405.1779479980469
311	405.18206787109375	15.7149836970667					1	DETECTED	405.1821 m/z @15.71 [151231OFc1_NvH-0949-CRLM-8.raw]	405.18206787109375	15.7149836970667	1.3425930552	99.8503856917333	98.5077926365333	205242.65625	7.784533038659574E7	0	6922	0.15580923152987403	9.271568305011941	0.022721791742408473	405.177978515625	405.1832580566406
312	405.1932678222656	14.7554883384					1	DETECTED	405.1933 m/z @14.76 [151231OFc1_NvH-0949-CRLM-8.raw]	405.1932678222656	14.7554883384	1.1399032696	98.8793323392	97.7394290696	272628.71875	1.0692796407887271E8	2	6922	19.910951162900364	2.753719659543322	1.9448944966988186	405.1833190917969	405.2010803222656
313	405.2110900878906	9.910662536					1	DETECTED	405.2111 m/z @9.91 [151231OFc1_NvH-0949-CRLM-8.raw]	405.2110900878906	9.910662536	2.64023058746667	99.9952564650667	97.35502587760003	4165149.0	3.3188721612584597E8	2	6922	0.22709920090692037	2.1511113377139974	3.195257995291636	405.20111083984375	405.21319580078125
314	405.22320556640625	4.52100493866667					1	DETECTED	405.2232 m/z @4.52 [151231OFc1_NvH-0949-CRLM-8.raw]	405.22320556640625	4.52100493866667	2.63000564666667	99.6845376896	97.05453204293333	4716895.0	3.088877653041497E8	2	6922	15.141646690811662	1.5521222460618953	220.93887895373163	405.2132263183594	405.2331848144531
315	405.2335510253906	12.0157151450667					1	DETECTED	405.2336 m/z @12.02 [151231OFc1_NvH-0949-CRLM-8.raw]	405.2335510253906	12.0157151450667	3.55853924986667	99.6955206282667	96.13698137840004	582947.5625	1.1782079251082627E8	2	6922	0.14038997534959208	0.6514392514533871	1.9384530588530302	405.23321533203125	405.2374572753906
316	405.2474670410156	22.4690803925333					1	DETECTED	405.2475 m/z @22.47 [151231OFc1_NvH-0949-CRLM-8.raw]	405.2474670410156	22.4690803925333	2.95552524826667	99.6845376896	96.72901244133334	661046.5	1.4899263183938172E8	2	6922	39.075787893307165	0.709647453747757	48.22884721318728	405.23748779296875	405.2569580078125
317	405.2673034667969	41.6489566312					1	DETECTED	405.2673 m/z @41.65 [151231OFc1_NvH-0949-CRLM-8.raw]	405.2673034667969	41.6489566312	0.0400617616	98.4867095637333	98.4466478021333	704247.5	9.450191654319838E7	3	6922	0.30799937016983137	2.0942227577289962	3.0107237792729613	405.2574768066406	405.2765808105469
318	405.28472900390625	90.6808253717333					1	DETECTED	405.2847 m/z @90.68 [151231OFc1_NvH-0949-CRLM-8.raw]	405.28472900390625	90.6808253717333	4.02381923146667	96.8067769893333	92.78295775786663	634795.875	8.409372173826192E7	0	6922	0.6479093103681777	0.5041072726508538	0.916586206025333	405.27764892578125	405.291748046875
319	405.3009033203125	92.5719658736					1	DETECTED	405.3009 m/z @92.57 [151231OFc1_NvH-0949-CRLM-8.raw]	405.3009033203125	92.5719658736	0.0092179872	99.9952564650667	99.9860384778667	97780.90625	6.403732318279745E7	0	6922	0.2252323125652822	0.5590303533529396	0.1526271958917164	405.2970275878906	405.3106994628906
320	405.3215026855469	90.9887281082667					1	DETECTED	405.3215 m/z @90.99 [151231OFc1_NvH-0949-CRLM-8.raw]	405.3215026855469	90.9887281082667	4.5105507752	96.1506240426667	91.6400732674667	94503.046875	8.539130871779475E7	0	6922	2.7586365814592853	0.5092619777901013	1.3431313723920901	405.3147888183594	405.32745361328125
321	405.3354797363281	91.1162928224					1	DETECTED	405.3355 m/z @91.12 [151231OFc1_NvH-0949-CRLM-8.raw]	405.3354797363281	91.1162928224	0.236203243733333	93.3052263592	93.06902311546668	31061.45703125	5.65625927057721E7	0	6922	0.8690431643616137	0.5120429763380968	0.31293080449585264	405.3326416015625	405.34539794921875
322	405.3606262207031	56.5581057712					1	DETECTED	405.3606 m/z @56.56 [151231OFc1_NvH-0949-CRLM-8.raw]	405.3606262207031	56.5581057712	0.729595505333333	94.4878080941333	93.75821258879996	28389.751953125	7.112858126339458E7	0	6922	91.31779034597089	0.8154643343640676	0.636807409297714	405.3509216308594	405.3673095703125
323	405.3777770996094	31.1325022266667					1	DETECTED	405.3778 m/z @31.13 [151231OFc1_NvH-0949-CRLM-8.raw]	405.3777770996094	31.1325022266667	7.65010529013333	95.8469274885333	88.19682219839997	29811.984375	7.287011123933098E7	0	6922	83.0312580987429	1.8779348300084604	2.529927644677405	405.36907958984375	405.3777770996094
324	405.412841796875	22.8280473706667					1	DETECTED	405.4128 m/z @22.83 [151231OFc1_NvH-0949-CRLM-8.raw]	405.412841796875	22.8280473706667	0.161993469066667	99.2096535741333	99.04766010506663	193387.765625	7.434596100987561E7	0	6922	0.05702440501528727	4.57960537685828	42.11275848375265	405.4029541015625	405.4227294921875
325	405.4480285644531	24.6873240370667					1	DETECTED	405.4480 m/z @24.69 [151231OFc1_NvH-0949-CRLM-8.raw]	405.4480285644531	24.6873240370667	2.8084366728	99.2606484314667	96.4522117586667	506297.0	7.720507743639773E7	4	6922	0.13908190804209752	0.5077225672912445	0.017226927246400067	405.438232421875	405.4580078125
326	405.46539306640625	16.8891215693333					1	DETECTED	405.4654 m/z @16.89 [151231OFc1_NvH-0949-CRLM-8.raw]	405.46539306640625	16.8891215693333	3.97174664666667	98.0132404821333	94.04149383546662	87138.546875	8.075891317012416E7	0	6922	6.435882771943762	0.543048861718732	0.24840971149395197	405.4581298828125	405.4677734375
327	405.4915771484375	22.3249445781333					1	DETECTED	405.4916 m/z @22.32 [151231OFc1_NvH-0949-CRLM-8.raw]	405.4915771484375	22.3249445781333	0.655542116	99.6221107853333	98.9665686693333	150763.953125	7.602003823867959E7	0	6922	0.04907661127330343	0.710091717106642	0.1926896759392362	405.48175048828125	405.50152587890625
328	405.51806640625	22.7642191013333					1	DETECTED	405.5181 m/z @22.76 [151231OFc1_NvH-0949-CRLM-8.raw]	405.51806640625	22.7642191013333	2.98905184506667	95.2547843701333	92.26573252506662	130496.7265625	7.306731710999495E7	0	6922	7.150954314096193	2.94630445557722	1.3344989580257336	405.50811767578125	405.5216979980469
329	405.5317077636719	18.3403673954667					1	DETECTED	405.5317 m/z @18.34 [151231OFc1_NvH-0949-CRLM-8.raw]	405.5317077636719	18.3403673954667	2.21931887786667	99.7371933704	97.51787449253334	3272199.25	1.7575500420566148E8	3	6922	0.1454594134844882	0.663918502694771	0.058748042727097466	405.52178955078125	405.54168701171875
330	405.5437927246094	15.4680113592					1	DETECTED	405.5438 m/z @15.47 [151231OFc1_NvH-0949-CRLM-8.raw]	405.5437927246094	15.4680113592	2.91127352426667	95.7856973706667	92.87442384640002	660444.8125	1.0685904981974865E8	3	6922	27.540147710532512	1.7785877174784381	1.815225884107993	405.5417175292969	405.55377197265625
331	405.55487060546875	38.8867634456					1	DETECTED	405.5549 m/z @38.89 [151231OFc1_NvH-0949-CRLM-8.raw]	405.55487060546875	38.8867634456	3.474435596	79.9875850565333	76.5131494605333	303840.15625	7.554037413749096E7	0	6922	0.07774463278720845	0.5549307550554349	0.007930612653178008	405.5538024902344	405.5578918457031
332	405.5679016113281	21.333020588					1	DETECTED	405.5679 m/z @21.33 [151231OFc1_NvH-0949-CRLM-8.raw]	405.5679016113281	21.333020588	3.1463228992	99.3428039770667	96.1964810778667	443391.09375	9.958777855992363E7	3	6922	25.545179809904848	1.7052646890979566	0.12078200831974988	405.55792236328125	405.577880859375
333	405.5802307128906	33.9975135666667					1	DETECTED	405.5802 m/z @34.00 [151231OFc1_NvH-0949-CRLM-8.raw]	405.5802307128906	33.9975135666667	3.2055327784	96.7257735498667	93.5202407714667	104727.1328125	7.410038327618334E7	0	6922	11.959649231261373	1.5253728454123148	7.773394735048568E-4	405.57794189453125	405.5901794433594
334	405.6020202636719	41.6309803458667					1	DETECTED	405.6020 m/z @41.63 [151231OFc1_NvH-0949-CRLM-8.raw]	405.6020202636719	41.6309803458667	3.35553746	97.8355232146667	94.4799857546667	410778.5625	7.968302747193834E7	0	6922	0.16521408862056575	0.5260190509175566	18.14269165251057	405.59210205078125	405.6119689941406
335	405.61322021484375	35.0579838936					1	DETECTED	405.6132 m/z @35.06 [151231OFc1_NvH-0949-CRLM-8.raw]	405.61322021484375	35.0579838936	8.41423347893333	96.11011022	87.69587674106667	120266.9765625	7.689510846738674E7	0	6922	8.844059974971273	1.6457119470086394	0.003714206442218941	405.6120300292969	405.6231384277344
336	405.66949462890625	16.7711193725333					1	DETECTED	405.6695 m/z @16.77 [151231OFc1_NvH-0949-CRLM-8.raw]	405.66949462890625	16.7711193725333	2.1138385952	96.6647661962667	94.5509276010667	176353.953125	7.165924403790917E7	0	6922	0.19973937048353463	1.9413361430151868	258.1077835479488	405.65960693359375	405.679443359375
337	405.6849060058594	20.2902164610667					1	DETECTED	405.6849 m/z @20.29 [151231OFc1_NvH-0949-CRLM-8.raw]	405.6849060058594	20.2902164610667	1.66229372906667	97.2577361666667	95.59544243760003	101134.7734375	7.93001492266809E7	0	6922	7.236506191981146	3.6919167267338016	0.30844434573057183	405.6795959472656	405.6920166015625
338	405.7020263671875	9.8052405264					1	DETECTED	405.7020 m/z @9.81 [151231OFc1_NvH-0949-CRLM-8.raw]	405.7020263671875	9.8052405264	2.40917887893333	99.7885590722667	97.37938019333336	465654.4375	1.1378923799164075E8	2	6922	15.065814904718115	3.832535202703343	1.1152956797239895	405.6920471191406	405.7026062011719
339	405.7126159667969	9.9469244176					1	DETECTED	405.7126 m/z @9.95 [151231OFc1_NvH-0949-CRLM-8.raw]	405.7126159667969	9.9469244176	2.9337316592	99.6955206282667	96.7617889690667	1779192.125	1.5607036547848284E8	2	6922	15.047856458547342	14.562556076998908	1.1758925454732034	405.70263671875	405.71319580078125
340	405.72320556640625	4.52100493866667					1	DETECTED	405.7232 m/z @4.52 [151231OFc1_NvH-0949-CRLM-8.raw]	405.72320556640625	4.52100493866667	2.37721871306667	99.901995308	97.52477659493333	1967834.75	1.627334036031164E8	2	6922	15.343939518229922	0.6396112001678005	0.13472115420968864	405.7132263183594	405.7331848144531
341	405.73388671875	34.8953086354667					1	DETECTED	405.7339 m/z @34.90 [151231OFc1_NvH-0949-CRLM-8.raw]	405.73388671875	34.8953086354667	2.3140507088	97.2888448093333	94.9747941005333	153670.75	7.236376645561117E7	0	6922	73.04768817369606	1.7788727970439369	3.995595796473142	405.73321533203125	405.73492431640625
342	405.74493408203125	9.37990593013333					1	DETECTED	405.7449 m/z @9.38 [151231OFc1_NvH-0949-CRLM-8.raw]	405.74493408203125	9.37990593013333	3.17045179706667	99.6845376896	96.51408589253333	701954.625	9.792423079219522E7	2	6922	1.53261436949734	1.5074617808134778	11.464382125715083	405.7349853515625	405.7548522949219
343	405.76300048828125	30.9914098949333					1	DETECTED	405.7630 m/z @30.99 [151231OFc1_NvH-0949-CRLM-8.raw]	405.76300048828125	30.9914098949333	1.43895023386667	89.7736838072	88.33473357333334	391484.3125	8.719586763537689E7	2	6922	7.711997473752156	0.7596103391812041	0.08053944848520195	405.7549743652344	405.7726745605469
344	405.8109436035156	22.6169666178667					1	DETECTED	405.8109 m/z @22.62 [151231OFc1_NvH-0949-CRLM-8.raw]	405.8109436035156	22.6169666178667	0.7820966712	99.2606484314667	98.47855176026671	60804.8125	7.613455446059354E7	0	6922	0.25833311022574534	2.086984426793918	3.197192430986818	405.8009948730469	405.8130187988281
345	405.8502197265625	32.3398510832					1	DETECTED	405.8502 m/z @32.34 [151231OFc1_NvH-0949-CRLM-8.raw]	405.8502197265625	32.3398510832	1.09719120613333	99.6742417768	98.57705057066667	164872.59375	7.396990809150673E7	0	6922	26.88647881434671	0.5047006804782992	4.653021733730508	405.8402404785156	405.85552978515625
346	405.8656311035156	18.3748400018667					1	DETECTED	405.8656 m/z @18.37 [151231OFc1_NvH-0949-CRLM-8.raw]	405.8656311035156	18.3748400018667	1.2463915496	99.9642278336	98.717836284	1852147.75	1.2878997467143945E8	3	6922	14.014311115706505	1.0952191066891104	1.3583865609072332	405.8556823730469	405.8687438964844
347	405.8787536621094	12.5660216392					1	DETECTED	405.8788 m/z @12.57 [151231OFc1_NvH-0949-CRLM-8.raw]	405.8787536621094	12.5660216392	0.307610504	99.8916329216	99.58402241760001	2074720.75	1.229425362513844E8	0	6922	0.13597927931832388	0.5970091067063957	6.286942907766941	405.8687744140625	405.88873291015625
348	405.8941955566406	15.4680113592					1	DETECTED	405.8942 m/z @15.47 [151231OFc1_NvH-0949-CRLM-8.raw]	405.8941955566406	15.4680113592	0.226061538666667	99.9227473458667	99.69668580720003	1482727.875	1.198398722398199E8	3	6922	1.6803323582517198	1.3231010846896525	1.1087516052512814	405.8887634277344	405.9041748046875
349	405.9076843261719	33.5964864208					1	DETECTED	405.9077 m/z @33.60 [151231OFc1_NvH-0949-CRLM-8.raw]	405.9076843261719	33.5964864208	0.0299969978666667	99.6845376896	99.65454069173335	405390.90625	8.820836061216526E7	3	6922	4.633096362868361	1.8739805402259384	0.21195063593542696	405.904296875	405.9176330566406
350	405.93505859375	41.6489566312					1	DETECTED	405.9351 m/z @41.65 [151231OFc1_NvH-0949-CRLM-8.raw]	405.93505859375	41.6489566312	0.1413167408	99.5598953448	99.418578604	215562.59375	7.755430904814734E7	0	6922	0.09515752375821052	1.6371402906713528	5.888686230915261	405.925537109375	405.94317626953125
351	405.95318603515625	9.74195589013333					1	DETECTED	405.9532 m/z @9.74 [151231OFc1_NvH-0949-CRLM-8.raw]	405.95318603515625	9.74195589013333	0.0092179872	99.9848169165333	99.9755989293333	414058.96875	8.25058245424269E7	0	6922	15.118357420051195	3.7888898012431875	0.701514033157648	405.9432067871094	405.9546203613281
352	405.9646301269531	38.2420125621333					1	DETECTED	405.9646 m/z @38.24 [151231OFc1_NvH-0949-CRLM-8.raw]	405.9646301269531	38.2420125621333	0.195563925066667	99.901995308	99.70643138293333	515188.4375	8.040766705007567E7	0	6922	0.08362119792600708	0.5038532561195902	0.0070325409960505835	405.9547119140625	405.9725036621094
353	405.9825134277344	35.9757071266667					1	DETECTED	405.9825 m/z @35.98 [151231OFc1_NvH-0949-CRLM-8.raw]	405.9825134277344	35.9757071266667	0.110850741066667	99.9227473458667	99.81189660480003	589954.25	8.225136862677227E7	0	6922	0.16601817638794358	0.5234291034862398	0.031705049755392616	405.97265625	405.99249267578125
354	406.0118408203125	40.5577506048					1	DETECTED	406.0118 m/z @40.56 [151231OFc1_NvH-0949-CRLM-8.raw]	406.0118408203125	40.5577506048	0.2870964624	99.9848169165333	99.6977204541333	65941.6328125	7.373475246451017E7	0	6922	77.41803786277593	1.427965829009513	1.8528941153860234	406.00213623046875	406.0218200683594
355	406.0328063964844	40.5298862434667					1	DETECTED	406.0328 m/z @40.53 [151231OFc1_NvH-0949-CRLM-8.raw]	406.0328063964844	40.5298862434667	0.337895888533333	99.9848169165333	99.64692102799997	106989.7421875	8.209875724291915E7	0	6922	24.246816628851164	1.3518865109206828	3.1966465512162108	406.0228271484375	406.0427551269531
356	406.0632019042969	32.8238408978667					1	DETECTED	406.0632 m/z @32.82 [151231OFc1_NvH-0949-CRLM-8.raw]	406.0632019042969	32.8238408978667	0.429115621866667	99.9330950397333	99.50397941786663	36350.2890625	7.186210329054782E7	0	6922	95.34486004360262	1.4720517585078836	1.9400203323980716	406.0555419921875	406.0721740722656
357	406.1155090332031	81.7021015901333					1	DETECTED	406.1155 m/z @81.70 [151231OFc1_NvH-0949-CRLM-8.raw]	406.1155090332031	81.7021015901333	2.777964572	97.0948380698667	94.3168734978667	181614.375	8.298749028683597E7	0	6922	0.748817486022844	1.4681034516162403	1.8566900493702787	406.1056823730469	406.125
358	406.1330871582031	53.7287877154667					1	DETECTED	406.1331 m/z @53.73 [151231OFc1_NvH-0949-CRLM-8.raw]	406.1330871582031	53.7287877154667	1.07589977866667	99.4773977216	98.40149794293333	39775.296875	6.820544674176435E7	0	6922	0.6009041603903782	0.8815845072769859	0.7517549933432762	406.1255187988281	406.14208984375
359	406.149658203125	13.9041207301333					1	DETECTED	406.1497 m/z @13.90 [151231OFc1_NvH-0949-CRLM-8.raw]	406.149658203125	13.9041207301333	1.471060116	99.9848169165333	98.5137568005333	34326.05859375	4.712048752676979E7	0	6922	0.07029505482735132	3.684221096694666	6.212341348337873	406.14373779296875	406.1591796875
360	406.16534423828125	27.6467981925333					1	DETECTED	406.1653 m/z @27.65 [151231OFc1_NvH-0949-CRLM-8.raw]	406.16534423828125	27.6467981925333	0.613046868533333	96.6647661962667	96.05171932773337	25294.279296875	6.156862161118557E7	0	6922	72.92947450595307	1.7765148124755585	3.3342056662479367	406.1600036621094	406.1668395996094
361	406.1768493652344	29.5496015685333					1	DETECTED	406.1768 m/z @29.55 [151231OFc1_NvH-0949-CRLM-8.raw]	406.1768493652344	29.5496015685333	1.5030200816	99.9746048514667	98.4715847698667	120795.0703125	7.299573792553884E7	0	6922	77.4624359470691	1.8472796600852057	4.720230560376835	406.1668701171875	406.1824645996094
362	406.1924743652344	21.8014259898667					1	DETECTED	406.1925 m/z @21.80 [151231OFc1_NvH-0949-CRLM-8.raw]	406.1924743652344	21.8014259898667	2.02401844026667	98.4662138496	96.44219540933332	226594.09375	9.035479418430558E7	2	6922	14.696332356403296	3.580641902635657	5.518730378233253	406.1824951171875	406.19256591796875
363	406.20257568359375	89.3838550069333					1	DETECTED	406.2026 m/z @89.38 [151231OFc1_NvH-0949-CRLM-8.raw]	406.20257568359375	89.3838550069333	2.65053439813333	99.7066410104	97.05610661226667	4046059.75	2.663139325606158E8	2	6922	0.2263890565724722	0.5016032017459617	0.0030463216970977127	406.1925964355469	406.2125549316406
364	406.2129211425781	12.5797962701333					1	DETECTED	406.2129 m/z @12.58 [151231OFc1_NvH-0949-CRLM-8.raw]	406.2129211425781	12.5797962701333	0.8450527216	99.7268493562667	98.8817966346667	1470269.25	1.6318815262942353E8	2	6922	0.48955049726082045	0.7032940632285934	4.044115176109837	406.21258544921875	406.222900390625
365	406.2259521484375	19.6712856810667					1	DETECTED	406.2260 m/z @19.67 [151231OFc1_NvH-0949-CRLM-8.raw]	406.2259521484375	19.6712856810667	2.02401844026667	95.9547498154667	93.93073137520003	541282.125	1.1305788217233153E8	0	6922	2.831532662913517	0.9871784501796765	0.030129033926516963	406.2229309082031	406.2271423339844
366	406.2371520996094	8.99441079093333					1	DETECTED	406.2372 m/z @8.99 [151231OFc1_NvH-0949-CRLM-8.raw]	406.2371520996094	8.99441079093333	2.52526351786667	99.363397612	96.83813409413332	902700.5	1.3325540111598209E8	0	6922	6.6211205822499455	1.3214743472156265	13.520014039140024	406.2271728515625	406.2452392578125
367	406.2552490234375	15.8525403117333					1	DETECTED	406.2552 m/z @15.85 [151231OFc1_NvH-0949-CRLM-8.raw]	406.2552490234375	15.8525403117333	3.19439294853333	99.8813306776	96.68693772906667	2321984.5	1.6242607898555148E8	2	6922	6.437919688535512	6.053087696448228	3.598955199505855	406.24530029296875	406.2652282714844
368	406.27362060546875	42.059428996					1	DETECTED	406.2736 m/z @42.06 [151231OFc1_NvH-0949-CRLM-8.raw]	406.27362060546875	42.059428996	4.33150336746667	97.0631490589333	92.73164569146664	221143.40625	9.257712377184443E7	2	6922	46.111944699308	1.4102233841962477	136.6628050944338	406.2652587890625	406.2834777832031
369	406.2882385253906	90.6913606922667					1	DETECTED	406.2882 m/z @90.69 [151231OFc1_NvH-0949-CRLM-8.raw]	406.2882385253906	90.6913606922667	3.52824970773333	99.2403114949333	95.71206178719997	137430.671875	7.723458475691418E7	0	6922	0.08915271761324561	0.6920876749265382	0.13993221729376268	406.2843017578125	406.2981872558594
370	406.30322265625	43.4744169986667					1	DETECTED	406.3032 m/z @43.47 [151231OFc1_NvH-0949-CRLM-8.raw]	406.30322265625	43.4744169986667	0.483291943466667	99.7782735834667	99.29498164000003	17075.7421875	5.813690561430964E7	0	6922	91.71639743443788	1.1384313944567863	1.2755038407653974	406.2982482910156	406.306640625
371	406.316650390625	91.2210269944					1	DETECTED	406.3167 m/z @91.22 [151231OFc1_NvH-0949-CRLM-8.raw]	406.316650390625	91.2210269944	16.6884718832	98.8999925008	82.2115206176	72643.0078125	6.727650683727236E7	0	6922	0.8233000740583236	0.5125026204220356	0.759233279397077	406.30804443359375	406.325439453125
372	406.3423156738281	30.6487930221333					1	DETECTED	406.3423 m/z @30.65 [151231OFc1_NvH-0949-CRLM-8.raw]	406.3423156738281	30.6487930221333	14.849162044	93.4493580264	78.60019598240001	23470.701171875	7.070924822066411E7	0	6922	76.6513236762389	2.4874060695209503	3.891328634562335	406.3326721191406	406.3423156738281
373	406.35296630859375	89.3589655269333					1	DETECTED	406.3530 m/z @89.36 [151231OFc1_NvH-0949-CRLM-8.raw]	406.35296630859375	89.3589655269333	1.02325885653333	97.4126867792	96.38942792266667	38568.4609375	7.843704178728978E7	0	6922	89.36345877230976	0.5159036742963256	0.029918288820854552	406.3432312011719	406.3629455566406
374	406.4540100097656	23.5235752381333					1	DETECTED	406.4540 m/z @23.52 [151231OFc1_NvH-0949-CRLM-8.raw]	406.4540100097656	23.5235752381333	2.9337316592	99.57024282	96.6365111608	161078.90625	7.72564510082046E7	0	6922	13.955585275511435	0.5732212120496514	0.09014954047296558	406.444091796875	406.45654296875
375	406.46661376953125	38.2246957885333					1	DETECTED	406.4666 m/z @38.22 [151231OFc1_NvH-0949-CRLM-8.raw]	406.46661376953125	38.2246957885333	0.7716468288	99.0545631536	98.2829163248	316807.65625	7.128885771082391E7	0	6922	0.2000109797417835	0.5046564307027714	0.015039815339363837	406.4566345214844	406.47650146484375
376	406.4775085449219	23.2008370008					1	DETECTED	406.4775 m/z @23.20 [151231OFc1_NvH-0949-CRLM-8.raw]	406.4775085449219	23.2008370008	3.97174664666667	96.9913082864	93.01956163973333	154186.28125	7.52741231673675E7	0	6922	0.08533704271117415	0.748273758275591	0.014933960081892562	406.4766540527344	406.4873046875
377	406.5010681152344	15.4995859042667					1	DETECTED	406.5011 m/z @15.50 [151231OFc1_NvH-0949-CRLM-8.raw]	406.5010681152344	15.4995859042667	3.6298754192	98.9613248005333	95.3314493813333	218276.0	7.47432782474443E7	0	6922	0.13947757879398104	0.5092067634284888	0.020490371693561348	406.4910888671875	406.51104736328125
378	406.52099609375	31.3016704501333					1	DETECTED	406.5210 m/z @31.30 [151231OFc1_NvH-0949-CRLM-8.raw]	406.52099609375	31.3016704501333	3.38815566533333	95.9649537282667	92.57679806293338	46559.125	7.74305275087039E7	0	6922	50.53007036102442	1.7072836597479257	2.6717896982935714	406.5110778808594	406.5249938964844
379	406.5350036621094	20.9458277832					1	DETECTED	406.5350 m/z @20.95 [151231OFc1_NvH-0949-CRLM-8.raw]	406.5350036621094	20.9458277832	0.2057032016	99.9952564650667	99.7895532634667	1716271.75	1.1268207724111024E8	3	6922	0.13996770975386497	0.5061314857449178	0.010806888588075823	406.5251159667969	406.54498291015625
380	406.5473937988281	12.5928859397333					1	DETECTED	406.5474 m/z @12.59 [151231OFc1_NvH-0949-CRLM-8.raw]	406.5473937988281	12.5928859397333	2.6918882656	96.28249734	93.5906090744	471571.28125	9.596116747626063E7	3	6922	20.64739392447629	2.3869009231800162	0.9923454042888455	406.5450134277344	406.557373046875
381	406.56573486328125	20.9795810125333					1	DETECTED	406.5657 m/z @20.98 [151231OFc1_NvH-0949-CRLM-8.raw]	406.56573486328125	20.9795810125333	2.53576934853333	96.6546306917333	94.11886134319997	434776.4375	8.654104009724969E7	0	6922	18.22784843728288	1.3175294737063137	3.3243747654951443	406.5574035644531	406.5757141113281
382	406.5767517089844	30.9044241341333					1	DETECTED	406.5768 m/z @30.90 [151231OFc1_NvH-0949-CRLM-8.raw]	406.5767517089844	30.9044241341333	3.4198261704	99.9952564650667	96.5754302946667	342611.78125	8.265334688156037E7	3	6922	0.17605832010394806	0.5367517447169196	0.4924270968718634	406.57574462890625	406.5865783691406
383	406.5928955078125	19.3540038754667					1	DETECTED	406.5929 m/z @19.35 [151231OFc1_NvH-0949-CRLM-8.raw]	406.5928955078125	19.3540038754667	4.06898716026667	99.9746048514667	95.90561769120002	69118.21875	7.377670965401883E7	0	6922	27.25532854541275	3.15977287704417	0.3859160545181953	406.5868835449219	406.6025390625
384	406.6490173339844	32.8955631752					1	DETECTED	406.6490 m/z @32.90 [151231OFc1_NvH-0949-CRLM-8.raw]	406.6490173339844	32.8955631752	3.17045179706667	98.8278409872	95.65738919013333	33746.390625	7.571447499538642E7	0	6922	9.420740482368036	1.6090333182149439	2.702042439862986	406.6398010253906	406.65850830078125
385	406.6683654785156	54.6297176234667					1	DETECTED	406.6684 m/z @54.63 [151231OFc1_NvH-0949-CRLM-8.raw]	406.6683654785156	54.6297176234667	6.39817106933333	99.6742417768	93.27607070746667	22009.35546875	6.905735293845886E7	0	6922	83.01268909683114	0.9669612252924227	0.9339224505848455	406.65948486328125	406.6733093261719
386	406.68353271484375	16.9533106749333					1	DETECTED	406.6835 m/z @16.95 [151231OFc1_NvH-0949-CRLM-8.raw]	406.68353271484375	16.9533106749333	5.0233933216	95.2056207381333	90.18222741653331	81706.03125	7.027427302984971E7	0	6922	0.3793631485004454	0.5317844539704092	0.5698009266152398	406.673583984375	406.6869201660156
387	406.6969299316406	10.16913858					1	DETECTED	406.6969 m/z @10.17 [151231OFc1_NvH-0949-CRLM-8.raw]	406.6969299316406	10.16913858	1.71515961733333	99.5805342317333	97.86537461439997	1278217.25	1.0486891513677615E8	2	6922	0.1649834380713937	10.098769079431985	298.1807406226835	406.68701171875	406.7068786621094
388	406.7079162597656	10.5629302786667					1	DETECTED	406.7079 m/z @10.56 [151231OFc1_NvH-0949-CRLM-8.raw]	406.7079162597656	10.5629302786667	2.9778627304	97.7738345149333	94.7959717845333	43182.8046875	6.107520434871862E7	0	6922	0.257411518568345	6.967791222189621	0.004805908440543841	406.70697021484375	406.7083435058594
389	406.7183532714844	37.6599610434667					1	DETECTED	406.7184 m/z @37.66 [151231OFc1_NvH-0949-CRLM-8.raw]	406.7183532714844	37.6599610434667	1.768109152	98.4352142997333	96.66710514773331	2405090.25	1.869073302322239E8	2	6922	16.35031643462107	0.7125276850010751	0.011307245065273098	406.7084045410156	406.72467041015625
390	406.7347106933594	20.4238481456					1	DETECTED	406.7347 m/z @20.42 [151231OFc1_NvH-0949-CRLM-8.raw]	406.7347106933594	20.4238481456	3.2385533104	99.0957317496	95.85717843920001	3004662.0	1.885098933345169E8	2	6922	17.515372484762644	5.618998016178893	0.02834623064993865	406.7247619628906	406.7446594238281
391	406.7569885253906	15.8806587781333					1	DETECTED	406.7570 m/z @15.88 [151231OFc1_NvH-0949-CRLM-8.raw]	406.7569885253906	15.8806587781333	2.60920403813333	99.5598953448	96.95069130666667	951237.625	1.5833091402954754E8	2	6922	63.79572647698029	3.7020943579997723	0.17693939004244552	406.74700927734375	406.7669372558594
392	406.7708435058594	37.7015686888					1	DETECTED	406.7708 m/z @37.70 [151231OFc1_NvH-0949-CRLM-8.raw]	406.7708435058594	37.7015686888	2.43037848586667	99.0752277186667	96.64484923280003	321336.1875	8.24890987791401E7	0	6922	12.073661737666885	0.8777245870667527	1.3896096707334114	406.7670593261719	406.78082275390625
393	406.7836608886719	35.3269458968					1	DETECTED	406.7837 m/z @35.33 [151231OFc1_NvH-0949-CRLM-8.raw]	406.7836608886719	35.3269458968	1.3425930552	92.1993578293333	90.8567647741333	207777.90625	6.528710707146687E7	2	6922	0.16439380864263597	2.003051360664686	0.009721419079294306	406.7808532714844	406.7935485839844
394	406.8350830078125	15.4567447085333					1	DETECTED	406.8351 m/z @15.46 [151231OFc1_NvH-0949-CRLM-8.raw]	406.8350830078125	15.4567447085333	0.0198575138666667	99.4464005274667	99.42654301360002	138526.75	7.16227161876907E7	0	6922	8.909191729063568	0.5356064557284753	4.756779134092856	406.8251037597656	406.844970703125
395	406.8587951660156	22.0150300997333					1	DETECTED	406.8588 m/z @22.02 [151231OFc1_NvH-0949-CRLM-8.raw]	406.8587951660156	22.0150300997333	1.2999350016	99.3530499832	98.05311498159999	76698.8359375	7.061193897115055E7	0	6922	11.051183373150662	2.6525096774009493	5.176276529604591	406.8489074707031	406.8592834472656
396	406.8692932128906	13.4027472994667					1	DETECTED	406.8693 m/z @13.40 [151231OFc1_NvH-0949-CRLM-8.raw]	406.8692932128906	13.4027472994667	0.824019880533333	99.6955206282667	98.87150074773338	2358589.75	1.4304510875973156E8	3	6922	7.7266953247629075	0.51944169065624	0.9726757191177472	406.85931396484375	406.87542724609375
397	406.88543701171875	16.8753864672					1	DETECTED	406.8854 m/z @16.88 [151231OFc1_NvH-0949-CRLM-8.raw]	406.88543701171875	16.8753864672	0.1006858984	99.8194272709333	99.7187413725333	1.2977366E7	2.659070439390091E8	3	6922	0.17707914543195713	1.5112529682220235	1.417181669267736	406.87548828125	406.8954162597656
398	406.9001770019531	20.9795810125333					1	DETECTED	406.9002 m/z @20.98 [151231OFc1_NvH-0949-CRLM-8.raw]	406.9001770019531	20.9795810125333	0.131049913333333	99.9434178578667	99.81236794453338	166125.4375	7.957216963339932E7	0	6922	5.563608681135351	1.2842212691566295	0.050471866396167284	406.8954772949219	406.9004211425781
399	406.9104309082031	30.9441330402667					1	DETECTED	406.9104 m/z @30.94 [151231OFc1_NvH-0949-CRLM-8.raw]	406.9104309082031	30.9441330402667	0.1006858984	99.7576160032	99.6569301048	250953.484375	7.958323826349747E7	3	6922	5.594360270014356	0.6407412556652196	0.817653359074396	406.90045166015625	406.92041015625
400	406.9399719238281	46.8179516594667					1	DETECTED	406.9400 m/z @46.82 [151231OFc1_NvH-0949-CRLM-8.raw]	406.9399719238281	46.8179516594667	0.0198575138666667	99.5805342317333	99.56067671786663	49080.5625	7.488282942803697E7	0	6922	1.859069079827357	0.9767846560292549	0.7430975065419174	406.92999267578125	406.9492492675781
401	406.9592590332031	30.2277607034667					1	DETECTED	406.9593 m/z @30.23 [151231OFc1_NvH-0949-CRLM-8.raw]	406.9592590332031	30.2277607034667	0.0805156544	99.9434178578667	99.8629022034667	250134.765625	8.336126236241288E7	4	6922	20.243231556488638	0.9991262684643769	0.017673664650028124	406.94927978515625	406.96917724609375
402	406.979248046875	32.9616416797333					1	DETECTED	406.9792 m/z @32.96 [151231OFc1_NvH-0949-CRLM-8.raw]	406.979248046875	32.9616416797333	0.0092179872	99.9952564650667	99.9860384778667	190411.03125	7.757209800482143E7	0	6922	0.5008659216355511	0.8799402614924267	0.021469122602804046	406.96929931640625	406.9892272949219
403	407.0008850097656	37.6182818901333					1	DETECTED	407.0009 m/z @37.62 [151231OFc1_NvH-0949-CRLM-8.raw]	407.0008850097656	37.6182818901333	0.175474969333333	99.9848169165333	99.80934194719997	39434.1484375	6.984073647301634E7	0	6922	60.65206994001314	1.338005159302919	1.6673687088436804	406.9909362792969	407.00994873046875
404	407.048583984375	32.7332646610667					1	DETECTED	407.0486 m/z @32.73 [151231OFc1_NvH-0949-CRLM-8.raw]	407.048583984375	32.7332646610667	0.266550616533333	99.9642278336	99.69767721706667	22369.412109375	6.944067022642894E7	0	6922	99.6068991247373	1.543382692870541	2.088863325190312	407.04638671875	407.0512390136719
405	407.0613098144531	49.0277119770667					1	DETECTED	407.0613 m/z @49.03 [151231OFc1_NvH-0949-CRLM-8.raw]	407.0613098144531	49.0277119770667	0.0400617616	99.9952564650667	99.9551947034667	210308.640625	7.1669352009609E7	0	6922	0.08358963666071872	0.5017632552380137	0.019389932056641003	407.05133056640625	407.0711669921875
406	407.0997619628906	40.3712446736					1	DETECTED	407.0998 m/z @40.37 [151231OFc1_NvH-0949-CRLM-8.raw]	407.0997619628906	40.3712446736	0.4395030064	99.768005348	99.3285023416	55340.66796875	9.494273227354601E7	0	6922	91.16287959817103	1.1413995454808643	1.2791585686103975	407.09039306640625	407.1095886230469
407	407.11871337890625	81.6191567736					1	DETECTED	407.1187 m/z @81.62 [151231OFc1_NvH-0949-CRLM-8.raw]	407.11871337890625	81.6191567736	0.378451734133333	99.8711270616	99.49267532746667	50516.45703125	8.537359778724761E7	0	6922	47.69343706548426	0.5607012240916456	42.81613268557925	407.1101379394531	407.1284484863281
408	407.1391296386719	42.4509330026667					1	DETECTED	407.1391 m/z @42.45 [151231OFc1_NvH-0949-CRLM-8.raw]	407.1391296386719	42.4509330026667	1.07589977866667	99.9330950397333	98.85719526106664	51834.078125	7.519853101764907E7	0	6922	72.10977533105631	1.1408605204989457	1.2338879443337838	407.13006591796875	407.1490478515625
409	407.15411376953125	8.6039464968					1	DETECTED	407.1541 m/z @8.60 [151231OFc1_NvH-0949-CRLM-8.raw]	407.15411376953125	8.6039464968	3.97174664666667	93.2623810477333	89.29063440106663	17872.048828125	5.718128062733746E7	0	6922	9.791786092178327	9.638037788729747	18.174301181574442	407.1494445800781	407.1606140136719
410	407.170654296875	23.0419347138667					1	DETECTED	407.1707 m/z @23.04 [151231OFc1_NvH-0949-CRLM-8.raw]	407.170654296875	23.0419347138667	3.12367061626667	97.8664789536	94.74280833733333	62537.12890625	6.48462593539673E7	0	6922	16.340364453814654	2.4067694382161453	5.556272798412478	407.1607971191406	407.17523193359375
411	407.18524169921875	24.3951228810667					1	DETECTED	407.1852 m/z @24.40 [151231OFc1_NvH-0949-CRLM-8.raw]	407.18524169921875	24.3951228810667	1.5886672888	99.5598953448	97.971228056	281010.0625	8.151761839847039E7	2	6922	14.198475043057211	0.5207000243608529	4.887604397325347	407.1752624511719	407.1935119628906
412	407.20355224609375	13.3580792432					1	DETECTED	407.2036 m/z @13.36 [151231OFc1_NvH-0949-CRLM-8.raw]	407.20355224609375	13.3580792432	0.0198575138666667	99.8813306776	99.86147316373334	1447655.0	1.9162893737983656E8	3	6922	75.80644037420359	0.5494456452688191	0.1433947738229119	407.1935729980469	407.2086486816406
413	407.2186584472656	16.8544805664					1	DETECTED	407.2187 m/z @16.85 [151231OFc1_NvH-0949-CRLM-8.raw]	407.2186584472656	16.8544805664	2.02401844026667	99.9330950397333	97.90907659946663	8413177.0	3.087475844372022E8	3	6922	0.17866131259528473	7.068273623039867	2.2534979333548795	407.20867919921875	407.2286376953125
414	407.2290954589844	26.5225816568					1	DETECTED	407.2291 m/z @26.52 [151231OFc1_NvH-0949-CRLM-8.raw]	407.2290954589844	26.5225816568	3.0002287384	99.6531316288	96.6529028904	1528223.625	1.5085227533795634E8	2	6922	6.214254377116468	0.5341177022232215	0.3362243336076079	407.2286682128906	407.23907470703125
415	407.2457580566406	27.5587783194667					1	DETECTED	407.2458 m/z @27.56 [151231OFc1_NvH-0949-CRLM-8.raw]	407.2457580566406	27.5587783194667	0.472373104266667	99.7475283168	99.27515521253333	1370763.625	1.3819415775724304E8	3	6922	0.4121841604941956	0.6783466602529661	1.266214308212763	407.2391052246094	407.2557373046875
416	407.25750732421875	23.8975578573333					1	DETECTED	407.2575 m/z @23.90 [151231OFc1_NvH-0949-CRLM-8.raw]	407.25750732421875	23.8975578573333	2.9778627304	96.6039980256	93.6261352952	537108.0	1.1227148546902649E8	2	6922	16.49344916482307	5.906672572733677	5.650084506553945	407.2557678222656	407.26739501953125
417	407.27276611328125	37.7015686888					1	DETECTED	407.2728 m/z @37.70 [151231OFc1_NvH-0949-CRLM-8.raw]	407.27276611328125	37.7015686888	3.067061768	97.2304134984	94.1633517304	172917.15625	7.883407509351067E7	2	6922	44.547527438629146	1.417839417691168	1.9210372281398729	407.26751708984375	407.2827453613281
418	407.2855529785156	35.2866774466667					1	DETECTED	407.2856 m/z @35.29 [151231OFc1_NvH-0949-CRLM-8.raw]	407.2855529785156	35.2866774466667	5.51099664053333	91.1478009053333	85.63680426479996	139121.921875	8.004412365623112E7	0	6922	54.648692791356794	1.7093637185188337	593.015949110252	407.28277587890625	407.29022216796875
419	407.300537109375	92.2195030226667					1	DETECTED	407.3005 m/z @92.22 [151231OFc1_NvH-0949-CRLM-8.raw]	407.300537109375	92.2195030226667	6.73040085946667	94.9019555136	88.17155465413333	708048.25	1.4171816111275935E8	0	6922	0.2748126298173901	0.6567314323058419	0.22159779392262843	407.2912292480469	407.3090515136719
420	407.3148193359375	92.1095527018667					1	DETECTED	407.3148 m/z @92.11 [151231OFc1_NvH-0949-CRLM-8.raw]	407.3148193359375	92.1095527018667	13.8557710424	99.1060442488	85.25027320640001	51770.16015625	6.622225579733342E7	0	6922	2.6077563340023318	0.544703855830122	0.5046880937220979	407.31292724609375	407.32305908203125
421	407.3345031738281	90.4137785322667					1	DETECTED	407.3345 m/z @90.41 [151231OFc1_NvH-0949-CRLM-8.raw]	407.3345031738281	90.4137785322667	1.26782062773333	99.1373665936	97.86954596586668	41660.7109375	7.627609351072247E7	0	6922	0.2471853583839163	0.54892867981	1.725881665018866	407.3310852050781	407.3410339355469
422	407.3517761230469	90.5168850770667					1	DETECTED	407.3518 m/z @90.52 [151231OFc1_NvH-0949-CRLM-8.raw]	407.3517761230469	90.5168850770667	0.929166284	93.8422742437333	92.9131079597333	58109.94921875	7.319082255601686E7	0	6922	1.911742736084605	2.4025922164484026	2.5064108861399848	407.3439636230469	407.36126708984375
423	407.3951110839844	49.0449122757333					1	DETECTED	407.3951 m/z @49.04 [151231OFc1_NvH-0949-CRLM-8.raw]	407.3951110839844	49.0449122757333	1.8315207832	99.2403114949333	97.40879071173329	110007.734375	8.343535429191689E7	0	6922	41.01369649674256	0.9999663740161504	1.7668077052569646	407.38519287109375	407.40478515625
424	407.4200744628906	28.1440005389333					1	DETECTED	407.4201 m/z @28.14 [151231OFc1_NvH-0949-CRLM-8.raw]	407.4200744628906	28.1440005389333	0.131049913333333	97.9613196557333	97.83026974239998	61550.81640625	7.269775427303652E7	0	6922	11.022490511100393	1.6277492222114682	4.409062404897882	407.4105224609375	407.42999267578125
425	407.4383850097656	33.0340405594667					1	DETECTED	407.4384 m/z @33.03 [151231OFc1_NvH-0949-CRLM-8.raw]	407.4383850097656	33.0340405594667	1.07589977866667	98.3533527	97.27745292133334	25204.513671875	6.714351770530242E7	0	6922	85.8808463169978	1.5739096539553123	2.211374115989888	407.43011474609375	407.445556640625
426	407.4555969238281	22.9975747029333					1	DETECTED	407.4556 m/z @23.00 [151231OFc1_NvH-0949-CRLM-8.raw]	407.4555969238281	22.9975747029333	3.94146582373333	99.2198995042667	95.27843368053338	40629.6953125	7.067029807217464E7	0	6922	16.891577348662686	2.4996707098917685	5.146090992725463	407.4456481933594	407.4588317871094
427	407.4688720703125	15.9157185784					1	DETECTED	407.4689 m/z @15.92 [151231OFc1_NvH-0949-CRLM-8.raw]	407.4688720703125	15.9157185784	3.37773716906667	99.8813306776	96.50359350853333	237149.171875	8.598582913967235E7	0	6922	0.7253385947691893	3.3380441956800557	15.935670045796154	407.4588928222656	407.4747619628906
428	407.4848327636719	25.1782306424					1	DETECTED	407.4848 m/z @25.18 [151231OFc1_NvH-0949-CRLM-8.raw]	407.4848327636719	25.1782306424	3.24938426826667	98.7428691008	95.49348483253333	259489.875	7.761232567162983E7	4	6922	4.313288915558356	2.1852746903587663	0.6873079455832021	407.474853515625	407.49481201171875
429	407.51556396484375	14.4050209778667					1	DETECTED	407.5156 m/z @14.41 [151231OFc1_NvH-0949-CRLM-8.raw]	407.51556396484375	14.4050209778667	3.01142000986667	95.3038880730667	92.29246806320003	207170.890625	7.407829977798979E7	3	6922	0.15801306662227432	0.5496491930984718	3.9974084983310734	407.5057067871094	407.5205078125
430	407.530517578125	18.1335241661333					1	DETECTED	407.5305 m/z @18.13 [151231OFc1_NvH-0949-CRLM-8.raw]	407.530517578125	18.1335241661333	1.79987308293333	99.3428039770667	97.54293089413336	723870.625	1.0057157745247826E8	0	6922	4.92037675599356	1.353699677048447	0.6724129807787289	407.5205383300781	407.5404968261719
431	407.5413513183594	20.0681312168					1	DETECTED	407.5414 m/z @20.07 [151231OFc1_NvH-0949-CRLM-8.raw]	407.5413513183594	20.0681312168	3.07834244106667	96.0080761637333	92.92973372266664	243799.609375	9.261485240144715E7	0	6922	6.11960350473961	0.9016543932682833	1.462042819934644	407.54052734375	407.54205322265625
432	407.55206298828125	16.8753864672					1	DETECTED	407.5521 m/z @16.88 [151231OFc1_NvH-0949-CRLM-8.raw]	407.55206298828125	16.8753864672	2.81849960186667	99.415338308	96.59683870613333	3771325.75	1.7361582139294073E8	3	6922	0.17001960332030208	4.13460666243961	0.23793330292858947	407.5420837402344	407.5620422363281
433	407.5677490234375	34.1135389456					1	DETECTED	407.5677 m/z @34.11 [151231OFc1_NvH-0949-CRLM-8.raw]	407.5677490234375	34.1135389456	3.067061768	99.6742417768	96.6071800088	792774.375	1.0698368547095019E8	3	6922	14.956718121857197	16.18156626574481	1.4261361719918428	407.56207275390625	407.5777282714844
434	407.58123779296875	21.6230091568					1	DETECTED	407.5812 m/z @21.62 [151231OFc1_NvH-0949-CRLM-8.raw]	407.58123779296875	21.6230091568	4.15080728613333	98.7428691008	94.59206181466666	221569.46875	8.362557801677042E7	0	6922	0.19246729205188373	0.7144701771020341	2.1310085920024595	407.5777893066406	407.5910949707031
435	407.6276550292969	34.0720393096167					1	DETECTED	407.6277 m/z @34.07 [151231OFc1_NvH-0949-CRLM-8.raw]	407.6276550292969	34.0720393096167	0.5811579728	97.6808436362667	97.0996856634667	181966.34375	7.592546295325288E7	0	6922	0.24468852852752576	3.4915243905012403	0.06711055583060614	407.6177062988281	407.6376037597656
436	407.6874084472656	9.21732677893333					1	DETECTED	407.6874 m/z @9.22 [151231OFc1_NvH-0949-CRLM-8.raw]	407.6874084472656	9.21732677893333	1.96121956826667	99.8399978901333	97.87877832186663	1492337.625	8.933397736924133E7	0	6922	0.13376646941956594	5.768897806967582	1.09773417735723	407.67755126953125	407.6973876953125
437	407.70257568359375	40.4982200944					1	DETECTED	407.7026 m/z @40.50 [151231OFc1_NvH-0949-CRLM-8.raw]	407.70257568359375	40.4982200944	2.7642040896	99.4464005274667	96.6821964378667	492703.78125	9.276324703156327E7	0	6922	0.19251845056333394	1.5013013518650098	0.006101122151683278	407.6974182128906	407.7125549316406
438	407.7126770019531	34.5670419538667					1	DETECTED	407.7127 m/z @34.57 [151231OFc1_NvH-0949-CRLM-8.raw]	407.7126770019531	34.5670419538667	5.21186842266667	95.1761918421333	89.96432341946664	177121.296875	8.39266658031065E7	0	6922	74.21710089868533	1.9987501311027798	25.361277477857417	407.71258544921875	407.7144775390625
439	407.7245178222656	5.4347470016					1	DETECTED	407.7245 m/z @5.43 [151231OFc1_NvH-0949-CRLM-8.raw]	407.7245178222656	5.4347470016	1.9194282416	99.9538572149333	98.03442897333329	719869.9375	1.3378815000769904E8	4	6922	3.938940327473607	20.96448456958399	20.21003280610775	407.714599609375	407.7325439453125
440	407.7425537109375	16.937944204					1	DETECTED	407.7426 m/z @16.94 [151231OFc1_NvH-0949-CRLM-8.raw]	407.7425537109375	16.937944204	2.9666271568	99.8916329216	96.9250057648	7353804.5	2.420816228587141E8	2	6922	0.17182236755834523	35.427423908035934	1.827354831990556	407.7325744628906	407.75250244140625
441	407.7602233886719	32.3591942074667					1	DETECTED	407.7602 m/z @32.36 [151231OFc1_NvH-0949-CRLM-8.raw]	407.7602233886719	32.3591942074667	3.08985290213333	97.691096084	94.60124318186666	667310.5	9.50757557589814E7	2	6922	0.16628329183559742	0.6771907157445651	2.8195585916715085	407.7525634765625	407.7701416015625
442	407.7734680175781	18.8915196098667					1	DETECTED	407.7735 m/z @18.89 [151231OFc1_NvH-0949-CRLM-8.raw]	407.7734680175781	18.8915196098667	1.6205353728	96.0897664496	94.4692310768	78339.6953125	7.611042147046651E7	0	6922	30.62720303610445	3.224753892052112	0.4205454263265761	407.7702331542969	407.783203125
443	407.7890930175781	89.9771457434667					1	DETECTED	407.7891 m/z @89.98 [151231OFc1_NvH-0949-CRLM-8.raw]	407.7890930175781	89.9771457434667	2.47303839653333	97.4230573224	94.95001892586667	62090.28515625	1.2404871437252136E8	0	6922	0.11516294947259098	1.5175285136896681	1.7042481117020707	407.7835388183594	407.79901123046875
444	407.8498229980469	14.4050209778667					1	DETECTED	407.8498 m/z @14.41 [151231OFc1_NvH-0949-CRLM-8.raw]	407.8498229980469	14.4050209778667	1.03371514613333	99.9123743714667	98.87865922533337	171539.859375	8.180920059796776E7	0	6922	3.2385995038457054	0.5582245202665791	0.34450870272652784	407.8398742675781	407.85919189453125
445	407.86920166015625	12.1583094432					1	DETECTED	407.8692 m/z @12.16 [151231OFc1_NvH-0949-CRLM-8.raw]	407.86920166015625	12.1583094432	1.0023757184	99.9434178578667	98.9410421394667	366882.3125	8.274294356349218E7	0	6922	5.981266254906885	1.5442789528022038	1.383431402402608	407.8592224121094	407.8692932128906
446	407.8793029785156	11.7698429248					1	DETECTED	407.8793 m/z @11.77 [151231OFc1_NvH-0949-CRLM-8.raw]	407.8793029785156	11.7698429248	0.110850741066667	99.8711270616	99.76027632053334	455171.28125	9.566162555413947E7	0	6922	0.4894164015731768	2.9587953676383174	0.2605351738431119	407.86932373046875	407.879638671875
447	407.8896484375	27.3381078674667					1	DETECTED	407.8896 m/z @27.34 [151231OFc1_NvH-0949-CRLM-8.raw]	407.8896484375	27.3381078674667	0.0603116176	99.5393162472	99.47900462960001	982527.875	1.4277173884514257E8	3	6922	0.4643787604369365	0.8171844714384707	0.15844658949989704	407.8796691894531	407.8996276855469
448	407.90191650390625	34.1135389456					1	DETECTED	407.9019 m/z @34.11 [151231OFc1_NvH-0949-CRLM-8.raw]	407.90191650390625	34.1135389456	0.348093945333333	99.9434178578667	99.59532391253337	553155.3125	9.156366618223046E7	3	6922	0.16845461406219187	0.5100395133012634	0.14512103633006665	407.899658203125	407.9118957519531
449	407.9119567871094	36.7113880122667					1	DETECTED	407.9120 m/z @36.71 [151231OFc1_NvH-0949-CRLM-8.raw]	407.9119567871094	36.7113880122667	0.131049913333333	99.9330950397333	99.80204512639997	364103.1875	7.819215201847701E7	3	6922	69.08217906517174	208.45288895934624	11.06509914604597	407.9119567871094	407.921630859375
450	407.92724609375	18.4413728101333					1	DETECTED	407.9272 m/z @18.44 [151231OFc1_NvH-0949-CRLM-8.raw]	407.92724609375	18.4413728101333	0.131049913333333	99.8916329216	99.76058300826668	328132.65625	7.582231900878143E7	0	6922	0.0827212669491253	0.5692743342816402	1.3586490834890625	407.9220275878906	407.9278259277344
451	407.9378356933594	9.204568168					1	DETECTED	407.9378 m/z @9.20 [151231OFc1_NvH-0949-CRLM-8.raw]	407.9378356933594	9.204568168	0.0704555333333333	99.9952564650667	99.92480093173337	1229410.125	8.898397288586046E7	0	6922	0.14270358981487696	0.6729550740636526	0.023545261925003547	407.92791748046875	407.94732666015625
452	407.95672607421875	16.1273680725333					1	DETECTED	407.9567 m/z @16.13 [151231OFc1_NvH-0949-CRLM-8.raw]	407.95672607421875	16.1273680725333	0.050186736	99.9538572149333	99.9036704789333	116548.0	7.632820486910288E7	0	6922	null	31.72806674257735	9.34114658741901	407.9479064941406	407.9569396972656
453	407.9669494628906	30.172769032					1	DETECTED	407.9669 m/z @30.17 [151231OFc1_NvH-0949-CRLM-8.raw]	407.9669494628906	30.172769032	0.0603116176	99.7371933704	99.67688175280001	256719.0625	7.402255216395961E7	0	6922	0.4972374794164729	0.5731516597639017	0.018468815134307766	407.95697021484375	407.9768981933594
454	407.98675537109375	25.1782306424					1	DETECTED	407.9868 m/z @25.18 [151231OFc1_NvH-0949-CRLM-8.raw]	407.98675537109375	25.1782306424	0.729595505333333	99.8813306776	99.15173517226667	103856.3046875	7.255593947581965E7	0	6922	12.045204262439663	2.9405105321807468	0.2734334531215424	407.9770812988281	407.9967346191406
455	408.0108337402344	36.0588517298667					1	DETECTED	408.0108 m/z @36.06 [151231OFc1_NvH-0949-CRLM-8.raw]	408.0108337402344	36.0588517298667	0.0299969978666667	99.5598953448	99.52989834693334	230466.390625	7.355730632702108E7	0	6922	0.09987484542119063	0.5156379524055286	0.026650131004653545	408.00091552734375	408.0204162597656
456	408.0430603027344	33.9632192776					1	DETECTED	408.0431 m/z @33.96 [151231OFc1_NvH-0949-CRLM-8.raw]	408.0430603027344	33.9632192776	0.0198575138666667	99.3841745928	99.36431707893333	34161.4921875	7.378514524655233E7	0	6922	99.22608857477218	1.4424341071915956	1.9202361962856556	408.033203125	408.0434875488281
457	408.0703430175781	40.4123124042667					1	DETECTED	408.0703 m/z @40.41 [151231OFc1_NvH-0949-CRLM-8.raw]	408.0703430175781	40.4123124042667	0.4395030064	99.5185703869333	99.0790673805333	70853.5390625	7.814365768079062E7	0	6922	114.81175882437901	1.2402329528183516	1.522354357422358	408.0605163574219	408.080078125
458	408.12921142578125	34.1135389456					1	DETECTED	408.1292 m/z @34.11 [151231OFc1_NvH-0949-CRLM-8.raw]	408.12921142578125	34.1135389456	1.96121956826667	99.3739163418667	97.41269677360003	84277.578125	7.601349039325705E7	0	6922	0.09995136988922582	1.3254376511499604	1.8133012672035964	408.1201477050781	408.1377258300781
459	408.1653137207031	13.5752453749333					1	DETECTED	408.1653 m/z @13.58 [151231OFc1_NvH-0949-CRLM-8.raw]	408.1653137207031	13.5752453749333	1.68349724426667	99.6845376896	98.00104044533333	120940.828125	7.282074799740627E7	0	6922	0.27335278483204206	9.473602225840171	12.372258290046497	408.1559753417969	408.17523193359375
460	408.176513671875	8.35890187306667					1	DETECTED	408.1765 m/z @8.36 [151231OFc1_NvH-0949-CRLM-8.raw]	408.176513671875	8.35890187306667	1.97174185493333	92.8326190405333	90.86087718559997	95445.859375	6.3040056134047724E7	0	6922	0.04152311277355558	1.2846131624242407	0.9988818911548254	408.17535400390625	408.17822265625
461	408.1882629394531	9.204568168					1	DETECTED	408.1883 m/z @9.20 [151231OFc1_NvH-0949-CRLM-8.raw]	408.1882629394531	9.204568168	2.13498872293333	99.9848169165333	97.84982819359998	646525.0625	9.084725181188507E7	0	6922	0.11486910168022213	0.9566248264089392	3.2513326935320834	408.1783142089844	408.1940002441406
462	408.2040100097656	9.0152042456					1	DETECTED	408.2040 m/z @9.02 [151231OFc1_NvH-0949-CRLM-8.raw]	408.2040100097656	9.0152042456	2.52526351786667	99.6845376896	97.15927417173333	955616.375	1.4653129842426273E8	2	6922	9.657704885080662	1.415110674522608	6.143645696981198	408.194091796875	408.2091979980469
463	408.2192077636719	17.0594968349333					1	DETECTED	408.2192 m/z @17.06 [151231OFc1_NvH-0949-CRLM-8.raw]	408.2192077636719	17.0594968349333	1.63107742293333	99.6845376896	98.05346026666668	5075944.5	2.7748380752655816E8	2	6922	0.27160845102370956	1.0888781753477332	15.82324469196427	408.209228515625	408.22918701171875
464	408.2292175292969	9.55574982426667					1	DETECTED	408.2292 m/z @9.56 [151231OFc1_NvH-0949-CRLM-8.raw]	408.2292175292969	9.55574982426667	4.38621110346667	99.0545631536	94.66835205013334	325653.15625	1.1156500699897693E8	0	6922	11.920771141029821	1.9912155901394966	1.260336037313444	408.2292175292969	408.23028564453125
465	408.24029541015625	12.9666819146667					1	DETECTED	408.2403 m/z @12.97 [151231OFc1_NvH-0949-CRLM-8.raw]	408.24029541015625	12.9666819146667	2.65053439813333	99.8091378304	97.15860343226667	7443051.5	3.7315404115916175E8	2	6922	0.22680073531449985	3.5393859825602885	98.59226984697428	408.23040771484375	408.2501220703125
466	408.2601318359375	42.4211708104					1	DETECTED	408.2601 m/z @42.42 [151231OFc1_NvH-0949-CRLM-8.raw]	408.2601318359375	42.4211708104	1.1720969248	99.3428039770667	98.17070705226669	9771699.0	2.29881596001456E8	2	6922	0.194851140407593	1.2069200863195162	1.1492893593189208	408.2501525878906	408.2701110839844
467	408.2773742675781	90.967563624					1	DETECTED	408.2774 m/z @90.97 [151231OFc1_NvH-0949-CRLM-8.raw]	408.2773742675781	90.967563624	2.9337316592	96.8574179594667	93.9236863002667	290900.46875	1.0329648860773519E8	0	6922	2.441938236178558	0.5111326382228182	0.02158917655238503	408.2701416015625	408.285888671875
468	408.29534912109375	89.8190496216					1	DETECTED	408.2953 m/z @89.82 [151231OFc1_NvH-0949-CRLM-8.raw]	408.29534912109375	89.8190496216	6.19717368826667	94.1777428181333	87.98056912986662	49094.09375	4.002698797588871E7	0	6922	1.0919851302244865	0.513641117744545	10.193986007892926	408.2881164550781	408.299072265625
469	408.3109436035156	89.3838550069333					1	DETECTED	408.3109 m/z @89.38 [151231OFc1_NvH-0949-CRLM-8.raw]	408.3109436035156	89.3838550069333	0.7191041424	99.901995308	99.1828911656	429013.625	9.467469971630903E7	0	6922	0.05341686543424373	1.640510698305149	1.7534555977018016	408.30145263671875	408.31768798828125
470	408.3318176269531	90.208309376					1	DETECTED	408.3318 m/z @90.21 [151231OFc1_NvH-0949-CRLM-8.raw]	408.3318176269531	90.208309376	27.5063459624	93.0438730674667	65.5375271050667	52852.15234375	7.748543282277736E7	0	6922	0.9525456692204983	0.517625848293741	3.9173617767257456	408.3236999511719	408.3382873535156
471	408.3472595214844	25.4998227928					1	DETECTED	408.3473 m/z @25.50 [151231OFc1_NvH-0949-CRLM-8.raw]	408.3472595214844	25.4998227928	7.517487804	96.2418483058667	88.7243605018667	47951.53515625	7.723698665909399E7	0	6922	83.95173515183916	2.323095609037771	3.698190657015323	408.3462219238281	408.35687255859375
472	408.3590393066406	31.2096177501333					1	DETECTED	408.3590 m/z @31.21 [151231OFc1_NvH-0949-CRLM-8.raw]	408.3590393066406	31.2096177501333	4.3521050736	93.6464597413333	89.2943546677333	28802.001953125	7.121630303255695E7	0	6922	60.79549629777803	1.6303648730386524	2.2523268244463264	408.3575744628906	408.3685607910156
473	408.39654541015625	32.8588383645333					1	DETECTED	408.3965 m/z @32.86 [151231OFc1_NvH-0949-CRLM-8.raw]	408.39654541015625	32.8588383645333	2.3457401432	99.6633378829333	97.3175977397333	29485.38671875	7.156968510142209E7	0	6922	88.66420058417583	1.4646170755030097	1.907178801724005	408.3866271972656	408.40142822265625
474	408.4114685058594	36.1188030594667					1	DETECTED	408.4115 m/z @36.12 [151231OFc1_NvH-0949-CRLM-8.raw]	408.4114685058594	36.1188030594667	0.050186736	99.7782735834667	99.7280868474667	163235.03125	7.39208226679582E7	0	6922	0.11076745904837537	1.7744704518951329	0.0021916693212980063	408.4014892578125	408.421142578125
475	408.4385681152344	9.21732677893333					1	DETECTED	408.4386 m/z @9.22 [151231OFc1_NvH-0949-CRLM-8.raw]	408.4385681152344	9.21732677893333	2.95552524826667	99.9538572149333	96.99833196666663	251621.609375	7.73122776078488E7	0	6922	0.0992606410938901	1.778990267223041	4.129988981155095	408.42864990234375	408.44854736328125
476	408.4612731933594	17.2517823829333					1	DETECTED	408.4613 m/z @17.25 [151231OFc1_NvH-0949-CRLM-8.raw]	408.4612731933594	17.2517823829333	3.30265273893333	95.6733898738667	92.37073713493336	60412.984375	7.288608736086474E7	0	6922	9.266516449957372	3.3109856848547317	37.85388701634969	408.4587097167969	408.4627990722656
477	408.4728698730469	18.2680667285333					1	DETECTED	408.4729 m/z @18.27 [151231OFc1_NvH-0949-CRLM-8.raw]	408.4728698730469	18.2680667285333	2.35631068586667	97.4335133808	95.07720269493332	76300.3359375	7.740233640350845E7	0	6922	31.18301138788935	4.66468715611816	45.341280430568936	408.462890625	408.4758605957031
478	408.49884033203125	13.5657560509333					1	DETECTED	408.4988 m/z @13.57 [151231OFc1_NvH-0949-CRLM-8.raw]	408.49884033203125	13.5657560509333	3.24938426826667	98.9103237930667	95.66093952480003	105459.9921875	7.457101644541845E7	0	6922	0.2659891620862762	0.5326275793512734	0.8300997033203641	408.489013671875	408.5084228515625
479	408.51483154296875	22.8517911072					1	DETECTED	408.5148 m/z @22.85 [151231OFc1_NvH-0949-CRLM-8.raw]	408.51483154296875	22.8517911072	2.45179743306667	98.2402038632	95.78840643013332	95609.59375	7.823453209158725E7	0	6922	15.46935017148996	2.744075643470396	0.1793173724794669	408.5088806152344	408.5228576660156
480	408.532958984375	7.7238400464					1	DETECTED	408.5330 m/z @7.72 [151231OFc1_NvH-0949-CRLM-8.raw]	408.532958984375	7.7238400464	1.12920970053333	99.9434178578667	98.81420815733338	224885.8125	8.31023831136019E7	0	6922	0.39586685003233146	1.7394730056940941	0.05107430666612182	408.52301025390625	408.5419616699219
481	408.5519714355469	27.572866268					1	DETECTED	408.5520 m/z @27.57 [151231OFc1_NvH-0949-CRLM-8.raw]	408.5519714355469	27.572866268	2.9337316592	99.9952564650667	97.0615248058667	3539761.25	2.623956627317679E8	3	6922	22.18524663544398	1.0906401763681113	0.008080751731859685	408.5419921875	408.5618896484375
482	408.56298828125	13.6100887493333					1	DETECTED	408.5630 m/z @13.61 [151231OFc1_NvH-0949-CRLM-8.raw]	408.56298828125	13.6100887493333	3.55853924986667	87.935656712	84.37711746213333	283254.78125	8.10403582507554E7	0	6922	0.09359697901130737	3.537032318633707	23.307801123365557	408.5619812011719	408.57000732421875
483	408.580078125	26.2628246432					1	DETECTED	408.5801 m/z @26.26 [151231OFc1_NvH-0949-CRLM-8.raw]	408.580078125	26.2628246432	3.11227326986667	99.7268493562667	96.61457608640002	757493.625	9.959770516506512E7	6	6922	8.165796978489524	2.151930291232905	0.339130176258401	408.5700988769531	408.58978271484375
484	408.5954895019531	18.4413728101333					1	DETECTED	408.5955 m/z @18.44 [151231OFc1_NvH-0949-CRLM-8.raw]	408.5954895019531	18.4413728101333	4.10239761493333	87.0744734570667	82.97207584213338	79847.6953125	7.975717562197034E7	0	6922	30.64068120031073	3.1232025976727824	0.01009116923046682	408.590087890625	408.60125732421875
485	408.61138916015625	36.1538175656					1	DETECTED	408.6114 m/z @36.15 [151231OFc1_NvH-0949-CRLM-8.raw]	408.61138916015625	36.1538175656	4.4335358528	99.2096535741333	94.77611772133329	80726.609375	7.540160768667603E7	0	6922	25.185887531516357	1.5047507369318667	2.5699414448883613	408.6014709472656	408.6210021972656
486	408.646240234375	40.4276621498667					1	DETECTED	408.6462 m/z @40.43 [151231OFc1_NvH-0949-CRLM-8.raw]	408.646240234375	40.4276621498667	7.23834330773333	94.9117258466667	87.67338253893337	93563.6484375	7.858681900590836E7	0	6922	34.136817427456926	1.544801939380531	2.0982705509302177	408.6365661621094	408.6559143066406
487	408.6851501464844	22.8161118962667					1	DETECTED	408.6852 m/z @22.82 [151231OFc1_NvH-0949-CRLM-8.raw]	408.6851501464844	22.8161118962667	3.0002287384	99.9746048514667	96.9743761130667	329511.90625	8.095907561251825E7	0	6922	0.49528999621405845	0.5308409255224547	0.015588424143596496	408.675537109375	408.69512939453125
488	408.7059020996094	9.0152042456					1	DETECTED	408.7059 m/z @9.02 [151231OFc1_NvH-0949-CRLM-8.raw]	408.7059020996094	9.0152042456	1.6730076208	99.8916329216	98.2186253008	337508.46875	9.80060540803625E7	2	6922	5.094895962058631	3.274693179664039	1.6856769887305667	408.6960144042969	408.7119140625
489	408.721923828125	32.2133247864					1	DETECTED	408.7219 m/z @32.21 [151231OFc1_NvH-0949-CRLM-8.raw]	408.721923828125	32.2133247864	1.68349724426667	99.9434178578667	98.25992061360003	1727540.25	1.5387339375648275E8	2	6922	20.237482843497958	0.5134028726781958	0.02462914315241815	408.7119445800781	408.7236633300781
490	408.7336730957031	11.3247589605333					1	DETECTED	408.7337 m/z @11.32 [151231OFc1_NvH-0949-CRLM-8.raw]	408.7336730957031	11.3247589605333	2.6608694688	99.9952564650667	97.3343869962667	7.3153608E7	1.7084212530113056E9	2	6922	0.289565268409234	1.6938699654684668	2.199197012154689	408.72369384765625	408.74365234375
491	408.7452087402344	26.4249063784					1	DETECTED	408.7452 m/z @26.42 [151231OFc1_NvH-0949-CRLM-8.raw]	408.7452087402344	26.4249063784	3.59020137546667	99.6845376896	96.09433631413333	6254929.5	2.1595357351081115E8	2	6922	0.17949569497161377	0.5158949892966188	0.024453243197206678	408.7436828613281	408.75518798828125
492	408.7617492675781	42.4211708104					1	DETECTED	408.7617 m/z @42.42 [151231OFc1_NvH-0949-CRLM-8.raw]	408.7617492675781	42.4211708104	3.93057028293333	99.5185703869333	95.58800010399997	4707365.5	1.820599185501839E8	2	6922	21.34053188864031	1.0576731633365124	0.0068248502091015515	408.7552185058594	408.77166748046875
493	408.7734680175781	42.3856961549333					1	DETECTED	408.7735 m/z @42.39 [151231OFc1_NvH-0949-CRLM-8.raw]	408.7734680175781	42.3856961549333	4.17524637226667	97.2991298197333	93.12388344746662	40734.74609375	7.333828689864321E7	0	6922	87.96406866246441	1.263376513988809	1.5265428857319905	408.7718200683594	408.782958984375
494	408.8426818847656	8.3126329736					1	DETECTED	408.8427 m/z @8.31 [151231OFc1_NvH-0949-CRLM-8.raw]	408.8426818847656	8.3126329736	0.327764588	99.3121247656	98.98436017760001	215067.34375	7.610304204643528E7	0	6922	0.8604692017853734	2.766734628072212	32.539874896059224	408.83270263671875	408.8525390625
495	408.86260986328125	14.4178669176					1	DETECTED	408.8626 m/z @14.42 [151231OFc1_NvH-0949-CRLM-8.raw]	408.86260986328125	14.4178669176	0.161993469066667	99.5496226312	99.38762916213332	131164.34375	7.045865868148467E7	0	6922	0.06106838353036892	0.5788024495843525	4.308912772176298	408.8526916503906	408.8650817871094
496	408.8750915527344	5.7921827904					1	DETECTED	408.8751 m/z @5.79 [151231OFc1_NvH-0949-CRLM-8.raw]	408.8750915527344	5.7921827904	0.110850741066667	99.9538572149333	99.84300647386662	1221863.875	1.2381143261776312E8	3	6922	0.46905554941444993	1.8123936324534609	15.422911601689036	408.8651123046875	408.8760070800781
497	408.8860168457031	27.5393726058667					1	DETECTED	408.8860 m/z @27.54 [151231OFc1_NvH-0949-CRLM-8.raw]	408.8860168457031	27.5393726058667	0.131049913333333	99.9227473458667	99.79169743253337	2203238.75	1.8061587446073106E8	3	6922	10.561494199307877	0.6859655810540274	0.47250888146306447	408.87603759765625	408.89599609375
498	408.8995361328125	26.6070725317333					1	DETECTED	408.8995 m/z @26.61 [151231OFc1_NvH-0949-CRLM-8.raw]	408.8995361328125	26.6070725317333	0.1006858984	99.3323828893333	99.2316969909333	354875.21875	7.910115451276569E7	0	6922	20.182891151692083	1.6508412112364923	0.2753965227236324	408.89605712890625	408.9045104980469
499	408.91455078125	26.2628246432					1	DETECTED	408.9146 m/z @26.26 [151231OFc1_NvH-0949-CRLM-8.raw]	408.91455078125	26.2628246432	0.0092179872	99.9538572149333	99.94463922773329	468393.625	9.856429617603728E7	0	6922	3.313108575638772	1.5342134186646958	23.094676200950552	408.90460205078125	408.9243469238281
500	408.92779541015625	48.7486025098667					1	DETECTED	408.9278 m/z @48.75 [151231OFc1_NvH-0949-CRLM-8.raw]	408.92779541015625	48.7486025098667	0.256409289066667	99.8399978901333	99.58358860106664	78108.8046875	7.330217820207085E7	0	6922	73.28658217737416	1.0556528010399926	1.398732487249588	408.92486572265625	408.93768310546875
501	408.9393310546875	42.4052171165333					1	DETECTED	408.9393 m/z @42.41 [151231OFc1_NvH-0949-CRLM-8.raw]	408.9393310546875	42.4052171165333	0.378451734133333	99.1373665936	98.75891485946667	47176.27734375	6.442947987017262E7	0	6922	95.65215157641045	1.2298376833374973	1.4556665168423761	408.9378967285156	408.9410705566406
502	408.951171875	4.2655786832					1	DETECTED	408.9512 m/z @4.27 [151231OFc1_NvH-0949-CRLM-8.raw]	408.951171875	4.2655786832	0.175474969333333	99.9848169165333	99.80934194719997	146050.03125	7.47309406336191E7	0	6922	0.14414342700152982	1.0514408774721915	132.51034185519646	408.9412841796875	408.9534912109375
503	408.9635314941406	37.0178836088					1	DETECTED	408.9635 m/z @37.02 [151231OFc1_NvH-0949-CRLM-8.raw]	408.9635314941406	37.0178836088	0.0603116176	99.7885590722667	99.7282474546667	182915.21875	7.717892833140375E7	0	6922	10.247896161866908	1.970839303417309	1.0033593628738091	408.95361328125	408.9735107421875
504	408.98760986328125	37.8494755370667					1	DETECTED	408.9876 m/z @37.85 [151231OFc1_NvH-0949-CRLM-8.raw]	408.98760986328125	37.8494755370667	0.120983681066667	99.4360340704	99.31505038933334	267708.375	7.714115531526595E7	0	6922	0.15244887064979906	0.5091473346204305	0.006826304458827316	408.9776306152344	408.9974670410156
505	409.0091857910156	21.4560211472					1	DETECTED	409.0092 m/z @21.46 [151231OFc1_NvH-0949-CRLM-8.raw]	409.0091857910156	21.4560211472	0.0603116176	99.9746048514667	99.9142932338667	184008.21875	7.841033740310907E7	0	6922	0.29395639639285776	0.5240752002381464	0.9013269557715601	408.99920654296875	409.0188903808594
506	409.0366516113281	29.617587952					1	DETECTED	409.0367 m/z @29.62 [151231OFc1_NvH-0949-CRLM-8.raw]	409.0366516113281	29.617587952	0.398707405066667	99.8296687578667	99.43096135280003	110452.1015625	7.008924172602215E7	0	6922	0.09248869055479148	1.7026848141246078	0.01601703117373031	409.0270080566406	409.04656982421875
507	409.0657958984375	25.5139415952					1	DETECTED	409.0658 m/z @25.51 [151231OFc1_NvH-0949-CRLM-8.raw]	409.0657958984375	25.5139415952	0.4395030064	99.8296687578667	99.3901657514667	56199.13671875	7.774351173454216E7	0	6922	40.287537955133594	1.788519282839256	2.573518835538816	409.05584716796875	409.07513427734375
508	409.1105651855469	23.5403747677333					1	DETECTED	409.1106 m/z @23.54 [151231OFc1_NvH-0949-CRLM-8.raw]	409.1105651855469	23.5403747677333	0.0092179872	99.9952564650667	99.9860384778667	77366.0078125	8.768412357508078E7	0	6922	93.39072335014437	2.72508321084594	4.377508593465218	409.1007385253906	409.12042236328125
509	409.13958740234375	45.4079349690667					1	DETECTED	409.1396 m/z @45.41 [151231OFc1_NvH-0949-CRLM-8.raw]	409.13958740234375	45.4079349690667	7.517487804	99.415338308	91.897850504	27627.736328125	7.310642130098319E7	0	6922	80.93900094230395	1.115401677748317	1.2299507537731593	409.12969970703125	409.1459655761719
510	409.15625	92.1789638938667					1	DETECTED	409.1562 m/z @92.18 [151231OFc1_NvH-0949-CRLM-8.raw]	409.15625	92.1789638938667	0.2870964624	98.4352142997333	98.1481178373333	69575.3203125	6.079022366972266E7	0	6922	0.07016607632364469	0.5291102060463304	1.4654966708231023	409.1462707519531	409.16497802734375
511	409.17498779296875	92.0218552581333					1	DETECTED	409.1750 m/z @92.02 [151231OFc1_NvH-0949-CRLM-8.raw]	409.17498779296875	92.0218552581333	2.777964572	99.5393162472	96.7613516752	150757.03125	7.030947113182992E7	0	6922	0.11122537824842027	0.5009099873928375	0.0016252670625636913	409.1651611328125	409.1770324707031
512	409.1870422363281	22.9975747029333					1	DETECTED	409.1870 m/z @23.00 [151231OFc1_NvH-0949-CRLM-8.raw]	409.1870422363281	22.9975747029333	1.69409510853333	99.7268493562667	98.03275424773337	163130.359375	8.166628547194979E7	0	6922	2.554075587137568	2.6571173529868917	3.6529024837014323	409.1770935058594	409.1883544921875
513	409.1983642578125	10.8805970325333					1	DETECTED	409.1984 m/z @10.88 [151231OFc1_NvH-0949-CRLM-8.raw]	409.1983642578125	10.8805970325333	2.7022629336	99.8296687578667	97.1274058242667	1524807.0	1.217625171158364E8	3	6922	0.1509387012055594	0.8318420934532861	10.116079389335077	409.1883850097656	409.2083435058594
514	409.21026611328125	5.52370033333333					1	DETECTED	409.2103 m/z @5.52 [151231OFc1_NvH-0949-CRLM-8.raw]	409.21026611328125	5.52370033333333	2.3457401432	97.3920495021333	95.0463093589333	618098.75	1.0867812898003206E8	0	6922	23.126387987229734	5.63184959571887	14.61722540274455	409.2083740234375	409.21038818359375
515	409.22039794921875	27.5837426610667					1	DETECTED	409.2204 m/z @27.58 [151231OFc1_NvH-0949-CRLM-8.raw]	409.22039794921875	27.5837426610667	1.8315207832	99.9952564650667	98.1637356818667	726550.0625	1.4238633277567008E8	2	6922	22.18920423171383	0.7743123121198744	0.6029263825663889	409.2104187011719	409.2210998535156
516	409.2311096191406	11.3013360565333					1	DETECTED	409.2311 m/z @11.30 [151231OFc1_NvH-0949-CRLM-8.raw]	409.2311096191406	11.3013360565333	2.41983063333333	99.8813306776	97.46150004426667	3.0084492E7	8.927648553087339E8	2	6922	0.29840197012699043	1.87363865892369	11.361629588480417	409.22113037109375	409.2410888671875
517	409.2464904785156	26.4627641456					1	DETECTED	409.2465 m/z @26.46 [151231OFc1_NvH-0949-CRLM-8.raw]	409.2464904785156	26.4627641456	2.49387165493333	99.3428039770667	96.84893232213336	2682524.5	1.7341036749066013E8	0	6922	0.1746979625761469	0.9905508140535465	0.9522325446859136	409.2411193847656	409.2564697265625
518	409.2635498046875	42.4509330026667					1	DETECTED	409.2635 m/z @42.45 [151231OFc1_NvH-0949-CRLM-8.raw]	409.2635498046875	42.4509330026667	2.36676901786667	99.5288519312	97.16208291333332	1101181.875	1.1179582678235184E8	0	6922	21.375709074543078	1.4024165433118438	0.005285559005153971	409.2565002441406	409.2734680175781
519	409.2768859863281	90.7358430997333					1	DETECTED	409.2769 m/z @90.74 [151231OFc1_NvH-0949-CRLM-8.raw]	409.2768859863281	90.7358430997333	3.44151765866667	99.5288519312	96.08733427253333	97806.265625	7.22418418770372E7	0	6922	1.40715480865137	1.4996528702277803	2.387698914501328	409.2738342285156	409.28594970703125
520	409.2964782714844	91.9622205789333					1	DETECTED	409.2965 m/z @91.96 [151231OFc1_NvH-0949-CRLM-8.raw]	409.2964782714844	91.9622205789333	29.0954357018667	98.33262804	69.2371923381333	91838.8359375	6.825970136444269E7	0	6922	2.4773912791285255	0.7500796785187144	0.43470696971403383	409.2872619628906	409.3023681640625
521	409.31402587890625	89.3838550069333					1	DETECTED	409.3140 m/z @89.38 [151231OFc1_NvH-0949-CRLM-8.raw]	409.31402587890625	89.3838550069333	0.750655872266667	98.9103237930667	98.15966792080003	100079.2578125	7.993868371147114E7	0	6922	79.6365256327573	0.5037814157501547	0.03968788526253884	409.3040771484375	409.3229675292969
522	409.3309631347656	90.6593797648					1	DETECTED	409.3310 m/z @90.66 [151231OFc1_NvH-0949-CRLM-8.raw]	409.3309631347656	90.6593797648	13.8557710424	93.2307646594667	79.3749936170667	76406.890625	8.40507539166225E7	0	6922	2.337385120016151	0.5167400004859197	1.8283640871960003	409.327392578125	409.34039306640625
523	409.349609375	90.4954499421333					1	DETECTED	409.3496 m/z @90.50 [151231OFc1_NvH-0949-CRLM-8.raw]	409.349609375	90.4954499421333	1.95074432906667	99.3323828893333	97.38163856026664	67697.421875	6.748734314827257E7	0	6922	1.7148574202931002	0.5148085526487871	3.3581384059501374	409.342041015625	409.3569641113281
524	409.36749267578125	92.2393900890667					1	DETECTED	409.3675 m/z @92.24 [151231OFc1_NvH-0949-CRLM-8.raw]	409.36749267578125	92.2393900890667	1.8421519584	97.8457922037333	96.0036402453333	76916.828125	9.629754769046737E7	0	6922	2.6215544211629975	0.503177707787726	0.16612298159925404	409.359375	409.3770446777344
525	409.4035339355469	34.8564202562667					1	DETECTED	409.4035 m/z @34.86 [151231OFc1_NvH-0949-CRLM-8.raw]	409.4035339355469	34.8564202562667	0.1413167408	99.2504698378667	99.10915309706671	46607.1328125	7.713579423876445E7	0	6922	71.02877425025008	1.4274644615838519	1.5807291631053297	409.3941650390625	409.4056396484375
526	409.4264831542969	20.3264034301333					1	DETECTED	409.4265 m/z @20.33 [151231OFc1_NvH-0949-CRLM-8.raw]	409.4264831542969	20.3264034301333	1.31062507946667	99.901995308	98.59137022853332	176364.375	7.393738244565928E7	0	6922	0.08267108314568361	0.5194887277299962	24.344350818456995	409.41650390625	409.4364013671875
527	409.4525451660156	4.3202884992					1	DETECTED	409.4525 m/z @4.32 [151231OFc1_NvH-0949-CRLM-8.raw]	409.4525451660156	4.3202884992	2.7642040896	99.6845376896	96.9203336	54100.98046875	7.299803005951269E7	0	6922	6.305420176242571	0.806428291553732	28.445375046594343	409.442626953125	409.4606628417969
528	409.4706726074219	8.47623748906667					1	DETECTED	409.4707 m/z @8.48 [151231OFc1_NvH-0949-CRLM-8.raw]	409.4706726074219	8.47623748906667	3.28146945573333	99.7371933704	96.45572391466668	182593.390625	7.856344731304681E7	0	6922	0.10513409087595704	4.994231237079796	36.61256028014262	409.4608154296875	409.4805603027344
529	409.4866638183594	37.7900616202667					1	DETECTED	409.4867 m/z @37.79 [151231OFc1_NvH-0949-CRLM-8.raw]	409.4866638183594	37.7900616202667	2.39859767546667	99.9848169165333	97.58621924106663	169853.984375	8.688909727334194E7	0	6922	5.6239411119232585	0.6107065685822847	27.822925260986626	409.4808044433594	409.49664306640625
530	409.51080322265625	21.5502723576					1	DETECTED	409.5108 m/z @21.55 [151231OFc1_NvH-0949-CRLM-8.raw]	409.51080322265625	21.5502723576	1.63107742293333	95.5030919610667	93.87201453813337	156718.546875	7.157052947355993E7	0	6922	0.14876892153186816	3.0639784005600155	0.9002304632299387	409.50091552734375	409.5185852050781
531	409.5289001464844	9.6220282032					1	DETECTED	409.5289 m/z @9.62 [151231OFc1_NvH-0949-CRLM-8.raw]	409.5289001464844	9.6220282032	1.90886163413333	99.1060442488	97.19718261466667	2922640.25	1.2165902198192936E8	0	6922	0.14202972791255064	28.200801131047893	10.696894044955858	409.5189514160156	409.5388488769531
532	409.5398254394531	24.6742556837333					1	DETECTED	409.5398 m/z @24.67 [151231OFc1_NvH-0949-CRLM-8.raw]	409.5398254394531	24.6742556837333	2.74363961546667	99.6955206282667	96.95188101280003	681793.9375	9.741695929785118E7	3	6922	16.670362486182192	1.0883659952492635	0.009234007974267268	409.5389099121094	409.5494384765625
533	409.5594482421875	46.8850847152					1	DETECTED	409.5594 m/z @46.89 [151231OFc1_NvH-0949-CRLM-8.raw]	409.5594482421875	46.8850847152	1.820923016	99.3841745928	97.5632515768	1141183.0	1.12558462727354E8	3	6922	0.14924481074800156	0.5483911275308322	0.07763225983217799	409.5494689941406	409.5694274902344
534	409.5723571777344	27.8786956570667					1	DETECTED	409.5724 m/z @27.88 [151231OFc1_NvH-0949-CRLM-8.raw]	409.5723571777344	27.8786956570667	1.64132689173333	98.2810847325333	96.63975784079997	554831.375	9.029855821904144E7	0	6922	0.25373265135738166	0.6505604632799769	0.015194306752128262	409.5694580078125	409.5823059082031
535	409.59234619140625	44.4961245234667					1	DETECTED	409.5923 m/z @44.50 [151231OFc1_NvH-0949-CRLM-8.raw]	409.59234619140625	44.4961245234667	3.83306927706667	98.5685046693333	94.73543539226662	1053227.125	9.33212562722571E7	3	6922	0.19686326408271526	0.5601640136571577	0.04203620755659041	409.5823669433594	409.6017761230469
536	409.68756103515625	22.9733920448					1	DETECTED	409.6876 m/z @22.97 [151231OFc1_NvH-0949-CRLM-8.raw]	409.68756103515625	22.9733920448	2.72303973413333	98.4867095637333	95.76366982959996	583471.25	8.621683179355109E7	3	6922	0.15689290718087534	0.576772651895999	0.04965551402597196	409.6776428222656	409.6956787109375
537	409.7056884765625	16.4717166456					1	DETECTED	409.7057 m/z @16.47 [151231OFc1_NvH-0949-CRLM-8.raw]	409.7056884765625	16.4717166456	2.24004108373333	99.8296687578667	97.58962767413337	7395506.5	2.244428427992451E8	2	6922	0.2725657455854318	1.6895177505965275	2.267976909146447	409.69573974609375	409.7141418457031
538	409.7241516113281	23.6095989216					1	DETECTED	409.7242 m/z @23.61 [151231OFc1_NvH-0949-CRLM-8.raw]	409.7241516113281	23.6095989216	3.1580021152	99.6845376896	96.5265355744	1.0508759E7	4.986785479571817E8	2	6922	12.297769211998856	0.5194458901448532	0.02351538301620736	409.71417236328125	409.734130859375
539	409.7344665527344	11.6193782168					1	DETECTED	409.7345 m/z @11.62 [151231OFc1_NvH-0949-CRLM-8.raw]	409.7344665527344	11.6193782168	3.70358095973333	98.3741613122667	94.67058035253336	1807907.0	2.021607831908185E8	2	6922	12.52587930727499	0.5394596180564398	3.4380437494872718	409.7341613769531	409.74444580078125
540	409.7475891113281	19.5103624549333					1	DETECTED	409.7476 m/z @19.51 [151231OFc1_NvH-0949-CRLM-8.raw]	409.7475891113281	19.5103624549333	3.2385533104	99.8813306776	96.64277736720001	565135.6875	9.823953535776803E7	2	6922	13.317342131269172	0.6283064277891094	1.112231005765374	409.7444763183594	409.7574462890625
541	409.7663879394531	21.1381190376					1	DETECTED	409.7664 m/z @21.14 [151231OFc1_NvH-0949-CRLM-8.raw]	409.7663879394531	21.1381190376	1.7045970784	99.6221107853333	97.9175137069333	223865.109375	7.761994082959044E7	0	6922	17.927426155517367	0.9747911087688592	1.3361918066780012	409.7578430175781	409.7762451171875
542	409.79620361328125	21.5502723576					1	DETECTED	409.7962 m/z @21.55 [151231OFc1_NvH-0949-CRLM-8.raw]	409.79620361328125	21.5502723576	1.48173096026667	99.4669750336	97.98524407333332	108019.65625	7.267862947107872E7	0	6922	0.514090362003067	2.252798829722118	226.54609631848007	409.7866516113281	409.80609130859375
543	409.8192138671875	27.1399996861333					1	DETECTED	409.8192 m/z @27.14 [151231OFc1_NvH-0949-CRLM-8.raw]	409.8192138671875	27.1399996861333	1.48173096026667	99.4979790045333	98.01624804426663	96754.8984375	7.585136639648958E7	0	6922	0.6169920583706983	2.094077050077208	0.3082126564313212	409.809326171875	409.82916259765625
544	409.84539794921875	9.78681372133333					1	DETECTED	409.8454 m/z @9.79 [151231OFc1_NvH-0949-CRLM-8.raw]	409.84539794921875	9.78681372133333	1.05471899386667	99.3121247656	98.25740577173333	92223.046875	7.699984822090225E7	0	6922	1.8756286732353402	0.5984479147100448	0.12563280628238102	409.83575439453125	409.8530578613281
545	409.86309814453125	9.63374088533333					1	DETECTED	409.8631 m/z @9.63 [151231OFc1_NvH-0949-CRLM-8.raw]	409.86309814453125	9.63374088533333	0.327764588	99.8813306776	99.55356608960001	1739484.375	1.1145951358888291E8	3	6922	0.15045549434989347	13.617532897169232	47.259720370092055	409.8531494140625	409.8730773925781
546	409.8763427734375	23.9130830970667					1	DETECTED	409.8763 m/z @23.91 [151231OFc1_NvH-0949-CRLM-8.raw]	409.8763427734375	23.9130830970667	0.0805156544	98.343007116	98.26249146159999	792067.8125	1.0291123792701016E8	3	6922	0.8172208286822205	0.6139872213120735	0.5441866595057466	409.87310791015625	409.8773498535156
547	409.8873596191406	18.1010619098667					1	DETECTED	409.8874 m/z @18.10 [151231OFc1_NvH-0949-CRLM-8.raw]	409.8873596191406	18.1010619098667	0.266550616533333	99.7885590722667	99.52200845573336	1888196.375	1.270765178495958E8	3	6922	0.16972966555608693	0.8734289937155345	1.1597447484177696	409.87738037109375	409.8973388671875
548	409.89910888671875	34.1527532530667					1	DETECTED	409.8991 m/z @34.15 [151231OFc1_NvH-0949-CRLM-8.raw]	409.89910888671875	34.1527532530667	0.2159055672	99.8813306776	99.66542511040001	331336.75	8.242491036059201E7	0	6922	6.3857615684048845	0.5737637584961724	0.03259441163570805	409.8973693847656	409.9090881347656
549	409.91510009765625	21.6230091568					1	DETECTED	409.9151 m/z @21.62 [151231OFc1_NvH-0949-CRLM-8.raw]	409.91510009765625	21.6230091568	0.2870964624	99.5496226312	99.2625261688	94860.578125	7.344773244256261E7	0	6922	19.429118224351974	2.698666647895911	0.38084663878590574	409.90911865234375	409.9160461425781
550	409.92608642578125	44.4735770928					1	DETECTED	409.9261 m/z @44.47 [151231OFc1_NvH-0949-CRLM-8.raw]	409.92608642578125	44.4735770928	0.1006858984	99.9538572149333	99.85317131653329	693856.5625	9.85678091530733E7	3	6922	12.020820180238204	0.5372006539670858	0.026008456683859146	409.9161071777344	409.92913818359375
551	409.9393005371094	42.0806648101333					1	DETECTED	409.9393 m/z @42.08 [151231OFc1_NvH-0949-CRLM-8.raw]	409.9393005371094	42.0806648101333	0.0299969978666667	99.9848169165333	99.95481991866664	1055384.125	9.489150241169347E7	3	6922	2.0936123652585934	1.252431475995002	0.108675448243308	409.92938232421875	409.9492492675781
552	409.9628601074219	11.5310291805333					1	DETECTED	409.9629 m/z @11.53 [151231OFc1_NvH-0949-CRLM-8.raw]	409.9628601074219	11.5310291805333	0.0400617616	99.4360340704	99.3959723088	118427.40625	7.141365972505115E7	0	6922	14.404290931508488	3.797809727810446	23.870133839577385	409.9529724121094	409.9635925292969
553	409.9736328125	22.4216143984					1	DETECTED	409.9736 m/z @22.42 [151231OFc1_NvH-0949-CRLM-8.raw]	409.9736328125	22.4216143984	0.0299969978666667	99.8813306776	99.85133367973334	244021.828125	7.964284637402967E7	0	6922	0.16146386001663515	0.6224024168988005	1.41493637443993	409.9636535644531	409.9836120605469
554	409.987060546875	25.6607798106667					1	DETECTED	409.9871 m/z @25.66 [151231OFc1_NvH-0949-CRLM-8.raw]	409.987060546875	25.6607798106667	0.0400617616	99.9538572149333	99.9137954533333	102492.6640625	7.429703256465386E7	0	6922	4.800782042025258	2.628895550798215	0.2586171469433588	409.983642578125	409.9970397949219
555	409.9974365234375	52.3059329389333					1	DETECTED	409.9974 m/z @52.31 [151231OFc1_NvH-0949-CRLM-8.raw]	409.9974365234375	52.3059329389333	0.4614095248	99.901995308	99.44058578319999	44717.43359375	7.698015870316397E7	0	6922	92.35265188272517	1.0342595085370303	1.062372419618035	409.99713134765625	410.0071105957031
556	410.0266418457031	25.5139415952					1	DETECTED	410.0266 m/z @25.51 [151231OFc1_NvH-0949-CRLM-8.raw]	410.0266418457031	25.5139415952	0.307610504	99.9848169165333	99.67720641253331	55903.96484375	7.347001153436805E7	0	6922	14.214157848113562	1.914086563462365	2.8184565320272696	410.0167541503906	410.0359191894531
557	410.04840087890625	51.5947020386667					1	DETECTED	410.0484 m/z @51.59 [151231OFc1_NvH-0949-CRLM-8.raw]	410.04840087890625	51.5947020386667	0.0092179872	99.9848169165333	99.9755989293333	87282.4765625	8.071304678923512E7	0	6922	0.16884257967308258	0.9390115432469236	0.7459189626618	410.03924560546875	410.058349609375
558	410.10882568359375	89.7279985384					1	DETECTED	410.1088 m/z @89.73 [151231OFc1_NvH-0949-CRLM-8.raw]	410.10882568359375	89.7279985384	0.0092179872	99.9952564650667	99.9860384778667	138152.25	7.573988254107587E7	0	6922	0.14740221849140767	0.5409859470318906	0.0020126389393306326	410.0992126464844	410.1187744140625
559	410.149169921875	89.5753777842667					1	DETECTED	410.1492 m/z @89.58 [151231OFc1_NvH-0949-CRLM-8.raw]	410.149169921875	89.5753777842667	2.33512767786667	95.6331965530667	93.29806887520003	171723.78125	6.89186894244084E7	0	6922	2.615970460491539	0.5818309751201446	0.050711334908841985	410.1394348144531	410.1584777832031
560	410.1595458984375	92.1592665586667					1	DETECTED	410.1595 m/z @92.16 [151231OFc1_NvH-0949-CRLM-8.raw]	410.1595458984375	92.1592665586667	6.55900446906667	92.2393900890667	85.68038562000004	24045.091796875	5.839275972045978E7	0	6922	0.035754406994783494	0.5004680098427511	2.1786097597279066	410.15924072265625	410.16131591796875
561	410.17132568359375	40.4848013757333					1	DETECTED	410.1713 m/z @40.48 [151231OFc1_NvH-0949-CRLM-8.raw]	410.17132568359375	40.4848013757333	1.64132689173333	99.9746048514667	98.33327795973337	74465.1640625	7.296076819793224E7	0	6922	71.71417464002133	1.2215394523960856	1.445840560491229	410.1618957519531	410.17926025390625
562	410.18927001953125	22.9054257938667					1	DETECTED	410.1893 m/z @22.91 [151231OFc1_NvH-0949-CRLM-8.raw]	410.18927001953125	22.9054257938667	2.82859116906667	99.768005348	96.93941417893333	253252.203125	8.288222504432507E7	0	6922	69.0098373353723	0.9048420895348701	0.02144297006195411	410.1792907714844	410.1922912597656
563	410.2023010253906	8.99441079093333					1	DETECTED	410.2023 m/z @8.99 [151231OFc1_NvH-0949-CRLM-8.raw]	410.2023010253906	8.99441079093333	2.48345052826667	99.4669750336	96.98352450533332	2028803.5	1.7796314591649115E8	3	6922	0.3874555222700806	0.6487131319127213	3.794277623964805	410.1923828125	410.2038269042969
564	410.2138366699219	13.2359093688					1	DETECTED	410.2138 m/z @13.24 [151231OFc1_NvH-0949-CRLM-8.raw]	410.2138366699219	13.2359093688	1.9194282416	99.1787680010667	97.2593397594667	4030920.25	3.0357946292460775E8	2	6922	0.3385252561397003	0.5598316577135584	0.5262214817407258	410.203857421875	410.2154846191406
565	410.2254943847656	23.6210005506667					1	DETECTED	410.2255 m/z @23.62 [151231OFc1_NvH-0949-CRLM-8.raw]	410.2254943847656	23.6210005506667	2.7881183896	99.9538572149333	97.16573882533329	4864301.0	2.9734989021275324E8	3	6922	0.1824013970949565	0.5076183238566379	3.2352302001753337	410.21551513671875	410.2354736328125
566	410.23992919921875	29.314448212					1	DETECTED	410.2399 m/z @29.31 [151231OFc1_NvH-0949-CRLM-8.raw]	410.23992919921875	29.314448212	0.729595505333333	99.9848169165333	99.25522141119997	1719414.5	1.869137271769233E8	3	6922	10.428145513737025	0.9658000792678376	0.013019104040478843	410.2355041503906	410.2499084472656
567	410.25799560546875	37.5174667176					1	DETECTED	410.2580 m/z @37.52 [151231OFc1_NvH-0949-CRLM-8.raw]	410.25799560546875	37.5174667176	0.0198575138666667	99.6428170826667	99.62295956880003	1197532.25	1.1332324151757053E8	2	6922	0.1291688197527705	7.760484922488118	0.5437839170543964	410.24993896484375	410.2679748535156
568	410.2738037109375	42.059428996					1	DETECTED	410.2738 m/z @42.06 [151231OFc1_NvH-0949-CRLM-8.raw]	410.2738037109375	42.059428996	4.87067637013333	97.9279411210667	93.05726475093337	811093.5625	8.253196072422755E7	0	6922	0.1337877326963195	13.534452151582792	22.26157294319174	410.26800537109375	410.2822570800781
569	410.287353515625	92.312593992					1	DETECTED	410.2874 m/z @92.31 [151231OFc1_NvH-0949-CRLM-8.raw]	410.287353515625	92.312593992	16.2043592024	96.8777991410667	80.6734399386667	87188.4921875	6.001619323449181E7	0	6922	1.5691413489993238	0.7733020467270251	0.07707131874462259	410.2846984863281	410.29705810546875
570	410.29925537109375	91.6903905128					1	DETECTED	410.2993 m/z @91.69 [151231OFc1_NvH-0949-CRLM-8.raw]	410.29925537109375	91.6903905128	85.8560741613333	92.5199873613333	6.66391320000001	18122.396484375	3495170.8742035795	0	6922	0.5240161822338507	0.5710963203362087	0.4783803797482668	410.2977600097656	410.30096435546875
571	410.31121826171875	91.3134739541333					1	DETECTED	410.3112 m/z @91.31 [151231OFc1_NvH-0949-CRLM-8.raw]	410.31121826171875	91.3134739541333	2.7022629336	95.8675023421333	93.16523940853331	112558.0078125	7.174675636009297E7	0	6922	0.9447003205601163	0.9823812456278911	0.7041114317714637	410.3079528808594	410.31817626953125
572	410.326416015625	89.3838550069333					1	DETECTED	410.3264 m/z @89.38 [151231OFc1_NvH-0949-CRLM-8.raw]	410.326416015625	89.3838550069333	0.824019880533333	97.3920495021333	96.56802962159998	87943.2265625	8.606430488206415E7	0	6922	90.47567958479674	0.5034056292284865	0.004143424049945888	410.3216552734375	410.3359069824219
573	410.34735107421875	92.2393900890667					1	DETECTED	410.3474 m/z @92.24 [151231OFc1_NvH-0949-CRLM-8.raw]	410.34735107421875	92.2393900890667	14.9763208624	97.7738345149333	82.7975136525333	36743.44140625	5.755395478151026E7	0	6922	0.998276620493769	6.455280116266586	0.38602358258409414	410.3379821777344	410.3551025390625
574	410.3703918457031	47.0602577298667					1	DETECTED	410.3704 m/z @47.06 [151231OFc1_NvH-0949-CRLM-8.raw]	410.3703918457031	47.0602577298667	2.74363961546667	93.4376289677333	90.69398935226663	27575.044921875	7.692448914764234E7	0	6922	88.73585560898249	1.0046981280609182	1.003257099115952	410.361083984375	410.3711242675781
575	410.3811340332031	91.9622205789333					1	DETECTED	410.3811 m/z @91.96 [151231OFc1_NvH-0949-CRLM-8.raw]	410.3811340332031	91.9622205789333	1.36397421946667	98.5991481426667	97.23517392320004	29165.4765625	7.696644964112069E7	0	6922	1.3222953851302321	0.5366283445343968	0.3516563598977561	410.37115478515625	410.38848876953125
576	410.39874267578125	40.3562301730667					1	DETECTED	410.3987 m/z @40.36 [151231OFc1_NvH-0949-CRLM-8.raw]	410.39874267578125	40.3562301730667	0.761076541866667	99.6531316288	98.89205508693333	42056.1171875	7.367597729705842E7	0	6922	78.86123566784674	1.150675805560917	1.7159244885585923	410.3888244628906	410.4085693359375
577	410.4474792480469	18.9332981064					1	DETECTED	410.4475 m/z @18.93 [151231OFc1_NvH-0949-CRLM-8.raw]	410.4474792480469	18.9332981064	1.2252503016	99.363397612	98.1381473104	451698.0625	7.872422058120242E7	0	6922	0.11890620844345534	1.3612538588680483	0.02037837708988726	410.4376220703125	410.45745849609375
578	410.4725646972656	34.7392339392					1	DETECTED	410.4726 m/z @34.74 [151231OFc1_NvH-0949-CRLM-8.raw]	410.4725646972656	34.7392339392	4.254857848	99.8296687578667	95.5748109098667	360466.4375	8.343341527221897E7	0	6922	0.18980510251624594	0.5245194762170156	0.031210653762780923	410.4626159667969	410.4822998046875
579	410.4949035644531	16.7449400394667					1	DETECTED	410.4949 m/z @16.74 [151231OFc1_NvH-0949-CRLM-8.raw]	410.4949035644531	16.7449400394667	0.368256131466667	99.8607501426667	99.49249401120004	337447.0	8.031777258046773E7	0	6922	0.0963059468318832	0.5119417550121349	0.020199473301607603	410.48516845703125	410.50421142578125
580	410.5136413574219	22.533129752					1	DETECTED	410.5136 m/z @22.53 [151231OFc1_NvH-0949-CRLM-8.raw]	410.5136413574219	22.533129752	3.08985290213333	98.763378996	95.67352609386667	41265.0	7.630114666843855E7	0	6922	94.05906610003473	2.642625580260792	4.9663273001249735	410.5050354003906	410.5149841308594
581	410.5250244140625	16.436966352					1	DETECTED	410.5250 m/z @16.44 [151231OFc1_NvH-0949-CRLM-8.raw]	410.5250244140625	16.436966352	1.48173096026667	96.1506240426667	94.66889308240003	227648.984375	7.604430849099448E7	0	6922	0.06576673056467186	0.5199716171427606	1.1909792746794798	410.5151062011719	410.52618408203125
582	410.5362548828125	8.94173695146667					1	DETECTED	410.5363 m/z @8.94 [151231OFc1_NvH-0949-CRLM-8.raw]	410.5362548828125	8.94173695146667	1.5459531752	99.6845376896	98.13858451440001	1441366.5	1.3572389912138894E8	3	6922	0.33521662785434536	1.0830440560030656	5.450059026276624	410.5263671875	410.54620361328125
583	410.5535888671875	14.8885218176					1	DETECTED	410.5536 m/z @14.89 [151231OFc1_NvH-0949-CRLM-8.raw]	410.5535888671875	14.8885218176	2.53576934853333	99.2812421938667	96.74547284533337	708718.6875	9.391273110228883E7	0	6922	3.2522627114322873	0.8263051871269179	0.03065744148083349	410.5462646484375	410.5576171875
584	410.567626953125	39.0176266701333					1	DETECTED	410.5676 m/z @39.02 [151231OFc1_NvH-0949-CRLM-8.raw]	410.567626953125	39.0176266701333	2.90105497306667	97.3817638109333	94.48070883786663	3884008.0	1.744815617948413E8	3	6922	0.3195966952671796	0.603902465815075	0.2702428521693824	410.5576477050781	410.5776062011719
585	410.5808410644531	13.868427524					1	DETECTED	410.5808 m/z @13.87 [151231OFc1_NvH-0949-CRLM-8.raw]	410.5808410644531	13.868427524	2.14564047386667	98.7323964701333	96.58675599626663	336202.15625	8.584791746943085E7	0	6922	0.15404436479166428	0.7142704600736659	5.163568064049044	410.5776672363281	410.5904235839844
586	410.5958251953125	32.6398639501333					1	DETECTED	410.5958 m/z @32.64 [151231OFc1_NvH-0949-CRLM-8.raw]	410.5958251953125	32.6398639501333	3.88718709546667	98.5069695253333	94.61978242986663	124462.1953125	7.863964148415811E7	0	6922	0.0955139452612741	1.6530827861847548	0.43726212628912026	410.5912170410156	410.5992736816406
587	410.60931396484375	42.0384897178667					1	DETECTED	410.6093 m/z @42.04 [151231OFc1_NvH-0949-CRLM-8.raw]	410.60931396484375	42.0384897178667	3.97174664666667	99.1373665936	95.16561994693333	205618.78125	7.029238879025538E7	0	6922	2.107958273768226	1.481229535383496	0.004473454129165819	410.5993347167969	410.6192932128906
588	410.619384765625	29.4227277106667					1	DETECTED	410.6194 m/z @29.42 [151231OFc1_NvH-0949-CRLM-8.raw]	410.619384765625	29.4227277106667	8.19684441253333	98.1160076128	89.91916320026667	134826.9375	7.50561420511511E7	0	6922	6.18324680397615	2.1181489113382215	24.730726310181158	410.619384765625	410.62908935546875
589	410.65509033203125	8.761773236					1	DETECTED	410.6551 m/z @8.76 [151231OFc1_NvH-0949-CRLM-8.raw]	410.65509033203125	8.761773236	4.48236400826667	98.4352142997333	93.95285029146663	79238.234375	7.542380426500994E7	0	6922	0.16682004835046627	0.5275253282026137	23.55441340854708	410.6451416015625	410.6650390625
590	410.678466796875	28.6076639816					1	DETECTED	410.6785 m/z @28.61 [151231OFc1_NvH-0949-CRLM-8.raw]	410.678466796875	28.6076639816	3.1580021152	97.9718385418667	94.8138364266667	84319.703125	7.68070639186302E7	3	6922	17.51783514351841	2.08984884439337	3.6093555954346543	410.6687316894531	410.68780517578125
591	410.69781494140625	18.9067566970667					1	DETECTED	410.6978 m/z @18.91 [151231OFc1_NvH-0949-CRLM-8.raw]	410.69781494140625	18.9067566970667	1.5886672888	99.4669750336	97.8783077448	176619.828125	7.939008315338773E7	4	6922	0.5338201758976489	4.252228499543407	0.03209675684305811	410.688232421875	410.6986083984375
592	410.7086181640625	16.4861539797333					1	DETECTED	410.7086 m/z @16.49 [151231OFc1_NvH-0949-CRLM-8.raw]	410.7086181640625	16.4861539797333	1.5886672888	99.6955206282667	98.10685333946671	921726.8125	9.901334929057816E7	0	6922	0.2070834883257895	1.7835471045434548	0.368728590432692	410.6986389160156	410.7089538574219
593	410.7189636230469	17.1186445386667					1	DETECTED	410.7190 m/z @17.12 [151231OFc1_NvH-0949-CRLM-8.raw]	410.7189636230469	17.1186445386667	3.12367061626667	99.1373665936	96.01369597733334	3153420.75	2.688235036748785E8	2	6922	1.1210722137927434	0.7268406755986201	0.03505836215438708	410.708984375	410.72894287109375
594	410.731689453125	24.6742556837333					1	DETECTED	410.7317 m/z @24.67 [151231OFc1_NvH-0949-CRLM-8.raw]	410.731689453125	24.6742556837333	2.82859116906667	99.2710550112	96.44246384213334	1170456.625	1.3658017045075372E8	2	6922	4.474801272666458	0.7720013591157402	1.1172918549815687	410.7289733886719	410.7416687011719
595	410.7418518066406	29.383834804					1	DETECTED	410.7419 m/z @29.38 [151231OFc1_NvH-0949-CRLM-8.raw]	410.7418518066406	29.383834804	3.78985685493333	99.9642278336	96.17437097866667	731655.0625	1.1372937122305854E8	2	6922	21.367271200835734	0.6032505404519405	0.013709678533153226	410.74169921875	410.7517395019531
596	410.7608947753906	4.54229009066667					1	DETECTED	410.7609 m/z @4.54 [151231OFc1_NvH-0949-CRLM-8.raw]	410.7608947753906	4.54229009066667	1.68349724426667	96.9292213221333	95.24572407786663	653539.3125	8.726624278633106E7	2	6922	0.10910066575596478	2.1823706389601	124.55064537750877	410.7518615722656	410.7700500488281
597	410.7887878417969	92.2909546984					1	DETECTED	410.7888 m/z @92.29 [151231OFc1_NvH-0949-CRLM-8.raw]	410.7887878417969	92.2909546984	3.76808454826667	99.57024282	95.80215827173333	40313.91796875	7.128885201868448E7	0	6922	0.09984473612213662	0.5095632619538707	24.268673223068213	410.7793273925781	410.79864501953125
598	410.80035400390625	21.6377361693333					1	DETECTED	410.8004 m/z @21.64 [151231OFc1_NvH-0949-CRLM-8.raw]	410.80035400390625	21.6377361693333	1.4496498096	98.9821951794667	97.5325453698667	25979.763671875	6.681553100554902E7	0	6922	88.98783434098439	2.4155965957328895	3.418791882233116	410.7988586425781	410.80999755859375
599	410.8204345703125	29.3661220373333					1	DETECTED	410.8204 m/z @29.37 [151231OFc1_NvH-0949-CRLM-8.raw]	410.8204345703125	29.3661220373333	1.5459531752	99.9538572149333	98.4079040397333	223640.796875	7.434370799394402E7	0	6922	0.22036508390737453	0.6259298026754022	0.8854991969368194	410.81121826171875	410.8302001953125
600	410.8402099609375	40.4483766944					1	DETECTED	410.8402 m/z @40.45 [151231OFc1_NvH-0949-CRLM-8.raw]	410.8402099609375	40.4483766944	0.378451734133333	99.8399978901333	99.46154615599997	1719665.75	8.544696071342851E7	5	6922	0.09389708777606387	0.5040134159021337	0.0409387737671178	410.8302917480469	410.8501892089844
601	410.8551330566406	22.2900577066667					1	DETECTED	410.8551 m/z @22.29 [151231OFc1_NvH-0949-CRLM-8.raw]	410.8551330566406	22.2900577066667	0.7191041424	99.9330950397333	99.2139908973333	862738.0	1.811688141413312E8	3	6922	2.050050621885685	0.6151191900275904	1.8574569158191123	410.8502502441406	410.8651123046875
602	410.8694152832031	8.91791145093333					1	DETECTED	410.8694 m/z @8.92 [151231OFc1_NvH-0949-CRLM-8.raw]	410.8694152832031	8.91791145093333	0.0198575138666667	99.9123743714667	99.89251685760003	656909.1875	1.0822404680492596E8	0	6922	13.048069546094075	5.528798526646732	0.868535811310168	410.8651428222656	410.87939453125
603	410.88531494140625	32.8955631752					1	DETECTED	410.8853 m/z @32.90 [151231OFc1_NvH-0949-CRLM-8.raw]	410.88531494140625	32.8955631752	0.0299969978666667	99.9746048514667	99.94460785360003	222156.734375	8.510481837566105E7	3	6922	15.38362369862763	0.8954670719486509	0.024822871751869622	410.87945556640625	410.89178466796875
604	410.90179443359375	39.0787776690667					1	DETECTED	410.9018 m/z @39.08 [151231OFc1_NvH-0949-CRLM-8.raw]	410.90179443359375	39.0787776690667	0.0704555333333333	99.9642278336	99.89377230026668	2902960.25	1.4719057322337207E8	3	6922	0.30370540498316956	0.6137484038789578	0.012724583610113973	410.8918151855469	410.9117736816406
605	410.9192199707031	29.9530446016					1	DETECTED	410.9192 m/z @29.95 [151231OFc1_NvH-0949-CRLM-8.raw]	410.9192199707031	29.9530446016	0.0603116176	99.9123743714667	99.8520627538667	202404.265625	7.966330333460271E7	3	6922	5.239202667245603	0.5828808685007749	6.701729472130195	410.9118347167969	410.92919921875
606	410.9501037597656	12.6844745504					1	DETECTED	410.9501 m/z @12.68 [151231OFc1_NvH-0949-CRLM-8.raw]	410.9501037597656	12.6844745504	0.185528431466667	99.9642278336	99.77869940213334	322284.5	7.735629930579312E7	0	6922	0.11095558337226485	0.9172142693759925	1.0650783549289888	410.94024658203125	410.96002197265625
607	410.9611511230469	23.5403747677333					1	DETECTED	410.9612 m/z @23.54 [151231OFc1_NvH-0949-CRLM-8.raw]	410.9611511230469	23.5403747677333	0.2972400272	99.3323828893333	99.0351428621333	262828.90625	7.486518987409784E7	0	6922	0.0319605885785883	0.5236259084525715	2.325833496089125	410.96014404296875	410.9710693359375
608	410.9822082519531	34.4908323058667					1	DETECTED	410.9822 m/z @34.49 [151231OFc1_NvH-0949-CRLM-8.raw]	410.9822082519531	34.4908323058667	0.378451734133333	99.901995308	99.52354357386666	117536.296875	7.238216835816498E7	0	6922	3.4071856051890705	2.209226241166956	0.5090419409720293	410.97222900390625	410.98486328125
609	410.994873046875	23.7300163693333					1	DETECTED	410.9949 m/z @23.73 [151231OFc1_NvH-0949-CRLM-8.raw]	410.994873046875	23.7300163693333	0.450163228	99.6633378829333	99.21317465493331	374704.84375	7.938343178280784E7	0	6922	0.3067959347939997	0.9103097636846507	0.03753273902988167	410.98492431640625	411.0046081542969
610	411.0204772949219	29.3497408274667					1	DETECTED	411.0205 m/z @29.35 [151231OFc1_NvH-0949-CRLM-8.raw]	411.0204772949219	29.3497408274667	0.131049913333333	99.5288519312	99.39780201786667	126834.4140625	7.435078716010158E7	0	6922	0.11080336995121698	2.189107807160526	0.4621545564404569	411.0106506347656	411.0304260253906
611	411.0407409667969	40.4123124042667					1	DETECTED	411.0407 m/z @40.41 [151231OFc1_NvH-0949-CRLM-8.raw]	411.0407409667969	40.4123124042667	0.591839238666667	99.5288519312	98.93701269253333	1497903.625	9.217478759377687E7	0	6922	0.12002907019439846	1.3734110319782418	17.232968352158363	411.0313720703125	411.05059814453125
612	411.0517272949219	27.1917912744					1	DETECTED	411.0517 m/z @27.19 [151231OFc1_NvH-0949-CRLM-8.raw]	411.0517272949219	27.1917912744	0.4395030064	61.8467119421333	61.407208935733294	17595.607421875	5.2122550678491466E7	0	6922	61.424042354001436	1.151409215529537	1.2987457082750662	411.0508728027344	411.05194091796875
613	411.06195068359375	30.5472297792					1	DETECTED	411.0620 m/z @30.55 [151231OFc1_NvH-0949-CRLM-8.raw]	411.06195068359375	30.5472297792	0.327764588	99.5910010706667	99.26323648266671	22507.892578125	6.712760483443028E7	0	6922	90.62659257269114	1.6496348024364988	2.2982616178968756	411.0519714355469	411.0698547363281
614	411.08001708984375	43.7513223594667					1	DETECTED	411.0800 m/z @43.75 [151231OFc1_NvH-0949-CRLM-8.raw]	411.08001708984375	43.7513223594667	0.4395030064	99.7885590722667	99.34905606586669	35862.97265625	7.141390063868472E7	0	6922	98.58495389503358	1.1503964092414602	1.3010980887548955	411.0702209472656	411.08953857421875
615	411.0917663574219	47.8860085565333					1	DETECTED	411.0918 m/z @47.89 [151231OFc1_NvH-0949-CRLM-8.raw]	411.0917663574219	47.8860085565333	7.27708666933333	98.0748640869333	90.79777741759997	26922.955078125	6.088307083856309E7	0	6922	65.87401919225181	1.1179535579620947	1.0932476721394488	411.090087890625	411.1014099121094
616	411.1043395996094	58.7156497898667					1	DETECTED	411.1043 m/z @58.72 [151231OFc1_NvH-0949-CRLM-8.raw]	411.1043395996094	58.7156497898667	0.0198575138666667	99.9746048514667	99.95474733760003	22007.171875	6.788345933163044E7	0	6922	88.34153062106532	0.8380893873750482	0.6702960478815928	411.1022033691406	411.1125183105469
617	411.12274169921875	91.4167728690667					1	DETECTED	411.1227 m/z @91.42 [151231OFc1_NvH-0949-CRLM-8.raw]	411.12274169921875	91.4167728690667	0.131049913333333	99.7782735834667	99.64722367013337	1502337.875	1.3335913993903923E8	0	6922	0.10243225361644193	1.6325784118237483	0.6023691893439213	411.11285400390625	411.13153076171875
618	411.1354675292969	90.7250908752					1	DETECTED	411.1355 m/z @90.73 [151231OFc1_NvH-0949-CRLM-8.raw]	411.1354675292969	90.7250908752	6.30595393813333	99.9538572149333	93.64790327679997	181603.5625	6.885222871349108E7	0	6922	0.06542799657752596	0.584110430033243	1.163640308056458	411.13330078125	411.1453552246094
619	411.1549072265625	87.1328412736					1	DETECTED	411.1549 m/z @87.13 [151231OFc1_NvH-0949-CRLM-8.raw]	411.1549072265625	87.1328412736	1.59938598693333	98.7735726704	97.17418668346667	35388.51953125	6.4929148269082546E7	0	6922	0.43746608185534797	0.5680478261855897	0.04874583769745923	411.1456298828125	411.1647033691406
620	411.175048828125	31.3455702096					1	DETECTED	411.1750 m/z @31.35 [151231OFc1_NvH-0949-CRLM-8.raw]	411.175048828125	31.3455702096	0.0092179872	99.9330950397333	99.9238770525333	125107.625	7.06932513532106E7	0	6922	0.977041040962856	1.6625923438047947	0.059354803317789535	411.1651916503906	411.1796875
621	411.189697265625	21.6656607282667					1	DETECTED	411.1897 m/z @21.67 [151231OFc1_NvH-0949-CRLM-8.raw]	411.189697265625	21.6656607282667	1.08650809333333	99.6845376896	98.59802959626667	608193.6875	1.500513669915353E8	0	6922	1.848009817453562	0.6565068552935827	0.9414966248706425	411.17974853515625	411.1996765136719
622	411.20086669921875	12.6844745504					1	DETECTED	411.2009 m/z @12.68 [151231OFc1_NvH-0949-CRLM-8.raw]	411.20086669921875	12.6844745504	3.12367061626667	99.1787680010667	96.05509738480004	301743.59375	7.852170987732264E7	0	6922	1.8839065838425935	37.114225015672346	53.97437386227728	411.19970703125	411.2012634277344
623	411.2112731933594	22.4216143984					1	DETECTED	411.2113 m/z @22.42 [151231OFc1_NvH-0949-CRLM-8.raw]	411.2112731933594	22.4216143984	2.28227608906667	99.9642278336	97.68195174453334	5010259.0	2.6717709157452828E8	2	6922	0.19779129120671968	0.5482889108791675	0.06318775836228377	411.2012939453125	411.22125244140625
624	411.2309265136719	22.1937609792					1	DETECTED	411.2309 m/z @22.19 [151231OFc1_NvH-0949-CRLM-8.raw]	411.2309265136719	22.1937609792	0.537741580266667	99.9227473458667	99.38500576560003	1395517.875	2.3451320907464933E8	3	6922	17.281899468600933	0.5550305247265823	1.512030839951134	411.2212829589844	411.24090576171875
625	411.2418518066406	27.1073461058667					1	DETECTED	411.2419 m/z @27.11 [151231OFc1_NvH-0949-CRLM-8.raw]	411.2418518066406	27.1073461058667	3.17045179706667	99.6845376896	96.51408589253333	1052079.75	1.2223574512681295E8	2	6922	0.12704681184226985	0.632738570902424	0.5390172153753667	411.2409362792969	411.2518310546875
626	411.2624816894531	4.54229009066667					1	DETECTED	411.2625 m/z @4.54 [151231OFc1_NvH-0949-CRLM-8.raw]	411.2624816894531	4.54229009066667	1.37469450053333	98.1984626776	96.82376817706668	247704.59375	8.532687252220766E7	0	6922	30.83757487117481	104.71687253373543	1.376151419407179	411.25250244140625	411.2723083496094
627	411.2746276855469	90.5381304594667					1	DETECTED	411.2746 m/z @90.54 [151231OFc1_NvH-0949-CRLM-8.raw]	411.2746276855469	90.5381304594667	4.5763214264	95.6331965530667	91.0568751266667	69222.5390625	7.645746097943187E7	0	6922	1.7464038310322678	1.5902694685306804	2.40758229013777	411.2724914550781	411.2845764160156
628	411.2945861816406	90.6593797648					1	DETECTED	411.2946 m/z @90.66 [151231OFc1_NvH-0949-CRLM-8.raw]	411.2945861816406	90.6593797648	14.6002255261333	98.6709409144	84.0707153882667	79202.5	6.565645926951427E7	0	6922	0.3639362714524026	0.5211268871189412	2.86396299204093	411.2859802246094	411.2990417480469
629	411.3106384277344	90.393872012					1	DETECTED	411.3106 m/z @90.39 [151231OFc1_NvH-0949-CRLM-8.raw]	411.3106384277344	90.393872012	28.6383684421333	99.2812421938667	70.6428737517334	110348.8203125	6.100620257917446E7	0	6922	2.11158795564873	2.1020629287216908	2.600938018179457	411.3010559082031	411.3116455078125
630	411.3288879394531	90.4648023221333					1	DETECTED	411.3289 m/z @90.46 [151231OFc1_NvH-0949-CRLM-8.raw]	411.3288879394531	90.4648023221333	0.2972400272	97.7218913474667	97.42465132026669	66692.734375	4.413330219089999E7	0	6922	2.217510120309356	0.5146147762011953	3.643540752711789	411.3247985839844	411.3357238769531
631	411.3464660644531	90.4038470626667					1	DETECTED	411.3465 m/z @90.40 [151231OFc1_NvH-0949-CRLM-8.raw]	411.3464660644531	90.4038470626667	1.99271862	98.9718225656	96.97910394559999	72792.6796875	8.018665111484954E7	0	6922	2.568574782472737	0.51315094214488	2.8354342129599313	411.3382568359375	411.3525695800781
632	411.3652648925781	90.6701358016					1	DETECTED	411.3653 m/z @90.67 [151231OFc1_NvH-0949-CRLM-8.raw]	411.3652648925781	90.6701358016	12.3123541437333	98.660551412	86.3481972682667	85582.6640625	8.046771270970796E7	0	6922	1.6044809884772917	1.3959334803259686	1.8605883618916386	411.3553771972656	411.3741455078125
633	411.3913879394531	37.0746610469333					1	DETECTED	411.3914 m/z @37.07 [151231OFc1_NvH-0949-CRLM-8.raw]	411.3913879394531	37.0746610469333	1.41752099146667	99.5393162472	98.12179525573333	63529.8984375	7.874019263763563E7	0	6922	54.67945875806575	1.2374688722749754	1.5529939909911377	411.3814697265625	411.4012145996094
634	411.4036865234375	27.572866268					1	DETECTED	411.4037 m/z @27.57 [151231OFc1_NvH-0949-CRLM-8.raw]	411.4036865234375	27.572866268	8.77508608133333	97.3611391072	88.58605302586668	31376.138671875	7.103466336625561E7	0	6922	81.24604619370147	2.356290267951454	3.3190863191152284	411.4017028808594	411.4085998535156
635	411.4186706542969	40.4587913384					1	DETECTED	411.4187 m/z @40.46 [151231OFc1_NvH-0949-CRLM-8.raw]	411.4186706542969	40.4587913384	0.876568838133333	99.7576160032	98.88104716506666	105703.2265625	7.255223834844445E7	0	6922	59.11570704181907	1.3166315662631587	1.5879040917128637	411.4091796875	411.4286193847656
636	411.4415588378906	9.910662536					1	DETECTED	411.4416 m/z @9.91 [151231OFc1_NvH-0949-CRLM-8.raw]	411.4415588378906	9.910662536	1.5352220392	99.8194272709333	98.28420523173331	531002.75	9.365694708008914E7	0	6922	0.12073781894039115	114.71315045173814	244.3883927098064	411.43170166015625	411.4515380859375
637	411.45166015625	15.5475914064					1	DETECTED	411.4517 m/z @15.55 [151231OFc1_NvH-0949-CRLM-8.raw]	411.45166015625	15.5475914064	5.1297996792	99.8916329216	94.7618332424	447640.6875	8.516230900892143E7	4	6922	0.42139749797199855	3.2397149330259483	0.10264545282141213	411.4515686035156	411.4615173339844
638	411.46295166015625	23.4574296445333					1	DETECTED	411.4630 m/z @23.46 [151231OFc1_NvH-0949-CRLM-8.raw]	411.46295166015625	23.4574296445333	5.21186842266667	93.5575251053333	88.34565668266663	89323.8984375	6.3685640766170286E7	0	6922	18.29314026212613	2.4210177918996436	0.008426688959317473	411.461669921875	411.4636535644531
639	411.4738464355469	21.8314567810667					1	DETECTED	411.4738 m/z @21.83 [151231OFc1_NvH-0949-CRLM-8.raw]	411.4738464355469	21.8314567810667	0.8555522912	99.6324418066667	98.7768895154667	192491.390625	7.681471939530943E7	0	6922	0.10479059930709411	0.5622833545312976	7.20732689903249	411.4638671875	411.48382568359375
640	411.4864807128906	37.9496948282667					1	DETECTED	411.4865 m/z @37.95 [151231OFc1_NvH-0949-CRLM-8.raw]	411.4864807128906	37.9496948282667	4.5996440976	87.8910404784	83.2913963808	39143.1171875	6.506270727608849E7	0	6922	50.10987299415438	1.248744672886063	1.4974893457721263	411.4839172363281	411.4866027832031
641	411.4967041015625	23.7107062098667					1	DETECTED	411.4967 m/z @23.71 [151231OFc1_NvH-0949-CRLM-8.raw]	411.4967041015625	23.7107062098667	0.2972400272	97.0948380698667	96.79759804266669	152539.703125	7.85266243663732E7	0	6922	0.15276233938521955	0.5203688271919978	0.347855551090885	411.4867858886719	411.50665283203125
642	411.5238952636719	21.7075330837333					1	DETECTED	411.5239 m/z @21.71 [151231OFc1_NvH-0949-CRLM-8.raw]	411.5238952636719	21.7075330837333	3.02265720346667	99.7371933704	96.71453616693334	257086.53125	9.987826581327796E7	0	6922	5.830443834604559	0.7705558839853389	0.06421384192482181	411.5139465332031	411.53277587890625
643	411.54278564453125	25.6436336245333					1	DETECTED	411.5428 m/z @25.64 [151231OFc1_NvH-0949-CRLM-8.raw]	411.54278564453125	25.6436336245333	3.11227326986667	98.9206296509333	95.80835638106662	1152703.25	9.52997951730655E7	0	6922	0.12441338596019591	0.534405272832164	0.011094649367156309	411.5328063964844	411.5465393066406
644	411.5565490722656	17.8986081789333					1	DETECTED	411.5565 m/z @17.90 [151231OFc1_NvH-0949-CRLM-8.raw]	411.5565490722656	17.8986081789333	2.36676901786667	99.9746048514667	97.60783583360002	2795818.0	1.5934694798754144E8	3	6922	7.810546346591035	4.591767342136866	4.530033098216954	411.5466003417969	411.5665283203125
645	411.57025146484375	39.0176266701333					1	DETECTED	411.5703 m/z @39.02 [151231OFc1_NvH-0949-CRLM-8.raw]	411.57025146484375	39.0176266701333	3.36667053146667	99.6013757378667	96.23470520640004	266908.84375	8.926998159686978E7	3	6922	17.41258430924256	1.4154018178989325	0.46558758633873615	411.5665588378906	411.5802307128906
646	411.5804138183594	45.0108432666667					1	DETECTED	411.5804 m/z @45.01 [151231OFc1_NvH-0949-CRLM-8.raw]	411.5804138183594	45.0108432666667	0.2057032016	95.1957645514667	94.99006134986669	191777.25	8.247200761057307E7	3	6922	5.386275364756891	1.3859884830216096	9.079652589600489	411.58026123046875	411.5856628417969
647	411.5956726074219	27.1917912744					1	DETECTED	411.5957 m/z @27.19 [151231OFc1_NvH-0949-CRLM-8.raw]	411.5956726074219	27.1917912744	3.97174664666667	95.5830431232	91.61129647653333	301035.15625	7.868573845351149E7	3	6922	22.441225251959814	0.5567247078060578	228.22880210045528	411.586181640625	411.6050109863281
648	411.69244384765625	9.86265308266667					1	DETECTED	411.6924 m/z @9.86 [151231OFc1_NvH-0949-CRLM-8.raw]	411.69244384765625	9.86265308266667	2.39859767546667	98.9718225656	96.57322489013332	206283.796875	8.502143741893536E7	0	6922	15.657142079035626	0.6095933538854512	181.58096539890207	411.6826477050781	411.70062255859375
649	411.71063232421875	35.1421621709333					1	DETECTED	411.7106 m/z @35.14 [151231OFc1_NvH-0949-CRLM-8.raw]	411.71063232421875	35.1421621709333	2.20890019066667	99.8399978901333	97.63109769946664	2748739.5	1.9645474511612645E8	2	6922	12.876953794751081	0.5076028842850266	0.014020071602603212	411.7006530761719	411.7206115722656
650	411.7215270996094	7.77044095146667					1	DETECTED	411.7215 m/z @7.77 [151231OFc1_NvH-0949-CRLM-8.raw]	411.7215270996094	7.77044095146667	1.5030200816	99.6955206282667	98.19250054666671	1763521.75	1.6806402431953853E8	2	6922	2.611274349918464	1.668910819855945	207.09168328269146	411.72064208984375	411.73150634765625
651	411.731689453125	26.4249063784					1	DETECTED	411.7317 m/z @26.42 [151231OFc1_NvH-0949-CRLM-8.raw]	411.731689453125	26.4249063784	1.8736224816	99.5805342317333	97.7069117501333	371593.15625	1.0006004686646253E8	0	6922	14.197480918499785	0.5950141611456302	0.1573761157233348	411.7315368652344	411.7335205078125
652	411.7435302734375	27.1399996861333					1	DETECTED	411.7435 m/z @27.14 [151231OFc1_NvH-0949-CRLM-8.raw]	411.7435302734375	27.1399996861333	0.866060610133333	99.6845376896	98.81847707946667	416414.4375	9.227368567690498E7	0	6922	17.950524479135716	2.130282844492725	0.6582656247321155	411.7335510253906	411.7497863769531
653	411.7597961425781	25.5139415952					1	DETECTED	411.7598 m/z @25.51 [151231OFc1_NvH-0949-CRLM-8.raw]	411.7597961425781	25.5139415952	3.11227326986667	97.2304134984	94.11814022853332	1634637.375	1.0635704063426939E8	2	6922	0.16383652219573364	1.0120442017005133	6.701438605582089	411.7498779296875	411.76934814453125
654	411.7746276855469	5.72684538481667					1	DETECTED	411.7746 m/z @5.73 [151231OFc1_NvH-0949-CRLM-8.raw]	411.7746276855469	5.72684538481667	5.4998401392	94.8127709757333	89.3129308365333	74472.5	6.888999006668448E7	0	6922	0.327386187543552	181.7068114504306	4.473199526229643	411.77008056640625	411.78326416015625
655	411.84466552734375	22.9456836229333					1	DETECTED	411.8447 m/z @22.95 [151231OFc1_NvH-0949-CRLM-8.raw]	411.84466552734375	22.9456836229333	0.110850741066667	99.7475283168	99.63667757573333	43722.578125	7.10125739875974E7	0	6922	36.461359009209986	2.4229619494177004	4.389639266330023	411.8348693847656	411.8478698730469
656	411.8578796386719	22.8803549552					1	DETECTED	411.8579 m/z @22.88 [151231OFc1_NvH-0949-CRLM-8.raw]	411.8578796386719	22.8803549552	0.175474969333333	99.9642278336	99.78875286426667	146643.515625	7.737927301036288E7	0	6922	1.6631852022283518	0.5437784716866106	0.05595373720250226	411.847900390625	411.8658752441406
657	411.8758850097656	14.6232892032					1	DETECTED	411.8759 m/z @14.62 [151231OFc1_NvH-0949-CRLM-8.raw]	411.8758850097656	14.6232892032	1.11852646533333	99.6428170826667	98.52429061733336	496524.9375	1.0316662779825614E8	3	6922	11.067505917242658	1.0494441033599125	2.935728944778599	411.86590576171875	411.8806457519531
658	411.8906555175781	17.8716269781333					1	DETECTED	411.8907 m/z @17.87 [151231OFc1_NvH-0949-CRLM-8.raw]	411.8906555175781	17.8716269781333	0.0704555333333333	99.9434178578667	99.87296232453338	1908896.875	1.3288133509385999E8	3	6922	7.864718821734225	1.752789958494481	81.70820277545	411.88067626953125	411.900634765625
659	411.90240478515625	32.6825799685333					1	DETECTED	411.9024 m/z @32.68 [151231OFc1_NvH-0949-CRLM-8.raw]	411.90240478515625	32.6825799685333	0.327764588	99.9952564650667	99.66749187706671	247889.765625	8.109833196582216E7	0	6922	8.158694824794345	1.3845052379659506	1.8411233840144432	411.9006652832031	411.9123840332031
660	411.91552734375	39.5813763416					1	DETECTED	411.9155 m/z @39.58 [151231OFc1_NvH-0949-CRLM-8.raw]	411.91552734375	39.5813763416	0.161993469066667	99.8813306776	99.71933720853333	148454.578125	8.135260730579628E7	0	6922	21.370256166604634	1.3734265048204048	0.006620716534297674	411.91241455078125	411.919921875
661	411.9302978515625	27.1772163570667					1	DETECTED	411.9303 m/z @27.18 [151231OFc1_NvH-0949-CRLM-8.raw]	411.9302978515625	27.1772163570667	0.0198575138666667	99.3841745928	99.36431707893333	230337.21875	7.643765931495209E7	0	6922	22.433180343417682	0.577403735108099	3.202985019663751	411.920654296875	411.9402160644531
662	411.95233154296875	15.4680113592					1	DETECTED	411.9523 m/z @15.47 [151231OFc1_NvH-0949-CRLM-8.raw]	411.95233154296875	15.4680113592	0.0198575138666667	99.8399978901333	99.82014037626664	221387.15625	8.125170951765531E7	0	6922	0.29736116976311955	1.2990967808505969	1.0432618683039323	411.9423522949219	411.96221923828125
663	411.9768371582031	41.9770180149333					1	DETECTED	411.9768 m/z @41.98 [151231OFc1_NvH-0949-CRLM-8.raw]	411.9768371582031	41.9770180149333	0.1006858984	99.4876625874667	99.3869766890667	91986.859375	7.298524579033522E7	0	6922	14.985327954180516	1.3713202950809134	0.0059876364654701695	411.96685791015625	411.9837951660156
664	411.9940185546875	22.3056033842667					1	DETECTED	411.9940 m/z @22.31 [151231OFc1_NvH-0949-CRLM-8.raw]	411.9940185546875	22.3056033842667	0.0198575138666667	99.8091378304	99.78928031653334	152473.546875	7.040457024463461E7	0	6922	0.37227413289418365	0.6834407359300105	1.5988963153328812	411.98406982421875	412.00384521484375
665	412.04107666015625	40.3878924234667					1	DETECTED	412.0411 m/z @40.39 [151231OFc1_NvH-0949-CRLM-8.raw]	412.04107666015625	40.3878924234667	0.0299969978666667	99.6845376896	99.65454069173335	72940.1796875	7.386709107333753E7	0	6922	70.65766461096771	1.2052568009001754	1.4329876133630193	412.03118896484375	412.05096435546875
666	412.0638732910156	40.3562301730667					1	DETECTED	412.0639 m/z @40.36 [151231OFc1_NvH-0949-CRLM-8.raw]	412.0638732910156	40.3562301730667	0.4395030064	99.9848169165333	99.5453139101333	42969.11328125	7.691853678631721E7	0	6922	54.70619187546051	1.1798116101574347	1.3432600944215323	412.0541076660156	412.07379150390625
667	412.1260986328125	91.4064025509333					1	DETECTED	412.1261 m/z @91.41 [151231OFc1_NvH-0949-CRLM-8.raw]	412.1260986328125	91.4064025509333	9.74195589013333	99.7371933704	89.99523748026668	470581.21875	8.336409154508837E7	0	6922	0.09194949223581261	1.1951397370421613	4.132865018435074	412.1171569824219	412.134521484375
668	412.1390380859375	90.7358430997333					1	DETECTED	412.1390 m/z @90.74 [151231OFc1_NvH-0949-CRLM-8.raw]	412.1390380859375	90.7358430997333	1.59938598693333	93.6464597413333	92.04707375439997	56248.12109375	6.131890602941409E7	0	6922	0.5683505091591172	1.3862594605952465	0.11543476549863382	412.1385498046875	412.14892578125
669	412.17486572265625	22.533129752					1	DETECTED	412.1749 m/z @22.53 [151231OFc1_NvH-0949-CRLM-8.raw]	412.17486572265625	22.533129752	2.71265678293333	99.6633378829333	96.95068109999997	115860.4921875	7.780089006343102E7	0	6922	67.14265711812133	3.320549740321623	10.215570164067113	412.1653137207031	412.17510986328125
670	412.18511962890625	34.3130638562667					1	DETECTED	412.1851 m/z @34.31 [151231OFc1_NvH-0949-CRLM-8.raw]	412.18511962890625	34.3130638562667	1.7045970784	99.9642278336	98.2596307552	229940.46875	7.702337605131826E7	3	6922	0.04445992935946208	2.4021833676051907	4.4401302332458465	412.1751708984375	412.1910705566406
671	412.2010803222656	12.8491267298667					1	DETECTED	412.2011 m/z @12.85 [151231OFc1_NvH-0949-CRLM-8.raw]	412.2010803222656	12.8491267298667	2.18800231706667	99.8399978901333	97.65199557306663	2869544.25	2.07327687596642E8	3	6922	0.3913567143602794	1.7613390288228963	0.6110071734465581	412.19110107421875	412.2110595703125
672	412.21246337890625	35.1221020885333					1	DETECTED	412.2125 m/z @35.12 [151231OFc1_NvH-0949-CRLM-8.raw]	412.21246337890625	35.1221020885333	1.79987308293333	99.3530499832	97.55317690026666	1243244.625	1.4611733354038435E8	2	6922	13.772509400263083	2.675409485192089	20.597581333146763	412.2110900878906	412.2210388183594
673	412.2310485839844	24.0103606808					1	DETECTED	412.2310 m/z @24.01 [151231OFc1_NvH-0949-CRLM-8.raw]	412.2310485839844	24.0103606808	2.303417492	99.9227473458667	97.6193298538667	3565182.75	2.709627285440757E8	3	6922	4.442325434529998	1.4562027142619813	69.23934078090387	412.2210693359375	412.24102783203125
674	412.24267578125	15.8259328264					1	DETECTED	412.2427 m/z @15.83 [151231OFc1_NvH-0949-CRLM-8.raw]	412.24267578125	15.8259328264	1.9194282416	99.363397612	97.4439693704	1590442.125	1.1658096710365614E8	2	6922	0.1395958801042685	3.338755994628532	0.11521876906738036	412.2410583496094	412.2526550292969
675	412.2611083984375	25.4998227928					1	DETECTED	412.2611 m/z @25.50 [151231OFc1_NvH-0949-CRLM-8.raw]	412.2611083984375	25.4998227928	1.9194282416	99.1477144544	97.2282862128	683668.5	9.537243769083953E7	2	6922	0.1834694426721164	0.5897484577424887	515.4040316160167	412.252685546875	412.27081298828125
676	412.27325439453125	12.0539358648					1	DETECTED	412.2733 m/z @12.05 [151231OFc1_NvH-0949-CRLM-8.raw]	412.27325439453125	12.0539358648	2.21931887786667	93.2723371626667	91.05301828480003	59881.41015625	6.570122943413494E7	0	6922	0.07289229164230093	7.239068205117378	13.230192610476603	412.2712707519531	412.28143310546875
677	412.2915954589844	44.3640650581333					1	DETECTED	412.2916 m/z @44.36 [151231OFc1_NvH-0949-CRLM-8.raw]	412.2915954589844	44.3640650581333	7.74495010346667	97.3817638109333	89.63681370746663	83663.5625	6.182355594806112E7	0	6922	45.01843501610297	1.1534245189860521	2.3269531947428224	412.2828369140625	412.29803466796875
678	412.30902099609375	90.3839742392					1	DETECTED	412.3090 m/z @90.38 [151231OFc1_NvH-0949-CRLM-8.raw]	412.30902099609375	90.3839742392	27.8418481517333	95.6833608962667	67.8415127445334	308484.25	8.292737888888747E7	0	6922	2.5695507366645245	0.5200062527802762	2.6232387034444704	412.302490234375	412.31195068359375
679	412.32659912109375	92.611850764					1	DETECTED	412.3266 m/z @92.61 [151231OFc1_NvH-0949-CRLM-8.raw]	412.32659912109375	92.611850764	2.84886805893333	95.1466938797333	92.29782582079997	45488.72265625	6.817624719191529E7	0	6922	2.489180712767876	2.332033551104562	0.3643011181079759	412.3206787109375	412.3355407714844
680	412.3418884277344	90.3544395426667					1	DETECTED	412.3419 m/z @90.35 [151231OFc1_NvH-0949-CRLM-8.raw]	412.3418884277344	90.3544395426667	12.3385453338667	99.5805342317333	87.24198889786659	38854.6796875	7.121109095907328E7	0	6922	0.330786045774218	0.5591295836741554	3.2674557041674057	412.3398132324219	412.3513488769531
681	412.36224365234375	53.7754520066667					1	DETECTED	412.3622 m/z @53.78 [151231OFc1_NvH-0949-CRLM-8.raw]	412.36224365234375	53.7754520066667	6.1436138264	97.5367974512	91.3931836248	31258.12109375	7.836888762354586E7	0	6922	84.73088457960127	0.9593707393667531	0.7989534728124393	412.35467529296875	412.3684997558594
682	412.3785095214844	89.3838550069333					1	DETECTED	412.3785 m/z @89.38 [151231OFc1_NvH-0949-CRLM-8.raw]	412.3785095214844	89.3838550069333	0.9396517544	98.7119112178667	97.7722594634667	314352.4375	1.6732277025928625E8	0	6922	61.84760319862043	0.5227861189232437	0.03191966767107172	412.3685302734375	412.388427734375
683	412.41485595703125	89.7395799872					1	DETECTED	412.4149 m/z @89.74 [151231OFc1_NvH-0949-CRLM-8.raw]	412.41485595703125	89.7395799872	0.1413167408	99.7988254261333	99.65750868533331	157675.46875	9.784704201076888E7	0	6922	0.2044639191195614	0.5176872156701975	14.05893336581909	412.4049377441406	412.4248352050781
684	412.4532165527344	18.8070419314667					1	DETECTED	412.4532 m/z @18.81 [151231OFc1_NvH-0949-CRLM-8.raw]	412.4532165527344	18.8070419314667	0.613046868533333	99.4049925909333	98.79194572239997	1309658.125	9.478221362717463E7	4	6922	0.17503913045857544	3.6250902432149448	0.47092662358322274	412.443359375	412.4631652832031
685	412.4688415527344	10.9364716205333					1	DETECTED	412.4688 m/z @10.94 [151231OFc1_NvH-0949-CRLM-8.raw]	412.4688415527344	10.9364716205333	4.03447304373333	98.8484489594667	94.81397591573337	137424.78125	7.840238293851143E7	0	6922	0.4332396606072493	1.9705716024957394	15.504552745659282	412.4632873535156	412.47882080078125
686	412.48089599609375	30.2566951890667					1	DETECTED	412.4809 m/z @30.26 [151231OFc1_NvH-0949-CRLM-8.raw]	412.48089599609375	30.2566951890667	2.91127352426667	99.7988254261333	96.88755190186663	93391.5859375	7.598497139827983E7	0	6922	0.19740535758177202	2.13927704415169	0.04109993481960249	412.4788818359375	412.4908142089844
687	412.4948425292969	22.2900577066667					1	DETECTED	412.4948 m/z @22.29 [151231OFc1_NvH-0949-CRLM-8.raw]	412.4948425292969	22.2900577066667	4.47066423946667	99.6845376896	95.21387345013333	67479.1640625	8.815001749827209E7	0	6922	7.793783805448776	3.3695080139371605	10.021266092403508	412.49090576171875	412.4983825683594
688	412.5083923339844	10.1170268306667					1	DETECTED	412.5084 m/z @10.12 [151231OFc1_NvH-0949-CRLM-8.raw]	412.5083923339844	10.1170268306667	1.6099961216	99.4669750336	97.85697891199999	122818.796875	7.773367579853012E7	0	6922	14.638424490858831	1.1098617097598986	7.582978745641884	412.49859619140625	412.51837158203125
689	412.5189514160156	34.2467830269333					1	DETECTED	412.5190 m/z @34.25 [151231OFc1_NvH-0949-CRLM-8.raw]	412.5189514160156	34.2467830269333	2.14564047386667	99.5805342317333	97.43489375786663	109510.125	7.018724706145431E7	3	6922	25.315334100063332	1.7076941963016454	0.006770252481064908	412.5184326171875	412.5252380371094
690	412.5352478027344	12.885884592					1	DETECTED	412.5352 m/z @12.89 [151231OFc1_NvH-0949-CRLM-8.raw]	412.5352478027344	12.885884592	2.3457401432	99.1684200965333	96.82267995333329	1957997.375	1.386283471508205E8	0	6922	0.3489586525851198	0.5667211576895083	0.414361368782202	412.5252990722656	412.54522705078125
691	412.5458068847656	35.421711464					1	DETECTED	412.5458 m/z @35.42 [151231OFc1_NvH-0949-CRLM-8.raw]	412.5458068847656	35.421711464	3.35553746	65.888059664	62.532522203999996	1005940.1875	6.947501420280062E7	0	6922	0.04140132467071567	1.1007170409605072	0.9908547765562737	412.5452575683594	412.5466003417969
692	412.556640625	12.3758864645333					1	DETECTED	412.5566 m/z @12.38 [151231OFc1_NvH-0949-CRLM-8.raw]	412.556640625	12.3758864645333	1.5030200816	99.9746048514667	98.4715847698667	2.7555494E7	7.068288721494632E8	3	6922	0.29525454672104345	23.706601222519335	1.429295884109766	412.5466613769531	412.5666198730469
693	412.5764465332031	35.4044259746667					1	DETECTED	412.5764 m/z @35.40 [151231OFc1_NvH-0949-CRLM-8.raw]	412.5764465332031	35.4044259746667	3.52824970773333	99.5185703869333	95.99032067919998	1053432.25	9.344550711156055E7	3	6922	0.10913525070836272	0.5265434803945854	0.06693211394357879	412.566650390625	412.58642578125
694	412.5988464355469	18.9175278645333					1	DETECTED	412.5988 m/z @18.92 [151231OFc1_NvH-0949-CRLM-8.raw]	412.5988464355469	18.9175278645333	3.1580021152	99.6742417768	96.5162396616	125943.734375	8.524247102733412E7	0	6922	0.1366284406137943	0.5499018581982249	2.692914287182005	412.5888977050781	412.60882568359375
695	412.6822509765625	26.6975715016					1	DETECTED	412.6823 m/z @26.70 [151231OFc1_NvH-0949-CRLM-8.raw]	412.6822509765625	26.6975715016	2.41983063333333	99.0854736226667	96.66564298933336	145235.8125	7.351619208039734E7	0	6922	0.6980707088499862	0.5679834364697233	83.09658637570838	412.6722717285156	412.68865966796875
696	412.6986999511719	9.54349161066667					1	DETECTED	412.6987 m/z @9.54 [151231OFc1_NvH-0949-CRLM-8.raw]	412.6986999511719	9.54349161066667	2.14564047386667	99.3121247656	97.16648429173334	1192752.875	1.368722382921815E8	2	6922	32.774875268109916	3.863975605709444	34.588674659764905	412.6887512207031	412.70867919921875
697	412.7088928222656	42.2776602821333					1	DETECTED	412.7089 m/z @42.28 [151231OFc1_NvH-0949-CRLM-8.raw]	412.7088928222656	42.2776602821333	2.12439922586667	99.7782735834667	97.65387435760003	959562.75	1.3678831691035312E8	0	6922	12.730407129409862	0.5579891261431001	0.11550659715232005	412.7087097167969	412.7188720703125
698	412.72906494140625	20.0247235848					1	DETECTED	412.7291 m/z @20.02 [151231OFc1_NvH-0949-CRLM-8.raw]	412.72906494140625	20.0247235848	0.866060610133333	98.6195828565333	97.75352224639997	1.5680229E7	3.516831603694357E8	2	6922	0.21245735798169818	1.132788653768054	1.722904282982616	412.7190856933594	412.739013671875
699	412.7475280761719	23.2978023048					1	DETECTED	412.7475 m/z @23.30 [151231OFc1_NvH-0949-CRLM-8.raw]	412.7475280761719	23.2978023048	3.82183566186667	98.7220691736	94.90023351173333	1.1704246E7	2.825652568571665E8	2	6922	0.2127423995166069	0.6315327464120151	1.3251648226065709	412.73907470703125	412.7574768066406
700	412.7586975097656	4.52100493866667					1	DETECTED	412.7587 m/z @4.52 [151231OFc1_NvH-0949-CRLM-8.raw]	412.7586975097656	4.52100493866667	3.93057028293333	98.4248811218667	94.49431083893337	43251.375	7.273886610238458E7	0	6922	0.07293423866408677	309.07193935392695	39.420253468979176	412.7575378417969	412.7611083984375
701	412.7711181640625	9.58994523466667					1	DETECTED	412.7711 m/z @9.59 [151231OFc1_NvH-0949-CRLM-8.raw]	412.7711181640625	9.58994523466667	4.29864731813333	98.0132404821333	93.71459316399996	635507.3125	8.630229360780437E7	2	6922	0.16321637215869877	6.159724587313057	8.044433391433893	412.76116943359375	412.78033447265625
702	412.7825622558594	89.7033408338667					1	DETECTED	412.7826 m/z @89.70 [151231OFc1_NvH-0949-CRLM-8.raw]	412.7825622558594	89.7033408338667	13.1404917610667	90.0872241426667	76.9467323816	33481.375	8.611291432062012E7	0	6922	0.08922385719348824	0.5025069816069343	5.71765333675821E-4	412.781494140625	412.7831115722656
703	412.82904052734375	19.7854431773333					1	DETECTED	412.8290 m/z @19.79 [151231OFc1_NvH-0949-CRLM-8.raw]	412.82904052734375	19.7854431773333	1.09719120613333	99.5082975696	98.41110636346667	60664.890625	7.276330406464368E7	0	6922	4.094195551443377	2.2864045298493303	15.374627323487037	412.8190612792969	412.8383483886719
704	412.848388671875	4.53161552346667					1	DETECTED	412.8484 m/z @4.53 [151231OFc1_NvH-0949-CRLM-8.raw]	412.848388671875	4.53161552346667	0.120983681066667	99.9746048514667	99.85362117040003	112857.703125	7.674221537117155E7	3	6922	12.136121795046074	2.59905289196226	18.75696517219035	412.8384094238281	412.85833740234375
705	412.8689270019531	12.8375996682667					1	DETECTED	412.8689 m/z @12.84 [151231OFc1_NvH-0949-CRLM-8.raw]	412.8689270019531	12.8375996682667	1.06517115386667	99.8711270616	98.80595590773333	766288.875	1.1188782765895216E8	3	6922	0.37534915600188157	1.1261609691932	3.0864121797806923	412.8590393066406	412.8769836425781
706	412.8869934082031	12.3758864645333					1	DETECTED	412.8870 m/z @12.38 [151231OFc1_NvH-0949-CRLM-8.raw]	412.8869934082031	12.3758864645333	0.0092179872	99.9952564650667	99.9860384778667	1.7499916E7	4.926938129344186E8	3	6922	0.2900994682870799	9.271165560928583	1.4398145903060222	412.8770446777344	412.89691162109375
707	412.8996887207031	24.0103606808					1	DETECTED	412.8997 m/z @24.01 [151231OFc1_NvH-0949-CRLM-8.raw]	412.8996887207031	24.0103606808	0.175474969333333	99.6531316288	99.47765665946666	920691.6875	1.0944663151555304E8	3	6922	22.726089491324007	0.9116786405589627	3.9345719336868306	412.8970031738281	412.90966796875
708	412.9112548828125	35.3869968312					1	DETECTED	412.9113 m/z @35.39 [151231OFc1_NvH-0949-CRLM-8.raw]	412.9112548828125	35.3869968312	0.0906174314666667	99.901995308	99.81137787653333	744387.875	9.71463133541318E7	3	6922	0.14339629991914649	1.0173795014775187	0.31321691639914423	412.9096984863281	412.9212341308594
709	412.9214172363281	40.3878924234667					1	DETECTED	412.9214 m/z @40.39 [151231OFc1_NvH-0949-CRLM-8.raw]	412.9214172363281	40.3878924234667	0.0805156544	99.8607501426667	99.7802344882667	284915.28125	8.073812711445858E7	0	6922	48.17024566095937	2.0877192168967773	1.532076453346481	412.9212646484375	412.931396484375
710	412.93341064453125	18.8915196098667					1	DETECTED	412.9334 m/z @18.89 [151231OFc1_NvH-0949-CRLM-8.raw]	412.93341064453125	18.8915196098667	0.161993469066667	99.9746048514667	99.81261138240002	96843.8984375	7.365778440938643E7	0	6922	0.049489456722540126	4.307728648858699	1.6878930286638423	412.9314270019531	412.9402160644531
711	412.9502258300781	3.30265273893333					1	DETECTED	412.9502 m/z @3.30 [151231OFc1_NvH-0949-CRLM-8.raw]	412.9502258300781	3.30265273893333	0.0704555333333333	99.9952564650667	99.92480093173337	2159039.5	1.2808340585887864E8	0	6922	39.07639573688879	23.085291970747782	325.9108954032783	412.9402770996094	412.9601745605469
712	412.9609680175781	27.3568077893333					1	DETECTED	412.9610 m/z @27.36 [151231OFc1_NvH-0949-CRLM-8.raw]	412.9609680175781	27.3568077893333	0.494294254933333	92.3734927952	91.87919854026666	27351.814453125	6.0468437705040246E7	0	6922	81.60482797410555	1.7101750069405592	3.926980118300058	412.9602355957031	412.9616394042969
713	412.9716491699219	22.2727641016					1	DETECTED	412.9716 m/z @22.27 [151231OFc1_NvH-0949-CRLM-8.raw]	412.9716491699219	22.2727641016	0.0092179872	99.5496226312	99.54040464399999	559009.625	8.28715026034645E7	4	6922	0.179531293336872	2.9385033450974	0.4649449701517473	412.961669921875	412.98162841796875
714	412.9897766113281	21.0781424637333					1	DETECTED	412.9898 m/z @21.08 [151231OFc1_NvH-0949-CRLM-8.raw]	412.9897766113281	21.0781424637333	0.0092179872	99.7371933704	99.7279753832	142574.125	7.566976167152002E7	0	6922	0.15891726412401397	0.6712132418907083	0.04162740629767315	412.9817199707031	412.999755859375
715	413.0039367675781	53.8456408656					1	DETECTED	413.0039 m/z @53.85 [151231OFc1_NvH-0949-CRLM-8.raw]	413.0039367675781	53.8456408656	3.46296094506667	99.901995308	96.43903436293333	130293.84375	8.396620249374475E7	0	6922	29.414583427220965	0.9833750879876307	0.09923025988661881	412.9997863769531	413.01373291015625
716	413.0159912109375	25.6150131741333					1	DETECTED	413.0160 m/z @25.62 [151231OFc1_NvH-0949-CRLM-8.raw]	413.0159912109375	25.6150131741333	0.472373104266667	97.0117350741333	96.53936196986663	31767.33203125	6.41797132100226E7	0	6922	86.48768680759984	1.9072487147218977	4.7347818466804865	413.0144958496094	413.0204162597656
717	413.048583984375	37.0011266528					1	DETECTED	413.0486 m/z @37.00 [151231OFc1_NvH-0949-CRLM-8.raw]	413.048583984375	37.0011266528	0.368256131466667	99.8813306776	99.51307454613334	43442.6328125	7.220256291939507E7	0	6922	28.092018782155343	1.3567131861866406	1.6995595472998462	413.04083251953125	413.0584716796875
718	413.11834716796875	91.7449066069333					1	DETECTED	413.1183 m/z @91.74 [151231OFc1_NvH-0949-CRLM-8.raw]	413.11834716796875	91.7449066069333	28.3341782850667	96.7966103026667	68.46243201760001	37082.921875	6.728255592244303E7	0	6922	1.1049566081697435	0.6740629905538186	1.6452212349842972	413.1084899902344	413.1192626953125
719	413.12933349609375	53.423464576					1	DETECTED	413.1293 m/z @53.42 [151231OFc1_NvH-0949-CRLM-8.raw]	413.12933349609375	53.423464576	0.0400617616	98.8484489594667	98.8083871978667	89336.8984375	9.02806168492726E7	0	6922	37.96584810294507	0.8540133713983447	206.34377188241848	413.1194152832031	413.13916015625
720	413.18450927734375	26.6577864954667					1	DETECTED	413.1845 m/z @26.66 [151231OFc1_NvH-0949-CRLM-8.raw]	413.18450927734375	26.6577864954667	1.28930371066667	99.4049925909333	98.11568888026663	85135.6953125	7.453676160355614E7	0	6922	14.9872173600469	2.2549849297366147	3.6240675578277766	413.1745300292969	413.19061279296875
721	413.20062255859375	3.28146945573333					1	DETECTED	413.2006 m/z @3.28 [151231OFc1_NvH-0949-CRLM-8.raw]	413.20062255859375	3.28146945573333	1.06517115386667	99.7988254261333	98.73365427226663	1687172.375	1.715312951277535E8	2	6922	0.1294193861808215	2.0959930120750765	142.72228828223427	413.1906433105469	413.2089538574219
722	413.2189636230469	12.3758864645333					1	DETECTED	413.2190 m/z @12.38 [151231OFc1_NvH-0949-CRLM-8.raw]	413.2189636230469	12.3758864645333	2.18800231706667	99.9746048514667	97.78660253440002	6285915.0	3.0259717345357704E8	4	6922	12.994734461044917	2.993605125896922	2.1240682601970593	413.208984375	413.2201232910156
723	413.2301330566406	20.0247235848					1	DETECTED	413.2301 m/z @20.02 [151231OFc1_NvH-0949-CRLM-8.raw]	413.2301330566406	20.0247235848	1.725761448	99.6428170826667	97.9170556346667	7233307.5	3.7518745708948225E8	3	6922	7.607396390305269	1.3024380055870957	0.01657027992125962	413.2201843261719	413.2401123046875
724	413.24871826171875	23.2978023048					1	DETECTED	413.2487 m/z @23.30 [151231OFc1_NvH-0949-CRLM-8.raw]	413.24871826171875	23.2978023048	1.9404568752	99.3841745928	97.4437177176	5428195.0	2.256364100736907E8	2	6922	0.20943153179516472	0.9772865970837807	0.8295700983471574	413.2402038574219	413.2586975097656
725	413.26300048828125	37.8739082672					1	DETECTED	413.2630 m/z @37.87 [151231OFc1_NvH-0949-CRLM-8.raw]	413.26300048828125	37.8739082672	0.337895888533333	99.8399978901333	99.50210200159997	161309.5	7.594858014600447E7	0	6922	7.136764856728746	1.358172441852697	0.008220353684625899	413.25872802734375	413.2656555175781
726	413.2756652832031	24.5749086544					1	DETECTED	413.2757 m/z @24.57 [151231OFc1_NvH-0949-CRLM-8.raw]	413.2756652832031	24.5749086544	0.0092179872	99.9952564650667	99.9860384778667	465245.75	1.0548806864094271E8	3	6922	15.341842048915312	0.8411732441922886	5.14820665251159	413.26568603515625	413.28271484375
727	413.2897644042969	90.5275785717333					1	DETECTED	413.2898 m/z @90.53 [151231OFc1_NvH-0949-CRLM-8.raw]	413.2897644042969	90.5275785717333	4.84080385226667	96.4414062685333	91.60060241626663	76058.8828125	7.49300992887674E7	0	6922	1.8818397570964152	0.5139636935799116	0.027839312287688236	413.2859802246094	413.29974365234375
728	413.3082580566406	89.8715216888					1	DETECTED	413.3083 m/z @89.87 [151231OFc1_NvH-0949-CRLM-8.raw]	413.3082580566406	89.8715216888	3.65300430346667	94.6566017352	91.00359743173333	56597.85546875	7.259296461342235E7	0	6922	0.2021320618291611	5.515933819581264	11.923784259571276	413.2997741699219	413.31402587890625
729	413.3264465332031	91.0314169421333					1	DETECTED	413.3264 m/z @91.03 [151231OFc1_NvH-0949-CRLM-8.raw]	413.3264465332031	91.0314169421333	2.2611538352	94.436470944	92.1753171088	148372.515625	8.469547244703051E7	0	6922	1.776199720186284	0.5129987320495575	1.0712187535743314	413.3202819824219	413.3310546875
730	413.34442138671875	25.5592827874667					1	DETECTED	413.3444 m/z @25.56 [151231OFc1_NvH-0949-CRLM-8.raw]	413.34442138671875	25.5592827874667	1.353255324	99.2710550112	97.9177996872	85972.9921875	1.3357116209181099E8	0	6922	90.53921810550057	1.890346276164185	2.7691496450863227	413.34075927734375	413.35418701171875
731	413.36224365234375	91.2311935032					1	DETECTED	413.3622 m/z @91.23 [151231OFc1_NvH-0949-CRLM-8.raw]	413.36224365234375	91.2311935032	0.0092179872	99.9952564650667	99.9860384778667	44074.609375	7.909559202316566E7	0	6922	1.8646197643529803	0.5205545325483597	0.08255873872697293	413.35614013671875	413.3638610839844
732	413.3738708496094	89.3838550069333					1	DETECTED	413.3739 m/z @89.38 [151231OFc1_NvH-0949-CRLM-8.raw]	413.3738708496094	89.3838550069333	1.15064101146667	96.8674888810667	95.71684786960003	119401.5	8.237250011715384E7	0	6922	0.05821142236391097	0.5060110355780033	0.022570598646875013	413.36395263671875	413.3837890625
733	413.3992614746094	22.3056033842667					1	DETECTED	413.3993 m/z @22.31 [151231OFc1_NvH-0949-CRLM-8.raw]	413.3992614746094	22.3056033842667	0.2870964624	99.2198995042667	98.9328030418667	28110.20703125	7.801803833233204E7	0	6922	21.40105168492771	2.0871241824558493	3.15603847600598	413.3895263671875	413.4029541015625
734	413.425537109375	22.6730054184					1	DETECTED	413.4255 m/z @22.67 [151231OFc1_NvH-0949-CRLM-8.raw]	413.425537109375	22.6730054184	3.17045179706667	97.3404476706667	94.16999587360003	93203.796875	7.88734593625147E7	0	6922	77.75520300148648	3.1173595101198006	6.265353904362421	413.41571044921875	413.43548583984375
735	413.45098876953125	3.30265273893333					1	DETECTED	413.4510 m/z @3.30 [151231OFc1_NvH-0949-CRLM-8.raw]	413.45098876953125	3.30265273893333	2.6608694688	99.9434178578667	97.2825483890667	747904.6875	8.783414877405883E7	0	6922	0.14693319093732615	43.221295526317334	123.30214101373177	413.4410095214844	413.4591064453125
736	413.4691162109375	25.2775674717333					1	DETECTED	413.4691 m/z @25.28 [151231OFc1_NvH-0949-CRLM-8.raw]	413.4691162109375	25.2775674717333	0.151674959466667	99.9952564650667	99.84358150560004	4868001.0	1.5473115420155883E8	0	6922	0.1517238951126174	0.895028008986659	17.01325602586262	413.45928955078125	413.47906494140625
737	413.4913024902344	21.1074943770667					1	DETECTED	413.4913 m/z @21.11 [151231OFc1_NvH-0949-CRLM-8.raw]	413.4913024902344	21.1074943770667	4.47066423946667	98.8278409872	94.35717674773333	155662.921875	7.49548954024228E7	0	6922	0.09686885827527547	0.7318721526156139	0.9644397306042599	413.4814453125	413.5012512207031
738	413.512451171875	12.5209554816					1	DETECTED	413.5125 m/z @12.52 [151231OFc1_NvH-0949-CRLM-8.raw]	413.512451171875	12.5209554816	3.12367061626667	99.7066410104	96.58297039413334	89939.046875	7.675153655569287E7	0	6922	1.5111541797678552	0.6279265020750462	0.8928000144204844	413.5025634765625	413.5224304199219
739	413.53375244140625	3.76808454826667					1	DETECTED	413.5338 m/z @3.77 [151231OFc1_NvH-0949-CRLM-8.raw]	413.53375244140625	3.76808454826667	3.17045179706667	98.4968427037333	95.32639090666662	394284.84375	9.082229366751869E7	3	6922	0.4500903562811658	1.7910928844884577	189.2610876369513	413.5237731933594	413.5350341796875
740	413.5450439453125	20.7770108416					1	DETECTED	413.5450 m/z @20.78 [151231OFc1_NvH-0949-CRLM-8.raw]	413.5450439453125	20.7770108416	2.8894878648	99.9330950397333	97.0436071749333	1738097.5	1.8357003105857977E8	4	6922	8.399417776910662	0.5334778363526692	1.3601645427460434	413.53509521484375	413.5550231933594
741	413.55511474609375	12.2563394397333					1	DETECTED	413.5551 m/z @12.26 [151231OFc1_NvH-0949-CRLM-8.raw]	413.55511474609375	12.2563394397333	2.45179743306667	99.9538572149333	97.50205978186662	948634.3125	1.1696913757997932E8	0	6922	0.37085604986685006	10.218384603906228	32.465954800781844	413.5550537109375	413.5650939941406
742	413.568115234375	24.0103606808					1	DETECTED	413.5681 m/z @24.01 [151231OFc1_NvH-0949-CRLM-8.raw]	413.568115234375	24.0103606808	3.55853924986667	90.2283967013333	86.66985745146663	79593.90625	7.726632138997975E7	0	6922	6.346394742319124	2.1737876803626754	0.060759227279480625	413.56512451171875	413.568603515625
743	413.5787048339844	21.8314567810667					1	DETECTED	413.5787 m/z @21.83 [151231OFc1_NvH-0949-CRLM-8.raw]	413.5787048339844	21.8314567810667	2.14564047386667	97.4024552125333	95.25681473866663	782378.5625	9.964819130168454E7	3	6922	3.7652249848056414	2.298459592528863	0.2753967946052734	413.5687255859375	413.5886535644531
744	413.589111328125	25.4848233613333					1	DETECTED	413.5891 m/z @25.48 [151231OFc1_NvH-0949-CRLM-8.raw]	413.589111328125	25.4848233613333	3.6102238816	99.6845376896	96.074313808	465951.5	9.413867897095826E7	3	6922	0.13479868549392293	0.9489239455101864	0.887153346431535	413.5887451171875	413.5990905761719
745	413.6571960449219	26.2117358229333					1	DETECTED	413.6572 m/z @26.21 [151231OFc1_NvH-0949-CRLM-8.raw]	413.6571960449219	26.2117358229333	5.69417068693333	97.8561519674667	92.16198128053337	56944.57421875	7.800938150045107E7	0	6922	0.7264377453926798	2.245928809525908	3.6432958690977686	413.6474304199219	413.66571044921875
746	413.67578125	22.6500326469333					1	DETECTED	413.6758 m/z @22.65 [151231OFc1_NvH-0949-CRLM-8.raw]	413.67578125	22.6500326469333	2.71265678293333	97.7321495021333	95.01949271919996	110659.25	7.247834668835148E7	0	6922	11.444926678554086	3.3162219115325153	0.008026076914223235	413.6658020019531	413.683837890625
747	413.6940612792969	35.3081896381333					1	DETECTED	413.6941 m/z @35.31 [151231OFc1_NvH-0949-CRLM-8.raw]	413.6940612792969	35.3081896381333	2.79821614426667	97.2304134984	94.43219735413332	203394.6875	7.342464809059264E7	0	6922	16.16083108066272	0.5077824389917114	0.01444461535361887	413.68414306640625	413.694580078125
748	413.70458984375	9.78681372133333					1	DETECTED	413.7046 m/z @9.79 [151231OFc1_NvH-0949-CRLM-8.raw]	413.70458984375	9.78681372133333	2.4410428616	99.9227473458667	97.4817044842667	557432.75	1.0897630065946533E8	4	6922	10.791232942357718	0.531872232227099	1.4302627706239412	413.6946105957031	413.7145690917969
749	413.7146301269531	27.3037759565333					1	DETECTED	413.7146 m/z @27.30 [151231OFc1_NvH-0949-CRLM-8.raw]	413.7146301269531	27.3037759565333	3.74642436586667	97.8973077965333	94.15088343066662	490729.21875	1.041817167284106E8	0	6922	0.6951279008349651	0.5556337812130209	0.08809126368813898	413.714599609375	413.7164306640625
750	413.7264404296875	38.4283350562667					1	DETECTED	413.7264 m/z @38.43 [151231OFc1_NvH-0949-CRLM-8.raw]	413.7264404296875	38.4283350562667	3.11227326986667	99.4773977216	96.36512445173332	1.2891974E7	3.7745675290116847E8	4	6922	0.15984790209570576	0.5087758806866861	0.02272906865453629	413.7164611816406	413.73638916015625
751	413.7374572753906	25.4646964144					1	DETECTED	413.7375 m/z @25.46 [151231OFc1_NvH-0949-CRLM-8.raw]	413.7374572753906	25.4646964144	3.27077769813333	99.8711270616	96.60034936346668	1787272.0	1.1238267970282237E8	0	6922	4.476918200012587	1.4979095471554567	0.055065402727414954	413.7364501953125	413.7474365234375
752	413.7503356933594	23.2844316581333					1	DETECTED	413.7503 m/z @23.28 [151231OFc1_NvH-0949-CRLM-8.raw]	413.7503356933594	23.2844316581333	2.9337316592	99.6845376896	96.7508060304	1416320.375	1.1075272080384548E8	0	6922	0.18284592710130454	3.445826465239032	83.72328597942963	413.7474670410156	413.76031494140625
753	413.7627868652344	14.6542016562667					1	DETECTED	413.7628 m/z @14.65 [151231OFc1_NvH-0949-CRLM-8.raw]	413.7627868652344	14.6542016562667	3.21673486266667	97.4024552125333	94.18572034986663	156977.3125	7.750294767170787E7	0	6922	1.1855598022184957	0.5724523865216761	0.1304141819796454	413.7603454589844	413.7637939453125
754	413.7738342285156	29.4227277106667					1	DETECTED	413.7738 m/z @29.42 [151231OFc1_NvH-0949-CRLM-8.raw]	413.7738342285156	29.4227277106667	5.7792245216	99.6633378829333	93.8841133613333	1616929.25	1.2897320373508608E8	2	6922	15.81796389164899	0.7734175519934143	0.032421930724818755	413.7638854980469	413.7838134765625
755	413.8055114746094	25.6150131741333					1	DETECTED	413.8055 m/z @25.62 [151231OFc1_NvH-0949-CRLM-8.raw]	413.8055114746094	25.6150131741333	1.75761152026667	98.7943080848	97.03669656453333	42384.55078125	7.375050270916611E7	0	6922	19.809024460729056	2.2798527036128613	3.555413803859957	413.7960510253906	413.8133239746094
756	413.82342529296875	28.7667170274667					1	DETECTED	413.8234 m/z @28.77 [151231OFc1_NvH-0949-CRLM-8.raw]	413.82342529296875	28.7667170274667	1.20400071013333	98.2707974154667	97.06679670533337	109499.6484375	7.960356843235356E7	0	6922	4.206033024099035	2.3958934387661746	0.23424480998320527	413.8134460449219	413.8334045410156
757	413.84832763671875	12.6322066288					1	DETECTED	413.8483 m/z @12.63 [151231OFc1_NvH-0949-CRLM-8.raw]	413.84832763671875	12.6322066288	1.31062507946667	98.9206296509333	97.61000457146662	48814.48828125	7.486048280535689E7	0	6922	12.794611965918183	8.978386856225667	0.0650263115857715	413.83856201171875	413.8489990234375
758	413.8590087890625	36.9556376757333					1	DETECTED	413.8590 m/z @36.96 [151231OFc1_NvH-0949-CRLM-8.raw]	413.8590087890625	36.9556376757333	0.1006858984	99.9227473458667	99.8220614474667	97205.5390625	7.72230121815471E7	0	6922	100.65101349259456	1.4890132848934514	3.217511504183198	413.8490295410156	413.8604736328125
759	413.8704833984375	40.3712446736					1	DETECTED	413.8705 m/z @40.37 [151231OFc1_NvH-0949-CRLM-8.raw]	413.8704833984375	40.3712446736	0.368256131466667	99.8194272709333	99.45117113946664	366732.59375	9.621415304460932E7	0	6922	36.754416376874254	0.5330860666229041	0.009467146752264611	413.8605041503906	413.87457275390625
760	413.88458251953125	24.0407588917333					1	DETECTED	413.8846 m/z @24.04 [151231OFc1_NvH-0949-CRLM-8.raw]	413.88458251953125	24.0407588917333	0.050186736	99.9848169165333	99.9346301805333	4507367.0	1.832652044721343E8	3	6922	0.15708552040442214	0.5080694548302568	0.01016098702997882	413.8746032714844	413.8945007324219
761	413.89984130859375	29.383834804					1	DETECTED	413.8998 m/z @29.38 [151231OFc1_NvH-0949-CRLM-8.raw]	413.89984130859375	29.383834804	0.0299969978666667	99.8916329216	99.86163592373335	1799656.0	1.1418509232605687E8	3	6922	0.2966064576588394	0.5210735997555579	0.024226238104135545	413.89459228515625	413.9098205566406
762	413.9100036621094	15.4418761946667					1	DETECTED	413.9100 m/z @15.44 [151231OFc1_NvH-0949-CRLM-8.raw]	413.9100036621094	15.4418761946667	0.398707405066667	99.1684200965333	98.76971269146662	616614.9375	8.852766618310282E7	3	6922	0.12503354867177485	43.90531479372631	88.90723048755099	413.9098815917969	413.91986083984375
763	413.923095703125	25.4998227928					1	DETECTED	413.9231 m/z @25.50 [151231OFc1_NvH-0949-CRLM-8.raw]	413.923095703125	25.4998227928	0.236203243733333	99.9123743714667	99.67617112773337	327083.0	8.246469740978697E7	0	6922	18.687631020288787	1.0952049445720644	83.9626058554341	413.9200439453125	413.9330749511719
764	413.9418029785156	34.8704655954667					1	DETECTED	413.9418 m/z @34.87 [151231OFc1_NvH-0949-CRLM-8.raw]	413.9418029785156	34.8704655954667	0.110850741066667	99.9538572149333	99.84300647386662	118804.9296875	6.810178065076521E7	0	6922	8.404097330011275	1.4997156280344708	0.01392117839265689	413.9333190917969	413.9517822265625
765	413.9526672363281	3.3130774128					1	DETECTED	413.9527 m/z @3.31 [151231OFc1_NvH-0949-CRLM-8.raw]	413.9526672363281	3.3130774128	0.505279009066667	95.462867588	94.95758857893333	69375.359375	7.295019309743108E7	0	6922	0.1484256285728427	1.8193960638252136	3.7622928157316227	413.95184326171875	413.95361328125
766	413.963623046875	11.1895809088					1	DETECTED	413.9636 m/z @11.19 [151231OFc1_NvH-0949-CRLM-8.raw]	413.963623046875	11.1895809088	0.0092179872	99.9746048514667	99.96538686426669	1338473.375	1.2978658016762051E8	0	6922	0.3799015630745366	23.054246153452144	1.2545545703043859	413.9536437988281	413.9736022949219
767	413.9741516113281	24.1197474968					1	DETECTED	413.9742 m/z @24.12 [151231OFc1_NvH-0949-CRLM-8.raw]	413.9741516113281	24.1197474968	6.512842964	98.4455853850667	91.9327424210667	116426.515625	7.723624474359536E7	0	6922	0.4066110813048667	2.61070145095081	0.2612784106866428	413.9736328125	413.976318359375
768	413.98638916015625	26.0400044208					1	DETECTED	413.9864 m/z @26.04 [151231OFc1_NvH-0949-CRLM-8.raw]	413.98638916015625	26.0400044208	0.1413167408	99.8813306776	99.74001393680001	2245148.0	1.5374957268379697E8	0	6922	0.6732979274008777	0.5991273818181034	0.13692892040359103	413.97650146484375	413.9963073730469
769	414.0228576660156	28.6749386658667					1	DETECTED	414.0229 m/z @28.67 [151231OFc1_NvH-0949-CRLM-8.raw]	414.0228576660156	28.6749386658667	0.450163228	98.9925724696	98.54240924160001	72015.4921875	7.848854865551274E7	0	6922	0.07781346182685311	1.6917036866143513	5.566949227091611	414.0130615234375	414.02508544921875
770	414.0520935058594	30.7989411221333					1	DETECTED	414.0521 m/z @30.80 [151231OFc1_NvH-0949-CRLM-8.raw]	414.0520935058594	30.7989411221333	0.0092179872	99.9227473458667	99.9135293586667	27042.216796875	6.820820080032022E7	0	6922	96.67847960153499	1.5938709234725217	2.1904763901437323	414.0459289550781	414.0611877441406
771	414.121826171875	91.7449066069333					1	DETECTED	414.1218 m/z @91.74 [151231OFc1_NvH-0949-CRLM-8.raw]	414.121826171875	91.7449066069333	25.2587463258667	93.1121949997333	67.85344867386661	15456.111328125	5.0561833848122746E7	0	6922	1.5394004239899033	0.5102825038099649	5.055352828722161E-4	414.1204528808594	414.122314453125
772	414.1323547363281	91.210693952					1	DETECTED	414.1324 m/z @91.21 [151231OFc1_NvH-0949-CRLM-8.raw]	414.1323547363281	91.210693952	2.4410428616	95.8675023421333	93.42645948053331	27566.076171875	6.747559505736691E7	0	6922	0.07037709761084443	0.5015940110483653	0.22902673589151687	414.12249755859375	414.1422119140625
773	414.17108154296875	11.6930107224					1	DETECTED	414.1711 m/z @11.69 [151231OFc1_NvH-0949-CRLM-8.raw]	414.17108154296875	11.6930107224	3.0002287384	99.9848169165333	96.98458817813331	53704.625	6.792166939725542E7	0	6922	62.61739720740034	16.453794529045247	32.06838673291052	414.1611022949219	414.1728820800781
774	414.1829833984375	89.7506050045333					1	DETECTED	414.1830 m/z @89.75 [151231OFc1_NvH-0949-CRLM-8.raw]	414.1829833984375	89.7506050045333	2.303417492	99.291566928	96.988149436	115934.0234375	7.838450892672719E7	0	6922	82.20073728436067	0.5008336654251004	0.0010010343848751982	414.1730041503906	414.1929626464844
775	414.2051086425781	19.0261872354667					1	DETECTED	414.2051 m/z @19.03 [151231OFc1_NvH-0949-CRLM-8.raw]	414.2051086425781	19.0261872354667	0.591839238666667	99.4773977216	98.88555848293333	1412689.75	1.4431582863326856E8	2	6922	3.0488141467642045	0.8044110865782479	0.7783796762371258	414.1951599121094	414.2087097167969
776	414.2187194824219	31.5682902725333					1	DETECTED	414.2187 m/z @31.57 [151231OFc1_NvH-0949-CRLM-8.raw]	414.2187194824219	31.5682902725333	0.981476276266667	99.6845376896	98.70306141333334	2.2061032E7	5.788070756131029E8	2	6922	0.19875335789385318	0.508478530384606	0.03105626752015171	414.208740234375	414.22869873046875
777	414.23162841796875	14.5614801170667					1	DETECTED	414.2316 m/z @14.56 [151231OFc1_NvH-0949-CRLM-8.raw]	414.23162841796875	14.5614801170667	1.5886672888	99.8916329216	98.30296563280001	3313413.75	2.2986662329818323E8	3	6922	25.927735885868135	0.6450124387741455	1.354764598312067	414.2287292480469	414.23858642578125
778	414.24859619140625	90.0108288106667					1	DETECTED	414.2486 m/z @90.01 [151231OFc1_NvH-0949-CRLM-8.raw]	414.24859619140625	90.0108288106667	3.13490204133333	99.8607501426667	96.72584810133337	3924887.0	2.0232927257382223E8	2	6922	0.06439325079516323	0.5008965493752914	0.0033831775819295772	414.2386169433594	414.2585754394531
779	414.260498046875	40.9792712314667					1	DETECTED	414.2605 m/z @40.98 [151231OFc1_NvH-0949-CRLM-8.raw]	414.260498046875	40.9792712314667	3.55853924986667	95.462867588	91.90432833813333	180646.5	7.589607612094578E7	0	6922	32.846652442919876	0.49714743602470557	0.08578563989763997	414.25860595703125	414.26104736328125
780	414.2710876464844	41.6489566312					1	DETECTED	414.2711 m/z @41.65 [151231OFc1_NvH-0949-CRLM-8.raw]	414.2710876464844	41.6489566312	0.110850741066667	99.9952564650667	99.88440572400003	1288736.125	1.4012685336046037E8	2	6922	0.23541231626692394	1.4000945775385318	0.22092163852539634	414.2613220214844	414.275390625
781	414.285400390625	91.5838393410667					1	DETECTED	414.2854 m/z @91.58 [151231OFc1_NvH-0949-CRLM-8.raw]	414.285400390625	91.5838393410667	4.126476204	99.9538572149333	95.8273810109333	1.5453701E7	2.1903363982967496E8	2	6922	0.09389982726948176	0.5011038464884361	1.8441682166954956	414.2754211425781	414.2938232421875
782	414.3060607910156	89.7395799872					1	DETECTED	414.3061 m/z @89.74 [151231OFc1_NvH-0949-CRLM-8.raw]	414.3060607910156	89.7395799872	0.559476598133333	98.9103237930667	98.35084719493337	185013.359375	5.522609086565741E7	0	6922	0.06716761014835981	26.546567386578054	66.15362464791322	414.2961730957031	414.31573486328125
783	414.3210754394531	91.7968603357333					1	DETECTED	414.3211 m/z @91.80 [151231OFc1_NvH-0949-CRLM-8.raw]	414.3210754394531	91.7968603357333	0.876568838133333	97.8355232146667	96.95895437653336	94253.96875	7.585035208702296E7	0	6922	1.3299152760720716	0.5059984807558001	0.4921640679940428	414.31622314453125	414.3299255371094
784	414.3368835449219	40.6667079504					1	DETECTED	414.3369 m/z @40.67 [151231OFc1_NvH-0949-CRLM-8.raw]	414.3368835449219	40.6667079504	0.110850741066667	96.3129455162667	96.20209477520002	30265.798828125	9.246953442570391E7	0	6922	90.47199697638588	1.1300358074221402	1.2723976607382719	414.332763671875	414.34686279296875
785	414.3573303222656	91.7015192272					1	DETECTED	414.3573 m/z @91.70 [151231OFc1_NvH-0949-CRLM-8.raw]	414.3573303222656	91.7015192272	0.120983681066667	99.9538572149333	99.83287353386663	63180.1171875	8.884801582341994E7	0	6922	1.6799835556641227	30.35972046475368	0.36911920855508334	414.3476867675781	414.36724853515625
786	414.376220703125	89.3838550069333					1	DETECTED	414.3762 m/z @89.38 [151231OFc1_NvH-0949-CRLM-8.raw]	414.376220703125	89.3838550069333	2.12439922586667	96.6141103698667	94.48971114400003	53623.97265625	8.163410872562593E7	0	6922	55.58169685095055	0.5132164452498067	0.009445665094392305	414.3673400878906	414.3859558105469
787	414.3866271972656	32.6825799685333					1	DETECTED	414.3866 m/z @32.68 [151231OFc1_NvH-0949-CRLM-8.raw]	414.3866271972656	32.6825799685333	2.5147631376	99.4773977216	96.962634584	26191.853515625	7.606132477404657E7	0	6922	65.58096352115186	1.6070542181987963	1.9706362772354882	414.3863220214844	414.396484375
788	414.42523193359375	25.6309776592					1	DETECTED	414.4252 m/z @25.63 [151231OFc1_NvH-0949-CRLM-8.raw]	414.42523193359375	25.6309776592	0.337895888533333	97.7944262594667	97.45653037093336	36645.0546875	7.360040661475997E7	0	6922	66.27457710202975	2.1314856290718636	3.084645621832418	414.4152526855469	414.4351806640625
789	414.4468994140625	16.6314272386667					1	DETECTED	414.4469 m/z @16.63 [151231OFc1_NvH-0949-CRLM-8.raw]	414.4468994140625	16.6314272386667	3.08985290213333	99.7782735834667	96.68842068133337	131644.75	7.469319964063586E7	0	6922	0.1645237783163509	2.9772972570856804	17.860446008511012	414.43701171875	414.45574951171875
790	414.46575927734375	11.0845117389333					1	DETECTED	414.4658 m/z @11.08 [151231OFc1_NvH-0949-CRLM-8.raw]	414.46575927734375	11.0845117389333	0.866060610133333	99.4049925909333	98.53893198079997	611110.4375	9.242255486306803E7	0	6922	0.309235350385471	0.5561136208628193	40.8167053779816	414.455810546875	414.4747009277344
791	414.4847106933594	40.3384529290667					1	DETECTED	414.4847 m/z @40.34 [151231OFc1_NvH-0949-CRLM-8.raw]	414.4847106933594	40.3384529290667	4.06898716026667	99.0132783925333	94.94429123226662	647785.625	9.677823881425914E7	0	6922	0.19164162103273696	0.6651647640253329	0.026655468631225303	414.4747314453125	414.49462890625
792	414.49932861328125	24.9642518968					1	DETECTED	414.4993 m/z @24.96 [151231OFc1_NvH-0949-CRLM-8.raw]	414.49932861328125	24.9642518968	5.06441571333333	97.4439569922667	92.37954127893337	92620.125	7.35694231106464E7	0	6922	0.6503102888782628	2.7724328828978924	0.19038056228743125	414.4950256347656	414.4998779296875
793	414.5099182128906	5.901837484					1	DETECTED	414.5099 m/z @5.90 [151231OFc1_NvH-0949-CRLM-8.raw]	414.5099182128906	5.901837484	1.7045970784	99.5805342317333	97.8759371533333	198303.421875	8.290814335348475E7	0	6922	0.11659369846834622	38.751809825443075	228.6539135384998	414.5000305175781	414.5198669433594
794	414.52313232421875	28.6547765144					1	DETECTED	414.5231 m/z @28.65 [151231OFc1_NvH-0949-CRLM-8.raw]	414.52313232421875	28.6547765144	2.79821614426667	98.33262804	95.53441189573333	103814.640625	7.825941912767154E7	0	6922	11.562244500124493	1.9635409543666609	1.1582327917710662	414.51995849609375	414.5278015136719
795	414.5378112792969	16.0962621122667					1	DETECTED	414.5378 m/z @16.10 [151231OFc1_NvH-0949-CRLM-8.raw]	414.5378112792969	16.0962621122667	0.4395030064	99.9123743714667	99.4728713650667	524033.375	9.963810991886422E7	0	6922	0.1934675752174826	0.9459132604885231	1.6274016139862162	414.5279541015625	414.54779052734375
796	414.5484619140625	39.5291333368					1	DETECTED	414.5485 m/z @39.53 [151231OFc1_NvH-0949-CRLM-8.raw]	414.5484619140625	39.5291333368	4.10239761493333	95.5730200797333	91.47062246479997	113055.40625	7.978401399178302E7	0	6922	31.098913277989475	1.397964076068067	1.7946807454469405	414.5478210449219	414.54901123046875
797	414.55902099609375	18.3113972826667					1	DETECTED	414.5590 m/z @18.31 [151231OFc1_NvH-0949-CRLM-8.raw]	414.55902099609375	18.3113972826667	1.02325885653333	99.3323828893333	98.30912403279997	3695732.5	2.3000031407354438E8	3	6922	13.69447327294337	1.2938000972068102	0.06218029743506563	414.5490417480469	414.5689697265625
798	414.5724792480469	28.8016976176					1	DETECTED	414.5725 m/z @28.80 [151231OFc1_NvH-0949-CRLM-8.raw]	414.5724792480469	28.8016976176	3.13490204133333	99.7782735834667	96.64337154213337	747501.9375	9.185773738464701E7	3	6922	113.25675989816536	0.6003416639794573	1.2367354857785167	414.56903076171875	414.58245849609375
799	414.58917236328125	40.3712446736					1	DETECTED	414.5892 m/z @40.37 [151231OFc1_NvH-0949-CRLM-8.raw]	414.58917236328125	40.3712446736	2.29277598533333	98.8075144642667	96.51473847893337	84206.5234375	8.359014606754516E7	0	6922	65.58752911732847	1.432018730203758	1.6315076036357286	414.5824890136719	414.592529296875
800	414.6026611328125	39.2960190173333					1	DETECTED	414.6027 m/z @39.30 [151231OFc1_NvH-0949-CRLM-8.raw]	414.6026611328125	39.2960190173333	1.43895023386667	96.1201893181333	94.68123908426664	168973.421875	8.161057648231186E7	0	6922	5.623661973301942	1.628115357146623	0.05088625225920116	414.5926818847656	414.6126403808594
801	414.6856384277344	40.6359411917333					1	DETECTED	414.6856 m/z @40.64 [151231OFc1_NvH-0949-CRLM-8.raw]	414.6856384277344	40.6359411917333	1.651783264	97.1253458410667	95.4735625770667	262107.609375	7.696984945401374E7	0	6922	30.81662855132354	0.5020403192023328	0.007456008383788124	414.676025390625	414.69561767578125
802	414.706787109375	19.0261872354667					1	DETECTED	414.7068 m/z @19.03 [151231OFc1_NvH-0949-CRLM-8.raw]	414.706787109375	19.0261872354667	3.0335782592	99.4464005274667	96.4128222682667	597732.5	8.96132937983954E7	2	6922	0.2436118677778758	0.7705569662313666	0.04082814572411918	414.6968078613281	414.7096862792969
803	414.7196960449219	31.55034142					1	DETECTED	414.7197 m/z @31.55 [151231OFc1_NvH-0949-CRLM-8.raw]	414.7196960449219	31.55034142	1.64132689173333	99.0339785536	97.39265166186667	1.063355E7	2.9159970922474253E8	2	6922	0.20359539784569236	0.5115888027903588	0.021467558768470122	414.709716796875	414.72967529296875
804	414.7315979003906	11.5310291805333					1	DETECTED	414.7316 m/z @11.53 [151231OFc1_NvH-0949-CRLM-8.raw]	414.7315979003906	11.5310291805333	2.46246345333333	99.9642278336	97.50176438026668	1342656.75	1.610399795621421E8	2	6922	27.07417931843092	3.1215262705225904	0.7844026701080288	414.7297058105469	414.74029541015625
805	414.7503356933594	7.7831889536					1	DETECTED	414.7503 m/z @7.78 [151231OFc1_NvH-0949-CRLM-8.raw]	414.7503356933594	7.7831889536	2.6196831992	99.7782735834667	97.1585903842667	3689015.25	1.9033275348030263E8	2	6922	0.14293326573060838	3.32085368041771	2.1713442582697056	414.7403564453125	414.76031494140625
806	414.7622375488281	66.8055428117333					1	DETECTED	414.7622 m/z @66.81 [151231OFc1_NvH-0949-CRLM-8.raw]	414.7622375488281	66.8055428117333	3.56951180106667	99.4568189669333	95.88730716586663	437149.0	1.0597195192835186E8	2	6922	29.933093310707996	0.5043255118677592	0.016361606530093924	414.7603454589844	414.762939453125
807	414.77294921875	41.6489566312					1	DETECTED	414.7729 m/z @41.65 [151231OFc1_NvH-0949-CRLM-8.raw]	414.77294921875	41.6489566312	1.95074432906667	98.9718225656	97.02107823653333	615582.375	1.2114248070731501E8	0	6922	27.389760092010462	0.5672836372305355	0.03002100344524825	414.7629699707031	414.7829284667969
808	414.8439636230469	5.901837484					1	DETECTED	414.8440 m/z @5.90 [151231OFc1_NvH-0949-CRLM-8.raw]	414.8439636230469	5.901837484	0.666125332266667	99.2300844917333	98.56395915946662	128472.90625	7.625509547142771E7	0	6922	0.09182104079925235	8.51976312909682	91.0632320864371	414.8340148925781	414.85369873046875
809	414.8566589355469	28.6547765144					1	DETECTED	414.8567 m/z @28.65 [151231OFc1_NvH-0949-CRLM-8.raw]	414.8566589355469	28.6547765144	1.07589977866667	99.7782735834667	98.70237380480003	29227.740234375	7.2548341077627E7	0	6922	14.801579653762891	1.7894560164757105	3.0667358262979927	414.8539733886719	414.8580322265625
810	414.8680419921875	11.9435456389333					1	DETECTED	414.8680 m/z @11.94 [151231OFc1_NvH-0949-CRLM-8.raw]	414.8680419921875	11.9435456389333	0.0603116176	99.9952564650667	99.93494484746671	518934.28125	9.926966966686302E7	3	6922	15.178355753574818	1.1729433980896586	0.8905200401292537	414.8580627441406	414.8780212402344
811	414.8822937011719	34.0140172949333					1	DETECTED	414.8823 m/z @34.01 [151231OFc1_NvH-0949-CRLM-8.raw]	414.8822937011719	34.0140172949333	0.185528431466667	99.0236536114667	98.83812518000003	104018.1640625	8.646602406817348E7	0	6922	5.926298768670108	1.7778679865039098	3.0902265795030717	414.8780517578125	414.88330078125
812	414.893310546875	18.3113972826667					1	DETECTED	414.8933 m/z @18.31 [151231OFc1_NvH-0949-CRLM-8.raw]	414.893310546875	18.3113972826667	0.0805156544	99.9227473458667	99.8422316914667	2536398.75	1.6490021021032122E8	0	6922	36.76596812618032	6.2558147666667825	3.277376399331425	414.8833312988281	414.9032897949219
813	414.9099426269531	5.16487710506667					1	DETECTED	414.9099 m/z @5.16 [151231OFc1_NvH-0949-CRLM-8.raw]	414.9099426269531	5.16487710506667	0.0092179872	99.9642278336	99.9550098464	719811.6875	1.035764055272394E8	3	6922	23.62197837091667	11.270757350697304	5.620619571593387	414.9033203125	414.919921875
814	414.922119140625	24.1569053042667					1	DETECTED	414.9221 m/z @24.16 [151231OFc1_NvH-0949-CRLM-8.raw]	414.922119140625	24.1569053042667	0.151674959466667	99.9642278336	99.81255287413335	53397.1796875	7.419797459003025E7	0	6922	23.01457673376575	2.298400347321143	3.797736490694258	414.91998291015625	414.92645263671875
815	414.9364929199219	39.3414810152					1	DETECTED	414.9365 m/z @39.34 [151231OFc1_NvH-0949-CRLM-8.raw]	414.9364929199219	39.3414810152	0.0400617616	99.4876625874667	99.4476008258667	80433.6015625	7.27432694429322E7	0	6922	0.1762082212385252	1.1220134947975926	1.272503120067351	414.926513671875	414.94573974609375
816	414.95574951171875	16.5558674192					1	DETECTED	414.9557 m/z @16.56 [151231OFc1_NvH-0949-CRLM-8.raw]	414.95574951171875	16.5558674192	0.0400617616	99.9123743714667	99.8723126098667	131946.375	7.812022041979703E7	0	6922	0.04165424216980185	0.6057440050259525	17.912105897192966	414.9457702636719	414.9625244140625
817	414.9725341796875	46.8003498965333					1	DETECTED	414.9725 m/z @46.80 [151231OFc1_NvH-0949-CRLM-8.raw]	414.9725341796875	46.8003498965333	0.226061538666667	99.6845376896	99.45847615093334	181386.359375	7.920928248500176E7	0	6922	27.945698609320875	1.1663458783712253	1.7961686946846358	414.962646484375	414.9726257324219
818	414.9827575683594	32.0931223338667					1	DETECTED	414.9828 m/z @32.09 [151231OFc1_NvH-0949-CRLM-8.raw]	414.9827575683594	32.0931223338667	0.2159055672	99.7066410104	99.49073544320001	234375.546875	7.850897109956953E7	0	6922	0.07822158320492179	0.7117931210767959	0.1867198023108804	414.9727783203125	414.99273681640625
819	415.00640869140625	44.2476125656					1	DETECTED	415.0064 m/z @44.25 [151231OFc1_NvH-0949-CRLM-8.raw]	415.00640869140625	44.2476125656	0.0198575138666667	99.9538572149333	99.93399970106663	102107.9609375	7.858273157296066E7	0	6922	78.87159429269563	1.2936877794859616	1.6096276560075857	414.9969177246094	415.0163879394531
820	415.033935546875	35.6429626813333					1	DETECTED	415.0339 m/z @35.64 [151231OFc1_NvH-0949-CRLM-8.raw]	415.033935546875	35.6429626813333	0.0198575138666667	99.9952564650667	99.97539895120003	26508.41796875	7.054585594524015E7	0	6922	97.77469601302307	1.4281875110154565	1.8359962601277973	415.02667236328125	415.0388488769531
821	415.04913330078125	33.7314162850667					1	DETECTED	415.0491 m/z @33.73 [151231OFc1_NvH-0949-CRLM-8.raw]	415.04913330078125	33.7314162850667	0.358137646666667	99.8813306776	99.52319303093334	43968.7109375	7.115932199670835E7	0	6922	20.069383728187017	1.417376951711546	1.8076551037707427	415.039306640625	415.0588073730469
822	415.0645751953125	34.4012414514667					1	DETECTED	415.0646 m/z @34.40 [151231OFc1_NvH-0949-CRLM-8.raw]	415.0645751953125	34.4012414514667	0.0299969978666667	99.9848169165333	99.95481991866664	28212.658203125	6.948555949092925E7	0	6922	40.70925357562459	1.4597444393541026	1.9187141227176778	415.05938720703125	415.0743713378906
823	415.1086120605469	39.4842357613333					1	DETECTED	415.1086 m/z @39.48 [151231OFc1_NvH-0949-CRLM-8.raw]	415.1086120605469	39.4842357613333	9.79609473093333	94.5074058026667	84.71131107173336	19453.255859375	6.627461783084811E7	0	6922	81.31124847972136	1.4266860121856557	1.7655214563913448	415.1086120605469	415.11785888671875
824	415.1459655761719	55.8576009173333					1	DETECTED	415.1460 m/z @55.86 [151231OFc1_NvH-0949-CRLM-8.raw]	415.1459655761719	55.8576009173333	6.28347935093333	98.384270856	92.10079150506667	93628.0625	6.826809239281939E7	0	6922	1.0474817140269366	0.8306092068318259	267.0998107349639	415.1361389160156	415.1554870605469
825	415.1866760253906	22.2900577066667					1	DETECTED	415.1867 m/z @22.29 [151231OFc1_NvH-0949-CRLM-8.raw]	415.1866760253906	22.2900577066667	1.5352220392	99.6324418066667	98.09721976746671	1133543.875	9.508974886186339E7	2	6922	0.2027856190879298	0.5129199397734073	0.016032748251067843	415.1767272949219	415.1966552734375
826	415.2079772949219	18.0243925656					1	DETECTED	415.2080 m/z @18.02 [151231OFc1_NvH-0949-CRLM-8.raw]	415.2079772949219	18.0243925656	2.45179743306667	99.7268493562667	97.27505192320002	739709.8125	1.1433045009483957E8	2	6922	0.20756921892737523	14.236873997643631	45.41716912447506	415.197998046875	415.2111511230469
827	415.2211608886719	31.55034142					1	DETECTED	415.2212 m/z @31.55 [151231OFc1_NvH-0949-CRLM-8.raw]	415.2211608886719	31.55034142	0.526762766933333	99.3841745928	98.85741182586666	2814323.5	2.2259705970179185E8	2	6922	0.19429684287720406	1.189706104156332	0.5039815907073885	415.211181640625	415.23114013671875
828	415.23150634765625	33.2683734741333					1	DETECTED	415.2315 m/z @33.27 [151231OFc1_NvH-0949-CRLM-8.raw]	415.23150634765625	33.2683734741333	2.81849960186667	98.0544269317333	95.23592732986663	511946.09375	1.5396818250425315E8	0	6922	76.39559634511379	3.90236049130274	2.8061541942583426	415.2311706542969	415.232666015625
829	415.24267578125	28.1750692090667					1	DETECTED	415.2427 m/z @28.18 [151231OFc1_NvH-0949-CRLM-8.raw]	415.24267578125	28.1750692090667	1.9298818424	99.8711270616	97.94124521920001	2215383.75	3.168199305568988E8	3	6922	20.098423010340618	0.710509883938036	0.8090363850874687	415.2326965332031	415.2526550292969
830	415.2536315917969	38.4283350562667					1	DETECTED	415.2536 m/z @38.43 [151231OFc1_NvH-0949-CRLM-8.raw]	415.2536315917969	38.4283350562667	3.3130774128	97.5367974512	94.2237200384	1075935.0	1.8647249971600544E8	2	6922	8.208201906947853	0.6500858954910074	0.0960666718959789	415.252685546875	415.2584228515625
831	415.2684326171875	47.1210570528					1	DETECTED	415.2684 m/z @47.12 [151231OFc1_NvH-0949-CRLM-8.raw]	415.2684326171875	47.1210570528	3.0448008432	99.7885590722667	96.7437582290667	6651293.5	2.3424392692992434E8	2	6922	0.18957513815126248	0.5044229163587528	0.016682464587691712	415.25848388671875	415.2784118652344
832	415.286865234375	91.5838393410667					1	DETECTED	415.2869 m/z @91.58 [151231OFc1_NvH-0949-CRLM-8.raw]	415.286865234375	91.5838393410667	2.84886805893333	99.8503856917333	97.00151763279996	4029377.0	1.5767017701657975E8	2	6922	0.09292776400863545	0.5015708630313569	0.00242332637016982	415.2784423828125	415.2927551269531
833	415.3052062988281	90.4038470626667					1	DETECTED	415.3052 m/z @90.40 [151231OFc1_NvH-0949-CRLM-8.raw]	415.3052062988281	90.4038470626667	9.23017092106667	98.0748640869333	88.84469316586663	65205.32421875	6.1933617334595665E7	0	6922	1.7113401324078694	0.5202848164559168	0.02579444485721037	415.2976989746094	415.3146057128906
834	415.3238830566406	90.3839742392					1	DETECTED	415.3239 m/z @90.38 [151231OFc1_NvH-0949-CRLM-8.raw]	415.3238830566406	90.3839742392	14.9763208624	94.3223080824	79.34598722	44245.72265625	4.623146581324967E7	0	6922	2.234115940777599	3.662977169312575	3.407471292448653	415.3204040527344	415.328857421875
835	415.3421630859375	92.188712156					1	DETECTED	415.3422 m/z @92.19 [151231OFc1_NvH-0949-CRLM-8.raw]	415.3421630859375	92.188712156	1.77878819466667	99.3221809554667	97.54339276080003	76347.71875	8.395574509450077E7	0	6922	2.7973019783616024	0.503690226149318	0.008802691035651764	415.3332824707031	415.3520812988281
836	415.3602600097656	90.6808253717333					1	DETECTED	415.3603 m/z @90.68 [151231OFc1_NvH-0949-CRLM-8.raw]	415.3602600097656	90.6808253717333	0.971022387466667	99.6845376896	98.71351530213335	62567.546875	8.92642072897109E7	0	6922	0.6862700675892057	2.514609895795916	1.7907932760096803	415.35223388671875	415.3700256347656
837	415.3718566894531	42.4052171165333					1	DETECTED	415.3719 m/z @42.41 [151231OFc1_NvH-0949-CRLM-8.raw]	415.3718566894531	42.4052171165333	1.12920970053333	97.5678552976	96.43864559706668	56072.14453125	8.269483174857137E7	0	6922	69.31334257933415	1.1003244566127068	2.4512022352523952	415.37042236328125	415.3814392089844
838	415.4223327636719	20.9152780482667					1	DETECTED	415.4223 m/z @20.92 [151231OFc1_NvH-0949-CRLM-8.raw]	415.4223327636719	20.9152780482667	0.110850741066667	99.6742417768	99.56339103573333	100703.5	7.587199457042655E7	0	6922	1.88644801952994	3.089946041563997	0.09066751740125129	415.4125061035156	415.4313049316406
839	415.44140625	43.8294301482667					1	DETECTED	415.4414 m/z @43.83 [151231OFc1_NvH-0949-CRLM-8.raw]	415.44140625	43.8294301482667	2.53576934853333	99.9123743714667	97.37660502293336	159127.625	7.408965801161717E7	0	6922	21.530952372626437	1.2905178840746994	0.004786716525020457	415.4317626953125	415.4492492675781
840	415.4592590332031	19.8600858056					1	DETECTED	415.4593 m/z @19.86 [151231OFc1_NvH-0949-CRLM-8.raw]	415.4592590332031	19.8600858056	1.32132221786667	99.7782735834667	98.45695136560003	711777.1875	9.548853538475093E7	2	6922	0.8674607764497289	1.8449614833114456	2.4373196078581305	415.44927978515625	415.46905517578125
841	415.4729919433594	14.610093992					1	DETECTED	415.4730 m/z @14.61 [151231OFc1_NvH-0949-CRLM-8.raw]	415.4729919433594	14.610093992	1.71515961733333	98.8381782178667	97.12301860053337	91396.5390625	7.580366893818071E7	0	6922	0.289128227696855	0.5619824417073148	0.22839814991514043	415.4693603515625	415.480224609375
842	415.49029541015625	40.1406343024					1	DETECTED	415.4903 m/z @40.14 [151231OFc1_NvH-0949-CRLM-8.raw]	415.49029541015625	40.1406343024	3.67319594666667	99.363397612	95.69020166533333	129894.0234375	7.435085039084215E7	0	6922	13.7746445373037	1.42376438009424	0.0012980673581994694	415.4803161621094	415.5002746582031
843	415.5102233886719	34.4167558978667					1	DETECTED	415.5102 m/z @34.42 [151231OFc1_NvH-0949-CRLM-8.raw]	415.5102233886719	34.4167558978667	3.69287480293333	97.4126867792	93.71981197626667	84153.1328125	8.371876532593814E7	0	6922	0.09025811759747882	1.6037067706071217	0.006728740013257415	415.5003967285156	415.5134582519531
844	415.52349853515625	17.1079463896					1	DETECTED	415.5235 m/z @17.11 [151231OFc1_NvH-0949-CRLM-8.raw]	415.52349853515625	17.1079463896	3.0002287384	99.4568189669333	96.4565902285333	146544.9375	7.331112415944982E7	0	6922	6.2363479662916745	0.5126135840494873	1.4577136784696307	415.5135498046875	415.5238952636719
845	415.5339050292969	4.66063456853333					1	DETECTED	415.5339 m/z @4.66 [151231OFc1_NvH-0949-CRLM-8.raw]	415.5339050292969	4.66063456853333	1.8736224816	99.9538572149333	98.0802347333333	1171570.875	1.3081505353559768E8	3	6922	0.7998746575738984	12.191532579035087	93.75434076585935	415.52392578125	415.54388427734375
846	415.5478210449219	37.4050141562667					1	DETECTED	415.5478 m/z @37.41 [151231OFc1_NvH-0949-CRLM-8.raw]	415.5478210449219	37.4050141562667	0.8135695008	99.6845376896	98.8709681888	314688.8125	8.891604177308173E7	0	6922	27.32505942513614	0.5062780213499339	0.4291595393954669	415.5439147949219	415.5550537109375
847	415.5650634765625	33.2496359597333					1	DETECTED	415.5651 m/z @33.25 [151231OFc1_NvH-0949-CRLM-8.raw]	415.5650634765625	33.2496359597333	2.74363961546667	99.7885590722667	97.04491945680002	337436.375	9.447393775067192E7	3	6922	4.437530970339413	0.5898478801393967	0.02539393849109474	415.5550842285156	415.5703125
848	415.5803527832031	41.7876445850667					1	DETECTED	415.5804 m/z @41.79 [151231OFc1_NvH-0949-CRLM-8.raw]	415.5803527832031	41.7876445850667	0.950101536533333	99.5805342317333	98.63043269519996	1130653.875	1.2700006102642737E8	3	6922	19.4441312043841	0.7244199579473176	0.9120115739807299	415.5704040527344	415.590087890625
849	415.5929260253906	23.9130830970667					1	DETECTED	415.5929 m/z @23.91 [151231OFc1_NvH-0949-CRLM-8.raw]	415.5929260253906	23.9130830970667	4.37525495306667	97.2888448093333	92.91358985626663	126314.875	7.215544048516779E7	0	6922	0.04530777238677075	0.5068014975835236	4.123520369758123	415.5903625488281	415.6028747558594
850	415.6421813964844	43.8530669368					1	DETECTED	415.6422 m/z @43.85 [151231OFc1_NvH-0949-CRLM-8.raw]	415.6421813964844	43.8530669368	2.9778627304	98.4867095637333	95.5088468333333	158302.75	8.395093343857509E7	0	6922	17.419655431882727	1.4357946998268731	1.8820332254101406	415.63226318359375	415.6518859863281
851	415.6736755371094	20.9574168029333					1	DETECTED	415.6737 m/z @20.96 [151231OFc1_NvH-0949-CRLM-8.raw]	415.6736755371094	20.9574168029333	0.185528431466667	99.6118443893333	99.42631595786663	93308.0703125	7.245186305755629E7	0	6922	1.6796153515785903	2.393290253149153	62.63858558283607	415.6649475097656	415.67462158203125
852	415.68463134765625	21.5678684256					1	DETECTED	415.6846 m/z @21.57 [151231OFc1_NvH-0949-CRLM-8.raw]	415.68463134765625	21.5678684256	1.7893482048	98.0337897688	96.244441564	882745.9375	8.844216208910803E7	0	6922	0.11432876336727205	0.5459559204960492	7.5365195711548365	415.6747741699219	415.694580078125
853	415.701904296875	20.6795849026667					1	DETECTED	415.7019 m/z @20.68 [151231OFc1_NvH-0949-CRLM-8.raw]	415.701904296875	20.6795849026667	3.1463228992	95.7958908906667	92.6495679914667	427538.125	7.643043200937518E7	0	6922	0.10845276865605413	0.669710457717059	1.091348525306414	415.69464111328125	415.7029724121094
854	415.7129821777344	10.8805970325333					1	DETECTED	415.7130 m/z @10.88 [151231OFc1_NvH-0949-CRLM-8.raw]	415.7129821777344	10.8805970325333	1.6730076208	99.768005348	98.0949977272	1733334.75	2.1997292594779474E8	2	6922	3.720968894193918	4.1966356758200005	4.860018091286704	415.7030029296875	415.72296142578125
855	415.7230529785156	31.5284996624					1	DETECTED	415.7231 m/z @31.53 [151231OFc1_NvH-0949-CRLM-8.raw]	415.7230529785156	31.5284996624	2.838561808	96.5938397845333	93.7552779765333	537088.5	1.0432055979447705E8	0	6922	15.089939193539479	0.5370911195324485	0.04692181526203636	415.7229919433594	415.7243957519531
856	415.7344055175781	19.2839465005333					1	DETECTED	415.7344 m/z @19.28 [151231OFc1_NvH-0949-CRLM-8.raw]	415.7344055175781	19.2839465005333	2.74363961546667	98.8793323392	96.13569272373333	3317110.5	3.01982084459904E8	3	6922	21.247861232240112	1.3675046105270616	0.46921326056424184	415.72442626953125	415.744384765625
857	415.752197265625	30.0032776786667					1	DETECTED	415.7522 m/z @30.00 [151231OFc1_NvH-0949-CRLM-8.raw]	415.752197265625	30.0032776786667	2.40917887893333	98.5888789592	96.17970008026667	2108769.5	1.4298830253373298E8	2	6922	0.19719734916914078	0.9568322272708628	1.0689084261980804	415.7444152832031	415.76104736328125
858	415.77105712890625	24.5399004472					1	DETECTED	415.7711 m/z @24.54 [151231OFc1_NvH-0949-CRLM-8.raw]	415.77105712890625	24.5399004472	2.85890096853333	97.814957484	94.95605651546667	5630777.5	2.121778328121173E8	2	6922	22.707486334436148	1.4536962803073084	67.30566452971775	415.7610778808594	415.7809753417969
859	415.78289794921875	49.1938417792					1	DETECTED	415.7829 m/z @49.19 [151231OFc1_NvH-0949-CRLM-8.raw]	415.78289794921875	49.1938417792	2.95552524826667	97.0117350741333	94.05620982586663	200877.984375	8.471373089586525E7	0	6922	0.110477602250306	1.1848910355879387	0.4678752762260936	415.78106689453125	415.79278564453125
860	415.8421936035156	3.89794544453333					1	DETECTED	415.8422 m/z @3.90 [151231OFc1_NvH-0949-CRLM-8.raw]	415.8421936035156	3.89794544453333	0.408855147466667	99.4669750336	99.05811988613333	59678.21484375	7.117517901041727E7	0	6922	4.7984923216885385	1.956162511726404	0.9307734007635812	415.8345642089844	415.8474426269531
861	415.8577575683594	16.9533106749333					1	DETECTED	415.8578 m/z @16.95 [151231OFc1_NvH-0949-CRLM-8.raw]	415.8577575683594	16.9533106749333	0.8135695008	99.8813306776	99.0677611768	65153.1953125	7.373079244660582E7	0	6922	4.092796286474272	3.8190654757264255	0.08355598071330958	415.8478088378906	415.8580017089844
862	415.8680419921875	4.65102855786667					1	DETECTED	415.8680 m/z @4.65 [151231OFc1_NvH-0949-CRLM-8.raw]	415.8680419921875	4.65102855786667	0.120983681066667	99.9952564650667	99.87427278400004	721317.6875	1.0616367289266518E8	3	6922	0.5943557662234644	5.956486411531409	99.9141876674068	415.8580627441406	415.8780212402344
863	415.88116455078125	22.8803549552					1	DETECTED	415.8812 m/z @22.88 [151231OFc1_NvH-0949-CRLM-8.raw]	415.88116455078125	22.8803549552	0.0603116176	98.6402179034667	98.57990628586671	303386.6875	7.790722882330212E7	0	6922	0.19120900848645306	1.0783137635280546	0.5456981192705836	415.8780517578125	415.88153076171875
864	415.89154052734375	32.5680109317333					1	DETECTED	415.8915 m/z @32.57 [151231OFc1_NvH-0949-CRLM-8.raw]	415.89154052734375	32.5680109317333	0.0906174314666667	99.7475283168	99.65691088533333	911109.5625	1.1418596208163859E8	3	6922	0.11904546552619166	0.5842337508446264	0.30601528450599724	415.8815612792969	415.90142822265625
865	415.9067077636719	33.8356439653333					1	DETECTED	415.9067 m/z @33.84 [151231OFc1_NvH-0949-CRLM-8.raw]	415.9067077636719	33.8356439653333	0.0400617616	99.8916329216	99.85157116	848338.3125	1.1847166117388232E8	3	6922	12.621912029277471	0.503108733300224	0.1132532682999623	415.9016418457031	415.91668701171875
866	415.92108154296875	53.1486919378667					1	DETECTED	415.9211 m/z @53.15 [151231OFc1_NvH-0949-CRLM-8.raw]	415.92108154296875	53.1486919378667	0.0092179872	99.7371933704	99.7279753832	256264.453125	7.774975826998861E7	0	6922	0.041916239192460125	0.5032454192499609	0.003997498538940343	415.916748046875	415.9310607910156
867	415.933837890625	17.5338521698667					1	DETECTED	415.9338 m/z @17.53 [151231OFc1_NvH-0949-CRLM-8.raw]	415.933837890625	17.5338521698667	0.761076541866667	99.7167410306667	98.95566448880002	111304.140625	7.675769289844263E7	0	6922	0.162784201403408	3.611132766643296	691.1312193925909	415.9311218261719	415.9436950683594
868	415.94580078125	30.9260733152					1	DETECTED	415.9458 m/z @30.93 [151231OFc1_NvH-0949-CRLM-8.raw]	415.94580078125	30.9260733152	0.0704555333333333	99.2300844917333	99.15962895839996	39215.0859375	7.347636079524013E7	0	6922	0.23359668400113165	1.6068326626841098	2.883477223275048	415.94384765625	415.95074462890625
869	415.96075439453125	19.9539788725333					1	DETECTED	415.9608 m/z @19.95 [151231OFc1_NvH-0949-CRLM-8.raw]	415.96075439453125	19.9539788725333	0.971022387466667	99.5910010706667	98.61997868320005	405727.84375	8.699295133953756E7	0	6922	0.08265526035158999	0.5761979194165406	1.0519357652514048	415.9507751464844	415.9627685546875
870	415.97283935546875	35.7043250522667					1	DETECTED	415.9728 m/z @35.70 [151231OFc1_NvH-0949-CRLM-8.raw]	415.97283935546875	35.7043250522667	0.0400617616	99.8091378304	99.7690760688	451105.0625	8.516044032249999E7	4	6922	0.24477747117136772	0.7185678138447266	4.838497514781002	415.9628601074219	415.9827575683594
871	415.9947814941406	40.4587913384					1	DETECTED	415.9948 m/z @40.46 [151231OFc1_NvH-0949-CRLM-8.raw]	415.9947814941406	40.4587913384	0.0092179872	99.9848169165333	99.9755989293333	97717.703125	8.454333574131502E7	0	6922	1.7220259387697752	1.4581767988081888	0.21385984305301659	415.9848327636719	416.0047607421875
872	416.0333557128906	27.6164797058667					1	DETECTED	416.0334 m/z @27.62 [151231OFc1_NvH-0949-CRLM-8.raw]	416.0333557128906	27.6164797058667	0.236203243733333	99.9848169165333	99.74861367279998	36717.78125	6.879990670431328E7	0	6922	7.7042905378282285	1.7758821511355507	2.134354303107576	416.023681640625	416.043212890625
873	416.0472412109375	39.940907652					1	DETECTED	416.0472 m/z @39.94 [151231OFc1_NvH-0949-CRLM-8.raw]	416.0472412109375	39.940907652	0.120983681066667	99.5185703869333	99.39758670586664	27845.45703125	7.230550420894544E7	0	6922	99.25988711808618	1.2541341144212785	1.5111198495729186	416.04351806640625	416.0498962402344
874	416.0601806640625	38.906001144					1	DETECTED	416.0602 m/z @38.91 [151231OFc1_NvH-0949-CRLM-8.raw]	416.0601806640625	38.906001144	0.4395030064	99.9746048514667	99.53510184506669	30402.5859375	7.04387582032932E7	0	6922	62.95081238854938	1.29344272494181	1.4246354395408058	416.0502014160156	416.0661315917969
875	416.07623291015625	53.6553932184					1	DETECTED	416.0762 m/z @53.66 [151231OFc1_NvH-0949-CRLM-8.raw]	416.07623291015625	53.6553932184	0.450163228	99.9746048514667	99.5244416234667	40051.24609375	7.229516715407114E7	0	6922	92.62869824843004	0.9194223521193391	0.8273080135767289	416.0662841796875	416.0860900878906
876	416.140869140625	21.4371844664					1	DETECTED	416.1409 m/z @21.44 [151231OFc1_NvH-0949-CRLM-8.raw]	416.140869140625	21.4371844664	2.39859767546667	99.9848169165333	97.58621924106663	154727.6875	7.779623762528872E7	0	6922	0.374731281087449	0.5100255135918079	71.28991465318124	416.131103515625	416.150390625
877	416.16253662109375	89.850224					1	DETECTED	416.1625 m/z @89.85 [151231OFc1_NvH-0949-CRLM-8.raw]	416.16253662109375	89.850224	2.838561808	99.9848169165333	97.14625510853331	70673.390625	6.943500154144251E7	0	6922	0.6045158015174081	0.5053864472477071	0.009086568787936785	416.1531677246094	416.1724853515625
878	416.1863708496094	21.6230091568					1	DETECTED	416.1864 m/z @21.62 [151231OFc1_NvH-0949-CRLM-8.raw]	416.1863708496094	21.6230091568	2.12439922586667	99.7371933704	97.61279414453334	318713.8125	8.651366183661766E7	3	6922	0.9640882030420705	0.7167167588002022	0.008786632543298669	416.1763916015625	416.19635009765625
879	416.1981201171875	20.9574168029333					1	DETECTED	416.1981 m/z @20.96 [151231OFc1_NvH-0949-CRLM-8.raw]	416.1981201171875	20.9574168029333	2.9778627304	98.2192959325333	95.2414332021333	143384.25	8.018763371831518E7	0	6922	0.31460899860307023	0.7136537880730176	0.47415467664254807	416.1963806152344	416.1987609863281
880	416.2087707519531	7.84740694906667					1	DETECTED	416.2088 m/z @7.85 [151231OFc1_NvH-0949-CRLM-8.raw]	416.2087707519531	7.84740694906667	2.7022629336	99.6845376896	96.98227475600001	789760.625	1.1111737766694237E8	3	6922	0.16206776504899434	1.9486743097105435	4.3248335679280006	416.19879150390625	416.2115173339844
881	416.2215270996094	5.51099664053333					1	DETECTED	416.2215 m/z @5.51 [151231OFc1_NvH-0949-CRLM-8.raw]	416.2215270996094	5.51099664053333	2.40917887893333	99.9123743714667	97.50319549253337	1708319.375	1.390329719648423E8	2	6922	0.11416106764224043	1.722457338871477	193.15695296794945	416.2115478515625	416.2220153808594
882	416.2320251464844	17.6868446981333					1	DETECTED	416.2320 m/z @17.69 [151231OFc1_NvH-0949-CRLM-8.raw]	416.2320251464844	17.6868446981333	2.25065353066667	99.5598953448	97.30924181413333	2436687.75	3.3663745712535834E8	3	6922	1.7422297555788795	0.8007275036149986	2.2432375655850683	416.2220458984375	416.24200439453125
883	416.2522277832031	27.5393726058667					1	DETECTED	416.2522 m/z @27.54 [151231OFc1_NvH-0949-CRLM-8.raw]	416.2522277832031	27.5393726058667	1.8421519584	99.6845376896	97.84238573120001	1.48639216E8	2.6972279428848906E9	2	6922	0.22481939428206843	1.6127804093286662	2.1359185896494597	416.24224853515625	416.2621765136719
884	416.2723693847656	24.5399004472					1	DETECTED	416.2724 m/z @24.54 [151231OFc1_NvH-0949-CRLM-8.raw]	416.2723693847656	24.5399004472	2.8894878648	99.6324418066667	96.7429539418667	2544630.25	1.3353592946846807E8	3	6922	0.16364303994363993	52.231573382936695	180.1275119726666	416.2624206542969	416.2821350097656
885	416.2898864746094	91.5838393410667					1	DETECTED	416.2899 m/z @91.58 [151231OFc1_NvH-0949-CRLM-8.raw]	416.2898864746094	91.5838393410667	2.86930504266667	94.1891429688	91.31983792613333	564670.0625	9.292183456096607E7	0	6922	49.77348397541245	0.5175245106271996	0.1418916081378444	416.2823791503906	416.29986572265625
886	416.3066711425781	90.4241806216					1	DETECTED	416.3067 m/z @90.42 [151231OFc1_NvH-0949-CRLM-8.raw]	416.3066711425781	90.4241806216	2.67124487066667	95.0385559701333	92.36731109946663	117555.078125	6.971673531265478E7	0	6922	0.2712841965455226	0.68537802613765	0.6434484828873129	416.2999267578125	416.3126525878906
887	416.3285217285156	56.9311718101333					1	DETECTED	416.3285 m/z @56.93 [151231OFc1_NvH-0949-CRLM-8.raw]	416.3285217285156	56.9311718101333	21.1241130202667	92.95281188	71.8286988597333	25205.541015625	6.474554987604292E7	0	6922	69.81682786758566	1.0029963544514973	0.9734303973123292	416.31854248046875	416.3330383300781
888	416.3438720703125	27.5063459624					1	DETECTED	416.3439 m/z @27.51 [151231OFc1_NvH-0949-CRLM-8.raw]	416.3438720703125	27.5063459624	17.0270599909333	97.619307476	80.59224748506671	101277.0234375	7.00668342411358E7	0	6922	63.40334380439446	3.5991659994153755	899.4131383484457	416.3348083496094	416.3523864746094
889	416.3541259765625	35.9339743181333					1	DETECTED	416.3541 m/z @35.93 [151231OFc1_NvH-0949-CRLM-8.raw]	416.3541259765625	35.9339743181333	2.01370601466667	98.5069695253333	96.49326351066664	29222.05078125	7.568973300589162E7	0	6922	88.18445612304829	1.319757918315229	1.6529326548134793	416.35394287109375	416.36297607421875
890	416.3730163574219	89.4998804389333					1	DETECTED	416.3730 m/z @89.50 [151231OFc1_NvH-0949-CRLM-8.raw]	416.3730163574219	89.4998804389333	0.050186736	99.9952564650667	99.9450697290667	66602.9375	7.862521383886245E7	0	6922	2.2402472411399543	0.5446831229809853	0.007226616603429779	416.36376953125	416.3814392089844
891	416.3915710449219	89.3838550069333					1	DETECTED	416.3916 m/z @89.38 [151231OFc1_NvH-0949-CRLM-8.raw]	416.3915710449219	89.3838550069333	2.33512767786667	99.5598953448	97.22476766693333	97907.3515625	7.890971517695884E7	0	6922	1.1741625842845025	0.5051827165986634	0.00437703413906734	416.3816223144531	416.4007873535156
892	416.4079284667969	40.4848013757333					1	DETECTED	416.4079 m/z @40.48 [151231OFc1_NvH-0949-CRLM-8.raw]	416.4079284667969	40.4848013757333	3.97174664666667	95.48299626	91.51124961333332	96733.78125	7.675224709433985E7	0	6922	54.453477617142866	1.328486662740064	2.1763172488325244	416.4019470214844	416.4178771972656
893	416.43890380859375	25.5426472810667					1	DETECTED	416.4389 m/z @25.54 [151231OFc1_NvH-0949-CRLM-8.raw]	416.43890380859375	25.5426472810667	2.84886805893333	97.619307476	94.77043941706667	50231.96484375	7.506659018553568E7	0	6922	69.9930018199397	2.318157241045659	3.534903202931587	416.43682861328125	416.4486389160156
894	416.4586486816406	19.3403294781333					1	DETECTED	416.4586 m/z @19.34 [151231OFc1_NvH-0949-CRLM-8.raw]	416.4586486816406	19.3403294781333	2.50434632933333	99.4979790045333	96.99363267519998	111106.9765625	7.955185427199344E7	0	6922	15.272418110300968	0.5913428603071944	0.18294041281258985	416.44866943359375	416.46435546875
895	416.4743957519531	35.7253513962667					1	DETECTED	416.4744 m/z @35.73 [151231OFc1_NvH-0949-CRLM-8.raw]	416.4743957519531	35.7253513962667	1.725761448	98.1470058530667	96.4212444050667	167319.78125	8.120643457550962E7	0	6922	20.85806614046129	1.9454377737979625	0.921661687885705	416.4644775390625	416.4829406738281
896	416.49298095703125	40.1241180264					1	DETECTED	416.4930 m/z @40.12 [151231OFc1_NvH-0949-CRLM-8.raw]	416.49298095703125	40.1241180264	6.0097485768	99.1684200965333	93.1586715197333	1047634.125	8.952125955955328E7	0	6922	0.1055077235494366	0.5054094368778133	0.00969405714897387	416.4830627441406	416.5029602050781
897	416.5111083984375	16.9287149349333					1	DETECTED	416.5111 m/z @16.93 [151231OFc1_NvH-0949-CRLM-8.raw]	416.5111083984375	16.9287149349333	3.87646858426667	98.5582089448	94.68174036053333	60964.37109375	7.686388235436904E7	0	6922	0.06389151365529955	3.6348484065653888	0.058517077978916546	416.5030822753906	416.5126037597656
898	416.5226135253906	17.611867672					1	DETECTED	416.5226 m/z @17.61 [151231OFc1_NvH-0949-CRLM-8.raw]	416.5226135253906	17.611867672	0.7716468288	99.7066410104	98.9349941816	243323.328125	8.473493746530044E7	3	6922	15.248319367762104	6.579315503834702	1.6125170560613171	416.5126953125	416.532470703125
899	416.53570556640625	8.91791145093333					1	DETECTED	416.5357 m/z @8.92 [151231OFc1_NvH-0949-CRLM-8.raw]	416.53570556640625	8.91791145093333	3.77881153386667	94.4555961490667	90.67678461520002	149956.421875	7.836511306838293E7	0	6922	0.07892530101243622	0.9901903061779569	0.9910990478576901	416.5326843261719	416.5375671386719
900	416.5475769042969	25.3417184933333					1	DETECTED	416.5476 m/z @25.34 [151231OFc1_NvH-0949-CRLM-8.raw]	416.5475769042969	25.3417184933333	0.559476598133333	99.3428039770667	98.78332737893336	750510.875	9.779948745480068E7	3	6922	0.14538919413041285	0.6383268280541661	0.2597740185008694	416.53759765625	416.5528259277344
901	416.5628662109375	22.8280473706667					1	DETECTED	416.5629 m/z @22.83 [151231OFc1_NvH-0949-CRLM-8.raw]	416.5628662109375	22.8280473706667	2.3140507088	97.2473948690667	94.9333441602667	2946964.25	1.8372076726350275E8	3	6922	13.740483499311036	1.5144526129240234	0.5870073651573315	416.5528869628906	416.57281494140625
902	416.5743713378906	31.9117120416					1	DETECTED	416.5744 m/z @31.91 [151231OFc1_NvH-0949-CRLM-8.raw]	416.5743713378906	31.9117120416	2.546217028	89.6790343344	87.1328173064	352126.125	8.665633019049774E7	3	6922	0.1585602941638129	0.6057526764017936	0.6317381617891059	416.5728759765625	416.5843505859375
903	416.5849609375	5.7921827904					1	DETECTED	416.5850 m/z @5.79 [151231OFc1_NvH-0949-CRLM-8.raw]	416.5849609375	5.7921827904	4.79754997626667	99.5910010706667	94.79345109440004	65544.390625	7.221086669059998E7	0	6922	0.3624731310667153	0.9775442183602968	3.1432664786106255	416.5843811035156	416.5884704589844
904	416.5986022949219	50.2885830813333					1	DETECTED	416.5986 m/z @50.29 [151231OFc1_NvH-0949-CRLM-8.raw]	416.5986022949219	50.2885830813333	4.44698503653333	99.3841745928	94.93718955626666	386117.3125	7.780473885974659E7	0	6922	0.11877391849133545	1.5914716965453404	0.0058915197614024745	416.5887145996094	416.60858154296875
905	416.6683654785156	29.5674556794667					1	DETECTED	416.6684 m/z @29.57 [151231OFc1_NvH-0949-CRLM-8.raw]	416.6683654785156	29.5674556794667	3.22781621413333	96.7767234576	93.54890724346667	88541.0625	7.036717562744969E7	0	6922	0.07288773324849629	1.7758198126931473	0.020762401164025057	416.658447265625	416.6781311035156
906	416.6849060058594	22.4216143984					1	DETECTED	416.6849 m/z @22.42 [151231OFc1_NvH-0949-CRLM-8.raw]	416.6849060058594	22.4216143984	2.546217028	97.1253458410667	94.5791288130667	86593.1640625	7.257323765074944E7	0	6922	0.3189661271465951	3.210840809828799	0.6368874123598754	416.678466796875	416.68524169921875
907	416.6952819824219	16.5558674192					1	DETECTED	416.6953 m/z @16.56 [151231OFc1_NvH-0949-CRLM-8.raw]	416.6952819824219	16.5558674192	2.75390628933333	97.8251900229333	95.07128373359997	186522.609375	7.871046822612432E7	0	6922	26.693026113773374	0.5577618550489033	0.3862326282473157	416.6853332519531	416.7035217285156
908	416.7135314941406	18.4413728101333					1	DETECTED	416.7135 m/z @18.44 [151231OFc1_NvH-0949-CRLM-8.raw]	416.7135314941406	18.4413728101333	2.7022629336	99.6955206282667	96.99325769466671	1363582.25	1.368334366810599E8	2	6922	13.101310717185127	0.5444391854426367	0.033277187214657764	416.70355224609375	416.7235107421875
909	416.7239990234375	18.5781671746667					1	DETECTED	416.7240 m/z @18.58 [151231OFc1_NvH-0949-CRLM-8.raw]	416.7239990234375	18.5781671746667	3.3130774128	99.1477144544	95.8346370416	1286191.625	1.767776531210828E8	2	6922	9.444324286678702	0.8449661387652153	0.33772424125927003	416.7235412597656	416.7339782714844
910	416.7374572753906	34.4908323058667					1	DETECTED	416.7375 m/z @34.49 [151231OFc1_NvH-0949-CRLM-8.raw]	416.7374572753906	34.4908323058667	3.87646858426667	99.2403114949333	95.36384291066662	603239.6875	1.057225409666162E8	2	6922	15.274142328806953	1.111700504912524	0.017149401848010656	416.7340087890625	416.73876953125
911	416.748779296875	27.5587783194667					1	DETECTED	416.7488 m/z @27.56 [151231OFc1_NvH-0949-CRLM-8.raw]	416.748779296875	27.5587783194667	2.75390628933333	99.6845376896	96.93063140026668	6.2888288E7	1.2913222897198236E9	2	6922	0.2234257631666594	0.5943385983703363	0.1518452668172785	416.7388000488281	416.7586975097656
912	416.759521484375	36.2091772973333					1	DETECTED	416.7595 m/z @36.21 [151231OFc1_NvH-0949-CRLM-8.raw]	416.759521484375	36.2091772973333	3.78985685493333	97.5471393877333	93.75728253279996	1187016.375	1.0711433335022266E8	0	6922	0.4112796849403253	0.645522627622795	15.491538877008828	416.7588195800781	416.76947021484375
913	416.77386474609375	24.556713124					1	DETECTED	416.7739 m/z @24.56 [151231OFc1_NvH-0949-CRLM-8.raw]	416.77386474609375	24.556713124	2.05569786186667	98.2402038632	96.18450600133332	614588.25	7.445491688674805E7	0	6922	0.1427194025373808	72.70036089090407	1.3012719039403495	416.7695617675781	416.78375244140625
914	416.8073425292969	90.3440582741333					1	DETECTED	416.8073 m/z @90.34 [151231OFc1_NvH-0949-CRLM-8.raw]	416.8073425292969	90.3440582741333	1.5030200816	99.7782735834667	98.2752535018667	73396.8125	7.449079603011297E7	0	6922	0.27637139017114976	1.7688745310283553	2.3042487041259148	416.7977294921875	416.81732177734375
915	416.85687255859375	17.6270842536					1	DETECTED	416.8569 m/z @17.63 [151231OFc1_NvH-0949-CRLM-8.raw]	416.85687255859375	17.6270842536	0.0400617616	99.9952564650667	99.9551947034667	199892.140625	7.961699996263294E7	0	6922	12.644631600362608	0.5326963761075955	0.8962989917009485	416.846923828125	416.8666687011719
916	416.8766784667969	18.6348974338667					1	DETECTED	416.8767 m/z @18.63 [151231OFc1_NvH-0949-CRLM-8.raw]	416.8766784667969	18.6348974338667	0.110850741066667	99.7782735834667	99.66742284240003	1075398.25	1.1020218277055033E8	0	6922	9.350921686145485	1.0116270870952782	6.107921349580273	416.86669921875	416.88665771484375
917	416.89697265625	22.8062974936					1	DETECTED	416.8970 m/z @22.81 [151231OFc1_NvH-0949-CRLM-8.raw]	416.89697265625	22.8062974936	0.0092179872	99.9642278336	99.9550098464	1931553.125	1.48255115587376E8	3	6922	13.790376600994382	0.9728657792848885	0.19478709886814452	416.8869934082031	416.9069519042969
918	416.9183654785156	32.5852064045333					1	DETECTED	416.9184 m/z @32.59 [151231OFc1_NvH-0949-CRLM-8.raw]	416.9183654785156	32.5852064045333	0.0092179872	99.7782735834667	99.7690555962667	326476.40625	8.474378718412028E7	3	6922	0.14358990127463755	1.4935725061462302	0.26711177778350853	416.90838623046875	416.9283142089844
919	416.93218994140625	50.2739725813333					1	DETECTED	416.9322 m/z @50.27 [151231OFc1_NvH-0949-CRLM-8.raw]	416.93218994140625	50.2739725813333	0.1413167408	99.9538572149333	99.8125404741333	143924.25	7.298437055651969E7	0	6922	28.138583973526362	0.5651803303277839	0.13189566596091457	416.9283752441406	416.93853759765625
920	416.94873046875	3.05597827066667					1	DETECTED	416.9487 m/z @3.06 [151231OFc1_NvH-0949-CRLM-8.raw]	416.94873046875	3.05597827066667	0.0198575138666667	99.5910010706667	99.57114355680004	282411.875	7.946530750031325E7	0	6922	0.17436290937002763	4.012136050127201	24.961473615940044	416.9388427734375	416.9586181640625
921	416.9607849121094	40.1625301426667					1	DETECTED	416.9608 m/z @40.16 [151231OFc1_NvH-0949-CRLM-8.raw]	416.9607849121094	40.1625301426667	0.0092179872	99.0648530741333	99.0556350869333	111566.0078125	7.60643826627643E7	0	6922	22.370235959509067	1.3722235708432813	0.4059479448095505	416.958740234375	416.9694519042969
922	416.9794616699219	35.0046501178667					1	DETECTED	416.9795 m/z @35.00 [151231OFc1_NvH-0949-CRLM-8.raw]	416.9794616699219	35.0046501178667	0.358137646666667	99.9952564650667	99.63711881840004	151200.3125	7.477102021175465E7	0	6922	8.38058718468973	1.7263355096729753	0.002958239899033549	416.969482421875	416.98419189453125
923	416.9942321777344	40.0616651549333					1	DETECTED	416.9942 m/z @40.06 [151231OFc1_NvH-0949-CRLM-8.raw]	416.9942321777344	40.0616651549333	0.0400617616	99.7475283168	99.7074665552	197584.171875	8.045748308521424E7	0	6922	0.2388289052534205	1.8773840440714358	2.7776355238263926	416.9842529296875	416.99652099609375
924	417.0065612792969	48.4649848485333					1	DETECTED	417.0066 m/z @48.46 [151231OFc1_NvH-0949-CRLM-8.raw]	417.0065612792969	48.4649848485333	0.175474969333333	99.6324418066667	99.45696683733337	211218.78125	8.119868885566376E7	4	6922	1.1907377533716357	0.5039954714779861	0.35455258426378145	416.99664306640625	417.01654052734375
925	417.0179443359375	22.9329337741333					1	DETECTED	417.0179 m/z @22.93 [151231OFc1_NvH-0949-CRLM-8.raw]	417.0179443359375	22.9329337741333	0.246323941333333	99.9848169165333	99.73849297519997	73849.8359375	7.176280266592981E7	0	6922	26.213721693324658	2.2147693070994454	0.16025574044713178	417.0166015625	417.0253601074219
926	417.035400390625	35.5249289898667					1	DETECTED	417.0354 m/z @35.52 [151231OFc1_NvH-0949-CRLM-8.raw]	417.035400390625	35.5249289898667	0.0092179872	99.9642278336	99.9550098464	125041.734375	7.807231616363773E7	0	6922	5.241793586060478	1.3224054796619318	9.373983170232371	417.02545166015625	417.0453796386719
927	417.0825500488281	40.3991547690667					1	DETECTED	417.0826 m/z @40.40 [151231OFc1_NvH-0949-CRLM-8.raw]	417.0825500488281	40.3991547690667	0.4395030064	99.9746048514667	99.53510184506669	92507.3125	8.76690456415876E7	0	6922	24.943394345635774	1.1721538825402684	0.9405435041285997	417.072998046875	417.0924377441406
928	417.1220397949219	91.5528234957333					1	DETECTED	417.1220 m/z @91.55 [151231OFc1_NvH-0949-CRLM-8.raw]	417.1220397949219	91.5528234957333	8.7297527592	98.1675423061333	89.4377895469333	25663.916015625	6.562234604406912E7	0	6922	0.052437719329319066	0.5399328276021178	8.949020039475848E-4	417.1161804199219	417.130859375
929	417.1593322753906	42.3856961549333					1	DETECTED	417.1593 m/z @42.39 [151231OFc1_NvH-0949-CRLM-8.raw]	417.1593322753906	42.3856961549333	1.66229372906667	99.6845376896	98.02224396053333	28484.30078125	6.81437744962469E7	0	6922	81.3887987726958	1.1112962421713082	1.3254320287331969	417.1497802734375	417.1693115234375
930	417.18011474609375	42.7812252949333					1	DETECTED	417.1801 m/z @42.78 [151231OFc1_NvH-0949-CRLM-8.raw]	417.18011474609375	42.7812252949333	1.64132689173333	99.6845376896	98.04321079786668	33583.33984375	7.597839691514575E7	0	6922	82.79455103687037	1.2735927134507457	1.226461158923296	417.1702575683594	417.1817932128906
931	417.1918640136719	17.6422905565333					1	DETECTED	417.1919 m/z @17.64 [151231OFc1_NvH-0949-CRLM-8.raw]	417.1918640136719	17.6422905565333	2.733218664	99.6955206282667	96.9623019642667	104018.8828125	7.737142895159596E7	0	6922	0.9337291607372187	3.3476185342775375	9.650626981647378	417.181884765625	417.1943054199219
932	417.2043151855469	14.7675605650667					1	DETECTED	417.2043 m/z @14.77 [151231OFc1_NvH-0949-CRLM-8.raw]	417.2043151855469	14.7675605650667	2.75390628933333	99.6633378829333	96.90943159359998	655085.625	1.1819958749823108E8	2	6922	19.695171072601347	1.2067442947187457	8.983275392669816	417.1943359375	417.20513916015625
933	417.21514892578125	18.4413728101333					1	DETECTED	417.2151 m/z @18.44 [151231OFc1_NvH-0949-CRLM-8.raw]	417.21514892578125	18.4413728101333	1.725761448	99.8399978901333	98.1142364421333	665738.25	1.411989475285776E8	4	6922	9.310568890471709	1.8092533266109259	0.531229321930634	417.2052307128906	417.2207946777344
934	417.2308044433594	8.10981676933333					1	DETECTED	417.2308 m/z @8.11 [151231OFc1_NvH-0949-CRLM-8.raw]	417.2308044433594	8.10981676933333	1.49244750533333	99.901995308	98.40954780266667	2629845.5	2.195864372528908E8	2	6922	6.1512037361733825	1.6381642720273195	40.122023183625494	417.2208251953125	417.2367858886719
935	417.2467956542969	27.5393726058667					1	DETECTED	417.2468 m/z @27.54 [151231OFc1_NvH-0949-CRLM-8.raw]	417.2467956542969	27.5393726058667	0.8450527216	99.8711270616	99.02607434000001	1.5494441E7	4.682324483006969E8	3	6922	0.23102718288323842	0.7043006542914702	0.1546961729748229	417.23681640625	417.2567443847656
936	417.2659912109375	35.8221362957333					1	DETECTED	417.2660 m/z @35.82 [151231OFc1_NvH-0949-CRLM-8.raw]	417.2659912109375	35.8221362957333	3.34481256826667	99.7066410104	96.36182844213333	2946336.75	1.2499826916603795E8	2	6922	0.15539293853974812	0.5054400792413956	1.3569998907353051	417.2568054199219	417.275634765625
937	417.2781677246094	52.3578345018667					1	DETECTED	417.2782 m/z @52.36 [151231OFc1_NvH-0949-CRLM-8.raw]	417.2781677246094	52.3578345018667	6.549306988	97.0528013178667	90.5034943298667	121029.515625	7.594352704757154E7	0	6922	0.05161457567437111	0.9372246682208223	1.4316982165151666	417.2760925292969	417.2875671386719
938	417.29278564453125	91.5941976877333					1	DETECTED	417.2928 m/z @91.59 [151231OFc1_NvH-0949-CRLM-8.raw]	417.29278564453125	91.5941976877333	0.929166284	98.5277794706667	97.5986131866667	54629.6875	6.924499508670056E7	0	6922	49.608149324676184	0.7074155843952786	0.0808252684570069	417.288330078125	417.3027648925781
939	417.3028259277344	91.9418832010667					1	DETECTED	417.3028 m/z @91.94 [151231OFc1_NvH-0949-CRLM-8.raw]	417.3028259277344	91.9418832010667	81.1686324938667	94.0516903874667	12.88305789360001	31509.2265625	7299791.803008371	0	6922	0.5425689422006315	0.5979187825356173	0.1244627654231591	417.30279541015625	417.31103515625
940	417.3214111328125	92.1993578293333					1	DETECTED	417.3214 m/z @92.20 [151231OFc1_NvH-0949-CRLM-8.raw]	417.3214111328125	92.1993578293333	73.8763885194667	98.343007116	24.466618596533294	131805.53125	4.0010867335304216E7	0	6922	2.650976493752623	0.5213813018318817	0.24940032121410827	417.3125915527344	417.32598876953125
941	417.3377990722656	90.4137785322667					1	DETECTED	417.3378 m/z @90.41 [151231OFc1_NvH-0949-CRLM-8.raw]	417.3377990722656	90.4137785322667	0.991976151466667	95.0581579778667	94.06618182640003	30629.892578125	6.379009097673344E7	0	6922	0.978979362118892	0.5259689433781599	5.462231525482365	417.33380126953125	417.343994140625
942	417.366455078125	36.4719016301333					1	DETECTED	417.3665 m/z @36.47 [151231OFc1_NvH-0949-CRLM-8.raw]	417.366455078125	36.4719016301333	0.0092179872	99.3428039770667	99.33358598986669	86344.984375	8.61210029729054E7	0	6922	2.0267550659294145	1.2586569099884588	1.529223003286283	417.35650634765625	417.3764343261719
943	417.45489501953125	14.7675605650667					1	DETECTED	417.4549 m/z @14.77 [151231OFc1_NvH-0949-CRLM-8.raw]	417.45489501953125	14.7675605650667	2.85890096853333	99.2606484314667	96.40174746293337	465457.53125	9.008276984408982E7	0	6922	0.206837632964751	0.884620950676525	0.12078809096471119	417.4449462890625	417.46484375
944	417.4679870605469	12.0417209472					1	DETECTED	417.4680 m/z @12.04 [151231OFc1_NvH-0949-CRLM-8.raw]	417.4679870605469	12.0417209472	6.74378646346667	97.6295368829333	90.88575041946662	326193.78125	8.254213313720669E7	0	6922	0.1846507109303186	15.11761142591434	0.8174376764712025	417.4649353027344	417.4776306152344
945	417.49005126953125	26.9560559829333					1	DETECTED	417.4901 m/z @26.96 [151231OFc1_NvH-0949-CRLM-8.raw]	417.49005126953125	26.9560559829333	2.01370601466667	99.6428170826667	97.62911106800003	783569.125	1.073231370616522E8	0	6922	0.9265427989245865	0.6710207964692008	2.4423934219646117	417.4800720214844	417.49993896484375
946	417.5074157714844	48.8112921826667					1	DETECTED	417.5074 m/z @48.81 [151231OFc1_NvH-0949-CRLM-8.raw]	417.5074157714844	48.8112921826667	3.88718709546667	98.5685046693333	94.68131757386662	207684.9375	8.58761447873322E7	0	6922	0.11281613338377383	1.2070630839169665	0.0019859858406672875	417.500244140625	417.51702880859375
947	417.5206298828125	8.02158003066667					1	DETECTED	417.5206 m/z @8.02 [151231OFc1_NvH-0949-CRLM-8.raw]	417.5206298828125	8.02158003066667	3.0002287384	95.0287267797333	92.02849804133331	53785.53125	7.810679699070618E7	0	6922	0.22925833130350526	0.8936197856644439	0.18916083857601937	417.5174255371094	417.528076171875
948	417.5381164550781	31.7388261168					1	DETECTED	417.5381 m/z @31.74 [151231OFc1_NvH-0949-CRLM-8.raw]	417.5381164550781	31.7388261168	2.777964572	97.2200347384	94.4420701664	283389.65625	9.734300967197494E7	0	6922	1.8281254510004956	0.5033530965981855	0.36908052087224036	417.52813720703125	417.5444030761719
949	417.5544128417969	10.6200338373333					1	DETECTED	417.5544 m/z @10.62 [151231OFc1_NvH-0949-CRLM-8.raw]	417.5544128417969	10.6200338373333	2.48345052826667	94.6756394552	92.19218892693333	552647.125	1.0336010287195417E8	3	6922	0.12745424349163592	26.174166754372514	7.580902180699556	417.5444641113281	417.5565185546875
950	417.56671142578125	23.2978023048					1	DETECTED	417.5667 m/z @23.30 [151231OFc1_NvH-0949-CRLM-8.raw]	417.56671142578125	23.2978023048	2.79821614426667	99.6845376896	96.88632154533333	1065449.375	1.1966818908240671E8	3	6922	0.5086551658517173	0.8203315951319183	0.7899176375854114	417.5567321777344	417.57666015625
951	417.5819396972656	35.6657480256					1	DETECTED	417.5819 m/z @35.67 [151231OFc1_NvH-0949-CRLM-8.raw]	417.5819396972656	35.6657480256	4.02381923146667	98.2192959325333	94.19547670106662	420143.9375	9.637666069454633E7	0	6922	0.11038823896033989	1.1900975232305004	0.6036177148646416	417.5767517089844	417.591796875
952	417.5937194824219	26.5045531717333					1	DETECTED	417.5937 m/z @26.50 [151231OFc1_NvH-0949-CRLM-8.raw]	417.5937194824219	26.5045531717333	2.71265678293333	93.2525141112	90.53985732826666	111051.8515625	9.023155616644165E7	0	6922	1.6530502489279222	2.0692495727976583	0.08454526657847401	417.5921936035156	417.60357666015625
953	417.6043395996094	25.5912031682667					1	DETECTED	417.6043 m/z @25.59 [151231OFc1_NvH-0949-CRLM-8.raw]	417.6043395996094	25.5912031682667	3.96182375573333	97.9718385418667	94.01001478613337	42599.921875	7.548461733628568E7	0	6922	85.9384434858094	2.1732018518214695	6.537641166172206	417.60400390625	417.61431884765625
954	417.6922912597656	17.0143269386667					1	DETECTED	417.6923 m/z @17.01 [151231OFc1_NvH-0949-CRLM-8.raw]	417.6922912597656	17.0143269386667	2.91127352426667	98.1778589776	95.26658545333332	1234734.875	1.2276332331159817E8	2	6922	0.5152182656378024	0.9851607310218424	0.12316443077996055	417.6823425292969	417.7022705078125
955	417.7104797363281	13.4277346034667					1	DETECTED	417.7105 m/z @13.43 [151231OFc1_NvH-0949-CRLM-8.raw]	417.7104797363281	13.4277346034667	2.41983063333333	99.2812421938667	96.86141156053337	839562.8125	1.3703793738979635E8	2	6922	0.3345150591449553	0.8117228022926501	3.3181765524272713	417.7023010253906	417.7201843261719
956	417.7301940917969	19.7949615528					1	DETECTED	417.7302 m/z @19.79 [151231OFc1_NvH-0949-CRLM-8.raw]	417.7301940917969	19.7949615528	3.75760741813333	99.6845376896	95.92693027146667	934358.375	1.4653840290447703E8	2	6922	18.673137786080645	1.136859956529225	12.648954538752575	417.72021484375	417.7305603027344
957	417.7405700683594	23.3643243994667					1	DETECTED	417.7406 m/z @23.36 [151231OFc1_NvH-0949-CRLM-8.raw]	417.7405700683594	23.3643243994667	3.3130774128	99.6845376896	96.37146027680001	2283140.0	2.5370195238760382E8	2	6922	0.20011425629172308	0.651936087149149	50.816899584874456	417.7305908203125	417.75054931640625
958	417.7506408691406	27.6347278754667					1	DETECTED	417.7506 m/z @27.63 [151231OFc1_NvH-0949-CRLM-8.raw]	417.7506408691406	27.6347278754667	3.34481256826667	98.1882002602667	94.84338769200002	1701457.25	1.4079708235226044E8	0	6922	2.7084194200997764	0.6585315493841237	0.1252384478869514	417.7505798339844	417.7603759765625
959	417.76763916015625	35.8221362957333					1	DETECTED	417.7676 m/z @35.82 [151231OFc1_NvH-0949-CRLM-8.raw]	417.76763916015625	35.8221362957333	4.86087640266667	98.1056746650667	93.24479826240002	1483194.0	9.687786591655809E7	0	6922	0.13317832944646568	0.5077316826507395	1.1632523205508492	417.7607727050781	417.77655029296875
960	417.77978515625	52.3183955813333					1	DETECTED	417.7798 m/z @52.32 [151231OFc1_NvH-0949-CRLM-8.raw]	417.77978515625	52.3183955813333	1.20400071013333	96.6952428258667	95.49124211573337	40786.88671875	6.488448987818281E7	0	6922	0.08713518166278789	0.9340934423302467	0.8681868846604933	417.7781066894531	417.78973388671875
961	417.81085205078125	91.510606956					1	DETECTED	417.8109 m/z @91.51 [151231OFc1_NvH-0949-CRLM-8.raw]	417.81085205078125	91.510606956	8.7170222688	99.4979790045333	90.78095673573331	45190.80078125	8.320210744349524E7	0	6922	0.07225493921909276	0.8024668187379376	0.6097511472285196	417.8009338378906	417.8206787109375
962	417.83221435546875	22.7215050885333					1	DETECTED	417.8322 m/z @22.72 [151231OFc1_NvH-0949-CRLM-8.raw]	417.83221435546875	22.7215050885333	0.697897864533333	99.6845376896	98.98663982506667	59340.75	8.263719067939195E7	0	6922	18.70350842726627	3.0842374994709267	5.162502639052191	417.82257080078125	417.84210205078125
963	417.8632507324219	16.4861539797333					1	DETECTED	417.8633 m/z @16.49 [151231OFc1_NvH-0949-CRLM-8.raw]	417.8632507324219	16.4861539797333	0.2972400272	99.4979790045333	99.2007389773333	71519.7890625	7.7502645055238E7	0	6922	8.569108487834356	4.088473415664544	0.011381085412477579	417.8533935546875	417.866455078125
964	417.87646484375	43.4417634325333					1	DETECTED	417.8765 m/z @43.44 [151231OFc1_NvH-0949-CRLM-8.raw]	417.87646484375	43.4417634325333	0.256409289066667	99.0545631536	98.79815386453333	799218.125	1.1651448253816251E8	3	6922	0.15315434418882745	0.5051819898961417	0.005505668432205711	417.8664855957031	417.8864440917969
965	417.88909912109375	10.5950317125333					1	DETECTED	417.8891 m/z @10.60 [151231OFc1_NvH-0949-CRLM-8.raw]	417.88909912109375	10.5950317125333	1.66229372906667	98.7018570925333	97.03956336346663	413956.9375	9.167595147511742E7	0	6922	0.14192104662795302	0.5905151980521559	0.99380272141126	417.886474609375	417.8897399902344
966	417.8997497558594	33.6401694405333					1	DETECTED	417.8997 m/z @33.64 [151231OFc1_NvH-0949-CRLM-8.raw]	417.8997497558594	33.6401694405333	0.1006858984	99.5598953448	99.4592094464	685804.25	1.4056148686522546E8	3	6922	16.405420201599462	0.6909446661999282	0.6101040866393147	417.8897705078125	417.9096984863281
967	417.9163818359375	35.7043250522667					1	DETECTED	417.9164 m/z @35.70 [151231OFc1_NvH-0949-CRLM-8.raw]	417.9163818359375	35.7043250522667	0.0805156544	99.8091378304	99.728622176	154364.8125	8.84658241850059E7	0	6922	22.280743981163095	1.3596039480354665	2.419274811401266	417.9097595214844	417.9263000488281
968	417.92913818359375	16.9141450064					1	DETECTED	417.9291 m/z @16.91 [151231OFc1_NvH-0949-CRLM-8.raw]	417.92913818359375	16.9141450064	0.429115621866667	99.6742417768	99.24512615493333	112076.7890625	7.804771254901716E7	0	6922	12.507742079276731	0.536375736300551	0.07037637554030098	417.9269104003906	417.9390563964844
969	417.9404296875	10.4726253205333					1	DETECTED	417.9404 m/z @10.47 [151231OFc1_NvH-0949-CRLM-8.raw]	417.9404296875	10.4726253205333	0.110850741066667	98.5888789592	98.47802821813333	81919.0703125	7.816868139460349E7	0	6922	0.183001322009412	0.9007284272049138	1.0378567101940201	417.93914794921875	417.9503173828125
970	417.9510192871094	15.7430119213333					1	DETECTED	417.9510 m/z @15.74 [151231OFc1_NvH-0949-CRLM-8.raw]	417.9510192871094	15.7430119213333	1.48173096026667	77.9598565234667	76.47812556320002	59144.58984375	6.14309473181761E7	0	6922	0.39874991017936345	3.032775286681142	0.04446848681990183	417.9504699707031	417.9527282714844
971	417.962890625	10.5495824082667					1	DETECTED	417.9629 m/z @10.55 [151231OFc1_NvH-0949-CRLM-8.raw]	417.962890625	10.5495824082667	0.0704555333333333	99.6221107853333	99.55165525199997	173230.65625	8.636573860107136E7	0	6922	1.628611935592323	5.250098166724715	4.70930123863277	417.9529113769531	417.9728698730469
972	417.97882080078125	25.0672547792					1	DETECTED	417.9788 m/z @25.07 [151231OFc1_NvH-0949-CRLM-8.raw]	417.97882080078125	25.0672547792	0.0603116176	99.9538572149333	99.8935455973333	112635.046875	1.1038611769117866E8	0	6922	0.18307149241748277	1.997316204379734	0.22978437420258313	417.972900390625	417.9814453125
973	417.9915466308594	26.9769265352					1	DETECTED	417.9915 m/z @26.98 [151231OFc1_NvH-0949-CRLM-8.raw]	417.9915466308594	26.9769265352	0.226061538666667	99.9330950397333	99.70703350106663	174622.5	8.38282363793951E7	0	6922	2.4008133529886315	0.5706717462258794	0.37047613856841827	417.9818115234375	418.0010986328125
974	418.0228271484375	32.7913582976					1	DETECTED	418.0228 m/z @32.79 [151231OFc1_NvH-0949-CRLM-8.raw]	418.0228271484375	32.7913582976	0.4395030064	99.9434178578667	99.5039148514667	32234.634765625	8.110681926225418E7	0	6922	98.43354657813913	1.5362514203705626	2.0661234012456555	418.0146484375	418.03265380859375
975	418.0379943847656	33.8187752938667					1	DETECTED	418.0380 m/z @33.82 [151231OFc1_NvH-0949-CRLM-8.raw]	418.0379943847656	33.8187752938667	0.110850741066667	99.9746048514667	99.86375411040002	27650.28125	7.69757725295061E7	0	6922	48.73197144567062	1.408062856853594	1.811259035199018	418.0328369140625	418.04766845703125
976	418.058837890625	32.8955631752					1	DETECTED	418.0588 m/z @32.90 [151231OFc1_NvH-0949-CRLM-8.raw]	418.058837890625	32.8955631752	0.4395030064	99.9952564650667	99.5557534586667	30621.44921875	7.487722892275558E7	0	6922	108.20387821308113	1.5209219452266198	2.0707910363190516	418.0491638183594	418.06719970703125
977	418.0943298339844	42.5042259586667					1	DETECTED	418.0943 m/z @42.50 [151231OFc1_NvH-0949-CRLM-8.raw]	418.0943298339844	42.5042259586667	0.050186736	96.2317589474667	96.1815722114667	53120.3046875	8.25418225250295E7	0	6922	82.46693549601241	1.069335815945058	1.1331811933024212	418.0926513671875	418.10333251953125
978	418.1152648925781	10.70932816					1	DETECTED	418.1153 m/z @10.71 [151231OFc1_NvH-0949-CRLM-8.raw]	418.1152648925781	10.70932816	10.4334944738667	96.5835649194667	86.1500704456	101783.3515625	7.125458523561856E7	0	6922	0.3123060480216129	164.54299553847767	1.5913838665108708	418.10626220703125	418.1247253417969
979	418.1518249511719	13.511156748					1	DETECTED	418.1518 m/z @13.51 [151231OFc1_NvH-0949-CRLM-8.raw]	418.1518249511719	13.511156748	6.98727931413333	99.9952564650667	93.00797715093337	108740.3125	6.736502506231321E7	0	6922	0.13467045540071254	548.1659275243578	1.1724110526286655	418.1438293457031	418.1617736816406
980	418.1802978515625	16.4861539797333					1	DETECTED	418.1803 m/z @16.49 [151231OFc1_NvH-0949-CRLM-8.raw]	418.1802978515625	16.4861539797333	2.5567625856	99.1060442488	96.5492816632	144990.9375	1.1786083601688755E8	0	6922	0.1369314814008824	5.4272131597638165	1.3798843234755374	418.17034912109375	418.1859436035156
981	418.1959533691406	12.2149070290667					1	DETECTED	418.1960 m/z @12.21 [151231OFc1_NvH-0949-CRLM-8.raw]	418.1959533691406	12.2149070290667	2.1138385952	99.7167410306667	97.6029024354667	744869.1875	9.949729401959099E7	3	6922	4.984870620919354	1.1349929076718692	35.79160864302252	418.18597412109375	418.1984558105469
982	418.2084655761719	8.20889233866667					1	DETECTED	418.2085 m/z @8.21 [151231OFc1_NvH-0949-CRLM-8.raw]	418.2084655761719	8.20889233866667	2.7881183896	99.901995308	97.1138769184	1476075.75	1.3721584240512693E8	0	6922	0.19548814736151954	187.22122766748157	2.2273172476650522	418.198486328125	418.2109375
983	418.220947265625	26.4627641456					1	DETECTED	418.2209 m/z @26.46 [151231OFc1_NvH-0949-CRLM-8.raw]	418.220947265625	26.4627641456	2.92249007653333	99.9848169165333	97.06232683999997	7900372.5	2.846272246010485E8	2	6922	0.20625856091147554	0.5148096463668941	0.023788561815244243	418.2109680175781	418.2309265136719
984	418.23651123046875	31.3609428792					1	DETECTED	418.2365 m/z @31.36 [151231OFc1_NvH-0949-CRLM-8.raw]	418.23651123046875	31.3609428792	2.21931887786667	99.7576160032	97.53829712533333	1461697.75	2.1823892292229456E8	2	6922	5.43864225395966	2.2689024832359124	0.6202254484713778	418.23095703125	418.2464904785156
985	418.24658203125	28.6749386658667					1	DETECTED	418.2466 m/z @28.67 [151231OFc1_NvH-0949-CRLM-8.raw]	418.24658203125	28.6749386658667	3.51821415066667	94.5168200864	90.99860593573334	154123.046875	8.113110557547067E7	0	6922	13.462439509229878	2.1572876355656976	0.42649294148838973	418.24652099609375	418.24945068359375
986	418.25946044921875	25.0144889229333					1	DETECTED	418.2595 m/z @25.01 [151231OFc1_NvH-0949-CRLM-8.raw]	418.25946044921875	25.0144889229333	1.57800280986667	98.9103237930667	97.33232098320002	424876.65625	1.1741476505982932E8	2	6922	26.531742348950104	0.6754169093744863	2.6071823645316416	418.2494812011719	418.2694091796875
987	418.2793884277344	91.61485838					1	DETECTED	418.2794 m/z @91.61 [151231OFc1_NvH-0949-CRLM-8.raw]	418.2793884277344	91.61485838	4.37525495306667	96.1405555634667	91.76530061040003	118719.75	1.0615724916755718E8	0	6922	1.4219929932752393	0.5071442517838995	0.009333039647501633	418.26953125	418.2886657714844
988	418.28997802734375	46.8686995058667					1	DETECTED	418.2900 m/z @46.87 [151231OFc1_NvH-0949-CRLM-8.raw]	418.28997802734375	46.8686995058667	43.3906457549333	99.8296687578667	56.439023002933396	20984.69140625	3.795153537125023E7	0	6922	48.066979142946195	8.113592693584303	12.98807266252855	418.28997802734375	418.29986572265625
989	418.3165588378906	86.1682958498667					1	DETECTED	418.3166 m/z @86.17 [151231OFc1_NvH-0949-CRLM-8.raw]	418.3165588378906	86.1682958498667	35.0579838936	93.1787979962667	58.12081410266669	200087.21875	5.8475257156141385E7	0	6922	0.24652251806222125	0.5875182353127344	23.256631089970565	418.3149719238281	418.3251037597656
990	418.3343200683594	89.3838550069333					1	DETECTED	418.3343 m/z @89.38 [151231OFc1_NvH-0949-CRLM-8.raw]	418.3343200683594	89.3838550069333	56.3897178285333	92.5199873613333	36.13026953280001	95470.8359375	6.674429263139443E7	0	6922	33.028375235173236	0.539673558860715	0.020686198778447226	418.3321228027344	418.3417663574219
991	418.35260009765625	91.6903905128					1	DETECTED	418.3526 m/z @91.69 [151231OFc1_NvH-0949-CRLM-8.raw]	418.35260009765625	91.6903905128	4.11493481546667	96.1911735488	92.07623873333333	28113.048828125	7.921819600956745E7	0	6922	1.428146929411156	0.5256966007208401	0.007265642490487314	418.3480529785156	418.3603515625
992	418.3712463378906	91.2824146525333					1	DETECTED	418.3712 m/z @91.28 [151231OFc1_NvH-0949-CRLM-8.raw]	418.3712463378906	91.2824146525333	14.9419460749333	94.7530280208	79.8110819458667	29853.63671875	7.313575813626884E7	0	6922	0.9245227575937349	0.5227157347587411	1.3620105089148675	418.3620300292969	418.3757019042969
993	418.3858947753906	31.2315923936					1	DETECTED	418.3859 m/z @31.23 [151231OFc1_NvH-0949-CRLM-8.raw]	418.3858947753906	31.2315923936	2.47303839653333	97.5678552976	95.09481690106668	35074.1796875	8.397149732566534E7	0	6922	69.63971232318079	1.5508642428444432	2.0856127599547905	418.3761901855469	418.3952331542969
994	418.4026184082031	42.1873982858667					1	DETECTED	418.4026 m/z @42.19 [151231OFc1_NvH-0949-CRLM-8.raw]	418.4026184082031	42.1873982858667	1.90886163413333	93.3935687586667	91.48470712453337	22756.21875	7.334520518197525E7	0	6922	89.68366146608484	1.135650829566525	1.238751821064703	418.3971252441406	418.40716552734375
995	418.41717529296875	40.2592209229333					1	DETECTED	418.4172 m/z @40.26 [151231OFc1_NvH-0949-CRLM-8.raw]	418.41717529296875	40.2592209229333	2.25065353066667	99.3428039770667	97.09215044640003	34895.80078125	7.715987240389864E7	0	6922	89.5677980766501	1.1797729813594067	1.3646996480690188	418.4071960449219	418.41961669921875
996	418.45050048828125	18.6828072578667					1	DETECTED	418.4505 m/z @18.68 [151231OFc1_NvH-0949-CRLM-8.raw]	418.45050048828125	18.6828072578667	2.21931887786667	99.768005348	97.54868647013333	132884.234375	8.908571751746431E7	0	6922	22.316625097682223	4.546217613224378	0.008725706173493115	418.4405517578125	418.4603576660156
997	418.4725341796875	38.3345242328					1	DETECTED	418.4725 m/z @38.33 [151231OFc1_NvH-0949-CRLM-8.raw]	418.4725341796875	38.3345242328	4.45889548986667	98.7531187941333	94.29422330426664	147462.421875	8.59192274772659E7	0	6922	2.271950979555413	1.4788268315652224	0.9411186504439585	418.46258544921875	418.482421875
998	418.4908752441406	29.9383279648					1	DETECTED	418.4909 m/z @29.94 [151231OFc1_NvH-0949-CRLM-8.raw]	418.4908752441406	29.9383279648	0.195563925066667	99.2300844917333	99.03452056666663	114581.3125	8.011539142692833E7	0	6922	16.35057221554182	2.640853425702045	0.014493550436129739	418.48260498046875	418.5008239746094
999	418.515380859375	40.5298862434667					1	DETECTED	418.5154 m/z @40.53 [151231OFc1_NvH-0949-CRLM-8.raw]	418.515380859375	40.5298862434667	3.93057028293333	97.763468124	93.83289784106667	123081.9609375	8.160371653118962E7	0	6922	90.12351357820532	1.2931113643095882	2.216477027996035	418.50543212890625	418.51959228515625
1000	418.5301208496094	12.2003903850667					1	DETECTED	418.5301 m/z @12.20 [151231OFc1_NvH-0949-CRLM-8.raw]	418.5301208496094	12.2003903850667	2.98905184506667	97.7321495021333	94.74309765706663	474845.03125	7.738189121557538E7	0	6922	0.122392271009101	0.5760194623269802	18.479773434928955	418.5204772949219	418.531982421875
1001	418.5419921875	8.21967981973333					1	DETECTED	418.5420 m/z @8.22 [151231OFc1_NvH-0949-CRLM-8.raw]	418.5419921875	8.21967981973333	1.26782062773333	99.0236536114667	97.75583298373337	1023939.0	1.1205546430379649E8	3	6922	0.20775495012463452	4.911285871455396	4.580651790992164	418.53204345703125	418.5519714355469
1002	418.55255126953125	28.2618179954667					1	DETECTED	418.5526 m/z @28.26 [151231OFc1_NvH-0949-CRLM-8.raw]	418.55255126953125	28.2618179954667	2.98905184506667	97.3197023384	94.33065049333334	374183.40625	1.0912311172595388E8	3	6922	5.269843789758646	12.431663797791842	0.6872983863115343	418.5520324707031	418.5625305175781
1003	418.568359375	33.6587043066667					1	DETECTED	418.5684 m/z @33.66 [151231OFc1_NvH-0949-CRLM-8.raw]	418.568359375	33.6587043066667	3.59020137546667	99.8296687578667	96.23946738240002	202745.34375	9.452500563401759E7	3	6922	26.316276602493847	0.5087807167977328	0.11943746003276995	418.5625915527344	418.5783386230469
1004	418.58685302734375	29.0553678074667					1	DETECTED	418.5869 m/z @29.06 [151231OFc1_NvH-0949-CRLM-8.raw]	418.58685302734375	29.0553678074667	3.17045179706667	98.0337897688	94.86333797173333	198545.375	9.188789262013596E7	3	6922	2.328441414329202	1.5142052352236433	0.027406887980648685	418.578369140625	418.5964050292969
1005	418.6252136230469	48.2192357637333					1	DETECTED	418.6252 m/z @48.22 [151231OFc1_NvH-0949-CRLM-8.raw]	418.6252136230469	48.2192357637333	2.20890019066667	97.3920495021333	95.18314931146664	119065.921875	8.217542748316199E7	0	6922	9.124376158208626	1.08598934967326	0.20023674399246066	418.61529541015625	418.6351623535156
1006	418.68817138671875	18.7183408128					1	DETECTED	418.6882 m/z @18.72 [151231OFc1_NvH-0949-CRLM-8.raw]	418.68817138671875	18.7183408128	3.67319594666667	98.9103237930667	95.23712784640003	159320.140625	7.414966666612138E7	0	6922	0.11207964871495335	0.6474126156833283	0.37466439254092415	418.67840576171875	418.6887512207031
1007	418.69879150390625	14.6002255261333					1	DETECTED	418.6988 m/z @14.60 [151231OFc1_NvH-0949-CRLM-8.raw]	418.69879150390625	14.6002255261333	2.7022629336	96.9809871114667	94.2787241778667	162413.234375	9.607142265591253E7	2	6922	2.5820135362013215	0.5632571616219603	0.8228970413041816	418.6888732910156	418.7087707519531
1008	418.7123107910156	25.6607798106667					1	DETECTED	418.7123 m/z @25.66 [151231OFc1_NvH-0949-CRLM-8.raw]	418.7123107910156	25.6607798106667	3.067061768	99.8091378304	96.7420760624	107719.640625	1.011870146622734E8	0	6922	65.01658185047415	2.00779145152911	3.683703249047336	418.70880126953125	418.7128601074219
1009	418.7228698730469	6.250462528					1	DETECTED	418.7229 m/z @6.25 [151231OFc1_NvH-0949-CRLM-8.raw]	418.7228698730469	6.250462528	1.820923016	99.9434178578667	98.12249484186671	1.8701844E7	6.067480553192514E8	2	6922	0.24731753942332713	2.048395569820904	2.199650528934727	418.712890625	418.7326965332031
1010	418.740234375	13.3067858666667					1	DETECTED	418.7402 m/z @13.31 [151231OFc1_NvH-0949-CRLM-8.raw]	418.740234375	13.3067858666667	3.10081095173333	97.1789001106667	94.07808915893337	996730.375	1.4510345553728917E8	2	6922	15.17270724038265	0.5671430268468338	2.2881019071364124	418.7328796386719	418.74859619140625
1011	418.7586669921875	16.7987290264					1	DETECTED	418.7587 m/z @16.80 [151231OFc1_NvH-0949-CRLM-8.raw]	418.7586669921875	16.7987290264	3.38815566533333	99.9123743714667	96.52421870613337	2090743.25	1.2539266836236794E8	2	6922	0.15147853875811634	1.691149157829402	0.08651486351329078	418.74871826171875	418.7682800292969
1012	418.7707214355469	29.3661220373333					1	DETECTED	418.7707 m/z @29.37 [151231OFc1_NvH-0949-CRLM-8.raw]	418.7707214355469	29.3661220373333	4.31040754506667	89.7848316216	85.47442407653334	78404.234375	7.657226805928831E7	0	6922	0.1945832010722981	1.705687221629915	4.820324391060418	418.7686767578125	418.7722473144531
1013	418.7822570800781	6.85612875093333					1	DETECTED	418.7823 m/z @6.86 [151231OFc1_NvH-0949-CRLM-8.raw]	418.7822570800781	6.85612875093333	4.58940845066667	96.6850953784	92.09568692773334	954695.9375	9.845819893863614E7	0	6922	0.3840247349803203	1.6902731069292003	2.446116192993808	418.7738037109375	418.7920227050781
1014	418.8007507324219	92.3223372450667					1	DETECTED	418.8008 m/z @92.32 [151231OFc1_NvH-0949-CRLM-8.raw]	418.8007507324219	92.3223372450667	1.28930371066667	99.9434178578667	98.65411414720003	72772.9375	8.053169026593998E7	0	6922	0.17243684498943423	0.6310522698305951	1.4342799080719066	418.7933349609375	418.80908203125
1015	418.8539123535156	16.9287149349333					1	DETECTED	418.8539 m/z @16.93 [151231OFc1_NvH-0949-CRLM-8.raw]	418.8539123535156	16.9287149349333	1.28930371066667	99.9642278336	98.67492412293333	112511.515625	7.784242354218185E7	0	6922	0.03820474893239023	4.054766197883135	0.10286609456596099	418.8442077636719	418.8569641113281
1016	418.8669738769531	3.21673486266667					1	DETECTED	418.8670 m/z @3.22 [151231OFc1_NvH-0949-CRLM-8.raw]	418.8669738769531	3.21673486266667	0.0092179872	99.8813306776	99.8721126904	1452684.75	1.1113283054729792E8	3	6922	16.217604151824986	10.256635734258474	57.96686829365623	418.8570556640625	418.876953125
1017	418.87738037109375	5.7921827904					1	DETECTED	418.8774 m/z @5.79 [151231OFc1_NvH-0949-CRLM-8.raw]	418.87738037109375	5.7921827904	3.51821415066667	98.4248811218667	94.90666697120004	158430.421875	9.065741709009129E7	3	6922	2.362562501018558	2.5243136859291235	134.3297318789093	418.8769836425781	418.8793640136719
1018	418.8893737792969	27.2480004229333					1	DETECTED	418.8894 m/z @27.25 [151231OFc1_NvH-0949-CRLM-8.raw]	418.8893737792969	27.2480004229333	1.07589977866667	99.6013757378667	98.52547595920004	260374.953125	1.0254713148909125E8	0	6922	19.885511259764755	0.5264852075287068	0.17426540175548863	418.87939453125	418.89300537109375
1019	418.90301513671875	31.3316356581333					1	DETECTED	418.9030 m/z @31.33 [151231OFc1_NvH-0949-CRLM-8.raw]	418.90301513671875	31.3316356581333	0.2057032016	99.8091378304	99.6034346288	3094989.0	1.765441156472132E8	3	6922	0.18896895753368526	1.1846172327455682	0.04227258419692502	418.8930358886719	418.9129638671875
1020	418.9151306152344	39.0176266701333					1	DETECTED	418.9151 m/z @39.02 [151231OFc1_NvH-0949-CRLM-8.raw]	418.9151306152344	39.0176266701333	0.317583199466667	99.9642278336	99.64664463413334	1266357.75	9.462901401265828E7	3	6922	0.176374165339233	0.506483914561728	0.02030200759674185	418.9131164550781	418.9250793457031
1021	418.9284362792969	32.1341152010667					1	DETECTED	418.9284 m/z @32.13 [151231OFc1_NvH-0949-CRLM-8.raw]	418.9284362792969	32.1341152010667	0.050186736	99.9538572149333	99.9036704789333	127906.9140625	9.183783285807449E7	0	6922	0.22271425294771774	3.070187706983954	17.734897961907386	418.9251403808594	418.93841552734375
1022	418.95196533203125	14.3492513613333					1	DETECTED	418.9520 m/z @14.35 [151231OFc1_NvH-0949-CRLM-8.raw]	418.95196533203125	14.3492513613333	0.276956986133333	99.7066410104	99.42968402426668	214044.765625	7.830822095056842E7	0	6922	0.20564406842812133	1.4813063261518558	16.997306248216724	418.9421081542969	418.9521789550781
1023	418.9621887207031	20.094193496					1	DETECTED	418.9622 m/z @20.09 [151231OFc1_NvH-0949-CRLM-8.raw]	418.9621887207031	20.094193496	0.110850741066667	98.7323964701333	98.62154572906663	574350.625	9.485430116430952E7	4	6922	0.11059808082362466	0.5429117365717194	0.49462795889953165	418.95220947265625	418.971923828125
1024	418.9776306152344	18.5948108208					1	DETECTED	418.9776 m/z @18.59 [151231OFc1_NvH-0949-CRLM-8.raw]	418.9776306152344	18.5948108208	0.0092179872	98.9613248005333	98.9521068133333	75089.5078125	8.579349099897017E7	0	6922	9.012817643931754	4.683385708228601	0.5760678399788504	418.9721984863281	418.987548828125
1025	419.010009765625	35.0579838936					1	DETECTED	419.0100 m/z @35.06 [151231OFc1_NvH-0949-CRLM-8.raw]	419.010009765625	35.0579838936	0.0198575138666667	99.7167410306667	99.69688351680003	40925.38671875	7.70210590496957E7	0	6922	80.34705512900086	1.437188500579804	1.8765394417968904	419.0015869140625	419.0163269042969
1026	419.0267333984375	48.4558559736					1	DETECTED	419.0267 m/z @48.46 [151231OFc1_NvH-0949-CRLM-8.raw]	419.0267333984375	48.4558559736	0.1413167408	99.9434178578667	99.80210111706671	55756.4765625	7.935287273656805E7	0	6922	26.215997972088367	1.034801779987194	1.0656815947865634	419.0171813964844	419.0367126464844
1027	419.0535888671875	38.0917391434667					1	DETECTED	419.0536 m/z @38.09 [151231OFc1_NvH-0949-CRLM-8.raw]	419.0535888671875	38.0917391434667	0.131049913333333	99.9848169165333	99.85376700319998	45515.8125	7.892255637369539E7	0	6922	69.94617662417335	1.2592714069507704	1.3852909304908774	419.04364013671875	419.06353759765625
1028	419.10888671875	38.2642457290667					1	DETECTED	419.1089 m/z @38.26 [151231OFc1_NvH-0949-CRLM-8.raw]	419.10888671875	38.2642457290667	10.7714195058667	97.5886283837333	86.81720887786659	26920.0	8.166280245276666E7	0	6922	63.48920891598014	1.5789065877229698	2.0257759417518857	419.1017761230469	419.1180725097656
1029	419.135986328125	16.6096731397333					1	DETECTED	419.1360 m/z @16.61 [151231OFc1_NvH-0949-CRLM-8.raw]	419.135986328125	16.6096731397333	2.838561808	99.9848169165333	97.14625510853331	41331.20703125	7.751544194818453E7	0	6922	88.93889457210983	3.3121465261266683	5.617693466705363	419.1262512207031	419.1431579589844
1030	419.17059326171875	90.3839742392					1	DETECTED	419.1706 m/z @90.38 [151231OFc1_NvH-0949-CRLM-8.raw]	419.17059326171875	90.3839742392	1.57800280986667	96.3437157576	94.76571294773332	258679.796875	7.867827165347897E7	0	6922	0.0673330823641578	0.5033010724883549	0.8936098173946397	419.1611022949219	419.1805725097656
1031	419.1819763183594	26.2117358229333					1	DETECTED	419.1820 m/z @26.21 [151231OFc1_NvH-0949-CRLM-8.raw]	419.1819763183594	26.2117358229333	3.69287480293333	94.9798606224	91.28698581946666	119872.5625	8.435492168912925E7	0	6922	15.280668863639836	2.416848201958283	9.057394771262699	419.1806335449219	419.19097900390625
1032	419.2010192871094	3.21673486266667					1	DETECTED	419.2010 m/z @3.22 [151231OFc1_NvH-0949-CRLM-8.raw]	419.2010192871094	3.21673486266667	1.59938598693333	99.5185703869333	97.91918439999998	933147.6875	1.0755809853085826E8	3	6922	0.10335165826906767	66.65859757191735	1.5869154054502017	419.1910400390625	419.204345703125
1033	419.21435546875	12.9001068872					1	DETECTED	419.2144 m/z @12.90 [151231OFc1_NvH-0949-CRLM-8.raw]	419.21435546875	12.9001068872	2.5987354192	99.9848169165333	97.38608149733331	2811298.75	2.166819571450177E8	2	6922	5.712503232331954	1.181705929092469	2.866311823929942	419.2043762207031	419.21685791015625
1034	419.22686767578125	22.0529664370667					1	DETECTED	419.2269 m/z @22.05 [151231OFc1_NvH-0949-CRLM-8.raw]	419.22686767578125	22.0529664370667	2.09272030106667	99.768005348	97.67528504693334	1.4883299E7	5.377100972264965E8	2	6922	0.18285400073455094	0.5174721054969308	0.02270466545381798	419.2168884277344	419.2368469238281
1035	419.23724365234375	31.3316356581333					1	DETECTED	419.2372 m/z @31.33 [151231OFc1_NvH-0949-CRLM-8.raw]	419.23724365234375	31.3316356581333	3.93057028293333	55.4327663192	51.50219603626667	2574699.0	1.2816550221247405E8	0	6922	0.10287190063062468	0.5112314487243267	0.017190791924760564	419.23687744140625	419.2375183105469
1036	419.2475280761719	33.7105330789333					1	DETECTED	419.2475 m/z @33.71 [151231OFc1_NvH-0949-CRLM-8.raw]	419.2475280761719	33.7105330789333	3.33444580026667	99.768005348	96.43355954773334	9718320.0	3.559312311038358E8	3	6922	0.2598175854193201	4.1620338711277	0.032795369407331895	419.237548828125	419.25732421875
1037	419.2601623535156	16.8225558242667					1	DETECTED	419.2602 m/z @16.82 [151231OFc1_NvH-0949-CRLM-8.raw]	419.2601623535156	16.8225558242667	3.33444580026667	97.1479207949333	93.81347499466663	862817.5625	1.182817528346514E8	2	6922	5.051979308609688	8.26666953110503	3.0388139202911124	419.2576599121094	419.2699279785156
1038	419.2722473144531	29.2090240442667					1	DETECTED	419.2722 m/z @29.21 [151231OFc1_NvH-0949-CRLM-8.raw]	419.2722473144531	29.2090240442667	5.97545758933333	91.6573828685333	85.68192527919997	33674.0859375	8.397187034276645E7	0	6922	23.249793816499075	1.843925370764729	2.6878507415294584	419.2706298828125	419.2736511230469
1039	419.283935546875	6.76821284506667					1	DETECTED	419.2839 m/z @6.77 [151231OFc1_NvH-0949-CRLM-8.raw]	419.283935546875	6.76821284506667	4.6818991952	94.4878080941333	89.8059088989333	419252.1875	1.0063589470882194E8	2	6922	0.376655368284756	35.726502132118476	38.37930932337139	419.2739562988281	419.2904968261719
1040	419.3017883300781	92.3432565685333					1	DETECTED	419.3018 m/z @92.34 [151231OFc1_NvH-0949-CRLM-8.raw]	419.3017883300781	92.3432565685333	89.522359932	94.4154671909333	4.8931072589332985	43062.3359375	2950309.448318802	0	6922	2.5315058913204354	2.3580325202422148	0.2131219339166889	419.2981872558594	419.3035583496094
1041	419.31573486328125	90.4241806216					1	DETECTED	419.3157 m/z @90.42 [151231OFc1_NvH-0949-CRLM-8.raw]	419.31573486328125	90.4241806216	0.0092179872	99.9952564650667	99.9860384778667	593096.9375	2.4281966047719347E8	2	6922	2.7334581737769668	0.9709746443671565	0.07871190746185935	419.3099670410156	419.3204650878906
1042	419.3367919921875	92.1493974357333					1	DETECTED	419.3368 m/z @92.15 [151231OFc1_NvH-0949-CRLM-8.raw]	419.3367919921875	92.1493974357333	0.337895888533333	99.7782735834667	99.44037769493336	132278.828125	8.246137702243753E7	0	6922	2.590217580174553	0.5044783395242542	0.18645352797633954	419.32684326171875	419.3457336425781
1043	419.3506774902344	92.3432565685333					1	DETECTED	419.3507 m/z @92.34 [151231OFc1_NvH-0949-CRLM-8.raw]	419.3506774902344	92.3432565685333	2.2717095664	95.6331965530667	93.36148698666669	30363.623046875	7.415567596736401E7	0	6922	1.0300451211488877	0.5182629259407273	0.061053906682310644	419.3477783203125	419.359619140625
1044	419.37774658203125	22.7510944616					1	DETECTED	419.3777 m/z @22.75 [151231OFc1_NvH-0949-CRLM-8.raw]	419.37774658203125	22.7510944616	9.15554784746667	92.4266754610667	83.27112761360003	28860.009765625	8.104641768449369E7	0	6922	81.84465589065765	3.0456503492965634	5.087070671057025	419.37005615234375	419.3877258300781
1045	419.388427734375	89.9771457434667					1	DETECTED	419.3884 m/z @89.98 [151231OFc1_NvH-0949-CRLM-8.raw]	419.388427734375	89.9771457434667	27.8955201698667	92.6255611312	64.7300409613333	25351.8828125	5.832072169632976E7	0	6922	2.2499383804802164	0.521330106639955	0.03302811110281825	419.38775634765625	419.3887023925781
1046	419.41986083984375	30.9260733152					1	DETECTED	419.4199 m/z @30.93 [151231OFc1_NvH-0949-CRLM-8.raw]	419.41986083984375	30.9260733152	0.408855147466667	98.9613248005333	98.55246965306664	45587.44140625	7.73676763425691E7	0	6922	25.464374562521908	1.6147027083430034	3.390560910641167	419.4099426269531	419.4219055175781
1047	419.4424133300781	34.8704655954667					1	DETECTED	419.4424 m/z @34.87 [151231OFc1_NvH-0949-CRLM-8.raw]	419.4424133300781	34.8704655954667	3.1827929808	99.0957317496	95.9129387688	188930.015625	8.038161356841068E7	0	6922	0.20791479335197494	0.9755201310490541	0.16070628333008113	419.4324951171875	419.4485778808594
1048	419.4585876464844	36.3292554381333					1	DETECTED	419.4586 m/z @36.33 [151231OFc1_NvH-0949-CRLM-8.raw]	419.4585876464844	36.3292554381333	2.9778627304	99.8711270616	96.8932643312	1120157.125	1.0303120964021485E8	4	6922	0.11076750510819977	0.5060258909040148	0.01662869717329161	419.44873046875	419.4684753417969
1049	419.4744567871094	18.2192357674667					1	DETECTED	419.4745 m/z @18.22 [151231OFc1_NvH-0949-CRLM-8.raw]	419.4744567871094	18.2192357674667	4.76608531706667	99.1684200965333	94.40233477946663	89179.0390625	7.564654226983513E7	0	6922	5.55987386341376	4.250996267554528	0.011313311963748204	419.4686279296875	419.4840087890625
1050	419.525634765625	30.6110684773333					1	DETECTED	419.5256 m/z @30.61 [151231OFc1_NvH-0949-CRLM-8.raw]	419.525634765625	30.6110684773333	2.91127352426667	97.1582125258667	94.24693900160003	99069.75	7.10373752682682E7	0	6922	16.644593725036458	1.9272897839532965	4.412177291826317	419.51580810546875	419.5281982421875
1051	419.5382385253906	8.5436278776					1	DETECTED	419.5382 m/z @8.54 [151231OFc1_NvH-0949-CRLM-8.raw]	419.5382385253906	8.5436278776	2.94466266933333	98.8999925008	95.95532983146667	1963381.125	1.1967164555086318E8	3	6922	0.179206764287823	2.0703210427796757	42.65460358974731	419.5283508300781	419.5482177734375
1052	419.5506896972656	18.0535707693333					1	DETECTED	419.5507 m/z @18.05 [151231OFc1_NvH-0949-CRLM-8.raw]	419.5506896972656	18.0535707693333	3.11227326986667	95.754455608	92.64218233813332	663663.625	9.594088092838582E7	3	6922	0.16351128285982242	0.5623622519303847	2.946482480191664	419.5482482910156	419.5530090332031
1053	419.5630187988281	33.9155907005333					1	DETECTED	419.5630 m/z @33.92 [151231OFc1_NvH-0949-CRLM-8.raw]	419.5630187988281	33.9155907005333	2.90105497306667	98.6915593578667	95.79050438480003	1173811.375	1.1291410196295092E8	0	6922	0.2757192863661473	1.0524676064304919	0.018496829902958478	419.55303955078125	419.57110595703125
1054	419.5811462402344	33.7451846445333					1	DETECTED	419.5811 m/z @33.75 [151231OFc1_NvH-0949-CRLM-8.raw]	419.5811462402344	33.7451846445333	3.2385533104	99.1579869896	95.91943367920001	6964664.0	2.2812243420240217E8	3	6922	0.2340932568198184	0.8370359457295034	0.08671476508384729	419.5711669921875	419.59112548828125
1055	419.5931396484375	28.9138212037333					1	DETECTED	419.5931 m/z @28.91 [151231OFc1_NvH-0949-CRLM-8.raw]	419.5931396484375	28.9138212037333	3.2385533104	95.8998499912	92.6612966808	65439.80078125	7.512838515160277E7	0	6922	0.06236252061760794	1.9011947195051964	2.799458406905756	419.59136962890625	419.6029968261719
1056	419.6152038574219	35.857620608					1	DETECTED	419.6152 m/z @35.86 [151231OFc1_NvH-0949-CRLM-8.raw]	419.6152038574219	35.857620608	5.2962065608	98.2089668706667	92.9127603098667	127557.3828125	9.077043108339858E7	0	6922	30.716463192554933	1.7474779395041047	1.2263547079615278	419.6058654785156	419.6251220703125
1057	419.6822509765625	26.19426938					1	DETECTED	419.6823 m/z @26.19 [151231OFc1_NvH-0949-CRLM-8.raw]	419.6822509765625	26.19426938	3.0335782592	98.9821951794667	95.9486169202667	68182.265625	7.769722100978945E7	0	6922	23.56072168459424	2.2847367470221123	3.6019623186380465	419.6725158691406	419.6922302246094
1058	419.7044372558594	42.4509330026667					1	DETECTED	419.7044 m/z @42.45 [151231OFc1_NvH-0949-CRLM-8.raw]	419.7044372558594	42.4509330026667	1.6205353728	97.9822950661333	96.3617596933333	1469578.625	1.3881549709512767E8	4	6922	6.12733803342465	0.5053740477577544	0.018849907927780657	419.6944580078125	419.71441650390625
1059	419.71563720703125	7.17042552293333					1	DETECTED	419.7156 m/z @7.17 [151231OFc1_NvH-0949-CRLM-8.raw]	419.71563720703125	7.17042552293333	2.65053439813333	97.1253458410667	94.47481144293337	1150245.5	1.558504238708402E8	2	6922	7.731892594219503	1.5319769303444566	168.12060179084796	419.7144470214844	419.7180480957031
1060	419.7280578613281	22.0529664370667					1	DETECTED	419.7281 m/z @22.05 [151231OFc1_NvH-0949-CRLM-8.raw]	419.7280578613281	22.0529664370667	3.1463228992	99.9227473458667	96.7764244466667	6494546.0	2.933557346834248E8	2	6922	0.1910634463796086	0.5222839987250176	0.014182470573903816	419.71807861328125	419.738037109375
1061	419.74078369140625	24.1730405586667					1	DETECTED	419.7408 m/z @24.17 [151231OFc1_NvH-0949-CRLM-8.raw]	419.74078369140625	24.1730405586667	3.33444580026667	98.9925724696	95.65812666933334	164257.0625	8.915755419885585E7	0	6922	10.943029040925149	0.5770455761234999	0.013200302220557403	419.7380676269531	419.7452697753906
1062	419.7553405761719	22.6264518642667					1	DETECTED	419.7553 m/z @22.63 [151231OFc1_NvH-0949-CRLM-8.raw]	419.7553405761719	22.6264518642667	2.14564047386667	99.8607501426667	97.71510966880004	2.335323E7	4.442150026731442E8	2	6922	0.20287518276210648	4.919979592261285	1.070848580989408	419.74542236328125	419.7652893066406
1063	419.76654052734375	8.6039464968					1	DETECTED	419.7665 m/z @8.60 [151231OFc1_NvH-0949-CRLM-8.raw]	419.76654052734375	8.6039464968	4.47066423946667	96.4717084314667	92.00104419200002	164136.90625	6.606236739390173E7	0	6922	0.1751766589550492	0.9126927783461344	144.9699423784756	419.76544189453125	419.7698974609375
1064	419.7799072265625	35.3869968312					1	DETECTED	419.7799 m/z @35.39 [151231OFc1_NvH-0949-CRLM-8.raw]	419.7799072265625	35.3869968312	5.5877386616	96.9188341597333	91.3310954981333	298840.21875	8.07169760588822E7	2	6922	23.773367480393592	0.7047392112569949	0.4117866605328742	419.7699279785156	419.7803039550781
1065	419.7915954589844	37.5369102090667					1	DETECTED	419.7916 m/z @37.54 [151231OFc1_NvH-0949-CRLM-8.raw]	419.7915954589844	37.5369102090667	0.666125332266667	98.4248811218667	97.75875578960003	495594.3125	8.092173547119947E7	2	6922	0.8978014216731367	0.6403250860617895	0.00710523756847383	419.78253173828125	419.8014831542969
1066	419.8131408691406	28.8944804389333					1	DETECTED	419.8131 m/z @28.89 [151231OFc1_NvH-0949-CRLM-8.raw]	419.8131408691406	28.8944804389333	1.04419192053333	99.9746048514667	98.93041293093336	82118.4140625	8.647336639717375E7	0	6922	39.550980073596904	1.6048195510277175	34.2399355376263	419.8032531738281	419.8229675292969
1067	419.8437194824219	34.8862256965333					1	DETECTED	419.8437 m/z @34.89 [151231OFc1_NvH-0949-CRLM-8.raw]	419.8437194824219	34.8862256965333	0.348093945333333	99.8607501426667	99.51265619733337	115850.296875	7.835252923990005E7	0	6922	28.2947399699033	1.5591651966620224	0.43686967925654907	419.833740234375	419.8536376953125
1068	419.85552978515625	16.2043592024					1	DETECTED	419.8555 m/z @16.20 [151231OFc1_NvH-0949-CRLM-8.raw]	419.85552978515625	16.2043592024	0.0092179872	99.9538572149333	99.94463922773329	40734.89453125	8.915489413194408E7	0	6922	20.57969387730931	4.424922658076653	7.7395092516424135	419.853759765625	419.8623962402344
1069	419.8724060058594	8.5436278776					1	DETECTED	419.8724 m/z @8.54 [151231OFc1_NvH-0949-CRLM-8.raw]	419.8724060058594	8.5436278776	0.0092179872	99.9538572149333	99.94463922773329	1306791.5	1.2051907536745486E8	3	6922	0.17893942522485062	0.5186616309646949	42.622771553505004	419.8624572753906	419.8823547363281
1070	419.8836364746094	32.3757774272					1	DETECTED	419.8836 m/z @32.38 [151231OFc1_NvH-0949-CRLM-8.raw]	419.8836364746094	32.3757774272	0.131049913333333	99.3428039770667	99.21175406373337	812221.625	9.549661540545075E7	3	6922	0.18073155191281387	0.506393513254557	0.009989998536634759	419.8824157714844	419.8879089355469
1071	419.8979187011719	22.0671816437333					1	DETECTED	419.8979 m/z @22.07 [151231OFc1_NvH-0949-CRLM-8.raw]	419.8979187011719	22.0671816437333	0.0805156544	99.7475283168	99.6670126624	2805672.0	1.4216352126323763E8	3	6922	0.18023511030781947	6.0731098429813475	10.818841880642578	419.887939453125	419.90789794921875
1072	419.9157409667969	33.7105330789333					1	DETECTED	419.9157 m/z @33.71 [151231OFc1_NvH-0949-CRLM-8.raw]	419.9157409667969	33.7105330789333	0.151674959466667	99.9330950397333	99.78142008026664	2499444.0	1.3800383047537342E8	3	6922	0.29685493142962116	0.7737896103232671	0.016546181061948845	419.9079284667969	419.9256896972656
1073	419.9314880371094	23.9304010874667					1	DETECTED	419.9315 m/z @23.93 [151231OFc1_NvH-0949-CRLM-8.raw]	419.9314880371094	23.9304010874667	0.236203243733333	97.2473948690667	97.01119162533337	118316.8125	7.857121371223238E7	0	6922	0.12430200456111962	0.6102461103043965	0.7365842499215862	419.9257507324219	419.9411926269531
1074	419.955322265625	42.4361854034667					1	DETECTED	419.9553 m/z @42.44 [151231OFc1_NvH-0949-CRLM-8.raw]	419.955322265625	42.4361854034667	0.050186736	99.8813306776	99.8311439416	1109729.0	1.163312700404294E8	0	6922	2.745602897540813	0.5021292227934095	0.006612250663370889	419.94561767578125	419.9653015136719
1075	419.9682312011719	30.8501947949333					1	DETECTED	419.9682 m/z @30.85 [151231OFc1_NvH-0949-CRLM-8.raw]	419.9682312011719	30.8501947949333	0.0603116176	99.6633378829333	99.60302626533331	169322.453125	9.135010487427817E7	4	6922	15.462876818838252	2.1103339883166745	1.102258323854489	419.9654235839844	419.9781188964844
1076	419.9799499511719	23.6675047442667					1	DETECTED	419.9799 m/z @23.67 [151231OFc1_NvH-0949-CRLM-8.raw]	419.9799499511719	23.6675047442667	0.6236991312	99.8503856917333	99.2266865605333	160993.109375	8.264378826120906E7	0	6922	0.13863482021976736	4.954024433517532	0.022107215891420305	419.9782409667969	419.98968505859375
1077	419.9982604980469	19.1687518477333					1	DETECTED	419.9983 m/z @19.17 [151231OFc1_NvH-0949-CRLM-8.raw]	419.9982604980469	19.1687518477333	0.0092179872	99.7885590722667	99.77934108506669	118768.1015625	8.73833744295971E7	0	6922	0.27046395034975745	6.087287413756523	0.04148349756146938	419.989990234375	420.0080871582031
1078	420.0312194824219	40.5298862434667					1	DETECTED	420.0312 m/z @40.53 [151231OFc1_NvH-0949-CRLM-8.raw]	420.0312194824219	40.5298862434667	0.151674959466667	99.9538572149333	99.80218225546663	129349.796875	8.543615897983314E7	0	6922	34.13812951988509	1.242134980474779	2.6623608652026545	420.021240234375	420.04119873046875
1079	420.08343505859375	37.1857889197333					1	DETECTED	420.0834 m/z @37.19 [151231OFc1_NvH-0949-CRLM-8.raw]	420.08343505859375	37.1857889197333	0.4395030064	99.9952564650667	99.5557534586667	128409.0546875	8.411283024510606E7	0	6922	41.94451805221883	1.2508408511024554	0.12366602792107963	420.0753479003906	420.0934143066406
1080	420.1145324707031	70.9188914504					1	DETECTED	420.1145 m/z @70.92 [151231OFc1_NvH-0949-CRLM-8.raw]	420.1145324707031	70.9188914504	2.03459971413333	97.7530537226667	95.71845400853337	76067.34375	9.450294984050038E7	0	6922	4.780505949430179	0.6658630037094387	11.589863909566471	420.1096496582031	420.1232604980469
1081	420.1292724609375	90.0420304072					1	DETECTED	420.1293 m/z @90.04 [151231OFc1_NvH-0949-CRLM-8.raw]	420.1292724609375	90.0420304072	42.9933289042667	97.1253458410667	54.13201693680001	30937.79296875	4.406869919523744E7	0	6922	0.029524283410054863	0.5752764179201107	0.8603282372935466	420.1254577636719	420.1385192871094
1082	420.14361572265625	91.9418832010667					1	DETECTED	420.1436 m/z @91.94 [151231OFc1_NvH-0949-CRLM-8.raw]	420.14361572265625	91.9418832010667	60.2929482722667	94.061675464	33.768727191733305	13787.0859375	1.7968012870479506E7	0	6922	0.18679048085212457	0.5334891563918684	0.06697831278373689	420.1392822265625	420.14459228515625
1083	420.1688537597656	89.7848316216					1	DETECTED	420.1689 m/z @89.78 [151231OFc1_NvH-0949-CRLM-8.raw]	420.1688537597656	89.7848316216	4.2877974072	98.1882002602667	93.9004028530667	38929.734375	7.46158377325601E7	0	6922	1.7295420690906127	3.3701046891466677	5.535974676302681	420.1601257324219	420.1719970703125
1084	420.1824035644531	23.9771364416					1	DETECTED	420.1824 m/z @23.98 [151231OFc1_NvH-0949-CRLM-8.raw]	420.1824035644531	23.9771364416	3.10081095173333	91.0314169421333	87.93060599039997	83844.4453125	7.222831141686772E7	0	6922	66.40401369170999	2.237863292110215	4.416221641073384	420.1724853515625	420.1850891113281
1085	420.19525146484375	27.9682732773333					1	DETECTED	420.1953 m/z @27.97 [151231OFc1_NvH-0949-CRLM-8.raw]	420.19525146484375	27.9682732773333	2.7881183896	99.9642278336	97.176109444	138794.546875	8.63921505743359E7	0	6922	0.21260579996006967	1.758419811620962	8.755131402652479	420.1854248046875	420.1959228515625
1086	420.2059326171875	31.7772359514667					1	DETECTED	420.2059 m/z @31.78 [151231OFc1_NvH-0949-CRLM-8.raw]	420.2059326171875	31.7772359514667	2.3457401432	99.6955206282667	97.3497804850667	1898207.625	2.2469504158390325E8	3	6922	0.32527190157577124	0.5150524861036768	0.5690870678330616	420.1959533691406	420.2159118652344
1087	420.21954345703125	47.0984740114667					1	DETECTED	420.2195 m/z @47.10 [151231OFc1_NvH-0949-CRLM-8.raw]	420.21954345703125	47.0984740114667	2.6608694688	97.4024552125333	94.7415857437333	990829.375	1.8215748933995682E8	4	6922	14.93244765270262	0.5122112668948954	0.02696063656723044	420.2159423828125	420.220458984375
1088	420.23046875	22.0529664370667					1	DETECTED	420.2305 m/z @22.05 [151231OFc1_NvH-0949-CRLM-8.raw]	420.23046875	22.0529664370667	2.8084366728	99.415338308	96.6069016352	3629143.5	2.5219388777316523E8	2	6922	0.14145492200325904	0.8817032308330035	2.913718027709303	420.2204895019531	420.2404479980469
1089	420.2415466308594	29.584006872					1	DETECTED	420.2415 m/z @29.58 [151231OFc1_NvH-0949-CRLM-8.raw]	420.2415466308594	29.584006872	2.303417492	99.8296687578667	97.5262512658667	483427.03125	1.0415133051207177E8	3	6922	0.22883793300184863	0.6651893745141765	0.015157883776969614	420.240478515625	420.2461242675781
1090	420.25616455078125	22.6264518642667					1	DETECTED	420.2562 m/z @22.63 [151231OFc1_NvH-0949-CRLM-8.raw]	420.25616455078125	22.6264518642667	3.26015500826667	99.0854736226667	95.82531861440003	1.1368672E7	2.994236119672726E8	3	6922	0.18587902054386518	1.112093242487026	1.1000870616240555	420.2461853027344	420.265869140625
1091	420.2696838378906	89.6676100056					1	DETECTED	420.2697 m/z @89.67 [151231OFc1_NvH-0949-CRLM-8.raw]	420.2696838378906	89.6676100056	4.99035789333333	97.4439569922667	92.45359909893338	235616.828125	8.407602961614528E7	0	6922	57.30326131769735	0.5223317330074724	5.7621024185795084	420.26629638671875	420.279541015625
1092	420.28094482421875	35.3269458968					1	DETECTED	420.2809 m/z @35.33 [151231OFc1_NvH-0949-CRLM-8.raw]	420.28094482421875	35.3269458968	5.15291907066667	93.9715140122667	88.81859494160003	209882.46875	9.682617746126771E7	0	6922	0.19116112547618513	0.5097607004166583	0.018142983647366655	420.2800598144531	420.282958984375
1093	420.2930908203125	37.600977864					1	DETECTED	420.2931 m/z @37.60 [151231OFc1_NvH-0949-CRLM-8.raw]	420.2930908203125	37.600977864	0.472373104266667	93.0094316002667	92.53705849600003	228843.84375	8.364951939312439E7	0	6922	0.2651451262640876	1.344614880302532	265.78081229377864	420.2831726074219	420.2966613769531
1094	420.3193359375	90.4137785322667					1	DETECTED	420.3193 m/z @90.41 [151231OFc1_NvH-0949-CRLM-8.raw]	420.3193359375	90.4137785322667	0.0092179872	99.9952564650667	99.9860384778667	150252.953125	1.0342006215807123E8	0	6922	2.7253883662549754	0.5153012594811003	0.06816691022903335	420.3096923828125	420.3205871582031
1095	420.3307800292969	89.3838550069333					1	DETECTED	420.3308 m/z @89.38 [151231OFc1_NvH-0949-CRLM-8.raw]	420.3307800292969	89.3838550069333	0.348093945333333	98.4867095637333	98.13861561839997	209254.09375	9.429946898272604E7	0	6922	0.35562225508539314	0.517280421601334	27.67599698917708	420.3212890625	420.3401794433594
1096	420.341064453125	91.8487412461333					1	DETECTED	420.3411 m/z @91.85 [151231OFc1_NvH-0949-CRLM-8.raw]	420.341064453125	91.8487412461333	51.8680361256	97.3920495021333	45.524013376533304	25990.896484375	3.833603277623844E7	0	6922	0.6586290374444843	0.5693247935383845	0.9271532881370622	420.3407897949219	420.3509521484375
1097	420.36627197265625	50.08602708					1	DETECTED	420.3663 m/z @50.09 [151231OFc1_NvH-0949-CRLM-8.raw]	420.36627197265625	50.08602708	10.3116748088	95.5830431232	85.27136831440001	35448.11328125	8.081494136119415E7	0	6922	80.9094185027408	1.0245955368186046	1.0465763769031662	420.3601379394531	420.3756408691406
1098	420.45611572265625	42.4509330026667					1	DETECTED	420.4561 m/z @42.45 [151231OFc1_NvH-0949-CRLM-8.raw]	420.45611572265625	42.4509330026667	2.00324760773333	99.9642278336	97.96098022586668	367399.53125	8.911412712786332E7	0	6922	2.392386212761771	0.5231901892523116	3.2165307254527464	420.4461364746094	420.4605407714844
1099	420.4705505371094	47.2040001778667					1	DETECTED	420.4706 m/z @47.20 [151231OFc1_NvH-0949-CRLM-8.raw]	420.4705505371094	47.2040001778667	1.353255324	98.4248811218667	97.0716257978667	1074486.375	1.115255010659468E8	0	6922	0.6283306715651449	0.510013774744514	0.0110575895462986	420.46063232421875	420.48052978515625
1100	420.4834289550781	29.5012584586667					1	DETECTED	420.4834 m/z @29.50 [151231OFc1_NvH-0949-CRLM-8.raw]	420.4834289550781	29.5012584586667	6.66092648026667	95.8062907768	89.14536429653333	243428.59375	8.189671555268136E7	0	6922	0.05605754227255133	0.5013130352322753	0.5539665738419358	420.4805603027344	420.493408203125
1101	420.5211181640625	55.0142208570667					1	DETECTED	420.5211 m/z @55.01 [151231OFc1_NvH-0949-CRLM-8.raw]	420.5211181640625	55.0142208570667	3.8117711952	98.7943080848	94.9825368896	32024.966796875	8.699712116406961E7	0	6922	93.80292587769011	0.9275194596825976	0.8760541193390463	420.517333984375	420.522705078125
1102	420.53289794921875	22.5045762226667					1	DETECTED	420.5329 m/z @22.50 [151231OFc1_NvH-0949-CRLM-8.raw]	420.53289794921875	22.5045762226667	2.39859767546667	99.7885590722667	97.38996139680002	358209.21875	9.203957409052122E7	3	6922	0.07685498725669504	0.671480496238658	0.009682309648506708	420.5229797363281	420.5428771972656
1103	420.54364013671875	21.4560211472					1	DETECTED	420.5436 m/z @21.46 [151231OFc1_NvH-0949-CRLM-8.raw]	420.54364013671875	21.4560211472	3.60070968293333	73.8080498597333	70.20734017679997	122024.734375	8.813049150166363E7	0	6922	11.964907194641189	2.0054962195251522	0.7779448412706004	420.54290771484375	420.5454406738281
1104	420.5554504394531	14.2741915410667					1	DETECTED	420.5555 m/z @14.27 [151231OFc1_NvH-0949-CRLM-8.raw]	420.5554504394531	14.2741915410667	1.04419192053333	98.9510331978667	97.90684127733337	1220128.0	1.3758976222733042E8	3	6922	30.768933316961203	1.2491101946374799	2.3094239438515234	420.54547119140625	420.5654296875
1105	420.5661926269531	22.1022140210667					1	DETECTED	420.5662 m/z @22.10 [151231OFc1_NvH-0949-CRLM-8.raw]	420.5661926269531	22.1022140210667	2.87942169733333	99.6845376896	96.80511599226668	655511.0625	1.2043703157251036E8	3	6922	5.339130613183237	8.659120570066104	0.5268064813032343	420.5654602050781	420.576171875
1106	420.576416015625	29.617587952					1	DETECTED	420.5764 m/z @29.62 [151231OFc1_NvH-0949-CRLM-8.raw]	420.576416015625	29.617587952	3.22781621413333	75.7338173581333	72.50600114399997	255390.546875	7.855996292174433E7	0	6922	6.474342734139963	0.7407652419933439	69.3214435213378	420.5762023925781	420.5809326171875
1107	420.59100341796875	41.8271005426667					1	DETECTED	420.5910 m/z @41.83 [151231OFc1_NvH-0949-CRLM-8.raw]	420.59100341796875	41.8271005426667	4.4335358528	98.0234814888	93.589945636	549171.25	9.828422427327466E7	3	6922	11.442086080026385	0.5081119030612314	0.013452558221592761	420.5810546875	420.60076904296875
1108	420.6798095703125	10.5811798034667					1	DETECTED	420.6798 m/z @10.58 [151231OFc1_NvH-0949-CRLM-8.raw]	420.6798095703125	10.5811798034667	5.7921827904	97.1253458410667	91.3331630506667	65661.9765625	7.438296280692868E7	0	6922	0.2734365903574645	1.4090578504620324	1.9342274217818978	420.67041015625	420.68438720703125
1109	420.69464111328125	9.85043582373333					1	DETECTED	420.6946 m/z @9.85 [151231OFc1_NvH-0949-CRLM-8.raw]	420.69464111328125	9.85043582373333	2.50434632933333	99.2606484314667	96.75630210213338	227218.9375	8.179211789798339E7	0	6922	0.03700204787048378	1.5772241627274908	0.012969424073758002	420.68536376953125	420.6976013183594
1110	420.7076110839844	31.7772359514667					1	DETECTED	420.7076 m/z @31.78 [151231OFc1_NvH-0949-CRLM-8.raw]	420.7076110839844	31.7772359514667	2.3140507088	99.2403114949333	96.9262607861333	875957.625	1.5884069156179276E8	4	6922	12.269062561297819	0.7654348726768871	0.5838832278161618	420.6976318359375	420.71759033203125
1111	420.7220458984375	35.6429626813333					1	DETECTED	420.7220 m/z @35.64 [151231OFc1_NvH-0949-CRLM-8.raw]	420.7220458984375	35.6429626813333	2.94466266933333	98.8075144642667	95.86285179493338	616117.25	1.2321982813927424E8	2	6922	24.349287975979482	0.7601509368893286	0.24806583065414325	420.7176208496094	420.7284851074219
1112	420.7386169433594	9.4362787904					1	DETECTED	420.7386 m/z @9.44 [151231OFc1_NvH-0949-CRLM-8.raw]	420.7386169433594	9.4362787904	3.56951180106667	99.415338308	95.84582650693334	2.9702756E7	8.068793064904135E8	2	6922	0.2837128432092033	1.733194878385453	9.97929981371991	420.7286682128906	420.748291015625
1113	420.75775146484375	22.6043062466667					1	DETECTED	420.7578 m/z @22.60 [151231OFc1_NvH-0949-CRLM-8.raw]	420.75775146484375	22.6043062466667	1.64132689173333	99.7576160032	98.11628911146667	3062525.0	1.2319479449237622E8	0	6922	0.17900074430422208	25.7641790908835	0.9720671734100452	420.7487487792969	420.7605895996094
1114	420.7705993652344	25.6309776592					1	DETECTED	420.7706 m/z @25.63 [151231OFc1_NvH-0949-CRLM-8.raw]	420.7705993652344	25.6309776592	3.32397931093333	99.6845376896	96.36055837866668	1.3767805E7	3.424144626253541E8	2	6922	0.17596797516761242	0.6135693883656725	3.9494952839045423	420.7606506347656	420.78057861328125
1115	420.7868347167969	34.5670419538667					1	DETECTED	420.7868 m/z @34.57 [151231OFc1_NvH-0949-CRLM-8.raw]	420.7868347167969	34.5670419538667	3.73508287386667	97.1686809941333	93.43359812026662	636385.5625	1.0919981018662618E8	2	6922	2.6853128243636775	7.192115114127606	13.130434888821204	420.7806091308594	420.7966003417969
1116	420.80645751953125	25.5296787021333					1	DETECTED	420.8065 m/z @25.53 [151231OFc1_NvH-0949-CRLM-8.raw]	420.80645751953125	25.5296787021333	1.11852646533333	99.1165003613333	97.99797389599996	65899.21875	8.065399610932425E7	0	6922	17.82461999517321	2.6537916790576745	4.3102512823067665	420.7977600097656	420.81640625
1117	420.8169860839844	19.0261872354667					1	DETECTED	420.8170 m/z @19.03 [151231OFc1_NvH-0949-CRLM-8.raw]	420.8169860839844	19.0261872354667	2.50434632933333	95.9114062946667	93.40705996533337	53939.06640625	8.161308238995476E7	0	6922	0.07243945193917511	2.8267751909733634	4.653550381946728	420.8169250488281	420.8213195800781
1118	420.84881591796875	10.867364192					1	DETECTED	420.8488 m/z @10.87 [151231OFc1_NvH-0949-CRLM-8.raw]	420.84881591796875	10.867364192	1.0023757184	99.3739163418667	98.3715406234667	114929.6171875	8.194830974398501E7	0	6922	0.12761749048236304	0.5187907918801623	0.04380222171441619	420.8393249511719	420.8587341308594
1119	420.87286376953125	13.2482429896					1	DETECTED	420.8729 m/z @13.25 [151231OFc1_NvH-0949-CRLM-8.raw]	420.87286376953125	13.2482429896	0.327764588	99.9538572149333	99.6260926269333	2693893.5	1.4961026645323512E8	3	6922	0.33441876263284165	0.9597476207765879	26.302137157827897	420.8628845214844	420.8828430175781
1120	420.8897705078125	14.3059894226667					1	DETECTED	420.8898 m/z @14.31 [151231OFc1_NvH-0949-CRLM-8.raw]	420.8897705078125	14.3059894226667	0.2972400272	99.8916329216	99.5943928944	810399.9375	1.2437321182938312E8	3	6922	0.26522136199235824	0.5422243176457499	0.6165181347130636	420.88287353515625	420.8997497558594
1121	420.900634765625	34.3130638562667					1	DETECTED	420.9006 m/z @34.31 [151231OFc1_NvH-0949-CRLM-8.raw]	420.900634765625	34.3130638562667	0.388486794666667	99.2300844917333	98.84159769706663	543055.5625	1.0112600922381008E8	3	6922	0.10416769055954234	0.5097897775239227	0.09630873879603284	420.8997802734375	420.91058349609375
1122	420.9220275878906	19.3403294781333					1	DETECTED	420.9220 m/z @19.34 [151231OFc1_NvH-0949-CRLM-8.raw]	420.9220275878906	19.3403294781333	0.0906174314666667	99.4568189669333	99.36620153546663	384559.09375	9.083941198099828E7	0	6922	22.505031775774157	0.5164665242038983	1.9831118726717012	420.9120788574219	420.9319763183594
1123	420.94476318359375	9.8052405264					1	DETECTED	420.9448 m/z @9.81 [151231OFc1_NvH-0949-CRLM-8.raw]	420.94476318359375	9.8052405264	0.161993469066667	99.9330950397333	99.77110157066663	133891.90625	8.996822216438025E7	0	6922	0.16797817362194856	0.6706194231788197	2.751094374093836	420.93499755859375	420.9499206542969
1124	420.9599304199219	19.8211966818667					1	DETECTED	420.9599 m/z @19.82 [151231OFc1_NvH-0949-CRLM-8.raw]	420.9599304199219	19.8211966818667	0.0092179872	99.363397612	99.3541796248	632522.375	1.0062658296575165E8	0	6922	0.12407510221468243	11.381358497429046	28.365337281464026	420.949951171875	420.96978759765625
1125	420.9710998535156	47.1793728634667					1	DETECTED	420.9711 m/z @47.18 [151231OFc1_NvH-0949-CRLM-8.raw]	420.9710998535156	47.1793728634667	0.317583199466667	99.9952564650667	99.67767326560003	267081.09375	8.862662454925933E7	0	6922	0.16135738452859982	91.97469846810756	0.028885251849567983	420.969970703125	420.9783630371094
1126	420.9884948730469	45.4498448029333					1	DETECTED	420.9885 m/z @45.45 [151231OFc1_NvH-0949-CRLM-8.raw]	420.9884948730469	45.4498448029333	0.378451734133333	99.6845376896	99.30608595546667	276432.40625	8.227258568182993E7	0	6922	13.6064464424425	0.5029853053346163	2.6192506195010026	420.978515625	420.99847412109375
1127	421.0085144042969	36.5968061029333					1	DETECTED	421.0085 m/z @36.60 [151231OFc1_NvH-0949-CRLM-8.raw]	421.0085144042969	36.5968061029333	0.0704555333333333	99.6955206282667	99.62506509493338	49406.046875	8.545461217560135E7	0	6922	13.030692380600804	1.4527877217637937	1.9060568915525193	420.9988098144531	421.0182800292969
1128	421.031494140625	40.4848013757333					1	DETECTED	421.0315 m/z @40.48 [151231OFc1_NvH-0949-CRLM-8.raw]	421.031494140625	40.4848013757333	0.120983681066667	99.8711270616	99.75014338053334	100074.09375	8.190301002406E7	0	6922	56.526844445945265	1.0874452610122258	7.571783884170972	421.0216369628906	421.0414123535156
1129	421.0727233886719	43.4233201152					1	DETECTED	421.0727 m/z @43.42 [151231OFc1_NvH-0949-CRLM-8.raw]	421.0727233886719	43.4233201152	0.4395030064	99.6845376896	99.2450346832	31612.669921875	7.965668160155351E7	0	6922	21.989099818978346	1.1152202342339068	1.225716696047425	421.0632019042969	421.0819091796875
1130	421.0931396484375	32.8238408978667					1	DETECTED	421.0931 m/z @32.82 [151231OFc1_NvH-0949-CRLM-8.raw]	421.0931396484375	32.8238408978667	1.71515961733333	98.8278409872	97.11268136986668	64248.62109375	8.193051085870346E7	0	6922	89.41223426868422	1.4353416984818723	1.8356798582813234	421.0838928222656	421.1022644042969
1131	421.11859130859375	71.7245762077333					1	DETECTED	421.1186 m/z @71.72 [151231OFc1_NvH-0949-CRLM-8.raw]	421.11859130859375	71.7245762077333	2.6918882656	92.6392896898667	89.9474014242667	22374.98828125	6.2043238322163075E7	0	6922	25.17085258887157	0.6514841309646321	0.29455869084508945	421.11676025390625	421.1246643066406
1132	421.1462707519531	81.8554700349333					1	DETECTED	421.1463 m/z @81.86 [151231OFc1_NvH-0949-CRLM-8.raw]	421.1462707519531	81.8554700349333	7.27708666933333	98.7943080848	91.51722141546666	82624.859375	7.243455089870992E7	0	6922	0.6178822784887217	5.224828352146564	15.649753350280369	421.13653564453125	421.1544494628906
1133	421.17840576171875	20.5513634605333					1	DETECTED	421.1784 m/z @20.55 [151231OFc1_NvH-0949-CRLM-8.raw]	421.17840576171875	20.5513634605333	2.1138385952	99.0648530741333	96.9510144789333	97679.015625	7.582446878240687E7	0	6922	0.14503881648669292	3.0392772148210736	11.230677298076154	421.16845703125	421.1804504394531
1134	421.19049072265625	9.2830595248					1	DETECTED	421.1905 m/z @9.28 [151231OFc1_NvH-0949-CRLM-8.raw]	421.19049072265625	9.2830595248	3.17045179706667	96.3437157576	93.17326396053332	153032.328125	8.346956553429852E7	0	6922	13.490376302221726	288.9041247511871	2.870515556569633	421.1805114746094	421.1969299316406
1135	421.2069396972656	13.2602829514667					1	DETECTED	421.2069 m/z @13.26 [151231OFc1_NvH-0949-CRLM-8.raw]	421.2069396972656	13.2602829514667	2.32459045306667	99.9330950397333	97.60850458666663	2155119.75	1.766088498343567E8	3	6922	0.3200342028784071	1.3785312509934178	1.6688503428745132	421.197021484375	421.21417236328125
1136	421.22418212890625	5.04548046266667					1	DETECTED	421.2242 m/z @5.05 [151231OFc1_NvH-0949-CRLM-8.raw]	421.22418212890625	5.04548046266667	2.40917887893333	99.57024282	97.16106394106667	2263669.25	1.939618224574956E8	3	6922	0.11514638374716313	75.88416934470494	399.914087854302	421.2142028808594	421.2265319824219
1137	421.2365417480469	9.4362787904					1	DETECTED	421.2365 m/z @9.44 [151231OFc1_NvH-0949-CRLM-8.raw]	421.2365417480469	9.4362787904	2.53576934853333	99.3221809554667	96.78641160693337	1.2701958E7	4.694886849364477E8	3	6922	0.29597109157842105	56.568020261139296	2.184147615508316	421.2265625	421.24652099609375
1138	421.2480773925781	6.85612875093333					1	DETECTED	421.2481 m/z @6.86 [151231OFc1_NvH-0949-CRLM-8.raw]	421.2480773925781	6.85612875093333	3.02265720346667	96.4110500864	93.38839288293333	296368.96875	9.224657327010094E7	2	6922	0.12669442367852124	18.564985691207312	51.83737294409683	421.2465515136719	421.2503967285156
1139	421.2604064941406	19.3233084365333					1	DETECTED	421.2604 m/z @19.32 [151231OFc1_NvH-0949-CRLM-8.raw]	421.2604064941406	19.3233084365333	3.05597827066667	99.6531316288	96.59715335813333	1254554.75	1.4086961133412558E8	2	6922	0.8334915912525709	0.5224991791275877	0.13565369122943877	421.2504577636719	421.26202392578125
1140	421.2720947265625	25.5763010789333					1	DETECTED	421.2721 m/z @25.58 [151231OFc1_NvH-0949-CRLM-8.raw]	421.2720947265625	25.5763010789333	0.634275988266667	93.2525141112	92.61823812293333	6256547.0	1.9356585479078814E8	2	6922	0.16246749179243025	0.5436080208174238	2.710501282685567	421.2621154785156	421.28173828125
1141	421.2882995605469	34.5670419538667					1	DETECTED	421.2883 m/z @34.57 [151231OFc1_NvH-0949-CRLM-8.raw]	421.2882995605469	34.5670419538667	3.46296094506667	93.4156353936	89.95267444853333	320358.28125	9.372431612051857E7	0	6922	18.191379511843607	2.319411678240029	3.6781322611733698	421.2821350097656	421.2974548339844
1142	421.3135681152344	90.5275785717333					1	DETECTED	421.3136 m/z @90.53 [151231OFc1_NvH-0949-CRLM-8.raw]	421.3135681152344	90.5275785717333	0.0805156544	99.9642278336	99.8837121792	33201.76953125	4.512422248702325E7	0	6922	1.1925607534094809	0.5405074700471896	3.3818846622312244	421.30938720703125	421.3216552734375
1143	421.3316650390625	90.3238127746667					1	DETECTED	421.3317 m/z @90.32 [151231OFc1_NvH-0949-CRLM-8.raw]	421.3316650390625	90.3238127746667	0.0092179872	99.9848169165333	99.9755989293333	55083.40234375	1.0413783517497635E8	0	6922	1.7752165504594757	0.5438865564649757	3.188369347762669	421.3216857910156	421.3384094238281
1144	421.3493957519531	90.4341908576					1	DETECTED	421.3494 m/z @90.43 [151231OFc1_NvH-0949-CRLM-8.raw]	421.3493957519531	90.4341908576	11.4691136530667	95.60307636375	84.1339627106833	63181.9296875	9.558135526069954E7	0	6922	1.814694919122843	4.4106731920325934	0.6026044151906627	421.3433837890625	421.35894775390625
1145	421.3677062988281	90.3238127746667					1	DETECTED	421.3677 m/z @90.32 [151231OFc1_NvH-0949-CRLM-8.raw]	421.3677062988281	90.3238127746667	5.57592889413333	94.7731380373333	89.19720914319997	53132.19921875	9.87364714637292E7	0	6922	2.103662360229052	0.5262503620086767	2.9461157817402603	421.3601989746094	421.37762451171875
1146	421.39990234375	37.0545719474667					1	DETECTED	421.3999 m/z @37.05 [151231OFc1_NvH-0949-CRLM-8.raw]	421.39990234375	37.0545719474667	2.546217028	99.2198995042667	96.6736824762667	38107.55078125	8.380679764580834E7	0	6922	89.82733237270405	1.3328610572420105	1.6049231030919717	421.39007568359375	421.40972900390625
1147	421.43328857421875	40.3712446736					1	DETECTED	421.4333 m/z @40.37 [151231OFc1_NvH-0949-CRLM-8.raw]	421.43328857421875	40.3712446736	1.5245056032	99.5393162472	98.01481064400001	283507.125	8.143748733695486E7	0	6922	0.04510398630593215	1.4257415961924198	751.6178215021583	421.4233093261719	421.44281005859375
1148	421.4656982421875	20.410329072					1	DETECTED	421.4657 m/z @20.41 [151231OFc1_NvH-0949-CRLM-8.raw]	421.4656982421875	20.410329072	3.21673486266667	98.3119930069333	95.09525814426664	167552.21875	8.718905645578785E7	0	6922	0.5429643697811564	0.5093659097977438	2.6854446959902205	421.45574951171875	421.4756774902344
1149	421.4809265136719	30.9044241341333					1	DETECTED	421.4809 m/z @30.90 [151231OFc1_NvH-0949-CRLM-8.raw]	421.4809265136719	30.9044241341333	4.56504204266667	95.6631527016	91.09811065893332	119220.3515625	7.764111315613982E7	0	6922	82.61496554436035	2.1784839339660786	3.3760764542494655	421.4757385253906	421.4814147949219
1150	421.4917297363281	31.1152123706667					1	DETECTED	421.4917 m/z @31.12 [151231OFc1_NvH-0949-CRLM-8.raw]	421.4917297363281	31.1152123706667	5.17581034426667	98.2606724213333	93.08486207706663	122886.7109375	8.523211321158956E7	2	6922	18.5002350916978	2.129518012208752	0.8821883075123879	421.48175048828125	421.5014953613281
1151	421.5120849609375	20.5698377746667					1	DETECTED	421.5121 m/z @20.57 [151231OFc1_NvH-0949-CRLM-8.raw]	421.5120849609375	20.5698377746667	3.64341743413333	99.0545631536	95.41114571946667	72350.421875	8.500833469874102E7	0	6922	9.737017149420147	3.6779327374668034	0.0014440112226567037	421.5021667480469	421.5178527832031
1152	421.5278625488281	35.8221362957333					1	DETECTED	421.5279 m/z @35.82 [151231OFc1_NvH-0949-CRLM-8.raw]	421.5278625488281	35.8221362957333	3.38815566533333	98.9613248005333	95.57316913519998	128921.2109375	7.98773474292287E7	0	6922	29.91015793112126	1.5534501949785413	0.0084603637265712	421.5179443359375	421.53375244140625
1153	421.54376220703125	31.9716698696					1	DETECTED	421.5438 m/z @31.97 [151231OFc1_NvH-0949-CRLM-8.raw]	421.54376220703125	31.9716698696	1.97174185493333	98.5277794706667	96.55603761573337	726342.0	1.2123255831098184E8	3	6922	18.657128090848197	0.5345320871421199	0.01741971015194447	421.53387451171875	421.5480651855469
1154	421.5580749511719	33.6587043066667					1	DETECTED	421.5581 m/z @33.66 [151231OFc1_NvH-0949-CRLM-8.raw]	421.5580749511719	33.6587043066667	2.43037848586667	99.9123743714667	97.48199588560003	983979.75	1.116843693166248E8	3	6922	0.14149575090869604	0.6003641572835416	0.015635361372139576	421.5481262207031	421.5609130859375
1155	421.5709228515625	32.0931223338667					1	DETECTED	421.5709 m/z @32.09 [151231OFc1_NvH-0949-CRLM-8.raw]	421.5709228515625	32.0931223338667	3.0448008432	99.0028740661333	95.95807322293331	1869364.875	1.5003074146426725E8	3	6922	0.8968681774259508	1.1759749741123433	0.11131231393076575	421.5609436035156	421.58087158203125
1156	421.5909729003906	19.3540038754667					1	DETECTED	421.5910 m/z @19.35 [151231OFc1_NvH-0949-CRLM-8.raw]	421.5909729003906	19.3540038754667	4.5105507752	97.5264455872	93.015894812	89539.71875	8.258030869501886E7	0	6922	24.35611175944587	3.639575562694656	3.7337058536259793	421.58123779296875	421.6005859375
1157	421.6647033691406	52.1479537608					1	DETECTED	421.6647 m/z @52.15 [151231OFc1_NvH-0949-CRLM-8.raw]	421.6647033691406	52.1479537608	3.68307914853333	98.9206296509333	95.23755050239997	75771.9453125	8.485420584384899E7	0	6922	43.9790112629292	1.0352196984742894	1.0615678262623447	421.6547546386719	421.6726989746094
1158	421.6903991699219	9.35787742293333					1	DETECTED	421.6904 m/z @9.36 [151231OFc1_NvH-0949-CRLM-8.raw]	421.6903991699219	9.35787742293333	2.8084366728	99.0028740661333	96.1944373933333	81226.421875	8.01437249832381E7	0	6922	8.955207176770296	1.048697675605221	2.2163315151511207	421.68048095703125	421.70037841796875
1159	421.7115173339844	26.621343592					1	DETECTED	421.7115 m/z @26.62 [151231OFc1_NvH-0949-CRLM-8.raw]	421.7115173339844	26.621343592	2.33512767786667	98.8793323392	96.54420466133334	341609.96875	9.615114125009133E7	0	6922	7.723156935830794	0.8185108254747714	0.2812983883969789	421.7015380859375	421.715576171875
1160	421.7255859375	5.04548046266667					1	DETECTED	421.7256 m/z @5.05 [151231OFc1_NvH-0949-CRLM-8.raw]	421.7255859375	5.04548046266667	1.9194282416	99.0854736226667	97.1660453810667	1020988.6875	1.209686029289302E8	0	6922	0.11026140766329195	50.00598088098947	49.433929176872	421.7156066894531	421.72711181640625
1161	421.73712158203125	9.4362787904					1	DETECTED	421.7371 m/z @9.44 [151231OFc1_NvH-0949-CRLM-8.raw]	421.73712158203125	9.4362787904	3.4198261704	96.2418483058667	92.8220221354667	3225704.75	2.0565952313513628E8	2	6922	0.2884526506197531	41.93384870027847	51.48257845918432	421.7271423339844	421.7471008300781
1162	421.7588806152344	25.3245397282667					1	DETECTED	421.7589 m/z @25.32 [151231OFc1_NvH-0949-CRLM-8.raw]	421.7588806152344	25.3245397282667	0.634275988266667	99.6845376896	99.05026170133334	5.5855584E7	1.1299387827386205E9	2	6922	0.24875327137580783	1.181774314272072	1.2615024682185085	421.7489318847656	421.7687683105469
1163	421.7709655761719	26.9560559829333					1	DETECTED	421.7710 m/z @26.96 [151231OFc1_NvH-0949-CRLM-8.raw]	421.7709655761719	26.9560559829333	2.20890019066667	99.0132783925333	96.80437820186663	2010522.875	1.5033781702776217E8	2	6922	2.258856806311613	0.7777593852665016	12.870892090533873	421.7689514160156	421.78082275390625
1164	421.798583984375	18.9332981064					1	DETECTED	421.7986 m/z @18.93 [151231OFc1_NvH-0949-CRLM-8.raw]	421.798583984375	18.9332981064	0.348093945333333	99.901995308	99.55390136266666	93144.921875	8.0741211152433E7	0	6922	0.16554796312118114	2.839197741631274	985.8895039929436	421.788818359375	421.8085632324219
1165	421.83306884765625	40.4483766944					1	DETECTED	421.8331 m/z @40.45 [151231OFc1_NvH-0949-CRLM-8.raw]	421.83306884765625	40.4483766944	0.120983681066667	99.9952564650667	99.87427278400004	92875.2578125	7.792259999631047E7	0	6922	59.13730672579837	1.2334150305995852	1.4834251479463993	421.8232116699219	421.843017578125
1166	421.85662841796875	41.9349912664					1	DETECTED	421.8566 m/z @41.93 [151231OFc1_NvH-0949-CRLM-8.raw]	421.85662841796875	41.9349912664	0.226061538666667	99.8503856917333	99.62432415306662	144847.96875	7.888614175749321E7	0	6922	35.11639793920643	1.2866108259156515	0.0027468594777284518	421.8466796875	421.860595703125
1167	421.8706970214844	21.0781424637333					1	DETECTED	421.8707 m/z @21.08 [151231OFc1_NvH-0949-CRLM-8.raw]	421.8706970214844	21.0781424637333	0.185528431466667	99.9330950397333	99.74756660826664	230416.59375	9.814631105861181E7	0	6922	8.13456044136602	0.7416047856016014	1.0300156475343363	421.8607177734375	421.8772888183594
1168	421.8872985839844	19.6712856810667					1	DETECTED	421.8873 m/z @19.67 [151231OFc1_NvH-0949-CRLM-8.raw]	421.8872985839844	19.6712856810667	0.131049913333333	99.9330950397333	99.80204512639997	1116169.0	1.3108993907955939E8	0	6922	0.2984072613726312	0.5202487626739595	1.9386595331057108	421.8773193359375	421.8951110839844
1169	421.90521240234375	32.1341152010667					1	DETECTED	421.9052 m/z @32.13 [151231OFc1_NvH-0949-CRLM-8.raw]	421.90521240234375	32.1341152010667	0.0092179872	99.7885590722667	99.77934108506669	1302021.75	1.307921755429025E8	3	6922	0.9431234381579827	3.4775619036053715	1.5348771326649964	421.8952331542969	421.9151611328125
1170	421.922119140625	35.3081896381333					1	DETECTED	421.9221 m/z @35.31 [151231OFc1_NvH-0949-CRLM-8.raw]	421.922119140625	35.3081896381333	0.050186736	99.291566928	99.241380192	175284.328125	8.4200960791838E7	3	6922	32.98399627608583	0.6485356099841246	0.293796489800551	421.915283203125	421.93206787109375
1171	421.9389953613281	46.3852483298667					1	DETECTED	421.9390 m/z @46.39 [151231OFc1_NvH-0949-CRLM-8.raw]	421.9389953613281	46.3852483298667	0.0092179872	99.5496226312	99.54040464399999	89314.34375	8.396924908906299E7	0	6922	0.06947895398320014	1.096489094931228	1.438834256977762	421.93212890625	421.94268798828125
1172	421.95269775390625	3.08985290213333					1	DETECTED	421.9527 m/z @3.09 [151231OFc1_NvH-0949-CRLM-8.raw]	421.95269775390625	3.08985290213333	0.0299969978666667	99.8607501426667	99.83075314480004	375487.0	8.026459547480777E7	0	6922	0.11593923852628629	140.14481836795846	21.41192836502515	421.9427185058594	421.9626770019531
1173	421.9688720703125	32.0256254461333					1	DETECTED	421.9689 m/z @32.03 [151231OFc1_NvH-0949-CRLM-8.raw]	421.9688720703125	32.0256254461333	0.185528431466667	99.9746048514667	99.78907642000003	368527.15625	9.295941630768037E7	0	6922	0.18363074708361893	0.5387945435697742	0.013842818967291271	421.96270751953125	421.9788513183594
1174	421.9877014160156	30.3782938765333					1	DETECTED	421.9877 m/z @30.38 [151231OFc1_NvH-0949-CRLM-8.raw]	421.9877014160156	30.3782938765333	0.0092179872	99.9434178578667	99.9341998706667	128011.015625	8.073966064011076E7	0	6922	2.5328348709041926	2.6748176178034737	0.6554816156453875	421.9788818359375	421.9970703125
1175	422.0189514160156	27.7393343464					1	DETECTED	422.0190 m/z @27.74 [151231OFc1_NvH-0949-CRLM-8.raw]	422.0189514160156	27.7393343464	0.307610504	99.291566928	98.983956424	167417.890625	8.074799470855086E7	0	6922	0.13910183585107916	0.5065294466382769	0.011989557778373112	422.0090026855469	422.02838134765625
1176	422.0518798828125	89.3589655269333					1	DETECTED	422.0519 m/z @89.36 [151231OFc1_NvH-0949-CRLM-8.raw]	422.0518798828125	89.3589655269333	0.0092179872	99.9330950397333	99.9238770525333	41141.32421875	9.284764775356227E7	0	6922	111.43848414689906	0.5440187465932956	0.10623139556859319	422.05035400390625	422.05987548828125
1177	422.13031005859375	89.5916564936					1	DETECTED	422.1303 m/z @89.59 [151231OFc1_NvH-0949-CRLM-8.raw]	422.13031005859375	89.5916564936	8.9735188952	99.9848169165333	91.0112980213333	1263055.625	9.900478640330034E7	0	6922	0.06016670993724915	0.5018019284125813	0.00232913286391503	422.1238098144531	422.138916015625
1178	422.1566162109375	89.7279985384					1	DETECTED	422.1566 m/z @89.73 [151231OFc1_NvH-0949-CRLM-8.raw]	422.1566162109375	89.7279985384	2.84886805893333	95.462867588	92.61399952906666	33196.48046875	5.95465007802419E7	0	6922	6.462919493638239	0.51396661925468	0.37437599936989946	422.1467590332031	422.1570739746094
1179	422.16717529296875	90.8108463608					1	DETECTED	422.1672 m/z @90.81 [151231OFc1_NvH-0949-CRLM-8.raw]	422.16717529296875	90.8108463608	3.067061768	97.1253458410667	94.0582840730667	35167.71875	7.284264170745562E7	0	6922	1.09998968850131	0.535982602696994	0.16239346163325807	422.1572265625	422.1771545410156
1180	422.1903991699219	41.9349912664					1	DETECTED	422.1904 m/z @41.93 [151231OFc1_NvH-0949-CRLM-8.raw]	422.1903991699219	41.9349912664	1.59938598693333	99.7066410104	98.10725502346668	123986.46875	8.916156707219636E7	0	6922	83.46937082535706	1.1420738599748934	1.337433813763955	422.18048095703125	422.1927185058594
1181	422.2027282714844	89.4998804389333					1	DETECTED	422.2027 m/z @89.50 [151231OFc1_NvH-0949-CRLM-8.raw]	422.2027282714844	89.4998804389333	0.537741580266667	99.9642278336	99.42648625333334	564148.375	9.77530654761726E7	0	6922	86.43136999373999	0.5048763774010164	0.00819798318878812	422.1927490234375	422.2042541503906
1182	422.2142639160156	9.14180239146667					1	DETECTED	422.2143 m/z @9.14 [151231OFc1_NvH-0949-CRLM-8.raw]	422.2142639160156	9.14180239146667	0.687396063733333	99.7988254261333	99.11142936239997	7914972.0	3.1789261705738825E8	3	6922	0.3220181930306101	0.6011928258553595	115.83537434998927	422.20428466796875	422.2242431640625
1183	422.2287292480469	18.9503148589333					1	DETECTED	422.2287 m/z @18.95 [151231OFc1_NvH-0949-CRLM-8.raw]	422.2287292480469	18.9503148589333	3.0002287384	99.6845376896	96.68430895120001	302240.8125	1.1740474752871253E8	3	6922	6.376714993489969	2.931872286103718	0.19977399044845848	422.2242736816406	422.2367858886719
1184	422.2467956542969	23.7107062098667					1	DETECTED	422.2468 m/z @23.71 [151231OFc1_NvH-0949-CRLM-8.raw]	422.2467956542969	23.7107062098667	3.4967164608	98.3119930069333	94.8152765461333	898814.4375	1.723852006206161E8	2	6922	14.806565431441221	4.259104759384817	0.6541637263728939	422.23681640625	422.248046875
1185	422.258056640625	25.3245397282667					1	DETECTED	422.2581 m/z @25.32 [151231OFc1_NvH-0949-CRLM-8.raw]	422.258056640625	25.3245397282667	0.0198575138666667	99.9952564650667	99.97539895120003	2.4643286E7	5.903009710270224E8	2	6922	0.24610871317065275	1.1287450012764753	1.2170125792477826	422.2480773925781	422.2680358886719
1186	422.2685241699219	33.4665918597333					1	DETECTED	422.2685 m/z @33.47 [151231OFc1_NvH-0949-CRLM-8.raw]	422.2685241699219	33.4665918597333	3.28146945573333	92.8865793021333	89.60510984639997	3807033.75	1.731124049392069E8	2	6922	0.35466964926051503	0.5270293814442747	0.008265464788013757	422.26806640625	422.27850341796875
1187	422.29339599609375	90.9887281082667					1	DETECTED	422.2934 m/z @90.99 [151231OFc1_NvH-0949-CRLM-8.raw]	422.29339599609375	90.9887281082667	3.0335782592	96.2418483058667	93.2082700466667	114431.5625	7.786239892582439E7	0	6922	0.5647093454596899	1.8619280246053314	0.006608214036269532	422.2843933105469	422.3011474609375
1188	422.3113098144531	90.0872241426667					1	DETECTED	422.3113 m/z @90.09 [151231OFc1_NvH-0949-CRLM-8.raw]	422.3113098144531	90.0872241426667	1.03371514613333	93.2307646594667	92.19704951333337	503879.40625	6.773681868104662E7	0	6922	0.12063030753837722	4.94803226435502	1.061822079900148	422.3039245605469	422.3147888183594
1189	422.32952880859375	90.4241806216					1	DETECTED	422.3295 m/z @90.42 [151231OFc1_NvH-0949-CRLM-8.raw]	422.32952880859375	90.4241806216	0.708495864533333	98.2707974154667	97.56230155093337	29659.919921875	8.822763483410774E7	0	6922	2.103829914228612	0.5437304626003462	35.153172195629686	422.32177734375	422.3368225097656
1190	422.3480529785156	90.9263081088					1	DETECTED	422.3481 m/z @90.93 [151231OFc1_NvH-0949-CRLM-8.raw]	422.3480529785156	90.9263081088	4.80914325173333	94.7045410461333	89.89539779439997	218459.203125	1.625315704386632E8	0	6922	2.3553143245810446	0.5115780311924506	1.2406750700286024	422.3452453613281	422.3580322265625
1191	422.36163330078125	39.3630329994667					1	DETECTED	422.3616 m/z @39.36 [151231OFc1_NvH-0949-CRLM-8.raw]	422.36163330078125	39.3630329994667	1.89469329413333	97.4852049896	95.59051169546667	32572.384765625	7.532412815866832E7	0	6922	89.74157953987215	1.2756171269828112	1.4124769667331396	422.3583068847656	422.37158203125
1192	422.38421630859375	22.9975747029333					1	DETECTED	422.3842 m/z @23.00 [151231OFc1_NvH-0949-CRLM-8.raw]	422.38421630859375	22.9975747029333	2.33512767786667	95.8573065064	93.52217882853333	54429.01953125	8.781343457882218E7	0	6922	88.29737103552227	2.156915774198503	3.3112890598078746	422.3742370605469	422.3855895996094
1193	422.39593505859375	40.5851440269333					1	DETECTED	422.3959 m/z @40.59 [151231OFc1_NvH-0949-CRLM-8.raw]	422.39593505859375	40.5851440269333	0.398707405066667	99.2300844917333	98.83137708666662	77019.6015625	8.151869868309039E7	0	6922	90.48113178532934	1.1375778013548847	1.24902492064301	422.3859558105469	422.4049377441406
1194	422.4151611328125	10.2292335541333					1	DETECTED	422.4152 m/z @10.23 [151231OFc1_NvH-0949-CRLM-8.raw]	422.4151611328125	10.2292335541333	4.56504204266667	98.9510331978667	94.38599115520003	168238.796875	8.416695204373866E7	0	6922	17.48051484159111	1.3232934099659943	83.84056705697016	422.40533447265625	422.4250793457031
1195	422.4364318847656	40.4587913384					1	DETECTED	422.4364 m/z @40.46 [151231OFc1_NvH-0949-CRLM-8.raw]	422.4364318847656	40.4587913384	0.236203243733333	97.2888448093333	97.05264156559997	130878.8125	8.05839382094612E7	0	6922	16.527831355812367	1.4142447335626387	0.20464718872185098	422.42645263671875	422.44354248046875
1196	422.4535827636719	3.067061768					1	DETECTED	422.4536 m/z @3.07 [151231OFc1_NvH-0949-CRLM-8.raw]	422.4535827636719	3.067061768	2.28227608906667	99.0132783925333	96.73100230346662	153161.796875	8.27784259462372E7	0	6922	0.10994718127914993	8.365244838048941	531.7448843386334	422.44366455078125	422.4572448730469
1197	422.4673156738281	36.7113880122667					1	DETECTED	422.4673 m/z @36.71 [151231OFc1_NvH-0949-CRLM-8.raw]	422.4673156738281	36.7113880122667	2.9337316592	99.4049925909333	96.4712609317333	228244.3125	8.68093179836538E7	0	6922	20.24504033370913	0.6721088775633197	0.48078324617328255	422.4573974609375	422.477294921875
1198	422.4789733886719	18.1878112133333					1	DETECTED	422.4790 m/z @18.19 [151231OFc1_NvH-0949-CRLM-8.raw]	422.4789733886719	18.1878112133333	8.77508608133333	96.8674888810667	88.09240279973338	81879.9140625	7.359844776998244E7	0	6922	0.03376695395168383	4.679431384873337	0.015325963649560013	422.4773254394531	422.4810485839844
1199	422.4910888671875	20.9795810125333					1	DETECTED	422.4911 m/z @20.98 [151231OFc1_NvH-0949-CRLM-8.raw]	422.4910888671875	20.9795810125333	2.5567625856	95.0385559701333	92.4817933845333	83988.34375	7.70848781217392E7	0	6922	15.11160740284454	3.438767543555825	0.35284857623738625	422.48114013671875	422.50079345703125
1200	422.5130920410156	5.93702279013333					1	DETECTED	422.5131 m/z @5.94 [151231OFc1_NvH-0949-CRLM-8.raw]	422.5130920410156	5.93702279013333	2.74363961546667	96.8067769893333	94.06313737386662	394138.9375	8.613550439733596E7	0	6922	0.12905880941977532	3.3692769293535783	1.3012928228306666	422.50311279296875	422.5230712890625
1201	422.5315856933594	16.6884718832					1	DETECTED	422.5316 m/z @16.69 [151231OFc1_NvH-0949-CRLM-8.raw]	422.5315856933594	16.6884718832	2.12439922586667	97.9925239229333	95.86812469706663	54443.57421875	7.532605121172398E7	0	6922	38.335695324580016	3.511192185910476	7.144236969536972	422.5231628417969	422.5334777832031
1202	422.5434875488281	3.36667053146667					1	DETECTED	422.5435 m/z @3.37 [151231OFc1_NvH-0949-CRLM-8.raw]	422.5434875488281	3.36667053146667	2.49387165493333	98.4558874005333	95.96201574559997	3483506.0	1.328700684320594E8	0	6922	0.15044742355982432	62.88168007394234	139.38973335276327	422.5335693359375	422.54400634765625
1203	422.55401611328125	23.3643243994667					1	DETECTED	422.5540 m/z @23.36 [151231OFc1_NvH-0949-CRLM-8.raw]	422.55401611328125	23.3643243994667	2.5147631376	99.9952564650667	97.4804933274667	3.1002168E7	5.085669424643737E8	3	6922	0.1672986435948438	1.2072625591680168	1.1420738302966815	422.5440368652344	422.5639953613281
1204	422.5693054199219	32.4226686384					1	DETECTED	422.5693 m/z @32.42 [151231OFc1_NvH-0949-CRLM-8.raw]	422.5693054199219	32.4226686384	3.13490204133333	96.8574179594667	93.72251591813337	246410.96875	9.109147976901685E7	3	6922	13.371387161640001	0.8129430895640052	0.700686297815054	422.56402587890625	422.5713195800781
1205	422.5813903808594	23.6675047442667					1	DETECTED	422.5814 m/z @23.67 [151231OFc1_NvH-0949-CRLM-8.raw]	422.5813903808594	23.6675047442667	3.94146582373333	99.6845376896	95.74307186586668	665691.1875	1.0249173755288689E8	3	6922	0.10934763663882308	0.6121520742148857	87.94475999631548	422.57147216796875	422.59130859375
1206	422.6154479980469	10.2875848365333					1	DETECTED	422.6154 m/z @10.29 [151231OFc1_NvH-0949-CRLM-8.raw]	422.6154479980469	10.2875848365333	4.2877974072	98.4248811218667	94.1370837146667	182757.6875	8.33952258390143E7	0	6922	0.17592660349041367	1.250825902132903	101.07909239588312	422.60546875	422.62530517578125
1207	422.64166259765625	29.4820628474667					1	DETECTED	422.6417 m/z @29.48 [151231OFc1_NvH-0949-CRLM-8.raw]	422.64166259765625	29.4820628474667	7.99892356773333	98.6505032989333	90.65157973119997	94715.890625	8.45479404487361E7	0	6922	6.376339904073195	2.109830843407469	6.9707912036431035	422.6320495605469	422.6513671875
1208	422.67108154296875	9.68916466986667					1	DETECTED	422.6711 m/z @9.69 [151231OFc1_NvH-0949-CRLM-8.raw]	422.67108154296875	9.68916466986667	4.83015567093333	94.8917972701333	90.06164159919996	49265.73046875	7.679234176576325E7	0	6922	0.31026863778888547	9.300395782048161	17.609236366376944	422.6613464355469	422.6806640625
1209	422.69281005859375	42.4509330026667					1	DETECTED	422.6928 m/z @42.45 [151231OFc1_NvH-0949-CRLM-8.raw]	422.69281005859375	42.4509330026667	0.708495864533333	92.8964178565333	92.18792199199997	55355.87890625	8.034764976936257E7	0	6922	82.6922804371621	1.1658523732294943	1.3308800571173465	422.6828918457031	422.6933898925781
1210	422.7033996582031	41.0563200402667					1	DETECTED	422.7034 m/z @41.06 [151231OFc1_NvH-0949-CRLM-8.raw]	422.7033996582031	41.0563200402667	2.546217028	99.6845376896	97.1383206616	115956.3828125	8.203915567622213E7	0	6922	38.28534080901394	1.2755818406275992	0.0033827030891065363	422.69342041015625	422.7052307128906
1211	422.7152404785156	9.14180239146667					1	DETECTED	422.7152 m/z @9.14 [151231OFc1_NvH-0949-CRLM-8.raw]	422.7152404785156	9.14180239146667	2.95552524826667	99.9227473458667	96.96722209760003	3367754.25	1.5927369261682484E8	2	6922	0.1649287850633261	0.5865993487574922	20.277721592256587	422.70526123046875	422.7200012207031
1212	422.7300109863281	20.930881912					1	DETECTED	422.7300 m/z @20.93 [151231OFc1_NvH-0949-CRLM-8.raw]	422.7300109863281	20.930881912	2.72303973413333	99.363397612	96.64035787786668	4061768.25	2.1471498731002825E8	2	6922	0.22040839480029462	0.5136505284296653	2.102839442212545	422.7200927734375	422.739990234375
1213	422.7479553222656	12.6183853568					1	DETECTED	422.7480 m/z @12.62 [151231OFc1_NvH-0949-CRLM-8.raw]	422.7479553222656	12.6183853568	1.88407647626667	97.5678552976	95.68377882133333	1114079.375	1.554352857894794E8	2	6922	12.52294653283828	0.6554433363793211	11.29460020375077	422.7400207519531	422.74932861328125
1214	422.75933837890625	25.356768492					1	DETECTED	422.7593 m/z @25.36 [151231OFc1_NvH-0949-CRLM-8.raw]	422.75933837890625	25.356768492	1.36397421946667	97.9718385418667	96.60786432240003	6793974.0	4.192072749232762E8	2	6922	12.595827065473598	0.9321724684502366	0.033915450621362364	422.7493591308594	422.7691650390625
1215	422.7705383300781	33.4459128362667					1	DETECTED	422.7705 m/z @33.45 [151231OFc1_NvH-0949-CRLM-8.raw]	422.7705383300781	33.4459128362667	3.36667053146667	97.60912596	94.24245542853333	1417274.25	1.0654908738949092E8	0	6922	0.17507513881091086	0.5244489161074886	0.009411264990679569	422.76934814453125	422.78009033203125
1216	422.7871398925781	26.3396346072					1	DETECTED	422.7871 m/z @26.34 [151231OFc1_NvH-0949-CRLM-8.raw]	422.7871398925781	26.3396346072	3.0448008432	98.9409354421333	95.8961345989333	54072.70703125	7.707855416596498E7	0	6922	0.037635894785701396	2.0635477285264647	3.132077884308318	422.78082275390625	422.7969055175781
1217	422.816162109375	10.3243180490667					1	DETECTED	422.8162 m/z @10.32 [151231OFc1_NvH-0949-CRLM-8.raw]	422.816162109375	10.3243180490667	1.63107742293333	98.7220691736	97.09099175066667	108856.8515625	8.055755381838192E7	0	6922	0.14574668884231023	0.5036092876216415	23.428116300098097	422.80645751953125	422.8260803222656
1218	422.8474426269531	5.9622326488					1	DETECTED	422.8474 m/z @5.96 [151231OFc1_NvH-0949-CRLM-8.raw]	422.8474426269531	5.9622326488	0.0092179872	99.9952564650667	99.9860384778667	189209.703125	1.7578982364419013E8	2	6922	15.146201990869521	7.592350011564763	38.22871380764761	422.838134765625	422.8572998046875
1219	422.8677062988281	5.97545758933333					1	DETECTED	422.8677 m/z @5.98 [151231OFc1_NvH-0949-CRLM-8.raw]	422.8677062988281	5.97545758933333	0.0092179872	99.6955206282667	99.6863026410667	537733.25	9.091560053813744E7	3	6922	13.301252208526805	105.0894864734929	5.127941641409897	422.85784912109375	422.8753356933594
1220	422.8853454589844	23.3492723866667					1	DETECTED	422.8853 m/z @23.35 [151231OFc1_NvH-0949-CRLM-8.raw]	422.8853454589844	23.3492723866667	0.0198575138666667	99.8813306776	99.86147316373334	2.1791222E7	4.044171600900734E8	3	6922	0.16556612031922668	0.5268970611818534	0.009473408764610737	422.8753967285156	422.89532470703125
1221	422.8960876464844	28.1546275712					1	DETECTED	422.8961 m/z @28.15 [151231OFc1_NvH-0949-CRLM-8.raw]	422.8960876464844	28.1546275712	0.175474969333333	99.5805342317333	99.40505926239996	2226724.5	1.2478875806036043E8	3	6922	0.22990645894381245	1.7790609123764705	1.6447476252488296	422.8953552246094	422.90606689453125
1222	422.907958984375	29.8275880394667					1	DETECTED	422.9080 m/z @29.83 [151231OFc1_NvH-0949-CRLM-8.raw]	422.907958984375	29.8275880394667	0.0906174314666667	99.5288519312	99.43823449973333	498653.53125	8.769166218672305E7	3	6922	0.14647207717179	0.5188040378531024	0.010635866635669329	422.9060974121094	422.9083251953125
1223	422.9183349609375	19.1353166954667					1	DETECTED	422.9183 m/z @19.14 [151231OFc1_NvH-0949-CRLM-8.raw]	422.9183349609375	19.1353166954667	0.0805156544	99.4360340704	99.355518416	915127.5625	1.1776631882545394E8	3	6922	9.813760452426099	1.5456093614579702	118.98990875252024	422.9084167480469	422.9281921386719
1224	422.95574951171875	14.1840259538667					1	DETECTED	422.9557 m/z @14.18 [151231OFc1_NvH-0949-CRLM-8.raw]	422.95574951171875	14.1840259538667	0.185528431466667	99.768005348	99.58247691653334	109694.453125	8.40768848868669E7	0	6922	2.203746796400498	0.9783853302996353	0.9616931938599382	422.9457702636719	422.9656677246094
1225	422.9733581542969	34.5534462770667					1	DETECTED	422.9734 m/z @34.55 [151231OFc1_NvH-0949-CRLM-8.raw]	422.9733581542969	34.5534462770667	0.0805156544	99.5598953448	99.4793796904	96508.8125	8.48951903047515E7	0	6922	17.377537271471546	1.7834185893853312	6.155944490295532E-4	422.96575927734375	422.9786376953125
1226	423.0006408691406	25.5592827874667					1	DETECTED	423.0006 m/z @25.56 [151231OFc1_NvH-0949-CRLM-8.raw]	423.0006408691406	25.5592827874667	0.317583199466667	99.1477144544	98.83013125493333	276980.75	8.146837197382568E7	0	6922	6.384879733514392	13.272586089779084	27.479542240535924	422.99066162109375	423.01043701171875
1227	423.0208740234375	40.3712446736					1	DETECTED	423.0209 m/z @40.37 [151231OFc1_NvH-0949-CRLM-8.raw]	423.0208740234375	40.3712446736	0.4395030064	99.6845376896	99.2450346832	54724.30859375	7.913142745710681E7	0	6922	85.23603809544183	1.2152693114876238	1.423582886822559	423.0109558105469	423.0308532714844
1228	423.05224609375	42.4884078245333					1	DETECTED	423.0522 m/z @42.49 [151231OFc1_NvH-0949-CRLM-8.raw]	423.05224609375	42.4884078245333	0.185528431466667	98.9103237930667	98.72479536160003	38559.38671875	9.801183169554372E7	0	6922	98.71373453306498	1.172503028733482	1.3431958995239968	423.0513000488281	423.05450439453125
1229	423.1336669921875	89.6060227765333					1	DETECTED	423.1337 m/z @89.61 [151231OFc1_NvH-0949-CRLM-8.raw]	423.1336669921875	89.6060227765333	15.2924133696	98.3119930069333	83.01957963733331	197038.59375	7.822423511876248E7	0	6922	0.11150008537613587	0.5008124389643808	0.0010066729517732083	423.1241149902344	423.143310546875
1230	423.16180419921875	73.7265947752					1	DETECTED	423.1618 m/z @73.73 [151231OFc1_NvH-0949-CRLM-8.raw]	423.16180419921875	73.7265947752	1.8736224816	97.1253458410667	95.25172335946671	35620.640625	8.942829897372845E7	0	6922	24.69787621897983	0.66282382147155	0.23820798128097595	423.1520690917969	423.1717529296875
1231	423.18212890625	5.97545758933333					1	DETECTED	423.1821 m/z @5.98 [151231OFc1_NvH-0949-CRLM-8.raw]	423.18212890625	5.97545758933333	1.75761152026667	97.1582125258667	95.40060100560004	91443.4765625	7.012617873244394E7	0	6922	0.12985604567669018	2.4090090753643785	2.9452803921862944	423.1723937988281	423.1835021972656
[truncated: 40,845 more rows]
