# Supplementary material for: MSFC: a new feature construction method for accurate diagnosis of mass spectrometry data
Source: Sci Rep. 2023 Sep 21;13:15694. doi: 10.1038/s41598-023-42395-5 (PMC10514077; doi:10.1038/s41598-023-42395-5)
Supplement: Supplementary file 1 — Supplementary Information. [file 41598_2023_42395_MOESM1_ESM.zip › dataset/CRLM dataset/crlm/crlm9.csv]

row ID	row m/z	row retention time	row identity (main ID)	row identity (all IDs)	row identity (main ID + details)	row comment	row number of detected peaks	151020OFc1_NvH-0949-CRLM-9.raw Peak status	151020OFc1_NvH-0949-CRLM-9.raw Peak name	151020OFc1_NvH-0949-CRLM-9.raw Peak m/z	151020OFc1_NvH-0949-CRLM-9.raw Peak RT	151020OFc1_NvH-0949-CRLM-9.raw Peak RT start	151020OFc1_NvH-0949-CRLM-9.raw Peak RT end	151020OFc1_NvH-0949-CRLM-9.raw Peak duration time	151020OFc1_NvH-0949-CRLM-9.raw Peak height	151020OFc1_NvH-0949-CRLM-9.raw Peak area	151020OFc1_NvH-0949-CRLM-9.raw Peak charge	151020OFc1_NvH-0949-CRLM-9.raw Peak # data points	151020OFc1_NvH-0949-CRLM-9.raw Peak FWHM	151020OFc1_NvH-0949-CRLM-9.raw Peak tailing factor	151020OFc1_NvH-0949-CRLM-9.raw Peak asymmetry factor	151020OFc1_NvH-0949-CRLM-9.raw Peak m/z min	151020OFc1_NvH-0949-CRLM-9.raw Peak m/z max
1	399.9986877441406	47.5699854256					1	DETECTED	399.9987 m/z @47.57 [151020OFc1_NvH-0949-CRLM-9.raw]	399.9986877441406	47.5699854256	0.0235115234666667	99.7615032325333	99.73799170906663	923597.9375	5.3056017881011075E8	2	7606	47.77796868474754	1.1257927664227139	0.9930725188547773	399.99609375	400.0086669921875
2	400.0101013183594	74.3956175325333					1	DETECTED	400.0101 m/z @74.40 [151020OFc1_NvH-0949-CRLM-9.raw]	400.0101013183594	74.3956175325333	0.729597289066667	99.6886600448	98.95906275573334	467376.34375	4.74708585754991E8	3	7606	13.706654402145134	0.6240578394536559	0.28917569392238307	400.0086975097656	400.02008056640625
3	400.0269470214844	57.6018331088					1	DETECTED	400.0269 m/z @57.60 [151020OFc1_NvH-0949-CRLM-9.raw]	400.0269470214844	57.6018331088	1.08768681013333	99.6886600448	98.60097323466667	464995.78125	4.585374400027116E8	0	7606	36.79587789226454	0.8088860749784037	1.5864730897147805	400.02020263671875	400.03070068359375
4	400.04071044921875	68.7363530304					1	DETECTED	400.0407 m/z @68.74 [151020OFc1_NvH-0949-CRLM-9.raw]	400.04071044921875	68.7363530304	0.650487677066667	99.6797418824	99.02925420533333	560356.1875	4.24958866072977E8	0	7606	21.903917060270913	0.7193850096567421	0.21953480047542479	400.0308532714844	400.0506591796875
5	400.06353759765625	64.0205428778667					1	DETECTED	400.0635 m/z @64.02 [151020OFc1_NvH-0949-CRLM-9.raw]	400.06353759765625	64.0205428778667	0.870220380266667	99.6519230832	98.78170270293333	566724.625	4.441949389065407E8	0	7606	38.301584396651194	0.7193954544148584	0.3495727328649941	400.0535583496094	400.073486328125
6	400.0794372558594	64.950330076					1	DETECTED	400.0794 m/z @64.95 [151020OFc1_NvH-0949-CRLM-9.raw]	400.0794372558594	64.950330076	0.8526978	99.5026562416	98.64995844159999	563210.9375	4.5080586935030645E8	0	7606	26.424112563577665	0.7837075881070313	1.5771011992233606	400.07354736328125	400.08935546875
7	400.0915832519531	77.9709016554667					1	DETECTED	400.0916 m/z @77.97 [151020OFc1_NvH-0949-CRLM-9.raw]	400.0915832519531	77.9709016554667	0.8526978	99.5026562416	98.64995844159999	486490.46875	4.724000564295823E8	0	7606	48.67747648578633	0.6198833646938815	0.2810959813102566	400.0894775390625	400.1015625
8	400.1033630371094	65.068270244					1	DETECTED	400.1034 m/z @65.07 [151020OFc1_NvH-0949-CRLM-9.raw]	400.1033630371094	65.068270244	0.694314098133333	99.5026562416	98.80834214346666	486146.875	5.0593274541836846E8	3	7606	52.07126502611979	0.7930886803763386	0.5608514784981727	400.10162353515625	400.1106872558594
9	400.1206970214844	62.9613675472					1	DETECTED	400.1207 m/z @62.96 [151020OFc1_NvH-0949-CRLM-9.raw]	400.1206970214844	62.9613675472	0.141341731466667	99.5026562416	99.36131451013333	698143.3125	4.63033309278373E8	0	7606	21.781374217356458	0.8300124988558611	1.262740055764768	400.1107177734375	400.13067626953125
10	400.14410400390625	80.7329680650667					1	DETECTED	400.1441 m/z @80.73 [151020OFc1_NvH-0949-CRLM-9.raw]	400.14410400390625	80.7329680650667	0.694314098133333	99.4933774266667	98.79906332853336	683451.5625	5.3468379353919494E8	0	7606	49.79489106991975	0.5931369218870878	0.6591699654988895	400.1341857910156	400.14422607421875
11	400.15423583984375	80.7329680650667					1	DETECTED	400.1542 m/z @80.73 [151020OFc1_NvH-0949-CRLM-9.raw]	400.15423583984375	80.7329680650667	0.694314098133333	99.4933774266667	98.79906332853336	719934.4375	5.813304181168876E8	0	7606	11.923109497177109	0.5927398941269945	0.654414330121999	400.1442565917969	400.1604309082031
12	400.1705627441406	80.7329680650667					1	DETECTED	400.1706 m/z @80.73 [151020OFc1_NvH-0949-CRLM-9.raw]	400.1705627441406	80.7329680650667	0.835106604533333	99.4841751741333	98.64906856959996	991067.5	5.737911570415388E8	0	7606	27.100657030971405	0.548408468272839	0.15610542977165465	400.16058349609375	400.17510986328125
13	400.18511962890625	17.5197789522667					1	DETECTED	400.1851 m/z @17.52 [151020OFc1_NvH-0949-CRLM-9.raw]	400.18511962890625	17.5197789522667	0.241377984	99.4841751741333	99.2427971901333	1857288.625	6.108940008344772E8	2	7606	0.16965491343553296	9.476697736187743	6.089635921926397	400.1751403808594	400.1875305175781
14	400.1975402832031	37.28763012					1	DETECTED	400.1975 m/z @37.29 [151020OFc1_NvH-0949-CRLM-9.raw]	400.1975402832031	37.28763012	0.650487677066667	99.9437821858667	99.29329450880003	2091874.875	6.846771547917458E8	2	7606	43.578085335204236	0.577134592300844	2.3434975696190503	400.18756103515625	400.2043762207031
15	400.2143859863281	45.7104168138667					1	DETECTED	400.2144 m/z @45.71 [151020OFc1_NvH-0949-CRLM-9.raw]	400.2143859863281	45.7104168138667	0.650487677066667	99.4749396954667	98.82445201840004	2119232.25	6.715608538328365E8	3	7606	17.305190108889935	0.7937775926937871	10.828935243089335	400.20440673828125	400.2149353027344
16	400.2249450683594	34.1200975026667					1	DETECTED	400.2249 m/z @34.12 [151020OFc1_NvH-0949-CRLM-9.raw]	400.2249450683594	34.1200975026667	0.0235115234666667	99.4749396954667	99.45142817200004	4528547.5	7.789191065276068E8	4	7606	0.1890315710718582	1.7185844032392517	56.568649030389246	400.2149658203125	400.23046875
17	400.240478515625	35.0615142341333					1	DETECTED	400.2405 m/z @35.06 [151020OFc1_NvH-0949-CRLM-9.raw]	400.240478515625	35.0615142341333	0.0146180605333333	99.9710961984	99.95647813786667	1.2625244E8	3.1511552637710915E9	3	7606	0.2796218930113099	1.0325706378295798	0.9829770034118307	400.2304992675781	400.2504577636719
18	400.2549133300781	37.9527375789333					1	DETECTED	400.2549 m/z @37.95 [151020OFc1_NvH-0949-CRLM-9.raw]	400.2549133300781	37.9527375789333	0.9643759992	99.4657190746667	98.50134307546669	1992186.625	7.912737221184497E8	4	7606	42.85463627518359	3.8909023138804297	1.2677918145410758	400.25048828125	400.2549743652344
19	400.2649841308594	36.1892674818667					1	DETECTED	400.2650 m/z @36.19 [151020OFc1_NvH-0949-CRLM-9.raw]	400.2649841308594	36.1892674818667	0.350720146666667	99.4657190746667	99.11499892800003	7050493.0	8.790080389628232E8	2	7606	0.16424110227455913	9.291349579135778	2.990736873261046	400.2550048828125	400.27496337890625
20	400.2779541015625	80.9003497632					1	DETECTED	400.2780 m/z @80.90 [151020OFc1_NvH-0949-CRLM-9.raw]	400.2779541015625	80.9003497632	0.0146180605333333	99.4564325058667	99.44181444533336	593931.5625	7.627339972869864E8	0	7606	36.81235931861744	0.5857291348351552	0.10095136124607783	400.2749938964844	400.2789306640625
21	400.2889404296875	61.3573111018667					1	DETECTED	400.2889 m/z @61.36 [151020OFc1_NvH-0949-CRLM-9.raw]	400.2889404296875	61.3573111018667	0.0146180605333333	99.4564325058667	99.44181444533336	628703.1875	7.204339368109521E8	0	7606	45.31376179612482	0.7907423787211928	0.6553068192256727	400.27899169921875	400.2989196777344
22	400.29962158203125	61.2029624872					1	DETECTED	400.2996 m/z @61.20 [151020OFc1_NvH-0949-CRLM-9.raw]	400.29962158203125	61.2029624872	0.0146180605333333	99.4564325058667	99.44181444533336	618601.0	8.332904206196859E8	0	7606	40.26117674902398	0.8381066630531573	0.37324399168792727	400.2989501953125	400.3096008300781
23	400.31146240234375	68.9603483794667					1	DETECTED	400.3115 m/z @68.96 [151020OFc1_NvH-0949-CRLM-9.raw]	400.31146240234375	68.9603483794667	0.0146180605333333	99.4381192952	99.42350123466666	609574.75	7.913441588706713E8	0	7606	20.887045821684694	0.6743113538362276	0.19951465954826988	400.30963134765625	400.3214416503906
24	400.3309326171875	55.5929848229333					1	DETECTED	400.3309 m/z @55.59 [151020OFc1_NvH-0949-CRLM-9.raw]	400.3309326171875	55.5929848229333	0.0146180605333333	99.4381192952	99.42350123466666	553628.25	7.790319666786731E8	3	7606	51.1333715730856	0.9689900314119931	1.3578000550409608	400.32147216796875	400.33184814453125
25	400.34185791015625	55.5760501141333					1	DETECTED	400.3419 m/z @55.58 [151020OFc1_NvH-0949-CRLM-9.raw]	400.34185791015625	55.5760501141333	0.0146180605333333	99.4381192952	99.42350123466666	566323.5625	8.005050376269714E8	2	7606	34.748639764122316	0.8577245233628548	1.2999107073618756	400.3318786621094	400.3430480957031
26	400.3530578613281	65.7175024058667					1	DETECTED	400.3531 m/z @65.72 [151020OFc1_NvH-0949-CRLM-9.raw]	400.3530578613281	65.7175024058667	0.00507214986666667	99.9980854506667	99.99301330080003	663918.375	8.324361453845397E8	0	7606	14.222817529948422	0.7948111330118476	0.2229832364330824	400.3431091308594	400.36114501953125
27	400.37115478515625	50.1327205056					1	DETECTED	400.3712 m/z @50.13 [151020OFc1_NvH-0949-CRLM-9.raw]	400.37115478515625	50.1327205056	0.0146180605333333	99.2728944856	99.25827642506667	695555.8125	8.274888441009514E8	0	7606	36.81266325565916	0.9618287383939581	7.577003632801009	400.3611755371094	400.3811340332031
28	400.3864440917969	61.1746336106667					1	DETECTED	400.3864 m/z @61.17 [151020OFc1_NvH-0949-CRLM-9.raw]	400.3864440917969	61.1746336106667	0.0146180605333333	99.2268454285333	99.21222736799996	662351.1875	8.556903247510968E8	2	7606	43.58247092230699	0.8528172732844517	0.7041602970240026	400.3811950683594	400.39642333984375
29	400.4019470214844	64.5716533064					1	DETECTED	400.4019 m/z @64.57 [151020OFc1_NvH-0949-CRLM-9.raw]	400.4019470214844	64.5716533064	0.0235115234666667	99.2176284514667	99.19411692800003	599080.875	9.485409369330318E8	0	7606	24.05510047844873	0.7930519838896457	1.0631772663893313	400.3964538574219	400.4028015136719
30	400.4128112792969	89.7371629184					1	DETECTED	400.4128 m/z @89.74 [151020OFc1_NvH-0949-CRLM-9.raw]	400.4128112792969	89.7371629184	0.0416991858666667	99.2176284514667	99.17592926560003	614142.9375	8.892773129432737E8	3	7606	52.09542734923914	0.5054189643570876	0.05721188696578287	400.40283203125	400.416259765625
31	400.42626953125	38.0597549626667					1	DETECTED	400.4263 m/z @38.06 [151020OFc1_NvH-0949-CRLM-9.raw]	400.42626953125	38.0597549626667	0.0416991858666667	99.2083117397333	99.16661255386664	700239.0	9.025780425590099E8	2	7606	9.7306232654729	1.7201894395730666	1.0865292915436873	400.4162902832031	400.4281005859375
32	400.4381103515625	89.7916748250667					1	DETECTED	400.4381 m/z @89.79 [151020OFc1_NvH-0949-CRLM-9.raw]	400.4381103515625	89.7916748250667	0.0416991858666667	97.2836673557333	97.24196816986664	986683.75	8.985460253492162E8	3	7606	27.494441429156822	0.5040446604508813	0.20711969609124395	400.4281311035156	400.4457702636719
33	400.4557800292969	89.7660586485333					1	DETECTED	400.4558 m/z @89.77 [151020OFc1_NvH-0949-CRLM-9.raw]	400.4557800292969	89.7660586485333	0.0686570610666667	97.2836673557333	97.21501029466663	1112612.375	8.963673200350541E8	3	7606	27.651349732292815	0.5043259386178475	0.016287538483677373	400.44580078125	400.46575927734375
34	400.476806640625	30.8939289250667					1	DETECTED	400.4768 m/z @30.89 [151020OFc1_NvH-0949-CRLM-9.raw]	400.476806640625	30.8939289250667	0.0775693824	97.2566324872	97.1790631048	1466037.0	8.867719855164639E8	0	7606	0.029012404313537132	1.0120637550025133	3.4208114886862884	400.4668273925781	400.4867858886719
35	400.49481201171875	89.8711487690667					1	DETECTED	400.4948 m/z @89.87 [151020OFc1_NvH-0949-CRLM-9.raw]	400.49481201171875	89.8711487690667	0.0865836877333333	97.2380405330667	97.15145684533336	1006431.0625	9.04211661715536E8	2	7606	25.284062212752374	0.5035246865186831	0.04408698431176216	400.48681640625	400.5047912597656
36	400.5092468261719	89.8860755392					1	DETECTED	400.5092 m/z @89.89 [151020OFc1_NvH-0949-CRLM-9.raw]	400.5092468261719	89.8860755392	0.1046233848	97.22864488	97.1240214952	840238.875	9.375017364143918E8	0	7606	25.88972956147228	0.5110248768090612	0.02440045346877546	400.50482177734375	400.5094909667969
37	400.5195007324219	17.5536114328					1	DETECTED	400.5195 m/z @17.55 [151020OFc1_NvH-0949-CRLM-9.raw]	400.5195007324219	17.5536114328	0.095573676	98.9670706989333	98.8714970229333	1113947.125	9.396501952965044E8	3	7606	25.689071621989253	1.1315677016269459	0.9643112513638951	400.5095520019531	400.52947998046875
38	400.5295715332031	58.8022611136					1	DETECTED	400.5296 m/z @58.80 [151020OFc1_NvH-0949-CRLM-9.raw]	400.5295715332031	58.8022611136	0.159351551733333	96.0683146018667	95.90896305013337	630292.5	9.702695812378619E8	3	7606	42.606461131531375	0.9022425074421565	0.9973951537713143	400.5295104980469	400.5386962890625
39	400.5487060546875	45.7247645602667					1	DETECTED	400.5487 m/z @45.72 [151020OFc1_NvH-0949-CRLM-9.raw]	400.5487060546875	45.7247645602667	0.186415961866667	91.4194120650667	91.23299610320002	1487750.125	9.427772825153033E8	3	7606	34.90590796220563	0.7203323890061285	2.073581597461041	400.5387268066406	400.5493469238281
40	400.5593566894531	14.0794832768					1	DETECTED	400.5594 m/z @14.08 [151020OFc1_NvH-0949-CRLM-9.raw]	400.5593566894531	14.0794832768	0.214309421333333	94.4366896261333	94.22238020479996	2305610.75	8.99810090498859E8	3	7606	20.147854549303823	23.464562969324952	57.70309978638155	400.54937744140625	400.56378173828125
41	400.57379150390625	35.0404059237333					1	DETECTED	400.5738 m/z @35.04 [151020OFc1_NvH-0949-CRLM-9.raw]	400.57379150390625	35.0404059237333	0.2774689088	99.3733781789333	99.09590927013329	8.4028592E7	2.347588551424584E9	3	7606	2.899524934261116	1.1047876244961372	1.1420598285758128	400.5638122558594	400.5837707519531
42	400.5869140625	58.7743800210667					1	DETECTED	400.5869 m/z @58.77 [151020OFc1_NvH-0949-CRLM-9.raw]	400.5869140625	58.7743800210667	0.286485644533333	85.9045815930667	85.61809594853337	624954.3125	8.711599176204133E8	0	7606	25.246894926822705	0.8132504357687613	0.3493003445350945	400.58380126953125	400.5968933105469
43	400.5997314453125	55.0875908410667					1	DETECTED	400.5997 m/z @55.09 [151020OFc1_NvH-0949-CRLM-9.raw]	400.5997314453125	55.0875908410667	0.295612674933333	96.7088639576	96.41325128266666	604234.5	1.0096320590833199E9	0	7606	51.7340055482712	0.9375441059003222	0.10136951589829248	400.596923828125	400.6009826660156
44	400.6109924316406	43.9232891557333					1	DETECTED	400.6110 m/z @43.92 [151020OFc1_NvH-0949-CRLM-9.raw]	400.6109924316406	43.9232891557333	0.295612674933333	98.809218824	98.51360614906666	727422.75	1.118224737672859E9	2	7606	15.59316714635445	1.0282551677057883	0.6999639049392922	400.60101318359375	400.6209411621094
45	400.6220703125	60.9911501578667					1	DETECTED	400.6221 m/z @60.99 [151020OFc1_NvH-0949-CRLM-9.raw]	400.6220703125	60.9911501578667	0.3325454176	76.0306699578667	75.6981245402667	515528.46875	7.623109590447963E8	0	7606	36.630810061473596	0.6629798207090271	0.4549401588354701	400.6210021972656	400.6265869140625
46	400.6365966796875	55.0144336818667					1	DETECTED	400.6366 m/z @55.01 [151020OFc1_NvH-0949-CRLM-9.raw]	400.6365966796875	55.0144336818667	0.3047416208	94.9074593506667	94.6027177298667	641936.75	8.871385030238163E8	0	7606	35.76573391569859	1.0882073387020659	0.5960306700691003	400.6266174316406	400.6465759277344
47	400.6485900878906	43.7293819066667					1	DETECTED	400.6486 m/z @43.73 [151020OFc1_NvH-0949-CRLM-9.raw]	400.6485900878906	43.7293819066667	0.3047416208	76.0110820712	75.70634045039999	558280.5	8.937808134060023E8	0	7606	20.3109458773053	1.042835710394881	0.8821619970038838	400.6466979980469	400.6585693359375
48	400.6709899902344	54.8721167538667					1	DETECTED	400.6710 m/z @54.87 [151020OFc1_NvH-0949-CRLM-9.raw]	400.6709899902344	54.8721167538667	0.314483257066667	96.5621233978667	96.24764014080003	520093.28125	9.466490397540064E8	0	7606	27.029754916568717	0.988744862519791	0.0029054630268537597	400.6610107421875	400.67279052734375
49	400.682861328125	36.24813974					1	DETECTED	400.6829 m/z @36.25 [151020OFc1_NvH-0949-CRLM-9.raw]	400.682861328125	36.24813974	0.314483257066667	98.4907766696	98.17629341253333	570592.0	9.817577308084466E8	2	7606	18.383196467166425	1.8754998722555165	0.3772175406218031	400.6728820800781	400.6844177246094
50	400.6944274902344	37.9667473256					1	DETECTED	400.6944 m/z @37.97 [151020OFc1_NvH-0949-CRLM-9.raw]	400.6944274902344	37.9667473256	0.241377984	98.8844985970667	98.6431206130667	1.2374108E7	8.857254953917518E8	2	7606	0.2237457057891845	1.7985373055438685	0.11835129128530898	400.6844482421875	400.7043762207031
51	400.7137451171875	42.7520738557333					1	DETECTED	400.7137 m/z @42.75 [151020OFc1_NvH-0949-CRLM-9.raw]	400.7137451171875	42.7520738557333	0.3777972656	96.4327643602667	96.05496709466671	1215271.125	5.0191714203420657E8	2	7606	0.12051006379903129	0.547303491485517	0.005777806767826079	400.7044372558594	400.72369384765625
52	400.73486328125	18.3941167013333					1	DETECTED	400.7349 m/z @18.39 [151020OFc1_NvH-0949-CRLM-9.raw]	400.73486328125	18.3941167013333	1.53734871573333	96.570925604	95.03357688826667	4458185.0	7.88378288565222E8	2	7606	0.21138653003886887	1.4626374480699849	2.205654610185864	400.72491455078125	400.7448425292969
53	400.7476501464844	34.3444496304					1	DETECTED	400.7477 m/z @34.34 [151020OFc1_NvH-0949-CRLM-9.raw]	400.7476501464844	34.3444496304	1.56375049653333	98.8559365077333	97.29218601119997	3422055.5	5.855013647539933E8	2	7606	11.698731780711533	0.6960804740102245	1.0428100460203344	400.7449035644531	400.75762939453125
54	400.75775146484375	22.877777132					1	DETECTED	400.7578 m/z @22.88 [151020OFc1_NvH-0949-CRLM-9.raw]	400.75775146484375	22.877777132	1.57262564906667	61.7037780029333	60.131152353866625	654900.125	4.656751874344889E8	0	7606	17.089096204641745	0.6682882084886345	0.5892766119084883	400.7576599121094	400.7614440917969
55	400.7714538574219	21.6301357378667					1	DETECTED	400.7715 m/z @21.63 [151020OFc1_NvH-0949-CRLM-9.raw]	400.7714538574219	21.6301357378667	1.56375049653333	95.1777522208	93.61400172426667	4.8507084E7	1.0642450148657231E9	2	7606	0.17865569568463258	1.2087385948803324	1.3056585267940302	400.761474609375	400.78143310546875
56	400.7913513183594	42.1859301042667					1	DETECTED	400.7914 m/z @42.19 [151020OFc1_NvH-0949-CRLM-9.raw]	400.7913513183594	42.1859301042667	1.57262564906667	86.3195420754667	84.74691642640003	645099.5	3.791006515293679E8	0	7606	13.397182992940596	1.1435211252859139	6.893097353673995E-4	400.7814636230469	400.80133056640625
57	400.806396484375	42.1859301042667					1	DETECTED	400.8064 m/z @42.19 [151020OFc1_NvH-0949-CRLM-9.raw]	400.806396484375	42.1859301042667	1.57262564906667	65.7033735885333	64.13074793946663	412600.84375	3.008252095871519E8	0	7606	37.74077917273809	0.9054803212448315	0.7340453442960951	400.8015441894531	400.8162841796875
58	400.8197326660156	40.8760000005333					1	DETECTED	400.8197 m/z @40.88 [151020OFc1_NvH-0949-CRLM-9.raw]	400.8197326660156	40.8760000005333	0.5063789944	94.8335437136	94.3271647192	386548.46875	4.48426112701629E8	0	7606	18.35345118626816	1.48788460448258	0.0038387647065866812	400.81640625	400.8297119140625
59	400.8406677246094	40.8905678216					1	DETECTED	400.8407 m/z @40.89 [151020OFc1_NvH-0949-CRLM-9.raw]	400.8406677246094	40.8905678216	1.59914807173333	98.2421580605333	96.64300998879997	415584.9375	3.984604360223983E8	0	7606	20.37911563830514	1.4191361114487442	1.866077406783416	400.830810546875	400.8438415527344
60	400.8538513183594	17.5442449018667					1	DETECTED	400.8539 m/z @17.54 [151020OFc1_NvH-0949-CRLM-9.raw]	400.8538513183594	17.5442449018667	1.6342726768	98.4632501338667	96.8289774570667	419511.34375	4.1189294876136196E8	0	7606	11.474686342989397	0.570722595701063	0.32520455351026806	400.8438720703125	400.85418701171875
61	400.86419677734375	25.9324938672					1	DETECTED	400.8642 m/z @25.93 [151020OFc1_NvH-0949-CRLM-9.raw]	400.86419677734375	25.9324938672	0.424546794666667	98.9125297837333	98.48798298906664	775691.4375	3.683470683579254E8	0	7606	0.10113567475321616	0.7389175785932076	0.6301894221008159	400.8542175292969	400.86968994140625
62	400.87969970703125	34.0505649890667					1	DETECTED	400.8797 m/z @34.05 [151020OFc1_NvH-0949-CRLM-9.raw]	400.87969970703125	34.0505649890667	1.57262564906667	99.7797884192	98.20716277013334	1182148.125	3.78737944520917E8	0	7606	6.897379479929192	0.5067390672773678	0.4870840597757913	400.8697204589844	400.88372802734375
63	400.89373779296875	14.0794832768					1	DETECTED	400.8937 m/z @14.08 [151020OFc1_NvH-0949-CRLM-9.raw]	400.89373779296875	14.0794832768	1.26354140426667	98.7997314776	97.53619007333333	1515488.375	4.0219214628639996E8	0	7606	20.174887088640553	0.6386530143087769	144.59284555800707	400.8837585449219	400.8968811035156
64	400.9069519042969	35.111900916					1	DETECTED	400.9070 m/z @35.11 [151020OFc1_NvH-0949-CRLM-9.raw]	400.9069519042969	35.111900916	4.924602496	99.3458456472	94.42124315119999	3.3568776E7	9.379619460218756E8	0	7606	0.29615173319345445	0.9673689141379814	0.6388871164771374	400.89697265625	400.91693115234375
65	400.9175109863281	39.5708083706667					1	DETECTED	400.9175 m/z @39.57 [151020OFc1_NvH-0949-CRLM-9.raw]	400.9175109863281	39.5708083706667	0.676831376266667	99.9980854506667	99.32125407440003	1986442.875	3.6705079067806304E8	3	7606	0.21590113112262088	0.5089164996428894	0.026713391103381223	400.9170227050781	400.9273681640625
66	400.928955078125	28.0725983722667					1	DETECTED	400.9290 m/z @28.07 [151020OFc1_NvH-0949-CRLM-9.raw]	400.928955078125	28.0725983722667	5.29417134	98.7054070034667	93.4112356634667	336458.65625	3.503249043551888E8	0	7606	6.547465367740525	2.8170773877847965	4.58418732910837	400.9275207519531	400.93890380859375
67	400.95318603515625	18.5366709704					1	DETECTED	400.9532 m/z @18.54 [151020OFc1_NvH-0949-CRLM-9.raw]	400.95318603515625	18.5366709704	1.4314644576	98.6497723186667	97.2183078610667	360635.5625	3.3967306182822967E8	0	7606	7.576219379261911	0.5038582412695373	12.917206231842579	400.9432373046875	400.96295166015625
68	400.9778137207031	30.8610330896					1	DETECTED	400.9778 m/z @30.86 [151020OFc1_NvH-0949-CRLM-9.raw]	400.9778137207031	30.8610330896	0.2323158896	99.8435209597333	99.6112050701333	524386.5625	3.261539926123707E8	0	7606	7.628431566628372	3.325528347687378	0.17741787435185694	400.9680480957031	400.9875793457031
69	400.9939880371094	43.0994678346667					1	DETECTED	400.9940 m/z @43.10 [151020OFc1_NvH-0949-CRLM-9.raw]	400.9939880371094	43.0994678346667	1.90286554453333	96.2311835261333	94.32831798159997	131645.859375	3.252533142063225E8	0	7606	30.4686302798596	1.2060985059474705	1.4116815417592627	400.9880065917969	400.9949951171875
70	401.0052185058594	33.2532622501333					1	DETECTED	401.0052 m/z @33.25 [151020OFc1_NvH-0949-CRLM-9.raw]	401.0052185058594	33.2532622501333	0.00507214986666667	99.6337170453333	99.62864489546664	779394.5	3.1954930143345624E8	0	7606	9.442504696926434	0.5107357354882653	0.012462267767615774	400.9954833984375	401.0148010253906
71	401.0307312011719	28.9905941496					1	DETECTED	401.0307 m/z @28.99 [151020OFc1_NvH-0949-CRLM-9.raw]	401.0307312011719	28.9905941496	0.835106604533333	99.7522968394667	98.91719023493336	236685.03125	2.839590868907367E8	0	7606	16.26179878539984	1.8209111619450804	2.6145226561141266	401.0209045410156	401.0406494140625
72	401.04644775390625	12.7753644885333					1	DETECTED	401.0464 m/z @12.78 [151020OFc1_NvH-0949-CRLM-9.raw]	401.04644775390625	12.7753644885333	1.51970716986667	97.9753050354667	96.45559786560004	118586.5859375	3.124953133250182E8	0	7606	0.07943624873015054	4.284760771173975	7.569521542347949	401.04083251953125	401.0562438964844
73	401.0611572265625	12.8154830448					1	DETECTED	401.0612 m/z @12.82 [151020OFc1_NvH-0949-CRLM-9.raw]	401.0611572265625	12.8154830448	1.29870990933333	96.9292318328	95.63052192346667	109768.765625	3.063996164675761E8	0	7606	84.13660838140342	4.325313876929969	7.521543207684122	401.0566711425781	401.068359375
74	401.0871887207031	53.5226444445333					1	DETECTED	401.0872 m/z @53.52 [151020OFc1_NvH-0949-CRLM-9.raw]	401.0871887207031	53.5226444445333	1.89244064986667	95.1685751962667	93.27613454640003	121695.1875	3.1485368372090507E8	0	7606	93.42648554845928	0.9037555357383816	0.8071504928054142	401.0791015625	401.0920104980469
75	401.160400390625	91.3396403594667					1	DETECTED	401.1604 m/z @91.34 [151020OFc1_NvH-0949-CRLM-9.raw]	401.160400390625	91.3396403594667	6.59101706106667	94.823822912	88.23280585093333	110905.4765625	3.122950824698625E8	0	7606	76.16804925432315	0.5208471197803075	6.098716503289505E-4	401.15106201171875	401.1655578613281
76	401.1756591796875	16.2486516405333					1	DETECTED	401.1757 m/z @16.25 [151020OFc1_NvH-0949-CRLM-9.raw]	401.1756591796875	16.2486516405333	4.42874536426667	96.7639918690667	92.33524650480003	377398.46875	3.207973457250369E8	2	7606	10.202308878176883	1.0917823256249766	18.26359941586574	401.166259765625	401.1856384277344
77	401.1960754394531	37.9828139669333					1	DETECTED	401.1961 m/z @37.98 [151020OFc1_NvH-0949-CRLM-9.raw]	401.1960754394531	37.9828139669333	4.87884464693333	95.5831644749333	90.70431982799997	5031921.5	4.2820408060227036E8	2	7606	0.1848644827947581	0.539687148239591	0.01819166967381827	401.18609619140625	401.1971435546875
78	401.2071533203125	32.1255164850667					1	DETECTED	401.2072 m/z @32.13 [151020OFc1_NvH-0949-CRLM-9.raw]	401.2071533203125	32.1255164850667	4.65727835226667	99.7431512874667	95.08587293520003	1.4338259E7	6.40243517482734E8	2	7606	0.20527698672022865	0.5608979542101628	1.6485891863475768	401.1971740722656	401.2171325683594
79	401.2269287109375	17.1478389306667					1	DETECTED	401.2269 m/z @17.15 [151020OFc1_NvH-0949-CRLM-9.raw]	401.2269287109375	17.1478389306667	3.00284249546667	96.3413285565333	93.33848606106663	1498501.875	4.435593970536663E8	3	7606	12.400885444528475	1.2555375715199473	19.02691779649277	401.2171630859375	401.2349548339844
80	401.2449645996094	17.3712281944					1	DETECTED	401.2450 m/z @17.37 [151020OFc1_NvH-0949-CRLM-9.raw]	401.2449645996094	17.3712281944	0.286485644533333	99.2453528450667	98.95886720053338	1.3880174E7	1.1592302259586716E9	2	7606	21.96730815905016	1.5288375758919384	8.507816740549965	401.2349853515625	401.25494384765625
81	401.26275634765625	38.2241216010667					1	DETECTED	401.2628 m/z @38.22 [151020OFc1_NvH-0949-CRLM-9.raw]	401.26275634765625	38.2241216010667	6.1253408856	92.4676060832	86.3422651976	686480.75	3.778030377256872E8	0	7606	5.245640173808397	1.381240694662479	6.64317584977825	401.2549743652344	401.2628479003906
82	401.2728576660156	21.6418086733333					1	DETECTED	401.2729 m/z @21.64 [151020OFc1_NvH-0949-CRLM-9.raw]	401.2728576660156	21.6418086733333	3.26403782506667	99.9980854506667	96.73404762560003	2.1159324E7	7.904107982619705E8	2	7606	11.12093981750608	29.307897601759837	0.9880712822179578	401.26287841796875	401.2819519042969
83	401.2867431640625	30.0119346576					1	DETECTED	401.2867 m/z @30.01 [151020OFc1_NvH-0949-CRLM-9.raw]	401.2867431640625	30.0119346576	5.6603963064	92.3647925776	86.7043962712	476641.71875	3.355025852145594E8	0	7606	0.9111960992123862	2.9900910911893965	13.647856503928706	401.2850036621094	401.2946472167969
84	401.3087158203125	91.6398931528					1	DETECTED	401.3087 m/z @91.64 [151020OFc1_NvH-0949-CRLM-9.raw]	401.3087158203125	91.6398931528	7.58217262453333	95.9312243616	88.34905173706667	74730.09375	2.328366653817168E8	0	7606	1.2871583710823415	0.5255260979112378	0.051052195822475666	401.29913330078125	401.312255859375
85	401.4350891113281	30.2606299125333					1	DETECTED	401.4351 m/z @30.26 [151020OFc1_NvH-0949-CRLM-9.raw]	401.4350891113281	30.2606299125333	4.8134287768	94.8608599128	90.047431136	484375.3125	3.3146542754010385E8	0	7606	0.8326445209228659	2.1100500719210324	8.166818139553258E-4	401.4251403808594	401.4365234375
86	401.4468994140625	27.3901607285333					1	DETECTED	401.4469 m/z @27.39 [151020OFc1_NvH-0949-CRLM-9.raw]	401.4468994140625	27.3901607285333	5.0180452928	98.9125297837333	93.89448449093331	1160825.25	3.198568970614287E8	0	7606	0.1191574873293959	0.5325073167056279	0.02611183910653073	401.4370422363281	401.45672607421875
87	401.46240234375	39.2174811666667					1	DETECTED	401.4624 m/z @39.22 [151020OFc1_NvH-0949-CRLM-9.raw]	401.46240234375	39.2174811666667	4.1121279224	95.2545303944	91.142402472	543937.3125	3.241374994618683E8	0	7606	2.993761341917427	1.761936339286168	2.478316979630923	401.4571228027344	401.47235107421875
88	401.4958190917969	43.2440517477333					1	DETECTED	401.4958 m/z @43.24 [151020OFc1_NvH-0949-CRLM-9.raw]	401.4958190917969	43.2440517477333	7.16029133573333	83.3207866544	76.16049531866666	186980.546875	2.6581699806899968E8	0	7606	71.31150044854613	1.0665617198310304	1.2908969267357173	401.48583984375	401.4971923828125
89	401.5073547363281	33.1763501250667					1	DETECTED	401.5074 m/z @33.18 [151020OFc1_NvH-0949-CRLM-9.raw]	401.5073547363281	33.1763501250667	6.13469953706667	70.3572573626667	64.22255782560003	354456.59375	2.3901933161390278E8	0	7606	16.946318825716567	1.2687082591163579	1.4584771289503695	401.4975280761719	401.5173034667969
90	401.5257263183594	10.5751457144					1	DETECTED	401.5257 m/z @10.58 [151020OFc1_NvH-0949-CRLM-9.raw]	401.5257263183594	10.5751457144	0.0865836877333333	97.1624756032	97.07589191546666	245062.734375	3.0402536370409805E8	0	7606	9.031003752973593	0.5800103321108634	0.6978721025655343	401.51776123046875	401.53131103515625
91	401.5413513183594	32.1255164850667					1	DETECTED	401.5414 m/z @32.13 [151020OFc1_NvH-0949-CRLM-9.raw]	401.5413513183594	32.1255164850667	2.9851221168	99.1347124565333	96.1495903397333	9655404.0	4.621866368710772E8	3	7606	0.1813652220417552	0.5072083578331426	1.3584550888855622	401.5313720703125	401.5513000488281
92	401.5625915527344	17.3618034104					1	DETECTED	401.5626 m/z @17.36 [151020OFc1_NvH-0949-CRLM-9.raw]	401.5625915527344	17.3618034104	4.99951216613333	99.9345637328	94.93505156666667	647235.0	3.564921876838059E8	0	7606	2.608660123920105	0.7057129300834911	2.0475694948526355	401.55267333984375	401.5657043457031
93	401.5757141113281	35.0793099234667					1	DETECTED	401.5757 m/z @35.08 [151020OFc1_NvH-0949-CRLM-9.raw]	401.5757141113281	35.0793099234667	4.7570502632	95.8489401725333	91.0918899093333	1634429.125	3.9426762159880006E8	0	7606	15.373815226406279	1.8045726095444072	0.3384017149966041	401.56573486328125	401.5856018066406
94	401.586669921875	39.4926777178667					1	DETECTED	401.5867 m/z @39.49 [151020OFc1_NvH-0949-CRLM-9.raw]	401.586669921875	39.4926777178667	5.29417134	93.9564621445333	88.6622908045333	486901.84375	3.219842592611726E8	0	7606	6.075647671918091	1.4354013723129038	0.01791400439804829	401.58587646484375	401.5955810546875
95	401.6629638671875	44.6733315218667					1	DETECTED	401.6630 m/z @44.67 [151020OFc1_NvH-0949-CRLM-9.raw]	401.6629638671875	44.6733315218667	4.21079597546667	96.3865481066667	92.17575213120003	94306.828125	3.062201876433438E8	0	7606	79.79221617401642	1.139025902436321	1.278051804872642	401.6531677246094	401.6729431152344
96	401.6855773925781	30.1874163578667					1	DETECTED	401.6856 m/z @30.19 [151020OFc1_NvH-0949-CRLM-9.raw]	401.6855773925781	30.1874163578667	4.35660676266667	82.0491568616	77.69255009893332	223166.703125	2.8702393714662445E8	0	7606	11.493132619978589	1.5038736941750834	5.019523638578338	401.6758117675781	401.6866455078125
97	401.6970520019531	37.9338644514667					1	DETECTED	401.6971 m/z @37.93 [151020OFc1_NvH-0949-CRLM-9.raw]	401.6970520019531	37.9338644514667	5.0776128752	98.1583299746667	93.0807170994667	1519644.25	3.562142593537724E8	2	7606	19.18646963877405	0.8179075559461472	1.7412502872223878	401.6871643066406	401.70404052734375
98	401.7140808105469	39.2397149938667					1	DETECTED	401.7141 m/z @39.24 [151020OFc1_NvH-0949-CRLM-9.raw]	401.7140808105469	39.2397149938667	4.1837084248	96.6903698618667	92.5066614370667	1828914.25	4.256082992184098E8	2	7606	9.656584648566046	25.623749218157705	0.01883753380100295	401.7041015625	401.72406005859375
99	401.73199462890625	35.9339976746667					1	DETECTED	401.7320 m/z @35.93 [151020OFc1_NvH-0949-CRLM-9.raw]	401.73199462890625	35.9339976746667	4.68434059973333	99.4471608525333	94.76282025279997	1405703.5	3.882686874619308E8	4	7606	12.22440585260367	0.5052994874802246	0.009448670471205447	401.7240905761719	401.7362976074219
100	401.7463073730469	17.3712281944					1	DETECTED	401.7463 m/z @17.37 [151020OFc1_NvH-0949-CRLM-9.raw]	401.7463073730469	17.3712281944	0.186415961866667	94.6481999165333	94.46178395466663	5483657.0	8.650925372097812E8	2	7606	3.93763102138389	0.8617140546630792	8.19777817125042	401.736328125	401.7562255859375
101	401.77410888671875	21.6200958826667					1	DETECTED	401.7741 m/z @21.62 [151020OFc1_NvH-0949-CRLM-9.raw]	401.77410888671875	21.6200958826667	1.04376655946667	94.8335437136	93.78977715413332	5248633.0	4.272107175686343E8	0	7606	0.19927715843716598	33.9659119040479	80.39052001021277	401.76422119140625	401.7840881347656
102	401.8291015625	41.1165778453333					1	DETECTED	401.8291 m/z @41.12 [151020OFc1_NvH-0949-CRLM-9.raw]	401.8291015625	41.1165778453333	6.49740511226667	96.3045832421333	89.80717812986663	122481.6875	3.4089134757024854E8	0	7606	70.19401812539644	1.297044949135534	1.5962880381811901	401.81939697265625	401.83831787109375
103	401.84869384765625	38.0410713693333					1	DETECTED	401.8487 m/z @38.04 [151020OFc1_NvH-0949-CRLM-9.raw]	401.84869384765625	38.0410713693333	6.10708473493333	98.1400742074667	92.03298947253337	149257.25	3.02026622472839E8	0	7606	11.476299415486142	1.5094497166426557	2.345248908504111	401.8387756347656	401.8530578613281
104	401.86309814453125	22.171175756					1	DETECTED	401.8631 m/z @22.17 [151020OFc1_NvH-0949-CRLM-9.raw]	401.86309814453125	22.171175756	1.72278596453333	99.4657190746667	97.74293311013336	421047.1875	3.509503485877253E8	3	7606	1.3040580835358995	0.5064170294065162	0.01682699512658151	401.8531799316406	401.8652038574219
105	401.8752746582031	32.1592349834667					1	DETECTED	401.8753 m/z @32.16 [151020OFc1_NvH-0949-CRLM-9.raw]	401.8752746582031	32.1592349834667	0.923109556266667	99.7888127557333	98.86570319946664	3808621.5	4.1423898260544556E8	3	7606	0.2615091816558319	0.5112684708806513	0.008275110503938969	401.86529541015625	401.88525390625
106	401.8852844238281	39.8792903797333					1	DETECTED	401.8853 m/z @39.88 [151020OFc1_NvH-0949-CRLM-9.raw]	401.8852844238281	39.8792903797333	4.630383176	99.5226410477333	94.8922578717333	371310.5	3.004747498074754E8	0	7606	17.15437019138848	1.5947628482081018	2.3218540248480646	401.8852844238281	401.8921203613281
107	401.9021301269531	50.3581659586667					1	DETECTED	401.9021 m/z @50.36 [151020OFc1_NvH-0949-CRLM-9.raw]	401.9021301269531	50.3581659586667	0.0865836877333333	99.8888889581333	99.80230527039996	967728.5625	3.471015012294214E8	3	7606	0.1362909465435891	0.5017824028570633	0.0024918444201431364	401.8922119140625	401.912109375
108	401.91229248046875	24.5978473818667					1	DETECTED	401.9123 m/z @24.60 [151020OFc1_NvH-0949-CRLM-9.raw]	401.91229248046875	24.5978473818667	4.86965478746667	99.9620423450667	95.09238755760003	338905.34375	3.303023464807835E8	0	7606	20.244985192013036	3.538060399476958	0.02385880218371197	401.9122314453125	401.9222106933594
109	401.93658447265625	22.9203730861333					1	DETECTED	401.9366 m/z @22.92 [151020OFc1_NvH-0949-CRLM-9.raw]	401.93658447265625	22.9203730861333	0.3777972656	98.7148280210667	98.3370307554667	555664.75	3.319569885815277E8	0	7606	7.457426928430483	1.0246527103528227	55.428924557082645	401.9266052246094	401.946533203125
110	401.9486999511719	27.3737919344					1	DETECTED	401.9487 m/z @27.37 [151020OFc1_NvH-0949-CRLM-9.raw]	401.9486999511719	27.3737919344	5.11657501946667	98.8844985970667	93.76792357760003	501493.71875	3.703546885636484E8	0	7606	0.107928673933543	0.5171165079457851	0.0765631391184679	401.94683837890625	401.9585876464844
111	401.96734619140625	33.4425240106667					1	DETECTED	401.9673 m/z @33.44 [151020OFc1_NvH-0949-CRLM-9.raw]	401.96734619140625	33.4425240106667	1.69636121066667	99.3187958368	97.62243462613334	459331.625	3.02341897226744E8	0	7606	16.98633664103968	2.3781863117294066	0.013988559762252007	401.958740234375	401.96881103515625
112	401.97882080078125	27.6087977373333					1	DETECTED	401.9788 m/z @27.61 [151020OFc1_NvH-0949-CRLM-9.raw]	401.97882080078125	27.6087977373333	0.720786908	99.9800632221333	99.2592763141333	460891.84375	3.1097268696679646E8	0	7606	0.15887974525711712	0.5046650867019494	0.012458190517021399	401.9688415527344	401.9884338378906
113	401.9921875	54.980660528					1	DETECTED	401.9922 m/z @54.98 [151020OFc1_NvH-0949-CRLM-9.raw]	401.9921875	54.980660528	1.90286554453333	97.5799137722667	95.67704822773338	78512.90625	2.554524838346112E8	0	7606	96.81480771379108	0.9015874350917502	0.8011993844788188	401.9890441894531	401.9938049316406
114	402.02972412109375	41.2512594058667					1	DETECTED	402.0297 m/z @41.25 [151020OFc1_NvH-0949-CRLM-9.raw]	402.02972412109375	41.2512594058667	0.703129048	99.8888889581333	99.1857599101333	310391.3125	3.412437337610857E8	0	7606	98.13649539632449	1.2491511490711003	1.4907834572824505	402.0201721191406	402.0396423339844
115	402.0408020019531	37.8691777392					1	DETECTED	402.0408 m/z @37.87 [151020OFc1_NvH-0949-CRLM-9.raw]	402.0408020019531	37.8691777392	0.9732659856	98.7429650029333	97.76969901733331	118396.7734375	2.572324937113604E8	0	7606	97.08193566848024	1.3499995576820232	1.6931817108618274	402.0397644042969	402.0422668457031
116	402.052490234375	25.3868423797333					1	DETECTED	402.0525 m/z @25.39 [151020OFc1_NvH-0949-CRLM-9.raw]	402.052490234375	25.3868423797333	1.2018712552	99.4196946005333	98.2178233453333	438644.34375	3.3143231272823906E8	0	7606	1.3781756604677717	2.0600838434602506	0.1550860620222944	402.04327392578125	402.06207275390625
117	402.1730651855469	18.5257066432					1	DETECTED	402.1731 m/z @18.53 [151020OFc1_NvH-0949-CRLM-9.raw]	402.1730651855469	18.5257066432	0.00507214986666667	99.9980854506667	99.99301330080003	788573.0	5.2587100776386327E8	2	7606	0.2940690754398112	0.5155090027480649	4.546887181336728	402.16351318359375	402.1829528808594
118	402.1957702636719	46.6788622093333					1	DETECTED	402.1958 m/z @46.68 [151020OFc1_NvH-0949-CRLM-9.raw]	402.1957702636719	46.6788622093333	5.08686531866667	99.8981223949333	94.81125707626663	640548.5	3.2991814133128846E8	2	7606	0.08695677754285214	1.289833891725572	0.003719350732059222	402.1858825683594	402.1962585449219
119	402.2062683105469	28.9451449293333					1	DETECTED	402.2063 m/z @28.95 [151020OFc1_NvH-0949-CRLM-9.raw]	402.2062683105469	28.9451449293333	4.8134287768	97.8371459357333	93.02371715893331	2131557.5	4.754031451791623E8	2	7606	0.1949293451808174	0.6965511283597732	0.4135871896492724	402.1962890625	402.21624755859375
120	402.2183837890625	38.1745097194667					1	DETECTED	402.2184 m/z @38.17 [151020OFc1_NvH-0949-CRLM-9.raw]	402.2183837890625	38.1745097194667	4.12986538666667	99.7708032933333	95.64093790666664	1919789.5	4.5378769859073514E8	2	7606	11.148061492019902	0.5152211506078557	0.009818022939718984	402.2162780761719	402.2245178222656
121	402.2345275878906	14.2546895266667					1	DETECTED	402.2345 m/z @14.25 [151020OFc1_NvH-0949-CRLM-9.raw]	402.2345275878906	14.2546895266667	4.77539361093333	99.7888127557333	95.01341914479997	3150135.5	4.9993526113611364E8	2	7606	0.23994900102918315	15.902358509972778	2.690242651457064	402.22454833984375	402.23681640625
122	402.246826171875	24.4787191096					1	DETECTED	402.2468 m/z @24.48 [151020OFc1_NvH-0949-CRLM-9.raw]	402.246826171875	24.4787191096	1.9350194848	95.9585410178667	94.0235215330667	4960221.0	6.762984126168269E8	2	7606	0.19500074792332	5.684534529587637	0.06008073455725881	402.2368469238281	402.25677490234375
123	402.2663879394531	32.6466401208					1	DETECTED	402.2664 m/z @32.65 [151020OFc1_NvH-0949-CRLM-9.raw]	402.2663879394531	32.6466401208	4.96991227386667	94.9622710253333	89.99235875146663	1243012.125	3.683189881759923E8	0	7606	11.138831394154817	0.8112976303479174	1.0373523931499016	402.2568359375	402.2762145996094
124	402.2765808105469	21.6960307066667					1	DETECTED	402.2766 m/z @21.70 [151020OFc1_NvH-0949-CRLM-9.raw]	402.2765808105469	21.6960307066667	21.4522540285333	94.5448572525333	73.092603224	471970.28125	4.144001721587233E8	0	7606	0.2644558958499559	142.83519206550108	287.92418078870185	402.2763977050781	402.2860412597656
125	402.30364990234375	91.8372654261333					1	DETECTED	402.3036 m/z @91.84 [151020OFc1_NvH-0949-CRLM-9.raw]	402.30364990234375	91.8372654261333	6.30843294053333	99.4471608525333	93.13872791199996	452644.46875	2.937379297309786E8	0	7606	0.2551124333030259	2.665051974746677	3.076439826649496	402.29638671875	402.31268310546875
126	402.3219299316406	91.5817207845333					1	DETECTED	402.3219 m/z @91.58 [151020OFc1_NvH-0949-CRLM-9.raw]	402.3219299316406	91.5817207845333	3.24608843333333	99.0231971944	95.77710876106667	97146.6484375	3.03310244682912E8	0	7606	0.17745930171759028	0.5421204683308389	2.253722282249144	402.313720703125	402.3282165527344
127	402.4178161621094	24.871339412					1	DETECTED	402.4178 m/z @24.87 [151020OFc1_NvH-0949-CRLM-9.raw]	402.4178161621094	24.871339412	8.39482772453333	98.5283950690667	90.13356734453338	321502.8125	3.254342836077395E8	0	7606	1.3144445854225175	2.735213892789457	0.003655113217566533	402.40789794921875	402.42779541015625
128	402.4507141113281	25.3287051130667					1	DETECTED	402.4507 m/z @25.33 [151020OFc1_NvH-0949-CRLM-9.raw]	402.4507141113281	25.3287051130667	5.2035596336	97.3028715296	92.099311896	319119.5625	3.217974904187655E8	0	7606	4.957679732476084	3.9437947423308293	0.760897354037545	402.4407653808594	402.460693359375
129	402.4609680175781	29.8068285352					1	DETECTED	402.4610 m/z @29.81 [151020OFc1_NvH-0949-CRLM-9.raw]	402.4609680175781	29.8068285352	4.23921016986667	94.0916229546667	89.85241278480004	302614.03125	3.645575304684074E8	0	7606	34.82030119317907	1.9562496151964315	0.05621401893663683	402.46075439453125	402.47021484375
130	402.4803466796875	51.0583664016					1	DETECTED	402.4803 m/z @51.06 [151020OFc1_NvH-0949-CRLM-9.raw]	402.4803466796875	51.0583664016	5.71784325546667	99.9163285394667	94.19848528400003	715585.8125	3.379830703926077E8	0	7606	13.2860111216526	1.229687966911431	0.004366815617468147	402.470458984375	402.49005126953125
131	402.49835205078125	43.0338188021333					1	DETECTED	402.4984 m/z @43.03 [151020OFc1_NvH-0949-CRLM-9.raw]	402.49835205078125	43.0338188021333	0.0146180605333333	69.9553209184	69.94070285786667	430373.21875	2.8287438540246516E8	0	7606	22.872266424824744	0.9347206294320481	1.1877201318878388	402.49041748046875	402.50616455078125
132	402.51617431640625	38.1868869445333					1	DETECTED	402.5162 m/z @38.19 [151020OFc1_NvH-0949-CRLM-9.raw]	402.51617431640625	38.1868869445333	7.349602008	96.3413285565333	88.9917265485333	508260.1875	3.393249609935651E8	0	7606	87.91969663549322	1.6178408306798149	1.8924736375369018	402.5065002441406	402.521484375
133	402.531494140625	37.5232271826667					1	DETECTED	402.5315 m/z @37.52 [151020OFc1_NvH-0949-CRLM-9.raw]	402.531494140625	37.5232271826667	2.4509469768	98.1772694458667	95.7263224690667	1071570.75	3.3980595343180853E8	0	7606	0.07210121340133213	0.508817970614656	0.012983492169275083	402.5215148925781	402.5396728515625
134	402.54974365234375	17.9176075642667					1	DETECTED	402.5497 m/z @17.92 [151020OFc1_NvH-0949-CRLM-9.raw]	402.54974365234375	17.9176075642667	4.96082268533333	88.4264301893333	83.46560750399998	2147418.75	3.4734240744613844E8	3	7606	0.200440337404018	0.9460698942381429	0.07005548396611795	402.5397644042969	402.5531005859375
135	402.5631103515625	16.5523689506667					1	DETECTED	402.5631 m/z @16.55 [151020OFc1_NvH-0949-CRLM-9.raw]	402.5631103515625	16.5523689506667	1.89244064986667	99.5590532346667	97.66661258480003	3274783.5	3.782525383041026E8	3	7606	0.16301295063117038	1.6026327055351646	1.453099397129491	402.55316162109375	402.57305908203125
136	402.5741271972656	31.6211952754667					1	DETECTED	402.5741 m/z @31.62 [151020OFc1_NvH-0949-CRLM-9.raw]	402.5741271972656	31.6211952754667	4.69332596986667	99.5317038338667	94.83837786400002	819291.5625	3.836673399463861E8	3	7606	15.099997931958487	1.7723662102218598	0.004560943777480507	402.5731201171875	402.5827941894531
137	402.5896911621094	35.9143087536					1	DETECTED	402.5897 m/z @35.91 [151020OFc1_NvH-0949-CRLM-9.raw]	402.5896911621094	35.9143087536	4.77539361093333	93.9851968634667	89.20980325253336	295321.0625	3.775118455336352E8	0	7606	58.17722631076631	1.5384006709015305	3.063099280004487	402.5843811035156	402.5990905761719
138	402.6185302734375	24.7582078261333					1	DETECTED	402.6185 m/z @24.76 [151020OFc1_NvH-0949-CRLM-9.raw]	402.6185302734375	24.7582078261333	3.57192581306667	94.1198286426667	90.54790282960003	413185.21875	3.198379685860283E8	0	7606	3.580212332815165	4.5345716658067134	1.3625872844070916	402.6091613769531	402.6282958984375
139	402.68402099609375	21.6200958826667					1	DETECTED	402.6840 m/z @21.62 [151020OFc1_NvH-0949-CRLM-9.raw]	402.68402099609375	21.6200958826667	5.83120456746667	94.4007505893333	88.56954602186663	426865.65625	3.097488847113305E8	0	7606	3.1893298424928602	3.828554891955037	25.101797182213947	402.67431640625	402.68878173828125
140	402.6988525390625	25.7012697245333					1	DETECTED	402.6989 m/z @25.70 [151020OFc1_NvH-0949-CRLM-9.raw]	402.6988525390625	25.7012697245333	4.20173750906667	96.4602602056	92.25852269653332	6961870.5	5.361675069820195E8	2	7606	0.3857325534041145	0.8312057748896114	58.24606824865607	402.68890380859375	402.7079162597656
141	402.7179260253906	21.7525716938667					1	DETECTED	402.7179 m/z @21.75 [151020OFc1_NvH-0949-CRLM-9.raw]	402.7179260253906	21.7525716938667	4.793608052	98.9125297837333	94.11892173173331	6.1416468E7	1.5892889365699809E9	2	7606	0.23275507404198237	13.28028966375216	28.00113378462595	402.70794677734375	402.7279052734375
142	402.7362976074219	14.2280251048					1	DETECTED	402.7363 m/z @14.23 [151020OFc1_NvH-0949-CRLM-9.raw]	402.7362976074219	14.2280251048	3.19170095706667	98.4538728976	95.26217194053332	1203357.25	3.7830904737551326E8	0	7606	0.2519957563814703	13.340350118555062	209.64448905765113	402.7279357910156	402.7386474609375
143	402.7486877441406	24.4436696853333					1	DETECTED	402.7487 m/z @24.44 [151020OFc1_NvH-0949-CRLM-9.raw]	402.7486877441406	24.4436696853333	6.440051892	95.7283892424	89.2883373504	2188589.25	4.088055804404801E8	0	7606	0.1385211314388215	1.5946392443551791	0.37807624421885433	402.7388000488281	402.758544921875
144	402.7669982910156	32.7196037813333					1	DETECTED	402.7670 m/z @32.72 [151020OFc1_NvH-0949-CRLM-9.raw]	402.7669982910156	32.7196037813333	5.8128838152	95.8125446384	89.9996608232	227386.90625	3.1334275362065506E8	0	7606	0.16551230276533602	1.6724383525097066	5.227839184315079	402.7586975097656	402.7769470214844
145	402.8541564941406	32.3688306389333					1	DETECTED	402.8542 m/z @32.37 [151020OFc1_NvH-0949-CRLM-9.raw]	402.8541564941406	32.3688306389333	1.23707893306667	98.6315369184	97.39445798533333	1407883.625	3.4008337750439864E8	0	7606	0.171653552346001	0.6764441448938082	0.4950838862203159	402.8442687988281	402.8641357421875
146	402.87274169921875	15.6068900530667					1	DETECTED	402.8727 m/z @15.61 [151020OFc1_NvH-0949-CRLM-9.raw]	402.87274169921875	15.6068900530667	4.59374599813333	98.3529821285333	93.75923613039997	230315.796875	3.146417012226133E8	0	7606	22.033421805185093	8.255232731936088	0.7930766629913087	402.8641662597656	402.8739929199219
147	402.884033203125	17.9176075642667					1	DETECTED	402.8840 m/z @17.92 [151020OFc1_NvH-0949-CRLM-9.raw]	402.884033203125	17.9176075642667	4.96082268533333	99.0417592144	94.08093652906668	1435253.75	3.84208018830504E8	3	7606	2.7615716579807916	0.6908986492958622	0.5824787904317453	402.8741149902344	402.88629150390625
148	402.89630126953125	32.4181927968					1	DETECTED	402.8963 m/z @32.42 [151020OFc1_NvH-0949-CRLM-9.raw]	402.89630126953125	32.4181927968	0.8526978	99.8798474973333	99.0271496973333	4430873.5	4.116971695494665E8	3	7606	0.13607024128916123	0.5139593084828827	0.16008262518766134	402.8863220214844	402.9062805175781
149	402.9120788574219	46.6788622093333					1	DETECTED	402.9121 m/z @46.68 [151020OFc1_NvH-0949-CRLM-9.raw]	402.9120788574219	46.6788622093333	1.90286554453333	99.8709020146667	97.96803647013337	507097.375	3.4549385153389674E8	0	7606	0.1446420205858061	1.1358566821001246	0.1284976562170625	402.9063720703125	402.92205810546875
150	402.9496154785156	9.62476744453333					1	DETECTED	402.9496 m/z @9.62 [151020OFc1_NvH-0949-CRLM-9.raw]	402.9496154785156	9.62476744453333	0.177449547733333	99.1161917957333	98.93874224799997	555827.4375	3.400314489247145E8	0	7606	0.10852256478777456	22.12138936679009	192.77834943983936	402.939697265625	402.9595642089844
151	402.9701232910156	38.3946069104					1	DETECTED	402.9701 m/z @38.39 [151020OFc1_NvH-0949-CRLM-9.raw]	402.9701232910156	38.3946069104	4.7570502632	99.8798474973333	95.1227972341333	354570.15625	3.6694412501458776E8	0	7606	6.985770781207975	1.561422253894075	2.1112516841394378	402.96014404296875	402.9739990234375
152	402.9840087890625	45.8966916885333					1	DETECTED	402.9840 m/z @45.90 [151020OFc1_NvH-0949-CRLM-9.raw]	402.9840087890625	45.8966916885333	1.45784979893333	98.1772694458667	96.71941964693337	1243573.25	3.656582593301735E8	2	7606	1.2404505957868892	0.5775713833983674	0.37954216899018434	402.97406005859375	402.99383544921875
153	403.01983642578125	26.8205945824					1	DETECTED	403.0198 m/z @26.82 [151020OFc1_NvH-0949-CRLM-9.raw]	403.01983642578125	26.8205945824	0.703129048	99.7341161597333	99.03098711173331	215044.953125	3.1175416648994696E8	0	7606	0.10326001766195603	1.971647681780946	2.9210434766896682	403.0100402832031	403.0294494628906
154	403.0498352050781	61.4277538589333					1	DETECTED	403.0498 m/z @61.43 [151020OFc1_NvH-0949-CRLM-9.raw]	403.0498352050781	61.4277538589333	1.0613101328	98.8374081618667	97.7760980290667	146233.640625	3.368086511946751E8	0	7606	97.17099192896391	0.8144474730067992	0.6285701959387128	403.0400085449219	403.0589599609375
155	403.177734375	22.5091296176					1	DETECTED	403.1777 m/z @22.51 [151020OFc1_NvH-0949-CRLM-9.raw]	403.177734375	22.5091296176	0.00507214986666667	99.8616686541333	99.85659650426663	552755.3125	3.494679633549089E8	3	7606	10.937906595044222	4.026204017512058	0.017262292664192037	403.16790771484375	403.1784973144531
156	403.1885070800781	18.9979699749333					1	DETECTED	403.1885 m/z @19.00 [151020OFc1_NvH-0949-CRLM-9.raw]	403.1885070800781	18.9979699749333	0.0146180605333333	99.9980854506667	99.98346739013336	1168675.5	3.956898175494724E8	2	7606	17.651672943243895	0.5638273548241481	1.3386138383219701	403.17852783203125	403.1903076171875
157	403.20037841796875	25.7173029514833					1	DETECTED	403.2004 m/z @25.72 [151020OFc1_NvH-0949-CRLM-9.raw]	403.20037841796875	25.7173029514833	4.7208981712	99.6977166472	94.97681847599999	2590471.0	4.5274270109665936E8	2	7606	0.3869354294126701	1.2180576478962892	0.34807277998651803	403.1903991699219	403.208251953125
158	403.21826171875	21.7630092728					1	DETECTED	403.2183 m/z @21.76 [151020OFc1_NvH-0949-CRLM-9.raw]	403.21826171875	21.7630092728	4.49300719546667	97.8371459357333	93.34413874026663	2.6995112E7	1.28551508275179E9	3	7606	0.24972003125322573	19.813015624510356	10.580719645745598	403.2082824707031	403.2281799316406
159	403.2317199707031	31.4137583056					1	DETECTED	403.2317 m/z @31.41 [151020OFc1_NvH-0949-CRLM-9.raw]	403.2317199707031	31.4137583056	0.00507214986666667	99.9890922213333	99.98402007146663	3746282.25	5.3575671423534775E8	2	7606	1.125614878427875	0.8910950987920376	0.014793536379643566	403.228271484375	403.24169921875
160	403.2441711425781	33.2039540874667					1	DETECTED	403.2442 m/z @33.20 [151020OFc1_NvH-0949-CRLM-9.raw]	403.2441711425781	33.2039540874667	4.793608052	98.9764668250667	94.1828587730667	2397359.5	3.767671622772502E8	2	7606	0.5220067159133066	0.8594296781763914	0.18331330244834768	403.2417297363281	403.245849609375
161	403.255859375	16.6501744922667					1	DETECTED	403.2559 m/z @16.65 [151020OFc1_NvH-0949-CRLM-9.raw]	403.255859375	16.6501744922667	0.703129048	95.7760057717333	95.0728767237333	4061275.5	4.301001924907918E8	2	7606	28.504383571559003	30.079171497067506	194.84998459335756	403.24591064453125	403.26531982421875
162	403.2705383300781	59.8394695413333					1	DETECTED	403.2705 m/z @59.84 [151020OFc1_NvH-0949-CRLM-9.raw]	403.2705383300781	59.8394695413333	5.2847422736	95.6558169733333	90.3710746997333	104886.625	2.962606952713577E8	0	7606	69.59413846969838	0.8282607138353689	0.5877482412165287	403.266357421875	403.27838134765625
163	403.3066101074219	91.8464758965333					1	DETECTED	403.3066 m/z @91.85 [151020OFc1_NvH-0949-CRLM-9.raw]	403.3066101074219	91.8464758965333	3.85797253786667	98.196052652	94.33808011413333	120128.2578125	3.510161731254998E8	0	7606	0.26551261602871534	0.5360818545212889	0.36342317689397174	403.2989196777344	403.3163146972656
164	403.4342956542969	34.8796848792					1	DETECTED	403.4343 m/z @34.88 [151020OFc1_NvH-0949-CRLM-9.raw]	403.4342956542969	34.8796848792	1.34296776133333	95.8214993376	94.47853157626668	409782.21875	3.53854713602646E8	0	7606	26.96352264719915	1.7987455025322696	0.05019087049193771	403.42486572265625	403.4442138671875
165	403.4510803222656	9.68277498026667					1	DETECTED	403.4511 m/z @9.68 [151020OFc1_NvH-0949-CRLM-9.raw]	403.4510803222656	9.68277498026667	4.50205478693333	95.3365688072	90.83451402026667	262742.09375	3.1445347839314157E8	0	7606	0.10585928705129177	1.582490778323077	15.576030491649442	403.4443054199219	403.4610290527344
166	403.4853515625	44.634052052					1	DETECTED	403.4854 m/z @44.63 [151020OFc1_NvH-0949-CRLM-9.raw]	403.4853515625	44.634052052	5.89644116853333	97.8645544058667	91.96811323733337	737108.8125	3.453216550422039E8	0	7606	19.155952762109028	1.6123649278269316	0.03794147951468862	403.47540283203125	403.49371337890625
167	403.5024719238281	20.296461332					1	DETECTED	403.5025 m/z @20.30 [151020OFc1_NvH-0949-CRLM-9.raw]	403.5024719238281	20.296461332	5.89644116853333	89.6360639032	83.73962273466667	234543.8125	3.8636130003739965E8	0	7606	0.08211562287968377	4.2876335789312385	9.195068082649291	403.495361328125	403.5056457519531
168	403.5156555175781	20.2194267882667					1	DETECTED	403.5157 m/z @20.22 [151020OFc1_NvH-0949-CRLM-9.raw]	403.5156555175781	20.2194267882667	5.4490698184	99.5881738341333	94.1391040157333	869522.625	2.979757054265022E8	3	7606	0.07376699918064133	0.9000992550761334	2.275209263453818	403.5057678222656	403.52557373046875
169	403.5362548828125	12.6824486333333					1	DETECTED	403.5363 m/z @12.68 [151020OFc1_NvH-0949-CRLM-9.raw]	403.5362548828125	12.6824486333333	1.26354140426667	97.3028715296	96.03933012533332	3368484.25	4.224899175924591E8	3	7606	27.18788655049687	36.41752690939134	136.2314633016248	403.5262756347656	403.54620361328125
170	403.5558166503906	34.9394326765333					1	DETECTED	403.5558 m/z @34.94 [151020OFc1_NvH-0949-CRLM-9.raw]	403.5558166503906	34.9394326765333	4.1121279224	94.2921914130667	90.1800634906667	1068439.25	3.9221839598694867E8	3	7606	17.76072294166366	0.7556036539193106	2.293778278384281	403.5462646484375	403.5657958984375
171	403.5675048828125	26.1992388709333					1	DETECTED	403.5675 m/z @26.20 [151020OFc1_NvH-0949-CRLM-9.raw]	403.5675048828125	26.1992388709333	4.8329571984	81.8577966597333	77.0248394613333	623107.25	3.3116861551096E8	0	7606	0.12391649150650608	2.7176854346721497	5.004498011305431	403.5658264160156	403.57745361328125
172	403.6795349121094	22.5091296176					1	DETECTED	403.6795 m/z @22.51 [151020OFc1_NvH-0949-CRLM-9.raw]	403.6795349121094	22.5091296176	2.1382023752	92.4585251221333	90.3203227469333	339034.90625	2.86615028957612E8	0	7606	0.1768464280440547	3.6614714366298395	1.3155046634333407	403.669921875	403.6798400878906
173	403.69000244140625	19.0706152832					1	DETECTED	403.6900 m/z @19.07 [151020OFc1_NvH-0949-CRLM-9.raw]	403.69000244140625	19.0706152832	6.92112791866667	95.8489401725333	88.92781225386663	445983.6875	3.2099995230725247E8	0	7606	3.509957937203785	0.7581574579389605	5.187664820824292	403.6800231933594	403.6999206542969
174	403.70025634765625	17.2507483221333					1	DETECTED	403.7003 m/z @17.25 [151020OFc1_NvH-0949-CRLM-9.raw]	403.70025634765625	17.2507483221333	8.3201051488	44.6594474082667	36.339342259466704	179095.140625	1.2669723830543792E8	0	7606	0.14500998709280566	2.0345310832692967	0.0015627641529163052	403.7000732421875	403.700927734375
175	403.71099853515625	26.2184410101333					1	DETECTED	403.7110 m/z @26.22 [151020OFc1_NvH-0949-CRLM-9.raw]	403.71099853515625	26.2184410101333	2.64315108213333	98.4538728976	95.81072181546666	2.3206918E7	1.4016145114860604E9	2	7606	0.23421100453927934	1.1218090818690611	0.25022592095540686	403.7010498046875	403.720947265625
176	403.72955322265625	21.3907634464					1	DETECTED	403.7296 m/z @21.39 [151020OFc1_NvH-0949-CRLM-9.raw]	403.72955322265625	21.3907634464	3.20065076453333	99.5590532346667	96.35840247013337	1.4136536E7	7.795852936096178E8	2	7606	0.2129353413807209	39.851753242263385	13.378551087798158	403.72100830078125	403.7394714355469
177	403.7419738769531	31.887435872					1	DETECTED	403.7420 m/z @31.89 [151020OFc1_NvH-0949-CRLM-9.raw]	403.7419738769531	31.887435872	5.2847422736	83.0731911642667	77.7884488906667	5139918.5	4.312485981496862E8	2	7606	0.16195941334405717	1.1480833723828578	0.6460984815770305	403.73956298828125	403.7519226074219
178	403.75750732421875	16.6501744922667					1	DETECTED	403.7575 m/z @16.65 [151020OFc1_NvH-0949-CRLM-9.raw]	403.75750732421875	16.6501744922667	5.4888226848	96.3504173976	90.8615947128	1908621.625	3.6906820888471425E8	0	7606	0.11183821100379987	0.9703055079554854	1.5461975905050138	403.7519836425781	403.76690673828125
179	403.8504638671875	20.1501109048					1	DETECTED	403.8505 m/z @20.15 [151020OFc1_NvH-0949-CRLM-9.raw]	403.8504638671875	20.1501109048	5.26322376746667	99.3918822056	94.12865843813333	506307.65625	3.3389842675963473E8	0	7606	2.8908983295935613	0.6303132873195594	0.057418378332962955	403.8406677246094	403.8604431152344
180	403.8704833984375	12.6824486333333					1	DETECTED	403.8705 m/z @12.68 [151020OFc1_NvH-0949-CRLM-9.raw]	403.8704833984375	12.6824486333333	0.00507214986666667	99.1715643248	99.16649217493334	1907348.5	4.34965948090526E8	3	7606	28.504784454967137	19.520391366854234	0.2590488209338874	403.8605651855469	403.8804626464844
181	403.8876037597656	20.5749293309333					1	DETECTED	403.8876 m/z @20.57 [151020OFc1_NvH-0949-CRLM-9.raw]	403.8876037597656	20.5749293309333	1.61670173226667	99.8981223949333	98.28142066266662	975592.25	3.7146403885558754E8	3	7606	14.050155945835744	0.7506447448757413	3.2494442915501156	403.8804931640625	403.8975830078125
182	403.9019470214844	44.7111036984					1	DETECTED	403.9019 m/z @44.71 [151020OFc1_NvH-0949-CRLM-9.raw]	403.9019470214844	44.7111036984	1.3518401952	97.984636252	96.6327960568	527348.0625	3.1883372450504667E8	3	7606	27.466484104253812	1.3623017256839032	0.002300927327180765	403.8976745605469	403.911865234375
183	403.9231262207031	38.3779300461333					1	DETECTED	403.9231 m/z @38.38 [151020OFc1_NvH-0949-CRLM-9.raw]	403.9231262207031	38.3779300461333	0.186415961866667	99.925501384	99.73908542213333	305312.375	4.0608520211075544E8	0	7606	19.305115387010076	1.6769500018726016	2.27645656051232	403.9136047363281	403.9329528808594
184	403.9519348144531	26.1992388709333					1	DETECTED	403.9519 m/z @26.20 [151020OFc1_NvH-0949-CRLM-9.raw]	403.9519348144531	26.1992388709333	5.0776128752	98.4259875050667	93.3483746298667	334737.4375	3.423848436534418E8	0	7606	0.14951016156916452	3.28824931523308	3.5622318612590296	403.94195556640625	403.9619140625
185	403.9784851074219	36.5340330357333					1	DETECTED	403.9785 m/z @36.53 [151020OFc1_NvH-0949-CRLM-9.raw]	403.9784851074219	36.5340330357333	0.9142846832	99.5973592541333	98.6830745709333	359531.5	3.4612817954490745E8	0	7606	10.041971881175847	2.017451571870349	0.004798176534530918	403.9686279296875	403.9884338378906
186	403.9891662597656	26.4893107909333					1	DETECTED	403.9892 m/z @26.49 [151020OFc1_NvH-0949-CRLM-9.raw]	403.9891662597656	26.4893107909333	5.4796441288	95.8306985586667	90.35105442986669	200116.8125	3.568984751188311E8	0	7606	45.44541745467071	2.1607214128793797	5.949671520017364	403.9884948730469	403.9987487792969
187	404.01397705078125	36.8322776410667					1	DETECTED	404.0140 m/z @36.83 [151020OFc1_NvH-0949-CRLM-9.raw]	404.01397705078125	36.8322776410667	0.747069948	95.8580647618667	95.1109948138667	118850.984375	2.8920460675231194E8	0	7606	59.03635896984568	1.3445611525200265	1.6589865283749148	404.004150390625	404.021728515625
188	404.032470703125	26.2184410101333					1	DETECTED	404.0325 m/z @26.22 [151020OFc1_NvH-0949-CRLM-9.raw]	404.032470703125	26.2184410101333	1.90286554453333	98.5097450232	96.60687947866667	202262.734375	3.079971155925829E8	0	7606	14.009852064727188	2.8346640630940305	4.5397214254883895	404.0228271484375	404.0422668457031
189	404.04534912109375	43.4721573808					1	DETECTED	404.0453 m/z @43.47 [151020OFc1_NvH-0949-CRLM-9.raw]	404.04534912109375	43.4721573808	1.89244064986667	97.6541545762667	95.76171392640003	89979.7734375	2.8959085453239125E8	0	7606	95.80784679475924	1.153022755699637	1.3042235431871334	404.0426330566406	404.0469055175781
190	404.0581970214844	35.1423904984					1	DETECTED	404.0582 m/z @35.14 [151020OFc1_NvH-0949-CRLM-9.raw]	404.0581970214844	35.1423904984	0.479356397333333	97.3585563016	96.87919990426667	106562.5546875	3.0694874508142424E8	0	7606	71.90423442349383	1.4343710846483644	1.8643756838636636	404.0482177734375	404.0673828125
191	404.07781982421875	64.6487045122667					1	DETECTED	404.0778 m/z @64.65 [151020OFc1_NvH-0949-CRLM-9.raw]	404.07781982421875	64.6487045122667	0.113579412	99.6427984357333	99.52921902373329	117973.640625	2.943269795354664E8	0	7606	97.84657711846424	0.7923803039604163	0.5598058225769275	404.0686340332031	404.0858154296875
192	404.089111328125	1.9147048152					1	DETECTED	404.0891 m/z @1.91 [151020OFc1_NvH-0949-CRLM-9.raw]	404.089111328125	1.9147048152	0.8526978	95.8763438450667	95.0236460450667	12189.6513671875	3.2294576940039508E7	0	7606	0.1810260227656908	44.73776758770826	0.20659349884310443	404.0878601074219	404.0904846191406
193	404.1192626953125	89.1464636178667					1	DETECTED	404.1193 m/z @89.15 [151020OFc1_NvH-0949-CRLM-9.raw]	404.1192626953125	89.1464636178667	1.97580462426667	99.9980854506667	98.02228082640002	9978266.0	7.19647959256455E8	0	7606	0.6623038064511917	1.5628604043822887	1.4342330476818526	404.1119689941406	404.1260986328125
194	404.16473388671875	40.3160996912					1	DETECTED	404.1647 m/z @40.32 [151020OFc1_NvH-0949-CRLM-9.raw]	404.16473388671875	40.3160996912	2.19278511626667	99.7522968394667	97.55951172320002	119722.3984375	3.3541697159853244E8	0	7606	88.08679254611931	1.2341678177152253	1.8071331618309456	404.1551208496094	404.16802978515625
195	404.1781921386719	16.0015749778667					1	DETECTED	404.1782 m/z @16.00 [151020OFc1_NvH-0949-CRLM-9.raw]	404.1781921386719	16.0015749778667	0.00507214986666667	99.9980854506667	99.99301330080003	173286.375	3.523132382811962E8	0	7606	10.814277403582507	3.0067981289123376	6.603870388195494	404.1690673828125	404.1810302734375
196	404.1910705566406	16.3061216354667					1	DETECTED	404.1911 m/z @16.31 [151020OFc1_NvH-0949-CRLM-9.raw]	404.1910705566406	16.3061216354667	0.946861516	99.9800632221333	99.0332017061333	2586270.25	4.041595166077732E8	0	7606	73.87441300129647	5.410680162266959	699.0729299177482	404.18109130859375	404.19342041015625
197	404.20343017578125	25.2004362789333					1	DETECTED	404.2034 m/z @25.20 [151020OFc1_NvH-0949-CRLM-9.raw]	404.20343017578125	25.2004362789333	4.98876815653333	97.9110556970667	92.92228754053338	4.3322128E7	1.6116115466110458E9	2	7606	0.22976134045676488	0.5108521231852746	0.14902450159980984	404.1934509277344	404.2134094238281
198	404.21343994140625	28.2286886949333					1	DETECTED	404.2134 m/z @28.23 [151020OFc1_NvH-0949-CRLM-9.raw]	404.21343994140625	28.2286886949333	1.47541257066667	97.4965563450667	96.02114377440002	3330226.5	5.161942646633512E8	0	7606	0.6983053833640547	1.1687471123170055	0.5623837948835233	404.21343994140625	404.2171936035156
199	404.2272033691406	28.605659032					1	DETECTED	404.2272 m/z @28.61 [151020OFc1_NvH-0949-CRLM-9.raw]	404.2272033691406	28.605659032	0.122616624	99.3005000832	99.1778834592	9627851.0	9.175745412776285E8	2	7606	7.216034011618273	0.7009995430462379	0.8854255354083447	404.21722412109375	404.2371520996094
200	404.2395935058594	25.7622125408					1	DETECTED	404.2396 m/z @25.76 [151020OFc1_NvH-0949-CRLM-9.raw]	404.2395935058594	25.7622125408	1.30759476426667	99.8709020146667	98.56330725040003	1156859.375	3.608151323562255E8	0	7606	0.13302359537695807	0.8192065898681017	1.0387317314126612	404.23724365234375	404.2419128417969
201	404.251953125	29.6257160754667					1	DETECTED	404.2520 m/z @29.63 [151020OFc1_NvH-0949-CRLM-9.raw]	404.251953125	29.6257160754667	4.73903147066667	99.9528675938667	95.21383612320002	1.4794061E7	6.457381340337082E8	2	7606	0.1538516992660668	0.5250819018468863	0.39351049216450507	404.2420959472656	404.2619323730469
202	404.2640075683594	24.2798026578667					1	DETECTED	404.2640 m/z @24.28 [151020OFc1_NvH-0949-CRLM-9.raw]	404.2640075683594	24.2798026578667	0.650487677066667	97.1170252229333	96.46653754586663	286312.875	3.7808306780390054E8	0	7606	30.75288235175656	4.0189924714572935	5.9426546565056615	404.261962890625	404.2722473144531
203	404.2953796386719	89.9757869714667					1	DETECTED	404.2954 m/z @89.98 [151020OFc1_NvH-0949-CRLM-9.raw]	404.2953796386719	89.9757869714667	11.7924446725333	95.0379352794667	83.2454906069334	89494.6171875	2.927944543966712E8	0	7606	78.75751396049588	0.5323735731880386	0.025643431941504317	404.2854919433594	404.301513671875
204	404.3190612792969	92.1405829333333					1	DETECTED	404.3191 m/z @92.14 [151020OFc1_NvH-0949-CRLM-9.raw]	404.3190612792969	92.1405829333333	10.2812183896	99.1161917957333	88.8349734061333	96098.0078125	2.1298507618702212E8	0	7606	0.902812764067761	0.5426072746916651	10.303416124850111	404.3094787597656	404.3280029296875
205	404.4178466796875	46.1800779365333					1	DETECTED	404.4178 m/z @46.18 [151020OFc1_NvH-0949-CRLM-9.raw]	404.4178466796875	46.1800779365333	0.843946128266667	96.3045832421333	95.46063711386664	444281.6875	3.250768538335695E8	0	7606	null	1.052809682987337	667.7762566352186	404.4079895019531	404.427734375
206	404.4478759765625	26.1380481893333					1	DETECTED	404.4479 m/z @26.14 [151020OFc1_NvH-0949-CRLM-9.raw]	404.4478759765625	26.1380481893333	4.8881947144	99.5973592541333	94.7091645397333	1462052.0	3.349786692388245E8	0	7606	0.09359802979936305	1.281909348604177	1.1067324545434378	404.4380187988281	404.45782470703125
207	404.4612121582031	26.4349715053333					1	DETECTED	404.4612 m/z @26.43 [151020OFc1_NvH-0949-CRLM-9.raw]	404.4612121582031	26.4349715053333	4.90631514506667	95.0470993522667	90.14078420720003	444130.78125	3.4390410358815175E8	0	7606	0.09100306377837342	2.7531247693654777	291.10216849387535	404.4579162597656	404.47119140625
208	404.50054931640625	37.28763012					1	DETECTED	404.5005 m/z @37.29 [151020OFc1_NvH-0949-CRLM-9.raw]	404.50054931640625	37.28763012	4.96082268533333	96.8005916442667	91.83976895893338	122108.3828125	3.262498357279566E8	0	7606	87.62396993160459	1.5204292273158195	2.057650388727569	404.4915466308594	404.51043701171875
209	404.52069091796875	12.5974437984					1	DETECTED	404.5207 m/z @12.60 [151020OFc1_NvH-0949-CRLM-9.raw]	404.52069091796875	12.5974437984	4.44716812053333	99.8525647330667	95.40539661253337	4833769.5	4.6619552526794535E8	3	7606	0.1788587347597801	13.85636539675158	10.92964237942871	404.5108642578125	404.5306091308594
210	404.541259765625	8.59618160506667					1	DETECTED	404.5413 m/z @8.60 [151020OFc1_NvH-0949-CRLM-9.raw]	404.541259765625	8.59618160506667	3.51762874053333	98.9489437264	95.43131498586668	4642412.0	4.6356420410151565E8	3	7606	15.03399654503924	26.33065923267874	97.66779179064063	404.5312805175781	404.5511474609375
211	404.5555725097656	24.9717970685333					1	DETECTED	404.5556 m/z @24.97 [151020OFc1_NvH-0949-CRLM-9.raw]	404.5555725097656	24.9717970685333	4.32045905573333	96.4602602056	92.13980114986667	3145684.75	4.08227857683132E8	3	7606	15.14161360619682	1.162562371876069	1.0979367171005083	404.55133056640625	404.5655212402344
212	404.57012939453125	37.9976158114667					1	DETECTED	404.5701 m/z @38.00 [151020OFc1_NvH-0949-CRLM-9.raw]	404.57012939453125	37.9976158114667	4.851393064	84.3410271517333	79.4896340877333	1595962.5	3.393022336424438E8	0	7606	0.13762993799540624	7.752912094322598	2.74950968436829	404.5655822753906	404.5733947753906
213	404.5834655761719	33.0784494226667					1	DETECTED	404.5835 m/z @33.08 [151020OFc1_NvH-0949-CRLM-9.raw]	404.5834655761719	33.0784494226667	4.01094996773333	99.2176284514667	95.20667848373337	1994798.875	3.6319552876611596E8	3	7606	9.43658390908	0.5226143336162408	0.019916494722601458	404.573486328125	404.5929260253906
214	404.618408203125	46.2478837090667					1	DETECTED	404.6184 m/z @46.25 [151020OFc1_NvH-0949-CRLM-9.raw]	404.618408203125	46.2478837090667	0.578670216266667	97.0248912037333	96.44622098746663	509506.28125	3.220487170269632E8	0	7606	0.1723557035578196	1.2276806930989599	8.056340462240436E-4	404.60906982421875	404.6274719238281
215	404.6532287597656	26.9721303194667					1	DETECTED	404.6532 m/z @26.97 [151020OFc1_NvH-0949-CRLM-9.raw]	404.6532287597656	26.9721303194667	9.28356126053333	99.0789463426667	89.79538508213336	577099.4375	3.4630024757866687E8	0	7606	0.12444299548585036	0.5529665991683076	0.007889638792423527	404.64337158203125	404.6628723144531
216	404.6678771972656	23.8270642821333					1	DETECTED	404.6679 m/z @23.83 [151020OFc1_NvH-0949-CRLM-9.raw]	404.6678771972656	23.8270642821333	9.38598324906667	94.5448572525333	85.15887400346664	539264.4375	3.244796499527831E8	0	7606	0.2823238237634875	0.9023549138430111	1.9015864035332903	404.6641845703125	404.677490234375
217	404.6916809082031	22.9950654349333					1	DETECTED	404.6917 m/z @23.00 [151020OFc1_NvH-0949-CRLM-9.raw]	404.6916809082031	22.9950654349333	4.78449969493333	89.2120999229333	84.42760022799997	406340.71875	3.4579190895732325E8	0	7606	3.6213320356521734	0.5031715775114219	0.02205346261198979	404.6817321777344	404.6946716308594
218	404.7046813964844	25.2004362789333					1	DETECTED	404.7047 m/z @25.20 [151020OFc1_NvH-0949-CRLM-9.raw]	404.7046813964844	25.2004362789333	4.90631514506667	96.0956729584	91.18935781333333	1.7805858E7	7.948922070962778E8	2	7606	0.2537284055682747	0.758972958594446	0.242382827971316	404.6947937011719	404.71466064453125
219	404.7190246582031	15.2581400693333					1	DETECTED	404.7190 m/z @15.26 [151020OFc1_NvH-0949-CRLM-9.raw]	404.7190246582031	15.2581400693333	4.82375777893333	98.8844985970667	94.06074081813337	8263521.5	5.82692188714772E8	2	7606	0.20121786391284324	1.684759448045901	16.89395785753642	404.7146911621094	404.72900390625
220	404.7290954589844	28.6266691066667					1	DETECTED	404.7291 m/z @28.63 [151020OFc1_NvH-0949-CRLM-9.raw]	404.7290954589844	28.6266691066667	3.87594800373333	94.5448572525333	90.66890924879998	3517609.75	4.875809127737523E8	2	7606	10.364461478058288	1.0134443613127433	0.08587388865455707	404.72906494140625	404.7390441894531
221	404.74298095703125	9.83959429813333					1	DETECTED	404.7430 m/z @9.84 [151020OFc1_NvH-0949-CRLM-9.raw]	404.74298095703125	9.83959429813333	1.67877022826667	71.0363749309333	69.35760470266663	337998.3125	2.6121603058840472E8	0	7606	7.938783485620657	13.324242338303042	59.225892069688705	404.7391357421875	404.7436218261719
222	404.753662109375	29.6257160754667					1	DETECTED	404.7537 m/z @29.63 [151020OFc1_NvH-0949-CRLM-9.raw]	404.753662109375	29.6257160754667	0.2323158896	91.7901688237333	91.5578529341333	6757917.0	3.7871798860914975E8	0	7606	0.15694505604827214	0.5653506369519218	1.5214559047159462	404.7438049316406	404.76361083984375
223	404.7651062011719	24.2282074637333					1	DETECTED	404.7651 m/z @24.23 [151020OFc1_NvH-0949-CRLM-9.raw]	404.7651062011719	24.2282074637333	5.5167290904	31.125461724	25.6087326336	190334.234375	6.317484675293881E7	0	7606	0.03471871368040169	0.7130888011630292	0.5822894526303645	404.7637023925781	404.7742004394531
224	404.82958984375	13.9426237968					1	DETECTED	404.8296 m/z @13.94 [151020OFc1_NvH-0949-CRLM-9.raw]	404.82958984375	13.9426237968	5.17488084746667	97.8007363189333	92.62585547146664	738625.0625	3.3072016014969873E8	0	7606	0.14377402333390243	0.5191224512805811	0.10492567004195053	404.8204345703125	404.83929443359375
225	404.8548583984375	12.5821019122667					1	DETECTED	404.8549 m/z @12.58 [151020OFc1_NvH-0949-CRLM-9.raw]	404.8548583984375	12.5821019122667	5.08686531866667	99.5973592541333	94.51049393546663	3092414.25	4.361743065886941E8	0	7606	0.16589610682472866	3.3004493682682883	11.232801835600295	404.8455505371094	404.8648376464844
226	404.875244140625	17.2507483221333					1	DETECTED	404.8752 m/z @17.25 [151020OFc1_NvH-0949-CRLM-9.raw]	404.875244140625	17.2507483221333	2.73198138666667	98.9670706989333	96.23508931226662	3793011.75	4.573742896281535E8	3	7606	8.760600991527523	1.931287654268744	23.126230193469794	404.8652648925781	404.8852233886719
227	404.8871154785156	21.5763590909333					1	DETECTED	404.8871 m/z @21.58 [151020OFc1_NvH-0949-CRLM-9.raw]	404.8871154785156	21.5763590909333	4.8134287768	98.2055020616	93.3920732848	602913.3125	3.2883272278325295E8	0	7606	25.12144923125583	0.507887618067933	0.007764648259587252	404.88525390625	404.8894958496094
228	404.8995056152344	13.9333219901333					1	DETECTED	404.8995 m/z @13.93 [151020OFc1_NvH-0949-CRLM-9.raw]	404.8995056152344	13.9333219901333	0.00507214986666667	99.7978903544	99.79281820453333	2377244.0	4.199356488086622E8	3	7606	11.132538100678833	3.3308526651678774	2.7565667520121977	404.8895263671875	404.90948486328125
229	404.9178466796875	33.1000782128					1	DETECTED	404.9178 m/z @33.10 [151020OFc1_NvH-0949-CRLM-9.raw]	404.9178466796875	33.1000782128	0.0326049498666667	96.8924699042667	96.85986495440004	1629647.25	3.927431726308652E8	3	7606	12.360109050831781	0.5091390435715432	1.3250869797356888	404.9095764160156	404.92755126953125
230	404.9468994140625	21.3717800021333					1	DETECTED	404.9469 m/z @21.37 [151020OFc1_NvH-0949-CRLM-9.raw]	404.9468994140625	21.3717800021333	1.25471462426667	99.1990388933333	97.94432426906663	3037183.0	3.704469625853428E8	0	7606	0.15152280451624023	0.9248959434005706	29.22223629854611	404.93707275390625	404.9560852050781
231	404.9771423339844	29.3144925608					1	DETECTED	404.9771 m/z @29.31 [151020OFc1_NvH-0949-CRLM-9.raw]	404.9771423339844	29.3144925608	0.861460860533333	94.2826312138667	93.42117035333337	411431.6875	3.0463602433388025E8	0	7606	0.05574023292656349	2.2493461252959017	0.003725993268766775	404.9671630859375	404.97772216796875
232	404.9878234863281	38.5884239658667					1	DETECTED	404.9878 m/z @38.59 [151020OFc1_NvH-0949-CRLM-9.raw]	404.9878234863281	38.5884239658667	1.10536001093333	98.6036437962667	97.49828378533337	503521.15625	3.320707581592338E8	4	7606	0.1684099018402918	2.113511460521626	3.210276432627573	404.9778747558594	404.9976806640625
233	405.01971435546875	46.2478837090667					1	DETECTED	405.0197 m/z @46.25 [151020OFc1_NvH-0949-CRLM-9.raw]	405.01971435546875	46.2478837090667	1.54614033946667	95.2545303944	93.70839005493333	451337.84375	3.0463278372689265E8	0	7606	49.01456518444824	1.0523220038634757	1.7778255681768809	405.0097961425781	405.0296936035156
234	405.0406799316406	53.3082970584					1	DETECTED	405.0407 m/z @53.31 [151020OFc1_NvH-0949-CRLM-9.raw]	405.0406799316406	53.3082970584	1.90286554453333	99.6156069333333	97.71274138879997	99680.3671875	3.1843125402302015E8	0	7606	97.81693466733788	0.9504489935111151	0.9016088928542847	405.03131103515625	405.0436706542969
235	405.0538024902344	26.8854461125333					1	DETECTED	405.0538 m/z @26.89 [151020OFc1_NvH-0949-CRLM-9.raw]	405.0538024902344	26.8854461125333	1.89244064986667	99.4749396954667	97.58249904560003	236926.578125	3.321577683249498E8	0	7606	40.52567992751978	1.9250631926893773	0.0072634547171546784	405.0439758300781	405.06329345703125
236	405.06524658203125	71.0052399186667					1	DETECTED	405.0652 m/z @71.01 [151020OFc1_NvH-0949-CRLM-9.raw]	405.06524658203125	71.0052399186667	0.3886035408	71.0052399186667	70.6166363778667	70779.5625	1.8960883687672713E8	0	7606	69.10454396964002	0.5	null	405.06524658203125	405.0741882324219
237	405.0899963378906	51.2585595264					1	DETECTED	405.0900 m/z @51.26 [151020OFc1_NvH-0949-CRLM-9.raw]	405.0899963378906	51.2585595264	0.9142846832	95.3455541461333	94.4312694629333	132416.96875	3.574483924126459E8	0	7606	93.65579844307487	0.9468234628970718	0.8944382185521202	405.0815124511719	405.0917053222656
238	405.10357666015625	90.3636182797333					1	DETECTED	405.1036 m/z @90.36 [151020OFc1_NvH-0949-CRLM-9.raw]	405.10357666015625	90.3636182797333	1.61670173226667	96.6353102312	95.01860849893332	3427288.75	3.4831161782639825E8	0	7606	0.07071527609059558	1.4203332146517729	1.0289861946452392	405.09405517578125	405.111572265625
239	405.122802734375	89.3346426477333					1	DETECTED	405.1228 m/z @89.33 [151020OFc1_NvH-0949-CRLM-9.raw]	405.122802734375	89.3346426477333	0.5063789944	98.0189276165333	97.51254862213331	1719127.625	4.0493732025137645E8	0	7606	0.7530018512315735	0.9487508775761582	1.0320509983380852	405.1143493652344	405.1303405761719
240	405.1641845703125	14.0076315608					1	DETECTED	405.1642 m/z @14.01 [151020OFc1_NvH-0949-CRLM-9.raw]	405.1641845703125	14.0076315608	1.38722747626667	99.9163285394667	98.52910106320003	413515.5625	3.252496086910178E8	0	7606	9.931384832876057	7.8571129167904585	0.4487901288142326	405.1542663574219	405.1716613769531
241	405.18182373046875	17.8004024002667					1	DETECTED	405.1818 m/z @17.80 [151020OFc1_NvH-0949-CRLM-9.raw]	405.18182373046875	17.8004024002667	0.0326049498666667	99.9980854506667	99.96548050080003	6739656.5	4.690306972751207E8	3	7606	0.15550013885845715	0.5746667975307514	0.024315815872210024	405.1719665527344	405.1918029785156
242	405.1972961425781	21.3717800021333					1	DETECTED	405.1973 m/z @21.37 [151020OFc1_NvH-0949-CRLM-9.raw]	405.1972961425781	21.3717800021333	1.10536001093333	97.6905501458667	96.58519013493337	1481699.25	4.538210200477981E8	0	7606	13.767112807888616	0.5138501989430864	13.847986081677654	405.1918640136719	405.2009582519531
243	405.2109680175781	16.7894040970667					1	DETECTED	405.2110 m/z @16.79 [151020OFc1_NvH-0949-CRLM-9.raw]	405.2109680175781	16.7894040970667	4.35660676266667	99.7888127557333	95.43220599306663	5022585.0	6.959779141287562E8	2	7606	0.231884847280039	0.773340372775404	0.0736994528333606	405.20098876953125	405.2131042480469
244	405.22314453125	21.9359802586667					1	DETECTED	405.2231 m/z @21.94 [151020OFc1_NvH-0949-CRLM-9.raw]	405.22314453125	21.9359802586667	1.83968709706667	99.7431512874667	97.90346419040003	2.1271462E7	9.909080088093121E8	2	7606	0.19605883354583753	1.3655348817432025	1.162529211955041	405.2131652832031	405.2331237792969
245	405.2342529296875	28.9451449293333					1	DETECTED	405.2343 m/z @28.95 [151020OFc1_NvH-0949-CRLM-9.raw]	405.2342529296875	28.9451449293333	4.98876815653333	99.8798474973333	94.89107934079998	1757323.25	4.332441837088288E8	2	7606	0.12471095161999202	1.3323538392262266	1.8904741064364352	405.233154296875	405.24407958984375
246	405.24755859375	30.9477152090667					1	DETECTED	405.2476 m/z @30.95 [151020OFc1_NvH-0949-CRLM-9.raw]	405.24755859375	30.9477152090667	4.96082268533333	95.3090711458667	90.34824846053337	1336420.25	4.252157779229655E8	2	7606	0.7224380879793131	2.2151633242250828	3.772801264657536	405.24432373046875	405.24993896484375
247	405.25994873046875	27.8289348613333					1	DETECTED	405.2599 m/z @27.83 [151020OFc1_NvH-0949-CRLM-9.raw]	405.25994873046875	27.8289348613333	1.88326339813333	99.4749396954667	97.59167629733338	2854376.25	5.68547779641258E8	2	7606	2.324948134308535	0.8107937494282432	7.12148250740673	405.2500305175781	405.2687683105469
248	405.2794189453125	33.1000782128					1	DETECTED	405.2794 m/z @33.10 [151020OFc1_NvH-0949-CRLM-9.raw]	405.2794189453125	33.1000782128	6.952948264	92.3824757578667	85.4295274938667	103777.046875	3.1595101923691916E8	0	7606	83.67403691068291	1.6336310650757946	2.2327658614850425	405.2702331542969	405.2856750488281
249	405.4329833984375	29.4745992021333					1	DETECTED	405.4330 m/z @29.47 [151020OFc1_NvH-0949-CRLM-9.raw]	405.4329833984375	29.4745992021333	7.5247877144	99.7158286669333	92.1910409525333	365801.0	3.286970796120801E8	0	7606	6.662995585369373	2.335316219630064	0.001802562952104617	405.42315673828125	405.4376525878906
250	405.4476623535156	21.4295027488					1	DETECTED	405.4477 m/z @21.43 [151020OFc1_NvH-0949-CRLM-9.raw]	405.4476623535156	21.4295027488	4.32950064586667	99.3826596117333	95.05315896586663	433088.71875	3.14752813414783E8	0	7606	3.568830190844018	0.6222664543910037	1.3608820349658015	405.438232421875	405.4576110839844
251	405.4614562988281	33.4838075008					1	DETECTED	405.4615 m/z @33.48 [151020OFc1_NvH-0949-CRLM-9.raw]	405.4614562988281	33.4838075008	4.97952045386667	99.3367998146667	94.35727936080004	289606.65625	3.597236768096275E8	0	7606	8.840129359118556	1.9723520523708993	3.403086678625334	405.457763671875	405.4712829589844
252	405.4919128417969	20.7316749906667					1	DETECTED	405.4919 m/z @20.73 [151020OFc1_NvH-0949-CRLM-9.raw]	405.4919128417969	20.7316749906667	1.1931064904	98.3256054034667	97.1324989130667	2814152.0	3.483571658053618E8	0	7606	0.17716043178323204	0.7753949901104742	17.722131045410936	405.4821472167969	405.501708984375
253	405.50567626953125	18.68653812					1	DETECTED	405.5057 m/z @18.69 [151020OFc1_NvH-0949-CRLM-9.raw]	405.50567626953125	18.68653812	7.57260994746667	94.3202542416	86.74764429413332	195796.4375	3.066798061069925E8	0	7606	0.07704984682838045	4.02732000763779	7.03690688768967	405.5020446777344	405.5059509277344
254	405.5159912109375	17.7859613656					1	DETECTED	405.5160 m/z @17.79 [151020OFc1_NvH-0949-CRLM-9.raw]	405.5159912109375	17.7859613656	4.86965478746667	90.6552481432	85.78559335573333	4209988.5	4.0192825544041353E8	0	7606	0.16480782934887728	1.6303569785519378	0.33392529239454233	405.506103515625	405.521484375
255	405.531494140625	21.0712421485333					1	DETECTED	405.5315 m/z @21.07 [151020OFc1_NvH-0949-CRLM-9.raw]	405.531494140625	21.0712421485333	3.44564595653333	98.5097450232	95.06409906666667	4742119.5	4.845271082067383E8	3	7606	0.1404492173341758	0.640246780071492	0.45921948174839405	405.5216064453125	405.54144287109375
256	405.54376220703125	17.2638035101333					1	DETECTED	405.5438 m/z @17.26 [151020OFc1_NvH-0949-CRLM-9.raw]	405.54376220703125	17.2638035101333	5.1074359104	96.1681051893333	91.0606692789333	882193.1875	3.9131571384840536E8	0	7606	0.15165036382993335	0.5393594877037808	0.018542394266711334	405.54150390625	405.5505676269531
257	405.5605773925781	40.5401203493333					1	DETECTED	405.5606 m/z @40.54 [151020OFc1_NvH-0949-CRLM-9.raw]	405.5605773925781	40.5401203493333	4.01094996773333	98.5659677450667	94.55501777733338	1750693.75	4.111815168799023E8	3	7606	1.4344899704586567	0.5050001602472147	0.0069498505280507486	405.55059814453125	405.5705261230469
258	405.57220458984375	38.5884239658667					1	DETECTED	405.5722 m/z @38.59 [151020OFc1_NvH-0949-CRLM-9.raw]	405.57220458984375	38.5884239658667	5.0581614136	94.8335437136	89.77538229999999	351787.75	3.247179667232894E8	0	7606	14.438344722680313	1.611128935278936	2.9040183502596775	405.5705871582031	405.5820007324219
259	405.5931701660156	45.4112705928					1	DETECTED	405.5932 m/z @45.41 [151020OFc1_NvH-0949-CRLM-9.raw]	405.5931701660156	45.4112705928	0.8526978	70.5681241162667	69.7154263162667	362443.46875	2.3451571851958722E8	0	7606	0.06838015226321659	0.9021302405944782	0.8304857880525779	405.58319091796875	405.60308837890625
260	405.68377685546875	29.5572670096					1	DETECTED	405.6838 m/z @29.56 [151020OFc1_NvH-0949-CRLM-9.raw]	405.68377685546875	29.5572670096	5.0776128752	88.5649452034667	83.4873323282667	293397.84375	3.6676578243049026E8	0	7606	66.51593223514581	2.084511729761106	5.731220594474705	405.6743469238281	405.6841735839844
261	405.6941833496094	17.1093502133333					1	DETECTED	405.6942 m/z @17.11 [151020OFc1_NvH-0949-CRLM-9.raw]	405.6941833496094	17.1093502133333	3.34578914853333	98.5189903872	95.17320123866668	2308876.5	3.980458909254839E8	2	7606	0.6946585268444956	1.4512740754149873	20.379168109929946	405.6842041015625	405.70416259765625
262	405.7127380371094	16.73753744					1	DETECTED	405.7127 m/z @16.74 [151020OFc1_NvH-0949-CRLM-9.raw]	405.7127380371094	16.73753744	5.4687689168	99.3918822056	93.9231132888	1837766.625	4.1946097916164184E8	0	7606	0.23069019365152954	1.7659517409317977	2.1870940484882007	405.7042236328125	405.71478271484375
263	405.72479248046875	21.9359802586667					1	DETECTED	405.7248 m/z @21.94 [151020OFc1_NvH-0949-CRLM-9.raw]	405.72479248046875	21.9359802586667	4.1837084248	95.8214993376	91.6377909128	8201366.5	5.3196930432957745E8	2	7606	0.1950362119950988	0.9050600839368431	2.5093715711040683	405.71484375	405.7347412109375
264	405.7430419921875	20.6928944424					1	DETECTED	405.7430 m/z @20.69 [151020OFc1_NvH-0949-CRLM-9.raw]	405.7430419921875	20.6928944424	4.90631514506667	97.6998125306667	92.79349738560003	2552873.0	4.103561323962E8	2	7606	0.6424369510937815	0.9831479412591235	0.2102128829980495	405.73480224609375	405.75286865234375
265	405.7633056640625	35.7538959784					1	DETECTED	405.7633 m/z @35.75 [151020OFc1_NvH-0949-CRLM-9.raw]	405.7633056640625	35.7538959784	4.29326978293333	96.1681051893333	91.87483540639997	2811232.5	5.0605893663369095E8	2	7606	0.2519497840219316	0.6370739823020461	2.908074094416394	405.75347900390625	405.7729187011719
266	405.7756652832031	35.9049526661333					1	DETECTED	405.7757 m/z @35.90 [151020OFc1_NvH-0949-CRLM-9.raw]	405.7756652832031	35.9049526661333	7.53457909013333	91.0701117093333	83.53553261919997	523496.1875	3.211217698866113E8	0	7606	0.10121766643812435	1.472534796859725	3.4124023745869293E-4	405.77410888671875	405.7856140136719
267	405.8502502441406	17.7859613656					1	DETECTED	405.8503 m/z @17.79 [151020OFc1_NvH-0949-CRLM-9.raw]	405.8502502441406	17.7859613656	0.406615405333333	99.9620423450667	99.55542693973338	1558338.125	3.5821433333591145E8	3	7606	17.549099488421806	0.6392398430206334	0.03122727109174751	405.8406677246094	405.8555603027344
268	405.865966796875	21.1128912213333					1	DETECTED	405.8660 m/z @21.11 [151020OFc1_NvH-0949-CRLM-9.raw]	405.865966796875	21.1128912213333	0.870220380266667	99.8798474973333	99.00962711706663	2648555.75	4.378182364027139E8	0	7606	0.6001823384190388	36.964906271939775	16.59965294046146	405.8564453125	405.8695373535156
269	405.8795471191406	14.5553108482667					1	DETECTED	405.8795 m/z @14.56 [151020OFc1_NvH-0949-CRLM-9.raw]	405.8795471191406	14.5553108482667	0.368747196533333	99.7888127557333	99.42006555919997	5.2908584E7	9.310599798629874E8	3	7606	0.14471846611216854	1.1287229897914195	1.0392335274694207	405.86956787109375	405.88946533203125
270	405.8911437988281	17.9568698536					1	DETECTED	405.8911 m/z @17.96 [151020OFc1_NvH-0949-CRLM-9.raw]	405.8911437988281	17.9568698536	5.24190740906667	98.7054070034667	93.46349959440003	6265428.5	4.526222190183088E8	3	7606	0.20158787714647275	2.405667363824376	105.75487942214298	405.8895568847656	405.901123046875
271	405.91192626953125	44.6594474082667					1	DETECTED	405.9119 m/z @44.66 [151020OFc1_NvH-0949-CRLM-9.raw]	405.91192626953125	44.6594474082667	0.0506403314666667	99.4381192952	99.38747896373333	408566.3125	3.4058367785118276E8	3	7606	6.121378262592408	1.3885734471677202	1.5377085675088848	405.9019470214844	405.9217834472656
272	405.9456481933594	12.6824486333333					1	DETECTED	405.9456 m/z @12.68 [151020OFc1_NvH-0949-CRLM-9.raw]	405.9456481933594	12.6824486333333	0.00507214986666667	99.9890922213333	99.98402007146663	427827.3125	3.103883908352132E8	0	7606	9.466016046776405	1.08410620400175	112.07983839684442	405.93585205078125	405.9549865722656
273	405.9650573730469	41.5623790197333					1	DETECTED	405.9651 m/z @41.56 [151020OFc1_NvH-0949-CRLM-9.raw]	405.9650573730469	41.5623790197333	0.286485644533333	99.6886600448	99.40217440026667	1653334.25	3.132630359992182E8	4	7606	17.417161247484913	0.6388741301641233	0.004820121550161775	405.955078125	405.9750061035156
274	405.9817199707031	38.7141223242667					1	DETECTED	405.9817 m/z @38.71 [151020OFc1_NvH-0949-CRLM-9.raw]	405.9817199707031	38.7141223242667	1.3606297976	98.9670706989333	97.6064409013333	951831.375	3.2586576232425046E8	0	7606	0.10514162875474398	0.5063153724910272	1.4626978088026135	405.9750671386719	405.98382568359375
275	405.99383544921875	20.6928944424					1	DETECTED	405.9938 m/z @20.69 [151020OFc1_NvH-0949-CRLM-9.raw]	405.99383544921875	20.6928944424	0.861460860533333	98.6590450984	97.79758423786667	1578424.375	3.378354681716683E8	0	7606	0.044878896576378224	11.40731327826671	1.7427972575978528	405.9838562011719	406.0035095214844
276	406.02294921875	47.9420435498667					1	DETECTED	406.0229 m/z @47.94 [151020OFc1_NvH-0949-CRLM-9.raw]	406.02294921875	47.9420435498667	0.268477574666667	99.6246587592	99.35618118453334	133159.171875	2.7610880446836704E8	0	7606	0.03843990890465676	1.062830471759482	1.123849768272107	406.0133056640625	406.0320739746094
277	406.067626953125	54.2822123173333					1	DETECTED	406.0676 m/z @54.28 [151020OFc1_NvH-0949-CRLM-9.raw]	406.067626953125	54.2822123173333	1.078929004	99.8888889581333	98.80995995413329	102696.125	3.279512350573863E8	0	7606	97.99698546711292	0.9385364292803382	0.8703752589797705	406.0577392578125	406.07354736328125
278	406.1156005859375	89.2254771168					1	DETECTED	406.1156 m/z @89.23 [151020OFc1_NvH-0949-CRLM-9.raw]	406.1156005859375	89.2254771168	6.9306503424	99.1531394853333	92.2224891429333	967781.6875	3.599443400314196E8	0	7606	0.19328530826061296	1.183369560149365	2.354544716008152	406.10601806640625	406.1249084472656
279	406.1652526855469	30.6225171282667					1	DETECTED	406.1653 m/z @30.62 [151020OFc1_NvH-0949-CRLM-9.raw]	406.1652526855469	30.6225171282667	0.542613984	99.9980854506667	99.4554714666667	225283.921875	3.152975300374867E8	0	7606	61.85407775369339	1.8523769849240763	3.13364597639376	406.15582275390625	406.1751708984375
280	406.1780700683594	19.4755726984					1	DETECTED	406.1781 m/z @19.48 [151020OFc1_NvH-0949-CRLM-9.raw]	406.1780700683594	19.4755726984	2.80658249706667	99.1990388933333	96.39245639626662	200730.75	3.5534228195584947E8	0	7606	71.28236267557428	4.052699612854749	36.42615118140507	406.17529296875	406.1815490722656
281	406.1915588378906	24.4436696853333					1	DETECTED	406.1916 m/z @24.44 [151020OFc1_NvH-0949-CRLM-9.raw]	406.1915588378906	24.4436696853333	4.29326978293333	99.1715643248	94.87829454186667	6703142.5	5.70617811803902E8	2	7606	0.20887351858209868	1.2516237903873213	13.94738810822201	406.1816101074219	406.2015380859375
282	406.2117004394531	14.5435988261333					1	DETECTED	406.2117 m/z @14.54 [151020OFc1_NvH-0949-CRLM-9.raw]	406.2117004394531	14.5435988261333	4.8329571984	98.7054070034667	93.87244980506671	3.1142704E7	9.995413777192842E8	2	7606	0.1532582759457526	11.357859729536042	22.968020642862403	406.20172119140625	406.2216796875
283	406.2252197265625	17.9568698536					1	DETECTED	406.2252 m/z @17.96 [151020OFc1_NvH-0949-CRLM-9.raw]	406.2252197265625	17.9568698536	4.1121279224	99.7522968394667	95.64016891706669	3951114.0	5.0034069456921023E8	3	7606	4.132912260672988	0.7898553743731992	7.812045437248563	406.2217102050781	406.2351989746094
284	406.23712158203125	10.4353084581333					1	DETECTED	406.2371 m/z @10.44 [151020OFc1_NvH-0949-CRLM-9.raw]	406.23712158203125	10.4353084581333	5.00875728026667	98.0282065850667	93.01944930480003	1694191.5	4.1861419576023525E8	2	7606	16.254142995804486	86.92848010247799	4.28749806040339	406.2352294921875	406.2449035644531
285	406.25494384765625	37.0685783557333					1	DETECTED	406.2549 m/z @37.07 [151020OFc1_NvH-0949-CRLM-9.raw]	406.25494384765625	37.0685783557333	1.77575433733333	97.5705097490667	95.79475541173338	7972662.0	5.859874078049483E8	2	7606	0.18653276287226817	0.7984991604511835	0.1292596416852298	406.2449645996094	406.2649230957031
286	406.26519775390625	35.7231378986667					1	DETECTED	406.2652 m/z @35.72 [151020OFc1_NvH-0949-CRLM-9.raw]	406.26519775390625	35.7231378986667	5.30459633093333	65.64511184	60.34051550906667	1408329.375	4.1027726007297134E8	2	7606	2.349094587933905	0.775460509776469	0.433663431303477	406.26495361328125	406.2747802734375
287	406.277587890625	35.8689466701333					1	DETECTED	406.2776 m/z @35.87 [151020OFc1_NvH-0949-CRLM-9.raw]	406.277587890625	35.8689466701333	5.8128838152	92.5347886378667	86.7219048226667	104882.8671875	3.02938953254977E8	0	7606	54.68065802991402	1.4426690754746088	1.8518102074032021	406.2757263183594	406.2869567871094
288	406.44659423828125	31.7815206277333					1	DETECTED	406.4466 m/z @31.78 [151020OFc1_NvH-0949-CRLM-9.raw]	406.44659423828125	31.7815206277333	3.499641472	97.2083641690667	93.7087226970667	250784.609375	3.587978265770533E8	0	7606	7.425201465142312	2.0332427043228116	3.4205192339043147	406.4370422363281	406.45623779296875
289	406.46630859375	41.5854583634667					1	DETECTED	406.4663 m/z @41.59 [151020OFc1_NvH-0949-CRLM-9.raw]	406.46630859375	41.5854583634667	1.4314644576	95.3365688072	93.9051043496	535360.0625	3.1448432007486314E8	0	7606	0.10093833029289101	1.3593389363909496	0.004657118602967568	406.4563293457031	406.4677429199219
290	406.4779052734375	24.8921749346667					1	DETECTED	406.4779 m/z @24.89 [151020OFc1_NvH-0949-CRLM-9.raw]	406.4779052734375	24.8921749346667	4.98876815653333	96.1138078834667	91.12503972693338	774331.3125	3.5887054009941745E8	4	7606	0.07057465388944095	0.5203606591298778	0.6766954648254391	406.468017578125	406.4878845214844
291	406.49908447265625	42.1405393704					1	DETECTED	406.4991 m/z @42.14 [151020OFc1_NvH-0949-CRLM-9.raw]	406.49908447265625	42.1405393704	2.0503513672	95.1505439464	93.10019257920001	103763.296875	3.0485816270092E8	0	7606	86.24842726605446	1.294116532397885	1.5880164265389378	406.4986267089844	406.5078430175781
292	406.51788330078125	35.3013991666667					1	DETECTED	406.5179 m/z @35.30 [151020OFc1_NvH-0949-CRLM-9.raw]	406.51788330078125	35.3013991666667	4.90631514506667	98.2148063986667	93.30849125360002	701612.875	3.362880375484842E8	0	7606	0.1400051396987365	2.309514102980021	0.004156973240423044	406.5079345703125	406.52484130859375
293	406.5350646972656	23.0995081728					1	DETECTED	406.5351 m/z @23.10 [151020OFc1_NvH-0949-CRLM-9.raw]	406.5350646972656	23.0995081728	3.58982141973333	98.5097450232	94.91992360346667	4986198.5	3.7110847335875666E8	3	7606	0.13651804593126826	0.537958401071862	1.5945630338571455	406.5252685546875	406.53558349609375
294	406.54559326171875	14.5198445376					1	DETECTED	406.5456 m/z @14.52 [151020OFc1_NvH-0949-CRLM-9.raw]	406.54559326171875	14.5198445376	4.70237557466667	98.2055020616	93.50312648693333	1.1757912E7	5.441185587225469E8	3	7606	0.14754712301004425	2.7610732432864493	0.9283524850764944	406.5356140136719	406.5555725097656
295	406.5596008300781	17.9433111605333					1	DETECTED	406.5596 m/z @17.94 [151020OFc1_NvH-0949-CRLM-9.raw]	406.5596008300781	17.9433111605333	4.50205478693333	94.4366896261333	89.93463483919997	1709557.875	3.587938548766148E8	0	7606	0.24599153824164688	0.8181246259746213	0.25423715594706414	406.55560302734375	406.5666809082031
296	406.5766906738281	32.2256217576					1	DETECTED	406.5767 m/z @32.23 [151020OFc1_NvH-0949-CRLM-9.raw]	406.5766906738281	32.2256217576	0.3047416208	98.6036437962667	98.2989021754667	3760705.5	3.721747052566899E8	3	7606	0.13310466345451033	1.4726979022753925	0.012803858698313986	406.5667724609375	406.5863952636719
297	406.5904235839844	48.4472062442667					1	DETECTED	406.5904 m/z @48.45 [151020OFc1_NvH-0949-CRLM-9.raw]	406.5904235839844	48.4472062442667	5.77573660426667	99.2083117397333	93.43257513546664	469922.8125	3.227908589645188E8	0	7606	29.93886065418269	1.3372107342572175	1.704785336924745	406.5867919921875	406.6001892089844
298	406.67822265625	21.4086400962667					1	DETECTED	406.6782 m/z @21.41 [151020OFc1_NvH-0949-CRLM-9.raw]	406.67822265625	21.4086400962667	3.4815104488	75.3469338336	71.86542338480001	380924.75	2.735968629077086E8	0	7606	1.8584832448438995	149.75011646893827	0.1333953956259224	406.66864013671875	406.6829833984375
299	406.6932067871094	24.4436696853333					1	DETECTED	406.6932 m/z @24.44 [151020OFc1_NvH-0949-CRLM-9.raw]	406.6932067871094	24.4436696853333	4.87884464693333	99.5499742488	94.67112960186667	2629454.5	3.941235543214613E8	0	7606	0.21169430314820303	2.6930701177728547	0.16034527668791762	406.6832580566406	406.7031555175781
300	406.7059631347656	19.7901380885333					1	DETECTED	406.7060 m/z @19.79 [151020OFc1_NvH-0949-CRLM-9.raw]	406.7059631347656	19.7901380885333	5.35257910693333	94.6101437317333	89.25756462479997	276955.0625	2.9138105608122957E8	0	7606	0.12427103735359779	4.1757167447815515	0.0975653775266028	406.7032165527344	406.70867919921875
301	406.7187194824219	41.053249784					1	DETECTED	406.7187 m/z @41.05 [151020OFc1_NvH-0949-CRLM-9.raw]	406.7187194824219	41.053249784	4.29326978293333	97.1624756032	92.86920582026666	4226673.0	4.9548913125073797E8	2	7606	17.413390633609072	0.6229706523777854	0.21512761687715623	406.7088623046875	406.7210693359375
302	406.7310791015625	41.1304964882667					1	DETECTED	406.7311 m/z @41.13 [151020OFc1_NvH-0949-CRLM-9.raw]	406.7310791015625	41.1304964882667	5.32374336053333	84.8247400194667	79.50099665893337	8970834.0	5.989976180814676E8	2	7606	18.511988404971426	0.5215998524376437	0.11698042441599801	406.7210998535156	406.7410583496094
303	406.741455078125	39.2551699045333					1	DETECTED	406.7415 m/z @39.26 [151020OFc1_NvH-0949-CRLM-9.raw]	406.741455078125	39.2551699045333	6.21111535146667	98.9489437264	92.73782837493333	308489.625	2.782768869717986E8	4	7606	72.0697014212638	1.9102059297033478	2.8195037827269958	406.7411193847656	406.7466125488281
304	406.7566223144531	37.0226269165333					1	DETECTED	406.7566 m/z @37.02 [151020OFc1_NvH-0949-CRLM-9.raw]	406.7566223144531	37.0226269165333	4.45633063573333	90.8256048130667	86.36927417733338	3228623.5	5.412089440574114E8	2	7606	7.010133173282288	1.186811015386305	0.18573514132343302	406.74664306640625	406.7666015625
305	406.7711486816406	27.0029277757333					1	DETECTED	406.7711 m/z @27.00 [151020OFc1_NvH-0949-CRLM-9.raw]	406.7711486816406	27.0029277757333	4.45633063573333	97.9568932888	93.50056265306668	2202188.5	4.007204065276608E8	2	7606	13.512688336421647	0.9638067877179725	0.10760885822450014	406.7666320800781	406.7810974121094
306	406.78326416015625	37.9527375789333					1	DETECTED	406.7833 m/z @37.95 [151020OFc1_NvH-0949-CRLM-9.raw]	406.78326416015625	37.9527375789333	2.0403205736	99.4289424458667	97.3886218722667	1510423.125	3.6060677851420826E8	2	7606	0.05151069261511054	0.5709713016391826	0.13678551239575967	406.7814636230469	406.7928466796875
307	406.8506164550781	35.1791423669333					1	DETECTED	406.8506 m/z @35.18 [151020OFc1_NvH-0949-CRLM-9.raw]	406.8506164550781	35.1791423669333	2.8332239976	99.7341161597333	96.9008921621333	422723.84375	3.100606439260177E8	0	7606	9.962265120057747	1.9112722988884274	0.018100654838416913	406.8409729003906	406.859130859375
308	406.86932373046875	23.0995081728					1	DETECTED	406.8693 m/z @23.10 [151020OFc1_NvH-0949-CRLM-9.raw]	406.86932373046875	23.0995081728	1.10536001093333	98.7243155098667	97.61895549893337	2643785.25	3.484056622910778E8	3	7606	14.601706951026635	1.065821662043948	0.2591974296080001	406.8593444824219	406.869384765625
309	406.87939453125	14.5435988261333					1	DETECTED	406.8794 m/z @14.54 [151020OFc1_NvH-0949-CRLM-9.raw]	406.87939453125	14.5435988261333	1.58157126773333	99.5881738341333	98.00660256639998	2978674.25	4.188314712718559E8	0	7606	0.1828410389481796	0.8475509716227823	5.395299589233145	406.8694152832031	406.8893737792969
310	406.89630126953125	29.6257160754667					1	DETECTED	406.8963 m/z @29.63 [151020OFc1_NvH-0949-CRLM-9.raw]	406.89630126953125	29.6257160754667	1.08768681013333	99.724888968	98.63720215786667	759221.75	3.773523345691255E8	3	7606	4.323243110223967	0.6226196562266586	1.0058794383140715	406.889404296875	406.90106201171875
311	406.9111022949219	32.2256217576					1	DETECTED	406.9111 m/z @32.23 [151020OFc1_NvH-0949-CRLM-9.raw]	406.9111022949219	32.2256217576	0.0235115234666667	99.8888889581333	99.86537743466663	2864026.75	3.829795181725765E8	3	7606	4.389243834915021	0.6657699128012103	0.4027256824612935	406.9011535644531	406.92071533203125
312	406.9312438964844	34.9784066530667					1	DETECTED	406.9312 m/z @34.98 [151020OFc1_NvH-0949-CRLM-9.raw]	406.9312438964844	34.9784066530667	0.0235115234666667	99.3458456472	99.32233412373333	389089.0	3.460294833710182E8	0	7606	12.653968586390121	2.00980969244282	0.8460332095740873	406.92169189453125	406.9410705566406
313	406.94671630859375	13.9839275749333					1	DETECTED	406.9467 m/z @13.98 [151020OFc1_NvH-0949-CRLM-9.raw]	406.94671630859375	13.9839275749333	4.17472125546667	99.3458456472	95.17112439173333	292934.3125	2.328780595088078E8	0	7606	0.08438572640855924	0.5975610538729982	9.262016206420517	406.9412841796875	406.9490051269531
314	406.9590759277344	32.5248183322667					1	DETECTED	406.9591 m/z @32.52 [151020OFc1_NvH-0949-CRLM-9.raw]	406.9590759277344	32.5248183322667	0.641754801066667	99.2546234690667	98.61286866800003	1260615.875	3.462905040897093E8	4	7606	0.1677798386896967	0.5808962507651175	0.008781393121995117	406.94915771484375	406.9689636230469
315	406.97943115234375	24.9286039749333					1	DETECTED	406.9794 m/z @24.93 [151020OFc1_NvH-0949-CRLM-9.raw]	406.97943115234375	24.9286039749333	1.29870990933333	98.5941894658667	97.29547955653338	311832.78125	3.160798595269894E8	0	7606	15.990405546093506	3.8611658758974583	6.510097986021639	406.9696350097656	406.9892883300781
316	407.010498046875	41.4545697421333					1	DETECTED	407.0105 m/z @41.45 [151020OFc1_NvH-0949-CRLM-9.raw]	407.010498046875	41.4545697421333	0.488316701066667	99.3550723453333	98.86675564426663	148521.328125	3.4141101993717104E8	0	7606	75.42106059806633	1.2396051213169492	1.4775798989420903	407.0041198730469	407.02044677734375
317	407.0232849121094	46.7199824178667					1	DETECTED	407.0233 m/z @46.72 [151020OFc1_NvH-0949-CRLM-9.raw]	407.0232849121094	46.7199824178667	0.241377984	97.8738791594667	97.6325011754667	120256.296875	3.715429466825697E8	0	7606	95.98940587420284	1.0725769986764642	1.1413955291371414	407.0205383300781	407.0326843261719
318	407.0382995605469	58.6252273370667					1	DETECTED	407.0383 m/z @58.63 [151020OFc1_NvH-0949-CRLM-9.raw]	407.0382995605469	58.6252273370667	1.90286554453333	98.2421580605333	96.33929251599997	98467.6953125	2.9974687738984233E8	0	7606	96.48038692029832	0.849592246793693	0.6989078802155171	407.0342102050781	407.04656982421875
319	407.06097412109375	49.3025865589333					1	DETECTED	407.0610 m/z @49.30 [151020OFc1_NvH-0949-CRLM-9.raw]	407.06097412109375	49.3025865589333	1.3606297976	99.1990388933333	97.8384090957333	131707.75	3.169841520806158E8	0	7606	97.66889902996985	1.0270282983319612	1.0522518519799664	407.0511779785156	407.0696716308594
320	407.0834045410156	47.4400391258667					1	DETECTED	407.0834 m/z @47.44 [151020OFc1_NvH-0949-CRLM-9.raw]	407.0834045410156	47.4400391258667	1.89244064986667	90.2167195770667	88.32427892720003	406021.625	3.337540026485494E8	0	7606	0.09118347838115426	0.9603639584031746	0.0019091887540593387	407.07366943359375	407.093017578125
321	407.0996398925781	90.3636182797333					1	DETECTED	407.0996 m/z @90.36 [151020OFc1_NvH-0949-CRLM-9.raw]	407.0996398925781	90.3636182797333	2.23647851946667	98.8279556698667	96.59147715040002	314796.34375	3.0563471115009934E8	0	7606	0.07216114820214159	0.5480234432500535	1.7882888511861699	407.0934143066406	407.10919189453125
322	407.11834716796875	89.0220874117333					1	DETECTED	407.1183 m/z @89.02 [151020OFc1_NvH-0949-CRLM-9.raw]	407.11834716796875	89.0220874117333	1.52848006826667	99.7522968394667	98.22381677120002	128094.765625	2.9397016111302686E8	0	7606	0.40380607713173333	0.5613199624151435	0.12263992483028707	407.11114501953125	407.1276550292969
323	407.1297607421875	38.1868869445333					1	DETECTED	407.1298 m/z @38.19 [151020OFc1_NvH-0949-CRLM-9.raw]	407.1297607421875	38.1868869445333	0.3976637072	99.9980854506667	99.6004217434667	108508.7265625	3.0999129314851177E8	0	7606	29.669159576646322	1.3826040409875602	2.0933606841962957	407.1283874511719	407.13690185546875
324	407.15447998046875	30.9769987832					1	DETECTED	407.1545 m/z @30.98 [151020OFc1_NvH-0949-CRLM-9.raw]	407.15447998046875	30.9769987832	9.53908915973333	96.3865481066667	86.84745894693336	213466.890625	2.927787545344602E8	0	7606	61.458385754595284	2.0669622730406823	3.1346254074574813	407.1452941894531	407.1609802246094
325	407.1709899902344	26.0966863261333					1	DETECTED	407.1710 m/z @26.10 [151020OFc1_NvH-0949-CRLM-9.raw]	407.1709899902344	26.0966863261333	4.28418687546667	95.0379352794667	90.75374840400002	799944.3125	3.5526554518246484E8	0	7606	0.271124968539997	4.175916060940898	2.349561830925973	407.16143798828125	407.1748962402344
326	407.18499755859375	26.8400443128					1	DETECTED	407.1850 m/z @26.84 [151020OFc1_NvH-0949-CRLM-9.raw]	407.18499755859375	26.8400443128	4.68434059973333	99.5409039573333	94.85656335759997	7045782.0	4.600166776747743E8	2	7606	0.2609014815215396	6.430991869115289	13.328917581515931	407.175048828125	407.1949768066406
327	407.1962890625	20.3594603066667					1	DETECTED	407.1963 m/z @20.36 [151020OFc1_NvH-0949-CRLM-9.raw]	407.1962890625	20.3594603066667	0.843946128266667	99.2453528450667	98.40140671680004	3130169.0	4.4499582547393525E8	3	7606	23.83532026266065	0.6154810126342376	90.28622443339476	407.19500732421875	407.2062683105469
328	407.2110900878906	46.2801978186667					1	DETECTED	407.2111 m/z @46.28 [151020OFc1_NvH-0949-CRLM-9.raw]	407.2110900878906	46.2801978186667	5.08686531866667	98.8752528429333	93.78838752426664	1117792.375	4.326110246360784E8	3	7606	31.87832066458065	0.5033277745014538	0.006101995350534463	407.206298828125	407.218994140625
329	407.22900390625	29.03428994					1	DETECTED	407.2290 m/z @29.03 [151020OFc1_NvH-0949-CRLM-9.raw]	407.22900390625	29.03428994	3.90268287173333	99.8798474973333	95.97716462559997	1.1349669E7	6.871654571301476E8	2	7606	0.19086338968454086	0.5116971653987107	2.3885008024292538	407.2190246582031	407.2389831542969
330	407.2451171875	29.8635507674667					1	DETECTED	407.2451 m/z @29.86 [151020OFc1_NvH-0949-CRLM-9.raw]	407.2451171875	29.8635507674667	4.77539361093333	96.9200296464	92.14463603546666	2830927.75	5.292516984769027E8	2	7606	13.04796604595887	0.7255235814161939	0.9848523084283565	407.239013671875	407.2550964355469
331	407.2575988769531	26.0548326221333					1	DETECTED	407.2576 m/z @26.05 [151020OFc1_NvH-0949-CRLM-9.raw]	407.2575988769531	26.0548326221333	0.0775693824	92.4119775336	92.3344081512	2588894.25	4.382373519906701E8	2	7606	5.551445119147996	1.5397710874571326	1.974674170388069	407.25518798828125	407.26751708984375
332	407.2727966308594	40.5638757464					1	DETECTED	407.2728 m/z @40.56 [151020OFc1_NvH-0949-CRLM-9.raw]	407.2727966308594	40.5638757464	5.2847422736	94.2921914130667	89.0074491394667	1007881.4375	3.461909927994165E8	0	7606	26.363749576883546	1.527625753174677	4.121464234313026	407.2676086425781	407.282470703125
333	407.2851867675781	37.9189501549333					1	DETECTED	407.2852 m/z @37.92 [151020OFc1_NvH-0949-CRLM-9.raw]	407.2851867675781	37.9189501549333	5.3904076776	91.3783876904	85.98798001280001	797809.375	3.077783495559736E8	0	7606	0.06557326801490149	1.7195509392945272	19.50202067158163	407.2833251953125	407.29443359375
334	407.30047607421875	92.1405829333333					1	DETECTED	407.3005 m/z @92.14 [151020OFc1_NvH-0949-CRLM-9.raw]	407.30047607421875	92.1405829333333	6.1723152888	92.7078745024	86.53555921360001	328598.625	2.814315041501061E8	0	7606	2.0071149753494524	0.5152440845895625	0.13817611354388035	407.297607421875	407.30877685546875
335	407.324462890625	43.2616949765333					1	DETECTED	407.3245 m/z @43.26 [151020OFc1_NvH-0949-CRLM-9.raw]	407.324462890625	43.2616949765333	10.0409857186667	97.5799137722667	87.5389280536	92739.3359375	2.962475254726863E8	0	7606	82.01592483636485	1.317535507356318	1.465119473985457	407.3144836425781	407.32666015625
336	407.33673095703125	91.1113529250667					1	DETECTED	407.3367 m/z @91.11 [151020OFc1_NvH-0949-CRLM-9.raw]	407.33673095703125	91.1113529250667	9.820932012	96.0223424776	86.2014104656	188616.140625	2.686637835672882E8	0	7606	0.25119145613963667	0.5019522032408209	0.7930026685138737	407.3286437988281	407.3398132324219
337	407.3521423339844	61.8009537829333					1	DETECTED	407.3521 m/z @61.80 [151020OFc1_NvH-0949-CRLM-9.raw]	407.3521423339844	61.8009537829333	27.1959419733333	92.4585251221333	65.26258314879999	189072.21875	3.207081894398304E8	0	7606	64.49420542265173	0.934542640051997	0.8516268516954926	407.34344482421875	407.3587341308594
338	407.4276123046875	24.0966633050667					1	DETECTED	407.4276 m/z @24.10 [151020OFc1_NvH-0949-CRLM-9.raw]	407.4276123046875	24.0966633050667	6.13469953706667	92.6039776021333	86.46927806506663	387989.4375	2.9486609784753036E8	0	7606	0.17129700860177266	3.1996474681578673	20.674934668869998	407.41790771484375	407.4375305175781
339	407.44854736328125	13.9839275749333					1	DETECTED	407.4485 m/z @13.98 [151020OFc1_NvH-0949-CRLM-9.raw]	407.44854736328125	13.9839275749333	4.7208981712	94.8608599128	90.13996174159999	154269.609375	2.9919298234810394E8	0	7606	0.12060192325223973	4.8655767898820805	0.03199064790588118	407.4387512207031	407.450927734375
340	407.4609680175781	32.5062519853333					1	DETECTED	407.4610 m/z @32.51 [151020OFc1_NvH-0949-CRLM-9.raw]	407.4609680175781	32.5062519853333	5.04831756373333	96.5066555890667	91.45833802533336	542985.5	3.471628986708294E8	0	7606	2.7956390762019083	0.6129877522324421	0.1434290267319102	407.45098876953125	407.4708557128906
341	407.48516845703125	27.3436113266667					1	DETECTED	407.4852 m/z @27.34 [151020OFc1_NvH-0949-CRLM-9.raw]	407.48516845703125	27.3436113266667	1.22824785653333	69.4844822018667	68.25623434533337	408927.25	2.6431558828850192E8	0	7606	0.14389124437796852	1.8617551684477693	0.024155408499445804	407.4751892089844	407.49505615234375
342	407.51568603515625	16.6308198072					1	DETECTED	407.5157 m/z @16.63 [151020OFc1_NvH-0949-CRLM-9.raw]	407.51568603515625	16.6308198072	4.39246054133333	96.2955493469333	91.90308880559996	1325466.0	3.377171407473647E8	0	7606	0.13046036499713765	2.727471690003914	1.0395808278178806	407.50579833984375	407.5203857421875
343	407.5303955078125	20.3236025218667					1	DETECTED	407.5304 m/z @20.32 [151020OFc1_NvH-0949-CRLM-9.raw]	407.5303955078125	20.3236025218667	4.60261834213333	98.8938130197333	94.29119467759998	1806425.875	3.8840736364257705E8	3	7606	0.1111490695635382	0.7831183906620158	0.7398378341856591	407.52056884765625	407.5403747558594
344	407.5406188964844	32.7702466216					1	DETECTED	407.5406 m/z @32.77 [151020OFc1_NvH-0949-CRLM-9.raw]	407.5406188964844	32.7702466216	5.2223299648	60.6793020376	55.4569720728	741235.375	2.7548688519283766E8	0	7606	38.17021935999847	1.352319147087146	2.7519566076230877	407.5404052734375	407.5451354980469
345	407.5551452636719	29.6578488072					1	DETECTED	407.5551 m/z @29.66 [151020OFc1_NvH-0949-CRLM-9.raw]	407.5551452636719	29.6578488072	4.96991227386667	98.1120955053333	93.14218323146663	1176361.625	3.752789481712937E8	0	7606	0.12261418003765101	0.6232057646325881	0.627439080511973	407.54522705078125	407.5578308105469
346	407.5678405761719	36.3886924784					1	DETECTED	407.5678 m/z @36.39 [151020OFc1_NvH-0949-CRLM-9.raw]	407.5678405761719	36.3886924784	2.22531629306667	99.1531394853333	96.92782319226663	5414002.5	3.9791059997296643E8	3	7606	0.18837552627808662	0.5055335199110782	0.009296152097056866	407.557861328125	407.57781982421875
347	407.5779724121094	33.6696970597333					1	DETECTED	407.5780 m/z @33.67 [151020OFc1_NvH-0949-CRLM-9.raw]	407.5779724121094	33.6696970597333	5.43781969733333	97.3399770442667	91.90215734693338	509187.34375	3.451580121597279E8	0	7606	65.76655769520235	1.9750051337997407	2.883770541539366	407.5778503417969	407.5876770019531
348	407.62823486328125	38.1868869445333					1	DETECTED	407.6282 m/z @38.19 [151020OFc1_NvH-0949-CRLM-9.raw]	407.62823486328125	38.1868869445333	8.14634079306667	96.240404188	88.09406339493333	321150.4375	3.201442139848561E8	0	7606	0.08769644544785393	1.4662526931227653	1.9325053862455304	407.6184387207031	407.63751220703125
349	407.67681884765625	32.7702466216					1	DETECTED	407.6768 m/z @32.77 [151020OFc1_NvH-0949-CRLM-9.raw]	407.67681884765625	32.7702466216	6.10708473493333	99.0882256365333	92.98114090159997	432763.34375	3.2619021532859385E8	0	7606	6.700202413181007	2.436368171776196	0.013184426741344705	407.6669006347656	407.6775817871094
350	407.6875915527344	11.337958424					1	DETECTED	407.6876 m/z @11.34 [151020OFc1_NvH-0949-CRLM-9.raw]	407.6875915527344	11.337958424	5.69088500933333	97.9017347736	92.21084976426667	1.370773E7	4.966428183849816E8	0	7606	0.1380885437202135	66.9128787755702	126.98416478144739	407.6776428222656	407.69744873046875
351	407.708251953125	19.5011664008					1	DETECTED	407.7083 m/z @19.50 [151020OFc1_NvH-0949-CRLM-9.raw]	407.708251953125	19.5011664008	2.40179724853333	94.5539013917333	92.15210414319998	1626076.75	3.441997394047517E8	2	7606	24.707031952463918	22.811052727156504	0.6077098561043562	407.6982727050781	407.7106018066406
352	407.72064208984375	36.1519554389333					1	DETECTED	407.7206 m/z @36.15 [151020OFc1_NvH-0949-CRLM-9.raw]	407.72064208984375	36.1519554389333	6.1723152888	98.1583299746667	91.9860146858667	1726312.125	3.9879641515770787E8	0	7606	12.20535158989103	0.5997983858787025	0.13793939987673512	407.710693359375	407.72064208984375
353	407.73065185546875	28.9905941496					1	DETECTED	407.7307 m/z @28.99 [151020OFc1_NvH-0949-CRLM-9.raw]	407.73065185546875	28.9905941496	5.03935745413333	99.7341161597333	94.69475870559998	4420981.5	4.60372004976108E8	2	7606	0.19815410637696118	0.532581577976214	0.9845789658521685	407.7206726074219	407.732666015625
354	407.7427062988281	19.0706152832					1	DETECTED	407.7427 m/z @19.07 [151020OFc1_NvH-0949-CRLM-9.raw]	407.7427062988281	19.0706152832	2.3388962304	96.5894794818667	94.25058325146671	4673636.0	6.008494943571297E8	2	7606	17.600544358491916	3.067125654812276	11.036995026518014	407.7328796386719	407.752685546875
355	407.7608337402344	35.0228769042667					1	DETECTED	407.7608 m/z @35.02 [151020OFc1_NvH-0949-CRLM-9.raw]	407.7608337402344	35.0228769042667	6.50651553626667	93.3249273997333	86.81841186346662	3051462.0	4.1166246732877314E8	2	7606	0.14143407160484855	0.5863535807393311	0.3792568511334325	407.75274658203125	407.7707214355469
356	407.7733459472656	20.4063516624					1	DETECTED	407.7733 m/z @20.41 [151020OFc1_NvH-0949-CRLM-9.raw]	407.7733459472656	20.4063516624	5.30459633093333	88.7374697896	83.43287345866666	1484029.875	3.086886860400117E8	2	7606	0.14897329024129746	44.451559039430144	11.179757238784903	407.7711486816406	407.7833251953125
357	407.8499755859375	16.6122308696					1	DETECTED	407.8500 m/z @16.61 [151020OFc1_NvH-0949-CRLM-9.raw]	407.8499755859375	16.6122308696	4.40157919146667	98.5941894658667	94.19261027440004	923442.0625	3.437688953049659E8	0	7606	0.13533621074520497	1.0765244650098322	0.5020654858854623	407.84014892578125	407.8599548339844
358	407.8697509765625	23.8177270968					1	DETECTED	407.8698 m/z @23.82 [151020OFc1_NvH-0949-CRLM-9.raw]	407.8697509765625	23.8177270968	0.0865836877333333	99.2636284909333	99.17704480319996	668121.5625	3.565700424828526E8	0	7606	3.619529887415414	0.7002156290994774	6.181545243656466	407.86016845703125	407.87384033203125
359	407.88385009765625	21.5409952016					1	DETECTED	407.8839 m/z @21.54 [151020OFc1_NvH-0949-CRLM-9.raw]	407.88385009765625	21.5409952016	4.8134287768	99.5409039573333	94.7274751805333	6927834.5	5.3017106041296023E8	3	7606	0.25641752969739073	0.7119930448013925	4.277531065042087	407.8738708496094	407.8938293457031
360	407.8944091796875	18.5828204450667					1	DETECTED	407.8944 m/z @18.58 [151020OFc1_NvH-0949-CRLM-9.raw]	407.8944091796875	18.5828204450667	0.0235115234666667	97.1261733890667	97.10266186560003	417736.84375	3.4464882914367545E8	0	7606	1.9809363058435494	0.5602566575545278	0.04682425492441908	407.89385986328125	407.90057373046875
361	407.9110107421875	39.0686740970667					1	DETECTED	407.9110 m/z @39.07 [151020OFc1_NvH-0949-CRLM-9.raw]	407.9110107421875	39.0686740970667	3.41873570693333	99.5409039573333	96.12216825039997	4962548.0	4.1521960476810586E8	3	7606	0.19926111860759477	0.5104510159034291	0.09265385780307855	407.901123046875	407.9200744628906
362	407.9376220703125	11.337958424					1	DETECTED	407.9376 m/z @11.34 [151020OFc1_NvH-0949-CRLM-9.raw]	407.9376220703125	11.337958424	0.0506403314666667	99.9980854506667	99.94744511920003	1.1311366E7	3.80893118816108E8	0	7606	0.12217045619305722	8.30246817367686	1.0377303269365885	407.9278564453125	407.9473876953125
363	407.9649963378906	20.3594603066667					1	DETECTED	407.9650 m/z @20.36 [151020OFc1_NvH-0949-CRLM-9.raw]	407.9649963378906	20.3594603066667	1.56375049653333	95.7376853984	94.17393490186667	260378.0625	3.2509066083160466E8	0	7606	12.508865035298115	3.5972051602942745	1.6132493769512413	407.95501708984375	407.97491455078125
364	407.9863586425781	27.292109568					1	DETECTED	407.9864 m/z @27.29 [151020OFc1_NvH-0949-CRLM-9.raw]	407.9863586425781	27.292109568	2.48927551866667	98.4171832376	95.92790771893333	316739.90625	3.2740775363889295E8	0	7606	0.12916020521994298	3.1002984404703806	0.3963208911622914	407.9764709472656	407.9958801269531
365	408.0168151855469	29.823668292					1	DETECTED	408.0168 m/z @29.82 [151020OFc1_NvH-0949-CRLM-9.raw]	408.0168151855469	29.823668292	0.0865836877333333	98.7716312709333	98.68504758319996	249172.59375	3.3106846939600444E8	0	7606	17.62021072668886	1.7501278780250797	2.4827626883876515	408.0074462890625	408.0267028808594
366	408.0277404785156	53.9092561861333					1	DETECTED	408.0277 m/z @53.91 [151020OFc1_NvH-0949-CRLM-9.raw]	408.0277404785156	53.9092561861333	1.88326339813333	97.8738791594667	95.99061576133337	104970.21875	3.122311604986085E8	0	7606	96.12805109768239	0.9236982490016231	0.8453764449972865	408.0268859863281	408.0368347167969
367	408.0390930175781	46.6643809674667					1	DETECTED	408.0391 m/z @46.66 [151020OFc1_NvH-0949-CRLM-9.raw]	408.0390930175781	46.6643809674667	1.75810270186667	94.7121281285333	92.95402542666662	99715.5234375	3.0625338691476554E8	0	7606	93.1026215246218	1.0390181061163133	1.074911207721889	408.03802490234375	408.0411071777344
368	408.079833984375	54.8215522298667					1	DETECTED	408.0798 m/z @54.82 [151020OFc1_NvH-0949-CRLM-9.raw]	408.079833984375	54.8215522298667	1.88326339813333	76.7106761797333	74.82741278159997	88128.4375	2.3101526353515452E8	0	7606	75.09365816633162	0.7067428315621297	0.4141022581955009	408.07574462890625	408.079833984375
369	408.16510009765625	16.2008478450667					1	DETECTED	408.1651 m/z @16.20 [151020OFc1_NvH-0949-CRLM-9.raw]	408.16510009765625	16.2008478450667	0.177449547733333	94.6662705621333	94.48882101439997	178815.84375	3.0363459737362254E8	0	7606	74.39953304641662	4.672976988080256	14.915346833965403	408.1571350097656	408.17498779296875
370	408.17755126953125	21.9359802586667					1	DETECTED	408.1776 m/z @21.94 [151020OFc1_NvH-0949-CRLM-9.raw]	408.17755126953125	21.9359802586667	8.44720432346667	98.0561418090667	89.60893748560004	115303.8984375	2.5013724094532138E8	3	7606	87.93507122601959	3.3216111645741853	6.798851266273957	408.17510986328125	408.1777038574219
371	408.1878662109375	11.337958424					1	DETECTED	408.1879 m/z @11.34 [151020OFc1_NvH-0949-CRLM-9.raw]	408.1878662109375	11.337958424	4.1475694848	99.7797884192	95.6322189344	6199285.5	4.295408300377781E8	0	7606	0.17925122816601657	57.3702471731281	127.71684092302478	408.1778869628906	408.1978454589844
372	408.207275390625	10.3284676714667					1	DETECTED	408.2073 m/z @10.33 [151020OFc1_NvH-0949-CRLM-9.raw]	408.207275390625	10.3284676714667	2.40179724853333	99.1347124565333	96.73291520799997	1034081.5625	4.041443829228476E8	2	7606	7.723398032048946	0.6957623182654578	36.35023356881152	408.1979064941406	408.209228515625
373	408.21923828125	18.9585893133333					1	DETECTED	408.2192 m/z @18.96 [151020OFc1_NvH-0949-CRLM-9.raw]	408.21923828125	18.9585893133333	4.98876815653333	98.4723741386667	93.48360598213337	7621252.0	6.797205646808311E8	2	7606	2.774095386499827	2.8560010336952946	1.9459413814157365	408.2092590332031	408.2242736816406
374	408.2342834472656	29.1269405541333					1	DETECTED	408.2343 m/z @29.13 [151020OFc1_NvH-0949-CRLM-9.raw]	408.2342834472656	29.1269405541333	3.21930101413333	97.1261733890667	93.90687237493336	8845031.0	7.78070298714707E8	2	7606	0.230078106964843	1.4617285093562393	1.8311638851954148	408.22430419921875	408.2442626953125
375	408.2470703125	27.8289348613333					1	DETECTED	408.2471 m/z @27.83 [151020OFc1_NvH-0949-CRLM-9.raw]	408.2470703125	27.8289348613333	5.06731300586667	98.8938130197333	93.82650001386664	3725325.5	5.247925455557871E8	2	7606	19.953863499907058	0.91387530990291	1.915149762133933	408.2442932128906	408.250244140625
376	408.2604064941406	45.7247645602667					1	DETECTED	408.2604 m/z @45.72 [151020OFc1_NvH-0949-CRLM-9.raw]	408.2604064941406	45.7247645602667	5.3715617544	99.0606007053333	93.6890389509333	5.3894196E7	1.1436924970068967E9	2	7606	0.20912015186255672	1.1954416218216897	1.4055498909811468	408.25042724609375	408.2703857421875
377	408.27557373046875	20.3330713293333					1	DETECTED	408.2756 m/z @20.33 [151020OFc1_NvH-0949-CRLM-9.raw]	408.27557373046875	20.3330713293333	2.1277255432	97.3213834282667	95.1936578850667	595561.0	4.293715528228248E8	0	7606	77.67475544637861	6.625052342644688	0.2659633041818386	408.2704162597656	408.2853698730469
378	408.2872314453125	38.8705100642667					1	DETECTED	408.2872 m/z @38.87 [151020OFc1_NvH-0949-CRLM-9.raw]	408.2872314453125	38.8705100642667	5.3904076776	95.5739222797333	90.1835146021333	78744.8125	2.6039848405709338E8	0	7606	85.73854478700216	1.346822562855251	1.7167005563764937	408.2856750488281	408.296630859375
379	408.43841552734375	11.337958424					1	DETECTED	408.4384 m/z @11.34 [151020OFc1_NvH-0949-CRLM-9.raw]	408.43841552734375	11.337958424	1.21945436853333	99.0044703256	97.78501595706666	2434873.5	3.443872934096214E8	0	7606	0.12597005146514206	0.8258903630795333	14.102546967491815	408.4286193847656	408.4482421875
380	408.4779357910156	26.3500852818667					1	DETECTED	408.4779 m/z @26.35 [151020OFc1_NvH-0949-CRLM-9.raw]	408.4779357910156	26.3500852818667	4.42874536426667	69.7630772562667	65.33433189200002	383423.84375	2.3039698456319702E8	0	7606	0.12235138883904995	2.331155017991331	4.308310387342434	408.468017578125	408.48785400390625
381	408.5032043457031	43.2118583405333					1	DETECTED	408.5032 m/z @43.21 [151020OFc1_NvH-0949-CRLM-9.raw]	408.5032043457031	43.2118583405333	1.00852527866667	96.1500137445333	95.14148846586663	449042.625	3.457782331347404E8	0	7606	22.623744920968264	1.301165911569302	null	408.49322509765625	408.5130310058594
382	408.5345458984375	14.6562224789333					1	DETECTED	408.5345 m/z @14.66 [151020OFc1_NvH-0949-CRLM-9.raw]	408.5345458984375	14.6562224789333	5.41880077306667	98.8559365077333	93.43713573466664	225705.890625	3.724324735102904E8	0	7606	2.9578955987743303	0.5248913815724732	1.9700906836048009	408.5245666503906	408.5402526855469
383	408.5503234863281	29.6578488072					1	DETECTED	408.5503 m/z @29.66 [151020OFc1_NvH-0949-CRLM-9.raw]	408.5503234863281	29.6578488072	4.7480125536	95.8854292896	91.13741673599999	1.2363034E7	6.274754545175811E8	3	7606	0.14803463754886437	0.6819525342334045	0.01865248305040211	408.54034423828125	408.560302734375
384	408.56243896484375	37.8304618584					1	DETECTED	408.5624 m/z @37.83 [151020OFc1_NvH-0949-CRLM-9.raw]	408.56243896484375	37.8304618584	4.7480125536	99.3641351645333	94.61612261093329	1549169.25	3.597725517686918E8	3	7606	0.14987923293109162	0.6326723831586583	0.06887865180086655	408.56036376953125	408.5723876953125
385	408.57977294921875	39.1251694842667					1	DETECTED	408.5798 m/z @39.13 [151020OFc1_NvH-0949-CRLM-9.raw]	408.57977294921875	39.1251694842667	3.71942241893333	86.1176021189333	82.39817969999997	1374188.375	3.439324825306858E8	0	7606	0.1292581721172681	0.5037961905750915	0.22516969536890005	408.57244873046875	408.587158203125
386	408.590576171875	21.1729388765333					1	DETECTED	408.5906 m/z @21.17 [151020OFc1_NvH-0949-CRLM-9.raw]	408.590576171875	21.1729388765333	3.90268287173333	88.8097113096	84.90702843786667	255550.40625	3.2173428115990496E8	0	7606	0.0797826072028549	2.4581867348772426	0.015400383669736296	408.58990478515625	408.600341796875
387	408.6717834472656	56.2280902584					1	DETECTED	408.6718 m/z @56.23 [151020OFc1_NvH-0949-CRLM-9.raw]	408.6717834472656	56.2280902584	5.30459633093333	99.8343982010667	94.52980187013337	136636.9375	3.3009523737110984E8	0	7606	71.84882220383523	0.9281551066073522	0.9792246385928142	408.6624450683594	408.67938232421875
388	408.6894226074219	11.337958424					1	DETECTED	408.6894 m/z @11.34 [151020OFc1_NvH-0949-CRLM-9.raw]	408.6894226074219	11.337958424	0.0775693824	95.2818569098667	95.2042875274667	598849.5625	3.010147069368462E8	2	7606	15.534301930284373	20.97670003237789	147.65933180362532	408.6797790527344	408.6913757324219
389	408.7013854980469	33.2039540874667					1	DETECTED	408.7014 m/z @33.20 [151020OFc1_NvH-0949-CRLM-9.raw]	408.7013854980469	33.2039540874667	0.2774689088	96.7272254725333	96.4497565637333	7448639.0	4.8047015725999135E8	2	7606	0.2015850897492939	0.5117296619956045	0.05345090641923848	408.69140625	408.7060546875
390	408.716064453125	34.2954979045333					1	DETECTED	408.7161 m/z @34.30 [151020OFc1_NvH-0949-CRLM-9.raw]	408.716064453125	34.2954979045333	4.26614948613333	99.4841751741333	95.21802568799997	7527926.0	5.926421410908084E8	2	7606	0.9865338378700272	0.520917468024535	0.05487798517424918	408.70611572265625	408.7260437011719
391	408.7325134277344	13.2688862053333					1	DETECTED	408.7325 m/z @13.27 [151020OFc1_NvH-0949-CRLM-9.raw]	408.7325134277344	13.2688862053333	5.9236350112	95.3455541461333	89.42191913493329	1669396.875	3.825879909838877E8	2	7606	3.654951172680752	1.415276584471582	1.0119280648379965	408.72607421875	408.734619140625
392	408.74468994140625	28.8375255002667					1	DETECTED	408.7447 m/z @28.84 [151020OFc1_NvH-0949-CRLM-9.raw]	408.74468994140625	28.8375255002667	4.33859843013333	94.4743895189333	90.13579108879996	1.3481155E7	9.111466901588441E8	2	7606	0.15122621839689643	0.6703730482824726	12.501635568381518	408.7347412109375	408.7516784667969
393	408.7616882324219	45.7247645602667					1	DETECTED	408.7617 m/z @45.72 [151020OFc1_NvH-0949-CRLM-9.raw]	408.7616882324219	45.7247645602667	4.86965478746667	93.1827062688	88.31305148133333	2.4181612E7	9.119106955137119E8	2	7606	22.683192688436947	0.5048646395814134	0.007069177255413685	408.751708984375	408.77020263671875
394	408.77655029296875	20.3821580416					1	DETECTED	408.7766 m/z @20.38 [151020OFc1_NvH-0949-CRLM-9.raw]	408.77655029296875	20.3821580416	7.17874123253333	97.8464798586667	90.66773862613337	203337.375	2.74726054438446E8	0	7606	25.502348805487774	4.953522030009274	0.008519909512558894	408.77191162109375	408.78631591796875
395	408.7993469238281	48.0320923077333					1	DETECTED	408.7993 m/z @48.03 [151020OFc1_NvH-0949-CRLM-9.raw]	408.7993469238281	48.0320923077333	1.4226124776	98.8466846181333	97.4240721405333	116528.28125	3.2483487213644934E8	0	7606	38.46425228102917	1.1619359832476697	1.325028294639009	408.7898254394531	408.8062744140625
396	408.8366394042969	29.36808338					1	DETECTED	408.8366 m/z @29.37 [151020OFc1_NvH-0949-CRLM-9.raw]	408.8366394042969	29.36808338	4.924602496	99.0323759994667	94.10777350346669	961947.625	3.088292866956588E8	0	7606	0.1703177165066414	105.07636205533076	0.00637498897478952	408.82672119140625	408.8462829589844
397	408.8660888671875	28.1652978586667					1	DETECTED	408.8661 m/z @28.17 [151020OFc1_NvH-0949-CRLM-9.raw]	408.8660888671875	28.1652978586667	2.85170681866667	99.8435209597333	96.99181414106663	601693.9375	3.149028964456503E8	3	7606	0.15230111387809941	0.5138864253722983	0.024781113569588172	408.8561096191406	408.8746643066406
398	408.8846740722656	29.6257160754667					1	DETECTED	408.8847 m/z @29.63 [151020OFc1_NvH-0949-CRLM-9.raw]	408.8846740722656	29.6257160754667	0.00507214986666667	99.9345637328	99.92949158293334	9096029.0	5.2528190957769465E8	3	7606	0.13678074058235978	0.5118775708590222	0.032045786546770635	408.87469482421875	408.8946533203125
399	408.9066467285156	7.66422983546667					1	DETECTED	408.9066 m/z @7.66 [151020OFc1_NvH-0949-CRLM-9.raw]	408.9066467285156	7.66422983546667	0.00507214986666667	99.8160921413333	99.81101999146664	1246824.25	3.757796355644989E8	3	7606	30.46033930452965	17.600652113282273	1.771916622694667	408.8966979980469	408.9166259765625
400	408.9185791015625	25.468333004					1	DETECTED	408.9186 m/z @25.47 [151020OFc1_NvH-0949-CRLM-9.raw]	408.9185791015625	25.468333004	0.00507214986666667	99.0510825392	99.04601038933333	328034.5	3.3141776759376967E8	0	7606	4.539066158820759	3.9014747429734955	23.14516842481265	408.9170227050781	408.92828369140625
401	408.93756103515625	11.3245749933333					1	DETECTED	408.9376 m/z @11.32 [151020OFc1_NvH-0949-CRLM-9.raw]	408.93756103515625	11.3245749933333	0.268477574666667	99.9710961984	99.70261862373334	146274.15625	2.8421196066641134E8	0	7606	0.08638862278112569	4.400878751766994	0.20054112997636941	408.929443359375	408.93896484375
402	408.9490966796875	41.6327390330667					1	DETECTED	408.9491 m/z @41.63 [151020OFc1_NvH-0949-CRLM-9.raw]	408.9490966796875	41.6327390330667	0.0865836877333333	99.8525647330667	99.76598104533336	1004049.625	3.5207489238075936E8	0	7606	7.237405047683794	1.6691997877099904	0.006542115200765939	408.93927001953125	408.9590759277344
403	408.9671630859375	44.9313463682667					1	DETECTED	408.9672 m/z @44.93 [151020OFc1_NvH-0949-CRLM-9.raw]	408.9671630859375	44.9313463682667	1.75810270186667	95.2323055978667	93.47420289600002	437081.6875	3.1224608170699006E8	0	7606	21.02273572174621	1.3172250242075172	9.766162531364478E-4	408.9593505859375	408.9770812988281
404	408.9823913574219	21.0853877416					1	DETECTED	408.9824 m/z @21.09 [151020OFc1_NvH-0949-CRLM-9.raw]	408.9823913574219	21.0853877416	6.31767839093333	95.3090711458667	88.99139275493337	198573.59375	2.8992777671588737E8	0	7606	7.740573917546143	3.063209380587364	0.0201528803656608	408.97723388671875	408.9859924316406
405	408.99615478515625	21.6606162541333					1	DETECTED	408.9962 m/z @21.66 [151020OFc1_NvH-0949-CRLM-9.raw]	408.99615478515625	21.6606162541333	0.9909088024	99.8069904392	98.8160816368	419437.4375	2.863751276194332E8	0	7606	0.5673111930221211	0.533926689589521	0.530050214113111	408.98651123046875	408.9991455078125
406	409.00921630859375	19.6541233168					1	DETECTED	409.0092 m/z @19.65 [151020OFc1_NvH-0949-CRLM-9.raw]	409.00921630859375	19.6541233168	0.587632184266667	99.1161917957333	98.52855961146663	909258.0	3.406137781416991E8	0	7606	0.04824000818246077	0.5227485662360859	0.04630149788850135	408.999267578125	409.0191955566406
407	409.02197265625	31.6810966152					1	DETECTED	409.0220 m/z @31.68 [151020OFc1_NvH-0949-CRLM-9.raw]	409.02197265625	31.6810966152	1.89244064986667	96.4234876322667	94.53104698240003	84680.7890625	2.6429339361068648E8	0	7606	0.05257845192614141	1.588046714636936	2.17191504073568	409.0192565917969	409.0267028808594
408	409.0370788574219	29.2864056530667					1	DETECTED	409.0371 m/z @29.29 [151020OFc1_NvH-0949-CRLM-9.raw]	409.0370788574219	29.2864056530667	1.89244064986667	98.6590450984	96.76660444853333	1002801.3125	3.195041098662984E8	0	7606	0.3200185807063285	7.903596744211782	11.476971534636071	409.027099609375	409.04644775390625
409	409.0484619140625	37.8973045317333					1	DETECTED	409.0485 m/z @37.90 [151020OFc1_NvH-0949-CRLM-9.raw]	409.0484619140625	37.8973045317333	1.90286554453333	99.7708032933333	97.86793774879997	155006.96875	3.802500713403958E8	0	7606	98.66265897319444	1.358085142343661	1.7122868091780248	409.047119140625	409.0559387207031
410	409.0669860839844	53.2264702466667					1	DETECTED	409.0670 m/z @53.23 [151020OFc1_NvH-0949-CRLM-9.raw]	409.0669860839844	53.2264702466667	0.0596025890666667	68.7944065101333	68.73480392106663	191209.78125	2.424169933769514E8	0	7606	67.091762560971	0.6519411917898598	0.30334606630477734	409.05718994140625	409.0769348144531
411	409.10467529296875	62.3557140416					1	DETECTED	409.1047 m/z @62.36 [151020OFc1_NvH-0949-CRLM-9.raw]	409.10467529296875	62.3557140416	0.00507214986666667	99.9980854506667	99.99301330080003	133945.4375	3.5669326936274874E8	3	7606	93.9125423229097	0.8075516863426024	0.5389044918638958	409.0946960449219	409.11279296875
412	409.1743469238281	9.6155926744					1	DETECTED	409.1743 m/z @9.62 [151020OFc1_NvH-0949-CRLM-9.raw]	409.1743469238281	9.6155926744	1.38722747626667	90.797706516	89.41047903973333	696302.0625	3.250755807516743E8	0	7606	0.11800263437899972	23.277019507007882	47.161543670165834	409.1645202636719	409.1750793457031
413	409.1851501464844	22.8882523589333					1	DETECTED	409.1852 m/z @22.89 [151020OFc1_NvH-0949-CRLM-9.raw]	409.1851501464844	22.8882523589333	2.87824636346667	95.912891224	93.03464486053333	2265097.0	3.549773359915481E8	2	7606	0.20921797779916318	0.7383762530508359	0.10266733667980465	409.17523193359375	409.1930847167969
414	409.2030944824219	33.2202498434667					1	DETECTED	409.2031 m/z @33.22 [151020OFc1_NvH-0949-CRLM-9.raw]	409.2030944824219	33.2202498434667	1.04376655946667	98.5472777330667	97.50351117360002	3826992.0	4.6499216927086425E8	3	7606	20.30377970326611	0.6230952668823709	0.5472857698980872	409.1931457519531	409.2130432128906
415	409.2137451171875	11.8462311010667					1	DETECTED	409.2137 m/z @11.85 [151020OFc1_NvH-0949-CRLM-9.raw]	409.2137451171875	11.8462311010667	6.96567047866667	86.2155987506667	79.24992827200003	959386.625	4.182070316090306E8	2	7606	0.1721833182083934	12.49890805411856	45.42272829690968	409.2131042480469	409.2142639160156
416	409.2242736816406	15.0584320045333					1	DETECTED	409.2243 m/z @15.06 [151020OFc1_NvH-0949-CRLM-9.raw]	409.2242736816406	15.0584320045333	1.50205762906667	99.9072971285333	98.40523949946663	5512206.5	6.540706427827983E8	2	7606	19.281498102718743	0.9048304600331912	44.90868309433346	409.21429443359375	409.2264404296875
417	409.2364501953125	26.1839995405333					1	DETECTED	409.2365 m/z @26.18 [151020OFc1_NvH-0949-CRLM-9.raw]	409.2364501953125	26.1839995405333	3.930284544	98.4445515624	94.51426701839999	5581121.0	5.871788662747357E8	2	7606	0.2161187456965301	0.649159388818658	0.3403572495009609	409.2264709472656	409.2393493652344
418	409.2493896484375	38.8570909952					1	DETECTED	409.2494 m/z @38.86 [151020OFc1_NvH-0949-CRLM-9.raw]	409.2493896484375	38.8570909952	2.11622357813333	99.4933774266667	97.37715384853337	7304061.5	6.763453101507677E8	2	7606	10.191828333436888	0.5049288274643856	2.026853797812635	409.2394104003906	409.2593688964844
419	409.26336669921875	45.7247645602667					1	DETECTED	409.2634 m/z @45.72 [151020OFc1_NvH-0949-CRLM-9.raw]	409.26336669921875	45.7247645602667	2.65198193786667	92.5065437285333	89.85456179066664	6599487.5	4.804967205674309E8	0	7606	22.560097728732245	0.52700839724116	0.010723448941958664	409.2593994140625	409.2716369628906
420	409.2766418457031	91.5213045952					1	DETECTED	409.2766 m/z @91.52 [151020OFc1_NvH-0949-CRLM-9.raw]	409.2766418457031	91.5213045952	1.88326339813333	92.6775771234667	90.79431372533338	422311.34375	3.3554509853276783E8	0	7606	0.9330518970829189	0.8545471520443214	0.7358471767617862	409.2747497558594	409.2825012207031
421	409.2880554199219	59.8275804186667					1	DETECTED	409.2881 m/z @59.83 [151020OFc1_NvH-0949-CRLM-9.raw]	409.2880554199219	59.8275804186667	11.1969741962667	94.3109847712	83.1140105749333	79989.5546875	2.735753759682054E8	0	7606	79.42814990653414	0.8545442575281914	0.7090885150563827	409.2870178222656	409.2961730957031
422	409.3311767578125	92.1405829333333					1	DETECTED	409.3312 m/z @92.14 [151020OFc1_NvH-0949-CRLM-9.raw]	409.3311767578125	92.1405829333333	14.6955067594667	98.9670706989333	84.2715639394666	109324.6171875	2.6396233465274984E8	0	7606	2.028426726867238	0.5440730909107399	15.30400303263001	409.32244873046875	409.3375244140625
423	409.367431640625	92.1405829333333					1	DETECTED	409.3674 m/z @92.14 [151020OFc1_NvH-0949-CRLM-9.raw]	409.367431640625	92.1405829333333	5.23218395466667	99.1715643248	93.93938037013334	288091.0625	3.4012267109490466E8	0	7606	0.6781139332011605	0.5000535121593558	0.08218605933912414	409.35797119140625	409.37322998046875
424	409.4347839355469	30.3553139802667					1	DETECTED	409.4348 m/z @30.36 [151020OFc1_NvH-0949-CRLM-9.raw]	409.4347839355469	30.3553139802667	1.9350194848	99.0789463426667	97.1439268578667	295356.65625	3.477560321947073E8	0	7606	1.382789532816954	2.1056225891931946	5.664795573043942	409.4269104003906	409.44061279296875
425	409.4506530761719	41.6623776266667					1	DETECTED	409.4507 m/z @41.66 [151020OFc1_NvH-0949-CRLM-9.raw]	409.4506530761719	41.6623776266667	3.66388766213333	99.2083117397333	95.54442407759997	592139.125	3.242892469802931E8	0	7606	30.4612763182	1.6288557631561802	0.0010781450523062119	409.440673828125	409.4604797363281
426	409.46856689453125	42.1159789018667					1	DETECTED	409.4686 m/z @42.12 [151020OFc1_NvH-0949-CRLM-9.raw]	409.46856689453125	42.1159789018667	4.00196686613333	96.9479312232	92.94596435706667	558050.75	3.2160366098908687E8	0	7606	33.82244923206323	1.6623530065177072	0.0017491529456752464	409.46075439453125	409.4784240722656
427	409.490478515625	17.4439696032					1	DETECTED	409.4905 m/z @17.44 [151020OFc1_NvH-0949-CRLM-9.raw]	409.490478515625	17.4439696032	5.34248518053333	97.6079092901333	92.26542410959998	431808.3125	3.4947919634515005E8	0	7606	0.1788561248899967	0.5829402249587324	0.04120639411795723	409.4806213378906	409.5004577636719
428	409.5109558105469	19.6932033528					1	DETECTED	409.5110 m/z @19.69 [151020OFc1_NvH-0949-CRLM-9.raw]	409.5109558105469	19.6932033528	4.630383176	92.9335345856	88.3031514096	563467.4375	3.5919945396046257E8	0	7606	0.19255079624599247	0.5346557970138419	9.956642038521117	409.50128173828125	409.5168151855469
429	409.5268249511719	18.9677166696					1	DETECTED	409.5268 m/z @18.97 [151020OFc1_NvH-0949-CRLM-9.raw]	409.5268249511719	18.9677166696	4.68434059973333	96.4974198229333	91.81307922319996	720417.25	3.485136453075899E8	3	7606	3.647512574126271	0.5196077723994421	0.7250991395702118	409.51702880859375	409.5296325683594
430	409.5397033691406	27.1529410248					1	DETECTED	409.5397 m/z @27.15 [151020OFc1_NvH-0949-CRLM-9.raw]	409.5397033691406	27.1529410248	3.3187097544	95.4826154794667	92.1639057250667	8464027.0	4.700680056832773E8	3	7606	0.16360280341014288	0.7597593158874826	2.0166184539708185	409.5297546386719	409.5496826171875
431	409.5509033203125	27.4149228501333					1	DETECTED	409.5509 m/z @27.41 [151020OFc1_NvH-0949-CRLM-9.raw]	409.5509033203125	27.4149228501333	4.96082268533333	99.9710961984	95.01027351306668	7468409.5	4.48200125595173E8	3	7606	23.694224912964437	1.2125001031505436	0.014901391473952178	409.5497741699219	409.56085205078125
432	409.5621337890625	37.1398922461333					1	DETECTED	409.5621 m/z @37.14 [151020OFc1_NvH-0949-CRLM-9.raw]	409.5621337890625	37.1398922461333	4.924602496	98.8752528429333	93.9506503469333	1569586.875	3.5341409925893235E8	3	7606	0.1781756559139751	0.5120315960506924	0.30986012814008745	409.5609130859375	409.57208251953125
433	409.57525634765625	31.8587443941333					1	DETECTED	409.5753 m/z @31.86 [151020OFc1_NvH-0949-CRLM-9.raw]	409.57525634765625	31.8587443941333	4.89734622026667	94.5157162450667	89.61837002480003	418761.0	3.379400734896843E8	0	7606	6.007179072749544	1.6775315673259352	0.0262566698563437	409.5721740722656	409.5823059082031
434	409.59234619140625	47.8635905226667					1	DETECTED	409.5923 m/z @47.86 [151020OFc1_NvH-0949-CRLM-9.raw]	409.59234619140625	47.8635905226667	4.95177072426667	99.6519230832	94.70015235893334	4990578.0	4.133796758974335E8	3	7606	0.21451414592412021	0.523207342647539	0.047784676023837125	409.5823974609375	409.6023254394531
435	409.68707275390625	22.9203730861333					1	DETECTED	409.6871 m/z @22.92 [151020OFc1_NvH-0949-CRLM-9.raw]	409.68707275390625	22.9203730861333	7.5247877144	98.9031132653333	91.3783255509333	974107.4375	3.33407153035153E8	0	7606	0.05924189911368316	1.5617462739939942	0.6692200410809136	409.6771545410156	409.69573974609375
436	409.705810546875	18.8003330466667					1	DETECTED	409.7058 m/z @18.80 [151020OFc1_NvH-0949-CRLM-9.raw]	409.705810546875	18.8003330466667	2.1382023752	84.5984505448	82.4602481696	8793320.0	4.963156901043465E8	2	7606	0.2597609353509327	0.6300315172271689	2.0731762845001835	409.69622802734375	409.7142028808594
437	409.7242126464844	26.0356283154667					1	DETECTED	409.7242 m/z @26.04 [151020OFc1_NvH-0949-CRLM-9.raw]	409.7242126464844	26.0356283154667	3.63484381733333	96.1409969482667	92.50615313093337	3.2481608E7	1.0561960850097226E9	2	7606	0.2052673698719154	0.6274052356192772	0.24756282636206436	409.71435546875	409.7341613769531
438	409.73736572265625	26.1687309416					1	DETECTED	409.7374 m/z @26.17 [151020OFc1_NvH-0949-CRLM-9.raw]	409.73736572265625	26.1687309416	5.93264493813333	94.8976577472	88.96501280906666	2466584.25	3.6105046996345407E8	0	7606	0.22138894323350655	0.7803115811733753	0.47585382240768204	409.7342224121094	409.7411804199219
439	409.7511901855469	38.8803726264					1	DETECTED	409.7512 m/z @38.88 [151020OFc1_NvH-0949-CRLM-9.raw]	409.7511901855469	38.8803726264	1.81352268906667	99.2176284514667	97.40410576240002	3988311.5	5.309419629244543E8	2	7606	0.18263197837464418	1.9518447958039888	0.2553450504650327	409.7412109375	409.7610778808594
440	409.76568603515625	23.2026008618667					1	DETECTED	409.7657 m/z @23.20 [151020OFc1_NvH-0949-CRLM-9.raw]	409.76568603515625	23.2026008618667	7.7078976848	93.6953528597333	85.9874551749333	1189298.625	3.1150009850910276E8	0	7606	22.69759431373771	0.533711180249352	1.7107561069369823	409.7611999511719	409.77508544921875
441	409.83660888671875	19.8582997090667					1	DETECTED	409.8366 m/z @19.86 [151020OFc1_NvH-0949-CRLM-9.raw]	409.83660888671875	19.8582997090667	0.095573676	99.9980854506667	99.90251177466669	4807771.5	3.9017125339411914E8	3	7606	0.15141873444058263	0.5304346226353457	1.0201653174571441	409.8266296386719	409.8464050292969
442	409.85009765625	24.1527212205333					1	DETECTED	409.8501 m/z @24.15 [151020OFc1_NvH-0949-CRLM-9.raw]	409.85009765625	24.1527212205333	6.07807917413333	98.622268208	92.54418903386666	258752.984375	3.248419974462593E8	0	7606	0.6714543525853465	2.902175310462703	0.01807624729735643	409.8466491699219	409.8504943847656
443	409.8606262207031	19.0069574082667					1	DETECTED	409.8606 m/z @19.01 [151020OFc1_NvH-0949-CRLM-9.raw]	409.8606262207031	19.0069574082667	1.25471462426667	99.8160921413333	98.56137751706663	475940.25	3.445530176901512E8	0	7606	0.1436258144421494	0.5562354307323742	0.4769703554310717	409.85064697265625	409.8638000488281
444	409.8739318847656	27.1658213141333					1	DETECTED	409.8739 m/z @27.17 [151020OFc1_NvH-0949-CRLM-9.raw]	409.8739318847656	27.1658213141333	0.791113418666667	99.5226410477333	98.73152762906663	6517117.0	4.925943726424585E8	3	7606	0.13173419383965523	15.795736740437643	0.7685220720100184	409.8639831542969	409.8838806152344
445	409.88519287109375	27.4271516170667					1	DETECTED	409.8852 m/z @27.43 [151020OFc1_NvH-0949-CRLM-9.raw]	409.88519287109375	27.4271516170667	2.8332239976	99.8709020146667	97.0376780170667	4884265.0	4.8268397633097404E8	3	7606	8.279321279643874	0.5069042452783638	0.006519463769059203	409.88397216796875	409.8951721191406
446	409.8966369628906	37.0350333456					1	DETECTED	409.8966 m/z @37.04 [151020OFc1_NvH-0949-CRLM-9.raw]	409.8966369628906	37.0350333456	1.87450743573333	98.8938130197333	97.01930558399997	935706.4375	3.36325285052162E8	0	7606	0.3692661300008524	0.504945489047019	0.027238771603287523	409.8952331542969	409.9066162109375
447	409.91046142578125	27.5317238821333					1	DETECTED	409.9105 m/z @27.53 [151020OFc1_NvH-0949-CRLM-9.raw]	409.91046142578125	27.5317238821333	1.18433140266667	98.9858267874667	97.80149538480003	259067.265625	3.325352317302946E8	0	7606	24.24914632993035	2.1660085545644927	0.16300706966835296	409.9066467285156	409.9167785644531
448	409.9268493652344	47.8928437810667					1	DETECTED	409.9268 m/z @47.89 [151020OFc1_NvH-0949-CRLM-9.raw]	409.9268493652344	47.8928437810667	0.879002057333333	99.9980854506667	99.11908339333336	4360699.0	4.2545310769032556E8	0	7606	0.1372910016401363	0.5082887465260889	0.01854250437203577	409.9171142578125	409.93670654296875
449	409.9389953613281	44.4465353181333					1	DETECTED	409.9390 m/z @44.45 [151020OFc1_NvH-0949-CRLM-9.raw]	409.9389953613281	44.4465353181333	4.17472125546667	99.5590532346667	95.38433197920004	426110.59375	3.3392607226170564E8	3	7606	0.11807106028336989	1.32452810010151	2.001604304316677	409.9370422363281	409.9489440917969
450	409.9676513671875	58.4969350021333					1	DETECTED	409.9677 m/z @58.50 [151020OFc1_NvH-0949-CRLM-9.raw]	409.9676513671875	58.4969350021333	1.9350194848	88.3112751178667	86.3762556330667	191277.828125	3.0255494634567726E8	0	7606	54.94084992178648	0.7853455325016566	0.6133945453099833	409.9576721191406	409.9689636230469
451	409.9789733886719	34.03297834					1	DETECTED	409.9790 m/z @34.03 [151020OFc1_NvH-0949-CRLM-9.raw]	409.9789733886719	34.03297834	2.75883722666667	96.9970479493333	94.23821072266662	319420.0	3.071748615494021E8	0	7606	33.27244032620683	1.7632636577384206	3.301327397814941	409.96905517578125	409.98895263671875
452	409.99163818359375	17.5686217528					1	DETECTED	409.9916 m/z @17.57 [151020OFc1_NvH-0949-CRLM-9.raw]	409.99163818359375	17.5686217528	0.00507214986666667	99.7431512874667	99.73807913760004	158001.4375	3.1543540052197236E8	0	7606	29.724338126523886	2.9195907154085536	0.022452588330323323	409.98907470703125	410.0016174316406
453	410.0205993652344	51.3834709114667					1	DETECTED	410.0206 m/z @51.38 [151020OFc1_NvH-0949-CRLM-9.raw]	410.0205993652344	51.3834709114667	0.460554525066667	96.8557033829333	96.39514885786663	94972.8671875	3.092384750798202E8	0	7606	95.03378510628134	0.9600035838418827	0.9197268085102884	410.0137023925781	410.02484130859375
454	410.0350036621094	38.4420272210667					1	DETECTED	410.0350 m/z @38.44 [151020OFc1_NvH-0949-CRLM-9.raw]	410.0350036621094	38.4420272210667	0.159351551733333	99.1531394853333	98.99378793359996	136617.84375	3.266457082474481E8	0	7606	65.8980139466898	1.332274926229324	1.662891500790107	410.0259094238281	410.04461669921875
455	410.04718017578125	49.7011648850667					1	DETECTED	410.0472 m/z @49.70 [151020OFc1_NvH-0949-CRLM-9.raw]	410.04718017578125	49.7011648850667	0.896543377066667	98.7716312709333	97.87508789386663	107995.28125	3.165809466297997E8	0	7606	96.99067602900271	1.0158616590033345	1.0277799023907421	410.0456237792969	410.0570983886719
456	410.07720947265625	42.8107002074667					1	DETECTED	410.0772 m/z @42.81 [151020OFc1_NvH-0949-CRLM-9.raw]	410.07720947265625	42.8107002074667	0.6855728808	98.2513310618667	97.5657581810667	121273.90625	3.7608767939213425E8	0	7606	96.48953908501461	1.1817206834825	1.3552592765145919	410.0677490234375	410.0826416015625
457	410.1055908203125	37.6214721418667					1	DETECTED	410.1056 m/z @37.62 [151020OFc1_NvH-0949-CRLM-9.raw]	410.1055908203125	37.6214721418667	0.00507214986666667	99.9980854506667	99.99301330080003	133349.703125	3.395921650088182E8	0	7606	92.29722172513463	1.2950770657752595	2.099970477396199	410.0957336425781	410.1153564453125
458	410.14520263671875	92.0574130408					1	DETECTED	410.1452 m/z @92.06 [151020OFc1_NvH-0949-CRLM-9.raw]	410.14520263671875	92.0574130408	2.53379578133333	97.4135867768	94.87979099546668	280674.28125	3.0054121936955774E8	0	7606	0.463342202125375	0.6770338203103675	1.2586530587813332	410.1370544433594	410.1549987792969
459	410.171142578125	19.8319935904					1	DETECTED	410.1711 m/z @19.83 [151020OFc1_NvH-0949-CRLM-9.raw]	410.171142578125	19.8319935904	5.1846075304	94.3575719218667	89.17296439146669	2935518.0	3.610130231840311E8	0	7606	0.1574041197259035	0.540674862382227	11.812319882306378	410.161376953125	410.18109130859375
460	410.1838684082031	18.2175710490667					1	DETECTED	410.1839 m/z @18.22 [151020OFc1_NvH-0949-CRLM-9.raw]	410.1838684082031	18.2175710490667	1.58157126773333	93.8607160266667	92.27914475893337	242823.71875	3.210819692645434E8	3	7606	0.2554429714397557	5.6774833750630895	0.029685755309010325	410.1811828613281	410.18701171875
461	410.197021484375	20.5081960381333					1	DETECTED	410.1970 m/z @20.51 [151020OFc1_NvH-0949-CRLM-9.raw]	410.197021484375	20.5081960381333	4.7208981712	99.7708032933333	95.0499051221333	3507385.25	3.946143474178706E8	4	7606	0.16016657186108674	0.5222316465527279	9.86889461500113	410.1871032714844	410.1972961425781
462	410.2073059082031	18.8003330466667					1	DETECTED	410.2073 m/z @18.80 [151020OFc1_NvH-0949-CRLM-9.raw]	410.2073059082031	18.8003330466667	1.67877022826667	99.9072971285333	98.22852690026663	4324390.0	5.598516595930902E8	2	7606	8.414654954638795	2.9607417016391486	13.359399681147002	410.19732666015625	410.2156066894531
463	410.2256164550781	26.0356283154667					1	DETECTED	410.2256 m/z @26.04 [151020OFc1_NvH-0949-CRLM-9.raw]	410.2256164550781	26.0356283154667	4.09161773573333	98.8659390938667	94.77432135813336	1.4171E7	9.174729197183566E8	2	7606	0.22474475433197583	0.9930236087083321	0.20727690151557449	410.21563720703125	410.235595703125
464	410.2388610839844	31.9060107845333					1	DETECTED	410.2389 m/z @31.91 [151020OFc1_NvH-0949-CRLM-9.raw]	410.2388610839844	31.9060107845333	3.24608843333333	98.9031132653333	95.65702483199998	1.2661134E7	7.637346065512382E8	2	7606	0.18058324710851892	0.8947115784846714	0.6789800996138764	410.2356262207031	410.24884033203125
465	410.2580871582031	40.4574560738667					1	DETECTED	410.2581 m/z @40.46 [151020OFc1_NvH-0949-CRLM-9.raw]	410.2580871582031	40.4574560738667	4.3476503064	95.327296432	90.9796461256	9825733.0	5.859316693485016E8	2	7606	0.19850072994459111	1.9274711528776247	7.778904082067755	410.2488708496094	410.26800537109375
466	410.27294921875	44.4465353181333					1	DETECTED	410.2729 m/z @44.45 [151020OFc1_NvH-0949-CRLM-9.raw]	410.27294921875	44.4465353181333	11.3961597325333	92.16724942	80.7710896874667	151010.59375	2.8733865534503907E8	0	7606	47.148354830082795	1.2105283764380483	1.4401339969110722	410.2680969238281	410.2815856933594
467	410.31060791015625	90.6552481432					1	DETECTED	410.3106 m/z @90.66 [151020OFc1_NvH-0949-CRLM-9.raw]	410.31060791015625	90.6552481432	5.87809744933333	97.6813418504	91.80324440106668	131388.46875	2.5375759332064635E8	0	7606	0.10955629343141027	0.5414386049170931	0.013829829345495781	410.30322265625	410.31939697265625
468	410.4169921875	15.4820483442667					1	DETECTED	410.4170 m/z @15.48 [151020OFc1_NvH-0949-CRLM-9.raw]	410.4169921875	15.4820483442667	5.08686531866667	84.52532076	79.43845544133333	154804.40625	2.727182145488068E8	0	7606	8.797357556597488	3.820926252366201	0.16943964151007715	410.41143798828125	410.4182434082031
469	410.4478454589844	20.4936838472					1	DETECTED	410.4478 m/z @20.49 [151020OFc1_NvH-0949-CRLM-9.raw]	410.4478454589844	20.4936838472	5.58165760346667	97.1718103941333	91.59015279066664	2853923.75	3.933516157313327E8	0	7606	0.18694364446695033	0.5360129820871231	1.9405348132049585	410.4381408691406	410.4576416015625
470	410.47198486328125	36.8736144410667					1	DETECTED	410.4720 m/z @36.87 [151020OFc1_NvH-0949-CRLM-9.raw]	410.47198486328125	36.8736144410667	4.9337165936	96.9016199448	91.96790335120001	710018.75	3.4386005757564485E8	0	7606	14.520692193533709	2.5859457919043902	0.089269399505417	410.4620361328125	410.4819030761719
471	410.4851379394531	39.0129167144					1	DETECTED	410.4851 m/z @39.01 [151020OFc1_NvH-0949-CRLM-9.raw]	410.4851379394531	39.0129167144	3.38272642133333	95.9495389554667	92.56681253413338	333944.15625	3.0127024468108666E8	0	7606	0.1772627928958741	1.2989940801992585	3.2137181519784566	410.48211669921875	410.49395751953125
472	410.5041198730469	19.8696411962667					1	DETECTED	410.5041 m/z @19.87 [151020OFc1_NvH-0949-CRLM-9.raw]	410.5041198730469	19.8696411962667	5.2223299648	96.8190643994667	91.5967344346667	986757.25	3.6003925730124587E8	0	7606	0.17358159582569144	1.428293435539139	0.6517725748418536	410.494140625	410.51409912109375
473	410.5248107910156	35.9752495821333					1	DETECTED	410.5248 m/z @35.98 [151020OFc1_NvH-0949-CRLM-9.raw]	410.5248107910156	35.9752495821333	4.7480125536	98.4907766696	93.74276411599999	665889.5625	4.1437854977731186E8	3	7606	0.1612355904815317	1.6705141527873115	0.004664232313481642	410.51483154296875	410.5347900390625
474	410.5356140136719	14.1590155501333					1	DETECTED	410.5356 m/z @14.16 [151020OFc1_NvH-0949-CRLM-9.raw]	410.5356140136719	14.1590155501333	4.851393064	94.8793785797333	90.02798551573329	196188.0	2.1808880462977725E8	0	7606	0.07819916528542414	5.207433361416927	1.521496612825095	410.534912109375	410.5373229980469
475	410.5473327636719	19.4547522365333					1	DETECTED	410.5473 m/z @19.45 [151020OFc1_NvH-0949-CRLM-9.raw]	410.5473327636719	19.4547522365333	4.39246054133333	94.9440424402667	90.55158189893336	2327409.0	3.818028486394248E8	0	7606	0.14871294893675824	3.578472152893994	3.6167619928159405	410.5374755859375	410.5492248535156
476	410.55926513671875	26.1098376786667					1	DETECTED	410.5593 m/z @26.11 [151020OFc1_NvH-0949-CRLM-9.raw]	410.55926513671875	26.1098376786667	4.6121931264	97.6633237194667	93.0511305930667	4670335.0	4.53335472759144E8	3	7606	0.15667392285880766	0.5384043450582201	0.031093321932207332	410.5492858886719	410.5692443847656
477	410.5703125	30.799471252					1	DETECTED	410.5703 m/z @30.80 [151020OFc1_NvH-0949-CRLM-9.raw]	410.5703125	30.799471252	5.0180452928	66.1445036221333	61.1264583293333	320454.8125	2.4899952239741066E8	0	7606	20.907534331498372	1.3447668000701831	1.9273576155031737	410.56927490234375	410.5707702636719
478	410.5807800292969	15.560043072					1	DETECTED	410.5808 m/z @15.56 [151020OFc1_NvH-0949-CRLM-9.raw]	410.5807800292969	15.560043072	2.94952046613333	92.4676060832	89.51808561706666	2359141.75	3.8802004943537605E8	0	7606	0.20236869067825758	0.5729048839877292	2.1450468360944086	410.57080078125	410.59075927734375
479	410.5950012207031	47.8397860632					1	DETECTED	410.5950 m/z @47.84 [151020OFc1_NvH-0949-CRLM-9.raw]	410.5950012207031	47.8397860632	0.923109556266667	95.6283926477333	94.70528309146664	511854.40625	3.303476673635498E8	0	7606	0.1721830594160778	1.2119628327869587	0.020910403894385508	410.59100341796875	410.6049499511719
480	410.61962890625	28.9589800285333					1	DETECTED	410.6196 m/z @28.96 [151020OFc1_NvH-0949-CRLM-9.raw]	410.61962890625	28.9589800285333	1.81352268906667	94.3680015061333	92.55447881706662	983222.4375	2.92592686893307E8	0	7606	0.11498528143620135	0.938344237256179	2.5171553306275793	410.61016845703125	410.6292724609375
481	410.67431640625	65.9669890418667					1	DETECTED	410.6743 m/z @65.97 [151020OFc1_NvH-0949-CRLM-9.raw]	410.67431640625	65.9669890418667	4.3476503064	94.6389231650667	90.2912728586667	159936.5	3.005274067266582E8	0	7606	79.31441387321763	0.7326536985920062	0.5592941550271763	410.665771484375	410.6747131347656
482	410.6849060058594	44.0100114962667					1	DETECTED	410.6849 m/z @44.01 [151020OFc1_NvH-0949-CRLM-9.raw]	410.6849060058594	44.0100114962667	6.3551799016	95.0177079512	88.6625280496	595180.5	3.0445568131792915E8	2	7606	0.24897325299153295	1.704379736681063	0.006856366972305643	410.6750183105469	410.6883850097656
483	410.6984558105469	20.5206586832					1	DETECTED	410.6985 m/z @20.52 [151020OFc1_NvH-0949-CRLM-9.raw]	410.6984558105469	20.5206586832	4.53127372426667	87.8823176136	83.35104388933333	1550646.625	3.2559856048410565E8	0	7606	0.12627322947383846	2.612676069636135	3.8587327479658704	410.6884765625	410.698486328125
484	410.70849609375	24.0045168018667					1	DETECTED	410.7085 m/z @24.00 [151020OFc1_NvH-0949-CRLM-9.raw]	410.70849609375	24.0045168018667	4.6214349416	98.5846333088	93.9631983672	4113670.75	4.741771709924491E8	0	7606	0.17986777157744172	0.5521810940502122	1.8386829222604362	410.6985168457031	410.70941162109375
485	410.71942138671875	19.4264731312					1	DETECTED	410.7194 m/z @19.43 [151020OFc1_NvH-0949-CRLM-9.raw]	410.71942138671875	19.4264731312	5.72666226613333	99.2728944856	93.54623221946667	5926456.0	7.433200022011114E8	2	7606	6.670383193247794	1.0833195488048122	1.5647068686176435	410.70947265625	410.7293701171875
486	410.73150634765625	27.0341691797333					1	DETECTED	410.7315 m/z @27.03 [151020OFc1_NvH-0949-CRLM-9.raw]	410.73150634765625	27.0341691797333	7.08256310213333	86.3525119256	79.26994882346666	1831098.125	3.53663602629894E8	0	7606	0.1792949054242925	0.5490440501379268	1.270487200679075	410.72943115234375	410.731689453125
487	410.74169921875	31.8729572181333					1	DETECTED	410.7417 m/z @31.87 [151020OFc1_NvH-0949-CRLM-9.raw]	410.74169921875	31.8729572181333	3.71034332	93.9092209682667	90.19887764826669	5365911.0	5.629058477141789E8	0	7606	0.30890961345674484	0.5390835272818493	0.605637636522542	410.7317199707031	410.7515563964844
488	410.7596130371094	40.4303565088					1	DETECTED	410.7596 m/z @40.43 [151020OFc1_NvH-0949-CRLM-9.raw]	410.7596130371094	40.4303565088	4.7662165872	94.6662705621333	89.9000539749333	4251691.0	4.9110625076938605E8	0	7606	0.20086961111319823	0.6838509539656169	2.7051299612426143	410.7518310546875	410.7689208984375
489	410.8205871582031	29.0204481658667					1	DETECTED	410.8206 m/z @29.02 [151020OFc1_NvH-0949-CRLM-9.raw]	410.8205871582031	29.0204481658667	8.57280888746667	99.6886600448	91.11585115733334	990120.1875	3.496928602465966E8	0	7606	0.2646916836603701	3.7591956223892984	9.013158242681184	410.81103515625	410.83056640625
490	410.84075927734375	41.7288586368					1	DETECTED	410.8408 m/z @41.73 [151020OFc1_NvH-0949-CRLM-9.raw]	410.84075927734375	41.7288586368	8.5277216904	99.9528675938667	91.4251459034667	1645349.125	3.7580554122832817E8	5	7606	0.2199499236330027	1.0052586797402776	0.015243023189010314	410.8309326171875	410.8450622558594
491	410.8551330566406	23.7311506144					1	DETECTED	410.8551 m/z @23.73 [151020OFc1_NvH-0949-CRLM-9.raw]	410.8551330566406	23.7311506144	0.524524665866667	99.9528675938667	99.42834292800003	1847602.875	5.647137031011866E8	3	7606	1.1855398217018127	0.6995035551102966	0.2914872991858235	410.8454895019531	410.8650817871094
492	410.8751220703125	24.8921749346667					1	DETECTED	410.8751 m/z @24.89 [151020OFc1_NvH-0949-CRLM-9.raw]	410.8751220703125	24.8921749346667	4.70237557466667	99.7068352706667	95.00445969600003	3095692.25	4.2289507495558745E8	0	7606	1.1162381333557754	1.0390965262202827	1.0884334813829288	410.8651428222656	410.8851013183594
493	410.8852844238281	35.0404059237333					1	DETECTED	410.8853 m/z @35.04 [151020OFc1_NvH-0949-CRLM-9.raw]	410.8852844238281	35.0404059237333	4.86965478746667	97.7652913050667	92.89563651760002	3042533.0	4.250950317608099E8	3	7606	8.892269934697232	1.272392191567729	27.444286967383725	410.8851318359375	410.895263671875
494	410.8981018066406	11.1969741962667					1	DETECTED	410.8981 m/z @11.20 [151020OFc1_NvH-0949-CRLM-9.raw]	410.8981018066406	11.1969741962667	4.70237557466667	99.9528675938667	95.25049201920002	531294.8125	3.0216174595848644E8	0	7606	13.73362169750707	0.9381704704548943	2.3235026063130166	410.8952941894531	410.9051208496094
495	410.9151306152344	15.5491722810667					1	DETECTED	410.9151 m/z @15.55 [151020OFc1_NvH-0949-CRLM-9.raw]	410.9151306152344	15.5491722810667	0.00507214986666667	99.9710961984	99.96602404853334	1009038.9375	3.75247224921413E8	0	7606	10.042366104734018	8.714381264117545	1.1399381430460482	410.9051513671875	410.9250793457031
496	410.9525451660156	32.6120837816					1	DETECTED	410.9525 m/z @32.61 [151020OFc1_NvH-0949-CRLM-9.raw]	410.9525451660156	32.6120837816	4.53127372426667	99.9980854506667	95.46681172640002	608063.8125	3.555834891188968E8	4	7606	12.178928936109891	2.856404879860943	0.09042207721050032	410.94305419921875	410.9624938964844
497	410.99017333984375	36.0218680474667					1	DETECTED	410.9902 m/z @36.02 [151020OFc1_NvH-0949-CRLM-9.raw]	410.99017333984375	36.0218680474667	0.1503164744	99.4841751741333	99.3338586997333	879817.625	3.394904997657785E8	0	7606	16.244785416165943	0.6221958934678591	0.32076359377888536	410.9804992675781	411.0001220703125
498	411.0024108886719	55.0875908410667					1	DETECTED	411.0024 m/z @55.09 [151020OFc1_NvH-0949-CRLM-9.raw]	411.0024108886719	55.0875908410667	1.24591906106667	89.7025173328	88.45659827173333	165719.9375	3.488554079813694E8	0	7606	67.87193489110626	0.8256443424853669	0.6508413199788301	411.0002136230469	411.01080322265625
499	411.02099609375	28.9589800285333					1	DETECTED	411.0210 m/z @28.96 [151020OFc1_NvH-0949-CRLM-9.raw]	411.02099609375	28.9589800285333	0.738359728266667	94.8147144810667	94.07635475280003	776142.5625	3.6561916951226985E8	0	7606	0.10730780646388993	1.25120642797379	2.0538012366756857	411.01104736328125	411.0308532714844
500	411.0412292480469	41.6475746869333					1	DETECTED	411.0412 m/z @41.65 [151020OFc1_NvH-0949-CRLM-9.raw]	411.0412292480469	41.6475746869333	1.10536001093333	99.7341161597333	98.62875614879998	1678210.125	3.5619500375726783E8	5	7606	3.695161252808404	0.5196664666192041	2.3962113677816625	411.0313415527344	411.051025390625
501	411.0603332519531	35.7351609384					1	DETECTED	411.0603 m/z @35.74 [151020OFc1_NvH-0949-CRLM-9.raw]	411.0603332519531	35.7351609384	1.88326339813333	95.2142120058667	93.33094860773338	107838.3203125	2.7425456236942273E8	0	7606	93.40075266804945	1.3831608382208966	1.7608032849446498	411.0512390136719	411.0616149902344
502	411.0873107910156	63.6392406994667					1	DETECTED	411.0873 m/z @63.64 [151020OFc1_NvH-0949-CRLM-9.raw]	411.0873107910156	63.6392406994667	0.00507214986666667	98.0654581698667	98.06038602000004	127065.9296875	3.261445934923545E8	0	7606	96.1641357324878	0.8026005934169547	0.5686023835053996	411.08050537109375	411.0972595214844
503	411.1115417480469	69.5749416328					1	DETECTED	411.1115 m/z @69.57 [151020OFc1_NvH-0949-CRLM-9.raw]	411.1115417480469	69.5749416328	0.0146180605333333	99.9890922213333	99.97447416079996	93443.046875	2.7317896060377324E8	0	7606	97.78109313804728	0.7108752970723529	0.44547523908063896	411.10491943359375	411.11236572265625
504	411.1224365234375	92.4766205528					1	DETECTED	411.1224 m/z @92.48 [151020OFc1_NvH-0949-CRLM-9.raw]	411.1224365234375	92.4766205528	0.524524665866667	99.7341161597333	99.20959149386664	930634.5625	4.1145752438214046E8	2	7606	0.1412137851781381	1.2955660331028245	0.21706776152506718	411.1133117675781	411.1322937011719
505	411.1484375	51.6464506877333					1	DETECTED	411.1484 m/z @51.65 [151020OFc1_NvH-0949-CRLM-9.raw]	411.1484375	51.6464506877333	6.52514472453333	94.675384816	88.15024009146667	81832.2734375	2.861869516003752E8	0	7606	85.5014913531873	0.9768139264781058	0.9536278529562118	411.1449279785156	411.1545104980469
506	411.1753234863281	34.9955751336					1	DETECTED	411.1753 m/z @35.00 [151020OFc1_NvH-0949-CRLM-9.raw]	411.1753234863281	34.9955751336	0.141341731466667	99.8981223949333	99.75678066346663	455448.28125	3.198493554772856E8	0	7606	79.35001820325714	1.9730566036612414	4.030723827096509	411.16558837890625	411.180908203125
507	411.1910705566406	12.0299086464					1	DETECTED	411.1911 m/z @12.03 [151020OFc1_NvH-0949-CRLM-9.raw]	411.1910705566406	12.0299086464	4.1475694848	95.9585410178667	91.81097153306669	2209161.25	4.685543258035794E8	0	7606	11.848383167436065	2.2089596697304588	8.819768336254466	411.1812744140625	411.1965637207031
508	411.2065734863281	25.1537529045333					1	DETECTED	411.2066 m/z @25.15 [151020OFc1_NvH-0949-CRLM-9.raw]	411.2065734863281	25.1537529045333	0.6855728808	99.0789463426667	98.3933734618667	3299855.0	6.410719040436673E8	3	7606	3.973713825593098	2.3465545286883773	0.07559496401746925	411.19659423828125	411.216552734375
509	411.2179870605469	24.3347709874667					1	DETECTED	411.2180 m/z @24.33 [151020OFc1_NvH-0949-CRLM-9.raw]	411.2179870605469	24.3347709874667	4.90631514506667	97.8185946058667	92.91227946080004	1899164.125	4.787035275565563E8	3	7606	0.1696788873853734	3.3363801513482576	0.024600155673799123	411.2165832519531	411.2192687988281
510	411.2292785644531	28.8250210269333					1	DETECTED	411.2293 m/z @28.83 [151020OFc1_NvH-0949-CRLM-9.raw]	411.2292785644531	28.8250210269333	3.71034332	99.8252087085333	96.1148653885333	1.0034343E7	1.0725203516925246E9	3	7606	6.062717193420106	1.0620516313483852	0.5790322895104892	411.2193298339844	411.2392272949219
511	411.2419128417969	45.9711014832					1	DETECTED	411.2419 m/z @45.97 [151020OFc1_NvH-0949-CRLM-9.raw]	411.2419128417969	45.9711014832	4.80284998106667	94.5247907037333	89.72194072266663	4321037.5	5.074245916040588E8	2	7606	0.16530849878217424	0.5143906018695003	0.09892649077268213	411.2392883300781	411.25189208984375
512	411.2597961425781	37.9976158114667					1	DETECTED	411.2598 m/z @38.00 [151020OFc1_NvH-0949-CRLM-9.raw]	411.2597961425781	37.9976158114667	4.7662165872	94.8976577472	90.13144116	2269682.0	4.090854994880051E8	2	7606	0.23186343946289156	0.5670228876928323	0.8068434303626697	411.251953125	411.2697448730469
513	411.2763671875	65.7561376173333					1	DETECTED	411.2764 m/z @65.76 [151020OFc1_NvH-0949-CRLM-9.raw]	411.2763671875	65.7561376173333	0.241377984	92.5652114504	92.3238334664	93967.59375	3.0723025417988765E8	0	7606	70.73903824413084	0.7046033136892293	0.3930472178222468	411.2698059082031	411.2845764160156
514	411.2936096191406	90.0346529618667					1	DETECTED	411.2936 m/z @90.03 [151020OFc1_NvH-0949-CRLM-9.raw]	411.2936096191406	90.0346529618667	4.851393064	95.8763438450667	91.0249507810667	74723.015625	2.725031062074599E8	0	7606	86.68989450202531	0.534288960590403	0.06857792118080586	411.2908630371094	411.3000793457031
515	411.310791015625	91.5302985869333					1	DETECTED	411.3108 m/z @91.53 [151020OFc1_NvH-0949-CRLM-9.raw]	411.310791015625	91.5302985869333	7.73617643946667	94.0620920256	86.32591558613332	88226.8828125	1.9848137001320192E8	0	7606	0.26837157990061655	0.5151072257443731	1.08579154703566	411.3047790527344	411.3180236816406
516	411.32916259765625	91.6873735877333					1	DETECTED	411.3292 m/z @91.69 [151020OFc1_NvH-0949-CRLM-9.raw]	411.32916259765625	91.6873735877333	16.7079735301333	92.4403273933333	75.7323538632	96525.0703125	2.68492549589803E8	0	7606	0.8313162068635762	0.5050210711543542	0.035625947946344085	411.3197937011719	411.3359069824219
517	411.3463134765625	92.1405829333333					1	DETECTED	411.3463 m/z @92.14 [151020OFc1_NvH-0949-CRLM-9.raw]	411.3463134765625	92.1405829333333	2.0403205736	92.4497875106667	90.4094669370667	208257.78125	2.890342838946602E8	0	7606	0.945505421110127	0.6658263393170942	0.40169992765102563	411.3367614746094	411.3531799316406
518	411.42510986328125	34.9394326765333					1	DETECTED	411.4251 m/z @34.94 [151020OFc1_NvH-0949-CRLM-9.raw]	411.42510986328125	34.9394326765333	4.7299838608	99.6886600448	94.958676184	641934.3125	3.352062170255536E8	0	7606	3.1383013031189435	0.5032956781673728	4.830679940707238	411.415283203125	411.4315185546875
519	411.44183349609375	11.9982507981333					1	DETECTED	411.4418 m/z @12.00 [151020OFc1_NvH-0949-CRLM-9.raw]	411.44183349609375	11.9982507981333	2.0841618456	99.3005000832	97.21633823760001	2135869.75	3.782388160584513E8	0	7606	0.1549986873393827	103.21854804931915	55.06083212791196	411.4320373535156	411.45166015625
520	411.45379638671875	32.5938929304					1	DETECTED	411.4538 m/z @32.59 [151020OFc1_NvH-0949-CRLM-9.raw]	411.45379638671875	32.5938929304	0.560751147733333	97.4688109450667	96.90805979733338	379080.5	3.4902840793452835E8	0	7606	16.711486630721684	2.445194324423459	0.007358948231232635	411.45220947265625	411.46356201171875
521	411.4746398925781	22.9950654349333					1	DETECTED	411.4746 m/z @23.00 [151020OFc1_NvH-0949-CRLM-9.raw]	411.4746398925781	22.9950654349333	4.8881947144	99.0139144792	94.1257197648	191285.09375	3.0585959996963257E8	0	7606	11.82308909965538	3.155306928332699	7.278466087024222	411.4647216796875	411.48455810546875
522	411.49652099609375	23.787754456					1	DETECTED	411.4965 m/z @23.79 [151020OFc1_NvH-0949-CRLM-9.raw]	411.49652099609375	23.787754456	4.59374599813333	98.1026973602667	93.50895136213337	303650.25	3.3457636535299915E8	0	7606	0.23581738023086984	2.4358890840180054	18.44874901206074	411.4866943359375	411.5061950683594
523	411.5232849121094	24.0045168018667					1	DETECTED	411.5233 m/z @24.00 [151020OFc1_NvH-0949-CRLM-9.raw]	411.5232849121094	24.0045168018667	1.72278596453333	94.409773532	92.68698756746667	494079.1875	3.5174076472207284E8	0	7606	0.8827566053843299	0.6031698536646669	0.3428928205468196	411.51348876953125	411.5310363769531
524	411.5410461425781	24.3347709874667					1	DETECTED	411.5410 m/z @24.33 [151020OFc1_NvH-0949-CRLM-9.raw]	411.5410461425781	24.3347709874667	3.822071008	94.9531149984	91.1310439904	3634709.25	3.2844298231146276E8	3	7606	0.1325148233154465	4.008407406639538	0.42235293124758366	411.53125	411.5425109863281
525	411.5526428222656	27.6738218629333					1	DETECTED	411.5526 m/z @27.67 [151020OFc1_NvH-0949-CRLM-9.raw]	411.5526428222656	27.6738218629333	1.81352268906667	98.9398607333333	97.12633804426663	1.0975473E7	5.38217013446952E8	3	7606	0.186641125690727	0.5167638390395208	0.0588952475163065	411.54266357421875	411.5626220703125
526	411.5653991699219	24.1301735282667					1	DETECTED	411.5654 m/z @24.13 [151020OFc1_NvH-0949-CRLM-9.raw]	411.5653991699219	24.1301735282667	5.16557680293333	96.3504173976	91.18484059466667	1644381.875	3.687002385541566E8	3	7606	6.5176529858095265	0.8212680157962758	1.3230566821909855	411.5626525878906	411.57080078125
527	411.5809020996094	42.7936980064					1	DETECTED	411.5809 m/z @42.79 [151020OFc1_NvH-0949-CRLM-9.raw]	411.5809020996094	42.7936980064	2.687419036	94.7584256314667	92.0710065954667	2596687.5	3.960173715173273E8	3	7606	5.33291444520205	0.5095597272787373	0.017353731903204314	411.5709228515625	411.59075927734375
528	411.59552001953125	28.4968166464					1	DETECTED	411.5955 m/z @28.50 [151020OFc1_NvH-0949-CRLM-9.raw]	411.59552001953125	28.4968166464	5.6812876064	95.8945690210667	90.2132814146667	1279155.125	3.301775078526662E8	3	7606	25.029002618745604	0.508004771744718	140.17161869451047	411.59100341796875	411.6048278808594
529	411.63916015625	45.2517281858667					1	DETECTED	411.6392 m/z @45.25 [151020OFc1_NvH-0949-CRLM-9.raw]	411.63916015625	45.2517281858667	2.62546167893333	99.3918822056	96.76642052666666	453779.0625	3.305195561066794E8	0	7606	0.05963164254160347	1.1350562511840805	3.4724245037846813	411.630126953125	411.647705078125
530	411.6921691894531	11.9620048968					1	DETECTED	411.6922 m/z @11.96 [151020OFc1_NvH-0949-CRLM-9.raw]	411.6921691894531	11.9620048968	4.90631514506667	98.7148280210667	93.80851287600002	1027109.75	3.7594655033390385E8	2	7606	33.646372175874475	1.9691396457904133	0.09938815715739721	411.6825256347656	411.7002258300781
531	411.71026611328125	38.26701266					1	DETECTED	411.7103 m/z @38.27 [151020OFc1_NvH-0949-CRLM-9.raw]	411.71026611328125	38.26701266	1.52848006826667	95.4643280194667	93.93584795120003	1.0040546E7	6.872112701320668E8	2	7606	13.65727698330232	0.5145190895670848	0.11443026562197194	411.7002868652344	411.7202453613281
532	411.7241516113281	34.5945649882667					1	DETECTED	411.7242 m/z @34.59 [151020OFc1_NvH-0949-CRLM-9.raw]	411.7241516113281	34.5945649882667	3.91233906533333	97.9201749584	94.00783589306667	4311829.5	6.025817622165421E8	2	7606	5.749648171117833	0.6921883186483979	0.42669426731335536	411.72027587890625	411.734130859375
533	411.74383544921875	45.9711014832					1	DETECTED	411.7438 m/z @45.97 [151020OFc1_NvH-0949-CRLM-9.raw]	411.74383544921875	45.9711014832	5.31392758106667	87.9636559802667	82.64972839920003	1537937.375	3.5767901054803574E8	0	7606	16.511433597604128	0.7082314942373243	0.010254461750909143	411.7341613769531	411.7480773925781
534	411.7580871582031	27.561483952					1	DETECTED	411.7581 m/z @27.56 [151020OFc1_NvH-0949-CRLM-9.raw]	411.7580871582031	27.561483952	5.3715617544	99.4471608525333	94.0755990981333	6121764.0	4.869386111813798E8	2	7606	14.302681725408293	0.5687698086481769	1.4203269036711808	411.74810791015625	411.7669982910156
535	411.7762756347656	28.5931007354667					1	DETECTED	411.7763 m/z @28.59 [151020OFc1_NvH-0949-CRLM-9.raw]	411.7762756347656	28.5931007354667	4.84213854506667	77.5092195754667	72.66708103040003	107887.6875	2.6670808054133162E8	0	7606	67.70411703093104	1.730169460978344	2.6213587763936554	411.76837158203125	411.7852478027344
536	411.84912109375	27.0865516669333					1	DETECTED	411.8491 m/z @27.09 [151020OFc1_NvH-0949-CRLM-9.raw]	411.84912109375	27.0865516669333	3.83999383813333	99.7068352706667	95.86684143253338	253392.078125	4.124994618016668E8	0	7606	27.751495631187545	2.3572013156966216	4.862873770174721	411.83966064453125	411.8504638671875
537	411.8606262207031	12.7042506650667					1	DETECTED	411.8606 m/z @12.70 [151020OFc1_NvH-0949-CRLM-9.raw]	411.8606262207031	12.7042506650667	4.7208981712	99.8798474973333	95.1589493261333	1065586.25	3.7725617632839864E8	3	7606	0.12450132148658355	41.07628396515513	13.4750371098737	411.8506774902344	411.8652648925781
538	411.8753356933594	24.3347709874667					1	DETECTED	411.8753 m/z @24.33 [151020OFc1_NvH-0949-CRLM-9.raw]	411.8753356933594	24.3347709874667	3.8937286136	99.1624414450667	95.2687128314667	1887292.75	4.505962788113961E8	3	7606	2.7024208280459803	0.6019146493193658	1.1837968213513468	411.86541748046875	411.8765869140625
539	411.8865966796875	27.6856842293333					1	DETECTED	411.8866 m/z @27.69 [151020OFc1_NvH-0949-CRLM-9.raw]	411.8865966796875	27.6856842293333	4.78449969493333	99.925501384	95.14100168906667	7161732.0	4.64146357932408E8	3	7606	0.22848781099248683	0.7927376936272978	2.3484968709116982	411.8766174316406	411.896484375
540	411.89996337890625	24.1527212205333					1	DETECTED	411.9000 m/z @24.15 [151020OFc1_NvH-0949-CRLM-9.raw]	411.89996337890625	24.1527212205333	0.641754801066667	99.925501384	99.28374658293333	678235.75	3.5925233636452484E8	0	7606	11.223754674861532	0.6799929986187163	0.28245758588094466	411.8966369628906	411.90484619140625
541	411.91485595703125	47.8635905226667					1	DETECTED	411.9149 m/z @47.86 [151020OFc1_NvH-0949-CRLM-9.raw]	411.91485595703125	47.8635905226667	0.782305	99.6797418824	98.8974368824	1902391.5	4.037383046621415E8	3	7606	5.067752458986355	0.5091247876477555	0.0753559014190634	411.9049377441406	411.92474365234375
542	411.9300537109375	28.4968166464					1	DETECTED	411.9301 m/z @28.50 [151020OFc1_NvH-0949-CRLM-9.raw]	411.9300537109375	28.4968166464	3.499641472	99.8888889581333	96.3892474861333	911596.5	3.615785643321306E8	0	7606	0.05963852674186754	0.512586607663454	1.1333197202052854	411.9250793457031	411.94000244140625
543	411.94439697265625	37.7132547672					1	DETECTED	411.9444 m/z @37.71 [151020OFc1_NvH-0949-CRLM-9.raw]	411.94439697265625	37.7132547672	0.00507214986666667	99.8616686541333	99.85659650426663	546536.3125	3.3387417800848013E8	0	7606	43.998086687535846	1.7199773416709798	0.06656375144352976	411.9400939941406	411.954345703125
544	411.95465087890625	18.1620127749333					1	DETECTED	411.9547 m/z @18.16 [151020OFc1_NvH-0949-CRLM-9.raw]	411.95465087890625	18.1620127749333	5.5167290904	95.7668994005333	90.2501703101333	153412.4375	2.709356856680817E8	0	7606	0.25908607714945475	3.5685308673826	0.02037221809036559	411.9544372558594	411.9606018066406
545	411.99383544921875	23.2371316549333					1	DETECTED	411.9938 m/z @23.24 [151020OFc1_NvH-0949-CRLM-9.raw]	411.99383544921875	23.2371316549333	0.650487677066667	98.2699267976	97.61943912053333	316889.84375	2.918079798485993E8	0	7606	0.47159604602211047	2.983686541693	0.0030901067630203266	411.9840393066406	412.00335693359375
546	412.0393371582031	37.4832864474667					1	DETECTED	412.0393 m/z @37.48 [151020OFc1_NvH-0949-CRLM-9.raw]	412.0393371582031	37.4832864474667	0.896543377066667	99.5789931544	98.68244977733333	142311.0625	3.263709161821939E8	0	7606	69.63152597287245	1.3764930859744384	1.758096233482261	412.0355224609375	412.04852294921875
547	412.0696716308594	55.329396724					1	DETECTED	412.0697 m/z @55.33 [151020OFc1_NvH-0949-CRLM-9.raw]	412.0696716308594	55.329396724	1.89244064986667	99.5680452469333	97.67560459706662	144395.828125	3.130773165552562E8	0	7606	44.25621950563914	0.9146911301813673	0.8290397047892455	412.05999755859375	412.07952880859375
548	412.0948791503906	39.7534058384					1	DETECTED	412.0949 m/z @39.75 [151020OFc1_NvH-0949-CRLM-9.raw]	412.0948791503906	39.7534058384	0.0686570610666667	99.7068352706667	99.63817820960003	96956.734375	3.376243992141895E8	0	7606	97.82367696712612	1.276156563982318	1.5764516303086284	412.09185791015625	412.1047668457031
549	412.1260070800781	92.4497875106667					1	DETECTED	412.1260 m/z @92.45 [151020OFc1_NvH-0949-CRLM-9.raw]	412.1260070800781	92.4497875106667	7.49621496933333	95.6648903144	88.16867534506667	270462.5625	3.630725953221224E8	0	7606	0.0693836623669597	3.475433039544012	0.6076606199574064	412.11962890625	412.1329650878906
550	412.1427917480469	92.3931321957333					1	DETECTED	412.1428 m/z @92.39 [151020OFc1_NvH-0949-CRLM-9.raw]	412.1427917480469	92.3931321957333	3.57192581306667	96.6171064229333	93.04518060986663	152400.375	3.254508087931122E8	0	7606	0.016081268255859982	0.5237779602373444	0.13536617804924378	412.13922119140625	412.1513671875
551	412.161376953125	92.4497875106667					1	DETECTED	412.1614 m/z @92.45 [151020OFc1_NvH-0949-CRLM-9.raw]	412.161376953125	92.4497875106667	1.18433140266667	92.5743112752	91.38997987253333	126139.875	3.0415191104416925E8	0	7606	0.08459224997784531	0.5006822064439471	0.14311987573384938	412.153076171875	412.1672058105469
552	412.17724609375	16.3153300549333					1	DETECTED	412.1772 m/z @16.32 [151020OFc1_NvH-0949-CRLM-9.raw]	412.17724609375	16.3153300549333	5.4980916712	99.0044703256	93.5063786544	140186.140625	3.312895540577024E8	0	7606	21.527005265950883	6.995334774240851	12.94875140493031	412.16741943359375	412.1836242675781
553	412.1936950683594	25.3383116725333					1	DETECTED	412.1937 m/z @25.34 [151020OFc1_NvH-0949-CRLM-9.raw]	412.1936950683594	25.3383116725333	4.4379288272	99.2546234690667	94.8166946418667	3049411.75	3.880273245193012E8	2	7606	0.17863561949121376	1.947166677016495	1.1780766628910855	412.18389892578125	412.2018127441406
554	412.2118225097656	38.2563946610667					1	DETECTED	412.2118 m/z @38.26 [151020OFc1_NvH-0949-CRLM-9.raw]	412.2118225097656	38.2563946610667	4.17472125546667	98.2238314301333	94.04911017466664	4753920.0	6.510541977785214E8	2	7606	0.46297190687835865	0.9401288726699406	0.24750130741667983	412.20184326171875	412.2209167480469
555	412.2309265136719	26.3696913341333					1	DETECTED	412.2309 m/z @26.37 [151020OFc1_NvH-0949-CRLM-9.raw]	412.2309265136719	26.3696913341333	2.25876992186667	99.0975254330667	96.83875551120003	1.4661122E7	9.444245646469282E8	3	7606	0.15750305118113772	0.5144101181658681	1.566194517988807	412.220947265625	412.2408752441406
556	412.2428283691406	17.3919468037333					1	DETECTED	412.2428 m/z @17.39 [151020OFc1_NvH-0949-CRLM-9.raw]	412.2428283691406	17.3919468037333	4.29326978293333	98.5472777330667	94.25400795013336	3002158.75	4.501721819414456E8	2	7606	0.13018170478916602	10.079639621106008	6.105868817632882	412.2409362792969	412.2528076171875
557	412.25970458984375	27.561483952					1	DETECTED	412.2597 m/z @27.56 [151020OFc1_NvH-0949-CRLM-9.raw]	412.25970458984375	27.561483952	1.98595219653333	95.3455541461333	93.35960194959996	2861975.5	4.8145957867666084E8	0	7606	0.18418156268825214	2.862941432399581	0.13083917972731796	412.2528381347656	412.2695617675781
558	412.29254150390625	47.9096208285333					1	DETECTED	412.2925 m/z @47.91 [151020OFc1_NvH-0949-CRLM-9.raw]	412.29254150390625	47.9096208285333	3.27306290506667	95.327296432	92.05423352693333	371640.09375	3.897029942281525E8	0	7606	0.11403084360746618	0.9904254076120346	373.7598944093543	412.2825622558594	412.2991943359375
559	412.30889892578125	91.6398931528					1	DETECTED	412.3089 m/z @91.64 [151020OFc1_NvH-0949-CRLM-9.raw]	412.30889892578125	91.6398931528	8.41509820853333	95.5739222797333	87.15882407119997	224868.234375	3.2804008762952E8	0	7606	0.5338703213905518	0.5023948611922999	0.9163582789215374	412.3057556152344	412.31195068359375
560	412.3450927734375	37.1070486554667					1	DETECTED	412.3451 m/z @37.11 [151020OFc1_NvH-0949-CRLM-9.raw]	412.3450927734375	37.1070486554667	11.5733472682667	94.1110271549333	82.5376798866666	109323.3359375	3.209078618386926E8	0	7606	79.07968247313444	1.616249807167452	2.132410879048444	412.3396911621094	412.352294921875
561	412.4147033691406	92.1405829333333					1	DETECTED	412.4147 m/z @92.14 [151020OFc1_NvH-0949-CRLM-9.raw]	412.4147033691406	92.1405829333333	5.56338252213333	99.2453528450667	93.68197032293338	318106.125	3.4067677742162216E8	0	7606	0.8429172603226363	6.029203199580598	0.12205286141399226	412.4049072265625	412.4244384765625
562	412.4554748535156	42.2195446466667					1	DETECTED	412.4555 m/z @42.22 [151020OFc1_NvH-0949-CRLM-9.raw]	412.4554748535156	42.2195446466667	3.9661528936	98.575256708	94.6091038144	829904.875	3.2765243535771793E8	0	7606	0.03287760976544263	1.4709551508210656	0.012279941187677406	412.44580078125	412.4654541015625
563	412.4787292480469	44.2346919386667					1	DETECTED	412.4787 m/z @44.23 [151020OFc1_NvH-0949-CRLM-9.raw]	412.4787292480469	44.2346919386667	5.507456348	97.6450004176	92.1375440696	166258.859375	3.3271628292052513E8	0	7606	31.810929205385392	1.3170119874787223	1.6984325200573005	412.46875	412.48138427734375
564	412.50836181640625	12.3334090970667					1	DETECTED	412.5084 m/z @12.33 [151020OFc1_NvH-0949-CRLM-9.raw]	412.50836181640625	12.3334090970667	1.18433140266667	94.7493296866667	93.56499828400003	945036.625	3.70626646999851E8	3	7606	12.191033856636674	2.421660009330971	0.34187142090421085	412.4983825683594	412.5183410644531
565	412.5263977050781	30.0119346576					1	DETECTED	412.5264 m/z @30.01 [151020OFc1_NvH-0949-CRLM-9.raw]	412.5263977050781	30.0119346576	3.43659211626667	98.622268208	95.18567609173333	465387.09375	3.8342044775016093E8	0	7606	14.550251897260173	2.3241956322503716	0.011342408194692451	412.51837158203125	412.5356750488281
566	412.5457458496094	37.3885519034667					1	DETECTED	412.5457 m/z @37.39 [151020OFc1_NvH-0949-CRLM-9.raw]	412.5457458496094	37.3885519034667	5.1074359104	99.8343982010667	94.7269622906667	1.3093228E7	4.881521131900909E8	3	7606	0.15316834540403335	1.4015670923873749	2.1956189618531177	412.535888671875	412.54583740234375
567	412.55584716796875	13.9541447213333					1	DETECTED	412.5558 m/z @13.95 [151020OFc1_NvH-0949-CRLM-9.raw]	412.55584716796875	13.9541447213333	4.21988328266667	99.9890922213333	95.76920893866662	6.9826544E7	1.6291386101655653E9	3	7606	0.21400021565246874	6.568392359628651	76.85299866550142	412.5458679199219	412.5657653808594
568	412.5737609863281	36.9876485776					1	DETECTED	412.5738 m/z @36.99 [151020OFc1_NvH-0949-CRLM-9.raw]	412.5737609863281	36.9876485776	4.7299838608	95.0177079512	90.28772409039999	4037691.25	4.4621882454797614E8	0	7606	0.2768498000009245	0.5648006010301493	0.01356736050526759	412.5658874511719	412.583740234375
569	412.5895080566406	34.0186361901333					1	DETECTED	412.5895 m/z @34.02 [151020OFc1_NvH-0949-CRLM-9.raw]	412.5895080566406	34.0186361901333	2.97616789013333	75.4912717773333	72.51510388719997	147097.65625	2.747179318264295E8	0	7606	0.592749551483422	1.3232005237410236	1.9674415230455693	412.5838623046875	412.599365234375
570	412.6743469238281	35.4590030650667					1	DETECTED	412.6743 m/z @35.46 [151020OFc1_NvH-0949-CRLM-9.raw]	412.6743469238281	35.4590030650667	3.76526120933333	98.1026973602667	94.33743615093337	192414.78125	3.0795840934026235E8	0	7606	74.251343447078	1.8510531021909784	2.816703937509735	412.6643981933594	412.6841735839844
571	412.6955871582031	25.3868423797333					1	DETECTED	412.6956 m/z @25.39 [151020OFc1_NvH-0949-CRLM-9.raw]	412.6955871582031	25.3868423797333	2.52493350293333	97.0155888578667	94.49065535493337	1291993.25	3.510839394753679E8	0	7606	11.370813692059471	2.434786748089013	0.7843927669539533	412.6856689453125	412.70343017578125
572	412.7135009765625	38.2989897421333					1	DETECTED	412.7135 m/z @38.30 [151020OFc1_NvH-0949-CRLM-9.raw]	412.7135009765625	38.2989897421333	4.32045905573333	83.3655587997333	79.04509974399997	1373604.875	4.152705905627799E8	4	7606	3.169797033492742	0.573767805772319	0.004713786873585876	412.7035827636719	412.71893310546875
573	412.72894287109375	22.1390402906667					1	DETECTED	412.7289 m/z @22.14 [151020OFc1_NvH-0949-CRLM-9.raw]	412.72894287109375	22.1390402906667	0.3597495672	99.7615032325333	99.4017536653333	1.394496E7	7.057139517179998E8	2	7606	0.2182694994649701	10.97759703096594	0.03629584365458477	412.7189636230469	412.7389221191406
574	412.74737548828125	25.4431017010667					1	DETECTED	412.7474 m/z @25.44 [151020OFc1_NvH-0949-CRLM-9.raw]	412.74737548828125	25.4431017010667	0.0416991858666667	99.9710961984	99.92939701253334	1.0636695E7	6.288812720813513E8	2	7606	0.22881974146420703	1.3653603580227642	2.3524923121524153	412.73931884765625	412.7573547363281
575	412.76043701171875	27.5182944821333					1	DETECTED	412.7604 m/z @27.52 [151020OFc1_NvH-0949-CRLM-9.raw]	412.76043701171875	27.5182944821333	4.80284998106667	54.8215522298667	50.018702248800025	694224.125	2.0463010438221112E8	2	7606	0.11899774534093055	1.1056257750984406	0.11041919613175209	412.75738525390625	412.760986328125
576	412.77099609375	36.3886924784					1	DETECTED	412.7710 m/z @36.39 [151020OFc1_NvH-0949-CRLM-9.raw]	412.77099609375	36.3886924784	4.00196686613333	94.8426080602667	90.84064119413337	3261246.25	3.7788776941386324E8	2	7606	25.277058008284065	1.3209204844071196	0.011784445000905043	412.7611389160156	412.779296875
577	412.7838439941406	45.6675671064					1	DETECTED	412.7838 m/z @45.67 [151020OFc1_NvH-0949-CRLM-9.raw]	412.7838439941406	45.6675671064	1.86582426106667	95.4551992602667	93.58937499920003	347057.84375	3.1646666393537986E8	0	7606	0.15858445018579204	1.40811737056305	1.813961864115618	412.7813720703125	412.7937927246094
578	412.8293151855469	22.0881863301333					1	DETECTED	412.8293 m/z @22.09 [151020OFc1_NvH-0949-CRLM-9.raw]	412.8293151855469	22.0881863301333	0.711979219466667	99.0231971944	98.31121797493333	176920.890625	3.1249361812459165E8	0	7606	9.668460587876922	2.299547751057213	12.740510552161394	412.8200988769531	412.8326416015625
579	412.84283447265625	12.3023410712					1	DETECTED	412.8428 m/z @12.30 [151020OFc1_NvH-0949-CRLM-9.raw]	412.84283447265625	12.3023410712	1.41382479893333	99.6610083114667	98.24718351253337	578904.0625	3.607579438297881E8	0	7606	0.17457619282195225	1.2638919535395352	0.10422949383713083	412.83294677734375	412.852783203125
580	412.8592224121094	21.7412799013333					1	DETECTED	412.8592 m/z @21.74 [151020OFc1_NvH-0949-CRLM-9.raw]	412.8592224121094	21.7412799013333	0.433440181866667	99.8709020146667	99.43746183280003	223303.96875	3.1687411835038304E8	0	7606	10.916602924855864	4.656207446126156	15.373706965934248	412.85284423828125	412.8641052246094
581	412.8741149902344	44.7111036984					1	DETECTED	412.8741 m/z @44.71 [151020OFc1_NvH-0949-CRLM-9.raw]	412.8741149902344	44.7111036984	0.113579412	99.8435209597333	99.72994154773329	6691074.0	5.086475065491222E8	3	7606	0.21431473145274538	0.5057325751849111	0.0057884557938653654	412.8645935058594	412.87744140625
582	412.887451171875	13.9654633741333					1	DETECTED	412.8875 m/z @13.97 [151020OFc1_NvH-0949-CRLM-9.raw]	412.887451171875	13.9654633741333	0.0146180605333333	99.9980854506667	99.98346739013336	4.550232E7	1.3041305401047528E9	3	7606	0.2122171783072968	1.2783672364449912	135.94739775545736	412.87750244140625	412.8974304199219
583	412.8995361328125	26.3696913341333					1	DETECTED	412.8995 m/z @26.37 [151020OFc1_NvH-0949-CRLM-9.raw]	412.8995361328125	26.3696913341333	0.00507214986666667	99.6246587592	99.61958660933334	3726061.75	4.143946527176108E8	0	7606	0.13744138097666436	1.032271897648073	112.03214575619198	412.8974609375	412.9095153808594
584	412.95806884765625	11.1969741962667					1	DETECTED	412.9581 m/z @11.20 [151020OFc1_NvH-0949-CRLM-9.raw]	412.95806884765625	11.1969741962667	0.9643759992	99.3550723453333	98.3906963461333	321821.34375	3.0065239848601395E8	0	7606	0.13052388721774655	0.6212921749275708	56.55141980608622	412.9480895996094	412.9617004394531
585	412.9717102050781	24.6134472344					1	DETECTED	412.9717 m/z @24.61 [151020OFc1_NvH-0949-CRLM-9.raw]	412.9717102050781	24.6134472344	1.51093417466667	99.2360841989333	97.72515002426663	863703.4375	3.788566991032289E8	4	7606	0.1411687025450945	0.660292112046139	0.03996727297497861	412.9617614746094	412.981689453125
586	412.9895324707031	21.249335648					1	DETECTED	412.9895 m/z @21.25 [151020OFc1_NvH-0949-CRLM-9.raw]	412.9895324707031	21.249335648	1.05254778666667	96.6444037496	95.59185596293334	439928.28125	3.737360456025708E8	0	7606	0.08369628575470145	0.6729985630104469	0.4204357154195447	412.9817199707031	412.9993591308594
587	413.0053405761719	24.4436696853333					1	DETECTED	413.0053 m/z @24.44 [151020OFc1_NvH-0949-CRLM-9.raw]	413.0053405761719	24.4436696853333	1.9249818096	99.5226410477333	97.5976592381333	431677.65625	3.474348112131914E8	0	7606	0.08750704464537051	0.5763820670012435	0.1529777447631675	412.9996337890625	413.0151062011719
588	413.0247497558594	38.9268842288					1	DETECTED	413.0247 m/z @38.93 [151020OFc1_NvH-0949-CRLM-9.raw]	413.0247497558594	38.9268842288	1.62547491893333	99.0044703256	97.37899540666666	179534.703125	3.470893023225631E8	0	7606	63.764245215040106	1.3110423738790153	1.6185261938215365	413.0155334472656	413.0325012207031
589	413.0661315917969	89.7276717085333					1	DETECTED	413.0661 m/z @89.73 [151020OFc1_NvH-0949-CRLM-9.raw]	413.0661315917969	89.7276717085333	0.0235115234666667	99.5499742488	99.52646272533333	129396.0546875	3.502797687685632E8	0	7606	99.26225803990394	0.5549147738763401	0.10989353417556597	413.0562438964844	413.0755615234375
590	413.09124755859375	89.7916748250667					1	DETECTED	413.0912 m/z @89.79 [151020OFc1_NvH-0949-CRLM-9.raw]	413.09124755859375	89.7916748250667	0.0775693824	96.9878704197333	96.9103010373333	196371.6875	3.418863264558644E8	0	7606	96.30917665953059	0.5425664117738053	0.08350687648950603	413.0813293457031	413.1001281738281
591	413.1278076171875	55.1924690136					1	DETECTED	413.1278 m/z @55.19 [151020OFc1_NvH-0949-CRLM-9.raw]	413.1278076171875	55.1924690136	0.1046233848	96.5894794818667	96.48485609706671	201266.03125	3.586778853216965E8	0	7606	2.3019923886282	0.8313926163354705	0.6624510785537652	413.1178283691406	413.13671875
592	413.1768798828125	12.3235866813333					1	DETECTED	413.1769 m/z @12.32 [151020OFc1_NvH-0949-CRLM-9.raw]	413.1768798828125	12.3235866813333	4.9337165936	98.4079251493333	93.4742085557333	250532.78125	3.18329259675779E8	0	7606	0.1098267398144337	0.6588405053081543	7.405396248121487	413.1671142578125	413.1824645996094
593	413.1924743652344	39.3922436016					1	DETECTED	413.1925 m/z @39.39 [151020OFc1_NvH-0949-CRLM-9.raw]	413.1924743652344	39.3922436016	4.44716812053333	95.6558169733333	91.20864885279997	1404427.375	3.807634875455723E8	2	7606	0.2983451162243611	0.504077615292518	0.1041079423225459	413.1824951171875	413.1985168457031
594	413.2085266113281	44.7225759378667					1	DETECTED	413.2085 m/z @44.72 [151020OFc1_NvH-0949-CRLM-9.raw]	413.2085266113281	44.7225759378667	0.578670216266667	97.0527825021333	96.47411228586662	4447709.5	4.9469946791526484E8	3	7606	0.21850138990493662	0.5048174933908477	0.10105989131375895	413.19854736328125	413.2099304199219
595	413.2199401855469	13.9748843378667					1	DETECTED	413.2199 m/z @13.97 [151020OFc1_NvH-0949-CRLM-9.raw]	413.2199401855469	13.9748843378667	3.93925079013333	99.3733781789333	95.43412738879996	1.6189407E7	9.502250598148023E8	3	7606	0.22039435400264473	2.2903927710088396	2.2335099142525454	413.2099914550781	413.22991943359375
596	413.2303466796875	22.1525107658667					1	DETECTED	413.2303 m/z @22.15 [151020OFc1_NvH-0949-CRLM-9.raw]	413.2303466796875	22.1525107658667	5.30459633093333	97.3213834282667	92.01678709733336	6509323.0	6.530317020688962E8	2	7606	15.368371324797867	1.2173764176663358	1.8725464766834907	413.2299499511719	413.2370300292969
597	413.2470703125	42.3666325666667					1	DETECTED	413.2471 m/z @42.37 [151020OFc1_NvH-0949-CRLM-9.raw]	413.2470703125	42.3666325666667	3.03933003786667	97.984636252	94.94530621413332	7357631.0	8.042108900304852E8	2	7606	51.872071966000284	0.6532278614932311	0.024729071645868208	413.23712158203125	413.2570495605469
598	413.2574157714844	65.4229015389333					1	DETECTED	413.2574 m/z @65.42 [151020OFc1_NvH-0949-CRLM-9.raw]	413.2574157714844	65.4229015389333	4.8134287768	95.3365688072	90.5231400304	1199667.625	4.0150631135197586E8	0	7606	0.24695906618926244	0.8296094705538627	0.007788306259519386	413.2571105957031	413.26275634765625
599	413.27276611328125	11.3140187712					1	DETECTED	413.2728 m/z @11.31 [151020OFc1_NvH-0949-CRLM-9.raw]	413.27276611328125	11.3140187712	0.00507214986666667	99.9980854506667	99.99301330080003	1422448.25	3.6991113800158346E8	0	7606	0.14001163271786687	185.1301433145773	8.207614794356152	413.2627868652344	413.28271484375
600	413.299560546875	5.3715617544					1	DETECTED	413.2996 m/z @5.37 [151020OFc1_NvH-0949-CRLM-9.raw]	413.299560546875	5.3715617544	2.23647851946667	99.7068352706667	97.47035675120003	128514.671875	3.03583061511146E8	2	7606	0.06357432229643223	1.3521467264608702	1323.8401310187146	413.2895812988281	413.30914306640625
601	413.3263854980469	91.6873735877333					1	DETECTED	413.3264 m/z @91.69 [151020OFc1_NvH-0949-CRLM-9.raw]	413.3263854980469	91.6873735877333	6.6606744936	97.3306833114667	90.6700088178667	106032.125	3.540590215819084E8	0	7606	1.7000494357524332	0.5331855157489159	0.16598359063733029	413.31768798828125	413.3333740234375
602	413.3621520996094	92.1405829333333					1	DETECTED	413.3622 m/z @92.14 [151020OFc1_NvH-0949-CRLM-9.raw]	413.3621520996094	92.1405829333333	0.00507214986666667	99.9980854506667	99.99301330080003	123637.484375	3.128782417194212E8	0	7606	9.208849045548561	0.5224331702758758	0.08480133595800286	413.35528564453125	413.371826171875
603	413.44635009765625	20.0603367264					1	DETECTED	413.4464 m/z @20.06 [151020OFc1_NvH-0949-CRLM-9.raw]	413.44635009765625	20.0603367264	2.34999191973333	95.5648556786667	93.21486375893338	440325.65625	3.206195422629112E8	0	7606	0.563708524400198	1.4169176596223627	2.584089235031632	413.4364318847656	413.4463806152344
604	413.4563903808594	19.6541233168					1	DETECTED	413.4564 m/z @19.65 [151020OFc1_NvH-0949-CRLM-9.raw]	413.4563903808594	19.6541233168	4.06463870906667	95.6739612394667	91.60932253040004	1206167.125	3.7770375798427254E8	0	7606	0.17920813966257043	0.5571550898413246	0.06990874812583146	413.4464111328125	413.458984375
605	413.4690246582031	27.561483952					1	DETECTED	413.4690 m/z @27.56 [151020OFc1_NvH-0949-CRLM-9.raw]	413.4690246582031	27.561483952	4.78449969493333	98.7335503136	93.94905061866667	2816693.5	3.548032190723918E8	4	7606	0.053641291644925815	0.6881232837991693	0.9258207039811369	413.4591064453125	413.47900390625
606	413.48931884765625	27.3901607285333					1	DETECTED	413.4893 m/z @27.39 [151020OFc1_NvH-0949-CRLM-9.raw]	413.48931884765625	27.3901607285333	6.13469953706667	98.7429650029333	92.60826546586664	312068.25	3.198804912522726E8	0	7606	0.09914479635576612	2.2018034964032167	0.11133574561790491	413.47943115234375	413.499267578125
607	413.5142822265625	24.6752754797333					1	DETECTED	413.5143 m/z @24.68 [151020OFc1_NvH-0949-CRLM-9.raw]	413.5142822265625	24.6752754797333	5.3715617544	97.4413152101333	92.06975345573329	298949.09375	3.135374454469389E8	0	7606	12.874938790663656	3.1086646010356582	6.450908198070073	413.5046081542969	413.5242614746094
608	413.5364074707031	43.5580772853333					1	DETECTED	413.5364 m/z @43.56 [151020OFc1_NvH-0949-CRLM-9.raw]	413.5364074707031	43.5580772853333	5.3330912528	72.6272129957333	67.2941217429333	2915535.75	3.791800073780488E8	3	7606	1.2741018662755508	0.5232214266620997	0.019769455563135002	413.5265197753906	413.5444030761719
609	413.5544128417969	13.9541447213333					1	DETECTED	413.5544 m/z @13.95 [151020OFc1_NvH-0949-CRLM-9.raw]	413.5544128417969	13.9541447213333	1.07008311973333	99.8252087085333	98.75512558879997	3936303.75	5.360963791192695E8	3	7606	12.875470956416121	0.8032995908207342	3.2993000216286363	413.54443359375	413.56439208984375
610	413.5657653808594	27.2592393346667					1	DETECTED	413.5658 m/z @27.26 [151020OFc1_NvH-0949-CRLM-9.raw]	413.5657653808594	27.2592393346667	5.11657501946667	91.1951562242667	86.07858120480003	611002.5	3.3736774984488076E8	3	7606	11.032309122200619	0.5845026374778961	0.06816810117825874	413.5644836425781	413.5710754394531
611	413.5810852050781	26.6340175778667					1	DETECTED	413.5811 m/z @26.63 [151020OFc1_NvH-0949-CRLM-9.raw]	413.5810852050781	26.6340175778667	1.9249818096	99.2360841989333	97.3111023893333	1329104.25	3.371713745776625E8	3	7606	3.1456635605876286	2.1362375104966778	1.9801099328297744	413.5711364746094	413.59088134765625
612	413.5977478027344	25.853130444					1	DETECTED	413.5977 m/z @25.85 [151020OFc1_NvH-0949-CRLM-9.raw]	413.5977478027344	25.853130444	4.1031782256	96.1500137445333	92.04683551893329	232695.765625	3.085247154695751E8	0	7606	5.329993772496991	2.1160238559297526	3.2320477118595052	413.5910949707031	413.607666015625
613	413.6734313964844	25.0813021858667					1	DETECTED	413.6734 m/z @25.08 [151020OFc1_NvH-0949-CRLM-9.raw]	413.6734313964844	25.0813021858667	4.87884464693333	94.7031556429333	89.82431099599997	1439892.125	3.325287475163852E8	0	7606	0.4337458471594253	0.7495970585171009	0.07839456390034244	413.6643371582031	413.68341064453125
614	413.6944274902344	39.3922436016					1	DETECTED	413.6944 m/z @39.39 [151020OFc1_NvH-0949-CRLM-9.raw]	413.6944274902344	39.3922436016	3.94816350586667	96.9571646229333	93.00900111706663	819234.375	3.737271491961839E8	0	7606	17.669723101037686	2.6565109995535554	0.0038299535238315646	413.68450927734375	413.7035217285156
615	413.7135925292969	22.7799096221333					1	DETECTED	413.7136 m/z @22.78 [151020OFc1_NvH-0949-CRLM-9.raw]	413.7135925292969	22.7799096221333	4.7299838608	96.6903698618667	91.9603860010667	2292686.25	4.0111908993224335E8	0	7606	7.520153395605956	1.6423131577140135	3.7381998033927433	413.7037353515625	413.716552734375
616	413.7265930175781	41.691894584					1	DETECTED	413.7266 m/z @41.69 [151020OFc1_NvH-0949-CRLM-9.raw]	413.7265930175781	41.691894584	0.861460860533333	98.3804674701333	97.51900660959997	1.5242447E7	6.907979861118294E8	2	7606	0.17836756945123255	0.7850556422699345	0.15316264443693775	413.7166442871094	413.736572265625
617	413.7386474609375	42.0114992274667					1	DETECTED	413.7386 m/z @42.01 [151020OFc1_NvH-0949-CRLM-9.raw]	413.7386474609375	42.0114992274667	10.8158540938667	99.6702043133333	88.8543502194666	553284.8125	3.22828182434305E8	0	7606	9.66929232632505	1.5102135706294928	0.024331486955760172	413.7366027832031	413.7388000488281
618	413.7488708496094	42.3845282821333					1	DETECTED	413.7489 m/z @42.38 [151020OFc1_NvH-0949-CRLM-9.raw]	413.7488708496094	42.3845282821333	1.3252118256	99.5590532346667	98.23384140906671	3319981.0	4.8871007132133543E8	2	7606	2.725465071775041	0.5179891713694794	0.020807726073312566	413.73895263671875	413.75885009765625
619	413.760498046875	32.5773138349333					1	DETECTED	413.7605 m/z @32.58 [151020OFc1_NvH-0949-CRLM-9.raw]	413.760498046875	32.5773138349333	4.8329571984	93.8024619314667	88.9695047330667	1379828.875	3.824374256416241E8	2	7606	0.21212473429024215	29.611994430220236	1.9888714033196422	413.7589416503906	413.76324462890625
620	413.77325439453125	31.6341390594667					1	DETECTED	413.7733 m/z @31.63 [151020OFc1_NvH-0949-CRLM-9.raw]	413.77325439453125	31.6341390594667	2.07234542346667	99.2268454285333	97.15450000506662	1.1438326E7	5.670745085151533E8	2	7606	0.16809691920316538	0.5084086695522316	0.30379902299249545	413.7632751464844	413.7832336425781
621	413.791259765625	33.9769786805333					1	DETECTED	413.7913 m/z @33.98 [151020OFc1_NvH-0949-CRLM-9.raw]	413.791259765625	33.9769786805333	5.29417134	98.1120955053333	92.8179241653333	381675.5	3.3191998821526045E8	0	7606	0.015718489644790168	1.8502430220622763	0.002291926105635867	413.78326416015625	413.8012390136719
622	413.8486633300781	24.5978473818667					1	DETECTED	413.8487 m/z @24.60 [151020OFc1_NvH-0949-CRLM-9.raw]	413.8486633300781	24.5978473818667	0.286485644533333	99.6519230832	99.36543743866667	289740.78125	3.620802799181911E8	0	7606	13.013281227765255	2.872730336847816	0.008770431395402598	413.8388671875	413.8586120605469
623	413.870849609375	43.6553388144					1	DETECTED	413.8708 m/z @43.66 [151020OFc1_NvH-0949-CRLM-9.raw]	413.870849609375	43.6553388144	5.3330912528	99.9072971285333	94.5742058757333	2803210.25	4.261723679410836E8	0	7606	0.08984923679879131	0.5096824576631487	0.00921703749465332	413.8608703613281	413.8744812011719
624	413.8844909667969	26.3500852818667					1	DETECTED	413.8845 m/z @26.35 [151020OFc1_NvH-0949-CRLM-9.raw]	413.8844909667969	26.3500852818667	0.799864837866667	99.9890922213333	99.18922738346663	9129578.0	5.54077499648429E8	3	7606	0.1372014828715571	0.7566495475744472	0.8507622176441144	413.87451171875	413.89447021484375
625	413.90020751953125	28.1752809533333					1	DETECTED	413.9002 m/z @28.18 [151020OFc1_NvH-0949-CRLM-9.raw]	413.90020751953125	28.1752809533333	0.497277067466667	99.9163285394667	99.41905147200004	817617.25	3.722813443721859E8	3	7606	0.11646647800896304	0.5084089237600554	2.4058381651260703	413.8945007324219	413.9002990722656
626	413.9103088378906	16.3646730866667					1	DETECTED	413.9103 m/z @16.36 [151020OFc1_NvH-0949-CRLM-9.raw]	413.9103088378906	16.3646730866667	1.74925660613333	99.6337170453333	97.88446043919997	2886704.5	3.8454393502177685E8	3	7606	0.22855368155633826	0.8726815211853237	0.12027016207112128	413.90032958984375	413.9202880859375
627	413.9217224121094	20.296461332					1	DETECTED	413.9217 m/z @20.30 [151020OFc1_NvH-0949-CRLM-9.raw]	413.9217224121094	20.296461332	2.77917846746667	99.5409039573333	96.76172548986663	219413.453125	3.097643825510277E8	0	7606	36.25677575900007	3.7429762545865137	8.844044124429791	413.92034912109375	413.931640625
628	413.94805908203125	20.3687124354667					1	DETECTED	413.9481 m/z @20.37 [151020OFc1_NvH-0949-CRLM-9.raw]	413.94805908203125	20.3687124354667	0.1046233848	99.5136726461333	99.40904926133331	227779.171875	3.606259357766415E8	0	7606	4.097734683809577	6.3180064763157855	0.5362503275909334	413.9384460449219	413.95428466796875
629	413.96429443359375	22.7799096221333					1	DETECTED	413.9643 m/z @22.78 [151020OFc1_NvH-0949-CRLM-9.raw]	413.96429443359375	22.7799096221333	0.268477574666667	99.2360841989333	98.96760662426664	2095285.125	3.922059262820457E8	0	7606	0.13596423657016743	0.8854303622583887	0.6671460480258908	413.95440673828125	413.9742736816406
630	413.9833679199219	43.2742949328					1	DETECTED	413.9834 m/z @43.27 [151020OFc1_NvH-0949-CRLM-9.raw]	413.9833679199219	43.2742949328	0.711979219466667	97.8278859050667	97.11590668560002	1361463.5	3.615393034315418E8	0	7606	0.12289112796680968	0.513155789664964	5.033828563403062	413.97430419921875	413.9932861328125
631	414.0547790527344	50.4466519925333					1	DETECTED	414.0548 m/z @50.45 [151020OFc1_NvH-0949-CRLM-9.raw]	414.0547790527344	50.4466519925333	1.5549237136	97.4779984024	95.9230746888	100958.0625	2.839425681654243E8	0	7606	95.51454337102085	0.9878759379356007	0.9709028683283194	414.05029296875	414.0582275390625
632	414.06988525390625	53.9472040714667					1	DETECTED	414.0699 m/z @53.95 [151020OFc1_NvH-0949-CRLM-9.raw]	414.06988525390625	53.9472040714667	0.569676151466667	95.8306985586667	95.26102240720003	117937.8046875	2.6378941245025814E8	0	7606	94.71297206297018	0.9029011333592482	0.8043371639582417	414.0604248046875	414.07928466796875
633	414.0973205566406	43.4404745392					1	DETECTED	414.0973 m/z @43.44 [151020OFc1_NvH-0949-CRLM-9.raw]	414.0973205566406	43.4404745392	1.89244064986667	97.3860269432	95.49358629333332	97043.4921875	3.3046019242057806E8	0	7606	95.93714311524394	1.1498798296794377	1.2973769970411093	414.09124755859375	414.1045837402344
634	414.1405944824219	91.6684780157333					1	DETECTED	414.1406 m/z @91.67 [151020OFc1_NvH-0949-CRLM-9.raw]	414.1405944824219	91.6684780157333	2.8962062592	99.1624414450667	96.2662351858667	111571.2734375	3.05918948898077E8	0	7606	1.3582612009647193	0.5422089199760841	3.6460762683041486E-4	414.13140869140625	414.147216796875
635	414.1749267578125	25.2004362789333					1	DETECTED	414.1749 m/z @25.20 [151020OFc1_NvH-0949-CRLM-9.raw]	414.1749267578125	25.2004362789333	0.0326049498666667	97.7096602930667	97.67705534320004	554268.5	3.205454775784681E8	0	7606	18.281669830040848	3.5148114557604684	1.1082813707351729	414.16546630859375	414.1783752441406
636	414.18841552734375	10.7171258466667					1	DETECTED	414.1884 m/z @10.72 [151020OFc1_NvH-0949-CRLM-9.raw]	414.18841552734375	10.7171258466667	4.5760039664	98.4813804925333	93.90537652613331	670180.8125	3.717841601934406E8	4	7606	72.85463790611935	2.0131680906467406	2.2403009944486723	414.178955078125	414.1959228515625
637	414.2059631347656	21.3627988168					1	DETECTED	414.2060 m/z @21.36 [151020OFc1_NvH-0949-CRLM-9.raw]	414.2059631347656	21.3627988168	4.7570502632	96.6995888341333	91.9425385709333	3359359.0	4.7371068658875203E8	2	7606	0.28898709685433843	1.8467853748957563	7.2822351858297765	414.19598388671875	414.2083435058594
638	414.2183532714844	34.2770396328					1	DETECTED	414.2184 m/z @34.28 [151020OFc1_NvH-0949-CRLM-9.raw]	414.2183532714844	34.2770396328	4.54938768106667	96.5529425277333	92.00355484666662	2.4283108E7	9.752582169151288E8	2	7606	0.18623763466018772	0.5209737933033581	0.9419222404740708	414.2083740234375	414.22833251953125
639	414.2345275878906	16.6693967306667					1	DETECTED	414.2345 m/z @16.67 [151020OFc1_NvH-0949-CRLM-9.raw]	414.2345275878906	16.6693967306667	3.73769058773333	98.4632501338667	94.72555954613337	2497161.75	5.093178131403939E8	2	7606	0.20873712370157804	26.405218908698775	27.807416255822197	414.2283630371094	414.2386169433594
640	414.2486572265625	90.6812499397333					1	DETECTED	414.2487 m/z @90.68 [151020OFc1_NvH-0949-CRLM-9.raw]	414.2486572265625	90.6812499397333	4.26614948613333	98.9764668250667	94.71031733893336	5318233.0	5.868719837702154E8	3	7606	21.949216931931943	0.5011509456499053	0.0033923317129312077	414.2386779785156	414.2586364746094
641	414.25994873046875	24.3012210370667					1	DETECTED	414.2599 m/z @24.30 [151020OFc1_NvH-0949-CRLM-9.raw]	414.25994873046875	24.3012210370667	4.26614948613333	92.0845273864	87.81837790026667	443394.875	3.346197525870845E8	0	7606	0.10341773799685328	2.7597691894873337	1.3481203045476209	414.2586669921875	414.26104736328125
642	414.2710876464844	45.0242078706667					1	DETECTED	414.2711 m/z @45.02 [151020OFc1_NvH-0949-CRLM-9.raw]	414.2710876464844	45.0242078706667	0.00507214986666667	99.9980854506667	99.99301330080003	7539926.0	5.911769172691619E8	2	7606	13.589736371910533	0.5104543475481437	0.011812481004857324	414.2611083984375	414.2809143066406
643	414.28521728515625	92.5950069229333					1	DETECTED	414.2852 m/z @92.60 [151020OFc1_NvH-0949-CRLM-9.raw]	414.28521728515625	92.5950069229333	5.8875353072	99.4933774266667	93.6058421194667	2619882.75	3.502868001344574E8	0	7606	0.14120951583468866	1.6532290821354256	1.6056315260031615	414.2811279296875	414.293701171875
644	414.30023193359375	91.1766607082667					1	DETECTED	414.3002 m/z @91.18 [151020OFc1_NvH-0949-CRLM-9.raw]	414.30023193359375	91.1766607082667	5.35257910693333	94.3109847712	88.95840566426666	173334.90625	2.641715331776908E8	0	7606	0.7404731503052773	0.5182659215192819	0.001209159581036638	414.2967834472656	414.309326171875
645	414.3209228515625	89.8153886170667					1	DETECTED	414.3209 m/z @89.82 [151020OFc1_NvH-0949-CRLM-9.raw]	414.3209228515625	89.8153886170667	0.497277067466667	99.3277625082667	98.83048544080003	168505.609375	3.5742625141012317E8	0	7606	91.36854990055474	0.5532499720726719	0.02412964894776316	414.3139343261719	414.33074951171875
646	414.4462585449219	18.3170797528					1	DETECTED	414.4463 m/z @18.32 [151020OFc1_NvH-0949-CRLM-9.raw]	414.4462585449219	18.3170797528	4.9426437112	97.8278859050667	92.88524219386669	584448.875	3.411745834463802E8	0	7606	0.15744424203236917	1.5873857905147346	1.5813357972539188	414.436279296875	414.4486999511719
647	414.4587097167969	43.7423393282667					1	DETECTED	414.4587 m/z @43.74 [151020OFc1_NvH-0949-CRLM-9.raw]	414.4587097167969	43.7423393282667	2.61654295093333	99.3826596117333	96.76611666079997	631449.375	3.660535699180348E8	0	7606	32.79572181453514	1.2773731325033661	0.0584562200021767	414.4487609863281	414.46868896484375
648	414.4848327636719	43.3041781698667					1	DETECTED	414.4848 m/z @43.30 [151020OFc1_NvH-0949-CRLM-9.raw]	414.4848327636719	43.3041781698667	5.2223299648	96.0590480733333	90.8367181085333	727140.5	3.3347124826938236E8	0	7606	18.150169320371944	1.5645461754572296	0.008035045357349432	414.474853515625	414.49481201171875
649	414.5082702636719	32.7350531626667					1	DETECTED	414.5083 m/z @32.74 [151020OFc1_NvH-0949-CRLM-9.raw]	414.5082702636719	32.7350531626667	5.08686531866667	96.2587477512	91.17188243253334	236422.515625	3.33291714433745E8	0	7606	14.060895048438944	1.8436994751580948	3.0868730903411024	414.49847412109375	414.509765625
650	414.51995849609375	25.2331209341333					1	DETECTED	414.5200 m/z @25.23 [151020OFc1_NvH-0949-CRLM-9.raw]	414.51995849609375	25.2331209341333	2.25876992186667	94.6662705621333	92.40750064026663	489374.65625	3.4978393206381893E8	0	7606	14.510059853688858	3.1123133613156195	9.070227815209183	414.5101318359375	414.52593994140625
651	414.5360412597656	28.8375255002667					1	DETECTED	414.5360 m/z @28.84 [151020OFc1_NvH-0949-CRLM-9.raw]	414.5360412597656	28.8375255002667	4.89734622026667	94.7204698149333	89.82312359466663	924218.6875	3.5241714641437685E8	0	7606	8.781903534417719	0.5055991444738995	0.007205340174119109	414.5263366699219	414.53692626953125
652	414.5469665527344	22.1525107658667					1	DETECTED	414.5470 m/z @22.15 [151020OFc1_NvH-0949-CRLM-9.raw]	414.5469665527344	22.1525107658667	2.46884462426667	94.5247907037333	92.05594607946664	1619956.75	4.440420188514532E8	0	7606	5.6845909719335594	0.5305815998691065	0.9500892361544148	414.5369873046875	414.54949951171875
653	414.55950927734375	19.6932033528					1	DETECTED	414.5595 m/z @19.69 [151020OFc1_NvH-0949-CRLM-9.raw]	414.55950927734375	19.6932033528	4.27520335386667	99.5881738341333	95.31297048026663	1.0603812E7	6.640818462699947E8	3	7606	22.541272256520212	0.5113300022685959	0.4757867167458348	414.5495300292969	414.5694885253906
654	414.5715637207031	48.7416091109333					1	DETECTED	414.5716 m/z @48.74 [151020OFc1_NvH-0949-CRLM-9.raw]	414.5715637207031	48.7416091109333	4.40157919146667	99.1067170053333	94.70513781386663	1635423.5	3.952474871661956E8	3	7606	0.056995030931176416	0.5044095347738051	0.004739760667236511	414.56951904296875	414.58148193359375
655	414.58721923828125	32.9260030402667					1	DETECTED	414.5872 m/z @32.93 [151020OFc1_NvH-0949-CRLM-9.raw]	414.58721923828125	32.9260030402667	4.6214349416	98.0374798626667	93.4160449210667	399240.9375	3.164671066774374E8	0	7606	11.755347200903081	1.8258325027071862	4.522604716992809	414.5815734863281	414.5915222167969
656	414.6021423339844	41.828836504					1	DETECTED	414.6021 m/z @41.83 [151020OFc1_NvH-0949-CRLM-9.raw]	414.6021423339844	41.828836504	4.49300719546667	94.1780573954667	89.68505020000002	768723.4375	3.501919874716766E8	0	7606	6.529547206793197	0.5863361515164114	0.824671561458217	414.5933837890625	414.61181640625
657	414.6740417480469	16.6308198072					1	DETECTED	414.6740 m/z @16.63 [151020OFc1_NvH-0949-CRLM-9.raw]	414.6740417480469	16.6308198072	3.5538426792	71.7855521450667	68.2317094658667	302284.4375	2.9807790935696256E8	0	7606	0.14511904840189516	0.5599375995526817	7.8535337295761085	414.6642761230469	414.67608642578125
658	414.68609619140625	44.7639152069333					1	DETECTED	414.6861 m/z @44.76 [151020OFc1_NvH-0949-CRLM-9.raw]	414.68609619140625	44.7639152069333	5.2847422736	93.1593648237333	87.8746225501333	419729.375	3.471672058787333E8	4	7606	32.03993277074139	1.3565657925722086	1.945266340702753	414.67633056640625	414.6960144042969
659	414.6969909667969	36.2077884416					1	DETECTED	414.6970 m/z @36.21 [151020OFc1_NvH-0949-CRLM-9.raw]	414.6969909667969	36.2077884416	6.87636758453333	47.2400684698667	40.36370088533337	382828.28125	1.7095792121587333E8	2	7606	17.837297377629042	0.8106724634353427	0.7906988959062039	414.69610595703125	414.6978759765625
660	414.7079162597656	21.3819569496					1	DETECTED	414.7079 m/z @21.38 [151020OFc1_NvH-0949-CRLM-9.raw]	414.7079162597656	21.3819569496	4.09161773573333	66.3474663309333	62.25584859519997	1277148.75	2.8184599113229513E8	0	7606	0.3538200961875688	2.558330000166021	0.11361165543231354	414.69793701171875	414.7098388671875
661	414.7198486328125	34.3086081226667					1	DETECTED	414.7198 m/z @34.31 [151020OFc1_NvH-0949-CRLM-9.raw]	414.7198486328125	34.3086081226667	1.90286554453333	97.984636252	96.08177070746667	1.0747391E7	6.433994328552579E8	2	7606	0.20344886186720146	0.7725000577045814	0.4932971340651007	414.70989990234375	414.7298278808594
662	414.7341003417969	35.9049526661333					1	DETECTED	414.7341 m/z @35.90 [151020OFc1_NvH-0949-CRLM-9.raw]	414.7341003417969	35.9049526661333	5.02881180906667	99.0417592144	94.01294740533334	1314495.25	4.108253060743858E8	0	7606	19.255595887282343	0.5110232184946377	1.3106219165900794	414.7298583984375	414.7440490722656
663	414.754150390625	33.0616207221333					1	DETECTED	414.7542 m/z @33.06 [151020OFc1_NvH-0949-CRLM-9.raw]	414.754150390625	33.0616207221333	5.90541605066667	98.5565316421333	92.65111559146662	7223915.5	7.138403904644113E8	2	7606	23.828687492414268	0.8969246802426991	0.011288369378502108	414.7441711425781	414.7641296386719
664	414.77288818359375	45.0242078706667					1	DETECTED	414.7729 m/z @45.02 [151020OFc1_NvH-0949-CRLM-9.raw]	414.77288818359375	45.0242078706667	0.3047416208	98.2977346813333	97.9929930605333	3288527.75	4.3538724453625923E8	2	7606	0.19776845592855352	0.8165813812705894	0.08551305367992645	414.7641906738281	414.78271484375
665	414.85589599609375	15.9279884728					1	DETECTED	414.8559 m/z @15.93 [151020OFc1_NvH-0949-CRLM-9.raw]	414.85589599609375	15.9279884728	1.11410980426667	99.4471608525333	98.33305104826663	1226478.75	3.446960532792304E8	0	7606	0.08460024526738685	1.5009488747624513	0.10044012126821368	414.8459777832031	414.8565979003906
666	414.8666076660156	13.9333219901333					1	DETECTED	414.8666 m/z @13.93 [151020OFc1_NvH-0949-CRLM-9.raw]	414.8666076660156	13.9333219901333	0.799864837866667	99.7888127557333	98.98894791786664	1783885.25	3.850571146481646E8	3	7606	2.246116958945475	5.7189944162438655	2.918066074315609	414.85662841796875	414.8765869140625
667	414.88287353515625	33.2829366133333					1	DETECTED	414.8829 m/z @33.28 [151020OFc1_NvH-0949-CRLM-9.raw]	414.88287353515625	33.2829366133333	0.0146180605333333	99.9980854506667	99.98346739013336	841361.5	4.068885768618694E8	0	7606	16.333984313116456	0.5260498790465817	1.017594927519789	414.8766174316406	414.8835144042969
668	414.8935241699219	19.6837999349333					1	DETECTED	414.8935 m/z @19.68 [151020OFc1_NvH-0949-CRLM-9.raw]	414.8935241699219	19.6837999349333	0.0146180605333333	99.9437821858667	99.92916412533336	6509873.5	5.496250990528071E8	3	7606	0.1937509089341667	0.9903571571537129	0.014255714833125977	414.8835754394531	414.9034729003906
669	414.9062805175781	48.7416091109333					1	DETECTED	414.9063 m/z @48.74 [151020OFc1_NvH-0949-CRLM-9.raw]	414.9062805175781	48.7416091109333	0.314483257066667	99.5409039573333	99.22642070026663	1059685.875	3.532508954546159E8	3	7606	42.488415234177964	0.6296588821154785	0.5397994141766989	414.9035339355469	414.91607666015625
670	414.9188537597656	15.9683005912					1	DETECTED	414.9189 m/z @15.97 [151020OFc1_NvH-0949-CRLM-9.raw]	414.9188537597656	15.9683005912	1.56375049653333	99.6977166472	98.13396615066667	591860.0625	3.226724632724695E8	3	7606	0.39073440884200394	2.056547685113121	4.384930984382736	414.9164123535156	414.92822265625
671	414.9399719238281	37.6214721418667					1	DETECTED	414.9400 m/z @37.62 [151020OFc1_NvH-0949-CRLM-9.raw]	414.9399719238281	37.6214721418667	2.77023322186667	99.6337170453333	96.86348382346662	389321.53125	3.1359609786414504E8	0	7606	24.926450737709658	0.9862850207332131	0.1677579806339707	414.92999267578125	414.9497375488281
672	414.9555969238281	41.8771961125333					1	DETECTED	414.9556 m/z @41.88 [151020OFc1_NvH-0949-CRLM-9.raw]	414.9555969238281	41.8771961125333	1.90286554453333	99.4564325058667	97.55356696133337	297591.3125	3.4169173806640196E8	0	7606	21.609800063323593	1.4654949029082562	2.9566347448004375	414.9500732421875	414.9624938964844
673	414.9725036621094	49.9828658232					1	DETECTED	414.9725 m/z @49.98 [151020OFc1_NvH-0949-CRLM-9.raw]	414.9725036621094	49.9828658232	0.8526978	99.7068352706667	98.8541374706667	1021587.3125	3.4679146619207466E8	0	7606	0.06332634284052574	0.5146747271568167	0.2219934466378097	414.9628601074219	414.982421875
674	414.9879455566406	40.6913162528					1	DETECTED	414.9879 m/z @40.69 [151020OFc1_NvH-0949-CRLM-9.raw]	414.9879455566406	40.6913162528	0.259456781333333	96.5344173898667	96.27496060853338	329076.5625	3.4877910315733397E8	0	7606	67.20488483598068	1.6453653383550582	2.2839656636203207	414.9825439453125	414.99774169921875
675	415.0069580078125	46.7469300216					1	DETECTED	415.0070 m/z @46.75 [151020OFc1_NvH-0949-CRLM-9.raw]	415.0069580078125	46.7469300216	1.334067312	99.5789931544	98.2449258424	303422.65625	3.288957430315033E8	0	7606	22.787688928716168	1.2160443415438316	1.433869796386999	414.998291015625	415.0167541503906
676	415.02923583984375	59.1896458885333					1	DETECTED	415.0292 m/z @59.19 [151020OFc1_NvH-0949-CRLM-9.raw]	415.02923583984375	59.1896458885333	0.00507214986666667	99.9980854506667	99.99301330080003	184086.890625	3.689508487539844E8	0	7606	52.18339645496382	0.8358584755246949	0.8380565009076786	415.01947021484375	415.03912353515625
677	415.0421142578125	35.5376460312					1	DETECTED	415.0421 m/z @35.54 [151020OFc1_NvH-0949-CRLM-9.raw]	415.0421142578125	35.5376460312	1.27239980453333	99.0510825392	97.77868273466666	144689.90625	3.144618041078536E8	0	7606	97.17884370459021	1.4479392969635072	1.8948440643436857	415.03924560546875	415.051025390625
678	415.0636901855469	69.29816384					1	DETECTED	415.0637 m/z @69.30 [151020OFc1_NvH-0949-CRLM-9.raw]	415.0636901855469	69.29816384	0.186415961866667	99.925501384	99.73908542213333	105859.6640625	3.317410577477869E8	0	7606	78.31393794631164	0.7222372009859868	0.4454208554679296	415.0539245605469	415.0732116699219
679	415.09759521484375	45.0466333016					1	DETECTED	415.0976 m/z @45.05 [151020OFc1_NvH-0949-CRLM-9.raw]	415.09759521484375	45.0466333016	0.442554772533333	97.1170252229333	96.67447045039997	154840.21875	3.6640663168596816E8	0	7606	56.51392193446463	1.1063020770499514	1.2081239261775838	415.089111328125	415.1063537597656
680	415.1757507324219	16.6033703608					1	DETECTED	415.1758 m/z @16.60 [151020OFc1_NvH-0949-CRLM-9.raw]	415.1757507324219	16.6033703608	2.00786872293333	98.3256054034667	96.31773668053337	146837.71875	3.025844273576921E8	0	7606	7.617531324646491	5.919985705973099	0.11676374069295035	415.16583251953125	415.1767883300781
681	415.18682861328125	24.7055334056					1	DETECTED	415.1868 m/z @24.71 [151020OFc1_NvH-0949-CRLM-9.raw]	415.18682861328125	24.7055334056	3.38272642133333	95.9495389554667	92.56681253413338	5057912.5	3.9487931077709705E8	2	7606	0.1912075824944779	25.603992208865705	0.02906954872337431	415.1771240234375	415.1968078613281
682	415.1973876953125	47.6541137213333					1	DETECTED	415.1974 m/z @47.65 [151020OFc1_NvH-0949-CRLM-9.raw]	415.1973876953125	47.6541137213333	7.41711781013333	99.5590532346667	92.14193542453337	419656.5625	4.208210215673737E8	0	7606	0.0736367271371492	1.1548795715555642	1.64059303942469	415.1968688964844	415.1982116699219
683	415.2082214355469	20.1501109048					1	DETECTED	415.2082 m/z @20.15 [151020OFc1_NvH-0949-CRLM-9.raw]	415.2082214355469	20.1501109048	0.1684100216	99.5881738341333	99.4197638125333	1821046.625	4.408146908017146E8	2	7606	7.251778972514629	1.2775836654758377	0.10582259156905564	415.1982421875	415.21783447265625
684	415.22784423828125	19.6638084968					1	DETECTED	415.2278 m/z @19.66 [151020OFc1_NvH-0949-CRLM-9.raw]	415.22784423828125	19.6638084968	1.83095808506667	98.5846333088	96.75367522373332	4160717.75	6.616775638621813E8	2	7606	14.671444161244587	0.8559460217646674	0.788752434876806	415.2178649902344	415.2378234863281
685	415.2410583496094	46.1893029712					1	DETECTED	415.2411 m/z @46.19 [151020OFc1_NvH-0949-CRLM-9.raw]	415.2410583496094	46.1893029712	4.53127372426667	76.5009126034667	71.96963887920003	705099.75	3.480597533198607E8	0	7606	20.54415508681888	0.9400611756282076	0.07385167038936512	415.23785400390625	415.24176025390625
686	415.25177001953125	57.5678871602667					1	DETECTED	415.2518 m/z @57.57 [151020OFc1_NvH-0949-CRLM-9.raw]	415.25177001953125	57.5678871602667	1.39603561813333	99.7431512874667	98.34711566933338	9384256.0	1.1084335128761795E9	2	7606	26.996675738977487	0.6892717443434361	1.250084972285248	415.2417907714844	415.2583312988281
687	415.26837158203125	50.8636806552					1	DETECTED	415.2684 m/z @50.86 [151020OFc1_NvH-0949-CRLM-9.raw]	415.26837158203125	50.8636806552	4.12986538666667	99.8709020146667	95.74103662800003	7.0207144E7	1.5108370877432892E9	2	7606	0.21528708430808052	0.5100988383950662	1.483318464717544	415.2583923339844	415.2783203125
688	415.2810363769531	53.0155315085333					1	DETECTED	415.2810 m/z @53.02 [151020OFc1_NvH-0949-CRLM-9.raw]	415.2810363769531	53.0155315085333	3.11155171226667	97.0714676285333	93.95991591626662	1403203.125	4.2153841239550763E8	2	7606	43.615460497568776	0.982228872749332	7.714135631548189	415.27838134765625	415.2908935546875
689	415.2911376953125	43.4404745392					1	DETECTED	415.2911 m/z @43.44 [151020OFc1_NvH-0949-CRLM-9.raw]	415.2911376953125	43.4404745392	6.28711828906667	92.4973872034667	86.21026891440003	426255.75	4.202515656933037E8	0	7606	0.23069898597001526	1.1601949004821155	0.003917802339580415	415.29107666015625	415.3004455566406
690	415.3127746582031	60.2087945632					1	DETECTED	415.3128 m/z @60.21 [151020OFc1_NvH-0949-CRLM-9.raw]	415.3127746582031	60.2087945632	6.06886831946667	96.0499629216	89.98109460213333	69795.625	2.694323174238174E8	0	7606	85.15239734837097	0.8310049610803505	0.6620099221607011	415.30389404296875	415.3153381347656
691	415.32806396484375	47.3582643666667					1	DETECTED	415.3281 m/z @47.36 [151020OFc1_NvH-0949-CRLM-9.raw]	415.32806396484375	47.3582643666667	0.524524665866667	94.0620920256	93.53756735973333	74193.015625	2.861435844686753E8	0	7606	91.23052682885613	0.9986130507333314	0.950223180649823	415.3194580078125	415.3333435058594
692	415.44134521484375	46.1459141429333					1	DETECTED	415.4413 m/z @46.15 [151020OFc1_NvH-0949-CRLM-9.raw]	415.44134521484375	46.1459141429333	4.6752926032	97.5893036848	92.9140110816	599600.3125	3.6138538917826587E8	0	7606	0.20063434745332387	1.271341567213454	9.69050513124399E-4	415.4313659667969	415.44964599609375
693	415.459716796875	20.8571213426667					1	DETECTED	415.4597 m/z @20.86 [151020OFc1_NvH-0949-CRLM-9.raw]	415.459716796875	20.8571213426667	2.78870765973333	96.9200296464	94.13132198666666	4120807.75	4.602066394989282E8	0	7606	0.3048054202029533	0.8971539848253618	0.5149352008114612	415.4497985839844	415.4696960449219
694	415.47344970703125	39.3311689904					1	DETECTED	415.4734 m/z @39.33 [151020OFc1_NvH-0949-CRLM-9.raw]	415.47344970703125	39.3311689904	4.1121279224	95.4093511533333	91.2972232309333	358817.46875	3.07303805168341E8	0	7606	25.66354733507889	1.5662493585275827	2.3782865537615807	415.4697265625	415.47991943359375
695	415.48992919921875	42.2062776637333					1	DETECTED	415.4899 m/z @42.21 [151020OFc1_NvH-0949-CRLM-9.raw]	415.48992919921875	42.2062776637333	4.71142358826667	97.3399770442667	92.62855345600003	1041873.375	3.184345823081617E8	0	7606	0.18098894182391234	0.5066731097923897	0.8393324826642276	415.4799499511719	415.4998779296875
696	415.50927734375	21.6960307066667					1	DETECTED	415.5093 m/z @21.70 [151020OFc1_NvH-0949-CRLM-9.raw]	415.50927734375	21.6960307066667	6.0411401184	94.7865856258667	88.74544550746671	251669.734375	3.721889042317503E8	0	7606	13.656343978458546	3.3540818795622807	0.04749092326328117	415.49993896484375	415.5137939453125
697	415.52386474609375	19.2623970322667					1	DETECTED	415.5239 m/z @19.26 [151020OFc1_NvH-0949-CRLM-9.raw]	415.52386474609375	19.2623970322667	4.84213854506667	84.983427692	80.14128914693333	1660865.875	3.239380522075704E8	3	7606	0.13105482286263026	0.6419406028875714	0.8981718820499891	415.513916015625	415.5301818847656
698	415.5401916503906	26.5626327325333					1	DETECTED	415.5402 m/z @26.56 [151020OFc1_NvH-0949-CRLM-9.raw]	415.5401916503906	26.5626327325333	4.33859843013333	94.1985325778667	89.85993414773337	1771285.5	3.8964563920062226E8	3	7606	0.09269485346090889	1.9641255948484815	0.01608031563656398	415.5302429199219	415.5425720214844
699	415.5526123046875	45.7960555077333					1	DETECTED	415.5526 m/z @45.80 [151020OFc1_NvH-0949-CRLM-9.raw]	415.5526123046875	45.7960555077333	3.33677669093333	99.6156069333333	96.27883024239996	2465868.75	4.495800223249302E8	3	7606	15.630712794471545	0.5136597077141847	0.3878634314597655	415.54266357421875	415.5625915527344
700	415.57269287109375	46.5544946978667					1	DETECTED	415.5727 m/z @46.55 [151020OFc1_NvH-0949-CRLM-9.raw]	415.57269287109375	46.5544946978667	4.38351285066667	99.1254210442667	94.74190819360003	1364124.5	3.660204268312206E8	3	7606	0.08285605129025697	0.5057218142336908	0.003466598359141445	415.5627136230469	415.5758972167969
701	415.5860595703125	57.5678871602667					1	DETECTED	415.5861 m/z @57.57 [151020OFc1_NvH-0949-CRLM-9.raw]	415.5860595703125	57.5678871602667	2.41085370746667	98.5472777330667	96.13642402560002	5351487.0	4.8127366269870275E8	3	7606	33.657679215236655	0.5090310912795647	0.006414296471209067	415.5765686035156	415.5959777832031
702	415.6033935546875	32.6120837816					1	DETECTED	415.6034 m/z @32.61 [151020OFc1_NvH-0949-CRLM-9.raw]	415.6033935546875	32.6120837816	4.55823149493333	97.8007363189333	93.24250482399998	312065.15625	3.5732722324939144E8	0	7606	43.45028580703365	1.6618485025016678	0.010870555863434314	415.5962219238281	415.6130065917969
703	415.64227294921875	46.0887332474667					1	DETECTED	415.6423 m/z @46.09 [151020OFc1_NvH-0949-CRLM-9.raw]	415.64227294921875	46.0887332474667	3.76526120933333	98.7716312709333	95.00637006159997	432435.53125	3.1003903219184643E8	0	7606	0.1766917953391669	1.1223839336243422	0.012391530895358396	415.633056640625	415.6516418457031
704	415.6689758300781	23.6708535717333					1	DETECTED	415.6690 m/z @23.67 [151020OFc1_NvH-0949-CRLM-9.raw]	415.6689758300781	23.6708535717333	6.97870800933333	94.6290940376	87.65038602826667	246302.9375	3.425238929587503E8	0	7606	0.26892235578862866	4.290708242336335	0.025088006920530093	415.660400390625	415.6784973144531
705	415.6885070800781	24.7055334056					1	DETECTED	415.6885 m/z @24.71 [151020OFc1_NvH-0949-CRLM-9.raw]	415.6885070800781	24.7055334056	4.36557530106667	99.9528675938667	95.58729229280003	2282498.75	4.0792752786182E8	2	7606	0.7756883859015744	0.8369266256978054	3.426238369691536	415.6785583496094	415.698486328125
706	415.7103576660156	20.8571213426667					1	DETECTED	415.7104 m/z @20.86 [151020OFc1_NvH-0949-CRLM-9.raw]	415.7103576660156	20.8571213426667	1.9249818096	96.0223424776	94.09736066800001	3510016.5	5.3111163936451995E8	0	7606	0.2883743260700591	1.3941553400989932	4.8432336102178235	415.70037841796875	415.7203369140625
707	415.721923828125	18.1620127749333					1	DETECTED	415.7219 m/z @18.16 [151020OFc1_NvH-0949-CRLM-9.raw]	415.721923828125	18.1620127749333	5.55369504453333	95.2323055978667	89.67861055333337	1093109.25	4.069595994988354E8	2	7606	11.29049197046561	1.099882078874158	0.0700740440870952	415.7203674316406	415.7242736816406
708	415.7342834472656	24.98943618					1	DETECTED	415.7343 m/z @24.99 [151020OFc1_NvH-0949-CRLM-9.raw]	415.7342834472656	24.98943618	4.666251104	99.1067170053333	94.4404659013333	9583826.0	1.0425595926391379E9	2	7606	3.734288931568056	0.7106422232161816	5.224882396520572	415.72430419921875	415.7442626953125
709	415.7442932128906	30.7659575245333					1	DETECTED	415.7443 m/z @30.77 [151020OFc1_NvH-0949-CRLM-9.raw]	415.7442932128906	30.7659575245333	5.17488084746667	49.7011648850667	44.526284037600036	3016420.5	2.067333865875013E8	0	7606	17.85212687620434	0.5530808195397312	0.018044314530686847	415.7442932128906	415.74658203125
710	415.756591796875	34.03297834					1	DETECTED	415.7566 m/z @34.03 [151020OFc1_NvH-0949-CRLM-9.raw]	415.756591796875	34.03297834	5.6603963064	98.6684660114667	93.0080697050667	3488121.75	5.453481732303905E8	2	7606	1.4934387016583415	0.5087335244771193	3.694311385678792	415.74664306640625	415.7596740722656
711	415.7696838378906	50.8794660322667					1	DETECTED	415.7697 m/z @50.88 [151020OFc1_NvH-0949-CRLM-9.raw]	415.7696838378906	50.8794660322667	5.89644116853333	96.1138078834667	90.21736671493338	3.4428292E7	9.550260234386282E8	2	7606	0.21346115207192184	0.5089567904286908	0.010213799416248556	415.75970458984375	415.779541015625
712	415.7826232910156	53.0011356098667					1	DETECTED	415.7826 m/z @53.00 [151020OFc1_NvH-0949-CRLM-9.raw]	415.7826232910156	53.0011356098667	4.1837084248	95.6558169733333	91.4721085485333	860515.625	3.661653199620698E8	0	7606	0.1668342035473458	1.0523688022753706	0.018315354221884923	415.7797546386719	415.7907409667969
713	415.80303955078125	32.6658040554667					1	DETECTED	415.8030 m/z @32.67 [151020OFc1_NvH-0949-CRLM-9.raw]	415.80303955078125	32.6658040554667	4.68434059973333	98.3529821285333	93.66864152879997	460921.90625	3.7563185676148134E8	0	7606	0.11634067833658435	2.0266994680482817	0.12196641527216773	415.79547119140625	415.8129577636719
714	415.8426513671875	21.7972668496					1	DETECTED	415.8427 m/z @21.80 [151020OFc1_NvH-0949-CRLM-9.raw]	415.8426513671875	21.7972668496	4.99951216613333	99.4749396954667	94.47542752933337	188222.46875	3.39132711239166E8	0	7606	3.810991725075805	3.1294482912553945	5.254301779212336	415.84149169921875	415.8486022949219
715	415.8586120605469	19.3107227986667					1	DETECTED	415.8586 m/z @19.31 [151020OFc1_NvH-0949-CRLM-9.raw]	415.8586120605469	19.3107227986667	4.7662165872	99.8798474973333	95.1136309101333	911700.8125	3.366061755555127E8	3	7606	2.86538835797818	0.6233798326140522	0.4092167716773617	415.8486633300781	415.8670349121094
716	415.8770446777344	9.4645194256					1	DETECTED	415.8770 m/z @9.46 [151020OFc1_NvH-0949-CRLM-9.raw]	415.8770446777344	9.4645194256	1.34296776133333	99.925501384	98.58253362266667	3302972.75	4.362823147965494E8	3	7606	32.59347214281594	29.076439298344976	1.1093161256702027	415.8670959472656	415.88702392578125
717	415.8870544433594	45.7960555077333					1	DETECTED	415.8871 m/z @45.80 [151020OFc1_NvH-0949-CRLM-9.raw]	415.8870544433594	45.7960555077333	0.159351551733333	99.7522968394667	99.59294528773336	1429020.625	3.359349329882152E8	3	7606	16.93839628198065	0.6428020103908679	0.22564177671121555	415.8870544433594	415.8961181640625
718	415.9061279296875	31.4862614453333					1	DETECTED	415.9061 m/z @31.49 [151020OFc1_NvH-0949-CRLM-9.raw]	415.9061279296875	31.4862614453333	0.479356397333333	99.3918822056	98.91252580826666	4857616.5	5.348046887204382E8	3	7606	0.1465788528299079	0.6833393613847287	2.9387574082367136	415.8961486816406	415.91607666015625
719	415.9207763671875	57.5862520362667					1	DETECTED	415.9208 m/z @57.59 [151020OFc1_NvH-0949-CRLM-9.raw]	415.9207763671875	57.5862520362667	0.0596025890666667	99.3187958368	99.25919324773334	2398740.5	3.383453060942233E8	0	7606	0.14013380896729188	0.507098241349329	0.017051292391239162	415.9162902832031	415.9306335449219
720	415.9466247558594	38.9701398573333					1	DETECTED	415.9466 m/z @38.97 [151020OFc1_NvH-0949-CRLM-9.raw]	415.9466247558594	38.9701398573333	0.8526978	98.5283950690667	97.6756972690667	615642.875	3.183934610591852E8	0	7606	13.056550830589618	2.775648322051959	4.522384817405845	415.93682861328125	415.950927734375
721	415.9610290527344	20.8386700357333					1	DETECTED	415.9610 m/z @20.84 [151020OFc1_NvH-0949-CRLM-9.raw]	415.9610290527344	20.8386700357333	1.9249818096	99.4471608525333	97.5221790429333	1910215.125	3.3601634250757754E8	0	7606	0.2137019039004464	4.710723920823338	1.1363171357086665	415.9510498046875	415.97088623046875
722	415.97222900390625	38.453879488					1	DETECTED	415.9722 m/z @38.45 [151020OFc1_NvH-0949-CRLM-9.raw]	415.97222900390625	38.453879488	1.096526784	98.5565316421333	97.46000485813329	1247591.5	3.7034821687408495E8	4	7606	0.8724848069289663	0.5338152918929282	0.036653729310109136	415.9712219238281	415.9817810058594
723	415.9916687011719	42.2195446466667					1	DETECTED	415.9917 m/z @42.22 [151020OFc1_NvH-0949-CRLM-9.raw]	415.9916687011719	42.2195446466667	0.711979219466667	99.9980854506667	99.28610623120002	423972.15625	3.258071689643913E8	0	7606	0.08204356303607341	1.3198569433869782	3.5852062800775006	415.9824523925781	416.00152587890625
724	416.0133972167969	23.6884830168					1	DETECTED	416.0134 m/z @23.69 [151020OFc1_NvH-0949-CRLM-9.raw]	416.0133972167969	23.6884830168	1.86582426106667	99.8069904392	97.94116617813334	251760.96875	3.069817151492975E8	0	7606	15.931198863495517	3.296957037582121	0.003570368549219218	416.00347900390625	416.0233154296875
725	416.0347595214844	34.4621603168					1	DETECTED	416.0348 m/z @34.46 [151020OFc1_NvH-0949-CRLM-9.raw]	416.0347595214844	34.4621603168	0.223313433333333	99.8160921413333	99.59277870799997	101401.1640625	3.16538225269128E8	0	7606	9.668894903372511	1.5165389735797672	2.0144146757141517	416.02490234375	416.0445556640625
726	416.1641540527344	30.8939289250667					1	DETECTED	416.1642 m/z @30.89 [151020OFc1_NvH-0949-CRLM-9.raw]	416.1641540527344	30.8939289250667	5.31392758106667	97.9568932888	92.64296570773334	375068.6875	3.004453111933633E8	0	7606	0.12167865947983358	2.2516374917212585	8.43227648236117	416.15435791015625	416.1741027832031
727	416.1944580078125	23.3306222224					1	DETECTED	416.1945 m/z @23.33 [151020OFc1_NvH-0949-CRLM-9.raw]	416.1944580078125	23.3306222224	0.159351551733333	99.8525647330667	99.69321318133336	1759238.25	3.9480534935953844E8	2	7606	0.22723576490637853	0.5167572686943014	1.0926435471989246	416.1844787597656	416.2044372558594
728	416.2054748535156	21.6003466986667					1	DETECTED	416.2055 m/z @21.60 [151020OFc1_NvH-0949-CRLM-9.raw]	416.2054748535156	21.6003466986667	4.56719190933333	99.5881738341333	95.02098192479997	847879.0	3.9066998019422245E8	3	7606	0.254112307643819	0.6596808157887193	43.35446958209496	416.2044677734375	416.2091064453125
729	416.2191162109375	22.5727954930667					1	DETECTED	416.2191 m/z @22.57 [151020OFc1_NvH-0949-CRLM-9.raw]	416.2191162109375	22.5727954930667	4.56719190933333	98.2055020616	93.63831015226667	2812960.0	4.675413587579866E8	3	7606	0.12460654573529695	1.2014891241576584	1.2985473007520951	416.2091369628906	416.222412109375
730	416.232421875	19.9154342645333					1	DETECTED	416.2324 m/z @19.92 [151020OFc1_NvH-0949-CRLM-9.raw]	416.232421875	19.9154342645333	0.259456781333333	98.9031132653333	98.64365648399998	6022964.0	9.580588636279362E8	2	7606	7.502184607570275	1.0002773053541496	9.539936620575705	416.2224426269531	416.2410583496094
731	416.2510681152344	29.8635507674667					1	DETECTED	416.2511 m/z @29.86 [151020OFc1_NvH-0949-CRLM-9.raw]	416.2510681152344	29.8635507674667	3.87594800373333	99.8435209597333	95.96757295599997	2.87963136E8	7.135021507507137E9	2	7606	0.2395199665936154	26.673003621247656	62.416332881952385	416.2410888671875	416.26104736328125
732	416.2642517089844	90.4211612389333					1	DETECTED	416.2643 m/z @90.42 [151020OFc1_NvH-0949-CRLM-9.raw]	416.2642517089844	90.4211612389333	1.83095808506667	99.9890922213333	98.15813413626663	9271704.0	9.277371962922596E8	3	7606	20.617451537226245	0.5011621287106655	0.0039768189263358015	416.2610778808594	416.27423095703125
733	416.286376953125	46.1173705626667					1	DETECTED	416.2864 m/z @46.12 [151020OFc1_NvH-0949-CRLM-9.raw]	416.286376953125	46.1173705626667	5.09599840666667	92.8267027394667	87.73070433280003	1277417.875	2.987517043620562E8	0	7606	0.20202069855686489	0.512295374905178	37.73464464348699	416.2764892578125	416.29473876953125
734	416.30029296875	90.5053643477333					1	DETECTED	416.3003 m/z @90.51 [151020OFc1_NvH-0949-CRLM-9.raw]	416.30029296875	90.5053643477333	5.9236350112	92.6039776021333	86.6803425909333	144069.8125	3.093362712491704E8	0	7606	1.4253155703818408	0.5124058308505969	0.0159748508486336	416.2980041503906	416.3081359863281
735	416.3369445800781	91.5302985869333					1	DETECTED	416.3369 m/z @91.53 [151020OFc1_NvH-0949-CRLM-9.raw]	416.3369445800781	91.5302985869333	5.3904076776	96.1862740130667	90.7958663354667	82161.4375	2.4639074335161772E8	0	7606	0.2823817745196777	0.5270256635861894	0.00392235972942303	416.3353271484375	416.340087890625
736	416.4443054199219	36.3566203821333					1	DETECTED	416.4443 m/z @36.36 [151020OFc1_NvH-0949-CRLM-9.raw]	416.4443054199219	36.3566203821333	5.41880077306667	99.6427984357333	94.22399766266663	269132.78125	3.278663209654954E8	0	7606	29.21517210480569	1.6702400112776532	2.401115924944241	416.4344177246094	416.45208740234375
737	416.462158203125	20.8571213426667					1	DETECTED	416.4622 m/z @20.86 [151020OFc1_NvH-0949-CRLM-9.raw]	416.462158203125	20.8571213426667	4.23921016986667	99.7797884192	95.54057824933334	274977.28125	3.1409554678867084E8	0	7606	3.619755371765656	2.8928321484760495	0.8777093160635173	416.4521789550781	416.46368408203125
738	416.4737243652344	38.453879488					1	DETECTED	416.4737 m/z @38.45 [151020OFc1_NvH-0949-CRLM-9.raw]	416.4737243652344	38.453879488	4.70237557466667	99.7068352706667	95.00445969600003	728583.375	3.780459528744585E8	4	7606	14.310033817174215	0.5606810320569604	0.10390888676140937	416.4637451171875	416.483154296875
739	416.4934387207031	22.0268105834667					1	DETECTED	416.4934 m/z @22.03 [151020OFc1_NvH-0949-CRLM-9.raw]	416.4934387207031	22.0268105834667	5.72666226613333	94.1395183896	88.41285612346667	1506914.875	3.413147492969392E8	4	7606	0.09961652521450759	91.77073376229696	66.08173685375067	416.48382568359375	416.50341796875
740	416.50396728515625	54.2975164333333					1	DETECTED	416.5040 m/z @54.30 [151020OFc1_NvH-0949-CRLM-9.raw]	416.50396728515625	54.2975164333333	3.146970384	96.9107966074667	93.7638262234667	142350.921875	3.3245413924295855E8	0	7606	40.16457125052844	0.9470765065318884	1.0346583808748602	416.5034484863281	416.51385498046875
741	416.52703857421875	28.4338277138667					1	DETECTED	416.5270 m/z @28.43 [151020OFc1_NvH-0949-CRLM-9.raw]	416.52703857421875	28.4338277138667	5.08686531866667	86.3195420754667	81.23267675680003	595452.4375	3.2174410736497307E8	0	7606	8.351862959063286	0.7268684646881928	26.159628322630034	416.5170593261719	416.52960205078125
742	416.5397033691406	31.1569401506667					1	DETECTED	416.5397 m/z @31.16 [151020OFc1_NvH-0949-CRLM-9.raw]	416.5397033691406	31.1569401506667	3.83999383813333	99.6702043133333	95.83021047519998	9533895.0	5.688355028098571E8	3	7606	0.1759302527445712	0.7894441519221459	0.23509551879551263	416.52984619140625	416.5496826171875
743	416.5526123046875	38.8705100642667					1	DETECTED	416.5526 m/z @38.87 [151020OFc1_NvH-0949-CRLM-9.raw]	416.5526123046875	38.8705100642667	5.52587024666667	97.0805678944	91.55469764773333	4069365.5	3.916638723651845E8	0	7606	0.12690682910755413	0.5061691755993053	0.037143666140675664	416.54974365234375	416.55279541015625
744	416.56280517578125	25.1060471746667					1	DETECTED	416.5628 m/z @25.11 [151020OFc1_NvH-0949-CRLM-9.raw]	416.56280517578125	25.1060471746667	2.01781010266667	95.3546880269333	93.33687792426663	1.9043656E7	6.303154033094838E8	3	7606	0.17344511601856638	0.5148878649524868	1.1863745284649587	416.5528259277344	416.57275390625
745	416.5746765136719	31.5144340581333					1	DETECTED	416.5747 m/z @31.51 [151020OFc1_NvH-0949-CRLM-9.raw]	416.5746765136719	31.5144340581333	4.8134287768	96.8924699042667	92.07904112746671	1433173.25	3.6147561818184584E8	0	7606	1.4957679967398434	0.8515720690271139	1.0332173387239438	416.5728454589844	416.58465576171875
746	416.58514404296875	5.25346131653333					1	DETECTED	416.5851 m/z @5.25 [151020OFc1_NvH-0949-CRLM-9.raw]	416.58514404296875	5.25346131653333	4.89734622026667	85.7727788370667	80.87543261680003	456975.4375	3.8328160458544147E8	0	7606	26.247325897716536	2.6079910434276288	46.02192744196665	416.5846862792969	416.5885009765625
747	416.5985107421875	54.0467316274667					1	DETECTED	416.5985 m/z @54.05 [151020OFc1_NvH-0949-CRLM-9.raw]	416.5985107421875	54.0467316274667	6.1253408856	66.9646505874667	60.83930970186671	1567124.125	2.6230276555276367E8	0	7606	0.08455191275463392	0.5095331396551821	30.38052832739557	416.5885314941406	416.6084289550781
748	416.6630859375	18.1620127749333					1	DETECTED	416.6631 m/z @18.16 [151020OFc1_NvH-0949-CRLM-9.raw]	416.6630859375	18.1620127749333	7.6750107944	99.8160921413333	92.1410813469333	114491.078125	3.045524009957819E8	0	7606	81.76885882080722	4.393108798776427	7.786217597552854	416.661865234375	416.67034912109375
749	416.68048095703125	25.590052552					1	DETECTED	416.6805 m/z @25.59 [151020OFc1_NvH-0949-CRLM-9.raw]	416.68048095703125	25.590052552	1.67877022826667	98.1026973602667	96.42392713200003	195443.3125	3.4884662193107945E8	0	7606	7.388307158131539	2.016285154148628	0.18935988375510512	416.6709899902344	416.6858215332031
750	416.69586181640625	23.2962789474667					1	DETECTED	416.6959 m/z @23.30 [151020OFc1_NvH-0949-CRLM-9.raw]	416.69586181640625	23.2962789474667	4.666251104	95.6375055061333	90.9712544021333	783731.3125	3.389926568727496E8	0	7606	0.6061784861121957	0.7520934513118969	1.1208848794821467	416.6858825683594	416.7036437988281
751	416.7137451171875	20.8258867256					1	DETECTED	416.7137 m/z @20.83 [151020OFc1_NvH-0949-CRLM-9.raw]	416.7137451171875	20.8258867256	4.25721166746667	99.0882256365333	94.83101396906662	4482466.5	4.7925230902667046E8	4	7606	0.3492798031206803	0.8024763374602887	102.46933648687524	416.7037658691406	416.7237243652344
752	416.7318420410156	33.0616207221333					1	DETECTED	416.7318 m/z @33.06 [151020OFc1_NvH-0949-CRLM-9.raw]	416.7318420410156	33.0616207221333	1.83968709706667	97.5985698456	95.75888274853332	2525717.0	5.578555708061041E8	2	7606	28.953631835554933	0.5219502301343729	0.027133189448222118	416.7237548828125	416.7402038574219
753	416.750244140625	29.8635507674667					1	DETECTED	416.7502 m/z @29.86 [151020OFc1_NvH-0949-CRLM-9.raw]	416.750244140625	29.8635507674667	2.57212894666667	99.724888968	97.15276002133334	1.26236152E8	3.5656610253345675E9	2	7606	0.23226662081126648	2.656628299410814	4.592601953535306	416.7405090332031	416.7602233886719
754	416.76025390625	46.7770773786667					1	DETECTED	416.7603 m/z @46.78 [151020OFc1_NvH-0949-CRLM-9.raw]	416.76025390625	46.7770773786667	5.4687689168	94.4456499674667	88.97688105066669	343109.65625	7.876743451651726E8	0	7606	66.64937128934947	1.1153523381834995	1.4988671717960285	416.76025390625	416.76263427734375
755	416.77264404296875	50.9045436192					1	DETECTED	416.7726 m/z @50.90 [151020OFc1_NvH-0949-CRLM-9.raw]	416.77264404296875	50.9045436192	4.29326978293333	94.8793785797333	90.58610879679996	1377979.5	3.4027279157021296E8	0	7606	0.23897001080910485	0.5026621201080964	0.026089147743833366	416.7627868652344	416.77996826171875
756	416.8501892089844	35.7719978781333					1	DETECTED	416.8502 m/z @35.77 [151020OFc1_NvH-0949-CRLM-9.raw]	416.8501892089844	35.7719978781333	1.69636121066667	99.9890922213333	98.29273101066663	298200.21875	3.3504793523723835E8	0	7606	63.75624776546857	1.8224863153479225	3.5010240138538027	416.8402404785156	416.860107421875
757	416.86175537109375	28.3435367909333					1	DETECTED	416.8618 m/z @28.34 [151020OFc1_NvH-0949-CRLM-9.raw]	416.86175537109375	28.3435367909333	6.6312682664	60.8333105872	54.202042320800004	124732.9765625	1.98865338302638E8	0	7606	0.13701481155141337	1.3348716334581292	1.6703752887193233	416.8602294921875	416.8636779785156
758	416.8739318847656	31.1721545565333					1	DETECTED	416.8739 m/z @31.17 [151020OFc1_NvH-0949-CRLM-9.raw]	416.8739318847656	31.1721545565333	0.00507214986666667	99.9980854506667	99.99301330080003	6033706.0	5.790303290148445E8	3	7606	10.788480764920209	0.8972442302067203	7.2872581046584415	416.86395263671875	416.8838806152344
759	416.88671875	38.8705100642667					1	DETECTED	416.8867 m/z @38.87 [151020OFc1_NvH-0949-CRLM-9.raw]	416.88671875	38.8705100642667	4.35660676266667	95.9495389554667	91.59293219280003	2346434.75	3.2451106822405964E8	0	7606	0.17634757211209973	2.068325926704319	3.1143197875700412	416.88397216796875	416.88702392578125
760	416.89703369140625	25.1060471746667					1	DETECTED	416.8970 m/z @25.11 [151020OFc1_NvH-0949-CRLM-9.raw]	416.89703369140625	25.1060471746667	0.433440181866667	99.1531394853333	98.71969930346663	1.3077435E7	5.1819704287390596E8	3	7606	0.2779603956930714	1.9288782839040146	1.0382004860412564	416.8870544433594	416.9070129394531
761	416.9090270996094	35.7538959784					1	DETECTED	416.9090 m/z @35.75 [151020OFc1_NvH-0949-CRLM-9.raw]	416.9090270996094	35.7538959784	0.479356397333333	98.8374081618667	98.35805176453337	692318.1875	3.2442920869223124E8	3	7606	10.32969703447391	2.569133636081882	0.005183366453111137	416.90704345703125	416.91900634765625
762	416.9210510253906	31.4274267522667					1	DETECTED	416.9211 m/z @31.43 [151020OFc1_NvH-0949-CRLM-9.raw]	416.9210510253906	31.4274267522667	0.9556342128	43.0853304946667	42.1296962818667	260775.34375	1.2296341180312762E8	0	7606	26.217062442717136	0.7887867627408188	0.5810875936420538	416.9190368652344	416.922119140625
763	416.9326477050781	53.9472040714667					1	DETECTED	416.9326 m/z @53.95 [151020OFc1_NvH-0949-CRLM-9.raw]	416.9326477050781	53.9472040714667	0.9556342128	99.8981223949333	98.94248818213329	487281.5625	3.0627451494655925E8	0	7606	null	1.0634075022820302	0.005475833373787258	416.9228820800781	416.9377136230469
764	416.94775390625	7.62071979946667					1	DETECTED	416.9478 m/z @7.62 [151020OFc1_NvH-0949-CRLM-9.raw]	416.94775390625	7.62071979946667	0.268477574666667	99.9437821858667	99.67530461120003	571667.625	3.1903498786563003E8	0	7606	0.08616939492223796	1.4591601788545139	1.7630679632243738	416.93780517578125	416.9512634277344
765	416.96136474609375	42.3666325666667					1	DETECTED	416.9614 m/z @42.37 [151020OFc1_NvH-0949-CRLM-9.raw]	416.96136474609375	42.3666325666667	3.36373476826667	99.4011717848	96.03743701653333	1613323.25	3.424201530142293E8	0	7606	0.051437883217332114	0.6783587913488834	0.0035384783227267592	416.9516906738281	416.9713439941406
766	416.9801330566406	38.0894979989333					1	DETECTED	416.9801 m/z @38.09 [151020OFc1_NvH-0949-CRLM-9.raw]	416.9801330566406	38.0894979989333	4.793608052	97.5705097490667	92.7769016970667	719635.8125	3.251949788475458E8	0	7606	5.611811329171005	1.6706047721011295	0.028244863494827008	416.97137451171875	416.9852294921875
767	416.995361328125	21.9990419341333					1	DETECTED	416.9954 m/z @22.00 [151020OFc1_NvH-0949-CRLM-9.raw]	416.995361328125	21.9990419341333	0.887845773066667	99.9890922213333	99.10124644826662	777261.25	3.446742667838924E8	0	7606	0.13716263645119042	0.520070187107607	78.1414684355075	416.9855041503906	417.005126953125
768	417.0298767089844	49.3961786554667					1	DETECTED	417.0299 m/z @49.40 [151020OFc1_NvH-0949-CRLM-9.raw]	417.0298767089844	49.3961786554667	0.782305	99.5590532346667	98.77674823466671	106383.3359375	3.464824147213752E8	0	7606	65.00735897902959	1.0262601065549566	1.0154872298785733	417.0206298828125	417.0397033691406
769	417.1680908203125	92.2213297154667					1	DETECTED	417.1681 m/z @92.22 [151020OFc1_NvH-0949-CRLM-9.raw]	417.1680908203125	92.2213297154667	1.39603561813333	95.4093511533333	94.01331553519998	282586.625	2.9124203410881984E8	0	7606	0.16724501709623496	0.5012209663478376	0.0016103250201754972	417.15814208984375	417.1780700683594
770	417.188720703125	19.3107227986667					1	DETECTED	417.1887 m/z @19.31 [151020OFc1_NvH-0949-CRLM-9.raw]	417.188720703125	19.3107227986667	0.843946128266667	92.2994124144	91.45546628613333	255868.984375	3.186463684327823E8	3	7606	9.53101434309327	4.199130242125147	0.021921245761099818	417.1789245605469	417.19085693359375
771	417.20086669921875	28.1901262757333					1	DETECTED	417.2009 m/z @28.19 [151020OFc1_NvH-0949-CRLM-9.raw]	417.20086669921875	28.1901262757333	3.5356575224	97.6633237194667	94.1276661970667	1324128.625	3.764583214550236E8	0	7606	6.7411975540653515	1.2219749036227907	0.37843952044285467	417.1908874511719	417.20111083984375
772	417.21112060546875	20.3594603066667					1	DETECTED	417.2111 m/z @20.36 [151020OFc1_NvH-0949-CRLM-9.raw]	417.21112060546875	20.3594603066667	2.8429006544	98.6315369184	95.788636264	3235846.0	5.336550288473586E8	2	7606	10.887275399746049	0.636024247854902	0.13305011904240327	417.2011413574219	417.216064453125
773	417.22607421875	27.4619999152					1	DETECTED	417.2261 m/z @27.46 [151020OFc1_NvH-0949-CRLM-9.raw]	417.22607421875	27.4619999152	3.97519452773333	99.3367998146667	95.36160528693337	4395069.0	6.059752780808458E8	2	7606	13.501380386629346	0.5988756531368151	0.3518805976951111	417.2160949707031	417.2282409667969
774	417.2382507324219	38.9410027677333					1	DETECTED	417.2383 m/z @38.94 [151020OFc1_NvH-0949-CRLM-9.raw]	417.2382507324219	38.9410027677333	3.72856973706667	98.6590450984	94.93047536133334	5873022.5	5.733511125807897E8	2	7606	0.19557616604058836	0.5706315573479953	0.14515210905804052	417.228271484375	417.2409973144531
775	417.2510070800781	29.907308572					1	DETECTED	417.2510 m/z @29.91 [151020OFc1_NvH-0949-CRLM-9.raw]	417.2510070800781	29.907308572	3.83999383813333	99.8069904392	95.96699660106668	3.178786E7	1.2778011469866147E9	2	7606	0.2479287724004493	4.409350999794698	8.629690252880227	417.2410583496094	417.260986328125
776	417.2612609863281	39.2551699045333					1	DETECTED	417.2613 m/z @39.26 [151020OFc1_NvH-0949-CRLM-9.raw]	417.2612609863281	39.2551699045333	5.54445006026667	98.4259875050667	92.88153744480003	3164937.5	5.273674736445807E8	0	7606	70.85957685725904	1.8648012532779563	2.4075255264238353	417.2610168457031	417.2710876464844
777	417.2786865234375	56.498352228					1	DETECTED	417.2787 m/z @56.50 [151020OFc1_NvH-0949-CRLM-9.raw]	417.2786865234375	56.498352228	0.3234771016	98.2055020616	97.88202496	895394.25	3.5087330315947425E8	2	7606	0.18014396619742	1.085537761098889	1.7731885676375576	417.2713928222656	417.2860107421875
778	417.2904052734375	46.0340754914667					1	DETECTED	417.2904 m/z @46.03 [151020OFc1_NvH-0949-CRLM-9.raw]	417.2904052734375	46.0340754914667	1.9147048152	91.5421772757333	89.6274724605333	301187.0	2.603435833916044E8	0	7606	0.08715108892381096	1.0029902834985511	1.050484764657945	417.28973388671875	417.30035400390625
779	417.3211669921875	92.1405829333333					1	DETECTED	417.3212 m/z @92.14 [151020OFc1_NvH-0949-CRLM-9.raw]	417.3211669921875	92.1405829333333	90.2068014178667	92.4497875106667	2.2429860927999954	133030.515625	4667673.12888202	0	7606	0.8799150095153294	0.5799481675826188	0.033646450096689554	417.32012939453125	417.3228454589844
780	417.448486328125	7.6301343352					1	DETECTED	417.4485 m/z @7.63 [151020OFc1_NvH-0949-CRLM-9.raw]	417.448486328125	7.6301343352	5.40945912	95.5739222797333	90.1644631597333	173652.921875	3.448829476323608E8	0	7606	9.154630848536492	0.07237197437886654	0.7953452294541155	417.43890380859375	417.448486328125
781	417.4586181640625	49.0353914832					1	DETECTED	417.4586 m/z @49.04 [151020OFc1_NvH-0949-CRLM-9.raw]	417.4586181640625	49.0353914832	3.2104406536	96.4234876322667	93.2130469786667	326075.9375	3.410471500329035E8	0	7606	81.09444743016923	1.0754425782896908	1.0835924131820427	417.4486389160156	417.467529296875
782	417.47760009765625	26.0231198733333					1	DETECTED	417.4776 m/z @26.02 [151020OFc1_NvH-0949-CRLM-9.raw]	417.47760009765625	26.0231198733333	5.52587024666667	98.3985605125333	92.87269026586662	420612.1875	3.608810163385157E8	0	7606	2.5353036852963804	3.137842187567882	0.00698487781735031	417.4676208496094	417.4871826171875
783	417.5074462890625	52.5451596266667					1	DETECTED	417.5074 m/z @52.55 [151020OFc1_NvH-0949-CRLM-9.raw]	417.5074462890625	52.5451596266667	5.94405961493333	64.6487045122667	58.704644897333374	815632.375	2.4428456073197713E8	0	7606	0.03576784123733745	0.6498868899278096	0.004673622064830086	417.4976501464844	417.517333984375
784	417.522216796875	19.3560760421333					1	DETECTED	417.5222 m/z @19.36 [151020OFc1_NvH-0949-CRLM-9.raw]	417.522216796875	19.3560760421333	5.85136864186667	56.6876519829333	50.83628334106663	191689.375	2.0675977119149446E8	0	7606	9.72042370868327	2.4479135439798347	3.819625154369612	417.5176086425781	417.5240783691406
785	417.5340881347656	9.62476744453333					1	DETECTED	417.5341 m/z @9.62 [151020OFc1_NvH-0949-CRLM-9.raw]	417.5340881347656	9.62476744453333	4.96991227386667	84.3252375816	79.35532530773334	387012.65625	3.727030413059199E8	3	7606	0.05977683140702972	0.7902343044226525	3.8563647270786405	417.524658203125	417.53558349609375
786	417.54559326171875	20.3821580416					1	DETECTED	417.5456 m/z @20.38 [151020OFc1_NvH-0949-CRLM-9.raw]	417.54559326171875	20.3821580416	4.70237557466667	95.8398654952	91.13748992053333	1383045.875	4.2270793216905475E8	3	7606	10.839167916976422	0.7447021442819672	8.438327011240386	417.53564453125	417.5506591796875
787	417.5606689453125	9.1539438408					1	DETECTED	417.5607 m/z @9.15 [151020OFc1_NvH-0949-CRLM-9.raw]	417.5606689453125	9.1539438408	4.99951216613333	94.9440424402667	89.94453027413337	1586036.875	4.2525197528029424E8	3	7606	9.623326351509807	48.81823207670278	47.47570714503122	417.5506896972656	417.56494140625
788	417.5749816894531	24.8034318117333					1	DETECTED	417.5750 m/z @24.80 [151020OFc1_NvH-0949-CRLM-9.raw]	417.5749816894531	24.8034318117333	4.48373258213333	99.3641351645333	94.88040258239997	2631445.5	4.4560421092300874E8	3	7606	0.38106991301915016	1.9855414543039835	0.5558219990549567	417.56500244140625	417.5848693847656
789	417.5897521972656	41.7666333413333					1	DETECTED	417.5898 m/z @41.77 [151020OFc1_NvH-0949-CRLM-9.raw]	417.5897521972656	41.7666333413333	5.14613515066667	60.0543775973333	54.90824244666663	367978.03125	2.1315265740236446E8	0	7606	0.1793495093230959	0.7619628432340274	0.5234784471535621	417.5849914550781	417.5997314453125
790	417.61126708984375	22.4415637797333					1	DETECTED	417.6113 m/z @22.44 [151020OFc1_NvH-0949-CRLM-9.raw]	417.61126708984375	22.4415637797333	3.5356575224	94.3013974384	90.765739916	130010.7265625	3.6557199275760037E8	0	7606	0.05168483145152081	1.2735962247002575	8.455913644093132	417.60150146484375	417.62042236328125
791	417.69256591796875	41.2196976842667					1	DETECTED	417.6926 m/z @41.22 [151020OFc1_NvH-0949-CRLM-9.raw]	417.69256591796875	41.2196976842667	4.4197893248	93.5379479472	89.11815862239999	1388553.75	4.0094858433028424E8	2	7606	0.16284572999875735	0.5126135954143904	0.01343426774857437	417.68280029296875	417.7025451660156
792	417.7034606933594	20.6124415733333					1	DETECTED	417.7035 m/z @20.61 [151020OFc1_NvH-0949-CRLM-9.raw]	417.7034606933594	20.6124415733333	5.0581614136	94.0214673693333	88.96330595573329	954010.1875	4.110166342226035E8	0	7606	7.6664838678760105	0.7906019632644763	4.734827239655728	417.70257568359375	417.71343994140625
793	417.7168273925781	20.7809430464					1	DETECTED	417.7168 m/z @20.78 [151020OFc1_NvH-0949-CRLM-9.raw]	417.7168273925781	20.7809430464	7.20765114641667	59.2020169112	51.994365764783325	505208.03125	2.19305842496263E8	0	7606	5.566573283891405	0.5228237994273816	20.48158374954007	417.71356201171875	417.7186279296875
794	417.7286376953125	23.2371316549333					1	DETECTED	417.7286 m/z @23.24 [151020OFc1_NvH-0949-CRLM-9.raw]	417.7286376953125	23.2371316549333	4.70237557466667	70.0942360149333	65.39186044026663	2750026.25	4.685203328222675E8	2	7606	3.9778378435361716	6.38476578803946	0.054030070515029095	417.7186584472656	417.729248046875
795	417.7392883300781	35.3633544986667					1	DETECTED	417.7393 m/z @35.36 [151020OFc1_NvH-0949-CRLM-9.raw]	417.7392883300781	35.3633544986667	3.6822099336	98.8559365077333	95.1737265741333	3.1281538E7	9.561342936991186E8	2	7606	0.1966883887603359	0.7712859794384276	1.4130787819844983	417.7293701171875	417.749267578125
796	417.7577209472656	27.2801412128					1	DETECTED	417.7577 m/z @27.28 [151020OFc1_NvH-0949-CRLM-9.raw]	417.7577209472656	27.2801412128	5.6299423984	63.9101770141333	58.280234615733306	6967819.5	5.0039545719673765E8	2	7606	0.1444339035518496	0.5463049130376919	3.6681403863715163	417.7492980957031	417.7676696777344
797	417.7806701660156	56.4842643218667					1	DETECTED	417.7807 m/z @56.48 [151020OFc1_NvH-0949-CRLM-9.raw]	417.7806701660156	56.4842643218667	3.93925079013333	56.6876519829333	52.748401192799975	519222.25	1.8476874483333763E8	0	7606	0.08424846222079196	0.5031914961639459	0.0054003535713223385	417.77117919921875	417.7816162109375
798	417.8604736328125	46.07618156					1	DETECTED	417.8605 m/z @46.08 [151020OFc1_NvH-0949-CRLM-9.raw]	417.8604736328125	46.07618156	1.61670173226667	99.9980854506667	98.38138371840002	286367.84375	3.55474173266883E8	3	7606	32.97941591653621	1.2212384095737898	1.5255293980728561	417.85064697265625	417.8668212890625
799	417.8768310546875	47.3144696810667					1	DETECTED	417.8768 m/z @47.31 [151020OFc1_NvH-0949-CRLM-9.raw]	417.8768310546875	47.3144696810667	1.25471462426667	99.7888127557333	98.53409813146664	4253682.0	4.250427711573466E8	3	7606	0.1590369097327482	0.5072208887360569	0.1067629673458082	417.8668518066406	417.88677978515625
800	417.8968811035156	34.0042784434667					1	DETECTED	417.8969 m/z @34.00 [151020OFc1_NvH-0949-CRLM-9.raw]	417.8968811035156	34.0042784434667	0.177449547733333	99.7158286669333	99.53837911919997	4496833.5	5.841362163665946E8	3	7606	18.012819444353443	0.52649925785289	0.017990285818122786	417.8869323730469	417.9068603515625
801	417.9093322753906	24.8337400408					1	DETECTED	417.9093 m/z @24.83 [151020OFc1_NvH-0949-CRLM-9.raw]	417.9093322753906	24.8337400408	0.0416991858666667	99.6337170453333	99.59201785946664	1853359.375	3.9884899686297256E8	0	7606	0.20022070338619002	0.5097365605733037	1.286382769185982	417.9068908691406	417.9192810058594
802	417.93096923828125	18.3070341864					1	DETECTED	417.9310 m/z @18.31 [151020OFc1_NvH-0949-CRLM-9.raw]	417.93096923828125	18.3070341864	2.55243139653333	96.6995888341333	94.14715743759996	162123.375	3.232083639937761E8	0	7606	13.433737828114758	3.9025185001614076	5.764188437605396	417.92950439453125	417.9407958984375
803	417.9560241699219	42.93367172					1	DETECTED	417.9560 m/z @42.93 [151020OFc1_NvH-0949-CRLM-9.raw]	417.9560241699219	42.93367172	1.29870990933333	98.7716312709333	97.47292136159997	383108.5625	3.7101064388794595E8	0	7606	33.1494762108117	1.3840947724374373	1.7437600268715003	417.9461669921875	417.9659118652344
804	417.9883117675781	31.9419895613333					1	DETECTED	417.9883 m/z @31.94 [151020OFc1_NvH-0949-CRLM-9.raw]	417.9883117675781	31.9419895613333	0.00507214986666667	99.9980854506667	99.99301330080003	421308.125	3.7622738416594434E8	0	7606	4.748974261071368	1.541526062145535	6.159763301569973	417.97833251953125	417.9982604980469
805	418.0216064453125	38.8705100642667					1	DETECTED	418.0216 m/z @38.87 [151020OFc1_NvH-0949-CRLM-9.raw]	418.0216064453125	38.8705100642667	1.89244064986667	97.5241809504	95.63174030053332	117754.328125	3.138428066171103E8	0	7606	95.65853782815176	1.2957678729180637	1.5908097852222343	418.0187683105469	418.0315246582031
806	418.0378112792969	34.7333113986667					1	DETECTED	418.0378 m/z @34.73 [151020OFc1_NvH-0949-CRLM-9.raw]	418.0378112792969	34.7333113986667	1.56375049653333	98.9764668250667	97.41271632853336	96080.125	2.788192954212156E8	0	7606	97.29604376159963	1.5324107909994307	1.9624769190272735	418.03228759765625	418.03790283203125
807	418.04827880859375	45.2647515538667					1	DETECTED	418.0483 m/z @45.26 [151020OFc1_NvH-0949-CRLM-9.raw]	418.04827880859375	45.2647515538667	1.88326339813333	98.7905020029333	96.90723860479997	116930.3125	3.265599013144645E8	0	7606	98.15212080526501	1.1170296699481848	1.230112008781067	418.038330078125	418.0576171875
808	418.06256103515625	40.2637583448					1	DETECTED	418.0626 m/z @40.26 [151020OFc1_NvH-0949-CRLM-9.raw]	418.06256103515625	40.2637583448	1.86582426106667	71.8827502872	70.01692602613333	99108.578125	2.524495809619636E8	0	7606	70.03223562280384	0.9122723853862327	0.8257638117374118	418.0600280761719	418.0626220703125
809	418.171630859375	90.0346529618667					1	DETECTED	418.1716 m/z @90.03 [151020OFc1_NvH-0949-CRLM-9.raw]	418.171630859375	90.0346529618667	6.50651553626667	97.5799137722667	91.07339823600003	129816.5703125	3.548555796474963E8	0	7606	69.15573620168496	0.5451659826433979	0.026735655192172036	418.16241455078125	418.1816101074219
810	418.1925354003906	15.8373894232					1	DETECTED	418.1925 m/z @15.84 [151020OFc1_NvH-0949-CRLM-9.raw]	418.1925354003906	15.8373894232	5.56338252213333	94.9531149984	89.38973247626667	172653.421875	3.2593960751695555E8	0	7606	0.05610702167986048	7.245549245660843	0.16658488570628163	418.1827087402344	418.1927795410156
811	418.2027893066406	26.545672808					1	DETECTED	418.2028 m/z @26.55 [151020OFc1_NvH-0949-CRLM-9.raw]	418.2027893066406	26.545672808	1.9451567904	97.3213834282667	95.3762266378667	2213682.5	4.4507925108339334E8	3	7606	0.2293676821804631	0.5652948546933668	5.782514637612071	418.1929016113281	418.21087646484375
812	418.22088623046875	29.2536499541333					1	DETECTED	418.2209 m/z @29.25 [151020OFc1_NvH-0949-CRLM-9.raw]	418.22088623046875	29.2536499541333	4.21988328266667	98.7716312709333	94.55174798826663	6.8805648E7	2.25002125484859E9	2	7606	0.27057342309037935	1.0417936883955328	2.57566378982438	418.2109375	418.2308654785156
813	418.2407531738281	35.3633544986667					1	DETECTED	418.2408 m/z @35.36 [151020OFc1_NvH-0949-CRLM-9.raw]	418.2407531738281	35.3633544986667	2.2797446136	97.5332558186667	95.2535112050667	1.4113256E7	9.200170702411183E8	3	7606	0.18574256262575517	1.4467416541937912	1.9569445263962657	418.23089599609375	418.250732421875
814	418.2593994140625	27.2801412128					1	DETECTED	418.2594 m/z @27.28 [151020OFc1_NvH-0949-CRLM-9.raw]	418.2593994140625	27.2801412128	3.83999383813333	95.1322444813333	91.29225064319998	2639509.75	5.55729530744602E8	3	7606	6.361971434867961	0.7559093231694187	0.04940354637040366	418.2507629394531	418.2693786621094
815	418.2705078125	90.4029342210667					1	DETECTED	418.2705 m/z @90.40 [151020OFc1_NvH-0949-CRLM-9.raw]	418.2705078125	90.4029342210667	5.06731300586667	94.9074593506667	89.84014634480003	317933.6875	4.1717841413896996E8	0	7606	21.41001253320165	0.5073930650324205	42.6962606525542	418.2694396972656	418.28045654296875
816	418.3194885253906	89.9959098792					1	DETECTED	418.3195 m/z @90.00 [151020OFc1_NvH-0949-CRLM-9.raw]	418.3194885253906	89.9959098792	19.6029733621333	92.4030843624	72.8001110002667	60843.0703125	1.9969809307734603E8	0	7606	71.90823061439914	0.5170981251976636	0.034196250395327345	418.30975341796875	418.3196105957031
817	418.4456787109375	26.0548326221333					1	DETECTED	418.4457 m/z @26.05 [151020OFc1_NvH-0949-CRLM-9.raw]	418.4456787109375	26.0548326221333	4.6121931264	97.1351897330667	92.5229966066667	409794.8125	3.301712273533323E8	0	7606	0.24417487066983412	3.332694681183602	0.205955130572682	418.43597412109375	418.45538330078125
818	418.4578552246094	37.3885519034667					1	DETECTED	418.4579 m/z @37.39 [151020OFc1_NvH-0949-CRLM-9.raw]	418.4578552246094	37.3885519034667	5.36219325173333	83.5657255136	78.20353226186667	330309.125	3.44906888822373E8	0	7606	26.473797086483184	1.4025942631892991	1.7674768227109092	418.4559020996094	418.46649169921875
819	418.47650146484375	49.431734988					1	DETECTED	418.4765 m/z @49.43 [151020OFc1_NvH-0949-CRLM-9.raw]	418.47650146484375	49.431734988	3.28194778053333	97.4044010405333	94.12245325999997	620126.4375	3.9241798492026037E8	0	7606	0.042393107234879324	1.208211449193484	4.8479660669010274E-4	418.466796875	418.48638916015625
820	418.5063171386719	58.6956539189333					1	DETECTED	418.5063 m/z @58.70 [151020OFc1_NvH-0949-CRLM-9.raw]	418.5063171386719	58.6956539189333	5.54445006026667	71.6308370704	66.08638701013334	158413.109375	2.6314882802604985E8	0	7606	60.59567709176264	0.6349560490348547	0.2709629559709339	418.4964904785156	418.51593017578125
821	418.53424072265625	6.37381474026667					1	DETECTED	418.5342 m/z @6.37 [151020OFc1_NvH-0949-CRLM-9.raw]	418.53424072265625	6.37381474026667	4.60261834213333	95.6466382136	91.04401987146667	228789.140625	4.4416321646068144E8	0	7606	8.283145474943609	23.01059576624805	85.12278580896265	418.52447509765625	418.535400390625
822	418.5454406738281	47.3004571077333					1	DETECTED	418.5454 m/z @47.30 [151020OFc1_NvH-0949-CRLM-9.raw]	418.5454406738281	47.3004571077333	4.12986538666667	97.4506239344	93.32075854773333	1027601.9375	3.816390759324728E8	0	7606	32.75488744367737	1.38294617573505	0.026589210662863846	418.53546142578125	418.5494384765625
823	418.5594482421875	30.9241052514667					1	DETECTED	418.5594 m/z @30.92 [151020OFc1_NvH-0949-CRLM-9.raw]	418.5594482421875	30.9241052514667	4.3022780424	95.4826154794667	91.1803374370667	2769335.5	5.289029247062481E8	3	7606	4.007170701040749	0.5874501269079964	5.2283667913104965	418.5494689941406	418.56890869140625
824	418.57891845703125	43.3197755757333					1	DETECTED	418.5789 m/z @43.32 [151020OFc1_NvH-0949-CRLM-9.raw]	418.57891845703125	43.3197755757333	4.28418687546667	99.6519230832	95.36773620773333	3593604.25	4.2042399876790935E8	3	7606	0.14147708886594756	0.5515121632041103	0.9728917464528754	418.5689697265625	418.5888977050781
825	418.5940856933594	34.2044405392					1	DETECTED	418.5941 m/z @34.20 [151020OFc1_NvH-0949-CRLM-9.raw]	418.5940856933594	34.2044405392	4.4379288272	86.1571016898667	81.71917286266671	1776823.25	4.00736703745198E8	0	7606	0.6834359611346272	1.3144847642712216	0.011290019766793545	418.5889587402344	418.6035461425781
826	418.68798828125	20.9214250717333					1	DETECTED	418.6880 m/z @20.92 [151020OFc1_NvH-0949-CRLM-9.raw]	418.68798828125	20.9214250717333	5.2035596336	94.9166491629333	89.7130895293333	1331968.375	3.505632229644109E8	2	7606	0.19033029005180424	1.8581035385033227	18.817561640418482	418.6788024902344	418.69793701171875
827	418.70440673828125	26.5722932968					1	DETECTED	418.7044 m/z @26.57 [151020OFc1_NvH-0949-CRLM-9.raw]	418.70440673828125	26.5722932968	2.8332239976	94.3575719218667	91.52434792426669	1182951.25	3.951411381088828E8	2	7606	26.977760355634054	0.6400531502024179	0.505622870593506	418.697998046875	418.70867919921875
828	418.71868896484375	14.9609018405333					1	DETECTED	418.7187 m/z @14.96 [151020OFc1_NvH-0949-CRLM-9.raw]	418.71868896484375	14.9609018405333	4.851393064	98.1490348677333	93.29764180373331	4.0416436E7	1.6272522446222942E9	2	7606	0.19549056187125302	25.420238234041765	1.4803436074548912	418.7087097167969	418.7286682128906
829	418.7295837402344	27.9996226333333					1	DETECTED	418.7296 m/z @28.00 [151020OFc1_NvH-0949-CRLM-9.raw]	418.7295837402344	27.9996226333333	5.0581614136	84.4219155034667	79.3637540898667	3539063.25	5.016923506170481E8	2	7606	9.725406443500688	1.0411206168151834	0.017255703448340386	418.72869873046875	418.7372741699219
830	418.747314453125	30.9614157754667					1	DETECTED	418.7473 m/z @30.96 [151020OFc1_NvH-0949-CRLM-9.raw]	418.747314453125	30.9614157754667	5.7656259368	94.5247907037333	88.7591647669333	6036563.5	5.787439182068093E8	2	7606	4.441240449877402	0.8875770675628407	2.1845147388309587	418.7373352050781	418.7572937011719
831	418.75860595703125	18.3170797528					1	DETECTED	418.7586 m/z @18.32 [151020OFc1_NvH-0949-CRLM-9.raw]	418.75860595703125	18.3170797528	0.5335602136	54.4938932877333	53.9603330741333	5010812.0	2.7926202074327296E8	2	7606	0.191203632255192	1.1172122315015944	0.9363974679092434	418.75732421875	418.7674560546875
832	418.781494140625	32.2425170026667					1	DETECTED	418.7815 m/z @32.24 [151020OFc1_NvH-0949-CRLM-9.raw]	418.781494140625	32.2425170026667	5.35257910693333	71.0705600064	65.71798089946667	126849.0859375	2.59234386386248E8	0	7606	65.48080362457867	1.240377924422914	1.4725102338181262	418.7719421386719	418.7914123535156
833	418.8464660644531	26.0704861474667					1	DETECTED	418.8465 m/z @26.07 [151020OFc1_NvH-0949-CRLM-9.raw]	418.8464660644531	26.0704861474667	0.826394297333333	99.8525647330667	99.02617043573336	183992.765625	3.3210422575708026E8	0	7606	84.20684352208661	2.6557009060205337	4.362488097611781	418.83648681640625	418.85638427734375
834	418.8628845214844	24.1527212205333					1	DETECTED	418.8629 m/z @24.15 [151020OFc1_NvH-0949-CRLM-9.raw]	418.8628845214844	24.1527212205333	5.1273752368	98.7148280210667	93.58745278426669	176866.890625	3.410854668271597E8	0	7606	87.59007827474646	1.3591912651884963	5.706991499909314	418.8565368652344	418.863037109375
835	418.8730773925781	23.6237228368					1	DETECTED	418.8731 m/z @23.62 [151020OFc1_NvH-0949-CRLM-9.raw]	418.8730773925781	23.6237228368	0.923109556266667	99.1715643248	98.24845476853334	901349.0625	3.493913023655747E8	0	7606	0.13227678033376122	0.5147109367601785	1.8294310040489177	418.86309814453125	418.8780212402344
836	418.8880310058594	48.7572985853333					1	DETECTED	418.8880 m/z @48.76 [151020OFc1_NvH-0949-CRLM-9.raw]	418.8880310058594	48.7572985853333	4.7299838608	99.5226410477333	94.7926571869333	1451530.625	5.0178695856390756E8	3	7606	17.864767829211207	0.504666162356241	0.022249807105350013	418.8780517578125	418.89794921875
837	418.907958984375	26.4781902941333					1	DETECTED	418.9080 m/z @26.48 [151020OFc1_NvH-0949-CRLM-9.raw]	418.907958984375	26.4781902941333	1.10536001093333	99.7797884192	98.67442840826668	8866529.0	7.554078195340412E8	3	7606	0.4398433884105373	2.7839473370299954	54.24909848280978	418.8979797363281	418.9179382324219
838	418.9181213378906	24.3347709874667					1	DETECTED	418.9181 m/z @24.33 [151020OFc1_NvH-0949-CRLM-9.raw]	418.9181213378906	24.3347709874667	7.96406527653333	99.0789463426667	91.11488106613336	522403.875	3.544020436976362E8	0	7606	18.72229391813266	2.7828635696896438	78.66447133448791	418.91802978515625	418.9193115234375
839	418.92938232421875	34.232760836					1	DETECTED	418.9294 m/z @34.23 [151020OFc1_NvH-0949-CRLM-9.raw]	418.92938232421875	34.232760836	0.5154102936	98.7054070034667	98.1899967098667	1068731.375	3.753337786061111E8	3	7606	0.2094981125217572	0.5041341411121086	1.5184490005881366	418.9200439453125	418.9393615722656
840	418.9620361328125	22.2773160424					1	DETECTED	418.9620 m/z @22.28 [151020OFc1_NvH-0949-CRLM-9.raw]	418.9620361328125	22.2773160424	0.791113418666667	99.0044703256	98.21335690693333	4084092.75	4.2801638721263975E8	0	7606	0.20845773357117992	1.0389965892864563	3.4704604272553112	418.9520568847656	418.9720153808594
841	418.9770202636719	20.2194267882667					1	DETECTED	418.9770 m/z @20.22 [151020OFc1_NvH-0949-CRLM-9.raw]	418.9770202636719	20.2194267882667	1.3518401952	99.9528675938667	98.6010273986667	527654.0625	3.346506616950918E8	0	7606	0.10404939843353489	0.5157776929152067	0.10007544945314961	418.9720764160156	418.98687744140625
842	419.0050048828125	61.8290926922667					1	DETECTED	419.0050 m/z @61.83 [151020OFc1_NvH-0949-CRLM-9.raw]	419.0050048828125	61.8290926922667	1.6342726768	92.8662702781333	91.2319976013333	96293.125	3.334871400982626E8	0	7606	82.60853846050534	0.7594195808710232	0.6068626510327059	419.0032653808594	419.0094299316406
843	419.0304260253906	70.6542107112					1	DETECTED	419.0304 m/z @70.65 [151020OFc1_NvH-0949-CRLM-9.raw]	419.0304260253906	70.6542107112	0.1503164744	97.8645544058667	97.7142379314667	1410494.875	3.695261738991719E8	0	7606	0.17774891076049926	0.5007658969637048	0.7288073387490326	419.02044677734375	419.0393981933594
844	419.05078125	45.4112705928					1	DETECTED	419.0508 m/z @45.41 [151020OFc1_NvH-0949-CRLM-9.raw]	419.05078125	45.4112705928	1.89244064986667	97.459500572	95.56705992213332	137596.234375	3.07149291588833E8	0	7606	75.82256410447435	1.0983764683174795	1.1962105552530264	419.04107666015625	419.0601501464844
845	419.1620788574219	55.6105912365333					1	DETECTED	419.1621 m/z @55.61 [151020OFc1_NvH-0949-CRLM-9.raw]	419.1620788574219	55.6105912365333	9.76454926133333	95.9675639864	86.20301472506667	100431.9296875	3.1991937109332544E8	0	7606	80.91357684098246	0.9401358439153532	0.8802716878307064	419.1522521972656	419.163330078125
846	419.1932373046875	46.6523814501333					1	DETECTED	419.1932 m/z @46.65 [151020OFc1_NvH-0949-CRLM-9.raw]	419.1932373046875	46.6523814501333	4.1121279224	95.094196836	90.98206891359999	709068.8125	3.6537334758047074E8	0	7606	25.84155845651316	1.271080184117894	0.0036735462211321436	419.18328857421875	419.2032165527344
847	419.2088928222656	20.0920695997333					1	DETECTED	419.2089 m/z @20.09 [151020OFc1_NvH-0949-CRLM-9.raw]	419.2088928222656	20.0920695997333	4.59374599813333	95.6375055061333	91.04375950799997	549338.5	3.688699649770935E8	3	7606	3.6723342056785917	0.6995466666933177	0.31829236115076803	419.2032470703125	419.2093505859375
848	419.2193603515625	14.9336667592					1	DETECTED	419.2194 m/z @14.93 [151020OFc1_NvH-0949-CRLM-9.raw]	419.2193603515625	14.9336667592	3.13807652426667	97.8185946058667	94.68051808160004	1.895748E7	1.0600385055430605E9	2	7606	0.20365442424050428	42.34739598351455	68.83326195297653	419.2093811035156	419.22930908203125
849	419.2309265136719	70.6542107112					1	DETECTED	419.2309 m/z @70.65 [151020OFc1_NvH-0949-CRLM-9.raw]	419.2309265136719	70.6542107112	6.2299623288	98.6408869128	92.410924584	1683958.875	4.7936755453678834E8	3	7606	0.1002561398525188	0.5015646523944897	0.0016748963079348783	419.2293701171875	419.23199462890625
850	419.24200439453125	26.4781902941333					1	DETECTED	419.2420 m/z @26.48 [151020OFc1_NvH-0949-CRLM-9.raw]	419.24200439453125	26.4781902941333	4.33859843013333	98.5097450232	94.17114659306667	7318158.0	7.765114478966936E8	3	7606	15.665868839416444	18.543331813837696	1.6571352541928595	419.2320251464844	419.2519836425781
851	419.25726318359375	23.1796697856					1	DETECTED	419.2573 m/z @23.18 [151020OFc1_NvH-0949-CRLM-9.raw]	419.25726318359375	23.1796697856	4.5113821704	95.0569346666667	90.54555249626671	481706.59375	3.797529941376086E8	0	7606	11.762620851327142	3.6015960756613383	0.011804846858312698	419.2520446777344	419.2586669921875
852	419.26873779296875	13.5185854290667					1	DETECTED	419.2687 m/z @13.52 [151020OFc1_NvH-0949-CRLM-9.raw]	419.26873779296875	13.5185854290667	4.7570502632	92.3824757578667	87.6254254946667	2109116.75	4.696704864317483E8	2	7606	4.870900591619154	9.882936280527487	22.93971999032102	419.2587585449219	419.2786560058594
853	419.2806091308594	57.732691448					1	DETECTED	419.2806 m/z @57.73 [151020OFc1_NvH-0949-CRLM-9.raw]	419.2806091308594	57.732691448	3.00284249546667	92.9738502941333	89.97100779866663	108126.953125	3.537570445592719E8	0	7606	52.10395781584228	0.8372315499313129	0.6747922665853096	419.27874755859375	419.29058837890625
854	419.3153381347656	92.1405829333333					1	DETECTED	419.3153 m/z @92.14 [151020OFc1_NvH-0949-CRLM-9.raw]	419.3153381347656	92.1405829333333	0.00507214986666667	99.9980854506667	99.99301330080003	1223526.5	4.283243446771519E8	2	7606	0.7517392572508896	0.5314551687611886	0.020767376277387097	419.3119812011719	419.3183898925781
855	419.4309387207031	70.5681241162667					1	DETECTED	419.4309 m/z @70.57 [151020OFc1_NvH-0949-CRLM-9.raw]	419.4309387207031	70.5681241162667	6.31767839093333	94.5247907037333	88.20711231279998	1307986.125	3.682146154016491E8	0	7606	0.08298375201874819	0.5044164990936431	0.008763911281716743	419.42095947265625	419.4402770996094
856	419.4423522949219	36.1892674818667					1	DETECTED	419.4424 m/z @36.19 [151020OFc1_NvH-0949-CRLM-9.raw]	419.4423522949219	36.1892674818667	7.05339250106667	97.4506239344	90.39723143333333	647705.875	3.5831755797714174E8	0	7606	0.1265663361103151	0.504015216677776	2.059193138812649	419.4410095214844	419.4518737792969
857	419.4637756347656	22.2558180989333					1	DETECTED	419.4638 m/z @22.26 [151020OFc1_NvH-0949-CRLM-9.raw]	419.4637756347656	22.2558180989333	3.76526120933333	94.4187336669333	90.65347245759997	1780754.125	4.0814934410202545E8	0	7606	7.460997158662218	0.5103934274140175	2.1019023475099745	419.45379638671875	419.47369384765625
858	419.50347900390625	45.7104168138667					1	DETECTED	419.5035 m/z @45.71 [151020OFc1_NvH-0949-CRLM-9.raw]	419.50347900390625	45.7104168138667	7.96406527653333	98.1026973602667	90.13863208373337	126716.15625	3.5133825281976753E8	0	7606	88.75582626415564	1.1942867065334137	1.4119038415832454	419.4999084472656	419.51312255859375
859	419.5277404785156	46.7026909690667					1	DETECTED	419.5277 m/z @46.70 [151020OFc1_NvH-0949-CRLM-9.raw]	419.5277404785156	46.7026909690667	5.29417134	98.1583299746667	92.8641586346667	418952.34375	3.612683938969355E8	0	7606	20.248031557537395	1.1547003178976343	2.130620902297689	419.5179443359375	419.5298767089844
860	419.5398864746094	30.419315028					1	DETECTED	419.5399 m/z @30.42 [151020OFc1_NvH-0949-CRLM-9.raw]	419.5398864746094	30.419315028	4.32045905573333	95.4459569541333	91.12549789839997	1294206.125	3.8045932405132836E8	3	7606	13.518906792184193	0.6541674738429709	0.29417505995111864	419.52996826171875	419.5498352050781
861	419.5508728027344	20.2015857122667					1	DETECTED	419.5509 m/z @20.20 [151020OFc1_NvH-0949-CRLM-9.raw]	419.5508728027344	20.2015857122667	5.4490698184	92.5563508717333	87.1072810533333	742636.125	3.527329311303503E8	0	7606	14.86703782033496	0.5097898277687032	0.011953382146750536	419.5499267578125	419.5527648925781
862	419.5627746582031	35.9339976746667					1	DETECTED	419.5628 m/z @35.93 [151020OFc1_NvH-0949-CRLM-9.raw]	419.5627746582031	35.9339976746667	3.83104378533333	95.8125446384	91.98150085306666	4408822.0	5.131499382823823E8	3	7606	0.25527946659229883	0.509226752086216	0.61869756509362	419.5528564453125	419.57275390625
863	419.576416015625	26.5034352133333					1	DETECTED	419.5764 m/z @26.50 [151020OFc1_NvH-0949-CRLM-9.raw]	419.576416015625	26.5034352133333	4.29326978293333	99.5136726461333	95.22040286319996	2610302.75	4.9304414768710536E8	3	7606	15.556300184209501	0.9723441059828601	0.0370981468277041	419.5727844238281	419.5863952636719
864	419.5869140625	37.0685783557333					1	DETECTED	419.5869 m/z @37.07 [151020OFc1_NvH-0949-CRLM-9.raw]	419.5869140625	37.0685783557333	8.68925088506667	89.2578500845333	80.56859919946663	1410280.375	3.9679966737925154E8	3	7606	0.054063243948242246	0.9575234466470138	0.39689077273112766	419.58642578125	419.5968322753906
865	419.6315002441406	70.5337160424					1	DETECTED	419.6315 m/z @70.53 [151020OFc1_NvH-0949-CRLM-9.raw]	419.6315002441406	70.5337160424	7.96406527653333	97.3213834282667	89.35731815173337	637939.75	3.287887601944691E8	0	7606	0.0716027354865929	0.7140627848963482	9.364476562832297E-4	419.62237548828125	419.6413269042969
866	419.68359375	37.6843173242667					1	DETECTED	419.6836 m/z @37.68 [151020OFc1_NvH-0949-CRLM-9.raw]	419.68359375	37.6843173242667	6.1723152888	76.6058407392	70.4335254504	394077.71875	2.98405835097787E8	0	7606	16.801611851292588	1.1175666555734414	0.017391722482501048	419.674072265625	419.6933898925781
867	419.7051696777344	46.2356673130667					1	DETECTED	419.7052 m/z @46.24 [151020OFc1_NvH-0949-CRLM-9.raw]	419.7051696777344	46.2356673130667	3.15591182213333	97.7652913050667	94.60937948293336	8387049.5	5.845447113955266E8	4	7606	0.31175196567451735	0.5392054659638763	0.011555377240368049	419.6952209472656	419.71514892578125
868	419.715576171875	23.6605638653333					1	DETECTED	419.7156 m/z @23.66 [151020OFc1_NvH-0949-CRLM-9.raw]	419.715576171875	23.6605638653333	3.1827345568	99.2728944856	96.0901599288	5407691.0	6.697803686173303E8	2	7606	6.730091834525446	16.505225534223058	2.019593358602364	419.7151794433594	419.7255554199219
869	419.72894287109375	24.5034227130667					1	DETECTED	419.7289 m/z @24.50 [151020OFc1_NvH-0949-CRLM-9.raw]	419.72894287109375	24.5034227130667	6.1253408856	94.6199146776	88.494573792	3093385.25	5.1620822678296703E8	2	7606	1.405670472447163	3.1536418522797653	7.382167061388985	419.7256164550781	419.7388610839844
870	419.7447814941406	49.3407777317333					1	DETECTED	419.7448 m/z @49.34 [151020OFc1_NvH-0949-CRLM-9.raw]	419.7447814941406	49.3407777317333	3.93925079013333	71.6986363909333	67.75938560079997	891669.6875	2.973211551058272E8	2	7606	0.09400441399290571	0.5021392255711916	0.001697316391869048	419.7391357421875	419.7452087402344
871	419.7552795410156	24.6752754797333					1	DETECTED	419.7553 m/z @24.68 [151020OFc1_NvH-0949-CRLM-9.raw]	419.7552795410156	24.6752754797333	4.99951216613333	98.7054070034667	93.70589483733337	6.0510848E7	1.3818975340885828E9	2	7606	0.22630906278403273	0.5301984938327876	1.3704665949072854	419.74530029296875	419.7652587890625
872	419.7784118652344	38.0088904368					1	DETECTED	419.7784 m/z @38.01 [151020OFc1_NvH-0949-CRLM-9.raw]	419.7784118652344	38.0088904368	5.30459633093333	79.2734349832	73.96883865226667	1005055.5625	3.291255665087584E8	2	7606	24.76497315866593	0.5619965247814135	0.007653605630640492	419.7687072753906	419.7869567871094
873	419.79168701171875	40.2506355634667					1	DETECTED	419.7917 m/z @40.25 [151020OFc1_NvH-0949-CRLM-9.raw]	419.79168701171875	40.2506355634667	0.524524665866667	94.6389231650667	94.11439849920004	806103.9375	3.929389156155863E8	0	7606	0.10325723411551024	1.1845408016630914	0.6263818259561057	419.788818359375	419.80078125
874	419.8422546386719	36.1050540773333					1	DETECTED	419.8423 m/z @36.11 [151020OFc1_NvH-0949-CRLM-9.raw]	419.8422546386719	36.1050540773333	4.5403775192	99.1254210442667	94.58504352506671	324766.15625	4.015296989539192E8	0	7606	79.01563101251031	1.4982736057958257	3.9417907573403412	419.8323059082031	419.84552001953125
875	419.855712890625	18.3738666445333					1	DETECTED	419.8557 m/z @18.37 [151020OFc1_NvH-0949-CRLM-9.raw]	419.855712890625	18.3738666445333	0.676831376266667	99.9710961984	99.29426482213334	384058.65625	4.036707984058832E8	0	7606	0.11983418806190826	4.646532087059284	0.012890618789478371	419.8457946777344	419.8656921386719
876	419.8660583496094	20.6647568890667					1	DETECTED	419.8661 m/z @20.66 [151020OFc1_NvH-0949-CRLM-9.raw]	419.8660583496094	20.6647568890667	4.86058443093333	99.8252087085333	94.96462427759997	325741.0	3.340145628441849E8	3	7606	11.072148623429811	3.5554378032348946	8.695852323835435	419.86572265625	419.8690185546875
877	419.8790283203125	41.9859411429333					1	DETECTED	419.8790 m/z @41.99 [151020OFc1_NvH-0949-CRLM-9.raw]	419.8790283203125	41.9859411429333	0.0326049498666667	99.9528675938667	99.92026264400003	5401020.5	4.713420168591709E8	3	7606	0.07818490064583017	0.5070666886070458	0.05386172405551749	419.86907958984375	419.88897705078125
878	419.8953857421875	28.3011499725333					1	DETECTED	419.8954 m/z @28.30 [151020OFc1_NvH-0949-CRLM-9.raw]	419.8953857421875	28.3011499725333	4.1475694848	99.0975254330667	94.9499559482667	3922177.75	5.133373270807972E8	3	7606	11.58705651828912	2.3100767018891646	0.017236300743288	419.88922119140625	419.9053649902344
879	419.91046142578125	26.4665918792					1	DETECTED	419.9105 m/z @26.47 [151020OFc1_NvH-0949-CRLM-9.raw]	419.91046142578125	26.4665918792	1.4843096632	99.2911732866667	97.80686362346671	793157.75	3.7321304759836036E8	0	7606	7.079871815300162	3.818921432311954	2.2472851841183497	419.9053955078125	419.9109802246094
880	419.9210205078125	37.1070486554667					1	DETECTED	419.9210 m/z @37.11 [151020OFc1_NvH-0949-CRLM-9.raw]	419.9210205078125	37.1070486554667	1.46652633813333	99.9163285394667	98.44980220133337	1372233.375	4.430016644092972E8	3	7606	0.08718069372351067	0.6681368163832409	8.568932081554284	419.91107177734375	419.9306945800781
881	419.9320983886719	25.8899674264					1	DETECTED	419.9321 m/z @25.89 [151020OFc1_NvH-0949-CRLM-9.raw]	419.9320983886719	25.8899674264	5.34248518053333	98.9031132653333	93.56062808479997	421375.1875	2.981317893169471E8	0	7606	12.556972888961145	2.2766932455586044	67.75033428789229	419.9310302734375	419.94183349609375
882	419.9557800292969	46.2176628554667					1	DETECTED	419.9558 m/z @46.22 [151020OFc1_NvH-0949-CRLM-9.raw]	419.9557800292969	46.2176628554667	1.9147048152	99.8525647330667	97.9378599178667	6876720.5	4.922239490585162E8	2	7606	0.18926037630141224	0.8030906238193699	4.783396993888372	419.9458312988281	419.9657287597656
883	419.9675598144531	33.2423622088					1	DETECTED	419.9676 m/z @33.24 [151020OFc1_NvH-0949-CRLM-9.raw]	419.9675598144531	33.2423622088	0.0235115234666667	99.9980854506667	99.97457392720003	980203.3125	3.687376450101812E8	0	7606	0.12142152970024966	0.5025921061283648	0.8590594766914557	419.9658508300781	419.9775390625
884	419.9887390136719	27.4619999152					1	DETECTED	419.9887 m/z @27.46 [151020OFc1_NvH-0949-CRLM-9.raw]	419.9887390136719	27.4619999152	1.97580462426667	99.8435209597333	97.86771633546662	442218.90625	3.0948484170329136E8	4	7606	0.1602823658485022	2.5414607854627644	0.6306820581801709	419.9787902832031	419.99871826171875
885	419.9997863769531	39.5461877173333					1	DETECTED	419.9998 m/z @39.55 [151020OFc1_NvH-0949-CRLM-9.raw]	419.9997863769531	39.5461877173333	1.71398616613333	78.49635376	76.78236759386668	93725.703125	2.7978293834935755E8	0	7606	70.88829816612346	1.0179420693570944	1.2334093027453878	419.99896240234375	420.0068359375
886	420.03533935546875	59.9241626373333					1	DETECTED	420.0353 m/z @59.92 [151020OFc1_NvH-0949-CRLM-9.raw]	420.03533935546875	59.9241626373333	1.88326339813333	99.7888127557333	97.90554935759998	158175.96875	3.763588302118443E8	0	7606	23.68802297019853	0.8443481094929062	0.6877864360663228	420.0256652832031	420.0451965332031
887	420.0575866699219	54.0944209053333					1	DETECTED	420.0576 m/z @54.09 [151020OFc1_NvH-0949-CRLM-9.raw]	420.0575866699219	54.0944209053333	1.89244064986667	95.1777522208	93.28531157093333	112295.3828125	3.096244239378851E8	0	7606	63.16081436815892	0.8933879833484738	0.7862685756395238	420.048095703125	420.0593566894531
888	420.1143798828125	64.0617009237333					1	DETECTED	420.1144 m/z @64.06 [151020OFc1_NvH-0949-CRLM-9.raw]	420.1143798828125	64.0617009237333	3.30002108293333	95.7942302858667	92.49420920293338	413808.375	3.4597283076612943E8	0	7606	0.3812678844094819	0.7611228774885335	57.847520612352625	420.10479736328125	420.1227111816406
889	420.1913757324219	16.3646730866667					1	DETECTED	420.1914 m/z @16.36 [151020OFc1_NvH-0949-CRLM-9.raw]	420.1913757324219	16.3646730866667	4.35660676266667	95.4185872594667	91.06198049680003	1191829.5	3.862695686660206E8	3	7606	16.671169334105183	5.075256418926243	1.9337284893203883	420.1814270019531	420.1965026855469
890	420.20654296875	46.2356673130667					1	DETECTED	420.2065 m/z @46.24 [151020OFc1_NvH-0949-CRLM-9.raw]	420.20654296875	46.2356673130667	4.25721166746667	99.9980854506667	95.74087378320002	4551852.5	6.179511838409082E8	2	7606	4.3671781434164885	0.5284487083722974	0.05268630141032186	420.19659423828125	420.2165222167969
891	420.2173156738281	23.6515582194667					1	DETECTED	420.2173 m/z @23.65 [151020OFc1_NvH-0949-CRLM-9.raw]	420.2173156738281	23.6515582194667	4.39246054133333	98.7522127768	94.35975223546666	2076565.75	4.650553198341916E8	3	7606	7.598846385049281	14.075349971009054	64.02273210751375	420.216552734375	420.2194519042969
892	420.2294616699219	20.3494816965333					1	DETECTED	420.2295 m/z @20.35 [151020OFc1_NvH-0949-CRLM-9.raw]	420.2294616699219	20.3494816965333	4.6214349416	99.8616686541333	95.2402337125333	2.105088E7	1.1550602754941874E9	3	7606	0.28944609089209905	0.700969720374321	49.3673305315401	420.219482421875	420.23944091796875
893	420.242431640625	43.2440517477333					1	DETECTED	420.2424 m/z @43.24 [151020OFc1_NvH-0949-CRLM-9.raw]	420.242431640625	43.2440517477333	4.73903147066667	99.0789463426667	94.33991487200002	1468478.875	4.2314715422184527E8	2	7606	5.783067833711243	1.9074609655794965	1.4666404159247273	420.2394714355469	420.2464599609375
894	420.2564697265625	24.7055334056					1	DETECTED	420.2565 m/z @24.71 [151020OFc1_NvH-0949-CRLM-9.raw]	420.2564697265625	24.7055334056	4.7570502632	99.9890922213333	95.2320419581333	2.8293818E7	8.60788177893102E8	0	7606	0.22067381880620118	0.5239989687746527	1.020856094907986	420.2464904785156	420.2663879394531
895	420.2801818847656	38.0245423176					1	DETECTED	420.2802 m/z @38.02 [151020OFc1_NvH-0949-CRLM-9.raw]	420.2801818847656	38.0245423176	5.61207133386667	98.1213930133333	92.50932167946664	637236.9375	4.1069013247661436E8	0	7606	70.9000331423045	1.5668797417688949	2.0948076621693112	420.2702331542969	420.28973388671875
896	420.293212890625	40.2637583448					1	DETECTED	420.2932 m/z @40.26 [151020OFc1_NvH-0949-CRLM-9.raw]	420.293212890625	40.2637583448	40.1523532877333	92.5065437285333	52.354190440800004	356991.625	2.079484258063739E8	0	7606	0.12556743200573806	231.54315137195493	461.2550701134708	420.2921447753906	420.297119140625
897	420.3083801269531	52.7051727733333					1	DETECTED	420.3084 m/z @52.71 [151020OFc1_NvH-0949-CRLM-9.raw]	420.3083801269531	52.7051727733333	5.6709731208	52.7051727733333	47.0341996525333	78950.6640625	1.2102188021715082E8	0	7606	46.9518675535412	0.5	null	420.3070068359375	420.3083801269531
898	420.3190612792969	92.1405829333333					1	DETECTED	420.3191 m/z @92.14 [151020OFc1_NvH-0949-CRLM-9.raw]	420.3190612792969	92.1405829333333	0.00507214986666667	99.9980854506667	99.99301330080003	361421.75	3.454822497593185E8	0	7606	7.494136532501557	0.5385720583660099	0.07709679517875793	420.3144226074219	420.3247375488281
899	420.3322448730469	91.2050604269333					1	DETECTED	420.3322 m/z @91.21 [151020OFc1_NvH-0949-CRLM-9.raw]	420.3322448730469	91.2050604269333	90.3006123509333	99.4841751741333	9.183562823199992	127373.53125	6329731.135519731	0	7606	0.17830516536596974	5.076887809754184	4.548555510184177	420.3311462402344	420.33282470703125
900	420.4312438964844	41.3937894826667					1	DETECTED	420.4312 m/z @41.39 [151020OFc1_NvH-0949-CRLM-9.raw]	420.4312438964844	41.3937894826667	5.1074359104	99.8069904392	94.69955452880001	312328.84375	3.272117832873624E8	0	7606	2.5930734246500933	1.3048921316962796	3.743733468170014	420.421630859375	420.4411926269531
901	420.4571228027344	46.2478837090667					1	DETECTED	420.4571 m/z @46.25 [151020OFc1_NvH-0949-CRLM-9.raw]	420.4571228027344	46.2478837090667	4.48373258213333	98.1307405437333	93.64700796159997	1438108.125	3.9569612118945944E8	0	7606	24.90402217017625	0.5397413155923632	0.22324174652801893	420.4471740722656	420.46710205078125
902	420.4831848144531	31.9419895613333					1	DETECTED	420.4832 m/z @31.94 [151020OFc1_NvH-0949-CRLM-9.raw]	420.4831848144531	31.9419895613333	5.55369504453333	92.1848260842667	86.63113103973338	960262.5	3.4455693879650146E8	0	7606	0.13149423294437312	2.9591588065446124	0.0040405244127575774	420.4733581542969	420.492919921875
903	420.4992370605469	22.6312238053333					1	DETECTED	420.4992 m/z @22.63 [151020OFc1_NvH-0949-CRLM-9.raw]	420.4992370605469	22.6312238053333	5.42824957893333	98.3985605125333	92.97031093359996	144697.125	3.109117438648876E8	0	7606	9.081154520789838	2.7021580602883826	8.307290217453627	420.4933776855469	420.5088806152344
904	420.5188903808594	16.8719275674667					1	DETECTED	420.5189 m/z @16.87 [151020OFc1_NvH-0949-CRLM-9.raw]	420.5188903808594	16.8719275674667	3.5266513008	94.4743895189333	90.9477382181333	236016.890625	3.1479062247865534E8	0	7606	null	4.899236636599845	0.02511386813438492	420.5089111328125	420.5227966308594
905	420.5328674316406	24.8500209674667					1	DETECTED	420.5329 m/z @24.85 [151020OFc1_NvH-0949-CRLM-9.raw]	420.5328674316406	24.8500209674667	0.341776699466667	87.3460275421333	87.00425084266664	2428278.0	4.039734964518782E8	3	7606	0.941068440358233	1.193994646160657	0.18049750974136564	420.5229187011719	420.5428161621094
906	420.54803466796875	41.9216707997333					1	DETECTED	420.5480 m/z @41.92 [151020OFc1_NvH-0949-CRLM-9.raw]	420.54803466796875	41.9216707997333	3.9661528936	96.5529425277333	92.5867896341333	929327.5	3.585257307092151E8	3	7606	0.1424957703270877	0.5119583968415656	0.7314554762187266	420.5428771972656	420.5539855957031
907	420.5640563964844	22.3183985176					1	DETECTED	420.5641 m/z @22.32 [151020OFc1_NvH-0949-CRLM-9.raw]	420.5640563964844	22.3183985176	4.78449969493333	99.7431512874667	94.95865159253337	4974348.0	7.410505826098866E8	2	7606	3.724287580382022	1.5173686972666298	3.251078048791751	420.5540771484375	420.57403564453125
908	420.57574462890625	38.6599434317333					1	DETECTED	420.5757 m/z @38.66 [151020OFc1_NvH-0949-CRLM-9.raw]	420.57574462890625	38.6599434317333	4.8134287768	90.3006123509333	85.48718357413331	1940659.625	3.5638894100380015E8	3	7606	0.1810533163287218	1.10900302595483	0.012917936705364072	420.5740966796875	420.5808410644531
909	420.5908508300781	44.5829864810667					1	DETECTED	420.5909 m/z @44.58 [151020OFc1_NvH-0949-CRLM-9.raw]	420.5908508300781	44.5829864810667	5.02881180906667	95.7376853984	90.70887358933334	2498184.5	4.377460625203057E8	3	7606	7.668070218729149	1.0675017965323015	0.7000776333297254	420.5809020996094	420.6007385253906
910	420.6772766113281	28.2641669778667					1	DETECTED	420.6773 m/z @28.26 [151020OFc1_NvH-0949-CRLM-9.raw]	420.6772766113281	28.2641669778667	9.83029184426667	60.1175308322667	50.287238988000034	202532.078125	1.9069821412212658E8	0	7606	17.375071237901423	1.5105339101202857	2.0119044229735277	420.67266845703125	420.6806640625
911	420.6909484863281	32.8943909048					1	DETECTED	420.6909 m/z @32.89 [151020OFc1_NvH-0949-CRLM-9.raw]	420.6909484863281	32.8943909048	3.9842275128	95.2727465154667	91.28851900266669	446780.125	3.4359985209708214E8	0	7606	0.04100213423711807	1.5788309074020659	15.13605531900269	420.68115234375	420.6913146972656
912	420.7013244628906	21.3717800021333					1	DETECTED	420.7013 m/z @21.37 [151020OFc1_NvH-0949-CRLM-9.raw]	420.7013244628906	21.3717800021333	4.87884464693333	95.2323055978667	90.35346095093337	1196038.5	3.40577658336542E8	0	7606	0.12189883398037438	1.6478613929844075	2.188411768111606	420.69134521484375	420.7060546875
913	420.7160949707031	45.1842228853333					1	DETECTED	420.7161 m/z @45.18 [151020OFc1_NvH-0949-CRLM-9.raw]	420.7160949707031	45.1842228853333	4.80284998106667	99.2453528450667	94.44250286400003	3600732.25	4.826406483039376E8	4	7606	2.906664692149697	0.698467944944544	0.23515534003697133	420.70611572265625	420.7206115722656
914	420.7306213378906	20.3236025218667					1	DETECTED	420.7306 m/z @20.32 [151020OFc1_NvH-0949-CRLM-9.raw]	420.7306213378906	20.3236025218667	4.36557530106667	97.3951638226667	93.02958852160003	1.0368401E7	7.60124177294677E8	2	7606	22.269540218210153	26.435836477516723	51.19498442420051	420.72064208984375	420.7405090332031
915	420.7452087402344	20.8571213426667					1	DETECTED	420.7452 m/z @20.86 [151020OFc1_NvH-0949-CRLM-9.raw]	420.7452087402344	20.8571213426667	5.90541605066667	97.8007363189333	91.89532026826663	656938.1875	3.874072222684774E8	2	7606	0.2950942793278024	0.5393545102004391	3.673989872941583	420.74066162109375	420.7479553222656
916	420.75830078125	24.6614931368					1	DETECTED	420.7583 m/z @24.66 [151020OFc1_NvH-0949-CRLM-9.raw]	420.75830078125	24.6614931368	6.0411401184	98.8659390938667	92.8247989754667	7447365.0	5.000940098114681E8	2	7606	0.22033261869497878	32.13579455098227	0.017386273801386066	420.7485046386719	420.7597961425781
917	420.7698669433594	27.7025506013333					1	DETECTED	420.7699 m/z @27.70 [151020OFc1_NvH-0949-CRLM-9.raw]	420.7698669433594	27.7025506013333	5.6709731208	98.5283950690667	92.8574219482667	6.1990232E7	1.2843665559993486E9	2	7606	0.17693943298150572	1.6880014068957934	0.11378575615803409	420.7599182128906	420.7794494628906
918	420.7863464355469	37.1911233005333					1	DETECTED	420.7863 m/z @37.19 [151020OFc1_NvH-0949-CRLM-9.raw]	420.7863464355469	37.1911233005333	5.77573660426667	96.6812848162667	90.90554821200003	5091535.5	4.9699763699287146E8	2	7606	2.994067337984653	2.6053363623330767	0.37931633582804103	420.7801513671875	420.7959289550781
919	420.8469543457031	20.4156645464					1	DETECTED	420.8470 m/z @20.42 [151020OFc1_NvH-0949-CRLM-9.raw]	420.8469543457031	20.4156645464	1.0349083096	99.3277625082667	98.2928541986667	169962.203125	3.6336577977211624E8	0	7606	17.334202504793815	3.7269792429719857	6.425853774132089	420.8377380371094	420.85675048828125
920	420.8669128417969	24.8921749346667					1	DETECTED	420.8669 m/z @24.89 [151020OFc1_NvH-0949-CRLM-9.raw]	420.8669128417969	24.8921749346667	0.524524665866667	99.8888889581333	99.36436429226663	1569586.375	4.0189885935766596E8	0	7606	0.11408509079416262	0.5656531344517237	4.037262859769303	420.8570251464844	420.87689208984375
921	420.8819274902344	41.9859411429333					1	DETECTED	420.8819 m/z @41.99 [151020OFc1_NvH-0949-CRLM-9.raw]	420.8819274902344	41.9859411429333	4.68434059973333	98.2238314301333	93.53949083039997	423066.8125	3.671181300342293E8	3	7606	24.97391083441938	1.465312223182968	2.242028118802376	420.8769226074219	420.88702392578125
922	420.89727783203125	18.5257066432					1	DETECTED	420.8973 m/z @18.53 [151020OFc1_NvH-0949-CRLM-9.raw]	420.89727783203125	18.5257066432	0.415467595733333	99.9800632221333	99.56459562639996	2542840.25	5.592828584922004E8	6	7606	3.8284770749211177	0.5370881890942125	24.14995925678944	420.8873291015625	420.9072265625
923	420.9099426269531	38.606573096					1	DETECTED	420.9099 m/z @38.61 [151020OFc1_NvH-0949-CRLM-9.raw]	420.9099426269531	38.606573096	0.415467595733333	99.4471608525333	99.03169325679997	1306348.0	3.5194631857409257E8	0	7606	4.658847204555329	0.5042755593387181	0.026126437086250984	420.9073791503906	420.9149475097656
924	420.92498779296875	44.5508763701333					1	DETECTED	420.9250 m/z @44.55 [151020OFc1_NvH-0949-CRLM-9.raw]	420.92498779296875	44.5508763701333	0.488316701066667	99.5789931544	99.09067645333333	1964091.875	3.69393897891823E8	3	7606	0.16013296020086898	0.5017049902707684	0.004034430745547744	420.9150695800781	420.9346618652344
925	420.9519348144531	21.3717800021333					1	DETECTED	420.9519 m/z @21.37 [151020OFc1_NvH-0949-CRLM-9.raw]	420.9519348144531	21.3717800021333	1.89244064986667	99.7708032933333	97.87836264346663	698060.25	3.64160438523634E8	0	7606	13.848527855260656	4.601663875444711	1.5258966689317417	420.9424743652344	420.95556640625
926	420.965576171875	47.8635905226667					1	DETECTED	420.9656 m/z @47.86 [151020OFc1_NvH-0949-CRLM-9.raw]	420.965576171875	47.8635905226667	4.4197893248	99.4102924874667	94.9905031626667	1715948.25	4.211750971713836E8	4	7606	0.19523674239908217	0.512866742871532	0.0362709281413948	420.9555969238281	420.9754638671875
927	420.98907470703125	47.6727757752					1	DETECTED	420.9891 m/z @47.67 [151020OFc1_NvH-0949-CRLM-9.raw]	420.98907470703125	47.6727757752	1.9147048152	98.8844985970667	96.9697937818667	944703.75	3.4911440961535573E8	0	7606	0.4765071050728267	1.4905206419313637	0.002225757032853745	420.97918701171875	420.9984130859375
928	421.0201110839844	55.329396724					1	DETECTED	421.0201 m/z @55.33 [151020OFc1_NvH-0949-CRLM-9.raw]	421.0201110839844	55.329396724	0.113579412	95.5190999624	95.4055205504	108519.4296875	3.4355853063421035E8	0	7606	93.86920566061418	0.876591946980192	0.7519474874884862	421.01708984375	421.02972412109375
929	421.041259765625	30.9477152090667					1	DETECTED	421.0413 m/z @30.95 [151020OFc1_NvH-0949-CRLM-9.raw]	421.041259765625	30.9477152090667	1.4226124776	97.4044010405333	95.9817885629333	229798.546875	3.3310127444142526E8	0	7606	30.02402570159442	1.646105788463018	2.286965867149206	421.0321960449219	421.04815673828125
930	421.05908203125	18.5634415861333					1	DETECTED	421.0591 m/z @18.56 [151020OFc1_NvH-0949-CRLM-9.raw]	421.05908203125	18.5634415861333	1.90286554453333	98.7617714458667	96.85890590133337	772929.625	7.30280554657287E8	2	7606	1.3247277760638632	51.38562942613291	4.356552679336251	421.04962158203125	421.0688781738281
931	421.0729675292969	42.4674977221333					1	DETECTED	421.0730 m/z @42.47 [151020OFc1_NvH-0949-CRLM-9.raw]	421.0729675292969	42.4674977221333	1.90286554453333	77.7591627661333	75.85629722159997	154219.78125	3.0945369533114773E8	0	7606	0.18349056350520954	0.9350053624236763	0.8700107248473526	421.0699462890625	421.0823974609375
932	421.10186767578125	53.9807350488					1	DETECTED	421.1019 m/z @53.98 [151020OFc1_NvH-0949-CRLM-9.raw]	421.10186767578125	53.9807350488	0.2774689088	98.2977346813333	98.02026577253329	199072.078125	3.3810523597042793E8	0	7606	38.09018167794664	0.8627883699013479	0.7216542171664531	421.09320068359375	421.1102294921875
933	421.1460876464844	89.3235153968					1	DETECTED	421.1461 m/z @89.32 [151020OFc1_NvH-0949-CRLM-9.raw]	421.1460876464844	89.3235153968	3.7948172184	97.4135867768	93.6187695584	461591.28125	3.754172623986915E8	0	7606	0.6242741983177069	0.5273574567353506	1.7998819976083529	421.1382141113281	421.1548767089844
934	421.17181396484375	15.9800711264					1	DETECTED	421.1718 m/z @15.98 [151020OFc1_NvH-0949-CRLM-9.raw]	421.17181396484375	15.9800711264	6.1723152888	98.5097450232	92.33742973439999	198472.03125	3.199891288581525E8	0	7606	0.08580475661643838	9.479673649459215	52.41615977993594	421.1618347167969	421.1728210449219
935	421.1828918457031	90.054198468					1	DETECTED	421.1829 m/z @90.05 [151020OFc1_NvH-0949-CRLM-9.raw]	421.1828918457031	90.054198468	3.64399614	94.2646708589333	90.6206747189333	384908.0	3.599904222404097E8	0	7606	68.34764253797556	0.526448408183241	0.0013462323537721044	421.174072265625	421.1911315917969
936	421.2013244628906	24.871339412					1	DETECTED	421.2013 m/z @24.87 [151020OFc1_NvH-0949-CRLM-9.raw]	421.2013244628906	24.871339412	4.630383176	95.0569346666667	90.42655149066671	809659.4375	3.6402859406993836E8	0	7606	0.09820695966211446	0.6797641416589371	1.2830358525650971	421.1913757324219	421.2038879394531
937	421.2138977050781	46.4362919077333					1	DETECTED	421.2139 m/z @46.44 [151020OFc1_NvH-0949-CRLM-9.raw]	421.2138977050781	46.4362919077333	2.31811082373333	96.9200296464	94.60191882266666	2267972.25	4.849371937772129E8	2	7606	25.043755173554157	0.5952164988538033	0.018547382269309486	421.2039489746094	421.21453857421875
938	421.22454833984375	38.9701398573333					1	DETECTED	421.2245 m/z @38.97 [151020OFc1_NvH-0949-CRLM-9.raw]	421.22454833984375	38.9701398573333	3.30002108293333	99.8888889581333	96.58886787519997	1.5335649E7	1.0195193643227825E9	3	7606	0.21239340999966316	0.5275274992342723	0.9080052337748434	421.2145690917969	421.2345275878906
939	421.2363586425781	42.62476718					1	DETECTED	421.2364 m/z @42.62 [151020OFc1_NvH-0949-CRLM-9.raw]	421.2363586425781	42.62476718	0.122616624	95.327296432	95.204679808	5135945.5	5.3344559341321087E8	2	7606	7.09599213137394	3.146480546622791	1.2459674326381087	421.23455810546875	421.246337890625
940	421.25	16.1499526618667					1	DETECTED	421.2500 m/z @16.15 [151020OFc1_NvH-0949-CRLM-9.raw]	421.25	16.1499526618667	5.65101092026667	95.3638501792	89.71283925893333	560010.8125	3.7218183185632634E8	0	7606	33.199307088349556	0.6436481896617757	0.8874130236581105	421.2463684082031	421.2509460449219
941	421.2609558105469	20.601311968					1	DETECTED	421.2610 m/z @20.60 [151020OFc1_NvH-0949-CRLM-9.raw]	421.2609558105469	20.601311968	4.47469285813333	95.5009857253333	91.02629286719997	2723105.0	5.450748090357684E8	2	7606	4.433796337805372	1.2705670020515836	2.0862111617443118	421.2509765625	421.2613525390625
942	421.2713623046875	27.7025506013333					1	DETECTED	421.2714 m/z @27.70 [151020OFc1_NvH-0949-CRLM-9.raw]	421.2713623046875	27.7025506013333	5.40945912	95.5100209122667	90.1005617922667	2.822409E7	8.492269605583065E8	0	7606	0.1662463339777709	1.4286867226450108	0.09485454661147945	421.2613830566406	421.2806396484375
943	421.2881164550781	37.1544004133333					1	DETECTED	421.2881 m/z @37.15 [151020OFc1_NvH-0949-CRLM-9.raw]	421.2881164550781	37.1544004133333	3.65489188373333	95.9675639864	92.31267210266667	2196812.75	4.257667668762032E8	2	7606	17.210954547398963	2.0879132079437963	0.1537821619270402	421.2814025878906	421.2978820800781
944	421.3311767578125	92.1405829333333					1	DETECTED	421.3312 m/z @92.14 [151020OFc1_NvH-0949-CRLM-9.raw]	421.3311767578125	92.1405829333333	0.0146180605333333	99.9980854506667	99.98346739013336	117215.515625	3.3389138193530744E8	0	7606	0.8215166044417259	0.5187094138195767	9.055883810014311	421.3211975097656	421.3355712890625
945	421.4641418457031	43.2742949328					1	DETECTED	421.4641 m/z @43.27 [151020OFc1_NvH-0949-CRLM-9.raw]	421.4641418457031	43.2742949328	4.4655161632	94.5826902202667	90.1171740570667	526097.6875	3.591470770779736E8	0	7606	32.55383604210571	1.472420321280539	0.1833777660509836	421.45416259765625	421.4738464355469
946	421.4807434082031	30.5908071424					1	DETECTED	421.4807 m/z @30.59 [151020OFc1_NvH-0949-CRLM-9.raw]	421.4807434082031	30.5908071424	5.35257910693333	88.3407498189333	82.98817071199997	371582.0	3.395418010833082E8	0	7606	0.22394751645991562	1.992946905639574	0.007656734495474924	421.47418212890625	421.4846496582031
947	421.4950256347656	50.9404470013333					1	DETECTED	421.4950 m/z @50.94 [151020OFc1_NvH-0949-CRLM-9.raw]	421.4950256347656	50.9404470013333	5.784551012	87.0687229082667	81.2841718962667	1010815.375	3.666449859196391E8	2	7606	43.024549029375564	0.5114276759825984	0.023948367359059763	421.48529052734375	421.5041809082031
948	421.5238952636719	21.2379462781333					1	DETECTED	421.5239 m/z @21.24 [151020OFc1_NvH-0949-CRLM-9.raw]	421.5238952636719	21.2379462781333	6.0206003984	95.1231359101333	89.1025355117333	263405.0	3.558706012128183E8	0	7606	0.16794132593664912	3.810744409178271	0.007263630839314084	421.51409912109375	421.5338439941406
949	421.5439453125	34.9955751336					1	DETECTED	421.5439 m/z @35.00 [151020OFc1_NvH-0949-CRLM-9.raw]	421.5439453125	34.9955751336	5.7461349216	74.8178065186667	69.0716715970667	4581079.5	3.9871984154329646E8	0	7606	0.1426699119589827	0.7804584149920891	0.157149806615171	421.5340576171875	421.5486755371094
950	421.558837890625	38.9979608314667					1	DETECTED	421.5588 m/z @39.00 [151020OFc1_NvH-0949-CRLM-9.raw]	421.558837890625	38.9979608314667	3.3547697776	96.3774526509333	93.0226828733333	1.0535011E7	6.369984940204238E8	3	7606	0.18346597221974292	0.8197958064343299	0.10418778143697797	421.5489196777344	421.5687561035156
951	421.58074951171875	35.9143087536					1	DETECTED	421.5807 m/z @35.91 [151020OFc1_NvH-0949-CRLM-9.raw]	421.58074951171875	35.9143087536	4.793608052	89.271232584	84.47762453200001	1232149.0	3.8693769921043813E8	3	7606	6.982914311375772	0.6147133841911369	0.2455193410734662	421.5707702636719	421.5907287597656
952	421.5939025878906	44.4970850762667					1	DETECTED	421.5939 m/z @44.50 [151020OFc1_NvH-0949-CRLM-9.raw]	421.5939025878906	44.4970850762667	0.460554525066667	99.7431512874667	99.28259676240003	359695.46875	3.9533401422458625E8	0	7606	0.10515245412468488	1.2090242092568835	1.4108820426197513	421.59075927734375	421.6031188964844
953	421.68756103515625	20.995617728					1	DETECTED	421.6876 m/z @21.00 [151020OFc1_NvH-0949-CRLM-9.raw]	421.68756103515625	20.995617728	3.784054644	95.6103930882667	91.82633844426671	205935.484375	3.117077974374011E8	0	7606	7.684350577297696	3.6940984772910217	6.429610058402252	421.6780700683594	421.6974792480469
954	421.71112060546875	29.1640196717333					1	DETECTED	421.7111 m/z @29.16 [151020OFc1_NvH-0949-CRLM-9.raw]	421.71112060546875	29.1640196717333	4.630383176	94.7402446005333	90.1098614245333	1916251.625	4.176434503362472E8	2	7606	17.41370062987668	0.5200147473977477	1.2413559021267992	421.701416015625	421.7198791503906
955	421.72991943359375	21.6512061477333					1	DETECTED	421.7299 m/z @21.65 [151020OFc1_NvH-0949-CRLM-9.raw]	421.72991943359375	21.6512061477333	4.8329571984	96.7547485397333	91.9217913413333	1.0476518E7	6.421230712869725E8	2	7606	0.20694293979842016	2.953873437670185	101.04767441906074	421.719970703125	421.7398986816406
956	421.74591064453125	35.5223443898667					1	DETECTED	421.7459 m/z @35.52 [151020OFc1_NvH-0949-CRLM-9.raw]	421.74591064453125	35.5223443898667	4.19265175173333	98.1865929514667	93.99394119973336	2185291.25	4.1751183299001276E8	2	7606	0.1464198655511595	0.6928204174039764	0.02185675597607429	421.73992919921875	421.749267578125
957	421.75927734375	27.6738218629333					1	DETECTED	421.7593 m/z @27.67 [151020OFc1_NvH-0949-CRLM-9.raw]	421.75927734375	27.6738218629333	5.79363844506667	99.9072971285333	94.11365868346662	2.31374816E8	4.5465054722828E9	2	7606	0.24761181343689387	0.6560278009801985	0.8403706868553489	421.74945068359375	421.7686462402344
958	421.77606201171875	30.0940711226667					1	DETECTED	421.7761 m/z @30.09 [151020OFc1_NvH-0949-CRLM-9.raw]	421.77606201171875	30.0940711226667	4.522225824	77.9260393336	73.4038135096	8664444.0	4.802041715313426E8	2	7606	0.8815595835665313	7.901273826697789	24.654855047534152	421.76947021484375	421.785400390625
959	421.7989501953125	20.0355913512					1	DETECTED	421.7990 m/z @20.04 [151020OFc1_NvH-0949-CRLM-9.raw]	421.7989501953125	20.0355913512	5.40945912	92.6680912632	87.2586321432	721079.375	3.858473158129035E8	0	7606	20.003055612496016	0.9931869455743672	166.78386994860543	421.78900146484375	421.8087158203125
960	421.83013916015625	45.2992636258667					1	DETECTED	421.8301 m/z @45.30 [151020OFc1_NvH-0949-CRLM-9.raw]	421.83013916015625	45.2992636258667	6.10708473493333	99.7797884192	93.67270368426668	455277.625	3.361979349085937E8	0	7606	0.06902913219874307	1.1916939619328417	4271.815669670057	421.8204650878906	421.8400573730469
961	421.8549499511719	8.35641135173333					1	DETECTED	421.8549 m/z @8.36 [151020OFc1_NvH-0949-CRLM-9.raw]	421.8549499511719	8.35641135173333	4.98876815653333	99.7978903544	94.80912219786667	2053115.5	4.198382660972404E8	3	7606	0.13567071788422957	1.2871416907614	4.6231050963955305	421.8451232910156	421.86492919921875
962	421.8652038574219	49.3025865589333					1	DETECTED	421.8652 m/z @49.30 [151020OFc1_NvH-0949-CRLM-9.raw]	421.8652038574219	49.3025865589333	6.4792408568	99.4471608525333	92.9679199957333	550808.125	3.2483987340516907E8	0	7606	85.09803932392262	1.2218635683588117	1.2951372696984922	421.8649597167969	421.86810302734375
963	421.878173828125	34.9784066530667					1	DETECTED	421.8782 m/z @34.98 [151020OFc1_NvH-0949-CRLM-9.raw]	421.878173828125	34.9784066530667	4.77539361093333	99.9163285394667	95.14093492853337	3350568.5	4.4986442013944435E8	0	7606	0.13761019493615123	0.5530199249938064	0.07812413363844965	421.86822509765625	421.8829040527344
964	421.8929138183594	38.9979608314667					1	DETECTED	421.8929 m/z @39.00 [151020OFc1_NvH-0949-CRLM-9.raw]	421.8929138183594	38.9979608314667	0.314483257066667	98.3347404938667	98.02025723680003	4611009.5	5.572356482419833E8	3	7606	2.6268032132685164	0.505063648059033	0.3081017747947523	421.8829650878906	421.90289306640625
965	421.91033935546875	40.7775757096					1	DETECTED	421.9103 m/z @40.78 [151020OFc1_NvH-0949-CRLM-9.raw]	421.91033935546875	40.7775757096	1.04376655946667	97.5332558186667	96.48948925920003	1019415.625	3.9863138403108346E8	3	7606	5.959565075202178	0.5017307102662256	0.06063575406527108	421.9029541015625	421.92022705078125
966	421.9220275878906	14.7259984706667					1	DETECTED	421.9220 m/z @14.73 [151020OFc1_NvH-0949-CRLM-9.raw]	421.9220275878906	14.7259984706667	1.16666511386667	98.5565316421333	97.38986652826662	205924.71875	3.151753244923021E8	0	7606	0.11470894418794231	4.992990901878221	0.2895153632968454	421.92108154296875	421.9317626953125
967	421.9323425292969	43.4163332117333					1	DETECTED	421.9323 m/z @43.42 [151020OFc1_NvH-0949-CRLM-9.raw]	421.9323425292969	43.4163332117333	1.90286554453333	99.4196946005333	97.51682905599998	172456.546875	3.4897100823746854E8	0	7606	97.72564418921962	1.1747143552487977	1.3486316611310616	421.9322814941406	421.9422302246094
968	421.9649658203125	23.1435970010667					1	DETECTED	421.9650 m/z @23.14 [151020OFc1_NvH-0949-CRLM-9.raw]	421.9649658203125	23.1435970010667	4.6752926032	98.6315369184	93.9562443152	225189.125	3.729642250211377E8	0	7606	16.917669103392555	2.7885975864159174	0.010017911594457697	421.9550476074219	421.9676513671875
969	421.9776611328125	34.5648468733333					1	DETECTED	421.9777 m/z @34.56 [151020OFc1_NvH-0949-CRLM-9.raw]	421.9776611328125	34.5648468733333	4.91543596266667	99.0417592144	94.12632325173334	280506.15625	3.787408333489726E8	0	7606	89.30995762176987	1.8165159308725085	2.6042444286982422	421.9676818847656	421.9783630371094
970	421.98870849609375	28.8375255002667					1	DETECTED	421.9887 m/z @28.84 [151020OFc1_NvH-0949-CRLM-9.raw]	421.98870849609375	28.8375255002667	0.488316701066667	95.6648903144	95.17657361333333	428443.71875	3.536417323430335E8	0	7606	0.11088767036767067	1.678646030079313	0.19002980725165938	421.9787292480469	421.9982604980469
971	422.02972412109375	39.6421905477333					1	DETECTED	422.0297 m/z @39.64 [151020OFc1_NvH-0949-CRLM-9.raw]	422.02972412109375	39.6421905477333	1.90286554453333	99.8069904392	97.90412489466668	107808.125	3.2478896322869354E8	0	7606	62.766121280666745	1.2969914528939812	1.5952657387972942	422.0198059082031	422.03302001953125
972	422.0434875488281	26.0451259336					1	DETECTED	422.0435 m/z @26.05 [151020OFc1_NvH-0949-CRLM-9.raw]	422.0434875488281	26.0451259336	1.71398616613333	94.4456499674667	92.73166380133337	529529.125	4.487435526897898E8	0	7606	13.302111946352593	0.5306649600720724	6.627558503134396	422.0337829589844	422.052490234375
973	422.06219482421875	18.4364747864					1	DETECTED	422.0622 m/z @18.44 [151020OFc1_NvH-0949-CRLM-9.raw]	422.06219482421875	18.4364747864	0.9142846832	96.2771749424	95.3628902592	144070.40625	3.426752075239121E8	0	7606	0.640939153929768	2.869089058272637	4.695570871582845	422.05401611328125	422.0716247558594
974	422.0806884765625	40.5401203493333					1	DETECTED	422.0807 m/z @40.54 [151020OFc1_NvH-0949-CRLM-9.raw]	422.0806884765625	40.5401203493333	0.295612674933333	99.1531394853333	98.85752681039996	106361.3203125	3.4288568402713686E8	0	7606	97.21815931767681	1.2768493489788755	1.5778067101744695	422.07366943359375	422.0887756347656
975	422.1000671386719	91.7607811322667					1	DETECTED	422.1001 m/z @91.76 [151020OFc1_NvH-0949-CRLM-9.raw]	422.1000671386719	91.7607811322667	0.931886736	91.8844232848	90.9525365488	235700.15625	3.4584343706633526E8	0	7606	0.01926769878672019	0.5005500960180513	0.0011176365243972194	422.09014892578125	422.10845947265625
976	422.130126953125	90.3636182797333					1	DETECTED	422.1301 m/z @90.36 [151020OFc1_NvH-0949-CRLM-9.raw]	422.130126953125	90.3636182797333	11.5932680298667	99.8069904392	88.21372240933331	1.0100166E7	6.028395614806924E8	0	7606	0.07598397261284617	1.4586943008756195	1.1088981681283743	422.122314453125	422.13995361328125
977	422.16455078125	45.4112705928					1	DETECTED	422.1646 m/z @45.41 [151020OFc1_NvH-0949-CRLM-9.raw]	422.16455078125	45.4112705928	6.49740511226667	96.1047558922667	89.60735078000002	134076.421875	3.421232433923734E8	0	7606	45.537059179879705	1.1513550462472832	1.3027100924945665	422.1552734375	422.17401123046875
978	422.18902587890625	8.3467076392					1	DETECTED	422.1890 m/z @8.35 [151020OFc1_NvH-0949-CRLM-9.raw]	422.18902587890625	8.3467076392	0.141341731466667	96.9107966074667	96.76945487600003	1375309.75	3.5916257140649146E8	0	7606	0.13233919584633647	50.09998535469308	86.78708205422035	422.1791076660156	422.1930847167969
979	422.203125	90.0630550144					1	DETECTED	422.2031 m/z @90.06 [151020OFc1_NvH-0949-CRLM-9.raw]	422.203125	90.0630550144	1.9654733288	99.1898307416	97.2243574128	1503594.0	4.5664750300966126E8	3	7606	67.23122195554177	0.5023253585997702	0.005797029432478943	422.1931457519531	422.20947265625
980	422.21954345703125	46.8088499810667					1	DETECTED	422.2195 m/z @46.81 [151020OFc1_NvH-0949-CRLM-9.raw]	422.21954345703125	46.8088499810667	4.45633063573333	97.984636252	93.52830561626666	3371085.0	5.52081451837623E8	3	7606	0.5146490153418739	0.5096189608479066	0.01853112895090877	422.2095642089844	422.22125244140625
981	422.2312927246094	21.6512061477333					1	DETECTED	422.2313 m/z @21.65 [151020OFc1_NvH-0949-CRLM-9.raw]	422.2312927246094	21.6512061477333	4.21079597546667	97.7919346501333	93.58113867466663	5274573.5	7.181199148167533E8	2	7606	1.1339566140811144	1.2974123643632611	9.395387939360695	422.2213134765625	422.24127197265625
982	422.2469177246094	25.4525097984					1	DETECTED	422.2469 m/z @25.45 [151020OFc1_NvH-0949-CRLM-9.raw]	422.2469177246094	25.4525097984	4.2289622744	94.3680015061333	90.13903923173329	4106193.25	4.979486173563601E8	3	7606	42.89449162927313	1.719887872561349	6.944329954784665	422.2413024902344	422.2478332519531
983	422.25787353515625	27.6738218629333					1	DETECTED	422.2579 m/z @27.67 [151020OFc1_NvH-0949-CRLM-9.raw]	422.25787353515625	27.6738218629333	0.488316701066667	98.0654581698667	97.57714146880004	1.0362564E8	2.425714185874675E9	2	7606	0.2450135830057647	0.9858795512051682	0.8365450615597496	422.2478942871094	422.2678527832031
984	422.2684020996094	36.1892674818667					1	DETECTED	422.2684 m/z @36.19 [151020OFc1_NvH-0949-CRLM-9.raw]	422.2684020996094	36.1892674818667	4.9426437112	94.2164295946667	89.2737858834667	1.3474079E7	6.488092505809761E8	2	7606	0.1890232659220672	0.770415062391276	0.040647520873945374	422.26788330078125	422.27838134765625
985	422.2784118652344	32.0730482674667					1	DETECTED	422.2784 m/z @32.07 [151020OFc1_NvH-0949-CRLM-9.raw]	422.2784118652344	32.0730482674667	3.3737470392	46.2176628554667	42.8439158162667	252249.171875	1.4889294593358508E8	0	7606	31.63505300606151	0.8291736698863474	0.6448658801513603	422.2784118652344	422.288330078125
986	422.3005065917969	20.0355913512					1	DETECTED	422.3005 m/z @20.04 [151020OFc1_NvH-0949-CRLM-9.raw]	422.3005065917969	20.0355913512	5.5167290904	92.212388492	86.6956594016	215505.140625	3.669380463791426E8	0	7606	71.78754053504285	2.9723512538643564	4.938855111163236	422.29052734375	422.3103942871094
987	422.3111267089844	90.7042973653333					1	DETECTED	422.3111 m/z @90.70 [151020OFc1_NvH-0949-CRLM-9.raw]	422.3111267089844	90.7042973653333	3.83999383813333	92.2772836693333	88.43728983119998	176005.9375	2.5588186273765695E8	0	7606	0.11705708118542191	0.5090542733903775	0.0035940909288004305	422.3105773925781	422.3148498535156
988	422.4658203125	22.6938334026667					1	DETECTED	422.4658 m/z @22.69 [151020OFc1_NvH-0949-CRLM-9.raw]	422.4658203125	22.6938334026667	4.7299838608	94.5917673853333	89.8617835245333	998457.4375	3.4262233402835673E8	0	7606	13.915234217369598	0.5191671246013866	0.8668478705755043	422.45599365234375	422.4661865234375
989	422.4762268066406	36.1519554389333					1	DETECTED	422.4762 m/z @36.15 [151020OFc1_NvH-0949-CRLM-9.raw]	422.4762268066406	36.1519554389333	5.17488084746667	95.5100209122667	90.33514006480003	1241416.0	3.660124929823376E8	0	7606	0.08073427955487489	0.6775781382073206	0.7979331255137125	422.46624755859375	422.4860534667969
990	422.49005126953125	21.5763590909333					1	DETECTED	422.4901 m/z @21.58 [151020OFc1_NvH-0949-CRLM-9.raw]	422.49005126953125	21.5763590909333	7.13180609946667	94.7402446005333	87.60843850106663	298447.375	3.6208921241259575E8	0	7606	11.327179018924777	4.1339608857889525	0.012186696290852648	422.4869689941406	422.4997863769531
991	422.52313232421875	8.35641135173333					1	DETECTED	422.5231 m/z @8.36 [151020OFc1_NvH-0949-CRLM-9.raw]	422.52313232421875	8.35641135173333	4.7299838608	99.2176284514667	94.48764459066669	582109.4375	3.5766804592421734E8	0	7606	0.12016721779244399	37.061912710664295	0.8896929334250138	422.5133056640625	422.5330810546875
992	422.53704833984375	49.9828658232					1	DETECTED	422.5370 m/z @49.98 [151020OFc1_NvH-0949-CRLM-9.raw]	422.53704833984375	49.9828658232	5.8128838152	96.5529425277333	90.7400587125333	438303.84375	3.702236933496564E8	0	7606	73.70700447696463	1.132810685072543	1.7306487568120237	422.5332336425781	422.54248046875
993	422.552490234375	25.7473065013333					1	DETECTED	422.5525 m/z @25.75 [151020OFc1_NvH-0949-CRLM-9.raw]	422.552490234375	25.7473065013333	4.77539361093333	96.3684366445333	91.59304303359997	6.5720084E7	1.4219839470780177E9	3	7606	0.1752777512553294	0.5267432764222447	1.762977724126946	422.5425720214844	422.56243896484375
994	422.56451416015625	25.5059721002667					1	DETECTED	422.5645 m/z @25.51 [151020OFc1_NvH-0949-CRLM-9.raw]	422.56451416015625	25.5059721002667	4.84213854506667	93.5379479472	88.69580940213332	676890.6875	3.820776782495483E8	3	7606	2.3587444972912763	0.787733795903593	0.44570205624499215	422.5625	422.5711975097656
995	422.5812072753906	25.4525097984					1	DETECTED	422.5812 m/z @25.45 [151020OFc1_NvH-0949-CRLM-9.raw]	422.5812072753906	25.4525097984	4.70237557466667	84.1117357664	79.40936019173333	3333282.25	4.246513415859059E8	3	7606	13.857109447377486	90.05272306892373	192.3164733823232	422.57122802734375	422.5911560058594
996	422.5927429199219	48.938495048					1	DETECTED	422.5927 m/z @48.94 [151020OFc1_NvH-0949-CRLM-9.raw]	422.5927429199219	48.938495048	4.8881947144	95.5831644749333	90.6949697605333	305229.4375	3.616898970163617E8	0	7606	12.944427035187218	1.0294478025539635	1.4661936145916472	422.5914611816406	422.60260009765625
997	422.6355285644531	62.9859277797333					1	DETECTED	422.6355 m/z @62.99 [151020OFc1_NvH-0949-CRLM-9.raw]	422.6355285644531	62.9859277797333	6.6706830448	99.1807932538667	92.5101102090667	515712.5625	3.5308727735001177E8	0	7606	0.19425538297463163	0.8213593907342207	0.002517314765578775	422.62579345703125	422.6444091796875
998	422.6885986328125	34.8944597890667					1	DETECTED	422.6886 m/z @34.89 [151020OFc1_NvH-0949-CRLM-9.raw]	422.6885986328125	34.8944597890667	5.39981356373333	97.9659800994667	92.56616653573337	541923.125	4.08083410658823E8	0	7606	0.12242120844342708	2.590546606817335	0.15274933813828953	422.67864990234375	422.6983642578125
999	422.7051086425781	17.9568698536					1	DETECTED	422.7051 m/z @17.96 [151020OFc1_NvH-0949-CRLM-9.raw]	422.7051086425781	17.9568698536	5.2129552344	95.555697608	90.3427423736	255720.84375	3.570318854079021E8	0	7606	27.531327406972704	0.5085917740958449	0.1643158620047902	422.69891357421875	422.706787109375
1000	422.71685791015625	22.7233212944					1	DETECTED	422.7169 m/z @22.72 [151020OFc1_NvH-0949-CRLM-9.raw]	422.71685791015625	22.7233212944	5.17488084746667	78.5344600677333	73.35957922026664	911328.9375	3.49617994416239E8	0	7606	0.1046889910244424	0.7373941419293322	0.5869097759265078	422.7069396972656	422.7197570800781
1001	422.7297668457031	23.4043589378667					1	DETECTED	422.7298 m/z @23.40 [151020OFc1_NvH-0949-CRLM-9.raw]	422.7297668457031	23.4043589378667	6.05986643066667	95.094196836	89.03433040533332	1.003705E7	6.680642091024588E8	2	7606	0.250766383480169	0.7152096150234951	0.19668764802160152	422.7198486328125	422.7378234863281
1002	422.7478332519531	35.6457530368					1	DETECTED	422.7478 m/z @35.65 [151020OFc1_NvH-0949-CRLM-9.raw]	422.7478332519531	35.6457530368	1.4843096632	93.9564621445333	92.47215248133331	2.4881672E7	8.869581153261061E8	2	7606	0.15378873250051583	0.5121266133579905	1.781839917774766	422.73785400390625	422.7481384277344
1003	422.7581481933594	14.3203112048					1	DETECTED	422.7581 m/z @14.32 [151020OFc1_NvH-0949-CRLM-9.raw]	422.7581481933594	14.3203112048	5.56338252213333	99.8252087085333	94.26182618639997	1.04513136E8	3.705849496009231E9	2	7606	0.20144878243315745	46.46574503755958	1.4467775802076834	422.7481689453125	422.76806640625
1004	422.77008056640625	36.1892674818667					1	DETECTED	422.7701 m/z @36.19 [151020OFc1_NvH-0949-CRLM-9.raw]	422.77008056640625	36.1892674818667	1.74925660613333	85.7562788986667	84.00702229253336	4951711.0	4.4824166514479816E8	2	7606	0.2221143546046207	0.7344232361968301	0.035391952742758116	422.7681579589844	422.780029296875
1005	422.7805480957031	46.0067971517333					1	DETECTED	422.7805 m/z @46.01 [151020OFc1_NvH-0949-CRLM-9.raw]	422.7805480957031	46.0067971517333	8.75173798986667	67.9000919346667	59.148353944800036	303127.1875	2.8773830378463376E8	0	7606	57.62154283436859	0.8074447801943179	0.6151295070870159	422.7801513671875	422.7901916503906
1006	422.83721923828125	62.9766129125333					1	DETECTED	422.8372 m/z @62.98 [151020OFc1_NvH-0949-CRLM-9.raw]	422.83721923828125	62.9766129125333	0.00507214986666667	99.9980854506667	99.99301330080003	493422.09375	6.187408146936576E8	2	7606	65.87103241514066	0.8388169965610214	0.6607008953719192	422.8311462402344	422.8465270996094
1007	422.85772705078125	8.35641135173333					1	DETECTED	422.8577 m/z @8.36 [151020OFc1_NvH-0949-CRLM-9.raw]	422.85772705078125	8.35641135173333	0.578670216266667	99.9528675938667	99.37419737760003	176411.484375	3.5530356087870586E8	0	7606	0.09251649784187777	329.86839427321434	0.2450959088385878	422.8481750488281	422.861083984375
1008	422.87115478515625	20.2825551072					1	DETECTED	422.8712 m/z @20.28 [151020OFc1_NvH-0949-CRLM-9.raw]	422.87115478515625	20.2825551072	0.141341731466667	97.9110556970667	97.76971396560003	690520.3125	3.7467476614276665E8	3	7606	0.09671297826542613	0.9809216802230256	0.741476445004212	422.8612365722656	422.8757019042969
1009	422.8857116699219	25.7473065013333					1	DETECTED	422.8857 m/z @25.75 [151020OFc1_NvH-0949-CRLM-9.raw]	422.8857116699219	25.7473065013333	0.3777972656	99.4564325058667	99.0786352402667	4.9585044E7	1.1754081436254027E9	3	7606	0.1642745570404074	0.5380098582229302	0.042741485807112095	422.8757629394531	422.89569091796875
1010	422.89581298828125	30.419315028					1	DETECTED	422.8958 m/z @30.42 [151020OFc1_NvH-0949-CRLM-9.raw]	422.89581298828125	30.419315028	0.7735758312	98.4445515624	97.67097573119999	1.7321894E7	5.845762852913318E8	3	7606	0.15742661828158688	0.72132677561595	0.9319182221787452	422.8957214355469	422.9057922363281
1011	422.9079895019531	32.3502639557333					1	DETECTED	422.9080 m/z @32.35 [151020OFc1_NvH-0949-CRLM-9.raw]	422.9079895019531	32.3502639557333	0.00507214986666667	97.2836673557333	97.27859520586664	1313768.0	4.544642661666486E8	0	7606	0.1694433976566927	182.90131202894938	0.7110889207677563	422.9058532714844	422.90802001953125
1012	422.91802978515625	38.9845751826667					1	DETECTED	422.9180 m/z @38.98 [151020OFc1_NvH-0949-CRLM-9.raw]	422.91802978515625	38.9845751826667	0.442554772533333	99.8709020146667	99.42834724213337	2506270.0	4.94259106381108E8	3	7606	13.706101807224272	0.9076181094547819	0.029068557289993597	422.9080810546875	422.92779541015625
1013	422.9388427734375	34.7625406106667					1	DETECTED	422.9388 m/z @34.76 [151020OFc1_NvH-0949-CRLM-9.raw]	422.9388427734375	34.7625406106667	0.0326049498666667	96.9789413992	96.94633644933333	399697.03125	3.597376421790925E8	0	7606	0.7077292834570557	1.6569397122594016	0.004623568471854338	422.9293212890625	422.9487609863281
1014	422.9565734863281	26.1229754336					1	DETECTED	422.9566 m/z @26.12 [151020OFc1_NvH-0949-CRLM-9.raw]	422.9565734863281	26.1229754336	0.711979219466667	96.4788538664	95.76687464693333	349713.0625	3.0102757495943904E8	0	7606	10.006314070580252	1.884358917689122	0.0016341920310736545	422.9490051269531	422.95770263671875
1015	422.96771240234375	22.6844125152					1	DETECTED	422.9677 m/z @22.68 [151020OFc1_NvH-0949-CRLM-9.raw]	422.96771240234375	22.6844125152	4.58489573733333	99.5789931544	94.99409741706667	614841.5	3.761996683099815E8	0	7606	0.10607878795196868	0.5079176247120333	0.01960007113961016	422.9577331542969	422.97760009765625
1016	422.9923095703125	24.429575808					1	DETECTED	422.9923 m/z @24.43 [151020OFc1_NvH-0949-CRLM-9.raw]	422.9923095703125	24.429575808	2.0403205736	99.7068352706667	97.6665146970667	589468.5	3.653538349884114E8	0	7606	0.537335064873858	0.5189190425997349	0.10144724891993005	422.982421875	423.0022888183594
1017	423.00836181640625	44.0248257632					1	DETECTED	423.0084 m/z @44.02 [151020OFc1_NvH-0949-CRLM-9.raw]	423.00836181640625	44.0248257632	0.9556342128	99.8981223949333	98.94248818213329	103831.703125	3.09465410525771E8	0	7606	98.1740373988356	1.1667620081132757	1.5664812400131145	423.0024108886719	423.01776123046875
1018	423.0375061035156	62.9428471253333					1	DETECTED	423.0375 m/z @62.94 [151020OFc1_NvH-0949-CRLM-9.raw]	423.0375061035156	62.9428471253333	1.89244064986667	85.7727788370667	83.88033818720002	411632.3125	3.274690508513435E8	0	7606	65.53047761557363	0.6872285069767405	0.0682531484536591	423.02813720703125	423.0473327636719
1019	423.055419921875	18.8826253338667					1	DETECTED	423.0554 m/z @18.88 [151020OFc1_NvH-0949-CRLM-9.raw]	423.055419921875	18.8826253338667	1.58157126773333	93.4518411546667	91.87026988693337	191889.9375	3.4877065436873573E8	0	7606	6.773065517759136	2.745517693622062	4.4869350922275535	423.0484619140625	423.0653381347656
1020	423.0811462402344	51.854136284					1	DETECTED	423.0811 m/z @51.85 [151020OFc1_NvH-0949-CRLM-9.raw]	423.0811462402344	51.854136284	0.469608432266667	99.7522968394667	99.28268840720003	120951.1875	3.52860916121631E8	0	7606	97.79693661529683	0.9948208380873015	1.0125290005008134	423.0806579589844	423.09027099609375
1021	423.0953369140625	45.332998032					1	DETECTED	423.0953 m/z @45.33 [151020OFc1_NvH-0949-CRLM-9.raw]	423.0953369140625	45.332998032	0.0416991858666667	99.1440415997333	99.10234241386664	118429.1015625	3.2547677033119494E8	0	7606	90.094759916955	1.1259692502239642	1.07036964229469	423.0917053222656	423.10345458984375
1022	423.1336364746094	90.3636182797333					1	DETECTED	423.1336 m/z @90.36 [151020OFc1_NvH-0949-CRLM-9.raw]	423.1336364746094	90.3636182797333	0.7735758312	98.5941894658667	97.8206136346667	2117315.25	3.4999727612912154E8	0	7606	0.07570850008713137	1.6837227088865954	1.2060051644063996	423.1239013671875	423.1426086425781
1023	423.1697082519531	91.0399689826667					1	DETECTED	423.1697 m/z @91.04 [151020OFc1_NvH-0949-CRLM-9.raw]	423.1697082519531	91.0399689826667	3.69203475013333	95.9221184173333	92.23008366719996	348454.96875	3.1016913851079106E8	0	7606	0.08233952377061371	0.5006491252141173	0.9688303854233671	423.16021728515625	423.1790771484375
1024	423.1896057128906	34.8796848792					1	DETECTED	423.1896 m/z @34.88 [151020OFc1_NvH-0949-CRLM-9.raw]	423.1896057128906	34.8796848792	3.45456457626667	95.0085060682667	91.55394149200002	360307.15625	3.2878668848022133E8	0	7606	20.281703909342806	1.4753888877541919	2.285869472428157	423.1796569824219	423.1969299316406
1025	423.2071838378906	19.5374260906667					1	DETECTED	423.2072 m/z @19.54 [151020OFc1_NvH-0949-CRLM-9.raw]	423.2071838378906	19.5374260906667	4.28418687546667	97.1811014501333	92.89691457466662	992446.1875	4.159666902250452E8	2	7606	0.8055766399738147	23.084236827357575	0.2344606390400378	423.19720458984375	423.20947265625
1026	423.219482421875	25.7473065013333					1	DETECTED	423.2195 m/z @25.75 [151020OFc1_NvH-0949-CRLM-9.raw]	423.219482421875	25.7473065013333	4.54938768106667	97.5611909701333	93.01180328906662	1.8626268E7	8.906165604666846E8	4	7606	0.1767988457714189	1.6582025820589323	0.03323154926372511	423.2095031738281	423.2294616699219
1027	423.2302551269531	30.3867508202667					1	DETECTED	423.2303 m/z @30.39 [151020OFc1_NvH-0949-CRLM-9.raw]	423.2302551269531	30.3867508202667	4.36557530106667	98.0468211290667	93.68124582800003	1.2572111E7	9.010807770110135E8	2	7606	0.24892044755361908	0.5198834747577838	1.131034319208496	423.2294921875	423.240234375
1028	423.2424621582031	34.9394326765333					1	DETECTED	423.2425 m/z @34.94 [151020OFc1_NvH-0949-CRLM-9.raw]	423.2424621582031	34.9394326765333	4.95177072426667	95.5009857253333	90.54921500106663	6686425.5	6.452900613733392E8	2	7606	0.4124281123612903	0.511034716915464	0.9626422239485735	423.2402648925781	423.2468566894531
1029	423.2568664550781	14.3203112048					1	DETECTED	423.2569 m/z @14.32 [151020OFc1_NvH-0949-CRLM-9.raw]	423.2568664550781	14.3203112048	3.4724205936	99.6977166472	96.22529605359999	4.8050524E7	2.1095992386035135E9	2	7606	0.19644589025686798	64.06494948499225	58.62756516864721	423.2469177246094	423.266845703125
1030	423.26788330078125	32.3356603650667					1	DETECTED	423.2679 m/z @32.34 [151020OFc1_NvH-0949-CRLM-9.raw]	423.26788330078125	32.3356603650667	5.2847422736	94.3202542416	89.035511968	2153716.5	4.861452382690086E8	2	7606	1.9181411400035273	1.442462451235998	4.426818398258241	423.26690673828125	423.2772521972656
1031	423.2802734375	30.0497278344					1	DETECTED	423.2803 m/z @30.05 [151020OFc1_NvH-0949-CRLM-9.raw]	423.2802734375	30.0497278344	7.66422983546667	83.3948960552	75.73066621973332	123656.125	2.9878822678647155E8	0	7606	16.436804924152995	1.6915117596075346	3.2571937995340923	423.2781982421875	423.2900390625
1032	423.3104248046875	91.3396403594667					1	DETECTED	423.3104 m/z @91.34 [151020OFc1_NvH-0949-CRLM-9.raw]	423.3104248046875	91.3396403594667	49.7652911928	96.6721309322667	46.9068397394667	77821.21875	1.7581800376747665E8	0	7606	0.2641103427567373	0.5641319789688428	0.12826395793768575	423.30523681640625	423.3170166015625
1033	423.3465576171875	92.1405829333333					1	DETECTED	423.3466 m/z @92.14 [151020OFc1_NvH-0949-CRLM-9.raw]	423.3465576171875	92.1405829333333	3.86685995573333	92.5170792157333	88.65021925999997	157654.96875	3.2849180595260245E8	0	7606	0.4084450390803056	1.9899801132255246	0.9776673297179386	423.3454895019531	423.35650634765625
1034	423.44146728515625	39.4588321021333					1	DETECTED	423.4415 m/z @39.46 [151020OFc1_NvH-0949-CRLM-9.raw]	423.44146728515625	39.4588321021333	7.31138343786667	95.1867832290667	87.87539979120004	514200.1875	3.617592343814449E8	0	7606	12.682844012024045	1.9788798096075326	null	423.4314880371094	423.4514465332031
1035	423.4580383300781	26.1098376786667					1	DETECTED	423.4580 m/z @26.11 [151020OFc1_NvH-0949-CRLM-9.raw]	423.4580383300781	26.1098376786667	0.0865836877333333	98.2606084301333	98.17402474239996	303883.21875	3.866357973439685E8	0	7606	8.225744719304192	3.227268949154642	0.003632684608773687	423.4515686035156	423.4584655761719
1036	423.4684753417969	24.1983518704					1	DETECTED	423.4685 m/z @24.20 [151020OFc1_NvH-0949-CRLM-9.raw]	423.4684753417969	24.1983518704	4.35660676266667	94.7958022133333	90.43919545066663	3942929.25	3.905710209404493E8	0	7606	0.14202158853353808	0.5792496033485215	2.0028719685037473	423.45892333984375	423.4783630371094
1037	423.493408203125	24.4578697957333					1	DETECTED	423.4934 m/z @24.46 [151020OFc1_NvH-0949-CRLM-9.raw]	423.493408203125	24.4578697957333	5.58165760346667	95.4001411128	89.81848350933333	365650.75	3.283750557009358E8	0	7606	0.15617738158916694	3.967075725405333	3.2480247867450838	423.4835205078125	423.49957275390625
1038	423.5099792480469	16.6399408744					1	DETECTED	423.5100 m/z @16.64 [151020OFc1_NvH-0949-CRLM-9.raw]	423.5099792480469	16.6399408744	6.3551799016	97.8464798586667	91.4912999570667	1530830.0	3.599618002868905E8	0	7606	0.11279193366278406	37.99010889452061	1.0835752082697006	423.5002136230469	423.5198059082031
1039	423.5239562988281	16.8928356202667					1	DETECTED	423.5240 m/z @16.89 [151020OFc1_NvH-0949-CRLM-9.raw]	423.5239562988281	16.8928356202667	4.80284998106667	95.0085060682667	90.20565608720003	140652.6875	3.388968703523477E8	0	7606	0.027195038072964195	3.9974041506045994	0.015431689773760516	423.5201110839844	423.5307922363281
1040	423.5408020019531	32.9260030402667					1	DETECTED	423.5408 m/z @32.93 [151020OFc1_NvH-0949-CRLM-9.raw]	423.5408020019531	32.9260030402667	4.3022780424	95.7942302858667	91.4919522434667	1255315.0	3.7167109731080514E8	0	7606	0.13871929404361794	0.5757382102268708	0.5068336406224425	423.53082275390625	423.54376220703125
1041	423.55389404296875	25.7799292136					1	DETECTED	423.5539 m/z @25.78 [151020OFc1_NvH-0949-CRLM-9.raw]	423.55389404296875	25.7799292136	4.60261834213333	97.5149688490667	92.91235050693338	5109801.0	5.191565134759926E8	3	7606	0.17449185424126412	0.9884254787632729	0.08195339971387969	423.5439758300781	423.5638732910156
1042	423.56463623046875	30.4020093304					1	DETECTED	423.5646 m/z @30.40 [151020OFc1_NvH-0949-CRLM-9.raw]	423.56463623046875	30.4020093304	4.42874536426667	66.3128314818667	61.88408611760003	4835850.0	3.843837032954703E8	0	7606	0.17170014560214852	0.5454442027516753	0.08359799519225428	423.56390380859375	423.5746154785156
1043	423.578125	45.7831786936					1	DETECTED	423.5781 m/z @45.78 [151020OFc1_NvH-0949-CRLM-9.raw]	423.578125	45.7831786936	4.1121279224	82.4778458709333	78.36571794853329	1035257.4375	3.411482007295107E8	3	7606	6.740215017391435	0.5028585448206337	0.009022160704645482	423.57464599609375	423.5879821777344
1044	423.59320068359375	30.747865948					1	DETECTED	423.5932 m/z @30.75 [151020OFc1_NvH-0949-CRLM-9.raw]	423.59320068359375	30.747865948	4.19265175173333	81.2145104266667	77.02185867493337	893137.875	2.978820591273997E8	0	7606	0.18481388504825702	0.6280946569597892	0.21995185227714062	423.58819580078125	423.6031188964844
1045	423.6054382324219	35.4590030650667					1	DETECTED	423.6054 m/z @35.46 [151020OFc1_NvH-0949-CRLM-9.raw]	423.6054382324219	35.4590030650667	5.99324859146667	74.2742522808	68.28100368933333	351760.6875	2.924496034518518E8	0	7606	8.702329514357665	1.158650184072327	184.52353049832223	423.6045227050781	423.61175537109375
1046	423.6868896484375	31.7523062213333					1	DETECTED	423.6869 m/z @31.75 [151020OFc1_NvH-0949-CRLM-9.raw]	423.6868896484375	31.7523062213333	4.86965478746667	98.3804674701333	93.51081268266663	2186480.75	4.2716576491853267E8	2	7606	0.18732544419814445	1.0033577669075022	1.0007938016409357	423.67706298828125	423.69677734375
1047	423.7084655761719	20.5333257901333					1	DETECTED	423.7085 m/z @20.53 [151020OFc1_NvH-0949-CRLM-9.raw]	423.7084655761719	20.5333257901333	2.69639626906667	98.3713794589333	95.67498318986664	502683.46875	3.826044466297066E8	0	7606	2.766157008511996	9.666917658967325	2.0543496456655914	423.6990051269531	423.70855712890625
1048	423.71856689453125	18.8003330466667					1	DETECTED	423.7186 m/z @18.80 [151020OFc1_NvH-0949-CRLM-9.raw]	423.71856689453125	18.8003330466667	5.9236350112	71.6672575458667	65.7436225346667	2182512.25	3.7431613847952294E8	0	7606	6.627657556525639	0.9465467471647155	0.5511518659239182	423.7085876464844	423.7187194824219
1049	423.7287292480469	25.5207845234667					1	DETECTED	423.7287 m/z @25.52 [151020OFc1_NvH-0949-CRLM-9.raw]	423.7287292480469	25.5207845234667	3.36373476826667	98.7997314776	95.43599670933334	3677872.25	5.729937190832946E8	2	7606	19.755888000605243	0.5497590501939433	0.05348969560860147	423.71875	423.73602294921875
1050	423.74603271484375	22.9950654349333					1	DETECTED	423.7460 m/z @23.00 [151020OFc1_NvH-0949-CRLM-9.raw]	423.74603271484375	22.9950654349333	4.4197893248	97.22864488	92.80885555520001	5163321.5	6.706256824674429E8	2	7606	12.406713174087773	1.0722287125608065	1.0146399952042502	423.73614501953125	423.74658203125
1051	423.756591796875	14.2886492824					1	DETECTED	423.7566 m/z @14.29 [151020OFc1_NvH-0949-CRLM-9.raw]	423.756591796875	14.2886492824	6.3920709752	99.4102924874667	93.0182215122667	1.6747888E7	8.43538416331578E8	2	7606	0.19789723273248505	33.534007316629285	213.07741004495	423.7466125488281	423.7663269042969
1052	423.76776123046875	47.9096208285333					1	DETECTED	423.7678 m/z @47.91 [151020OFc1_NvH-0949-CRLM-9.raw]	423.76776123046875	47.9096208285333	5.8128838152	88.8571875752	83.04430376	2155989.0	4.8286186388097477E8	2	7606	14.811976631661992	0.5098147242146511	3.401577441324665	423.7666015625	423.777587890625
1053	423.8440856933594	16.6218450728					1	DETECTED	423.8441 m/z @16.62 [151020OFc1_NvH-0949-CRLM-9.raw]	423.8440856933594	16.6218450728	0.00507214986666667	99.9980854506667	99.99301330080003	790139.5	3.7780579769756496E8	0	7606	0.14884535828844392	0.9854323732337277	13.84318179313497	423.8341064453125	423.85382080078125
1054	423.8557434082031	14.6306386096					1	DETECTED	423.8557 m/z @14.63 [151020OFc1_NvH-0949-CRLM-9.raw]	423.8557434082031	14.6306386096	0.00507214986666667	96.4050591706667	96.39998702080004	240579.40625	3.807555265652263E8	0	7606	13.31086921574902	0.5190832673495973	0.0070370614362661775	423.85443115234375	423.8652648925781
1055	423.87530517578125	32.9260030402667					1	DETECTED	423.8753 m/z @32.93 [151020OFc1_NvH-0949-CRLM-9.raw]	423.87530517578125	32.9260030402667	1.29870990933333	98.5565316421333	97.25782173279997	802910.4375	4.1831237253061265E8	0	7606	22.840544111200092	0.7501629213449388	0.05466422441593499	423.8653869628906	423.8779602050781
1056	423.8879699707031	25.7964480490667					1	DETECTED	423.8880 m/z @25.80 [151020OFc1_NvH-0949-CRLM-9.raw]	423.8879699707031	25.7964480490667	0.469608432266667	99.8798474973333	99.41023906506663	1186438.75	3.9746540987643236E8	0	7606	0.10957350764963891	0.5338193064429178	1.0095150483089994	423.87799072265625	423.889404296875
1057	423.8994140625	28.605659032					1	DETECTED	423.8994 m/z @28.61 [151020OFc1_NvH-0949-CRLM-9.raw]	423.8994140625	28.605659032	0.295612674933333	98.4079251493333	98.11231247439996	3788219.75	4.8185590345754117E8	3	7606	1.8645552348339933	0.5068628703384718	0.13590646246860974	423.88946533203125	423.9093933105469
1058	423.9129638671875	45.7831786936					1	DETECTED	423.9130 m/z @45.78 [151020OFc1_NvH-0949-CRLM-9.raw]	423.9129638671875	45.7831786936	0.286485644533333	99.7978903544	99.51140470986667	698653.5625	3.4442299977151763E8	3	7606	0.12164507646455291	1.1520745217425736	0.012523595200879829	423.909423828125	423.9229431152344
1059	423.9344787597656	42.3438576184					1	DETECTED	423.9345 m/z @42.34 [151020OFc1_NvH-0949-CRLM-9.raw]	423.9344787597656	42.3438576184	0.524524665866667	99.2546234690667	98.73009880320004	645444.6875	3.721970785194193E8	3	7606	11.097659275269873	1.9284287075738584	0.009584733891932179	423.924560546875	423.9440002441406
1060	423.9623107910156	17.0755610888					1	DETECTED	423.9623 m/z @17.08 [151020OFc1_NvH-0949-CRLM-9.raw]	423.9623107910156	17.0755610888	0.0146180605333333	98.9031132653333	98.88849520479997	170862.359375	3.23935751525244E8	0	7606	1.8734896395663725	3.8262230815274783	0.07636143745818731	423.9524230957031	423.9644470214844
1061	423.9745178222656	43.8985483221333					1	DETECTED	423.9745 m/z @43.90 [151020OFc1_NvH-0949-CRLM-9.raw]	423.9745178222656	43.8985483221333	0.1684100216	99.7158286669333	99.54741864533331	1886004.0	3.933015898307069E8	0	7606	0.11005839024979025	0.5101306526284153	1.608203382023019	423.9646911621094	423.98443603515625
1062	423.9849548339844	43.8399009578667					1	DETECTED	423.9850 m/z @43.84 [151020OFc1_NvH-0949-CRLM-9.raw]	423.9849548339844	43.8399009578667	6.64070958746667	94.4187336669333	87.77802407946663	1170056.5	3.381886846120794E8	0	7606	0.09371215981560965	0.5072438790146314	0.007964935107160703	423.98455810546875	423.9948425292969
1063	424.0080261230469	60.8952761704					1	DETECTED	424.0080 m/z @60.90 [151020OFc1_NvH-0949-CRLM-9.raw]	424.0080261230469	60.8952761704	1.34296776133333	99.6519230832	98.30895532186668	1022047.6875	3.7088858852450675E8	4	7606	0.3361870880464437	0.5042848548816018	2.7074489635937486	423.9982604980469	424.0176696777344
1064	424.02752685546875	45.0466333016					1	DETECTED	424.0275 m/z @45.05 [151020OFc1_NvH-0949-CRLM-9.raw]	424.02752685546875	45.0466333016	1.90286554453333	97.8007363189333	95.89787077439998	92437.375	3.312206118398671E8	0	7606	91.60051511205562	1.1084873431993123	1.3682062884151611	424.0188293457031	424.02752685546875
1065	424.0377197265625	38.2036222845333					1	DETECTED	424.0377 m/z @38.20 [151020OFc1_NvH-0949-CRLM-9.raw]	424.0377197265625	38.2036222845333	0.3886035408	99.724888968	99.3362854272	137870.640625	3.289451291277095E8	0	7606	68.16731457715419	1.3674201444064737	1.7053141000246608	424.02801513671875	424.04766845703125
1066	424.06951904296875	38.8232584610667					1	DETECTED	424.0695 m/z @38.82 [151020OFc1_NvH-0949-CRLM-9.raw]	424.06951904296875	38.8232584610667	1.90286554453333	95.5100209122667	93.60715536773337	107666.78125	3.195733660976529E8	0	7606	95.36925434170466	1.2670038946659166	1.5260735798845508	424.06103515625	424.0791931152344
1067	424.0894775390625	61.3798856338667					1	DETECTED	424.0895 m/z @61.38 [151020OFc1_NvH-0949-CRLM-9.raw]	424.0894775390625	61.3798856338667	0.5335602136	98.9031132653333	98.3695530517333	108755.421875	3.483359699910528E8	0	7606	96.9982727176362	0.8293819963001693	0.6463712507194513	424.0794982910156	424.089599609375
1068	424.10003662109375	57.8523197861333					1	DETECTED	424.1000 m/z @57.85 [151020OFc1_NvH-0949-CRLM-9.raw]	424.10003662109375	57.8523197861333	1.9350194848	97.6905501458667	95.7555306610667	127886.1171875	4.1630377592211574E8	0	7606	89.82301458551738	0.8562245507655839	0.607678720460824	424.0903625488281	424.10809326171875
1069	424.1336975097656	60.9911501578667					1	DETECTED	424.1337 m/z @60.99 [151020OFc1_NvH-0949-CRLM-9.raw]	424.1336975097656	60.9911501578667	13.4619939810667	96.9663750893333	83.5043811082666	1439830.25	4.2540819664806706E8	2	7606	29.795579187015925	34.255773161885024	1.2724002403871388	424.1243896484375	424.1434326171875
1070	424.144775390625	50.9905437344					1	DETECTED	424.1448 m/z @50.99 [151020OFc1_NvH-0949-CRLM-9.raw]	424.144775390625	50.9905437344	22.9350785210667	90.2609652384	67.3258867173333	137747.90625	3.1062634169312304E8	0	7606	67.32198087492998	1.1998711517593517	1.3997423035187035	424.144775390625	424.15203857421875
1071	424.17852783203125	37.0512892973333					1	DETECTED	424.1785 m/z @37.05 [151020OFc1_NvH-0949-CRLM-9.raw]	424.17852783203125	37.0512892973333	7.13180609946667	93.2771988554667	86.14539275600002	614527.9375	3.55536474388927E8	0	7606	20.54253037556605	2.0801116594954996	3.208202581279196	424.1686706542969	424.1793518066406
1072	424.18939208984375	31.7183525978667					1	DETECTED	424.1894 m/z @31.72 [151020OFc1_NvH-0949-CRLM-9.raw]	424.18939208984375	31.7183525978667	4.38351285066667	95.0849155274667	90.70140267680003	1378630.125	3.793182944601394E8	0	7606	0.5260030672004277	0.504758900861924	4.704625319085547	424.1794128417969	424.1993713378906
1073	424.2003479003906	19.4264731312					1	DETECTED	424.2003 m/z @19.43 [151020OFc1_NvH-0949-CRLM-9.raw]	424.2003479003906	19.4264731312	4.29326978293333	92.1205227232	87.82725294026666	422421.96875	3.102112199298408E8	0	7606	0.0641622488042195	8.248991239555568	0.10733816049761873	424.19940185546875	424.20098876953125
1074	424.21099853515625	26.2729300997333					1	DETECTED	424.2110 m/z @26.27 [151020OFc1_NvH-0949-CRLM-9.raw]	424.21099853515625	26.2729300997333	3.4815104488	96.9571646229333	93.47565417413331	3244414.75	5.326583088236601E8	2	7606	3.6092204992676606	5.530143792937036	68.1276774060694	424.2010498046875	424.2196350097656
1075	424.2296447753906	22.6312238053333					1	DETECTED	424.2296 m/z @22.63 [151020OFc1_NvH-0949-CRLM-9.raw]	424.2296447753906	22.6312238053333	3.76526120933333	99.3826596117333	95.61739840239997	5869777.0	6.9486058985438E8	2	7606	0.219132219029877	1.7654987291925461	2.5107871529917993	424.21966552734375	424.23291015625
1076	424.2429504394531	22.3488810786667					1	DETECTED	424.2430 m/z @22.35 [151020OFc1_NvH-0949-CRLM-9.raw]	424.2429504394531	22.3488810786667	3.6822099336	99.1440415997333	95.46183166613329	6667830.5	7.098494773642405E8	2	7606	0.16820022671710078	0.9151916217900132	2.953192996853079	424.23297119140625	424.2529296875
1077	424.2559814453125	14.3656628437333					1	DETECTED	424.2560 m/z @14.37 [151020OFc1_NvH-0949-CRLM-9.raw]	424.2559814453125	14.3656628437333	4.2481703152	97.0527825021333	92.8046121869333	2146090.0	5.095143204759801E8	3	7606	9.182835871649623	68.41374969518921	35.63396309158423	424.25299072265625	424.2659606933594
1078	424.2688903808594	31.2479392530667					1	DETECTED	424.2689 m/z @31.25 [151020OFc1_NvH-0949-CRLM-9.raw]	424.2688903808594	31.2479392530667	4.77539361093333	92.6256814085333	87.85028779759996	645700.125	4.351375018195179E8	0	7606	16.210062855347804	2.1281563763844953	2.9496501782188274	424.2660217285156	424.27862548828125
1079	424.326416015625	90.6552481432					1	DETECTED	424.3264 m/z @90.66 [151020OFc1_NvH-0949-CRLM-9.raw]	424.326416015625	90.6552481432	1.16666511386667	95.7668994005333	94.60023428666663	253358.140625	3.889140271450063E8	0	7606	0.3047916469900116	0.5078115825062478	3.222458880896354	424.31988525390625	424.3328552246094
1080	424.36322021484375	91.1858459298667					1	DETECTED	424.3632 m/z @91.19 [151020OFc1_NvH-0949-CRLM-9.raw]	424.36322021484375	91.1858459298667	2.53379578133333	92.3737676989333	89.83997191759998	663064.625	4.0051755936672616E8	0	7606	0.34293325843145794	0.7066249965628892	0.5582201625269322	424.3534240722656	424.3730163574219
1081	424.3840637207031	60.8156311776					1	DETECTED	424.3841 m/z @60.82 [151020OFc1_NvH-0949-CRLM-9.raw]	424.3840637207031	60.8156311776	0.6151507576	98.4259875050667	97.8108367474667	1246732.5	3.6559728922645956E8	0	7606	0.28978643081676125	3.369662500475594	1.6126023071352098	424.3743591308594	424.39404296875
1082	424.4452819824219	48.5550404768					1	DETECTED	424.4453 m/z @48.56 [151020OFc1_NvH-0949-CRLM-9.raw]	424.4452819824219	48.5550404768	5.57264065786667	96.5251449125333	90.95250425466664	194081.296875	3.448621342070869E8	0	7606	84.51876769070661	1.0580203134051502	1.312190431223484	424.4361877441406	424.447021484375
1083	424.4573059082031	15.9370904274667					1	DETECTED	424.4573 m/z @15.94 [151020OFc1_NvH-0949-CRLM-9.raw]	424.4573059082031	15.9370904274667	4.71142358826667	92.1405829333333	87.42915934506664	743130.8125	3.589515860236416E8	4	7606	0.3002268833134245	1.1740152325679938	241.5173373368574	424.44793701171875	424.46697998046875
1084	424.4776306152344	31.7815206277333					1	DETECTED	424.4776 m/z @31.78 [151020OFc1_NvH-0949-CRLM-9.raw]	424.4776306152344	31.7815206277333	0.177449547733333	95.8671047253333	95.68965517759997	2125767.0	4.270656061260456E8	0	7606	0.10275634704405334	0.5132917881350973	0.9135715529827596	424.4676818847656	424.48736572265625
1085	424.49151611328125	15.8373894232					1	DETECTED	424.4915 m/z @15.84 [151020OFc1_NvH-0949-CRLM-9.raw]	424.49151611328125	15.8373894232	8.3853127656	95.4826154794667	87.0973027138667	226528.0625	3.423716486227852E8	0	7606	0.08982725648783507	6.336632131171968	0.12948211552309913	424.4876403808594	424.496826171875
1086	424.5069580078125	29.6010623456					1	DETECTED	424.5070 m/z @29.60 [151020OFc1_NvH-0949-CRLM-9.raw]	424.5069580078125	29.6010623456	6.4010187296	88.4031071274667	82.0020883978667	1283275.625	3.7305059275214845E8	0	7606	31.161558634434247	0.5809072654787699	0.011983616637158351	424.4969787597656	424.5167541503906
1087	424.51763916015625	14.5322841816					1	DETECTED	424.5176 m/z @14.53 [151020OFc1_NvH-0949-CRLM-9.raw]	424.51763916015625	14.5322841816	6.57224000106667	82.4778458709333	75.90560586986662	191034.25	3.0858839645506144E8	0	7606	0.09336471125138068	4.767913603764752	11.187194535528475	424.5171813964844	424.5264892578125
1088	424.5365295410156	19.0353715242667					1	DETECTED	424.5365 m/z @19.04 [151020OFc1_NvH-0949-CRLM-9.raw]	424.5365295410156	19.0353715242667	4.99951216613333	61.1913479234667	56.19183575733337	560827.625	2.2723468053079826E8	3	7606	6.065077676263826	0.5784993766569562	0.12533391390233464	424.5266418457031	424.5374755859375
1089	424.5475158691406	33.6971613781333					1	DETECTED	424.5475 m/z @33.70 [151020OFc1_NvH-0949-CRLM-9.raw]	424.5475158691406	33.6971613781333	0.887845773066667	96.3504173976	95.46257162453333	794370.125	4.076031785474834E8	3	7606	0.16949996359938524	0.5060384856012106	0.024034388178499132	424.53753662109375	424.54901123046875
1090	424.55902099609375	21.8087832938667					1	DETECTED	424.5590 m/z @21.81 [151020OFc1_NvH-0949-CRLM-9.raw]	424.55902099609375	21.8087832938667	4.4197893248	97.3860269432	92.96623761839999	3361028.75	4.510677391843399E8	4	7606	0.10047731832472095	0.850339110474386	0.42394868275860276	424.5491638183594	424.5690002441406
1091	424.569580078125	24.7411790165333					1	DETECTED	424.5696 m/z @24.74 [151020OFc1_NvH-0949-CRLM-9.raw]	424.569580078125	24.7411790165333	5.03935745413333	84.4791670832	79.43980962906667	318233.03125	3.24398472142907E8	0	7606	0.1120417268457139	2.746555514105238	4.454034703920167	424.56903076171875	424.5714416503906
1092	424.5814514160156	43.88544					1	DETECTED	424.5815 m/z @43.89 [151020OFc1_NvH-0949-CRLM-9.raw]	424.5814514160156	43.88544	4.39246054133333	98.1120955053333	93.71963496399997	2.7674086E7	7.116574196971468E8	0	7606	0.18970684276695948	1.4168681935060998	1.5680471714621114	424.57147216796875	424.5914306640625
1093	424.632568359375	69.9704037274667					1	DETECTED	424.6326 m/z @69.97 [151020OFc1_NvH-0949-CRLM-9.raw]	424.632568359375	69.9704037274667	12.25093918	79.1418153925333	66.8908762125333	171903.078125	3.144953085654538E8	0	7606	17.78269664338636	0.579448170014851	0.15889634002970202	424.6231384277344	424.64202880859375
1094	424.684814453125	31.7815206277333					1	DETECTED	424.6848 m/z @31.78 [151020OFc1_NvH-0949-CRLM-9.raw]	424.684814453125	31.7815206277333	5.1846075304	93.9851968634667	88.8005893330667	374475.1875	3.59965581802658E8	0	7606	5.373158414913625	1.6693777395913316	0.3533745022952793	424.6750183105469	424.6899108886719
1095	424.7000427246094	29.4418411733333					1	DETECTED	424.7000 m/z @29.44 [151020OFc1_NvH-0949-CRLM-9.raw]	424.7000427246094	29.4418411733333	5.31392758106667	94.9622710253333	89.64834344426663	1618141.375	3.66244412137885E8	0	7606	0.1273783397942232	0.5094442464631358	0.019175071963108546	424.6900939941406	424.70111083984375
1096	424.711181640625	27.4875575605333					1	DETECTED	424.7112 m/z @27.49 [151020OFc1_NvH-0949-CRLM-9.raw]	424.711181640625	27.4875575605333	4.68434059973333	99.7978903544	95.11354975466666	9037818.0	9.257331517908139E8	2	7606	1.2998577642415512	0.9600594889365649	0.12186174487955664	424.7013244628906	424.7211608886719
1097	424.7311706542969	18.4583953138667					1	DETECTED	424.7312 m/z @18.46 [151020OFc1_NvH-0949-CRLM-9.raw]	424.7311706542969	18.4583953138667	3.33677669093333	95.8763438450667	92.53956715413337	8892511.0	7.739794090688232E8	2	7606	25.49864266683593	27.910980957941284	42.25347970760296	424.7212219238281	424.7411193847656
1098	424.7445373535156	22.3488810786667					1	DETECTED	424.7445 m/z @22.35 [151020OFc1_NvH-0949-CRLM-9.raw]	424.7445373535156	22.3488810786667	5.1273752368	94.1288744226667	89.00149918586669	2705866.75	4.9435624784922624E8	2	7606	12.681597879976401	2.1689719093085102	2.8409452795457284	424.7412414550781	424.7544860839844
1099	424.7577209472656	29.5694936138667					1	DETECTED	424.7577 m/z @29.57 [151020OFc1_NvH-0949-CRLM-9.raw]	424.7577209472656	29.5694936138667	7.37749711653333	84.5122188186667	77.13472170213336	745506.125	3.865285218873465E8	0	7606	6.652172217134229	1.5174011452997478	99.21999552583087	424.75457763671875	424.76116943359375
1100	424.77117919921875	17.6091196053333					1	DETECTED	424.7712 m/z @17.61 [151020OFc1_NvH-0949-CRLM-9.raw]	424.77117919921875	17.6091196053333	0.6855728808	95.8763438450667	95.1907709642667	2622625.5	4.264627740128903E8	2	7606	4.2302522507214455	2.9673239305646266	29.958269573320013	424.76123046875	424.7811584472656
1101	424.78375244140625	66.612135736					1	DETECTED	424.7838 m/z @66.61 [151020OFc1_NvH-0949-CRLM-9.raw]	424.78375244140625	66.612135736	5.5352478176	66.612135736	61.0768879184	87866.640625	2.3128961766384336E8	0	7606	60.865528933420116	0.5	null	424.781494140625	424.7936096191406
1102	424.82763671875	30.1275419557333					1	DETECTED	424.8276 m/z @30.13 [151020OFc1_NvH-0949-CRLM-9.raw]	424.82763671875	30.1275419557333	0.00507214986666667	99.9980854506667	99.99301330080003	363565.9375	3.755654785715964E8	0	7606	0.20833040971593064	1.7180115215317846	2.4350941138768736	424.818115234375	424.8376159667969
1103	424.8535461425781	30.9477152090667					1	DETECTED	424.8535 m/z @30.95 [151020OFc1_NvH-0949-CRLM-9.raw]	424.8535461425781	30.9477152090667	0.0146180605333333	99.9528675938667	99.93824953333336	300596.59375	3.416148260725725E8	0	7606	32.68801485733516	2.0816475181038068	3.5801340438942435	424.8436584472656	424.8631896972656
1104	424.87396240234375	25.3710324850667					1	DETECTED	424.8740 m/z @25.37 [151020OFc1_NvH-0949-CRLM-9.raw]	424.87396240234375	25.3710324850667	0.0865836877333333	99.7708032933333	99.68421960559996	847908.5	3.9340602474367714E8	3	7606	0.5931757587014559	0.598528514964071	0.19801947603782616	424.8640441894531	424.87933349609375
1105	424.889404296875	16.3784880493333					1	DETECTED	424.8894 m/z @16.38 [151020OFc1_NvH-0949-CRLM-9.raw]	424.889404296875	16.3784880493333	0.2047283472	99.7431512874667	99.5384229402667	1161640.75	4.1404184094955325E8	0	7606	17.338257537056304	2.900940757831479	3.440148173773132	424.87945556640625	424.8929748535156
1106	424.90301513671875	40.0513336149333					1	DETECTED	424.9030 m/z @40.05 [151020OFc1_NvH-0949-CRLM-9.raw]	424.90301513671875	40.0513336149333	0.00507214986666667	99.0139144792	99.00884232933333	1.7422852E7	6.707336870479454E8	3	7606	0.17073481548492708	0.5061632193501756	0.0109610843694517	424.8930358886719	424.90557861328125
1107	424.9156188964844	43.88544					1	DETECTED	424.9156 m/z @43.89 [151020OFc1_NvH-0949-CRLM-9.raw]	424.9156188964844	43.88544	0.905422484266667	99.8343982010667	98.92897571680004	2.0797802E7	7.045397871774224E8	3	7606	0.1867489101252886	6.161695772707397	1.6844905698145447	424.90570068359375	424.92559814453125
1108	424.953125	15.858570904					1	DETECTED	424.9531 m/z @15.86 [151020OFc1_NvH-0949-CRLM-9.raw]	424.953125	15.858570904	0.738359728266667	97.0248912037333	96.28653147546663	458448.53125	3.617709933701728E8	0	7606	0.09025516478466145	0.6132924977115631	0.13946511494437572	424.9436340332031	424.96307373046875
1109	424.9638366699219	44.0717232442667					1	DETECTED	424.9638 m/z @44.07 [151020OFc1_NvH-0949-CRLM-9.raw]	424.9638366699219	44.0717232442667	0.479356397333333	97.7652913050667	97.28593490773336	281747.25	3.2324259622318345E8	0	7606	53.855256215617274	1.2392643935185075	1.4721705728969943	424.9632568359375	424.9695739746094
1110	424.97967529296875	31.7395238757333					1	DETECTED	424.9797 m/z @31.74 [151020OFc1_NvH-0949-CRLM-9.raw]	424.97967529296875	31.7395238757333	0.00507214986666667	98.622268208	98.61719605813333	515929.625	3.617823896812767E8	0	7606	13.327906060797684	1.9097251974066483	0.0051620454993496975	424.9696960449219	424.9895935058594
1111	425.00927734375	29.61179966					1	DETECTED	425.0093 m/z @29.61 [151020OFc1_NvH-0949-CRLM-9.raw]	425.00927734375	29.61179966	0.791113418666667	99.5590532346667	98.76793981600004	288284.28125	3.293713141482946E8	0	7606	0.1581071588330012	1.762367650139603	0.003031564259612441	425.0051574707031	425.0177917480469
1112	425.0285339355469	30.1964306509333					1	DETECTED	425.0285 m/z @30.20 [151020OFc1_NvH-0949-CRLM-9.raw]	425.0285339355469	30.1964306509333	0.424546794666667	99.3277625082667	98.90321571360003	330272.84375	3.503617987266346E8	0	7606	0.7648979824323519	1.7381778555503253	2.4508245842068686	425.0190734863281	425.0384826660156
1113	425.0439147949219	52.7560068829333					1	DETECTED	425.0439 m/z @52.76 [151020OFc1_NvH-0949-CRLM-9.raw]	425.0439147949219	52.7560068829333	0.268477574666667	99.1898307416	98.92135316693334	193502.234375	3.422192488957967E8	0	7606	97.31007161234277	0.9605959509710178	0.9206132708165394	425.0385437011719	425.05322265625
1114	425.0679016113281	35.5101048312					1	DETECTED	425.0679 m/z @35.51 [151020OFc1_NvH-0949-CRLM-9.raw]	425.0679016113281	35.5101048312	0.295612674933333	83.709242312	83.41362963706666	288196.4375	3.687744815674006E8	0	7606	48.206994740174736	1.2178259017576565	1.4337971341043294	425.0586853027344	425.07781982421875
1115	425.0944519042969	57.2459140058667					1	DETECTED	425.0945 m/z @57.25 [151020OFc1_NvH-0949-CRLM-9.raw]	425.0944519042969	57.2459140058667	1.88326339813333	96.8283414621333	94.94507806399997	122618.109375	3.415729881657688E8	0	7606	95.52413058150995	0.8575047578093874	0.714174693758397	425.0857849121094	425.10369873046875
1116	425.12908935546875	90.3422225482667					1	DETECTED	425.1291 m/z @90.34 [151020OFc1_NvH-0949-CRLM-9.raw]	425.12908935546875	90.3422225482667	33.9170977434667	94.4743895189333	60.557291775466595	171431.59375	2.604774191802609E8	0	7606	0.1692963544121966	0.5366163742212501	0.07323274844250005	425.1227722167969	425.1387023925781
1117	425.1554870605469	14.4875782458667					1	DETECTED	425.1555 m/z @14.49 [151020OFc1_NvH-0949-CRLM-9.raw]	425.1554870605469	14.4875782458667	8.08233321653333	97.8371459357333	89.75481271919998	173168.296875	3.421477878930749E8	0	7606	0.47688028897603196	6.803341735519141	1.1982658336192333	425.145751953125	425.1648864746094
1118	425.16668701171875	91.0399689826667					1	DETECTED	425.1667 m/z @91.04 [151020OFc1_NvH-0949-CRLM-9.raw]	425.16668701171875	91.0399689826667	1.14923861946667	98.1490348677333	96.99979624826663	155971.03125	3.193712116727014E8	0	7606	0.07879241640270607	0.539542819689765	1.4261977306161795E-4	425.1658935546875	425.176513671875
1119	425.189697265625	34.8456704616					1	DETECTED	425.1897 m/z @34.85 [151020OFc1_NvH-0949-CRLM-9.raw]	425.189697265625	34.8456704616	4.2289622744	96.9107966074667	92.68183433306669	501836.21875	3.6714158211406326E8	3	7606	4.15497599391459	1.682104871675163	2.8328674870473396	425.1797180175781	425.1985778808594
1120	425.2086181640625	18.3170797528					1	DETECTED	425.2086 m/z @18.32 [151020OFc1_NvH-0949-CRLM-9.raw]	425.2086181640625	18.3170797528	0.350720146666667	99.9890922213333	99.63837207466663	2.1602976E7	9.802897705254464E8	2	7606	0.14523078928100475	33.95845061581242	82.93622392771717	425.1986999511719	425.2185974121094
1121	425.22314453125	30.520399496					1	DETECTED	425.2231 m/z @30.52 [151020OFc1_NvH-0949-CRLM-9.raw]	425.22314453125	30.520399496	4.65727835226667	99.7615032325333	95.10422488026663	2228761.5	5.579977021997744E8	2	7606	6.773226024863373	9.115974673830355	0.030043944429445225	425.2186279296875	425.227294921875
1122	425.2373046875	40.0355754896					1	DETECTED	425.2373 m/z @40.04 [151020OFc1_NvH-0949-CRLM-9.raw]	425.2373046875	40.0355754896	4.5403775192	96.0866269557333	91.54624943653329	1.2235127E7	1.1556365742700226E9	2	7606	11.611637295081067	6.6184798252907795	0.36300714510499804	425.2273254394531	425.24725341796875
1123	425.24969482421875	43.9232891557333					1	DETECTED	425.2497 m/z @43.92 [151020OFc1_NvH-0949-CRLM-9.raw]	425.24969482421875	43.9232891557333	4.53127372426667	97.8924334517333	93.36115972746663	1.0049433E7	6.133688694318215E8	2	7606	0.17307083512245924	0.5116240562724661	0.14688225213143147	425.247314453125	425.2596740722656
1124	425.2633361816406	24.3012210370667					1	DETECTED	425.2633 m/z @24.30 [151020OFc1_NvH-0949-CRLM-9.raw]	425.2633361816406	24.3012210370667	6.74367744906667	94.7493296866667	88.00565223760003	750438.0	3.2321620160425967E8	0	7606	12.208649544781846	0.5214884362369421	7.876617934671585	425.259765625	425.265869140625
1125	425.2759704589844	49.0227102072					1	DETECTED	425.2760 m/z @49.02 [151020OFc1_NvH-0949-CRLM-9.raw]	425.2759704589844	49.0227102072	0.8526978	92.9866442050667	92.1339464050667	1247167.75	4.1982273222859025E8	2	7606	0.9075958413108509	0.5037845065892026	0.005277160481706486	425.2659912109375	425.28582763671875
1126	425.2995910644531	37.1911233005333					1	DETECTED	425.2996 m/z @37.19 [151020OFc1_NvH-0949-CRLM-9.raw]	425.2995910644531	37.1911233005333	37.1911233005333	92.3379200370667	55.146796736533396	86021.3828125	2.017257289121126E8	0	7606	54.28193001189248	null	null	425.28961181640625	425.30010986328125
1127	425.3105163574219	90.4470027701333					1	DETECTED	425.3105 m/z @90.45 [151020OFc1_NvH-0949-CRLM-9.raw]	425.3105163574219	90.4470027701333	1.9249818096	97.9939423122667	96.0689605026667	491860.5625	3.1647215646014035E8	0	7606	0.15387784957285078	3.840786905858377	3.3367168081071688	425.3027648925781	425.3200988769531
1128	425.32696533203125	91.3666084984					1	DETECTED	425.3270 m/z @91.37 [151020OFc1_NvH-0949-CRLM-9.raw]	425.32696533203125	91.3666084984	29.7625184090667	92.5257366224	62.7632182133333	92687.625	2.329908965100534E8	0	7606	0.918478922126539	0.5094078828395902	9.360116619472006	425.3241882324219	425.3310852050781
1129	425.34454345703125	91.5302985869333					1	DETECTED	425.3445 m/z @91.53 [151020OFc1_NvH-0949-CRLM-9.raw]	425.34454345703125	91.5302985869333	14.0440725256	92.4403273933333	78.3962548677333	86461.3125	2.4320479778364113E8	0	7606	0.22565061088320704	0.5058721972449638	1.1616728483718324	425.34130859375	425.3494873046875
1130	425.3619689941406	92.1405829333333					1	DETECTED	425.3620 m/z @92.14 [151020OFc1_NvH-0949-CRLM-9.raw]	425.3619689941406	92.1405829333333	0.223313433333333	99.9528675938667	99.72955416053337	269057.90625	3.5436929582560474E8	0	7606	0.9788858133707947	0.5117585223240296	0.010005453945693344	425.3528747558594	425.3713073730469
1131	425.45367431640625	19.9838672053333					1	DETECTED	425.4537 m/z @19.98 [151020OFc1_NvH-0949-CRLM-9.raw]	425.45367431640625	19.9838672053333	4.16563976453333	99.8888889581333	95.72324919359997	1132823.25	3.642147228757009E8	0	7606	0.17788990016181927	2.3986512942984137	0.06899153526868947	425.4437561035156	425.463623046875
1132	425.4745788574219	11.9883130597333					1	DETECTED	425.4746 m/z @11.99 [151020OFc1_NvH-0949-CRLM-9.raw]	425.4745788574219	11.9883130597333	6.37381474026667	94.9257737754667	88.55195903520003	1322298.125	4.028450247535406E8	0	7606	20.769761454104753	29.310409152556534	105.72628205051289	425.4646301269531	425.47479248046875
1133	425.48480224609375	27.2801412128					1	DETECTED	425.4848 m/z @27.28 [151020OFc1_NvH-0949-CRLM-9.raw]	425.48480224609375	27.2801412128	5.00875728026667	96.2587477512	91.24999047093334	2404556.5	3.975504969253714E8	4	7606	0.08707341183634654	1.532886475089159	0.03179404408729287	425.4748229980469	425.49456787109375
1134	425.530029296875	19.0171177205333					1	DETECTED	425.5300 m/z @19.02 [151020OFc1_NvH-0949-CRLM-9.raw]	425.530029296875	19.0171177205333	5.1074359104	95.1777522208	90.0703163104	219425.25	3.3037780806578565E8	0	7606	10.331112955461531	4.872863331872307	0.5439573725104285	425.5201416015625	425.5321960449219
1135	425.5422668457031	18.3267004469333					1	DETECTED	425.5423 m/z @18.33 [151020OFc1_NvH-0949-CRLM-9.raw]	425.5422668457031	18.3267004469333	4.68434059973333	98.5846333088	93.90029270906666	1.4010565E7	7.620335991299284E8	3	7606	0.15002934020851555	1.2247244187237396	0.5079938887959954	425.5323486328125	425.5522155761719
1136	425.5594482421875	37.8691777392					1	DETECTED	425.5594 m/z @37.87 [151020OFc1_NvH-0949-CRLM-9.raw]	425.5594482421875	37.8691777392	4.96082268533333	95.6919709133333	90.73114822799997	2112626.0	3.9360433460847574E8	3	7606	7.349301968959779	1.046955326705746	0.23945455473348756	425.55230712890625	425.5649719238281
1137	425.5749816894531	32.7702466216					1	DETECTED	425.5750 m/z @32.77 [151020OFc1_NvH-0949-CRLM-9.raw]	425.5749816894531	32.7702466216	4.70237557466667	94.7402446005333	90.03786902586663	9501777.0	6.421379559004469E8	3	7606	7.347915116343678	1.1635230539512704	1.7664832785187585	425.56500244140625	425.58489990234375
1138	425.5941467285156	21.7725147853333					1	DETECTED	425.5941 m/z @21.77 [151020OFc1_NvH-0949-CRLM-9.raw]	425.5941467285156	21.7725147853333	4.78449969493333	81.1362988472	76.35179915226666	1169278.25	3.3281124580703443E8	3	7606	38.971711367979424	38.162739649532824	0.02099732431142457	425.58502197265625	425.60333251953125
1139	425.66680908203125	18.6721468042667					1	DETECTED	425.6668 m/z @18.67 [151020OFc1_NvH-0949-CRLM-9.raw]	425.66680908203125	18.6721468042667	13.4736937752	96.0041674650667	82.5304736898667	529428.375	3.6448717907583666E8	0	7606	0.43905114244745036	0.5353096264729768	0.6377413959599415	425.6568603515625	425.67596435546875
1140	425.69012451171875	12.4420521378667					1	DETECTED	425.6901 m/z @12.44 [151020OFc1_NvH-0949-CRLM-9.raw]	425.69012451171875	12.4420521378667	5.2035596336	66.6301710114667	61.4266113778667	323316.96875	2.4908139671591458E8	2	7606	0.1194894553360033	0.5246740263773405	59.99177828612528	425.6802673339844	425.69427490234375
1141	425.7044677734375	20.0210479088					1	DETECTED	425.7045 m/z @20.02 [151020OFc1_NvH-0949-CRLM-9.raw]	425.7044677734375	20.0210479088	4.45633063573333	97.5058043472	93.04947371146667	1260082.125	3.8259545700635207E8	0	7606	0.09702397930695383	5.194726415110526	4.859594491705247	425.69451904296875	425.7103271484375
1142	425.7203369140625	20.8086054573333					1	DETECTED	425.7203 m/z @20.81 [151020OFc1_NvH-0949-CRLM-9.raw]	425.7203369140625	20.8086054573333	3.9842275128	98.5377629373333	94.5535354245333	1.05216984E8	2.9003069514635067E9	2	7606	0.30141154950440097	0.566187685393965	1.597831770698653	425.7103576660156	425.7303161621094
1143	425.7370910644531	30.2314050864					1	DETECTED	425.7371 m/z @30.23 [151020OFc1_NvH-0949-CRLM-9.raw]	425.7370910644531	30.2314050864	5.36219325173333	97.5519793674667	92.18978611573337	3942481.0	7.100699423807682E8	2	7606	9.294822118264534	1.4938531768850376	0.9629772502157251	425.7303466796875	425.7470397949219
1144	425.7474670410156	14.4760342394667					1	DETECTED	425.7475 m/z @14.48 [151020OFc1_NvH-0949-CRLM-9.raw]	425.7474670410156	14.4760342394667	5.99324859146667	95.7851367256	89.79188813413333	1832362.5	4.831335274238569E8	0	7606	30.641074644645663	6.1564504339120365	0.07099420410870155	425.7471008300781	425.757080078125
1145	425.76708984375	22.9770594738667					1	DETECTED	425.7671 m/z @22.98 [151020OFc1_NvH-0949-CRLM-9.raw]	425.76708984375	22.9770594738667	5.36219325173333	99.6427984357333	94.28060518399997	1.66242448E8	3.4512414455639167E9	2	7606	0.23344037006714657	1.2798927631110486	1.1350292732763982	425.7574157714844	425.77606201171875
1146	425.7774353027344	49.0590723909333					1	DETECTED	425.7774 m/z @49.06 [151020OFc1_NvH-0949-CRLM-9.raw]	425.7774353027344	49.0590723909333	5.71784325546667	98.1676547906667	92.44981153520003	513596.78125	3.5859037911316043E8	0	7606	29.510689845082698	1.3471038137293019	1.7139610862736379	425.77728271484375	425.7864990234375
1147	425.8064270019531	52.8606918592					1	DETECTED	425.8064 m/z @52.86 [151020OFc1_NvH-0949-CRLM-9.raw]	425.8064270019531	52.8606918592	5.31392758106667	96.4234876322667	91.10956005120003	148279.5625	3.0901989762272125E8	0	7606	82.77481848437313	1.0037678229567952	1.0065585226757117	425.79656982421875	425.81280517578125
1148	425.8232727050781	19.5236762824					1	DETECTED	425.8233 m/z @19.52 [151020OFc1_NvH-0949-CRLM-9.raw]	425.8232727050781	19.5236762824	5.14613515066667	98.9489437264	93.80280857573334	156059.90625	3.266796252936285E8	0	7606	19.101527400967072	4.624614339217304	8.367400537655616	425.8133850097656	425.8326416015625
1149	425.845703125	19.4394381808					1	DETECTED	425.8457 m/z @19.44 [151020OFc1_NvH-0949-CRLM-9.raw]	425.845703125	19.4394381808	1.71398616613333	99.0696276578667	97.35564149173338	324920.625	3.495422956088432E8	0	7606	0.16946632948482687	4.856844193675278	5.588609592883058	425.8359680175781	425.8493347167969
1150	425.859375	8.65818469493333					1	DETECTED	425.8594 m/z @8.66 [151020OFc1_NvH-0949-CRLM-9.raw]	425.859375	8.65818469493333	1.4314644576	99.0975254330667	97.6660609754667	1201014.625	3.7209402617043185E8	3	7606	0.14104356189508138	1.0289964301105519	6.652234072163068	425.8499450683594	425.864990234375
1151	425.8751220703125	20.9214250717333					1	DETECTED	425.8751 m/z @20.92 [151020OFc1_NvH-0949-CRLM-9.raw]	425.8751220703125	20.9214250717333	0.0326049498666667	99.6977166472	99.66511169733333	1.1935845E7	6.839742018978974E8	3	7606	2.709028240942512	0.5171412695949976	0.23939609724924327	425.86517333984375	425.8851013183594
1152	425.88519287109375	24.5287792594667					1	DETECTED	425.8852 m/z @24.53 [151020OFc1_NvH-0949-CRLM-9.raw]	425.88519287109375	24.5287792594667	4.69332596986667	97.2177367370667	92.52441076720004	1039086.75	4.1041340923977935E8	0	7606	39.11083903996092	0.6216658543594615	0.1795160812416463	425.8851318359375	425.8876647949219
1153	425.8976745605469	40.1295709397333					1	DETECTED	425.8977 m/z @40.13 [151020OFc1_NvH-0949-CRLM-9.raw]	425.8976745605469	40.1295709397333	0.861460860533333	97.4413152101333	96.57985434959997	1916770.625	4.413084376576E8	3	7606	2.2716729579295176	0.5034464892006371	0.006342904961164302	425.8876953125	425.8992919921875
1154	425.9093017578125	32.7702466216					1	DETECTED	425.9093 m/z @32.77 [151020OFc1_NvH-0949-CRLM-9.raw]	425.9093017578125	32.7702466216	0.00507214986666667	97.4135867768	97.40851462693334	7329938.0	5.956559307985445E8	3	7606	10.62323390933738	0.8313785795892179	0.6936170437578398	425.8993225097656	425.919189453125
1155	425.9283752441406	21.8327872202667					1	DETECTED	425.9284 m/z @21.83 [151020OFc1_NvH-0949-CRLM-9.raw]	425.9283752441406	21.8327872202667	0.0235115234666667	99.2820189693333	99.25850744586663	826587.6875	3.500118787228718E8	0	7606	38.876528896415095	1.4006306471854078	142.47559008836015	425.919677734375	425.93829345703125
1156	425.9391784667969	79.7391253226667					1	DETECTED	425.9392 m/z @79.74 [151020OFc1_NvH-0949-CRLM-9.raw]	425.9391784667969	79.7391253226667	0.887845773066667	99.9890922213333	99.10124644826662	85024.7421875	2.873989441929192E8	0	7606	97.1324874809078	0.611374178210633	0.22215922840582708	425.93841552734375	425.94415283203125
1157	425.95416259765625	20.0355913512					1	DETECTED	425.9542 m/z @20.04 [151020OFc1_NvH-0949-CRLM-9.raw]	425.95416259765625	20.0355913512	0.0596025890666667	99.8888889581333	99.82928636906662	514319.28125	3.732684862514932E8	0	7606	0.2565548985577948	3.339074097833821	0.6133953606063782	425.9441833496094	425.9635009765625
1158	425.9744567871094	35.821011656					1	DETECTED	425.9745 m/z @35.82 [151020OFc1_NvH-0949-CRLM-9.raw]	425.9744567871094	35.821011656	0.3234771016	99.4749396954667	99.1514625938667	714947.0625	3.427950623998553E8	0	7606	5.824625779215442	2.8831836150775296	0.003687564617395832	425.964599609375	425.9760437011719
1159	425.9860534667969	27.3275679048					1	DETECTED	425.9861 m/z @27.33 [151020OFc1_NvH-0949-CRLM-9.raw]	425.9860534667969	27.3275679048	1.01728593173333	96.5159600648	95.49867413306667	1045973.5	4.1309228139418095E8	0	7606	28.474980161401444	19.04295012832119	0.4559477748200195	425.97607421875	425.99603271484375
1160	426.01104736328125	61.7037780029333					1	DETECTED	426.0110 m/z @61.70 [151020OFc1_NvH-0949-CRLM-9.raw]	426.01104736328125	61.7037780029333	1.9147048152	99.6797418824	97.7650370672	347392.71875	3.3924663962413603E8	0	7606	1.042927979534241	0.8774440429676432	0.7353880236440064	426.0013122558594	426.0210266113281
1161	426.0302429199219	43.3576333538667					1	DETECTED	426.0302 m/z @43.36 [151020OFc1_NvH-0949-CRLM-9.raw]	426.0302429199219	43.3576333538667	0.497277067466667	98.8752528429333	98.37797577546664	115560.3125	3.698057994538058E8	0	7606	97.01814768588766	1.2076153104055876	1.3932041706859872	426.0214538574219	426.0333251953125
1162	426.0434265136719	51.6863234610667					1	DETECTED	426.0434 m/z @51.69 [151020OFc1_NvH-0949-CRLM-9.raw]	426.0434265136719	51.6863234610667	0.667943922933333	98.4907766696	97.82283274666666	142757.046875	3.351960160939274E8	0	7606	96.66294813865703	0.9728296666676153	0.9442062136905991	426.0334777832031	426.04498291015625
1163	426.05523681640625	26.2445472261333					1	DETECTED	426.0552 m/z @26.24 [151020OFc1_NvH-0949-CRLM-9.raw]	426.05523681640625	26.2445472261333	1.88326339813333	97.7744008538667	95.89113745573337	286389.25	3.3302414498425186E8	0	7606	0.19012540689383073	1.9732456660357522	2.9272710102176416	426.0457458496094	426.0650939941406
1164	426.0884094238281	37.535091792					1	DETECTED	426.0884 m/z @37.54 [151020OFc1_NvH-0949-CRLM-9.raw]	426.0884094238281	37.535091792	1.89244064986667	97.8832521573333	95.99081150746663	127886.1171875	3.4140574695801497E8	0	7606	96.10971696860987	1.3519607503881985	1.696069122922247	426.078857421875	426.0902099609375
1165	426.1011657714844	89.3439880557333					1	DETECTED	426.1012 m/z @89.34 [151020OFc1_NvH-0949-CRLM-9.raw]	426.1011657714844	89.3439880557333	1.58157126773333	98.5377629373333	96.95619166959997	1841553.375	4.367724981468614E8	0	7606	0.44034396915981233	5.0037215342126995	9.225809028652161	426.0925598144531	426.1109313964844
1166	426.1336669921875	61.0570603997333					1	DETECTED	426.1337 m/z @61.06 [151020OFc1_NvH-0949-CRLM-9.raw]	426.1336669921875	61.0570603997333	0.00507214986666667	99.9980854506667	99.99301330080003	473102.28125	3.227975196306754E8	0	7606	62.82672954575449	0.8348336006459464	0.6146066426836452	426.1296691894531	426.143310546875
1167	426.14898681640625	90.2068014178667					1	DETECTED	426.1490 m/z @90.21 [151020OFc1_NvH-0949-CRLM-9.raw]	426.14898681640625	90.2068014178667	0.286485644533333	96.1138078834667	95.82732223893338	199931.578125	3.300052903919977E8	0	7606	0.017116202057465557	0.5328457835962792	0.07808408417060783	426.1439514160156	426.1584167480469
1168	426.1684875488281	18.68653812					1	DETECTED	426.1685 m/z @18.69 [151020OFc1_NvH-0949-CRLM-9.raw]	426.1684875488281	18.68653812	7.4561525784	91.2148519866667	83.75869940826671	249613.109375	3.252702338416571E8	0	7606	0.11818106926495275	5.884924563438861	10.961249709325234	426.1585388183594	426.16925048828125
1169	426.17974853515625	19.3749494528					1	DETECTED	426.1797 m/z @19.37 [151020OFc1_NvH-0949-CRLM-9.raw]	426.17974853515625	19.3749494528	7.47568603706667	97.6721584616	90.19647242453334	391518.03125	3.588026133208897E8	0	7606	0.06169433311821848	4.034775879478953	9.78778313274853	426.1702880859375	426.1897277832031
1170	426.1929626464844	69.2619580912					1	DETECTED	426.1930 m/z @69.26 [151020OFc1_NvH-0949-CRLM-9.raw]	426.1929626464844	69.2619580912	8.5277216904	99.7615032325333	91.2337815421333	381938.4375	4.2882081675007325E8	0	7606	56.66230887308765	0.7686829305884177	0.5589526064201908	426.18975830078125	426.1929931640625
1171	426.2030029296875	37.0057936952					1	DETECTED	426.2030 m/z @37.01 [151020OFc1_NvH-0949-CRLM-9.raw]	426.2030029296875	37.0057936952	4.4379288272	99.4471608525333	95.0092320253333	1345066.625	4.4947147013732255E8	2	7606	14.452453117905996	0.7704324071753428	0.18075561363040252	426.1930847167969	426.2064514160156
1172	426.2164611816406	23.3731091357333					1	DETECTED	426.2165 m/z @23.37 [151020OFc1_NvH-0949-CRLM-9.raw]	426.2164611816406	23.3731091357333	5.0776128752	99.0696276578667	93.9920147826667	2.4514256E7	1.535373062680074E9	2	7606	0.6147137677003798	0.9188434725716361	5.362813368432656	426.20648193359375	426.2174377441406
1173	426.2274475097656	20.7638499152					1	DETECTED	426.2274 m/z @20.76 [151020OFc1_NvH-0949-CRLM-9.raw]	426.2274475097656	20.7638499152	3.97519452773333	96.570925604	92.59573107626666	1.33186592E8	3.9479966597435093E9	2	7606	0.1783311908612859	1.5000677127524042	19.71154277573498	426.21746826171875	426.2374267578125
1174	426.2442626953125	22.1525107658667					1	DETECTED	426.2443 m/z @22.15 [151020OFc1_NvH-0949-CRLM-9.raw]	426.2442626953125	22.1525107658667	4.84213854506667	97.8738791594667	93.03174061440002	3655290.5	6.511462796255869E8	3	7606	10.665238488347171	1.1054899355780587	1.0623868191452306	426.2374572753906	426.2542419433594
1175	426.2563171386719	20.6302051970667					1	DETECTED	426.2563 m/z @20.63 [151020OFc1_NvH-0949-CRLM-9.raw]	426.2563171386719	20.6302051970667	5.17488084746667	94.2826312138667	89.10775036640003	2050498.25	6.159311715545832E8	0	7606	13.806300451868989	1.7634563599334299	0.35774166258960927	426.2542724609375	426.2571105957031
1176	426.2671203613281	22.9770594738667					1	DETECTED	426.2671 m/z @22.98 [151020OFc1_NvH-0949-CRLM-9.raw]	426.2671203613281	22.9770594738667	4.5760039664	97.7744008538667	93.1983968874667	7.7158264E7	2.1033038041480646E9	2	7606	0.22987589924445118	1.104759117124434	0.10704197311223737	426.25714111328125	426.277099609375
1177	426.2881164550781	91.6398931528					1	DETECTED	426.2881 m/z @91.64 [151020OFc1_NvH-0949-CRLM-9.raw]	426.2881164550781	91.6398931528	4.19265175173333	94.5826902202667	90.39003846853336	325798.59375	3.539024057872543E8	0	7606	0.36047552075913813	1.1112710802083157	0.0087695391746261	426.27813720703125	426.2923889160156
1178	426.3060607910156	90.6637998629333					1	DETECTED	426.3061 m/z @90.66 [151020OFc1_NvH-0949-CRLM-9.raw]	426.3060607910156	90.6637998629333	1.9350194848	99.5136726461333	97.5786531613333	779477.25	2.3006579296080974E8	0	7606	0.05176845194922919	1.870764126657225	3.6924446151202672	426.2982482910156	426.31512451171875
1179	426.330810546875	53.6749338848					1	DETECTED	426.3308 m/z @53.67 [151020OFc1_NvH-0949-CRLM-9.raw]	426.330810546875	53.6749338848	0.6855728808	96.6444037496	95.9588308688	95270.15625	3.129740612356824E8	0	7606	91.19502318358464	0.9054537462865082	0.7217792604477955	426.3208312988281	426.33087158203125
1180	426.3424987792969	90.2279717576					1	DETECTED	426.3425 m/z @90.23 [151020OFc1_NvH-0949-CRLM-9.raw]	426.3424987792969	90.2279717576	0.623998093333333	99.4749396954667	98.85094160213337	214030.640625	3.4719919416966516E8	0	7606	0.028055682690293793	0.5515990952171037	0.10319819043420743	426.3329162597656	426.349609375
1181	426.4580383300781	21.7525716938667					1	DETECTED	426.4580 m/z @21.75 [151020OFc1_NvH-0949-CRLM-9.raw]	426.4580383300781	21.7525716938667	4.6752926032	96.1681051893333	91.4928125861333	1667756.375	3.936135043024321E8	0	7606	16.162972819299412	5.513781031283644	27.133918682185517	426.4482421875	426.46588134765625
1182	426.47607421875	48.5992819061333					1	DETECTED	426.4761 m/z @48.60 [151020OFc1_NvH-0949-CRLM-9.raw]	426.47607421875	48.5992819061333	4.17472125546667	97.9110556970667	93.73633444160004	2000952.875	4.239948623529035E8	4	7606	0.13713950866939228	0.5089352728115084	0.0939056331698461	426.46624755859375	426.4859924316406
1183	426.4906921386719	28.8116300626667					1	DETECTED	426.4907 m/z @28.81 [151020OFc1_NvH-0949-CRLM-9.raw]	426.4906921386719	28.8116300626667	5.99324859146667	95.746797348	89.75354875653333	402639.6875	3.884904259789942E8	0	7606	1.5744620899548742	2.478440246010498	0.013778793756041718	426.48614501953125	426.5003662109375
1184	426.51324462890625	14.4760342394667					1	DETECTED	426.5132 m/z @14.48 [151020OFc1_NvH-0949-CRLM-9.raw]	426.51324462890625	14.4760342394667	6.6706830448	98.4813804925333	91.8106974477333	287342.125	3.807059112228848E8	0	7606	0.1068194633343591	0.535429818447088	5.8179391381493275	426.5032653808594	426.5173034667969
1185	426.52764892578125	33.0184439629333					1	DETECTED	426.5276 m/z @33.02 [151020OFc1_NvH-0949-CRLM-9.raw]	426.52764892578125	33.0184439629333	3.70109534106667	99.4749396954667	95.77384435440003	834046.0625	3.8066989172781205E8	3	7606	4.123653413511235	0.5047820935186805	6.368252469071083	426.5182189941406	426.5376281738281
1186	426.53778076171875	22.6482174762667					1	DETECTED	426.5378 m/z @22.65 [151020OFc1_NvH-0949-CRLM-9.raw]	426.53778076171875	22.6482174762667	0.560751147733333	42.0451526088	41.48440146106667	797553.4375	1.635500663442377E8	0	7606	11.964409583495502	26.305344750532118	33.523053898562964	426.53765869140625	426.5394592285156
1187	426.5494689941406	35.6319557157333					1	DETECTED	426.5495 m/z @35.63 [151020OFc1_NvH-0949-CRLM-9.raw]	426.5494689941406	35.6319557157333	3.50860165306667	99.7068352706667	96.19823361760002	2982076.75	4.8103195622894394E8	3	7606	14.867434209625962	0.5085327274206852	0.04284071261689466	426.5396423339844	426.55938720703125
1188	426.5605773925781	24.3772932469333					1	DETECTED	426.5606 m/z @24.38 [151020OFc1_NvH-0949-CRLM-9.raw]	426.5605773925781	24.3772932469333	4.89734622026667	46.3732344437333	41.47588822346663	151998.4375	1.3995865842645076E8	0	7606	28.02461215002453	1.0768760353517717	1.4112035534591798	426.5596008300781	426.5638122558594
1189	426.5738220214844	41.5854583634667					1	DETECTED	426.5738 m/z @41.59 [151020OFc1_NvH-0949-CRLM-9.raw]	426.5738220214844	41.5854583634667	5.1074359104	99.724888968	94.6174530576	2078086.375	5.04934496521997E8	3	7606	7.007198446296421	1.6615199312605486	0.03979514023921975	426.5638427734375	426.5837707519531
1190	426.59246826171875	38.7872608048					1	DETECTED	426.5925 m/z @38.79 [151020OFc1_NvH-0949-CRLM-9.raw]	426.59246826171875	38.7872608048	5.194093076	92.9621795149333	87.7680864389333	812863.25	4.010693772730474E8	0	7606	0.15536053803791106	1.3111105277826338	0.029363903534381085	426.5838928222656	426.6012878417969
1191	426.6590576171875	17.2091826133333					1	DETECTED	426.6591 m/z @17.21 [151020OFc1_NvH-0949-CRLM-9.raw]	426.6590576171875	17.2091826133333	9.54853491493333	99.9620423450667	90.41350743013338	138946.9375	3.927605242124201E8	0	7606	1.6772499958172098	5.868445779359051	0.025342654612198662	426.65032958984375	426.66876220703125
1192	426.69439697265625	69.1518967746667					1	DETECTED	426.6944 m/z @69.15 [151020OFc1_NvH-0949-CRLM-9.raw]	426.69439697265625	69.1518967746667	6.1253408856	79.6046395064	73.47929862080001	363520.125	3.110279403459462E8	0	7606	46.1151874827591	0.5922038184491929	0.19213766770056429	426.6852111816406	426.6981506347656
1193	426.7082214355469	21.7630092728					1	DETECTED	426.7082 m/z @21.76 [151020OFc1_NvH-0949-CRLM-9.raw]	426.7082214355469	21.7630092728	1.6699135512	95.0268599792	93.356946428	1458422.75	4.210636592142606E8	0	7606	16.22235844106269	0.5769672365433124	4.151151209991964	426.6982421875	426.7090759277344
1194	426.7190856933594	23.5363994288					1	DETECTED	426.7191 m/z @23.54 [151020OFc1_NvH-0949-CRLM-9.raw]	426.7190856933594	23.5363994288	5.32374336053333	96.7088639576	91.38512059706667	1.0818254E7	1.2567059735071585E9	2	7606	2.7303220110545787	1.1987969451547202	0.5828912058407786	426.7091369628906	426.72259521484375
1195	426.7326354980469	20.7316749906667					1	DETECTED	426.7326 m/z @20.73 [151020OFc1_NvH-0949-CRLM-9.raw]	426.7326354980469	20.7316749906667	4.68434059973333	98.3985605125333	93.71421991279996	3.9308356E7	1.7188434425996478E9	2	7606	0.20162114344156024	7.249019652481849	27.016581317760867	426.7226867675781	426.74066162109375
1196	426.75067138671875	19.5236762824					1	DETECTED	426.7507 m/z @19.52 [151020OFc1_NvH-0949-CRLM-9.raw]	426.75067138671875	19.5236762824	4.68434059973333	97.7376765933333	93.05333599359997	4.3520544E7	1.3540673292759674E9	2	7606	0.20506853766987732	0.929600987875563	0.21553075523368487	426.7406921386719	426.7606506347656
1197	426.76806640625	22.9083853933333					1	DETECTED	426.7681 m/z @22.91 [151020OFc1_NvH-0949-CRLM-9.raw]	426.76806640625	22.9083853933333	0.0686570610666667	94.5917673853333	94.52311032426663	1.8532772E7	9.319743932867292E8	2	7606	0.23644068712956212	30.29880637662127	192.22179399724868	426.76068115234375	426.7779235839844
1198	426.78680419921875	44.4647397472					1	DETECTED	426.7868 m/z @44.46 [151020OFc1_NvH-0949-CRLM-9.raw]	426.78680419921875	44.4647397472	2.97616789013333	99.2268454285333	96.25067753839997	7395015.0	3.8482569644292223E8	2	7606	0.18616092260946004	1.134743176147511	1.2235831571330746	426.7781677246094	426.796142578125
1199	426.8055725097656	28.7889321901333					1	DETECTED	426.8056 m/z @28.79 [151020OFc1_NvH-0949-CRLM-9.raw]	426.8055725097656	28.7889321901333	2.66989687546667	95.5739222797333	92.90402540426662	471615.21875	3.856132441834357E8	0	7606	0.13844228719728235	1.7784735210357903	0.7961561559160494	426.79840087890625	426.8154602050781
1200	426.84735107421875	14.5198445376					1	DETECTED	426.8474 m/z @14.52 [151020OFc1_NvH-0949-CRLM-9.raw]	426.84735107421875	14.5198445376	1.82225829786667	96.6353102312	94.81305193333333	318931.96875	3.8016505365874374E8	0	7606	0.04001269585167222	1.0591668587848873	1.0749801519710647	426.8377380371094	426.8521423339844
1201	426.8621520996094	32.9918470552					1	DETECTED	426.8622 m/z @32.99 [151020OFc1_NvH-0949-CRLM-9.raw]	426.8621520996094	32.9918470552	0.00507214986666667	99.6337170453333	99.62864489546664	587720.0	3.852486444477281E8	3	7606	21.738126733229308	3.113170177859301	0.3836761267863742	426.8521728515625	426.8721008300781
1202	426.8821716308594	17.1478389306667					1	DETECTED	426.8822 m/z @17.15 [151020OFc1_NvH-0949-CRLM-9.raw]	426.8821716308594	17.1478389306667	3.40975912506667	99.9980854506667	96.58832632560002	3617996.5	4.966419965550843E8	3	7606	0.1642551327110624	0.6403729586839129	86.83500159940743	426.8722229003906	426.89215087890625
1203	426.8998107910156	39.3460314522667					1	DETECTED	426.8998 m/z @39.35 [151020OFc1_NvH-0949-CRLM-9.raw]	426.8998107910156	39.3460314522667	0.0775693824	99.9528675938667	99.8752982114667	735651.1875	3.6773825518041754E8	0	7606	0.08820271838732197	1.8899378964879265	0.18259766743644928	426.8921813964844	426.90283203125
1204	426.91290283203125	41.9050314997333					1	DETECTED	426.9129 m/z @41.91 [151020OFc1_NvH-0949-CRLM-9.raw]	426.91290283203125	41.9050314997333	0.341776699466667	99.5226410477333	99.18086434826664	3139185.5	4.786149000539978E8	3	7606	0.15192973878237837	0.8324194809221143	2.183230355076292	426.9029235839844	426.9228210449219
1205	426.9305114746094	25.4174607605333					1	DETECTED	426.9305 m/z @25.42 [151020OFc1_NvH-0949-CRLM-9.raw]	426.9305114746094	25.4174607605333	0.3886035408	99.7708032933333	99.3821997525333	999961.25	3.84295505682683E8	0	7606	0.1098699246355217	0.5983712524864673	17.32150425771634	426.92291259765625	426.9403991699219
1206	426.9482421875	44.2882727322667					1	DETECTED	426.9482 m/z @44.29 [151020OFc1_NvH-0949-CRLM-9.raw]	426.9482421875	44.2882727322667	0.6151507576	99.8981223949333	99.28297163733329	666005.6875	3.2578575889469737E8	0	7606	0.059117046745427615	0.9436303408416941	1.4382518114987892	426.94073486328125	426.94915771484375
1207	426.95916748046875	21.7725147853333					1	DETECTED	426.9592 m/z @21.77 [151020OFc1_NvH-0949-CRLM-9.raw]	426.95916748046875	21.7725147853333	0.1323438464	99.7158286669333	99.5834848205333	970355.1875	3.7676548302023137E8	0	7606	16.17465337045433	1.8420619140778638	105.77936123417777	426.94940185546875	426.9678039550781
1208	426.9778747558594	48.5992819061333					1	DETECTED	426.9779 m/z @48.60 [151020OFc1_NvH-0949-CRLM-9.raw]	426.9778747558594	48.5992819061333	0.122616624	99.8981223949333	99.7755057709333	1107860.25	3.7331537529241365E8	0	7606	0.1094322751441581	0.5039366425296019	0.04327205740643243	426.9679260253906	426.98785400390625
1209	427.00494384765625	26.9721303194667					1	DETECTED	427.0049 m/z @26.97 [151020OFc1_NvH-0949-CRLM-9.raw]	427.00494384765625	26.9721303194667	0.729597289066667	97.2472197349333	96.51762244586664	516231.0	3.39962479553114E8	4	7606	10.147334008958346	2.249463856454039	0.034677547276850844	426.99505615234375	427.0147705078125
1210	427.02044677734375	61.3688961629333					1	DETECTED	427.0204 m/z @61.37 [151020OFc1_NvH-0949-CRLM-9.raw]	427.02044677734375	61.3688961629333	0.497277067466667	98.9489437264	98.45166665893333	159751.734375	3.5981575732841456E8	0	7606	51.587608787677866	0.8336276987934735	0.634585191327111	427.015380859375	427.0298767089844
1211	427.0475769042969	46.3178120266667					1	DETECTED	427.0476 m/z @46.32 [151020OFc1_NvH-0949-CRLM-9.raw]	427.0475769042969	46.3178120266667	1.62547491893333	95.1959667504	93.57049183146667	104214.859375	3.325002813533646E8	0	7606	93.43672803902103	1.051392117996942	1.1009245101840162	427.03802490234375	427.0569763183594
1212	427.08538818359375	90.3636182797333					1	DETECTED	427.0854 m/z @90.36 [151020OFc1_NvH-0949-CRLM-9.raw]	427.08538818359375	90.3636182797333	0.159351551733333	98.1400742074667	97.98072265573336	712107.6875	3.9150639850108886E8	0	7606	0.10926944223392354	0.5003960032082422	1.0536740609798543	427.0754699707031	427.09527587890625
1213	427.1052551269531	89.2254771168					1	DETECTED	427.1053 m/z @89.23 [151020OFc1_NvH-0949-CRLM-9.raw]	427.1052551269531	89.2254771168	2.1277255432	97.1443625858667	95.0166370426667	458451.28125	3.9016915547645134E8	0	7606	0.0626525455846263	0.5454597582945355	0.4727565137840251	427.09576416015625	427.1126403808594
1214	427.1175231933594	91.3666084984					1	DETECTED	427.1175 m/z @91.37 [151020OFc1_NvH-0949-CRLM-9.raw]	427.1175231933594	91.3666084984	41.9489744226667	99.4102924874667	57.461318064800004	143828.546875	2.4898197271093705E8	0	7606	0.06077506542916922	0.5813847540408312	2.2121532031120883	427.1159973144531	427.1265869140625
1215	427.13336181640625	73.2145918445333					1	DETECTED	427.1334 m/z @73.21 [151020OFc1_NvH-0949-CRLM-9.raw]	427.13336181640625	73.2145918445333	0.00507214986666667	99.9980854506667	99.99301330080003	127335.65625	3.374984628864789E8	0	7606	97.27977786146892	0.6565438675875747	0.35168202171217183	427.1278076171875	427.1431579589844
1216	427.1915588378906	35.0615142341333					1	DETECTED	427.1916 m/z @35.06 [151020OFc1_NvH-0949-CRLM-9.raw]	427.1915588378906	35.0615142341333	5.14613515066667	96.013321436	90.86718628533333	657105.5625	3.783571992106783E8	3	7606	0.11543077415417002	2.0235658435036776	2.1861758850608233	427.18157958984375	427.19927978515625
1217	427.20928955078125	33.1763501250667					1	DETECTED	427.2093 m/z @33.18 [151020OFc1_NvH-0949-CRLM-9.raw]	427.20928955078125	33.1763501250667	4.29326978293333	97.9201749584	93.62690517546666	2736457.75	4.5734874140859985E8	3	7606	9.433757291548169	0.5042380872471685	0.15427938821142187	427.1993103027344	427.2140197753906
1218	427.2240295410156	29.6796468413333					1	DETECTED	427.2240 m/z @29.68 [151020OFc1_NvH-0949-CRLM-9.raw]	427.2240295410156	29.6796468413333	4.3745707592	99.6886600448	95.3140892856	1.9041564E7	1.8815469324103155E9	3	7606	1.2938568727014044	0.5496542625193734	0.46799029980843443	427.214111328125	427.2340087890625
1219	427.2348937988281	20.7638499152					1	DETECTED	427.2349 m/z @20.76 [151020OFc1_NvH-0949-CRLM-9.raw]	427.2348937988281	20.7638499152	3.58093831733333	95.7192351221333	92.13829680479996	1.0609285E7	5.490046139595907E8	3	7606	0.18733704208854718	53.71529414563914	1.4406786354525165	427.2340393066406	427.2417297363281
1220	427.2517395019531	19.5129724229333					1	DETECTED	427.2517 m/z @19.51 [151020OFc1_NvH-0949-CRLM-9.raw]	427.2517395019531	19.5129724229333	4.7208981712	96.0316217229333	91.31072355173329	2.061313E7	1.0246335390376239E9	2	7606	0.19080955227904184	4.935536853502186	26.537727029939592	427.24176025390625	427.26171875
1221	427.26605224609375	29.7118550128					1	DETECTED	427.2661 m/z @29.71 [151020OFc1_NvH-0949-CRLM-9.raw]	427.26605224609375	29.7118550128	1.29870990933333	94.5247907037333	93.22608079439998	6225704.0	6.343126226083542E8	2	7606	6.870369501085126	0.9399615702370815	0.6741171897228149	427.2617492675781	427.2749938964844
1222	427.2883605957031	44.4805583994667					1	DETECTED	427.2884 m/z @44.48 [151020OFc1_NvH-0949-CRLM-9.raw]	427.2883605957031	44.4805583994667	6.41261665653333	92.5834839533333	86.17086729679997	3073520.0	4.428142884405733E8	0	7606	0.4227787651391566	0.9027390533253759	0.01051456395104978	427.27838134765625	427.2929382324219
1223	427.306884765625	28.8375255002667					1	DETECTED	427.3069 m/z @28.84 [151020OFc1_NvH-0949-CRLM-9.raw]	427.306884765625	28.8375255002667	14.1982936792	92.4403273933333	78.2420337141333	238469.375	3.677585174920996E8	0	7606	61.828323428848734	2.6532351369454545	4.31984500393357	427.30218505859375	427.3164978027344
1224	427.3235168457031	90.3006123509333					1	DETECTED	427.3235 m/z @90.30 [151020OFc1_NvH-0949-CRLM-9.raw]	427.3235168457031	90.3006123509333	3.58982141973333	95.5739222797333	91.98410085999997	50669.640625	2.1206991907270637E8	0	7606	88.33793877660685	0.5304074606641753	0.06081492132835067	427.32208251953125	427.3280944824219
1225	427.3418273925781	92.1405829333333					1	DETECTED	427.3418 m/z @92.14 [151020OFc1_NvH-0949-CRLM-9.raw]	427.3418273925781	92.1405829333333	29.1449235712	92.4585251221333	63.3136015509333	114905.3203125	2.5131079383845857E8	0	7606	0.8000376412217776	0.5025235245731161	2.0126176108283427	427.33660888671875	427.3432312011719
1226	427.4496154785156	44.2489128485333					1	DETECTED	427.4496 m/z @44.25 [151020OFc1_NvH-0949-CRLM-9.raw]	427.4496154785156	44.2489128485333	4.96991227386667	97.4044010405333	92.43448876666663	322195.375	3.5064409170430624E8	0	7606	0.07345501485051642	1.2940225125917952	1.7418926738920046	427.43963623046875	427.45941162109375
1227	427.484619140625	13.7217809872					1	DETECTED	427.4846 m/z @13.72 [151020OFc1_NvH-0949-CRLM-9.raw]	427.484619140625	13.7217809872	6.1723152888	98.4907766696	92.31846138079999	658477.25	3.6047551965387446E8	4	7606	0.24326565785578147	4.366896656111137	15.75936779758226	427.47509765625	427.4945983886719
1228	427.5070495605469	26.9721303194667					1	DETECTED	427.5070 m/z @26.97 [151020OFc1_NvH-0949-CRLM-9.raw]	427.5070495605469	26.9721303194667	0.799864837866667	86.9688946733333	86.16902983546663	316404.09375	3.700717649767795E8	0	7606	4.9828836476237655	1.984091638020326	2.961514221870987	427.4975891113281	427.5118713378906
1229	427.5228576660156	14.2280251048					1	DETECTED	427.5229 m/z @14.23 [151020OFc1_NvH-0949-CRLM-9.raw]	427.5228576660156	14.2280251048	5.08686531866667	93.3983665890667	88.31150127040003	475313.4375	3.3985810135077465E8	0	7606	0.09361394104956489	3.5603201917068663	39.830054375997605	427.5131530761719	427.5328369140625
[truncated: 34,373 more rows]
